# Supplementary material for: Heat Shock Protein Genes Affect the Rapid Cold Hardening Ability of Two Invasive Tephritids
Source: Insects. 2024 Jan 29;15(2):90. doi: 10.3390/insects15020090 (PMC10889258; doi:10.3390/insects15020090)
Supplement: Supplementary file 1 [file insects-15-00090-s001.zip]

Archive with 55 entries (44 files):
- annotation/
- annotation/eggNOG/
- annotation/eggNOG/eggNOG_annotation.xlsx
- annotation/eggNOG/eggNOG_category.pdf
- annotation/eggNOG/eggNOG_category.png
- annotation/gene_annotation.xlsx
- annotation/gene_annotation_stat.xlsx
- annotation/GO/
- annotation/GO/GO_annotation.xlsx
- annotation/GO/GO_category.pdf
- annotation/GO/GO_category.png
- annotation/KEGG/
- annotation/KEGG/KEGG_annotation.xlsx
- annotation/KEGG/KEGG_category.pdf
- annotation/KEGG/KEGG_category.png
- annotation/NR/
- annotation/NR/gene_blast_species.pdf
- annotation/NR/gene_blast_species.png
- annotation/NR/NR_annotation.xlsx
- annotation/Pfam/
- annotation/Pfam/Pfam_annotation.xlsx
- annotation/swissprot/
- annotation/swissprot/swissprot_annotation.xlsx
- assembly/
- assembly/assembly_stats.xlsx
- assembly/Trinity.gene.fasta
- assembly/Trinity.gene.gc.content.pdf
- assembly/Trinity.gene.gc.content.png
- assembly/Trinity.gene.gc.content.xlsx
- assembly/Trinity.gene.len.dist.pdf
- assembly/Trinity.gene.len.dist.png
- assembly/Trinity.gene.len.dist.xlsx
- assembly/Trinity.trans.fasta
- assembly/Trinity.trans.gc.content.pdf
- assembly/Trinity.trans.gc.content.png
- assembly/Trinity.trans.gc.content.xlsx
- assembly/Trinity.trans.len.dist.pdf
- assembly/Trinity.trans.len.dist.png
- assembly/Trinity.trans.len.dist.xlsx
- cds/
- cds/Trinity.gene.fasta.transdecoder.bed
- cds/Trinity.gene.fasta.transdecoder.cds
- cds/Trinity.gene.fasta.transdecoder.cds.xlsx
- cds/Trinity.gene.fasta.transdecoder.gff3
- cds/Trinity.gene.fasta.transdecoder.pep
- cleandata.zip
- gene_expression/
- gene_expression/gene_expression.xlsx
- gene_expression/gene_expression_boxplot.png
- gene_expression/gene_expression_correlation_tile_plot.png
- gene_expression/gene_expression_density_plot.png
- raw data information/
- raw data information/sample_map.xlsx
- raw data information/zhaoyan_raw_data_stat.xlsx
- supplymentary files.pdf
