# Supplementary material for: Heat Shock Protein Genes Affect the Rapid Cold Hardening Ability of Two Invasive Tephritids
Source: Insects. 2024 Jan 29;15(2):90. doi: 10.3390/insects15020090 (PMC10889258; doi:10.3390/insects15020090)
Supplement: Supplementary file 1 [file insects-15-00090-s001.zip › annotation/eggNOG/eggNOG_annotation.xlsx]

## Sheet: Sheet1
Query	eggNOG_hit	eggNOG_identity	eggNOG_evalue	NOG	COGFunctionalCategory	COGFunctionalCategoryDescription	NOGDescription
TRINITY_DN10006_c0_g1	7260.FBpp0244792	56.5	3.1e-16	ENOG41114F7	S	Function unknown	Protein of unknown function (DUF753)
TRINITY_DN10011_c0_g1	7245.FBpp0271277	30.3	5.2e-17	ENOG411189I	S	Function unknown	Protein of unknown function (DUF1091)
TRINITY_DN10013_c0_g1	43179.ENSSTOP00000008518	100	1.8e-41	ENOG410Y5WM	S	Function unknown	Kelch domain containing
TRINITY_DN10023_c0_g1	7244.FBpp0235973	90	3.4e-35	ENOG410XPYT	S	Function unknown	Proteasome-associated protein ECM29 homolog
TRINITY_DN10026_c0_g1	9606.ENSP00000418082	100	2.5e-46	COG1997	J	Translation, ribosomal structure and biogenesis	Ribosomal protein
TRINITY_DN1003_c0_g1	7217.FBpp0124369	83.8	5.5e-26	ENOG410YMNG	U	Intracellular trafficking, secretion, and vesicular transport	sidekick cell adhesion molecule 2
TRINITY_DN10048_c0_g2	7222.FBpp0154794	50.8	2.8e-06	COG5059	Z	Cytoskeleton	Kinesin family member
TRINITY_DN10052_c0_g1	7260.FBpp0245345	61.3	1.3e-12	ENOG4111TH5	S	Function unknown	NA
TRINITY_DN10060_c0_g1	7244.FBpp0237119	91.7	1.1e-40	ENOG410XR97	U	Intracellular trafficking, secretion, and vesicular transport	inositol 1,4,5-trisphosphate receptor type
TRINITY_DN10065_c0_g1	7260.FBpp0247574	79.2	6.8e-28	COG3321	Q	Secondary metabolites biosynthesis, transport and catabolism	synthase
TRINITY_DN10083_c0_g1	7237.FBpp0279420	92.6	5.5e-48	ENOG410XP6K	S	Function unknown	Notch ligand involved in the mediation of Notch signaling (By similarity)
TRINITY_DN10097_c0_g1	7217.FBpp0120855	77.1	2.1e-20	ENOG4111P12	S	Function unknown	Chitin binding Peritrophin-A domain
TRINITY_DN10107_c0_g4	7091.BGIBMGA014460-TA	62.9	1.7e-11	NA	NA	NA	NA
TRINITY_DN10124_c0_g1	7237.FBpp0300775	54.5	9.8e-19	COG0515	T	Signal transduction mechanisms	Serine Threonine protein kinase
TRINITY_DN1012_c0_g1	10090.ENSMUSP00000137123	97	1.1e-33	ENOG410YCNW	U	Intracellular trafficking, secretion, and vesicular transport	ryanodine receptor
TRINITY_DN10131_c0_g2	7244.FBpp0228873	58.6	1.3e-12	ENOG410YWQ8	S	Function unknown	Odorant receptor
TRINITY_DN10133_c0_g1	9606.ENSP00000309334	100	4.8e-40	COG1632	J	Translation, ribosomal structure and biogenesis	Ribosomal protein L15
TRINITY_DN10133_c0_g2	9606.ENSP00000309334	100	5.7e-117	COG1632	J	Translation, ribosomal structure and biogenesis	Ribosomal protein L15
TRINITY_DN10145_c0_g1	7222.FBpp0147981	91.1	5.3e-36	ENOG410XSVG	S	Function unknown	Cell adhesion molecule
TRINITY_DN10175_c0_g1	7029.ACYPI43781-PA	66.7	9.2e-23	ENOG4112CN9	S	Function unknown	NA
TRINITY_DN10184_c0_g1	7260.FBpp0239313	78.8	8.2e-22	ENOG410XQKK	S	Function unknown	RUN domain containing 1
TRINITY_DN10192_c0_g1	7244.FBpp0232526	56.2	1.6e-15	ENOG410YGKQ	T	Signal transduction mechanisms	neurotrophic tyrosine kinase, receptor, type
TRINITY_DN10205_c0_g1	7244.FBpp0231057	81.9	7.2e-32	ENOG410XTD2	S	Function unknown	heparan sulfate proteoglycan
TRINITY_DN10207_c0_g1	7237.FBpp0272010	54.4	7.4e-18	ENOG410XQNP	O	Posttranslational modification, protein turnover, chaperones	serine peptidase inhibitor, Kunitz type
TRINITY_DN10208_c0_g2	10116.ENSRNOP00000028297	100	4.4e-39	ENOG4111MXY	U	Intracellular trafficking, secretion, and vesicular transport	amyloid beta (A4) precursor-like protein 1
TRINITY_DN10209_c1_g1	7227.FBpp0304412	70.7	2.4e-22	COG5076	B	Chromatin structure and dynamics	bromodomain
TRINITY_DN10209_c1_g1	7227.FBpp0304412	70.7	2.4e-22	COG5076	K	Transcription	bromodomain
TRINITY_DN10219_c0_g1	7222.FBpp0149605	82.4	1.6e-10	COG5245	Z	Cytoskeleton	heavy chain
TRINITY_DN10227_c0_g1	7245.FBpp0262345	56	3.1e-14	COG1226	P	Inorganic ion transport and metabolism	PotAssium voltage-gated channel
TRINITY_DN10241_c0_g1	7237.FBpp0276615	63.7	2.9e-32	ENOG410XSRE	S	Function unknown	UTP20, small subunit (SSU) processome component, homolog (yeast)
TRINITY_DN10243_c0_g1	7222.FBpp0145879	68.4	2.3e-20	ENOG4111NE9	S	Function unknown	NA
TRINITY_DN10244_c0_g1	7244.FBpp0226335	60.1	3.5e-43	ENOG41126K0	S	Function unknown	DM4/DM12 family
TRINITY_DN10246_c0_g1	7217.FBpp0128446	49.7	4.8e-19	ENOG411290H	S	Function unknown	NA
TRINITY_DN10247_c0_g1	7245.FBpp0259570	82	3.4e-52	ENOG410XQFD	S	Function unknown	myosin light chain kinase
TRINITY_DN10249_c0_g1	7217.FBpp0123399	76.4	2e-31	COG1226	P	Inorganic ion transport and metabolism	PotAssium voltage-gated channel
TRINITY_DN10250_c0_g1	7222.FBpp0148820	84.3	4.4e-26	ENOG410XPEI	S	Function unknown	homophilic cell adhesion
TRINITY_DN10252_c0_g1	10116.ENSRNOP00000036948	100	1.9e-39	COG0661	S	Function unknown	Required, probably indirectly, for the hydroxylation of 2-octaprenylphenol to 2-octaprenyl-6-hydroxy-phenol, the fourth step in ubiquinone biosynthesis (By similarity)
TRINITY_DN1025_c0_g1	7260.FBpp0251044	96.2	5.2e-19	COG5059	Z	Cytoskeleton	Kinesin family member
TRINITY_DN10263_c0_g1	7244.FBpp0231241	100	1e-43	COG5032	B	Chromatin structure and dynamics	phosphatidylinositol kinase activity
TRINITY_DN10263_c0_g1	7244.FBpp0231241	100	1e-43	COG5032	D	Cell cycle control, cell division, chromosome partitioning	phosphatidylinositol kinase activity
TRINITY_DN10263_c0_g1	7244.FBpp0231241	100	1e-43	COG5032	L	Replication, recombination and repair	phosphatidylinositol kinase activity
TRINITY_DN10263_c0_g1	7244.FBpp0231241	100	1e-43	COG5032	T	Signal transduction mechanisms	phosphatidylinositol kinase activity
TRINITY_DN10263_c0_g1	7244.FBpp0231241	100	1e-43	COG5032	U	Intracellular trafficking, secretion, and vesicular transport	phosphatidylinositol kinase activity
TRINITY_DN10263_c0_g2	7244.FBpp0231241	90.3	1.4e-30	COG5032	B	Chromatin structure and dynamics	phosphatidylinositol kinase activity
TRINITY_DN10263_c0_g2	7244.FBpp0231241	90.3	1.4e-30	COG5032	D	Cell cycle control, cell division, chromosome partitioning	phosphatidylinositol kinase activity
TRINITY_DN10263_c0_g2	7244.FBpp0231241	90.3	1.4e-30	COG5032	L	Replication, recombination and repair	phosphatidylinositol kinase activity
TRINITY_DN10263_c0_g2	7244.FBpp0231241	90.3	1.4e-30	COG5032	T	Signal transduction mechanisms	phosphatidylinositol kinase activity
TRINITY_DN10263_c0_g2	7244.FBpp0231241	90.3	1.4e-30	COG5032	U	Intracellular trafficking, secretion, and vesicular transport	phosphatidylinositol kinase activity
TRINITY_DN10264_c0_g1	7237.FBpp0281304	92.9	1.4e-39	ENOG410XPV8	S	Function unknown	Aquarius homolog (Mouse)
TRINITY_DN10268_c0_g1	7029.ACYPI21064-PA	42.7	1.1e-06	ENOG411206Y	S	Function unknown	transposon protein
TRINITY_DN10270_c0_g1	7227.FBpp0304734	66	4.7e-08	ENOG410XT2I	S	Function unknown	Calcium-binding EGF domain
TRINITY_DN10309_c0_g1	7237.FBpp0286189	98.6	2.3e-30	COG5069	Z	Cytoskeleton	Microtubule associated monoxygenase, calponin and LIM domain containing
TRINITY_DN10310_c0_g1	7260.FBpp0246127	58.3	6.7e-09	COG0705	S	Function unknown	rhomboid family
TRINITY_DN10314_c0_g1	7260.FBpp0248883	52.1	1.6e-13	COG2303	E	Amino acid transport and metabolism	oxidoreductase
TRINITY_DN10314_c0_g2	7260.FBpp0248883	47.8	7e-25	COG2303	E	Amino acid transport and metabolism	oxidoreductase
TRINITY_DN10325_c0_g1	9796.ENSECAP00000005330	92.5	1.8e-21	COG5022	Z	Cytoskeleton	myosin heavy chain
TRINITY_DN10325_c0_g2	10090.ENSMUSP00000080994	91.7	5.5e-104	COG1622	C	Energy production and conversion	Subunits I and II form the functional core of the enzyme complex. Electrons originating in cytochrome c are transferred via heme a and Cu(A) to the binuclear center formed by heme a3 and Cu(B) (By similarity)
TRINITY_DN10325_c0_g3	10116.ENSRNOP00000046414	92.4	7.8e-103	COG1622	C	Energy production and conversion	Subunits I and II form the functional core of the enzyme complex. Electrons originating in cytochrome c are transferred via heme a and Cu(A) to the binuclear center formed by heme a3 and Cu(B) (By similarity)
TRINITY_DN1032_c0_g1	7070.TC011986-PA	56.2	4.5e-25	ENOG410XSTY	S	Function unknown	Latent transforming growth factor beta binding protein 2
TRINITY_DN10333_c0_g1	7222.FBpp0149728	98.5	1.3e-30	ENOG410ZFRJ	T	Signal transduction mechanisms	mitogen-activated protein kinase 8 interacting protein
TRINITY_DN10333_c0_g2	7227.FBpp0072523	94.4	3.4e-31	ENOG410ZFRJ	T	Signal transduction mechanisms	mitogen-activated protein kinase 8 interacting protein
TRINITY_DN10337_c0_g2	9606.ENSP00000313199	100	2.4e-13	COG0724	S	Function unknown	Rna-binding protein
TRINITY_DN10342_c0_g1	7260.FBpp0251777	90.2	6.7e-43	COG0403	E	Amino acid transport and metabolism	The glycine cleavage system catalyzes the degradation of glycine. The P protein binds the alpha-amino group of glycine through its pyridoxal phosphate cofactor
TRINITY_DN10342_c0_g1	7260.FBpp0251777	90.2	6.7e-43	COG1003	E	Amino acid transport and metabolism	The glycine cleavage system catalyzes the degradation of glycine. The P protein binds the alpha-amino group of glycine through its pyridoxal phosphate cofactor
TRINITY_DN10344_c0_g1	7222.FBpp0156616	84.9	3.2e-39	ENOG410XPVX	T	Signal transduction mechanisms	receptor tyrosine kinase
TRINITY_DN10344_c0_g2	7244.FBpp0235776	48.8	6.1e-08	ENOG410XPVX	T	Signal transduction mechanisms	receptor tyrosine kinase
TRINITY_DN10344_c0_g3	7222.FBpp0156616	84.3	4.2e-29	ENOG410XPVX	T	Signal transduction mechanisms	receptor tyrosine kinase
TRINITY_DN10351_c0_g1	6085.XP_002162834	49.5	1.8e-51	ENOG410Z8N0	U	Intracellular trafficking, secretion, and vesicular transport	Exocyst complex component
TRINITY_DN10357_c0_g1	10090.ENSMUSP00000137210	100	3.8e-15	NA	NA	NA	NA
TRINITY_DN10368_c0_g1	10090.ENSMUSP00000032597	100	5.6e-68	ENOG4111T32	J	Translation, ribosomal structure and biogenesis	protein complex subunit organization
TRINITY_DN10375_c0_g1	7245.FBpp0269700	83.3	9.7e-21	ENOG410XP8C	O	Posttranslational modification, protein turnover, chaperones	ubiquitin-conjugating enzyme
TRINITY_DN10378_c0_g2	7237.FBpp0275515	58.8	2.1e-12	COG0814	E	Amino acid transport and metabolism	amino acid transport
TRINITY_DN10385_c0_g1	7222.FBpp0153693	82.4	3.3e-36	ENOG41110UP	S	Function unknown	metalloendopeptidase activity
TRINITY_DN10387_c0_g1	10090.ENSMUSP00000031637	100	2.9e-42	ENOG41124SW	U	Intracellular trafficking, secretion, and vesicular transport	NADH dehydrogenase (ubiquinone) 1 alpha subcomplex
TRINITY_DN10395_c0_g1	10090.ENSMUSP00000081010	99.5	2.6e-114	COG0386	O	Posttranslational modification, protein turnover, chaperones	glutathione peroxidase
TRINITY_DN10409_c0_g1	10090.ENSMUSP00000006137	100	4.8e-30	COG0326	O	Posttranslational modification, protein turnover, chaperones	Molecular chaperone. Has ATPase activity (By similarity)
TRINITY_DN10410_c0_g1	7260.FBpp0240904	94.8	7.7e-32	ENOG410XSBM	S	Function unknown	unc-80 homolog (C. elegans)
TRINITY_DN10412_c0_g1	7237.FBpp0282549	90.2	3.2e-36	COG1204	L	Replication, recombination and repair	helicase
TRINITY_DN10419_c0_g1	34740.HMEL006767-PA	68.2	1.4e-10	ENOG410XP34	S	Function unknown	beta-amyloid clearance
TRINITY_DN10423_c0_g1	7217.FBpp0114571	97.3	7e-35	ENOG410XPRK	S	Function unknown	Open reading frame
TRINITY_DN10425_c0_g1	7217.FBpp0116688	71	7.7e-21	COG1331	O	Posttranslational modification, protein turnover, chaperones	mannose-6-phosphate isomerase activity
TRINITY_DN10441_c0_g1	7217.FBpp0117601	68	1.5e-18	ENOG410YDSX	S	Function unknown	DDHD domain containing
TRINITY_DN10448_c0_g1	7227.FBpp0288490	93.5	1.5e-45	ENOG410XSVY	S	Function unknown	Copper/zinc superoxide dismutase (SODC)
TRINITY_DN10450_c0_g1	7222.FBpp0154313	41.9	9.8e-08	COG5271	S	Function unknown	Nuclear chaperone required for maturation and nuclear export of pre-60S ribosome subunits (By similarity)
TRINITY_DN10454_c0_g1	7217.FBpp0127903	83.3	2.4e-27	COG5245	Z	Cytoskeleton	heavy chain
TRINITY_DN10477_c0_g1	9606.ENSP00000380156	100	2.1e-67	COG1717	J	Translation, ribosomal structure and biogenesis	(ribosomal) protein
TRINITY_DN10486_c0_g1	7245.FBpp0257200	88.2	1e-53	COG3408	G	Carbohydrate transport and metabolism	Glycogen debranching enzyme
TRINITY_DN104_c0_g1	9315.ENSMEUP00000012984	88.6	9.1e-24	ENOG410XSM0	U	Intracellular trafficking, secretion, and vesicular transport	Clathrin interactor 1
TRINITY_DN10503_c0_g1	9606.ENSP00000363970	100	2.9e-33	ENOG4111JAT	U	Intracellular trafficking, secretion, and vesicular transport	Microtubule-associated protein 1 light chain 3
TRINITY_DN10506_c0_g1	7260.FBpp0239433	93.6	5.2e-58	ENOG410XNQC	S	Function unknown	beige BEACH domain containing protein
TRINITY_DN10516_c0_g1	7222.FBpp0145259	48.5	1.8e-19	ENOG4110MU3	S	Function unknown	NA
TRINITY_DN10518_c1_g2	7217.FBpp0124954	77.5	8.6e-22	ENOG410XQ3D	S	Function unknown	ribosomal RNA processing 12 homolog (S. cerevisiae)
TRINITY_DN10531_c0_g1	7227.FBpp0271890	48.5	7.3e-20	ENOG410XUQ7	S	Function unknown	ectopic P-granules autophagy protein 5 homolog (C. elegans)
TRINITY_DN10544_c0_g1	7222.FBpp0150666	93.4	1.4e-33	COG1204	L	Replication, recombination and repair	helicase
TRINITY_DN10547_c0_g1	7222.FBpp0152292	72.8	2e-30	ENOG410XSVY	S	Function unknown	Copper/zinc superoxide dismutase (SODC)
TRINITY_DN10552_c0_g1	7227.FBpp0303927	62.2	1.5e-10	ENOG4111PX4	S	Function unknown	NA
TRINITY_DN10554_c0_g1	7260.FBpp0252429	94.1	2.2e-30	ENOG410XSTI	S	Function unknown	primary sex determination, soma
TRINITY_DN10558_c0_g1	7237.FBpp0275162	74.2	1.7e-30	ENOG410XPXM	D	Cell cycle control, cell division, chromosome partitioning	DyNactin
TRINITY_DN10559_c0_g1	10090.ENSMUSP00000003156	99.4	6.5e-73	COG0355	C	Energy production and conversion	Produces ATP from ADP in the presence of a proton gradient across the membrane (By similarity)
TRINITY_DN10563_c0_g1	7260.FBpp0240252	90	2.4e-30	ENOG410XQH7	S	Function unknown	Dedicator of cytokinesis
TRINITY_DN10570_c0_g1	7237.FBpp0286333	97.2	5.8e-34	COG5245	Z	Cytoskeleton	heavy chain
TRINITY_DN10572_c0_g1	7245.FBpp0258748	94	6.3e-30	ENOG410XT48	S	Function unknown	mRNA processing
TRINITY_DN1057_c0_g1	10090.ENSMUSP00000039046	100	1e-30	COG2234	S	Function unknown	peptidase m28
TRINITY_DN10596_c0_g1	7245.FBpp0256120	70.2	5.8e-26	ENOG41102NY	S	Function unknown	Arrestin domain containing
TRINITY_DN10599_c0_g1	10090.ENSMUSP00000083393	100	2.3e-30	ENOG410YVZN	O	Posttranslational modification, protein turnover, chaperones	complex subunit
TRINITY_DN10599_c0_g3	10090.ENSMUSP00000083393	100	2.8e-47	ENOG410YVZN	O	Posttranslational modification, protein turnover, chaperones	complex subunit
TRINITY_DN10618_c0_g1	7244.FBpp0233673	81.4	3.1e-27	ENOG410XR54	U	Intracellular trafficking, secretion, and vesicular transport	Niemann-Pick disease type C1
TRINITY_DN10621_c0_g1	7222.FBpp0155555	82.6	1.6e-51	ENOG41122XB	S	Function unknown	LDLa
TRINITY_DN10650_c0_g1	7227.FBpp0100147	82.4	1.1e-45	ENOG410YJSK	S	Function unknown	EFR3 homolog
TRINITY_DN10655_c0_g1	10090.ENSMUSP00000098369	100	1e-36	ENOG4111TUV	S	Function unknown	Transmembrane protein 254
TRINITY_DN10657_c0_g1	7244.FBpp0233191	73.1	2.2e-19	ENOG410XQE8	S	Function unknown	Heat repeat
TRINITY_DN10662_c1_g1	10090.ENSMUSP00000107725	100	4.6e-40	ENOG410XTFS	O	Posttranslational modification, protein turnover, chaperones	Ring finger protein
TRINITY_DN10678_c0_g1	7222.FBpp0147523	77.9	2.4e-44	ENOG410XQMZ	G	Carbohydrate transport and metabolism	Mannosidase alpha class
TRINITY_DN10694_c0_g1	7244.FBpp0231314	55.6	6.7e-17	COG4642	S	Function unknown	whole genome shotgun sequence
TRINITY_DN10705_c0_g1	7244.FBpp0235011	54.2	9.3e-28	ENOG41114F7	S	Function unknown	Protein of unknown function (DUF753)
TRINITY_DN10709_c0_g1	10090.ENSMUSP00000125504	100	3.9e-43	ENOG4111PBN	S	Function unknown	ATP synthase, H transporting, mitochondrial Fo complex, subunit F2
TRINITY_DN10714_c0_g1	7029.ACYPI47154-PA	51.9	4.7e-17	ENOG4111T8J	S	Function unknown	transposon protein
TRINITY_DN10721_c0_g1	7237.FBpp0277819	77.4	9e-17	COG5069	Z	Cytoskeleton	Microtubule associated monoxygenase, calponin and LIM domain containing
TRINITY_DN10724_c0_g1	7260.FBpp0246349	68.7	8.1e-28	COG0705	S	Function unknown	rhomboid family
TRINITY_DN10731_c0_g1	7244.FBpp0237005	81.1	6e-26	ENOG410XQH7	S	Function unknown	Dedicator of cytokinesis
TRINITY_DN10732_c0_g2	10090.ENSMUSP00000029446	100	1.3e-33	ENOG410ZH8Y	K	Transcription	Cold shock domain containing E1, RNA-binding
TRINITY_DN10733_c0_g1	9606.ENSP00000258960	100	7.9e-22	COG5092	I	Lipid transport and metabolism	Adds a myristoyl group to the N-terminal glycine residue of certain cellular proteins (By similarity)
TRINITY_DN10737_c0_g2	7260.FBpp0253864	78.8	4.3e-23	ENOG410Z0C6	S	Function unknown	7tm Chemosensory receptor
TRINITY_DN10747_c0_g1	59463.ENSMLUP00000008903	100	1.2e-47	COG5196	U	Intracellular trafficking, secretion, and vesicular transport	Required for the retention of luminal endoplasmic reticulum proteins. Determines the specificity of the luminal ER protein retention system. Also required for normal vesicular traffic through the Golgi (By similarity)
TRINITY_DN10753_c0_g1	7260.FBpp0244453	88.4	8.6e-41	COG5032	B	Chromatin structure and dynamics	phosphatidylinositol kinase activity
TRINITY_DN10753_c0_g1	7260.FBpp0244453	88.4	8.6e-41	COG5032	D	Cell cycle control, cell division, chromosome partitioning	phosphatidylinositol kinase activity
TRINITY_DN10753_c0_g1	7260.FBpp0244453	88.4	8.6e-41	COG5032	L	Replication, recombination and repair	phosphatidylinositol kinase activity
TRINITY_DN10753_c0_g1	7260.FBpp0244453	88.4	8.6e-41	COG5032	T	Signal transduction mechanisms	phosphatidylinositol kinase activity
TRINITY_DN10753_c0_g1	7260.FBpp0244453	88.4	8.6e-41	COG5032	U	Intracellular trafficking, secretion, and vesicular transport	phosphatidylinositol kinase activity
TRINITY_DN10756_c0_g1	10090.ENSMUSP00000096954	100	6.6e-69	ENOG411284F	L	Replication, recombination and repair	SWI5-dependent recombination repair 1
TRINITY_DN10777_c0_g1	7217.FBpp0118327	94.2	1.1e-44	ENOG410XPP8	O	Posttranslational modification, protein turnover, chaperones	Ubiquitin protein ligase E3 component n-recognin 4
TRINITY_DN10785_c0_g1	7260.FBpp0247210	97.9	2.3e-49	COG5022	Z	Cytoskeleton	myosin heavy chain
TRINITY_DN10786_c0_g1	7260.FBpp0249293	72.3	1.9e-08	ENOG41122AA	S	Function unknown	NA
TRINITY_DN10786_c0_g2	7159.AAEL000455-PA	46.3	1.6e-07	ENOG41122AA	S	Function unknown	NA
TRINITY_DN10796_c0_g1	7260.FBpp0246399	51.3	7.3e-11	ENOG410YNSE	S	Function unknown	Component of the spindle pole body (SPB) required for the proper execution of spindle pole body (SPB) duplication. Potential role in cross-linking filaments or anchoring other molecules. It is essential for growth (By similarity)
TRINITY_DN10804_c0_g1	7260.FBpp0246708	66.3	4.4e-25	ENOG410XPEI	S	Function unknown	homophilic cell adhesion
TRINITY_DN10814_c0_g1	7222.FBpp0144670	50.6	2.4e-15	ENOG410YYM5	U	Intracellular trafficking, secretion, and vesicular transport	Nucleoporin 160kDa
TRINITY_DN10815_c0_g1	7244.FBpp0227861	88.7	1.1e-29	ENOG410XTJ8	S	Function unknown	IG_like
TRINITY_DN10816_c0_g1	7260.FBpp0246603	96.8	7e-48	ENOG410Y1XZ	S	Function unknown	Cytoplasmic polyadenylation element binding protein
TRINITY_DN10819_c0_g1	7260.FBpp0241935	80.6	7.4e-23	ENOG410XPV8	S	Function unknown	Aquarius homolog (Mouse)
TRINITY_DN10823_c0_g1	7260.FBpp0242867	90.9	2.8e-41	COG0076	E	Amino acid transport and metabolism	decarboxylase
TRINITY_DN10826_c0_g2	7260.FBpp0249228	97.7	1e-14	COG0515	T	Signal transduction mechanisms	Serine Threonine protein kinase
TRINITY_DN10830_c0_g1	7260.FBpp0254374	46.5	2.6e-10	COG5260	L	Replication, recombination and repair	domain) containing
TRINITY_DN10837_c0_g3	10090.ENSMUSP00000108143	100	8.1e-40	COG0156	H	Coenzyme transport and metabolism	8-Amino-7-oxononanoate synthase
TRINITY_DN1083_c0_g1	7260.FBpp0241954	67.6	1.6e-23	ENOG410XPEI	S	Function unknown	homophilic cell adhesion
TRINITY_DN10848_c0_g2	7245.FBpp0261959	83.3	1.5e-06	ENOG410XSRP	T	Signal transduction mechanisms	RhoGEF domain
TRINITY_DN10848_c0_g4	7244.FBpp0231239	65.1	1.3e-06	ENOG410XSRP	T	Signal transduction mechanisms	RhoGEF domain
TRINITY_DN10848_c0_g5	7227.FBpp0305709	91.3	8.5e-30	ENOG410XSRP	T	Signal transduction mechanisms	RhoGEF domain
TRINITY_DN10854_c0_g1	7227.FBpp0071744	69.6	8.1e-12	ENOG410XSRE	S	Function unknown	UTP20, small subunit (SSU) processome component, homolog (yeast)
TRINITY_DN10864_c0_g1	7217.FBpp0117257	61.7	1.9e-24	COG0369	P	Inorganic ion transport and metabolism	Component of the sulfite reductase complex that catalyzes the 6-electron reduction of sulfite to sulfide. This is one of several activities required for the biosynthesis of L- cysteine from sulfate. The flavoprotein component catalyzes the electron flow from NADPH - FAD - FMN to the hemoprotein component (By similarity)
TRINITY_DN10864_c0_g1	7217.FBpp0117257	61.7	1.9e-24	COG4362	E	Amino acid transport and metabolism	nitric oxide synthase
TRINITY_DN10864_c0_g1	7217.FBpp0117257	61.7	1.9e-24	COG4362	P	Inorganic ion transport and metabolism	nitric oxide synthase
TRINITY_DN10872_c0_g1	10116.ENSRNOP00000007747	100	7.7e-29	ENOG4111QHM	G	Carbohydrate transport and metabolism	those in tissues and body fluids are associated with the monocyte- macrophage system and enhance the activity of immunoagents
TRINITY_DN10872_c0_g2	10090.ENSMUSP00000089801	100	4.4e-31	ENOG4111QHM	G	Carbohydrate transport and metabolism	those in tissues and body fluids are associated with the monocyte- macrophage system and enhance the activity of immunoagents
TRINITY_DN10891_c1_g1	7460.GB10497-PA	47.5	7.9e-07	ENOG4111MVR	S	Function unknown	EGF_like
TRINITY_DN10911_c0_g1	7222.FBpp0156887	66.2	4.4e-18	ENOG410XPYT	S	Function unknown	Proteasome-associated protein ECM29 homolog
TRINITY_DN10918_c0_g1	9258.ENSOANP00000019349	100	5.4e-71	ENOG410Z6SH	U	Intracellular trafficking, secretion, and vesicular transport	ADP-ribosylation factor-like 6 interacting protein 1
TRINITY_DN10923_c1_g1	10090.ENSMUSP00000054499	100	7.4e-31	ENOG410Y2NH	O	Posttranslational modification, protein turnover, chaperones	Fibronectin 1
TRINITY_DN10924_c0_g2	10090.ENSMUSP00000075150	100	1.1e-47	ENOG41121WM	O	Posttranslational modification, protein turnover, chaperones	cytochrome C oxidase
TRINITY_DN10933_c0_g1	10090.ENSMUSP00000126080	100	1.9e-38	ENOG410XR1F	U	Intracellular trafficking, secretion, and vesicular transport	tumor suppressor candidate 3
TRINITY_DN10940_c0_g1	10090.ENSMUSP00000023707	100	2.6e-84	COG2032	P	Inorganic ion transport and metabolism	Destroys radicals which are normally produced within the cells and which are toxic to biological systems (By similarity)
TRINITY_DN10945_c0_g1	7244.FBpp0225654	81.2	1.1e-27	ENOG410XRDX	S	Function unknown	BTB (POZ) domain containing
TRINITY_DN10949_c0_g1	7159.AAEL005320-PA	87.9	1.8e-29	ENOG410XP18	S	Function unknown	Poly (ADP-ribose) polymerase
TRINITY_DN10977_c0_g1	10090.ENSMUSP00000039335	100	3.7e-39	ENOG41126D5	O	Posttranslational modification, protein turnover, chaperones	mitochondrial intermembrane chaperone that participates in the import and insertion of some multi-pass transmembrane proteins into the mitochondrial inner membrane. Also required for the transfer of beta-barrel precursors from the TOM complex to the sorting and assembly machinery (SAM complex) of the outer membrane. Acts as a chaperone-like protein that protects the hydrophobic precursors from ag…
TRINITY_DN10978_c0_g1	7222.FBpp0151568	82.9	1.6e-28	ENOG410XRC8	U	Intracellular trafficking, secretion, and vesicular transport	frizzled family receptor
TRINITY_DN10985_c0_g2	7227.FBpp0087101	66.2	2.7e-27	COG2124	Q	Secondary metabolites biosynthesis, transport and catabolism	Cytochrome p450
TRINITY_DN10993_c0_g1	7227.FBpp0072693	92.6	3.6e-47	ENOG410XPZS	S	Function unknown	Coatomer protein complex subunit alpha
TRINITY_DN10995_c0_g1	7222.FBpp0153054	66.7	1.8e-19	ENOG410Y7PV	S	Function unknown	NA
TRINITY_DN11002_c0_g1	7217.FBpp0124954	74.2	3.5e-31	ENOG410XQ3D	S	Function unknown	ribosomal RNA processing 12 homolog (S. cerevisiae)
TRINITY_DN11003_c0_g2	7222.FBpp0146688	84	1.7e-18	COG2866	E	Amino acid transport and metabolism	metallocarboxypeptidase activity
TRINITY_DN11005_c0_g1	7260.FBpp0253525	55.6	6.6e-18	ENOG410XRED	S	Function unknown	Complement component
TRINITY_DN11007_c0_g1	7222.FBpp0148588	59	3.9e-14	ENOG410XNSK	S	Function unknown	oligomeric mucus gel-forming
TRINITY_DN11011_c0_g2	7244.FBpp0232146	88.4	3.9e-27	ENOG4110DEX	S	Function unknown	Calmodulin-lysine N-methyltransferase
TRINITY_DN11011_c0_g4	7237.FBpp0287506	72.2	3.1e-28	ENOG4110DEX	S	Function unknown	Calmodulin-lysine N-methyltransferase
TRINITY_DN11016_c0_g1	7237.FBpp0286496	68.2	7.3e-07	ENOG410ZNHT	S	Function unknown	NA
TRINITY_DN11028_c0_g1	7237.FBpp0285957	46.8	3.9e-15	ENOG41126VV	S	Function unknown	NA
TRINITY_DN11038_c0_g1	7029.ACYPI43541-PA	40.9	4.2e-08	NA	NA	NA	NA
TRINITY_DN11039_c0_g1	10090.ENSMUSP00000023514	100	1.3e-62	ENOG4112CXK	U	Intracellular trafficking, secretion, and vesicular transport	NADH dehydrogenase (ubiquinone) 1 beta subcomplex 4
TRINITY_DN11043_c0_g1	7260.FBpp0243449	76.9	1.6e-29	COG1132	V	Defense mechanisms	(ABC) transporter
TRINITY_DN11046_c0_g1	7217.FBpp0113559	97.5	1.7e-86	COG1204	L	Replication, recombination and repair	helicase
TRINITY_DN11047_c0_g2	7222.FBpp0146289	97	4.8e-30	ENOG410XPJZ	T	Signal transduction mechanisms	phosphorylase kinase
TRINITY_DN11051_c0_g1	7217.FBpp0116333	84.8	1.6e-07	COG1038	C	Energy production and conversion	Catalyzes a 2-step reaction, involving the ATP-dependent carboxylation of the covalently attached biotin in the first step and the transfer of the carboxyl group to pyruvate in the second (By similarity)
TRINITY_DN11053_c0_g1	7159.AAEL008773-PA	43.5	1.4e-14	ENOG410YNSE	S	Function unknown	Component of the spindle pole body (SPB) required for the proper execution of spindle pole body (SPB) duplication. Potential role in cross-linking filaments or anchoring other molecules. It is essential for growth (By similarity)
TRINITY_DN11053_c1_g1	7260.FBpp0246399	72.1	4.5e-23	ENOG410YNSE	S	Function unknown	Component of the spindle pole body (SPB) required for the proper execution of spindle pole body (SPB) duplication. Potential role in cross-linking filaments or anchoring other molecules. It is essential for growth (By similarity)
TRINITY_DN11058_c0_g1	9593.ENSGGOP00000007482	98.3	2e-58	COG2174	J	Translation, ribosomal structure and biogenesis	(ribosomal) protein
TRINITY_DN11060_c0_g2	9606.ENSP00000320821	100	1.1e-32	COG5059	Z	Cytoskeleton	Kinesin family member
TRINITY_DN11060_c0_g3	9646.ENSAMEP00000006574	100	9.4e-35	COG5059	Z	Cytoskeleton	Kinesin family member
TRINITY_DN11071_c0_g1	9483.ENSCJAP00000041142	89.8	1.4e-18	ENOG410Y3I4	O	Posttranslational modification, protein turnover, chaperones	thymosin beta
TRINITY_DN11079_c0_g1	7217.FBpp0127398	93	3.7e-28	COG5069	Z	Cytoskeleton	Microtubule associated monoxygenase, calponin and LIM domain containing
TRINITY_DN11082_c0_g1	7260.FBpp0247872	66.7	1.3e-18	ENOG410YA63	T	Signal transduction mechanisms	doublecortin-like kinase
TRINITY_DN11083_c0_g1	13037.EHJ63315	72.7	7.3e-30	ENOG410XQ1Y	S	Function unknown	zinc finger
TRINITY_DN11089_c1_g1	7227.FBpp0072769	60	5.1e-24	ENOG4111Q29	S	Function unknown	NA
TRINITY_DN11091_c0_g1	7260.FBpp0240142	83.9	5.5e-09	ENOG410XQNP	O	Posttranslational modification, protein turnover, chaperones	serine peptidase inhibitor, Kunitz type
TRINITY_DN11102_c0_g1	7176.CPIJ007829-PA	44.8	1.6e-11	COG2272	I	Lipid transport and metabolism	Carboxylesterase
TRINITY_DN11107_c0_g1	9606.ENSP00000274242	100	6.9e-49	COG2126	J	Translation, ribosomal structure and biogenesis	Binds to the 23S rRNA (By similarity)
TRINITY_DN11112_c0_g1	7244.FBpp0235870	91	3.5e-25	COG1502	I	Lipid transport and metabolism	Catalyzes the reversible phosphatidyl group transfer from one phosphatidylglycerol molecule to another to form cardiolipin (CL) (diphosphatidylglycerol) and glycerol (By similarity)
TRINITY_DN11116_c0_g1	7222.FBpp0153865	54.4	1.6e-13	ENOG410Z045	S	Function unknown	mRNA transport
TRINITY_DN11117_c0_g1	7260.FBpp0252801	93.1	3e-30	ENOG410XPZS	S	Function unknown	Coatomer protein complex subunit alpha
TRINITY_DN11123_c0_g1	132908.ENSPVAP00000001970	99.3	5.2e-77	COG0048	J	Translation, ribosomal structure and biogenesis	Interacts with and stabilizes bases of the 16S rRNA that are involved in tRNA selection in the A site and with the mRNA backbone. Located at the interface of the 30S and 50S subunits, it traverses the body of the 30S subunit contacting proteins on the other side and probably holding the rRNA structure together. The combined cluster of proteins S8, S12 and S17 appears to hold together the shoulder…
TRINITY_DN11124_c0_g1	7217.FBpp0118065	86.5	1.6e-34	ENOG410XPQQ	T	Signal transduction mechanisms	CAMP-dependent protein kinase, catalytic subunit
TRINITY_DN11127_c0_g1	7217.FBpp0127842	87.3	3.7e-25	ENOG410XSZS	S	Function unknown	furry homolog (Drosophila)
TRINITY_DN11131_c0_g1	7217.FBpp0120449	90.7	2.2e-28	ENOG410XR97	U	Intracellular trafficking, secretion, and vesicular transport	inositol 1,4,5-trisphosphate receptor type
TRINITY_DN11134_c0_g1	10090.ENSMUSP00000075057	100	5e-67	COG0636	C	Energy production and conversion	F(1)F(0) ATP synthase produces ATP from ADP in the presence of a proton or sodium gradient. F-type ATPases consist of two structural domains, F(1) containing the extramembraneous catalytic core and F(0) containing the membrane proton channel, linked together by a central stalk and a peripheral stalk. During catalysis, ATP synthesis in the catalytic domain of F(1) is coupled via a rotary mechanism…
TRINITY_DN11139_c0_g1	7227.FBpp0079620	84.3	8.2e-40	ENOG410XQMZ	G	Carbohydrate transport and metabolism	Mannosidase alpha class
TRINITY_DN11163_c0_g1	7237.FBpp0284624	64.8	1.4e-08	ENOG4111IJJ	S	Function unknown	zinc finger protein 318
TRINITY_DN11176_c0_g4	9606.ENSP00000358866	100	4.1e-38	COG5069	Z	Cytoskeleton	Microtubule associated monoxygenase, calponin and LIM domain containing
TRINITY_DN11177_c0_g1	7244.FBpp0238646	72.9	4.9e-18	COG2866	E	Amino acid transport and metabolism	metallocarboxypeptidase activity
TRINITY_DN11184_c0_g1	7260.FBpp0246045	63.9	1.9e-22	COG5640	O	Posttranslational modification, protein turnover, chaperones	protease
TRINITY_DN11185_c0_g1	7217.FBpp0120187	67.9	8.4e-47	COG0659	P	Inorganic ion transport and metabolism	sulfate transporter
TRINITY_DN11195_c0_g1	7260.FBpp0243912	80.1	1.8e-23	COG3325	G	Carbohydrate transport and metabolism	chitinase
TRINITY_DN11203_c0_g1	9606.ENSP00000367359	100	9.8e-31	ENOG410YSA6	S	Function unknown	Chromosome 6 open reading frame 62
TRINITY_DN1120_c0_g1	39946.BGIOSGA006504-PA	100	4.8e-12	COG3703	P	Inorganic ion transport and metabolism	cation transport
TRINITY_DN11210_c0_g1	7237.FBpp0288221	87.5	1.1e-45	ENOG410ZVCA	G	Carbohydrate transport and metabolism	solute carrier family 46
TRINITY_DN11212_c1_g1	7260.FBpp0244144	52.9	5.1e-22	ENOG410XS4D	S	Function unknown	Retrotransposon protein
TRINITY_DN11225_c0_g1	7260.FBpp0253640	92	2.6e-32	ENOG410ZZU9	S	Function unknown	Nuclear envelope localisation domain
TRINITY_DN11231_c0_g1	9615.ENSCAFP00000038384	100	3.3e-65	COG2097	J	Translation, ribosomal structure and biogenesis	(ribosomal) protein
TRINITY_DN11236_c0_g1	7222.FBpp0155123	75.7	1.9e-42	ENOG410XSTI	S	Function unknown	primary sex determination, soma
TRINITY_DN11239_c0_g1	7237.FBpp0291880	81.8	8.2e-34	ENOG410XSVY	S	Function unknown	Copper/zinc superoxide dismutase (SODC)
TRINITY_DN1124_c0_g1	10090.ENSMUSP00000022122	100	1.3e-172	COG3869	E	Amino acid transport and metabolism	ATP guanido phosphotransferase
TRINITY_DN11259_c0_g1	7222.FBpp0148992	82.5	2.7e-27	ENOG410XPXM	D	Cell cycle control, cell division, chromosome partitioning	DyNactin
TRINITY_DN11263_c0_g1	7222.FBpp0151859	69.7	6.1e-21	COG5069	Z	Cytoskeleton	Microtubule associated monoxygenase, calponin and LIM domain containing
TRINITY_DN11273_c0_g1	7260.FBpp0249657	97.3	1.3e-31	COG5069	Z	Cytoskeleton	Microtubule associated monoxygenase, calponin and LIM domain containing
TRINITY_DN11274_c0_g1	7217.FBpp0114653	54.8	3e-17	ENOG410Z045	S	Function unknown	mRNA transport
TRINITY_DN11283_c0_g1	7227.FBpp0304070	44.3	2.8e-06	ENOG410XP8C	O	Posttranslational modification, protein turnover, chaperones	ubiquitin-conjugating enzyme
TRINITY_DN11285_c0_g1	7217.FBpp0115125	57.7	1.5e-21	COG0584	C	Energy production and conversion	glycerophosphoryl diester phosphodiesterase
TRINITY_DN11287_c0_g2	9823.ENSSSCP00000001932	96.6	3.4e-20	ENOG410XR9F	K	Transcription	Mortality factor 4-like protein
TRINITY_DN11288_c0_g1	7260.FBpp0244792	49.4	7.4e-15	ENOG41114F7	S	Function unknown	Protein of unknown function (DUF753)
TRINITY_DN11289_c0_g1	7237.FBpp0287005	86.2	5.4e-37	ENOG410XRW9	U	Intracellular trafficking, secretion, and vesicular transport	Receptor
TRINITY_DN11291_c0_g1	7260.FBpp0254696	78.9	8.5e-30	ENOG410XP34	S	Function unknown	beta-amyloid clearance
TRINITY_DN11291_c0_g2	7237.FBpp0273605	98.9	2e-47	ENOG410XP34	S	Function unknown	beta-amyloid clearance
TRINITY_DN11295_c0_g1	10116.ENSRNOP00000055901	100	6.7e-97	ENOG410YERS	O	Posttranslational modification, protein turnover, chaperones	Heat shock protein
TRINITY_DN11302_c0_g1	7222.FBpp0147331	31.9	5.9e-07	COG2373	S	Function unknown	alpha-2-macroglobulin domain protein
TRINITY_DN11305_c0_g1	7245.FBpp0265595	97.2	1.3e-33	COG5245	Z	Cytoskeleton	heavy chain
TRINITY_DN11309_c0_g1	353151.XP_667468.1	42.6	8e-07	ENOG410Y60H	S	Function unknown	Calcium-binding EGF domain
TRINITY_DN11312_c0_g1	7244.FBpp0227155	55.6	3.2e-27	ENOG410YVGC	S	Function unknown	Cuticle protein
TRINITY_DN11312_c0_g3	7260.FBpp0246409	54.9	5.3e-28	ENOG410YVGC	S	Function unknown	Cuticle protein
TRINITY_DN11318_c0_g1	7260.FBpp0253526	95.2	7.5e-41	ENOG410XPZ3	S	Function unknown	prostaglandin G H synthase and cyclooxygenase
TRINITY_DN11327_c0_g1	7244.FBpp0239024	84	2.4e-16	ENOG410XSYC	B	Chromatin structure and dynamics	Histone methyltransferase that specifically methylates histone H3 to form H3K79me. This methylation is required for telomere silencing and for the pachytene checkpoint during the meiotic cell cycle by allowing the recruitment of RAD9 to double strand breaks. Nucleosomes are preferred as substrate compared to free histones (By similarity)
TRINITY_DN11329_c0_g3	7222.FBpp0144916	77	5.8e-19	ENOG410XNQC	S	Function unknown	beige BEACH domain containing protein
TRINITY_DN1132_c0_g1	7244.FBpp0233446	95.7	1.3e-30	ENOG410XNP6	U	Intracellular trafficking, secretion, and vesicular transport	Calcium channel
TRINITY_DN11334_c0_g1	7244.FBpp0234385	73.1	2.2e-25	COG0666	S	Function unknown	Ankyrin Repeat
TRINITY_DN11344_c0_g1	7237.FBpp0280498	63.3	1.4e-27	ENOG410XPZ3	S	Function unknown	prostaglandin G H synthase and cyclooxygenase
TRINITY_DN11348_c0_g1	7244.FBpp0238078	54.2	2.1e-52	ENOG410XP8C	O	Posttranslational modification, protein turnover, chaperones	ubiquitin-conjugating enzyme
TRINITY_DN11360_c0_g1	10090.ENSMUSP00000016396	98.1	9.5e-20	ENOG410Y5P5	C	Energy production and conversion	Mitochondrial membrane ATP synthase (F(1)F(0) ATP synthase or Complex V) produces ATP from ADP in the presence of a proton gradient across the membrane which is generated by electron transport complexes of the respiratory chain. F-type ATPases consist of two structural domains, F(1) - containing the extramembraneous catalytic core, and F(0) - containing the membrane proton channel, linked togethe…
TRINITY_DN11369_c0_g1	7165.AGAP009791-PA	68.9	1.5e-24	COG3590	O	Posttranslational modification, protein turnover, chaperones	endothelin-converting enzyme
TRINITY_DN11374_c0_g1	7244.FBpp0226414	67.6	6.1e-25	COG1506	E	Amino acid transport and metabolism	peptidase s9 prolyl oligopeptidase active site domain protein
TRINITY_DN11378_c0_g2	10116.ENSRNOP00000049677	100	7.6e-86	ENOG410XSPV	O	Posttranslational modification, protein turnover, chaperones	Four and a half LIM domains 1
TRINITY_DN11381_c0_g1	7227.FBpp0070596	64.7	1e-07	ENOG4111ZH6	S	Function unknown	NA
TRINITY_DN11382_c1_g1	7227.FBpp0086793	80	1.5e-09	ENOG4110MJT	S	Function unknown	NA
TRINITY_DN11385_c0_g1	7217.FBpp0115089	47.3	2.9e-06	ENOG410XSRE	S	Function unknown	UTP20, small subunit (SSU) processome component, homolog (yeast)
TRINITY_DN11392_c0_g1	7237.FBpp0276045	42	6.7e-06	ENOG41114F7	S	Function unknown	Protein of unknown function (DUF753)
TRINITY_DN11395_c0_g1	7222.FBpp0149357	85.1	7.9e-33	ENOG4111Q0W	S	Function unknown	NA
TRINITY_DN11397_c0_g1	7227.FBpp0288554	66.9	3.6e-31	ENOG410XWTW	S	Function unknown	NA
TRINITY_DN11398_c0_g2	7237.FBpp0306303	54.5	9.9e-10	COG5271	S	Function unknown	Nuclear chaperone required for maturation and nuclear export of pre-60S ribosome subunits (By similarity)
TRINITY_DN11399_c0_g1	9593.ENSGGOP00000021460	99.4	1.5e-80	COG0100	J	Translation, ribosomal structure and biogenesis	Located on the platform of the 30S subunit, it bridges several disparate RNA helices of the 16S rRNA. Forms part of the Shine-Dalgarno cleft in the 70S ribosome (By similarity)
TRINITY_DN11404_c0_g1	7222.FBpp0158776	78.4	2.7e-36	COG1501	G	Carbohydrate transport and metabolism	hydrolase, family 31
TRINITY_DN11415_c0_g1	43151.ADAR007436-PA	87.8	1.8e-30	COG0167	F	Nucleotide transport and metabolism	Catalyzes the conversion of dihydroorotate to orotate
TRINITY_DN11415_c0_g1	43151.ADAR007436-PA	87.8	1.8e-30	COG0493	E	Amino acid transport and metabolism	metal cluster binding
TRINITY_DN11415_c0_g1	43151.ADAR007436-PA	87.8	1.8e-30	ENOG410XNQK	G	Carbohydrate transport and metabolism	Transporter
TRINITY_DN11416_c0_g1	7260.FBpp0250086	98.5	1.8e-29	ENOG410YJSK	S	Function unknown	EFR3 homolog
TRINITY_DN11421_c0_g1	7244.FBpp0234286	92.4	7.6e-27	ENOG41102XR	S	Function unknown	NA
TRINITY_DN11425_c0_g2	7176.CPIJ003239-PA	46.5	8.5e-11	ENOG410XP41	Z	Cytoskeleton	Microtubule-actin cross-linking factor 1
TRINITY_DN11427_c0_g1	7217.FBpp0114807	55.3	2.3e-29	ENOG41114F7	S	Function unknown	Protein of unknown function (DUF753)
TRINITY_DN11430_c0_g1	43179.ENSSTOP00000013522	76.1	0	ENOG410YA0C	O	Posttranslational modification, protein turnover, chaperones	C8 domain
TRINITY_DN11443_c0_g1	7244.FBpp0227447	79.7	1.8e-24	COG0733	P	Inorganic ion transport and metabolism	Transporter
TRINITY_DN11448_c0_g1	7227.FBpp0302877	76	5.9e-29	ENOG410XTIR	O	Posttranslational modification, protein turnover, chaperones	NHL repeat containing
TRINITY_DN11455_c0_g1	7176.CPIJ003711-PA	84.7	4.7e-19	COG5183	O	Posttranslational modification, protein turnover, chaperones	(Membrane-Associated Ring finger (C3HC4))
TRINITY_DN11476_c0_g1	9785.ENSLAFP00000011204	94.8	1.1e-72	COG0089	J	Translation, ribosomal structure and biogenesis	One of the early assembly proteins it binds 23S rRNA. One of the proteins that surrounds the polypeptide exit tunnel on the outside of the ribosome. Forms the main docking site for trigger factor binding to the ribosome (By similarity)
TRINITY_DN11476_c0_g2	9593.ENSGGOP00000016325	100	2.3e-37	COG0089	J	Translation, ribosomal structure and biogenesis	One of the early assembly proteins it binds 23S rRNA. One of the proteins that surrounds the polypeptide exit tunnel on the outside of the ribosome. Forms the main docking site for trigger factor binding to the ribosome (By similarity)
TRINITY_DN11478_c0_g1	7217.FBpp0121495	76.3	3.9e-33	COG1204	L	Replication, recombination and repair	helicase
TRINITY_DN11479_c0_g1	7237.FBpp0276615	50.9	1.1e-20	ENOG410XSRE	S	Function unknown	UTP20, small subunit (SSU) processome component, homolog (yeast)
TRINITY_DN11480_c0_g1	7029.ACYPI48611-PA	51.3	5.1e-13	NA	NA	NA	NA
TRINITY_DN11481_c0_g1	7237.FBpp0277326	47	7.3e-10	ENOG4111IRY	S	Function unknown	tetraspanin
TRINITY_DN11488_c0_g1	7217.FBpp0126240	44.1	1.8e-13	ENOG410XPZ3	S	Function unknown	prostaglandin G H synthase and cyclooxygenase
TRINITY_DN11494_c0_g1	7237.FBpp0276093	94.4	1.2e-31	ENOG410XPD9	A	RNA processing and modification	pre-mRNA-splicing factor SYF1
TRINITY_DN11498_c0_g1	7244.FBpp0224735	50	1.3e-06	ENOG410YMJD	K	Transcription	Regulator of G-protein signaling
TRINITY_DN11500_c0_g3	7260.FBpp0253877	96	1.9e-06	ENOG410XRET	O	Posttranslational modification, protein turnover, chaperones	ubiquitin-conjugating enzyme
TRINITY_DN11513_c0_g1	7237.FBpp0282677	97.2	2e-68	COG5262	B	Chromatin structure and dynamics	histone h2a
TRINITY_DN11517_c0_g1	7244.FBpp0227870	69.7	3.4e-31	ENOG410XQ5Y	S	Function unknown	KIAA0319-like
TRINITY_DN1151_c0_g1	10090.ENSMUSP00000026704	100	4.4e-41	ENOG410XPXR	O	Posttranslational modification, protein turnover, chaperones	t-complex protein 1
TRINITY_DN1152_c0_g1	10090.ENSMUSP00000078382	100	3e-32	COG0545	O	Posttranslational modification, protein turnover, chaperones	Peptidyl-prolyl cis-trans isomerase
TRINITY_DN11536_c0_g1	10090.ENSMUSP00000136053	95.8	1.2e-19	ENOG41115Q9	S	Function unknown	NA
TRINITY_DN11537_c0_g1	7244.FBpp0233028	54.4	1.3e-12	ENOG410XPFH	S	Function unknown	Topoisomerase (DNA) II binding protein 1
TRINITY_DN11546_c0_g1	7244.FBpp0227445	86.4	6.2e-32	ENOG410XQEE	S	Function unknown	Exocyst complex component
TRINITY_DN11547_c0_g1	9606.ENSP00000270625	100	3.4e-85	COG0186	J	Translation, ribosomal structure and biogenesis	One of the primary rRNA binding proteins, it binds specifically to the 5'-end of 16S ribosomal
TRINITY_DN11551_c0_g1	7222.FBpp0144067	89.7	2.3e-37	ENOG410XRED	S	Function unknown	Complement component
TRINITY_DN11555_c0_g1	7260.FBpp0251811	50	2.3e-17	COG1132	V	Defense mechanisms	(ABC) transporter
TRINITY_DN11562_c0_g1	39946.BGIOSGA003922-PA	100	1.4e-52	ENOG410ZHBU	J	Translation, ribosomal structure and biogenesis	Chlorophyll A-B binding protein
TRINITY_DN11570_c0_g1	7217.FBpp0124644	70.9	2.1e-19	ENOG411227D	K	Transcription	Transcription factor
TRINITY_DN11576_c0_g1	9483.ENSCJAP00000037633	99.3	1.1e-77	COG2238	J	Translation, ribosomal structure and biogenesis	Ribosomal protein
TRINITY_DN11579_c0_g1	7244.FBpp0234386	69.6	7.9e-10	COG3408	G	Carbohydrate transport and metabolism	Glycogen debranching enzyme
TRINITY_DN11583_c0_g1	7237.FBpp0284827	65.9	1.2e-25	COG0477	G	Carbohydrate transport and metabolism	major facilitator Superfamily
TRINITY_DN11588_c0_g1	7176.CPIJ020320-PA	57.8	4.3e-07	ENOG410XWK4	K	Transcription	Component of the Mediator complex, a coactivator involved in the regulated transcription of nearly all RNA polymerase II-dependent genes. Mediator functions as a bridge to convey information from gene-specific regulatory proteins to the basal RNA polymerase II transcription machinery. Mediator is recruited to promoters by direct interactions with regulatory proteins and serves as a scaffold for t…
TRINITY_DN11592_c0_g1	10141.ENSCPOP00000008989	88.6	2.7e-32	ENOG410XT2J	U	Intracellular trafficking, secretion, and vesicular transport	CAlSYntenin
TRINITY_DN11594_c0_g1	7260.FBpp0250351	42.7	1.2e-29	ENOG410XSD2	S	Function unknown	G- protein-coupled receptor
TRINITY_DN11597_c0_g1	7244.FBpp0238087	80.8	6.6e-26	COG5076	B	Chromatin structure and dynamics	bromodomain
TRINITY_DN11597_c0_g1	7244.FBpp0238087	80.8	6.6e-26	COG5076	K	Transcription	bromodomain
TRINITY_DN11607_c0_g1	7217.FBpp0113408	74.5	3e-14	ENOG410XP8U	S	Function unknown	Fibronectin type III domain
TRINITY_DN11608_c0_g1	7217.FBpp0122708	53.2	5.4e-29	COG5048	S	Function unknown	Zinc finger protein
TRINITY_DN11618_c0_g1	7237.FBpp0284990	66.7	2.5e-16	COG0659	P	Inorganic ion transport and metabolism	sulfate transporter
TRINITY_DN11622_c0_g1	7070.TC014226-PA	89.6	5.5e-26	COG5059	Z	Cytoskeleton	Kinesin family member
TRINITY_DN11622_c0_g1	7070.TC014226-PA	89.6	5.5e-26	COG5244	D	Cell cycle control, cell division, chromosome partitioning	CAP-GLY domain containing linker protein
TRINITY_DN11623_c0_g1	7237.FBpp0281943	74.2	4.2e-32	ENOG410XPWC	G	Carbohydrate transport and metabolism	solute carrier family 17
TRINITY_DN11627_c0_g1	9606.ENSP00000363676	100	6.9e-97	COG0094	J	Translation, ribosomal structure and biogenesis	This is 1 of the proteins that binds and probably mediates the attachment of the 5S RNA into the large ribosomal subunit, where it forms part of the central protuberance. In the 70S ribosome it contacts protein S13 of the 30S subunit (bridge B1b), connecting the 2 subunits
TRINITY_DN11634_c0_g2	7217.FBpp0115557	49.4	8.2e-20	COG2124	Q	Secondary metabolites biosynthesis, transport and catabolism	Cytochrome p450
TRINITY_DN11640_c0_g1	7245.FBpp0259839	67.1	6.5e-23	COG2801	L	Replication, recombination and repair	Retrotransposon protein
TRINITY_DN11649_c0_g1	7260.FBpp0239433	90	4e-50	ENOG410XNQC	S	Function unknown	beige BEACH domain containing protein
TRINITY_DN11652_c1_g3	7227.FBpp0293341	74.5	8.9e-33	ENOG410XPTW	S	Function unknown	microtubule binding
TRINITY_DN11653_c0_g1	7222.FBpp0144829	57.5	4.2e-19	COG1506	E	Amino acid transport and metabolism	peptidase s9 prolyl oligopeptidase active site domain protein
TRINITY_DN11661_c0_g1	7222.FBpp0154681	55.2	7.4e-16	ENOG41114F7	S	Function unknown	Protein of unknown function (DUF753)
TRINITY_DN11664_c0_g1	7176.CPIJ011577-PA	93.4	2.2e-38	ENOG410ZGE5	U	Intracellular trafficking, secretion, and vesicular transport	NA
TRINITY_DN11688_c0_g1	10090.ENSMUSP00000031617	100	5e-140	COG2163	J	Translation, ribosomal structure and biogenesis	(ribosomal) protein
TRINITY_DN11690_c0_g1	7245.FBpp0263455	44.8	3.3e-08	ENOG4110N3J	S	Function unknown	NA
TRINITY_DN11700_c0_g2	7244.FBpp0228854	56.6	1.2e-27	ENOG410ZCRR	S	Function unknown	NA
TRINITY_DN11701_c0_g1	7222.FBpp0151651	56	1e-28	ENOG410XR54	U	Intracellular trafficking, secretion, and vesicular transport	Niemann-Pick disease type C1
TRINITY_DN11704_c0_g1	7237.FBpp0285833	38.4	2.4e-06	COG3590	O	Posttranslational modification, protein turnover, chaperones	endothelin-converting enzyme
TRINITY_DN11713_c0_g1	7237.FBpp0286189	83.1	3.3e-34	COG5069	Z	Cytoskeleton	Microtubule associated monoxygenase, calponin and LIM domain containing
TRINITY_DN11716_c0_g1	7237.FBpp0280994	74	9.6e-35	COG3104	E	Amino acid transport and metabolism	transporter
TRINITY_DN11722_c0_g1	7260.FBpp0250575	75.3	1.2e-22	ENOG410XSRE	S	Function unknown	UTP20, small subunit (SSU) processome component, homolog (yeast)
TRINITY_DN11723_c1_g3	10090.ENSMUSP00000110489	100	3.1e-23	ENOG410YYC2	D	Cell cycle control, cell division, chromosome partitioning	Thy-1 cell surface antigen
TRINITY_DN11736_c0_g1	7244.FBpp0236348	46.3	4e-20	ENOG410XSRE	S	Function unknown	UTP20, small subunit (SSU) processome component, homolog (yeast)
TRINITY_DN11741_c0_g4	7260.FBpp0240613	91.3	1.4e-31	ENOG4111P5K	S	Function unknown	Transmembrane protein 47
TRINITY_DN11747_c0_g1	7237.FBpp0278821	57.3	2.9e-20	ENOG4110NHN	S	Function unknown	NA
TRINITY_DN11748_c0_g2	7260.FBpp0241514	52.7	5.1e-06	COG5032	B	Chromatin structure and dynamics	phosphatidylinositol kinase activity
TRINITY_DN11748_c0_g2	7260.FBpp0241514	52.7	5.1e-06	COG5032	D	Cell cycle control, cell division, chromosome partitioning	phosphatidylinositol kinase activity
TRINITY_DN11748_c0_g2	7260.FBpp0241514	52.7	5.1e-06	COG5032	L	Replication, recombination and repair	phosphatidylinositol kinase activity
TRINITY_DN11748_c0_g2	7260.FBpp0241514	52.7	5.1e-06	COG5032	T	Signal transduction mechanisms	phosphatidylinositol kinase activity
TRINITY_DN11748_c0_g2	7260.FBpp0241514	52.7	5.1e-06	COG5032	U	Intracellular trafficking, secretion, and vesicular transport	phosphatidylinositol kinase activity
TRINITY_DN11752_c0_g1	7217.FBpp0116652	84	4.4e-61	ENOG410XS7R	S	Function unknown	fatty-acyl-CoA reductase (alcohol-forming) activity
TRINITY_DN11757_c0_g1	7244.FBpp0233298	90.4	8.1e-20	ENOG410XQ3D	S	Function unknown	ribosomal RNA processing 12 homolog (S. cerevisiae)
TRINITY_DN11767_c0_g1	7244.FBpp0235600	94.3	5.6e-56	COG5640	O	Posttranslational modification, protein turnover, chaperones	protease
TRINITY_DN11770_c0_g1	7260.FBpp0250707	95.6	2.7e-44	COG0439	I	Lipid transport and metabolism	acetyl-CoA carboxylase biotin carboxylase
TRINITY_DN11770_c0_g1	7260.FBpp0250707	95.6	2.7e-44	COG0511	I	Lipid transport and metabolism	Acetyl-CoA carboxylase, biotin carboxyl carrier protein
TRINITY_DN11770_c0_g1	7260.FBpp0250707	95.6	2.7e-44	COG4799	I	Lipid transport and metabolism	carboxylase
TRINITY_DN11774_c0_g1	7222.FBpp0155689	57.9	1.4e-06	ENOG410XR8N	S	Function unknown	nidogen 1
TRINITY_DN11775_c0_g2	7227.FBpp0290630	43.8	3.5e-08	COG5599	T	Signal transduction mechanisms	protein tyrosine phosphatase
TRINITY_DN11775_c0_g5	7227.FBpp0290630	50	3.1e-13	COG5599	T	Signal transduction mechanisms	protein tyrosine phosphatase
TRINITY_DN11788_c0_g1	7260.FBpp0245763	87.9	1e-32	ENOG410XRDC	S	Function unknown	Laminin, alpha
TRINITY_DN11790_c0_g1	7260.FBpp0243559	54.3	1.3e-13	ENOG410XP8C	O	Posttranslational modification, protein turnover, chaperones	ubiquitin-conjugating enzyme
TRINITY_DN11791_c0_g1	9739.ENSTTRP00000015973	100	2.1e-60	COG0051	J	Translation, ribosomal structure and biogenesis	tRNA binding
TRINITY_DN11803_c0_g1	7237.FBpp0276805	57.9	1e-15	ENOG410XSTI	S	Function unknown	primary sex determination, soma
TRINITY_DN11809_c0_g3	7237.FBpp0283737	62.2	2e-18	ENOG410XX2M	S	Function unknown	ADAM metallopeptidase domain
TRINITY_DN11811_c1_g1	7260.FBpp0246241	57.1	5.7e-18	ENOG410XNSK	S	Function unknown	oligomeric mucus gel-forming
TRINITY_DN11817_c0_g1	7217.FBpp0114771	84.9	2.8e-27	ENOG410Y7NQ	S	Function unknown	erythrocyte membrane protein band 4.1-like
TRINITY_DN11842_c0_g1	7237.FBpp0275328	79.7	2.8e-29	ENOG410XPEI	S	Function unknown	homophilic cell adhesion
TRINITY_DN11846_c0_g1	7237.FBpp0275059	42.3	4.5e-14	COG0388	S	Function unknown	nitrilase cyanide hydratase and apolipoprotein n-acyltransferase
TRINITY_DN11854_c0_g1	7217.FBpp0117597	84.2	4.8e-42	ENOG410XPJZ	T	Signal transduction mechanisms	phosphorylase kinase
TRINITY_DN11855_c0_g1	7217.FBpp0121896	78.4	3.5e-26	ENOG410XRYE	S	Function unknown	Antistasin family
TRINITY_DN11860_c0_g1	4555.Si022004m	98.1	3.5e-22	COG0192	H	Coenzyme transport and metabolism	Catalyzes the formation of S-adenosylmethionine from methionine and ATP
TRINITY_DN11860_c0_g2	39947.LOC_Os05g04510.1	100	1.1e-190	COG0192	H	Coenzyme transport and metabolism	Catalyzes the formation of S-adenosylmethionine from methionine and ATP
TRINITY_DN11861_c0_g1	7222.FBpp0150437	42.9	3.5e-15	ENOG410XQDR	S	Function unknown	Domain-Containing protein
TRINITY_DN1186_c0_g1	9606.ENSP00000324464	100	1.7e-36	ENOG410XPGP	T	Signal transduction mechanisms	Casein Kinase
TRINITY_DN11875_c0_g1	7244.FBpp0232646	58.9	1.6e-32	COG2373	S	Function unknown	alpha-2-macroglobulin domain protein
TRINITY_DN11878_c0_g1	7217.FBpp0114494	91	2.2e-27	COG2319	S	Function unknown	wd repeat
TRINITY_DN11881_c0_g1	7237.FBpp0274040	76.8	1.3e-22	ENOG410ZVAD	S	Function unknown	IGc2
TRINITY_DN11890_c0_g1	7260.FBpp0243912	80.8	5.9e-43	COG3325	G	Carbohydrate transport and metabolism	chitinase
TRINITY_DN11891_c0_g1	7227.FBpp0071744	58.2	1.4e-41	ENOG410XSRE	S	Function unknown	UTP20, small subunit (SSU) processome component, homolog (yeast)
TRINITY_DN11892_c0_g1	7244.FBpp0237055	70.7	1.9e-28	COG3325	G	Carbohydrate transport and metabolism	chitinase
TRINITY_DN11893_c0_g1	7244.FBpp0233109	62	5.7e-19	COG0477	G	Carbohydrate transport and metabolism	major facilitator Superfamily
TRINITY_DN11898_c0_g1	7244.FBpp0229501	50	1.4e-15	ENOG410Z045	S	Function unknown	mRNA transport
TRINITY_DN11899_c0_g1	7244.FBpp0237484	52.2	1e-43	COG0308	E	Amino acid transport and metabolism	aminopeptidase
TRINITY_DN11904_c0_g2	7260.FBpp0247865	59	2.5e-12	COG5202	I	Lipid transport and metabolism	membrane bound O-acyltransferase domain containing
TRINITY_DN11905_c0_g1	10090.ENSMUSP00000071616	100	2.2e-113	COG1841	J	Translation, ribosomal structure and biogenesis	ribosomal large subunit biogenesis
TRINITY_DN11909_c1_g2	7245.FBpp0266649	44.7	5.1e-07	ENOG410XP6K	S	Function unknown	Notch ligand involved in the mediation of Notch signaling (By similarity)
TRINITY_DN11922_c0_g1	7244.FBpp0230498	64.6	2.1e-20	ENOG4111Q29	S	Function unknown	NA
TRINITY_DN11924_c1_g1	7237.FBpp0301884	77.3	2e-15	ENOG410XSPU	S	Function unknown	behavioral response to ethanol
TRINITY_DN11928_c0_g1	10090.ENSMUSP00000005077	100	5.5e-42	ENOG410YERS	O	Posttranslational modification, protein turnover, chaperones	Heat shock protein
TRINITY_DN11943_c0_g1	7260.FBpp0241283	40.8	1e-25	COG3590	O	Posttranslational modification, protein turnover, chaperones	endothelin-converting enzyme
TRINITY_DN11948_c0_g1	7244.FBpp0231057	77.5	5.9e-36	ENOG410XTD2	S	Function unknown	heparan sulfate proteoglycan
TRINITY_DN11949_c0_g2	7244.FBpp0224521	89	3.4e-46	COG5099	J	Translation, ribosomal structure and biogenesis	pumilio homolog
TRINITY_DN11952_c0_g1	7260.FBpp0254922	92.6	1.8e-32	COG2866	E	Amino acid transport and metabolism	metallocarboxypeptidase activity
TRINITY_DN11957_c0_g1	7227.FBpp0087958	90.6	5e-60	COG0612	O	Posttranslational modification, protein turnover, chaperones	peptidase'
TRINITY_DN1195_c0_g1	39946.BGIOSGA026003-PA	100	1.5e-34	ENOG410XTCT	S	Function unknown	Chlorophyll A-B binding protein
TRINITY_DN11960_c0_g2	7165.AGAP013193-PA	54.3	1.3e-09	ENOG410Y43T	S	Function unknown	NA
TRINITY_DN11960_c0_g3	7222.FBpp0149734	55.8	5.8e-14	NA	NA	NA	NA
TRINITY_DN11961_c0_g2	7245.FBpp0268654	94.7	1.7e-30	ENOG4111F0X	K	Transcription	Hairy and enhancer of split
TRINITY_DN11964_c0_g1	7217.FBpp0125049	95.8	3.2e-32	COG1287	S	Function unknown	oligosaccharyl transferase STT3 subunit
TRINITY_DN11964_c0_g2	7244.FBpp0233206	83.1	6e-23	COG1287	S	Function unknown	oligosaccharyl transferase STT3 subunit
TRINITY_DN11969_c0_g1	7260.FBpp0242409	77.1	1.5e-21	COG0477	G	Carbohydrate transport and metabolism	major facilitator Superfamily
TRINITY_DN11977_c0_g1	7227.FBpp0082688	46.6	1.1e-09	ENOG4110RN9	S	Function unknown	NA
TRINITY_DN11978_c0_g2	10116.ENSRNOP00000022095	100	1.7e-53	ENOG410YYKB	Z	Cytoskeleton	Functions as extracellular chaperone that prevents aggregation of nonnative proteins. Prevents stress-induced aggregation of blood plasma proteins. Inhibits formation of amyloid fibrils by APP, APOC2, B2M, CALCA, CSN3, SNCA and aggregation-prone LYZ variants (in vitro). Does not require ATP. Maintains partially unfolded proteins in a state appropriate for subsequent refolding by other chaperones,…
TRINITY_DN11982_c0_g1	7244.FBpp0227861	90.4	7.1e-58	ENOG410XTJ8	S	Function unknown	IG_like
TRINITY_DN11987_c0_g1	7227.FBpp0071261	74.6	1.4e-24	ENOG410XQE8	S	Function unknown	Heat repeat
TRINITY_DN11988_c0_g1	9606.ENSP00000362014	100	3.1e-52	COG0699	S	Function unknown	Dynamin family
TRINITY_DN11988_c0_g2	9606.ENSP00000362014	100	2.2e-40	COG0699	S	Function unknown	Dynamin family
TRINITY_DN11991_c0_g1	7237.FBpp0274224	67.6	4.9e-20	COG0477	G	Carbohydrate transport and metabolism	major facilitator Superfamily
TRINITY_DN11991_c0_g2	7237.FBpp0274224	71	5.1e-36	COG0477	G	Carbohydrate transport and metabolism	major facilitator Superfamily
TRINITY_DN11991_c0_g3	7244.FBpp0227354	87.3	1.1e-27	ENOG410XR6G	G	Carbohydrate transport and metabolism	ion transport
TRINITY_DN12004_c0_g1	7260.FBpp0240540	59.1	1.3e-16	ENOG410XR9W	S	Function unknown	URB1 ribosome biogenesis 1 homolog (S. cerevisiae)
TRINITY_DN12008_c0_g1	7217.FBpp0128110	68.8	1.1e-08	ENOG4111Q29	S	Function unknown	NA
TRINITY_DN12012_c0_g1	7260.FBpp0244690	88.1	3.4e-61	COG0252	E	Amino acid transport and metabolism	L-asparaginase
TRINITY_DN12012_c0_g1	7260.FBpp0244690	88.1	3.4e-61	COG0666	S	Function unknown	Ankyrin Repeat
TRINITY_DN12017_c0_g1	7237.FBpp0280448	65.2	1.9e-18	ENOG410XY4X	S	Function unknown	Family with sequence similarity 160, member
TRINITY_DN12019_c0_g1	7227.FBpp0290183	81.5	5.3e-39	ENOG410YZ7Z	S	Function unknown	sushi domain containing 2
TRINITY_DN12020_c0_g1	7227.FBpp0288460	50.5	1.9e-21	COG2175	Q	Secondary metabolites biosynthesis, transport and catabolism	dioxygenase
TRINITY_DN12022_c0_g1	7244.FBpp0238621	68.8	2.2e-26	ENOG4110NCN	S	Function unknown	Lipase
TRINITY_DN12027_c0_g1	7237.FBpp0281205	75.6	9.4e-10	COG2272	I	Lipid transport and metabolism	Carboxylesterase
TRINITY_DN12030_c1_g1	7260.FBpp0243815	90.5	4.2e-35	COG0495	J	Translation, ribosomal structure and biogenesis	Leucyl-trna synthetase
TRINITY_DN12034_c0_g1	7227.FBpp0297164	37.3	3.2e-12	COG3250	G	Carbohydrate transport and metabolism	hydrolase family 2
TRINITY_DN12034_c0_g2	7245.FBpp0270404	51.7	1.2e-20	COG3250	G	Carbohydrate transport and metabolism	hydrolase family 2
TRINITY_DN12039_c0_g1	7222.FBpp0146309	66.4	2.2e-39	COG1597	I	Lipid transport and metabolism	diacylglycerol kinase
TRINITY_DN12041_c0_g1	7244.FBpp0229193	89.7	4.5e-28	COG4178	S	Function unknown	(ABC) transporter
TRINITY_DN12046_c0_g2	10090.ENSMUSP00000093077	100	1.8e-43	ENOG410XSXF	O	Posttranslational modification, protein turnover, chaperones	mitochondrial carrier
TRINITY_DN12050_c0_g1	7244.FBpp0233506	54.2	1.5e-13	ENOG410Y3AC	S	Function unknown	NA
TRINITY_DN12051_c0_g1	7222.FBpp0145632	78.8	2.7e-40	ENOG410XS6Z	S	Function unknown	Lethal giant larvae homolog
TRINITY_DN12052_c0_g1	7245.FBpp0262283	60.7	4.2e-35	COG5048	S	Function unknown	Zinc finger protein
TRINITY_DN12053_c0_g1	7222.FBpp0147523	67.7	1e-17	ENOG410XQMZ	G	Carbohydrate transport and metabolism	Mannosidase alpha class
TRINITY_DN12055_c0_g1	7260.FBpp0244792	63.6	6.4e-41	ENOG41114F7	S	Function unknown	Protein of unknown function (DUF753)
TRINITY_DN12056_c0_g1	7237.FBpp0278368	60.3	4e-14	ENOG410XPJ3	S	Function unknown	Angiotensin I converting enzyme peptidyl-dipeptidase A
TRINITY_DN12060_c0_g1	7222.FBpp0158903	89.3	5.9e-57	COG0525	J	Translation, ribosomal structure and biogenesis	amino acids such as threonine, to avoid such errors, it has a posttransfer editing activity that hydrolyzes mischarged Thr-tRNA(Val) in a tRNA-dependent manner (By similarity)
TRINITY_DN12065_c0_g1	7244.FBpp0226585	43.4	1.8e-17	ENOG410XS1M	T	Signal transduction mechanisms	Protein kinase, membrane associated tyrosine threonine 1
TRINITY_DN12066_c0_g1	39946.BGIOSGA009023-PA	66.7	2.3e-12	NA	NA	NA	NA
TRINITY_DN12066_c0_g2	39946.BGIOSGA015095-PA	85.5	8.8e-29	NA	NA	NA	NA
TRINITY_DN12066_c0_g3	39946.BGIOSGA037945-PA	75.6	4.5e-25	NA	NA	NA	NA
TRINITY_DN12066_c0_g4	39947.LOC_Os01g28660.1	74.7	1.2e-24	ENOG41105E1	S	Function unknown	NA
TRINITY_DN12066_c0_g5	39946.BGIOSGA036404-PA	93.8	5.9e-26	NA	NA	NA	NA
TRINITY_DN12075_c0_g1	7244.FBpp0237485	51.1	4.9e-17	COG0308	E	Amino acid transport and metabolism	aminopeptidase
TRINITY_DN12077_c0_g3	7244.FBpp0228143	63.6	6.2e-27	ENOG410YC3T	O	Posttranslational modification, protein turnover, chaperones	Serine peptidase inhibitor, Kazal type
TRINITY_DN12082_c0_g1	7260.FBpp0244171	50.7	1.1e-16	COG1022	I	Lipid transport and metabolism	Amp-dependent synthetase and ligase
TRINITY_DN12085_c0_g1	7260.FBpp0243819	53.6	2.5e-10	ENOG410YKCW	U	Intracellular trafficking, secretion, and vesicular transport	lipid transporter activity
TRINITY_DN1208_c0_g1	9913.ENSBTAP00000015716	98.8	6.7e-41	COG0625	O	Posttranslational modification, protein turnover, chaperones	glutathione Stransferase
TRINITY_DN12091_c0_g1	7244.FBpp0231156	60.3	1.2e-10	ENOG410XQKJ	S	Function unknown	regulatory associated protein of MTOR
TRINITY_DN12092_c0_g1	7244.FBpp0227409	54.9	1.5e-22	NA	NA	NA	NA
TRINITY_DN12105_c0_g1	7245.FBpp0258280	61	9.2e-17	COG2373	S	Function unknown	alpha-2-macroglobulin domain protein
TRINITY_DN12108_c0_g1	7245.FBpp0262415	82.1	5.1e-61	COG0167	F	Nucleotide transport and metabolism	Catalyzes the conversion of dihydroorotate to orotate
TRINITY_DN12108_c0_g1	7245.FBpp0262415	82.1	5.1e-61	COG0493	E	Amino acid transport and metabolism	metal cluster binding
TRINITY_DN12108_c0_g1	7245.FBpp0262415	82.1	5.1e-61	COG1146	C	Energy production and conversion	metal cluster binding
TRINITY_DN12110_c0_g1	7237.FBpp0283344	84.8	1.3e-73	COG0124	J	Translation, ribosomal structure and biogenesis	Histidyl-trna synthetase
TRINITY_DN12111_c0_g1	7237.FBpp0284344	94.1	4.4e-34	COG0171	H	Coenzyme transport and metabolism	nh(3)-dependent nad( ) synthetase
TRINITY_DN12111_c0_g1	7237.FBpp0284344	94.1	4.4e-34	COG0388	S	Function unknown	nitrilase cyanide hydratase and apolipoprotein n-acyltransferase
TRINITY_DN12112_c0_g1	7244.FBpp0235973	67.5	4.3e-33	ENOG410XPYT	S	Function unknown	Proteasome-associated protein ECM29 homolog
TRINITY_DN12118_c0_g1	10090.ENSMUSP00000107477	93.2	1.3e-30	ENOG410XQFD	S	Function unknown	myosin light chain kinase
TRINITY_DN12118_c0_g3	10090.ENSMUSP00000107477	87	1.2e-50	ENOG410XQFD	S	Function unknown	myosin light chain kinase
TRINITY_DN12122_c1_g1	7244.FBpp0227859	50	4.5e-19	ENOG410ZVAD	S	Function unknown	IGc2
TRINITY_DN12125_c0_g1	7217.FBpp0113913	72.2	3.4e-24	ENOG410XPCJ	S	Function unknown	trafficking protein particle complex
TRINITY_DN12137_c0_g1	7217.FBpp0125644	51.9	9.8e-16	ENOG410XVS5	S	Function unknown	Otopetrin
TRINITY_DN12139_c0_g2	7260.FBpp0252741	64.1	6e-09	ENOG4111DSC	S	Function unknown	NA
TRINITY_DN12141_c0_g1	7244.FBpp0238793	74.5	7.5e-35	COG0417	L	Replication, recombination and repair	DNA polymerase
TRINITY_DN12142_c0_g1	7222.FBpp0152833	83	7.6e-40	ENOG410XNQK	G	Carbohydrate transport and metabolism	Transporter
TRINITY_DN12148_c0_g1	7227.FBpp0074133	61.9	1.8e-23	COG3590	O	Posttranslational modification, protein turnover, chaperones	endothelin-converting enzyme
TRINITY_DN12159_c0_g1	7222.FBpp0156986	88.7	2.7e-31	COG3325	G	Carbohydrate transport and metabolism	chitinase
TRINITY_DN1216_c0_g1	61853.ENSNLEP00000018742	56.8	1.2e-66	ENOG410Y9T8	S	Function unknown	antigen binding
TRINITY_DN12172_c0_g1	7237.FBpp0283708	49.4	1.9e-12	ENOG410XQNP	O	Posttranslational modification, protein turnover, chaperones	serine peptidase inhibitor, Kunitz type
TRINITY_DN12183_c0_g2	7260.FBpp0251472	79.1	3.5e-13	ENOG410XP6K	S	Function unknown	Notch ligand involved in the mediation of Notch signaling (By similarity)
TRINITY_DN12186_c0_g1	7260.FBpp0249151	40.3	2.7e-06	ENOG410XQ83	O	Posttranslational modification, protein turnover, chaperones	Anaphase promoting complex subunit 1
TRINITY_DN12191_c0_g1	7222.FBpp0144665	83.1	6.7e-30	COG3325	G	Carbohydrate transport and metabolism	chitinase
TRINITY_DN12192_c0_g1	7227.FBpp0086749	65.9	1.7e-08	ENOG410XPD9	A	RNA processing and modification	pre-mRNA-splicing factor SYF1
TRINITY_DN12197_c0_g1	7244.FBpp0226440	75.3	2.1e-21	ENOG410XRDC	S	Function unknown	Laminin, alpha
TRINITY_DN12197_c1_g1	7244.FBpp0226440	75.9	4.6e-36	ENOG410XRDC	S	Function unknown	Laminin, alpha
TRINITY_DN12199_c0_g2	7244.FBpp0238902	98.6	4.1e-35	ENOG410XR68	S	Function unknown	Membrane frizzled-related protein
TRINITY_DN12209_c0_g1	7227.FBpp0305353	92.9	7.5e-34	COG0525	J	Translation, ribosomal structure and biogenesis	amino acids such as threonine, to avoid such errors, it has a posttransfer editing activity that hydrolyzes mischarged Thr-tRNA(Val) in a tRNA-dependent manner (By similarity)
TRINITY_DN12212_c0_g1	7260.FBpp0249923	73.7	1.1e-25	COG1132	V	Defense mechanisms	(ABC) transporter
TRINITY_DN12213_c0_g1	7217.FBpp0123908	54.5	1e-12	ENOG410Y7P7	S	Function unknown	DM4/DM12 family
TRINITY_DN12216_c0_g1	7244.FBpp0226460	87.3	7.9e-32	COG5192	J	Translation, ribosomal structure and biogenesis	Ribosome biogenesis protein bms1
TRINITY_DN12218_c0_g1	7244.FBpp0231189	85.8	4.7e-58	COG1748	E	Amino acid transport and metabolism	saccharopine dehydrogenase
TRINITY_DN12225_c0_g1	7070.TC011820-PA	97	1.5e-28	COG1185	J	Translation, ribosomal structure and biogenesis	Involved in mRNA degradation. Hydrolyzes single-stranded polyribonucleotides processively in the 3'- to 5'-direction (By similarity)
TRINITY_DN12225_c0_g1	7070.TC011820-PA	97	1.5e-28	COG1643	L	Replication, recombination and repair	helicase
TRINITY_DN12240_c0_g2	7260.FBpp0250764	63.9	3.8e-20	ENOG4111J2F	S	Function unknown	Family with sequence similarity 166, member B
TRINITY_DN12240_c0_g3	7244.FBpp0229424	63.4	4.1e-23	ENOG4111J2F	S	Function unknown	Family with sequence similarity 166, member B
TRINITY_DN12242_c0_g1	7244.FBpp0231925	81.4	4.5e-11	ENOG4112BGS	S	Function unknown	NA
TRINITY_DN12245_c1_g1	7260.FBpp0246933	61.8	1e-15	COG5069	Z	Cytoskeleton	Microtubule associated monoxygenase, calponin and LIM domain containing
TRINITY_DN12254_c0_g1	7244.FBpp0226440	88	6.4e-41	ENOG410XRDC	S	Function unknown	Laminin, alpha
TRINITY_DN12257_c0_g1	7222.FBpp0153372	71.4	1.6e-30	COG2303	E	Amino acid transport and metabolism	oxidoreductase
TRINITY_DN12274_c0_g1	7159.AAEL014199-PA	67.2	6.6e-44	COG0167	F	Nucleotide transport and metabolism	Catalyzes the conversion of dihydroorotate to orotate
TRINITY_DN12274_c0_g1	7159.AAEL014199-PA	67.2	6.6e-44	COG0493	E	Amino acid transport and metabolism	metal cluster binding
TRINITY_DN12274_c0_g1	7159.AAEL014199-PA	67.2	6.6e-44	COG1146	C	Energy production and conversion	metal cluster binding
TRINITY_DN12281_c0_g1	7237.FBpp0276908	70.4	4e-19	ENOG410XWK4	K	Transcription	Component of the Mediator complex, a coactivator involved in the regulated transcription of nearly all RNA polymerase II-dependent genes. Mediator functions as a bridge to convey information from gene-specific regulatory proteins to the basal RNA polymerase II transcription machinery. Mediator is recruited to promoters by direct interactions with regulatory proteins and serves as a scaffold for t…
TRINITY_DN12282_c0_g1	7159.AAEL005983-PA	61.5	1.1e-30	ENOG410ZKQN	S	Function unknown	EGF_like
TRINITY_DN12283_c0_g1	7217.FBpp0118832	93.3	1.1e-35	COG2319	S	Function unknown	wd repeat
TRINITY_DN12284_c0_g1	7176.CPIJ013926-PA	49.3	1.2e-06	ENOG4111I4H	S	Function unknown	g-protein coupled receptor
TRINITY_DN12293_c0_g2	7217.FBpp0117235	85.7	6.3e-29	ENOG410XNZV	S	Function unknown	member RAS oncogene family
TRINITY_DN12294_c1_g3	7227.FBpp0077459	75	3e-20	ENOG410XPW3	S	Function unknown	OAF homolog (Drosophila)
TRINITY_DN12295_c0_g1	7222.FBpp0147542	67.4	1.1e-29	COG0150	F	Nucleotide transport and metabolism	phosphoribosylaminoimidazole synthetase
TRINITY_DN12295_c0_g1	7222.FBpp0147542	67.4	1.1e-29	COG0151	F	Nucleotide transport and metabolism	Phosphoribosylglycinamide synthetase
TRINITY_DN12295_c0_g1	7222.FBpp0147542	67.4	1.1e-29	COG0299	F	Nucleotide transport and metabolism	phosphoribosylglycinamide formyltransferase
TRINITY_DN12296_c0_g1	7244.FBpp0235573	75.8	1.3e-32	ENOG410XR81	T	Signal transduction mechanisms	pleckstrin homology domain containing, family G (with RhoGef domain) member
TRINITY_DN12299_c0_g1	7260.FBpp0254417	83.3	3.5e-26	COG5126	D	Cell cycle control, cell division, chromosome partitioning	Calcium-binding protein
TRINITY_DN12299_c0_g1	7260.FBpp0254417	83.3	3.5e-26	COG5126	T	Signal transduction mechanisms	Calcium-binding protein
TRINITY_DN12299_c0_g1	7260.FBpp0254417	83.3	3.5e-26	COG5126	Z	Cytoskeleton	Calcium-binding protein
TRINITY_DN12304_c0_g1	7227.FBpp0076968	75	3.4e-33	COG2124	Q	Secondary metabolites biosynthesis, transport and catabolism	Cytochrome p450
TRINITY_DN12306_c0_g2	7260.FBpp0249496	95.5	4.2e-29	ENOG410ZRM7	S	Function unknown	BTB/POZ domain
TRINITY_DN12307_c0_g1	7227.FBpp0074279	60.2	4.9e-25	ENOG410Y92X	G	Carbohydrate transport and metabolism	pancreatic
TRINITY_DN12308_c0_g1	7222.FBpp0145288	88.2	2.3e-09	COG1748	E	Amino acid transport and metabolism	saccharopine dehydrogenase
TRINITY_DN12310_c0_g1	7176.CPIJ013431-PA	79.8	4.2e-38	ENOG410ZV6V	S	Function unknown	KRIT1, ankyrin repeat containing
TRINITY_DN12313_c0_g1	7165.AGAP012046-PA	83.8	2.2e-27	COG0053	P	Inorganic ion transport and metabolism	cation diffusion facilitator family transporter
TRINITY_DN12315_c0_g1	7260.FBpp0244499	71.9	4.4e-14	ENOG4110N3J	S	Function unknown	NA
TRINITY_DN12318_c0_g1	13616.ENSMODP00000002452	100	1.1e-70	COG1383	J	Translation, ribosomal structure and biogenesis	Ribosomal protein
TRINITY_DN12320_c0_g1	7244.FBpp0231906	66.2	5.9e-20	ENOG410YY2R	S	Function unknown	missing oocyte, meiosis regulator, homolog (Drosophila)
TRINITY_DN12327_c0_g1	7237.FBpp0273988	90	3e-39	ENOG410YI3P	S	Function unknown	Immunoglobulin V-set domain
TRINITY_DN12330_c0_g3	9606.ENSP00000262584	100	9.1e-85	COG0090	J	Translation, ribosomal structure and biogenesis	One of the primary rRNA binding proteins. Required for association of the 30S and 50S subunits to form the 70S ribosome, for tRNA binding and peptide bond formation. It has been suggested to have peptidyltransferase activity
TRINITY_DN12338_c0_g1	8049.ENSGMOP00000014671	51.7	1.6e-23	COG5640	O	Posttranslational modification, protein turnover, chaperones	protease
TRINITY_DN12339_c0_g1	7245.FBpp0264365	77.9	1.9e-26	ENOG410XR8N	S	Function unknown	nidogen 1
TRINITY_DN12347_c0_g1	7227.FBpp0271945	60.8	5.4e-22	ENOG410ZPX7	O	Posttranslational modification, protein turnover, chaperones	Meprin A
TRINITY_DN12353_c0_g1	7222.FBpp0153605	91	7.7e-28	COG5059	Z	Cytoskeleton	Kinesin family member
TRINITY_DN12355_c0_g1	7260.FBpp0254611	100	3.3e-35	COG0086	K	Transcription	DNA-dependent RNA polymerase catalyzes the transcription of DNA into RNA using the four ribonucleoside triphosphates as substrates (By similarity)
TRINITY_DN12358_c0_g1	7222.FBpp0158068	73.3	6.7e-20	ENOG410XT0E	S	Function unknown	thyroid hormone receptor interactor 11
TRINITY_DN12369_c0_g1	7245.FBpp0268538	85.8	4.8e-57	COG1131	V	Defense mechanisms	(ABC) transporter
TRINITY_DN12372_c0_g1	7222.FBpp0154887	94.8	1.2e-87	ENOG410YYPB	S	Function unknown	Sphingomyelin phosphodiesterase
TRINITY_DN12381_c0_g1	7260.FBpp0240143	75.9	6.3e-24	ENOG410Y7M5	S	Function unknown	NA
TRINITY_DN12383_c0_g1	7260.FBpp0242691	94.9	2.1e-57	ENOG410XQZE	T	Signal transduction mechanisms	kinase kinase kinase
TRINITY_DN12384_c0_g1	7222.FBpp0152200	61	1.3e-13	ENOG4111P12	S	Function unknown	Chitin binding Peritrophin-A domain
TRINITY_DN12385_c0_g1	7244.FBpp0233106	81.5	8.3e-106	COG0458	F	Nucleotide transport and metabolism	carbamoyl-phosphate synthetase ammonia chain
TRINITY_DN12385_c0_g1	7244.FBpp0233106	81.5	8.3e-106	COG0505	F	Nucleotide transport and metabolism	carbamoyl-phosphate synthetase glutamine chain
TRINITY_DN12385_c0_g1	7244.FBpp0233106	81.5	8.3e-106	COG0540	F	Nucleotide transport and metabolism	aspartate transcarbamylase
TRINITY_DN12389_c0_g1	7237.FBpp0285757	45.3	2.5e-31	ENOG410XNQQ	J	Translation, ribosomal structure and biogenesis	U3 small nucleolar RNA-associated protein 10
TRINITY_DN12391_c0_g1	7260.FBpp0249486	86.2	5.4e-75	ENOG4111K2I	S	Function unknown	IGc2
TRINITY_DN12393_c0_g1	7222.FBpp0150233	64	1.1e-06	COG5422	T	Signal transduction mechanisms	guanine nucleotide exchange factor
TRINITY_DN12397_c0_g1	7260.FBpp0245956	67.9	2.4e-36	ENOG4111MFZ	S	Function unknown	O-acyl-ADP-ribose deacylase 1
TRINITY_DN12398_c0_g1	34740.HMEL004348-PA	75.8	1.3e-07	COG1269	C	Energy production and conversion	ATPase 116 kDa subunit
TRINITY_DN12400_c0_g1	7245.FBpp0263827	56.6	1.6e-18	ENOG411226V	S	Function unknown	NA
TRINITY_DN12407_c0_g1	7217.FBpp0124372	44.7	5.5e-22	COG3104	E	Amino acid transport and metabolism	transporter
TRINITY_DN12411_c0_g1	7244.FBpp0228302	45.3	2.7e-18	ENOG410XSTY	S	Function unknown	Latent transforming growth factor beta binding protein 2
TRINITY_DN12423_c0_g1	7070.TC011942-PA	49.4	7.5e-13	COG0366	G	Carbohydrate transport and metabolism	alpha amylase, catalytic
TRINITY_DN12427_c0_g1	7222.FBpp0153864	59.2	1e-17	ENOG4111FAF	S	Function unknown	NA
TRINITY_DN12428_c0_g1	7222.FBpp0157996	77.3	7.2e-22	ENOG410XQ1E	S	Function unknown	UPF2 regulator of nonsense transcripts homolog (yeast)
TRINITY_DN12429_c0_g1	7245.FBpp0261609	92.8	1.5e-70	ENOG410ZKIK	S	Function unknown	Zona pellucida-like domain
TRINITY_DN1242_c0_g1	9601.ENSPPYP00000012239	100	3.9e-34	ENOG411279J	S	Function unknown	Reactive oxygen species modulator 1
TRINITY_DN12432_c0_g1	7217.FBpp0118581	62.9	6.4e-17	COG1960	I	Lipid transport and metabolism	acyl-CoA dehydrogenase
TRINITY_DN12437_c0_g1	9478.ENSTSYP00000002137	98.1	3e-62	COG2075	J	Translation, ribosomal structure and biogenesis	Ribosomal protein
TRINITY_DN12441_c0_g1	7244.FBpp0224925	55.7	3.5e-20	COG0567	C	Energy production and conversion	2-oxoglutarate dehydrogenase, E1
TRINITY_DN12445_c0_g1	7244.FBpp0228445	89.3	2.2e-06	ENOG41110CD	S	Function unknown	BAI1-associated protein 2
TRINITY_DN12446_c0_g1	7244.FBpp0229869	50.7	1.3e-08	ENOG41122XB	S	Function unknown	LDLa
TRINITY_DN12449_c0_g1	7237.FBpp0283121	44.6	9.9e-06	ENOG410XS5J	S	Function unknown	prolyl 4-hydroxylase
TRINITY_DN12451_c0_g1	7237.FBpp0277078	61.6	1.1e-17	ENOG410XVJT	O	Posttranslational modification, protein turnover, chaperones	Quiescin Q6 sulfhydryl oxidase
TRINITY_DN12452_c0_g1	7237.FBpp0276045	51	3e-51	ENOG41114F7	S	Function unknown	Protein of unknown function (DUF753)
TRINITY_DN12461_c0_g1	7260.FBpp0253875	95	1.9e-24	COG0480	J	Translation, ribosomal structure and biogenesis	Catalyzes the GTP-dependent ribosomal translocation step during translation elongation. During this step, the ribosome changes from the pre-translocational (PRE) to the post- translocational (POST) state as the newly formed A-site-bound peptidyl-tRNA and P-site-bound deacylated tRNA move to the P and E sites, respectively. Catalyzes the coordinated movement of the two tRNA molecules, the mRNA and…
TRINITY_DN12467_c0_g1	7237.FBpp0277033	70	3.4e-32	ENOG410XTFP	S	Function unknown	unc-93 homolog
TRINITY_DN12475_c0_g1	7222.FBpp0150666	92.2	3.5e-48	COG1204	L	Replication, recombination and repair	helicase
TRINITY_DN12477_c0_g1	7260.FBpp0242984	96.6	5e-06	ENOG410XQHI	U	Intracellular trafficking, secretion, and vesicular transport	Cadherins are calcium dependent cell adhesion proteins (By similarity)
TRINITY_DN12486_c0_g1	10090.ENSMUSP00000027425	100	3.5e-81	ENOG410XRNN	S	Function unknown	integral membrane protein
TRINITY_DN12491_c0_g2	10090.ENSMUSP00000032373	100	4.4e-66	COG0039	C	Energy production and conversion	Catalyzes the reversible oxidation of malate to oxaloacetate (By similarity)
TRINITY_DN12496_c0_g1	7244.FBpp0236238	98.8	4.5e-38	ENOG410XRU3	J	Translation, ribosomal structure and biogenesis	Component of the eukaryotic translation initiation factor 3 (eIF-3) complex, which is involved in protein synthesis and, together with other initiation factors, stimulates binding of mRNA and methionyl-tRNAi to the 40S ribosome (By similarity)
TRINITY_DN12497_c0_g3	7227.FBpp0070851	72.4	2.2e-15	ENOG4111MT4	S	Function unknown	NA
TRINITY_DN12499_c0_g1	7237.FBpp0279262	63.6	2.5e-10	COG3325	G	Carbohydrate transport and metabolism	chitinase
TRINITY_DN12509_c0_g1	7227.FBpp0271815	52	1.4e-12	ENOG41102XR	S	Function unknown	NA
TRINITY_DN12511_c0_g1	39946.BGIOSGA006000-PA	100	3.7e-40	COG2986	E	Amino acid transport and metabolism	histidine ammonia-lyase
TRINITY_DN12511_c0_g2	39947.LOC_Os02g41630.2	95.2	6.6e-261	COG2986	E	Amino acid transport and metabolism	histidine ammonia-lyase
TRINITY_DN12511_c0_g3	39947.LOC_Os02g41630.2	100	4.3e-70	COG2986	E	Amino acid transport and metabolism	histidine ammonia-lyase
TRINITY_DN12512_c0_g1	7260.FBpp0245360	89.4	4.8e-35	COG0664	T	Signal transduction mechanisms	transcriptional regulator, crp fnr family
TRINITY_DN12512_c0_g1	7260.FBpp0245360	89.4	4.8e-35	COG1752	S	Function unknown	K07001 NTE family protein
TRINITY_DN12518_c0_g1	7245.FBpp0268722	61.6	6.1e-19	ENOG410XV87	S	Function unknown	NA
TRINITY_DN12527_c0_g1	7244.FBpp0236347	58.2	5.5e-12	COG0145	E	Amino acid transport and metabolism	5-oxoprolinase
TRINITY_DN12527_c0_g1	7244.FBpp0236347	58.2	5.5e-12	COG0145	Q	Secondary metabolites biosynthesis, transport and catabolism	5-oxoprolinase
TRINITY_DN12527_c0_g1	7244.FBpp0236347	58.2	5.5e-12	COG0146	E	Amino acid transport and metabolism	5-oxoprolinase
TRINITY_DN12527_c0_g1	7244.FBpp0236347	58.2	5.5e-12	COG0146	Q	Secondary metabolites biosynthesis, transport and catabolism	5-oxoprolinase
TRINITY_DN12528_c0_g2	7244.FBpp0233142	64.7	5.2e-16	ENOG410Z5T9	S	Function unknown	NA
TRINITY_DN12530_c0_g5	132908.ENSPVAP00000001452	100	9.8e-38	ENOG410XPH1	U	Intracellular trafficking, secretion, and vesicular transport	clathrin heavy chain
TRINITY_DN12536_c0_g1	7260.FBpp0249812	87.4	2.3e-40	ENOG410Y7NQ	S	Function unknown	erythrocyte membrane protein band 4.1-like
TRINITY_DN12538_c0_g1	9606.ENSP00000302896	100	5.9e-103	COG0522	J	Translation, ribosomal structure and biogenesis	One of the primary rRNA binding proteins, it binds directly to 16S rRNA where it nucleates assembly of the body of the 30S subunit (By similarity)
TRINITY_DN12547_c0_g1	7222.FBpp0144829	43.5	6.7e-21	COG1506	E	Amino acid transport and metabolism	peptidase s9 prolyl oligopeptidase active site domain protein
TRINITY_DN12559_c0_g1	7260.FBpp0248690	68.3	7e-06	ENOG4111QFU	K	Transcription	twist homolog
TRINITY_DN12564_c0_g1	7237.FBpp0287498	73.8	1.2e-30	ENOG410XQ8T	I	Lipid transport and metabolism	Solute carrier family 27 (Fatty acid transporter), member
TRINITY_DN12565_c0_g1	7227.FBpp0079254	68.9	1.3e-33	ENOG410XPJZ	T	Signal transduction mechanisms	phosphorylase kinase
TRINITY_DN12572_c0_g1	7237.FBpp0282431	79.6	3.2e-18	COG3590	O	Posttranslational modification, protein turnover, chaperones	endothelin-converting enzyme
TRINITY_DN12576_c0_g1	10116.ENSRNOP00000015956	100	6.7e-61	COG1448	E	Amino acid transport and metabolism	aminotransferase
TRINITY_DN12577_c0_g1	7217.FBpp0118138	51	4.1e-18	COG0150	F	Nucleotide transport and metabolism	phosphoribosylaminoimidazole synthetase
TRINITY_DN12577_c0_g1	7217.FBpp0118138	51	4.1e-18	COG0151	F	Nucleotide transport and metabolism	Phosphoribosylglycinamide synthetase
TRINITY_DN12577_c0_g1	7217.FBpp0118138	51	4.1e-18	COG0299	F	Nucleotide transport and metabolism	phosphoribosylglycinamide formyltransferase
TRINITY_DN12578_c0_g1	7227.FBpp0304316	51.6	1.8e-20	ENOG4110MU3	S	Function unknown	NA
TRINITY_DN12582_c0_g2	7217.FBpp0126887	94	3.2e-29	COG4886	S	Function unknown	leucine Rich Repeat
TRINITY_DN12583_c1_g1	7244.FBpp0234428	56.7	3.8e-19	COG2234	S	Function unknown	peptidase m28
TRINITY_DN12583_c2_g1	7260.FBpp0249985	63	7e-31	COG2234	S	Function unknown	peptidase m28
TRINITY_DN12584_c0_g1	7260.FBpp0243794	71.8	1.7e-22	ENOG410XPY8	S	Function unknown	scavenger receptor activity
TRINITY_DN12584_c0_g3	7217.FBpp0118228	90.9	3.1e-14	ENOG410XPY8	S	Function unknown	scavenger receptor activity
TRINITY_DN12584_c0_g4	7244.FBpp0235642	70.7	1.3e-28	ENOG410XPY8	S	Function unknown	scavenger receptor activity
TRINITY_DN12584_c0_g5	7227.FBpp0297894	82.2	3.5e-36	ENOG410XPY8	S	Function unknown	scavenger receptor activity
TRINITY_DN12587_c0_g1	7260.FBpp0244781	45.9	7.4e-18	COG2124	Q	Secondary metabolites biosynthesis, transport and catabolism	Cytochrome p450
TRINITY_DN12588_c0_g1	7245.FBpp0259400	69.5	3.4e-30	COG5021	O	Posttranslational modification, protein turnover, chaperones	ubiquitin protein ligase
TRINITY_DN12590_c0_g3	7260.FBpp0239721	45.1	8.5e-11	NA	NA	NA	NA
TRINITY_DN12592_c0_g1	7244.FBpp0231758	55.4	6.7e-20	ENOG410YKCW	U	Intracellular trafficking, secretion, and vesicular transport	lipid transporter activity
TRINITY_DN12596_c0_g1	7260.FBpp0242116	92.7	1.6e-67	COG1131	V	Defense mechanisms	(ABC) transporter
TRINITY_DN12597_c0_g1	7260.FBpp0242609	54.4	4e-43	ENOG4110MXJ	S	Function unknown	Cancer susceptibility candidate 1
TRINITY_DN12598_c0_g1	7237.FBpp0274721	58.3	2e-25	ENOG4111T3Q	S	Function unknown	NA
TRINITY_DN12602_c0_g1	7244.FBpp0226789	69.2	5.6e-35	ENOG410ZNHT	S	Function unknown	NA
TRINITY_DN12607_c0_g1	9483.ENSCJAP00000041632	74.7	1.2e-92	COG2125	J	Translation, ribosomal structure and biogenesis	40s ribosomal protein s6
TRINITY_DN12607_c0_g2	9606.ENSP00000369757	100	4.4e-57	COG2125	J	Translation, ribosomal structure and biogenesis	40s ribosomal protein s6
TRINITY_DN12612_c0_g1	7237.FBpp0283086	82.1	7.9e-25	COG0659	P	Inorganic ion transport and metabolism	sulfate transporter
TRINITY_DN12613_c0_g1	7245.FBpp0266935	63.6	4.9e-11	ENOG4111JIP	S	Function unknown	Sin3A-associated protein
TRINITY_DN12614_c0_g1	10090.ENSMUSP00000094863	98.8	5.1e-101	COG0386	O	Posttranslational modification, protein turnover, chaperones	glutathione peroxidase
TRINITY_DN12619_c0_g1	7159.AAEL003964-PA	78	3.9e-26	COG0053	P	Inorganic ion transport and metabolism	cation diffusion facilitator family transporter
TRINITY_DN12620_c0_g1	7237.FBpp0276197	56.5	1.8e-08	COG0666	S	Function unknown	Ankyrin Repeat
TRINITY_DN12622_c0_g2	7244.FBpp0237499	85.3	2.4e-29	ENOG410XV87	S	Function unknown	NA
TRINITY_DN12624_c0_g1	7244.FBpp0236535	82.4	3.8e-27	COG5657	O	Posttranslational modification, protein turnover, chaperones	Importin
TRINITY_DN12628_c0_g1	10116.ENSRNOP00000009815	100	1.6e-64	COG0636	C	Energy production and conversion	F(1)F(0) ATP synthase produces ATP from ADP in the presence of a proton or sodium gradient. F-type ATPases consist of two structural domains, F(1) containing the extramembraneous catalytic core and F(0) containing the membrane proton channel, linked together by a central stalk and a peripheral stalk. During catalysis, ATP synthesis in the catalytic domain of F(1) is coupled via a rotary mechanism…
TRINITY_DN12629_c0_g1	7237.FBpp0276615	43.6	8.4e-14	ENOG410XSRE	S	Function unknown	UTP20, small subunit (SSU) processome component, homolog (yeast)
TRINITY_DN12629_c1_g1	7029.ACYPI001459-PA	45.9	3e-17	ENOG410XSRE	S	Function unknown	UTP20, small subunit (SSU) processome component, homolog (yeast)
TRINITY_DN12633_c0_g1	7260.FBpp0244027	61.3	8.2e-36	ENOG410XQMZ	G	Carbohydrate transport and metabolism	Mannosidase alpha class
TRINITY_DN12634_c0_g1	34740.HMEL025001-PC	60.9	1.6e-08	ENOG4111IRY	S	Function unknown	tetraspanin
TRINITY_DN12640_c0_g1	10116.ENSRNOP00000015893	100	1.3e-35	COG2058	J	Translation, ribosomal structure and biogenesis	Ribosomal protein
TRINITY_DN12642_c0_g1	7227.FBpp0305305	77.3	7.2e-32	ENOG410XRSF	P	Inorganic ion transport and metabolism	transporter activity
TRINITY_DN12646_c0_g1	7244.FBpp0235040	41.7	5.7e-07	COG0666	S	Function unknown	Ankyrin Repeat
TRINITY_DN12648_c0_g1	7245.FBpp0271269	55.8	1.5e-24	COG0308	E	Amino acid transport and metabolism	aminopeptidase
TRINITY_DN12651_c0_g1	7217.FBpp0120011	39.2	2.4e-29	COG3590	O	Posttranslational modification, protein turnover, chaperones	endothelin-converting enzyme
TRINITY_DN12654_c0_g1	7237.FBpp0271970	71.3	1.8e-29	COG5411	T	Signal transduction mechanisms	inositol
TRINITY_DN12660_c0_g1	7260.FBpp0246978	75.8	1.5e-32	ENOG410YE6P	T	Signal transduction mechanisms	kinase, 1
TRINITY_DN12666_c0_g1	10090.ENSMUSP00000070751	100	1.1e-140	ENOG4111V1Q	U	Intracellular trafficking, secretion, and vesicular transport	type 1 fibroblast growth factor receptor binding
TRINITY_DN12669_c0_g1	7227.FBpp0297915	55.8	3.3e-31	ENOG410XP6K	S	Function unknown	Notch ligand involved in the mediation of Notch signaling (By similarity)
TRINITY_DN12672_c0_g1	7237.FBpp0281212	80	8.8e-31	COG2303	E	Amino acid transport and metabolism	oxidoreductase
TRINITY_DN12673_c0_g1	7260.FBpp0251577	64.7	1.1e-30	ENOG4111SAE	S	Function unknown	sterol binding
TRINITY_DN12683_c0_g1	7245.FBpp0261218	82.3	7.1e-35	COG1132	V	Defense mechanisms	(ABC) transporter
TRINITY_DN12692_c0_g1	10090.ENSMUSP00000053145	100	1.4e-41	ENOG41123BH	I	Lipid transport and metabolism	Ubiquinol-cytochrome c reductase complex
TRINITY_DN12701_c0_g3	7217.FBpp0116004	51.3	3.2e-35	COG0553	L	Replication, recombination and repair	helicase
TRINITY_DN12704_c0_g1	7217.FBpp0113558	97.6	1.8e-39	COG0553	L	Replication, recombination and repair	helicase
TRINITY_DN12707_c0_g1	7260.FBpp0240851	59.3	5.9e-16	ENOG411200J	S	Function unknown	NA
TRINITY_DN12708_c0_g1	10116.ENSRNOP00000001518	100	2.9e-132	COG0244	J	Translation, ribosomal structure and biogenesis	50s ribosomal protein L10
TRINITY_DN12708_c0_g2	10090.ENSMUSP00000083705	100	1.8e-152	COG0244	J	Translation, ribosomal structure and biogenesis	50s ribosomal protein L10
TRINITY_DN12709_c0_g1	7237.FBpp0272310	47.9	5e-32	COG1131	V	Defense mechanisms	(ABC) transporter
TRINITY_DN12711_c0_g2	43151.ADAR009005-PA	56.4	2.9e-39	COG2723	G	Carbohydrate transport and metabolism	beta-glucosidase
TRINITY_DN12712_c0_g1	7260.FBpp0243912	88.7	2.9e-104	COG3325	G	Carbohydrate transport and metabolism	chitinase
TRINITY_DN12722_c0_g1	7227.FBpp0304920	76.2	7.3e-12	ENOG410XTJ8	S	Function unknown	IG_like
TRINITY_DN12728_c0_g1	7217.FBpp0127901	39	1.4e-09	COG4886	S	Function unknown	leucine Rich Repeat
TRINITY_DN12730_c0_g2	7029.ACYPI006894-PA	50.7	1.6e-12	ENOG410Y65V	S	Function unknown	Retrotransposon protein
TRINITY_DN12733_c0_g2	7244.FBpp0236221	65.4	6.5e-23	ENOG410ZHDP	S	Function unknown	NA
TRINITY_DN12735_c0_g1	7244.FBpp0225846	52.2	2.7e-11	ENOG4111AM3	S	Function unknown	NA
TRINITY_DN12737_c0_g1	7260.FBpp0242289	80.5	1.9e-127	ENOG410XSVY	S	Function unknown	Copper/zinc superoxide dismutase (SODC)
TRINITY_DN12738_c0_g3	7244.FBpp0233279	100	1.3e-25	ENOG410XP34	S	Function unknown	beta-amyloid clearance
TRINITY_DN12738_c0_g6	121225.PHUM470230-PA	73.7	3.8e-18	ENOG410XP34	S	Function unknown	beta-amyloid clearance
TRINITY_DN12738_c0_g7	7029.ACYPI009523-PA	73.6	3.7e-38	ENOG410XP34	S	Function unknown	beta-amyloid clearance
TRINITY_DN12740_c0_g1	7244.FBpp0236419	70.2	3.5e-54	COG1331	O	Posttranslational modification, protein turnover, chaperones	mannose-6-phosphate isomerase activity
TRINITY_DN12745_c0_g1	7260.FBpp0253122	67.9	9.4e-22	COG0369	P	Inorganic ion transport and metabolism	Component of the sulfite reductase complex that catalyzes the 6-electron reduction of sulfite to sulfide. This is one of several activities required for the biosynthesis of L- cysteine from sulfate. The flavoprotein component catalyzes the electron flow from NADPH - FAD - FMN to the hemoprotein component (By similarity)
TRINITY_DN12745_c0_g1	7260.FBpp0253122	67.9	9.4e-22	COG4362	E	Amino acid transport and metabolism	nitric oxide synthase
TRINITY_DN12745_c0_g1	7260.FBpp0253122	67.9	9.4e-22	COG4362	P	Inorganic ion transport and metabolism	nitric oxide synthase
TRINITY_DN1274_c0_g1	10090.ENSMUSP00000129325	100	1.5e-31	COG0087	J	Translation, ribosomal structure and biogenesis	One of the primary rRNA binding proteins, it binds directly near the 3'-end of the 23S rRNA, where it nucleates assembly of the 50S subunit (By similarity)
TRINITY_DN12762_c0_g1	7217.FBpp0126658	97.2	4.3e-29	ENOG410XPQI	S	Function unknown	nck-associated protein
TRINITY_DN12763_c0_g1	7222.FBpp0147257	62.1	1.8e-27	COG0515	T	Signal transduction mechanisms	Serine Threonine protein kinase
TRINITY_DN12764_c0_g1	7222.FBpp0154933	75	2.1e-13	ENOG410XPD9	A	RNA processing and modification	pre-mRNA-splicing factor SYF1
TRINITY_DN12766_c0_g1	7244.FBpp0225570	86.5	2.6e-37	ENOG410XSRU	S	Function unknown	Catenin (Cadherin-associated protein)
TRINITY_DN12771_c0_g1	7260.FBpp0254058	51	4e-20	ENOG410XTD2	S	Function unknown	heparan sulfate proteoglycan
TRINITY_DN12775_c0_g1	7260.FBpp0244328	77.4	4.6e-66	COG2272	I	Lipid transport and metabolism	Carboxylesterase
TRINITY_DN12776_c0_g1	7260.FBpp0251072	42.1	2.6e-15	ENOG410XTAB	S	Function unknown	U2 snRNA 3'-end processing
TRINITY_DN12778_c0_g1	7237.FBpp0274757	85	1.3e-42	COG0428	P	Inorganic ion transport and metabolism	zinc transporter
TRINITY_DN12782_c0_g1	7217.FBpp0120881	67.4	8.5e-30	COG3250	G	Carbohydrate transport and metabolism	hydrolase family 2
TRINITY_DN12785_c0_g1	7260.FBpp0250750	44.6	2.4e-11	ENOG410Z045	S	Function unknown	mRNA transport
TRINITY_DN12786_c0_g1	7159.AAEL006073-PA	58.1	1.3e-111	ENOG410XQ7W	O	Posttranslational modification, protein turnover, chaperones	ubiquitin-conjugating enzyme
TRINITY_DN12788_c0_g1	7222.FBpp0152334	62.1	3.3e-18	COG0308	E	Amino acid transport and metabolism	aminopeptidase
TRINITY_DN12789_c0_g1	9685.ENSFCAP00000022562	99.2	3.6e-68	ENOG4111JAT	U	Intracellular trafficking, secretion, and vesicular transport	Microtubule-associated protein 1 light chain 3
TRINITY_DN12792_c0_g1	7217.FBpp0113350	60.7	4.2e-10	ENOG410XNMY	I	Lipid transport and metabolism	Dehydrogenase
TRINITY_DN12793_c0_g1	7159.AAEL010204-PA	89.3	4e-59	COG0167	F	Nucleotide transport and metabolism	Catalyzes the conversion of dihydroorotate to orotate
TRINITY_DN12793_c0_g1	7159.AAEL010204-PA	89.3	4e-59	COG0493	E	Amino acid transport and metabolism	metal cluster binding
TRINITY_DN12793_c0_g1	7159.AAEL010204-PA	89.3	4e-59	COG1146	C	Energy production and conversion	metal cluster binding
TRINITY_DN12799_c0_g1	7237.FBpp0285551	67	4.8e-26	ENOG410XX8E	S	Function unknown	Poly(U)-specific
TRINITY_DN12801_c0_g1	7222.FBpp0155508	67.9	6.8e-34	COG1132	V	Defense mechanisms	(ABC) transporter
TRINITY_DN12802_c0_g1	7227.FBpp0078417	58	2.4e-14	ENOG410XS0B	T	Signal transduction mechanisms	eukaryotic translation initiation factor 2alpha kinase
TRINITY_DN12804_c0_g1	7244.FBpp0235563	81.2	2e-23	COG1132	V	Defense mechanisms	(ABC) transporter
TRINITY_DN12806_c0_g1	7217.FBpp0128110	57.9	1.2e-12	ENOG4111Q29	S	Function unknown	NA
TRINITY_DN12823_c0_g3	7237.FBpp0286870	98.5	2e-36	ENOG4111I76	S	Function unknown	NA
TRINITY_DN12825_c0_g1	7237.FBpp0276805	40.9	8.8e-41	ENOG410XSTI	S	Function unknown	primary sex determination, soma
TRINITY_DN12826_c0_g5	7245.FBpp0264144	56.1	1.3e-16	COG5043	U	Intracellular trafficking, secretion, and vesicular transport	Vacuolar Protein
TRINITY_DN12827_c0_g1	7260.FBpp0245558	65.7	7e-19	COG2124	Q	Secondary metabolites biosynthesis, transport and catabolism	Cytochrome p450
TRINITY_DN12831_c0_g1	7222.FBpp0146687	85.3	4.8e-61	ENOG410XSKP	S	Function unknown	von Willebrand factor A domain containing 8
TRINITY_DN12835_c0_g1	7244.FBpp0227490	88	6.6e-38	ENOG410XRBZ	S	Function unknown	Formin Homology 2 Domain containing
TRINITY_DN12838_c0_g1	10090.ENSMUSP00000001845	100	1.1e-112	ENOG410YKQK	S	Function unknown	grancalcin, EF-hand calcium binding protein
TRINITY_DN12839_c0_g1	7260.FBpp0239311	64.8	1.2e-18	ENOG410XSZ7	G	Carbohydrate transport and metabolism	Sugar (and other) transporter
TRINITY_DN12843_c1_g1	7165.AGAP004350-PA	63.3	1.7e-30	COG0477	G	Carbohydrate transport and metabolism	major facilitator Superfamily
TRINITY_DN12849_c0_g1	7245.FBpp0268362	58.9	8.5e-15	ENOG410XSI5	O	Posttranslational modification, protein turnover, chaperones	surfactant protein B
TRINITY_DN12852_c0_g3	10090.ENSMUSP00000109399	100	2.7e-103	COG0097	J	Translation, ribosomal structure and biogenesis	This protein binds to the 23S rRNA, and is important in its secondary structure. It is located near the subunit interface in the base of the L7 L12 stalk, and near the tRNA binding site of the peptidyltransferase center (By similarity)
TRINITY_DN12854_c0_g1	7260.FBpp0243903	60.8	3.6e-23	COG3177	S	Function unknown	Filamentation induced by cAMP protein fic
TRINITY_DN12854_c0_g2	7244.FBpp0234428	75.9	9.6e-30	COG2234	S	Function unknown	peptidase m28
TRINITY_DN12856_c0_g1	7237.FBpp0287562	79.3	2.3e-37	ENOG410XPJZ	T	Signal transduction mechanisms	phosphorylase kinase
TRINITY_DN12862_c0_g1	10090.ENSMUSP00000013787	100	2e-143	ENOG4111A5Z	S	Function unknown	LY6 PLAUR domain containing 8
TRINITY_DN12862_c0_g2	10090.ENSMUSP00000029722	100	8e-145	COG1890	J	Translation, ribosomal structure and biogenesis	Ribosomal protein
TRINITY_DN12866_c0_g1	7222.FBpp0144504	62.8	1.2e-66	COG2335	M	Cell wall/membrane/envelope biogenesis	Beta-Ig-H3 fasciclin
TRINITY_DN12866_c0_g2	7217.FBpp0118793	68.8	4.9e-32	COG2335	M	Cell wall/membrane/envelope biogenesis	Beta-Ig-H3 fasciclin
TRINITY_DN12867_c0_g2	43151.ADAR000830-PA	67.6	1.3e-06	ENOG410XP34	S	Function unknown	beta-amyloid clearance
TRINITY_DN12873_c0_g1	7227.FBpp0078861	57.1	1.7e-33	COG1874	G	Carbohydrate transport and metabolism	beta-galactosidase
TRINITY_DN12878_c0_g1	7237.FBpp0286403	80.5	1.4e-08	ENOG410XQD5	S	Function unknown	NA
TRINITY_DN12884_c0_g1	7245.FBpp0259060	89.6	4.8e-48	ENOG410XS7R	S	Function unknown	fatty-acyl-CoA reductase (alcohol-forming) activity
TRINITY_DN12887_c0_g1	7260.FBpp0243077	76.8	2.2e-29	COG0308	E	Amino acid transport and metabolism	aminopeptidase
TRINITY_DN12891_c0_g1	7227.FBpp0077257	53	1.6e-22	ENOG41115BK	S	Function unknown	NA
TRINITY_DN12891_c0_g2	7227.FBpp0077257	57.3	6.5e-18	ENOG41115BK	S	Function unknown	NA
TRINITY_DN12892_c0_g1	7237.FBpp0280118	63.2	3.3e-19	COG5069	Z	Cytoskeleton	Microtubule associated monoxygenase, calponin and LIM domain containing
TRINITY_DN12895_c0_g1	7227.FBpp0070931	65.6	1.8e-48	ENOG410XPPM	S	Function unknown	Asparagine-linked glycosylation 8, alpha-1,3-glucosyltransferase homolog (S. cerevisiae)
TRINITY_DN12896_c0_g1	7668.SPU_000253tr	64.1	4.4e-13	COG1100	S	Function unknown	GTP-binding Protein
TRINITY_DN12901_c0_g1	10116.ENSRNOP00000018559	97.8	2.9e-46	ENOG41127WK	O	Posttranslational modification, protein turnover, chaperones	Selenoprotein W, 1
TRINITY_DN12910_c0_g1	10090.ENSMUSP00000088372	100	3.3e-99	COG1528	P	Inorganic ion transport and metabolism	Stores iron in a soluble, non-toxic, readily available form. Important for iron homeostasis (By similarity)
TRINITY_DN12916_c0_g2	7244.FBpp0230448	64	3.3e-54	COG5640	O	Posttranslational modification, protein turnover, chaperones	protease
TRINITY_DN12920_c0_g1	6085.XP_002155361	82.9	1.1e-26	COG1243	B	Chromatin structure and dynamics	Histone acetyltransferase
TRINITY_DN12920_c0_g1	6085.XP_002155361	82.9	1.1e-26	COG1243	K	Transcription	Histone acetyltransferase
TRINITY_DN12923_c0_g1	7245.FBpp0261041	57.2	8.7e-52	COG0681	U	Intracellular trafficking, secretion, and vesicular transport	Signal peptidase i
TRINITY_DN12926_c0_g1	7227.FBpp0305983	65.4	3.9e-23	ENOG4111Q0W	S	Function unknown	NA
TRINITY_DN12927_c0_g1	7244.FBpp0228807	44.2	1.2e-13	ENOG410XR9W	S	Function unknown	URB1 ribosome biogenesis 1 homolog (S. cerevisiae)
TRINITY_DN12929_c0_g1	7176.CPIJ801448-PA	72	2.2e-13	ENOG4112BGS	S	Function unknown	NA
TRINITY_DN12930_c0_g1	7244.FBpp0230498	70.7	6.5e-06	ENOG4111Q29	S	Function unknown	NA
TRINITY_DN12935_c0_g1	7237.FBpp0278935	77.6	6.2e-22	COG0510	M	Cell wall/membrane/envelope biogenesis	Ethanolamine kinase
TRINITY_DN12939_c0_g1	7217.FBpp0119954	82.4	2.7e-28	COG2303	E	Amino acid transport and metabolism	oxidoreductase
TRINITY_DN12943_c0_g1	7227.FBpp0271785	79.1	9.8e-34	COG0531	E	Amino acid transport and metabolism	amino acid
TRINITY_DN12944_c0_g1	7222.FBpp0149481	81	1.9e-33	COG5640	O	Posttranslational modification, protein turnover, chaperones	protease
TRINITY_DN12945_c0_g2	7176.CPIJ004489-PA	54.2	1.4e-41	ENOG410Y9YY	P	Inorganic ion transport and metabolism	Solute carrier family 24 (Sodium potassium calcium exchanger), member
TRINITY_DN12952_c0_g1	7260.FBpp0252760	97	4.6e-32	COG0666	S	Function unknown	Ankyrin Repeat
TRINITY_DN12954_c0_g1	7244.FBpp0235053	95.8	5.1e-30	ENOG410XNXH	U	Intracellular trafficking, secretion, and vesicular transport	Component of oligomeric Golgi complex 3
TRINITY_DN12954_c0_g2	7244.FBpp0235053	96	1.1e-32	ENOG410XNXH	U	Intracellular trafficking, secretion, and vesicular transport	Component of oligomeric Golgi complex 3
TRINITY_DN12958_c0_g2	7217.FBpp0119018	83.5	2.3e-35	ENOG4111WPE	S	Function unknown	NA
TRINITY_DN12961_c0_g2	7260.FBpp0251770	79	3.2e-28	COG1272	S	Function unknown	Channel protein (Hemolysin III family
TRINITY_DN12962_c0_g1	43151.ADAR007945-PA	93.8	8.8e-37	COG0145	E	Amino acid transport and metabolism	5-oxoprolinase
TRINITY_DN12962_c0_g1	43151.ADAR007945-PA	93.8	8.8e-37	COG0145	Q	Secondary metabolites biosynthesis, transport and catabolism	5-oxoprolinase
TRINITY_DN12962_c0_g1	43151.ADAR007945-PA	93.8	8.8e-37	COG0146	E	Amino acid transport and metabolism	5-oxoprolinase
TRINITY_DN12962_c0_g1	43151.ADAR007945-PA	93.8	8.8e-37	COG0146	Q	Secondary metabolites biosynthesis, transport and catabolism	5-oxoprolinase
TRINITY_DN12963_c0_g1	7237.FBpp0275324	71	4.6e-06	COG0733	P	Inorganic ion transport and metabolism	Transporter
TRINITY_DN12965_c0_g1	7237.FBpp0285628	82.8	1.1e-06	COG3590	O	Posttranslational modification, protein turnover, chaperones	endothelin-converting enzyme
TRINITY_DN12967_c0_g1	7227.FBpp0289101	54.9	1.8e-14	ENOG410ZSXN	S	Function unknown	NA
TRINITY_DN12968_c0_g1	7237.FBpp0274396	46.4	3.7e-10	ENOG410XQZC	S	Function unknown	Sema domain, immunoglobulin domain (Ig), transmembrane domain (TM) and short cytoplasmic domain, (Semaphorin)
TRINITY_DN12972_c0_g1	7222.FBpp0158903	74.3	3.8e-28	COG0525	J	Translation, ribosomal structure and biogenesis	amino acids such as threonine, to avoid such errors, it has a posttransfer editing activity that hydrolyzes mischarged Thr-tRNA(Val) in a tRNA-dependent manner (By similarity)
TRINITY_DN12973_c0_g1	7227.FBpp0070594	73.8	7.1e-41	COG2272	I	Lipid transport and metabolism	Carboxylesterase
TRINITY_DN12977_c0_g1	7222.FBpp0154434	63.8	1.2e-42	ENOG411244M	S	Function unknown	Mitochondrial ribosomal protein L54
TRINITY_DN12984_c0_g1	7244.FBpp0232774	52.7	9.5e-20	ENOG4111XAH	S	Function unknown	NA
TRINITY_DN12986_c0_g1	7260.FBpp0244442	67.1	6e-18	ENOG410XXRF	S	Function unknown	NA
TRINITY_DN12991_c0_g1	7159.AAEL000370-PA	87	3.2e-29	COG1960	I	Lipid transport and metabolism	acyl-CoA dehydrogenase
TRINITY_DN12992_c1_g1	352914.XP_728215.1	81.3	2.3e-35	NA	NA	NA	NA
TRINITY_DN12999_c0_g1	7245.FBpp0256390	70.7	2.2e-33	ENOG4110HZI	S	Function unknown	NA
TRINITY_DN13000_c0_g1	7260.FBpp0242014	56.8	1.3e-17	COG5640	O	Posttranslational modification, protein turnover, chaperones	protease
TRINITY_DN13004_c0_g1	7260.FBpp0249039	74.3	5e-51	ENOG4110N8U	S	Function unknown	NA
TRINITY_DN13009_c0_g1	7029.ACYPI33081-PA	47.5	8.9e-06	ENOG410YDDF	S	Function unknown	NA
TRINITY_DN13016_c0_g1	7217.FBpp0118509	78.2	1.7e-49	ENOG410XRED	S	Function unknown	Complement component
TRINITY_DN13019_c0_g1	7222.FBpp0147523	39.1	1.8e-19	ENOG410XQMZ	G	Carbohydrate transport and metabolism	Mannosidase alpha class
TRINITY_DN13021_c0_g1	7260.FBpp0243963	72.3	5.1e-30	ENOG410XPEG	U	Intracellular trafficking, secretion, and vesicular transport	laminin beta
TRINITY_DN13032_c0_g1	7260.FBpp0243912	87.2	2.2e-17	COG3325	G	Carbohydrate transport and metabolism	chitinase
TRINITY_DN13034_c0_g1	7244.FBpp0231567	90.8	1.5e-35	COG3325	G	Carbohydrate transport and metabolism	chitinase
TRINITY_DN13039_c0_g1	7222.FBpp0158744	38.8	2.7e-19	COG0388	S	Function unknown	nitrilase cyanide hydratase and apolipoprotein n-acyltransferase
TRINITY_DN1303_c0_g1	7070.TC002443-PA	41.2	8.5e-09	COG2801	L	Replication, recombination and repair	Retrotransposon protein
TRINITY_DN13040_c0_g1	7460.GB13184-PA	70	2.1e-20	COG3119	P	Inorganic ion transport and metabolism	Sulfatase
TRINITY_DN13042_c0_g1	7237.FBpp0283435	48.2	1.4e-08	COG2124	Q	Secondary metabolites biosynthesis, transport and catabolism	Cytochrome p450
TRINITY_DN13042_c0_g3	7244.FBpp0231279	56.2	5.3e-13	COG2124	Q	Secondary metabolites biosynthesis, transport and catabolism	Cytochrome p450
TRINITY_DN13043_c0_g1	7245.FBpp0262656	90.9	7.6e-36	ENOG410ZDVK	U	Intracellular trafficking, secretion, and vesicular transport	Par-3 (Partitioning defective 3) homolog (C. elegans)
TRINITY_DN13045_c0_g2	7245.FBpp0257732	50	4.3e-11	COG2124	Q	Secondary metabolites biosynthesis, transport and catabolism	Cytochrome p450
TRINITY_DN13051_c0_g1	7222.FBpp0151651	76.9	2.1e-40	ENOG410XR54	U	Intracellular trafficking, secretion, and vesicular transport	Niemann-Pick disease type C1
TRINITY_DN13053_c0_g1	7227.FBpp0288554	56.9	1.7e-09	ENOG410XWTW	S	Function unknown	NA
TRINITY_DN13055_c0_g1	7237.FBpp0274405	72.9	1.1e-43	ENOG410Y3I1	S	Function unknown	G patch domain containing 1
TRINITY_DN13056_c0_g1	7244.FBpp0229622	54.4	4.7e-21	COG3590	O	Posttranslational modification, protein turnover, chaperones	endothelin-converting enzyme
TRINITY_DN13060_c0_g1	7217.FBpp0118986	41.6	8.6e-10	ENOG41102GD	S	Function unknown	WAP, follistatin kazal, immunoglobulin, kunitz and netrin domain containing
TRINITY_DN13061_c0_g1	9739.ENSTTRP00000015562	100	2.1e-82	COG5126	D	Cell cycle control, cell division, chromosome partitioning	Calcium-binding protein
TRINITY_DN13061_c0_g1	9739.ENSTTRP00000015562	100	2.1e-82	COG5126	T	Signal transduction mechanisms	Calcium-binding protein
TRINITY_DN13061_c0_g1	9739.ENSTTRP00000015562	100	2.1e-82	COG5126	Z	Cytoskeleton	Calcium-binding protein
TRINITY_DN13069_c0_g1	7260.FBpp0243304	71.9	5.9e-28	COG2124	Q	Secondary metabolites biosynthesis, transport and catabolism	Cytochrome p450
TRINITY_DN13072_c0_g1	7222.FBpp0147231	40	2.4e-08	COG2132	Q	Secondary metabolites biosynthesis, transport and catabolism	Multicopper oxidase
TRINITY_DN13077_c0_g1	7227.FBpp0070415	74.7	6.8e-29	ENOG41124X5	S	Function unknown	LYR motif containing 4
TRINITY_DN1307_c0_g1	9606.ENSP00000367743	99.1	7.9e-57	ENOG4111IRY	S	Function unknown	tetraspanin
TRINITY_DN13082_c0_g1	7244.FBpp0227482	70.7	8.7e-23	ENOG410XSWW	S	Function unknown	Chromosome 10 open reading frame 137
TRINITY_DN13083_c0_g1	7244.FBpp0237472	82.4	6.4e-59	COG0537	F	Nucleotide transport and metabolism	histidine triad (hIT) protein
TRINITY_DN13083_c0_g1	7244.FBpp0237472	82.4	6.4e-59	COG0537	G	Carbohydrate transport and metabolism	histidine triad (hIT) protein
TRINITY_DN13084_c0_g1	7237.FBpp0273953	88.1	4e-27	ENOG4111I8S	O	Posttranslational modification, protein turnover, chaperones	endoplasmic reticulum protein 29
TRINITY_DN13091_c0_g1	7222.FBpp0155884	43.5	1.9e-26	ENOG410XPJ3	S	Function unknown	Angiotensin I converting enzyme peptidyl-dipeptidase A
TRINITY_DN13092_c0_g1	7227.FBpp0290160	43.3	5.8e-08	COG1118	P	Inorganic ion transport and metabolism	(ABC) transporter
TRINITY_DN13092_c0_g1	7227.FBpp0290160	43.3	5.8e-08	COG1131	V	Defense mechanisms	(ABC) transporter
TRINITY_DN13093_c0_g1	7260.FBpp0246708	69.4	1.1e-89	ENOG410XPEI	S	Function unknown	homophilic cell adhesion
TRINITY_DN13094_c0_g1	7244.FBpp0237066	65.1	8e-19	COG3325	G	Carbohydrate transport and metabolism	chitinase
TRINITY_DN13097_c0_g1	7217.FBpp0115185	63.6	7.9e-21	COG1132	V	Defense mechanisms	(ABC) transporter
TRINITY_DN1309_c0_g1	10090.ENSMUSP00000041907	100	7.5e-38	ENOG410YHHV	U	Intracellular trafficking, secretion, and vesicular transport	F11 receptor
TRINITY_DN13102_c0_g1	7244.FBpp0231189	80.2	4.3e-44	COG1748	E	Amino acid transport and metabolism	saccharopine dehydrogenase
TRINITY_DN13114_c0_g1	7222.FBpp0151651	55.2	2.2e-53	ENOG410XR54	U	Intracellular trafficking, secretion, and vesicular transport	Niemann-Pick disease type C1
TRINITY_DN13117_c0_g1	7244.FBpp0225575	84.4	4e-36	COG5069	Z	Cytoskeleton	Microtubule associated monoxygenase, calponin and LIM domain containing
TRINITY_DN13117_c1_g1	7237.FBpp0280118	69.6	1.8e-19	COG5069	Z	Cytoskeleton	Microtubule associated monoxygenase, calponin and LIM domain containing
TRINITY_DN13120_c0_g1	7237.FBpp0275355	60.2	5.1e-28	ENOG4110N2Q	S	Function unknown	Insect cuticle protein
TRINITY_DN13128_c0_g1	7029.ACYPI007997-PA	96.9	1.8e-46	COG1185	J	Translation, ribosomal structure and biogenesis	Involved in mRNA degradation. Hydrolyzes single-stranded polyribonucleotides processively in the 3'- to 5'-direction (By similarity)
TRINITY_DN13128_c0_g1	7029.ACYPI007997-PA	96.9	1.8e-46	COG1643	L	Replication, recombination and repair	helicase
TRINITY_DN13129_c0_g1	7260.FBpp0253866	72.3	2.4e-33	ENOG410XS17	U	Intracellular trafficking, secretion, and vesicular transport	scavenger receptor class B, member
TRINITY_DN13130_c1_g2	7217.FBpp0117707	45.5	2.2e-18	ENOG410XS6B	T	Signal transduction mechanisms	Rap guanine nucleotide exchange factor (GEF)
TRINITY_DN13146_c0_g1	7222.FBpp0150666	80.2	2.6e-44	COG1204	L	Replication, recombination and repair	helicase
TRINITY_DN13147_c0_g1	7227.FBpp0072335	64	3.3e-25	NA	NA	NA	NA
TRINITY_DN13149_c0_g1	7244.FBpp0228278	79.6	3.3e-74	ENOG410XQMZ	G	Carbohydrate transport and metabolism	Mannosidase alpha class
TRINITY_DN13155_c0_g1	7260.FBpp0244027	55.7	1e-20	ENOG410XQMZ	G	Carbohydrate transport and metabolism	Mannosidase alpha class
TRINITY_DN13156_c0_g1	7244.FBpp0227203	52.4	5e-12	COG5640	O	Posttranslational modification, protein turnover, chaperones	protease
TRINITY_DN13157_c0_g1	7244.FBpp0226138	72.4	1e-47	ENOG4111S6I	O	Posttranslational modification, protein turnover, chaperones	prefoldin subunit 2
TRINITY_DN13162_c0_g1	7244.FBpp0236004	95.3	2.5e-44	ENOG410YYPB	S	Function unknown	Sphingomyelin phosphodiesterase
TRINITY_DN13166_c0_g1	7245.FBpp0259861	85.1	1.5e-29	COG0495	J	Translation, ribosomal structure and biogenesis	Leucyl-trna synthetase
TRINITY_DN13168_c0_g1	7237.FBpp0279420	93.9	5.9e-45	ENOG410XP6K	S	Function unknown	Notch ligand involved in the mediation of Notch signaling (By similarity)
TRINITY_DN13171_c0_g1	7244.FBpp0234249	44	6e-10	ENOG411228D	S	Function unknown	NA
TRINITY_DN13176_c0_g1	7029.ACYPI49525-PA	25.7	4.8e-07	NA	NA	NA	NA
TRINITY_DN13179_c0_g2	7165.AGAP006885-PA	94.9	1.3e-121	COG5178	A	RNA processing and modification	PRP8 pre-mRNA processing factor 8 homolog (S. cerevisiae)
TRINITY_DN13181_c0_g1	7165.AGAP004350-PA	52.7	2.7e-37	COG0477	G	Carbohydrate transport and metabolism	major facilitator Superfamily
TRINITY_DN13187_c0_g1	7244.FBpp0238386	52.3	5.2e-32	COG5272	O	Posttranslational modification, protein turnover, chaperones	ubiquitin
TRINITY_DN13195_c0_g1	7244.FBpp0226022	61.1	4.6e-25	COG0428	P	Inorganic ion transport and metabolism	zinc transporter
TRINITY_DN13196_c0_g1	7165.AGAP009479-PA	96.2	2.1e-24	ENOG4111GYU	S	Function unknown	Chitin binding Peritrophin-A domain
TRINITY_DN13199_c0_g1	7222.FBpp0158776	70.2	1.1e-28	COG1501	G	Carbohydrate transport and metabolism	hydrolase, family 31
TRINITY_DN13201_c0_g1	10090.ENSMUSP00000028062	100	1.3e-227	ENOG410XRBS	Z	Cytoskeleton	vimentin
TRINITY_DN13207_c0_g1	7244.FBpp0224912	69.2	8.8e-16	ENOG4111Q69	S	Function unknown	NA
TRINITY_DN13209_c0_g4	7245.FBpp0267646	91	1.7e-44	ENOG410XRE3	S	Function unknown	guanyl-nucleotide exchange factor activity
TRINITY_DN13215_c0_g1	7245.FBpp0260371	58.9	1.6e-27	COG1820	G	Carbohydrate transport and metabolism	GlcNAc 6-P deacetylase
TRINITY_DN13218_c0_g1	10090.ENSMUSP00000018914	100	1e-67	COG0636	C	Energy production and conversion	F(1)F(0) ATP synthase produces ATP from ADP in the presence of a proton or sodium gradient. F-type ATPases consist of two structural domains, F(1) containing the extramembraneous catalytic core and F(0) containing the membrane proton channel, linked together by a central stalk and a peripheral stalk. During catalysis, ATP synthesis in the catalytic domain of F(1) is coupled via a rotary mechanism…
TRINITY_DN13221_c0_g1	9646.ENSAMEP00000018017	100	6.7e-133	COG0092	J	Translation, ribosomal structure and biogenesis	Binds the lower part of the 30S subunit head. Binds mRNA in the 70S ribosome, positioning it for translation (By similarity)
TRINITY_DN13225_c1_g1	7897.ENSLACP00000006874	43.5	1.6e-09	ENOG4110CDI	S	Function unknown	tigger transposable element derived
TRINITY_DN13234_c0_g1	400682.PAC_15719017	52.3	1.1e-56	ENOG411206Y	S	Function unknown	transposon protein
TRINITY_DN13235_c0_g1	10090.ENSMUSP00000000756	99.5	2.2e-111	COG4352	J	Translation, ribosomal structure and biogenesis	cytoplasmic translation
TRINITY_DN13236_c0_g1	7227.FBpp0292311	60	2.1e-07	ENOG4111P12	S	Function unknown	Chitin binding Peritrophin-A domain
TRINITY_DN13238_c0_g1	10116.ENSRNOP00000028636	100	0	COG0058	G	Carbohydrate transport and metabolism	Phosphorylase is an important allosteric enzyme in carbohydrate metabolism. Enzymes from different sources differ in their regulatory mechanisms and in their natural substrates. However, all known phosphorylases share catalytic and structural properties (By similarity)
TRINITY_DN13240_c0_g1	7237.FBpp0283512	46.6	9.2e-18	ENOG4112BXB	S	Function unknown	NA
TRINITY_DN13240_c0_g2	7260.FBpp0242718	73.6	1.3e-27	ENOG4112BXB	S	Function unknown	NA
TRINITY_DN13246_c0_g1	7217.FBpp0115826	83.9	7.5e-07	COG0666	S	Function unknown	Ankyrin Repeat
TRINITY_DN13248_c0_g1	7159.AAEL005833-PA	83.2	5.4e-87	ENOG410XQAV	S	Function unknown	5'-nucleotidase
TRINITY_DN13249_c0_g1	10090.ENSMUSP00000115722	100	3.2e-108	COG0102	J	Translation, ribosomal structure and biogenesis	This protein is one of the early assembly proteins of the 50S ribosomal subunit, although it is not seen to bind rRNA by itself. It is important during the early stages of 50S assembly (By similarity)
TRINITY_DN13252_c0_g2	7222.FBpp0144537	50.4	9.8e-24	ENOG410Z3M1	S	Function unknown	NA
TRINITY_DN13253_c0_g1	43179.ENSSTOP00000011644	89.3	1.2e-58	COG2004	J	Translation, ribosomal structure and biogenesis	40S ribosomal protein S24
TRINITY_DN13256_c0_g5	10090.ENSMUSP00000117030	100	6.8e-35	COG0205	G	Carbohydrate transport and metabolism	phosphohexokinase
TRINITY_DN13256_c0_g8	10116.ENSRNOP00000007175	100	5.7e-74	ENOG4112CFJ	O	Posttranslational modification, protein turnover, chaperones	Cystatin
TRINITY_DN13261_c0_g1	7260.FBpp0245395	81.4	7e-13	COG5147	K	Transcription	Myblike DNAbinding domain containing protein
TRINITY_DN13263_c0_g1	7244.FBpp0235868	60.5	6.8e-12	ENOG410XZ7T	S	Function unknown	methylphosphate capping enzyme
TRINITY_DN13265_c0_g1	7222.FBpp0154368	60.2	1.2e-23	ENOG410XP2P	S	Function unknown	periodic tryptophan protein
TRINITY_DN13268_c0_g1	7237.FBpp0276693	56	1.5e-10	ENOG410YNBE	S	Function unknown	Chitin binding Peritrophin-A domain
TRINITY_DN13269_c0_g1	7244.FBpp0230114	96.5	2.3e-45	ENOG410ZRUI	S	Function unknown	Lectin C-type domain
TRINITY_DN13272_c0_g5	10116.ENSRNOP00000026812	98.6	0	COG5069	Z	Cytoskeleton	Microtubule associated monoxygenase, calponin and LIM domain containing
TRINITY_DN13279_c0_g1	7244.FBpp0229467	62.5	4.2e-08	ENOG410XS5M	K	Transcription	Transcription activator
TRINITY_DN13280_c0_g1	7260.FBpp0246063	75.7	2.6e-38	ENOG410YVGC	S	Function unknown	Cuticle protein
TRINITY_DN13284_c0_g1	7227.FBpp0291931	59	1.2e-51	ENOG410XQFD	S	Function unknown	myosin light chain kinase
TRINITY_DN13286_c0_g1	7237.FBpp0285824	68.7	1.7e-36	COG0814	E	Amino acid transport and metabolism	amino acid transport
TRINITY_DN13288_c1_g1	7222.FBpp0146834	56.6	1.2e-40	ENOG410Z00D	S	Function unknown	NA
TRINITY_DN13289_c0_g1	7244.FBpp0237953	39	2e-37	ENOG41121KZ	S	Function unknown	Nanos homolog
TRINITY_DN13301_c1_g1	7260.FBpp0246363	58.2	2e-09	ENOG410XQZC	S	Function unknown	Sema domain, immunoglobulin domain (Ig), transmembrane domain (TM) and short cytoplasmic domain, (Semaphorin)
TRINITY_DN13308_c0_g1	7165.AGAP001320-PA	73.5	2.4e-21	ENOG410XNWV	U	Intracellular trafficking, secretion, and vesicular transport	Golgi glycoprotein 1
TRINITY_DN13309_c0_g1	7260.FBpp0241754	85.9	4.1e-32	ENOG410XNQC	S	Function unknown	beige BEACH domain containing protein
TRINITY_DN13310_c0_g1	7260.FBpp0250538	55.4	3.2e-43	COG0318	I	Lipid transport and metabolism	Amp-dependent synthetase and ligase
TRINITY_DN13310_c0_g1	7260.FBpp0250538	55.4	3.2e-43	COG0318	Q	Secondary metabolites biosynthesis, transport and catabolism	Amp-dependent synthetase and ligase
TRINITY_DN13315_c0_g1	7227.FBpp0079565	94	1e-235	ENOG410XRAZ	L	Replication, recombination and repair	atp-dependent rna helicase
TRINITY_DN13317_c0_g1	7260.FBpp0253040	85.6	4.7e-55	COG0308	E	Amino acid transport and metabolism	aminopeptidase
TRINITY_DN13320_c0_g2	7260.FBpp0251291	97.3	6.8e-35	ENOG4111UT0	O	Posttranslational modification, protein turnover, chaperones	Ubiquitin-like protein
TRINITY_DN13322_c0_g1	7217.FBpp0118832	67.2	3.3e-08	COG2319	S	Function unknown	wd repeat
TRINITY_DN13324_c0_g1	7237.FBpp0275970	75.3	5.3e-38	COG0404	E	Amino acid transport and metabolism	The glycine cleavage system catalyzes the degradation of glycine (By similarity)
TRINITY_DN13327_c0_g1	7227.FBpp0071272	80	1.3e-55	COG0167	F	Nucleotide transport and metabolism	Catalyzes the conversion of dihydroorotate to orotate
TRINITY_DN13327_c0_g1	7227.FBpp0071272	80	1.3e-55	COG0493	E	Amino acid transport and metabolism	metal cluster binding
TRINITY_DN13327_c0_g1	7227.FBpp0071272	80	1.3e-55	COG1146	C	Energy production and conversion	metal cluster binding
TRINITY_DN13331_c0_g2	7244.FBpp0236558	51.4	1.7e-12	ENOG4111BMK	S	Function unknown	NA
TRINITY_DN13335_c0_g1	7244.FBpp0232646	54.9	6.1e-35	COG2373	S	Function unknown	alpha-2-macroglobulin domain protein
TRINITY_DN13335_c0_g2	7217.FBpp0117441	67.1	3.3e-23	COG2373	S	Function unknown	alpha-2-macroglobulin domain protein
TRINITY_DN13335_c0_g3	7217.FBpp0117441	51.2	7.9e-38	COG2373	S	Function unknown	alpha-2-macroglobulin domain protein
TRINITY_DN13337_c0_g1	7237.FBpp0285197	79.5	1.8e-25	COG1131	V	Defense mechanisms	(ABC) transporter
TRINITY_DN13338_c0_g1	7176.CPIJ004302-PA	100	2.4e-38	COG5640	O	Posttranslational modification, protein turnover, chaperones	protease
TRINITY_DN13340_c0_g1	7260.FBpp0251811	64.7	4.2e-24	COG1132	V	Defense mechanisms	(ABC) transporter
TRINITY_DN13343_c0_g1	7244.FBpp0233561	59.2	7.4e-29	ENOG410ZBJE	O	Posttranslational modification, protein turnover, chaperones	Fz domain
TRINITY_DN13348_c0_g1	7260.FBpp0242878	87	2.6e-31	COG0179	Q	Secondary metabolites biosynthesis, transport and catabolism	Fumarylacetoacetate hydrolase
TRINITY_DN13353_c0_g1	7245.FBpp0270667	62.5	6.7e-28	COG1506	E	Amino acid transport and metabolism	peptidase s9 prolyl oligopeptidase active site domain protein
TRINITY_DN13354_c0_g1	7244.FBpp0227859	66.7	8e-17	ENOG410ZVAD	S	Function unknown	IGc2
TRINITY_DN13356_c0_g1	7222.FBpp0145870	62.8	2.9e-26	COG2303	E	Amino acid transport and metabolism	oxidoreductase
TRINITY_DN13356_c0_g2	7227.FBpp0073803	84.9	7.5e-49	COG2303	E	Amino acid transport and metabolism	oxidoreductase
TRINITY_DN13357_c0_g2	7244.FBpp0227520	76.9	8.4e-26	COG1716	T	Signal transduction mechanisms	fha domain-containing protein
TRINITY_DN13360_c0_g1	7165.AGAP008087-PA	46.2	6.9e-21	COG0571	K	Transcription	Digests double-stranded RNA. Involved in the processing of primary rRNA transcript to yield the immediate precursors to the large and small rRNAs (23S and 16S). Also processes some mRNAs, and tRNAs when they are encoded in the rRNA operon (By similarity)
TRINITY_DN13361_c0_g1	7245.FBpp0260298	66.9	8.4e-48	COG1501	G	Carbohydrate transport and metabolism	hydrolase, family 31
TRINITY_DN13363_c0_g1	7244.FBpp0234386	81.2	5.3e-09	COG3408	G	Carbohydrate transport and metabolism	Glycogen debranching enzyme
TRINITY_DN13366_c0_g1	7227.FBpp0070637	80.6	1.3e-38	COG0144	J	Translation, ribosomal structure and biogenesis	nOP2 Sun
TRINITY_DN1336_c0_g1	7260.FBpp0239233	92.2	5e-34	ENOG41128VR	S	Function unknown	NA
TRINITY_DN13371_c0_g1	7244.FBpp0235766	72.1	5.2e-29	COG3119	P	Inorganic ion transport and metabolism	Sulfatase
TRINITY_DN13373_c0_g1	7217.FBpp0114807	54.1	4.7e-60	ENOG41114F7	S	Function unknown	Protein of unknown function (DUF753)
TRINITY_DN13374_c0_g1	7217.FBpp0127562	72.5	1.6e-19	ENOG410Y7NC	S	Function unknown	NA
TRINITY_DN13378_c0_g1	7227.FBpp0304131	85.2	1.6e-53	ENOG4111UKZ	S	Function unknown	NA
TRINITY_DN13388_c0_g1	7260.FBpp0244495	82.2	2.6e-29	ENOG410XRSQ	S	Function unknown	Transfer protein
TRINITY_DN13396_c0_g1	7227.FBpp0081993	62.5	9.4e-25	COG0436	E	Amino acid transport and metabolism	aminotransferase
TRINITY_DN13397_c0_g1	7244.FBpp0236339	74.3	2.8e-62	ENOG410XP2P	S	Function unknown	periodic tryptophan protein
TRINITY_DN13401_c0_g1	7165.AGAP012765-PA	52.5	2.8e-27	ENOG410XNMM	S	Function unknown	collagen, type
TRINITY_DN13405_c0_g3	7159.AAEL012910-PA	73.5	1.4e-34	ENOG410XP6K	S	Function unknown	Notch ligand involved in the mediation of Notch signaling (By similarity)
TRINITY_DN13405_c0_g5	7227.FBpp0304622	69	6.3e-59	ENOG410XSTY	S	Function unknown	Latent transforming growth factor beta binding protein 2
TRINITY_DN13405_c0_g6	7176.CPIJ015312-PA	60.6	1.9e-32	ENOG410XP6K	S	Function unknown	Notch ligand involved in the mediation of Notch signaling (By similarity)
TRINITY_DN13408_c0_g1	7217.FBpp0119974	45.2	7.4e-48	COG2132	Q	Secondary metabolites biosynthesis, transport and catabolism	Multicopper oxidase
TRINITY_DN13412_c0_g1	9606.ENSP00000341730	100	7.1e-126	COG0197	J	Translation, ribosomal structure and biogenesis	Binds 23S rRNA and is also seen to make contacts with the A and possibly P site tRNAs (By similarity)
TRINITY_DN13412_c0_g2	9606.ENSP00000341730	100	6.3e-36	COG0197	J	Translation, ribosomal structure and biogenesis	Binds 23S rRNA and is also seen to make contacts with the A and possibly P site tRNAs (By similarity)
TRINITY_DN13423_c0_g1	7244.FBpp0235300	79.5	3.4e-27	ENOG41116K1	S	Function unknown	NA
TRINITY_DN13424_c0_g1	7245.FBpp0270185	69.6	8.7e-47	ENOG410XQZE	T	Signal transduction mechanisms	kinase kinase kinase
TRINITY_DN13425_c0_g1	7260.FBpp0242590	75	1.7e-46	ENOG410XPZ3	S	Function unknown	prostaglandin G H synthase and cyclooxygenase
TRINITY_DN13425_c0_g2	7237.FBpp0284196	80.1	7.4e-153	ENOG410XPZ3	S	Function unknown	prostaglandin G H synthase and cyclooxygenase
TRINITY_DN13427_c0_g1	7245.FBpp0268581	57.1	6.6e-45	COG0477	G	Carbohydrate transport and metabolism	major facilitator Superfamily
TRINITY_DN13427_c0_g4	7260.FBpp0243037	61.2	1.9e-20	COG0477	G	Carbohydrate transport and metabolism	major facilitator Superfamily
TRINITY_DN13431_c0_g1	7244.FBpp0225314	85.8	1.6e-82	ENOG411214R	S	Function unknown	NA
TRINITY_DN13432_c0_g1	7260.FBpp0243284	71.6	4.9e-37	ENOG410XS5J	S	Function unknown	prolyl 4-hydroxylase
TRINITY_DN13434_c0_g3	7460.GB11750-PA	80	1e-16	ENOG410ZFVU	S	Function unknown	PR domain containing
TRINITY_DN13437_c0_g1	7222.FBpp0149246	65.1	1.3e-35	COG1816	F	Nucleotide transport and metabolism	adenosine deaminase
TRINITY_DN13445_c0_g1	7222.FBpp0146221	70	1.5e-35	ENOG410XS7R	S	Function unknown	fatty-acyl-CoA reductase (alcohol-forming) activity
TRINITY_DN13446_c0_g1	7217.FBpp0120056	46.7	3.8e-13	ENOG410XRV7	S	Function unknown	Zinc finger, FYVE domain containing 26
TRINITY_DN13447_c0_g1	7260.FBpp0249819	55.1	6.9e-13	ENOG410XWTW	S	Function unknown	NA
TRINITY_DN13448_c0_g1	7227.FBpp0083688	48.8	1.1e-13	ENOG410XR9W	S	Function unknown	URB1 ribosome biogenesis 1 homolog (S. cerevisiae)
TRINITY_DN13448_c0_g2	7260.FBpp0240540	64.9	1.4e-27	ENOG410XR9W	S	Function unknown	URB1 ribosome biogenesis 1 homolog (S. cerevisiae)
TRINITY_DN13449_c0_g1	7260.FBpp0239205	67.9	1.2e-20	COG5640	O	Posttranslational modification, protein turnover, chaperones	protease
TRINITY_DN13449_c0_g2	7260.FBpp0239205	55.3	1.8e-11	COG5640	O	Posttranslational modification, protein turnover, chaperones	protease
TRINITY_DN13449_c0_g3	7260.FBpp0239205	77.2	5.7e-16	COG5640	O	Posttranslational modification, protein turnover, chaperones	protease
TRINITY_DN13450_c0_g1	7227.FBpp0070596	47.5	5.7e-11	ENOG4111ZH6	S	Function unknown	NA
TRINITY_DN13452_c0_g1	7222.FBpp0158191	70.2	1.2e-31	ENOG410YNEJ	K	Transcription	Oxygenase that can act as both a histone lysine demethylase and a ribosomal histidine hydroxylase. Specifically demethylates 'Lys-4' (H3K4me) and 'Lys-36' (H3K36me) of histone H3, thereby playing a central role in histone code
TRINITY_DN13453_c0_g1	7260.FBpp0240944	72.9	1.8e-08	ENOG4111PX4	S	Function unknown	NA
TRINITY_DN13453_c0_g2	7260.FBpp0240944	78.1	2.2e-20	ENOG4111PX4	S	Function unknown	NA
TRINITY_DN13457_c0_g2	7244.FBpp0227447	77.6	8.8e-19	COG0733	P	Inorganic ion transport and metabolism	Transporter
TRINITY_DN13460_c1_g1	7165.AGAP002815-PA	100	1.9e-41	COG5640	O	Posttranslational modification, protein turnover, chaperones	protease
TRINITY_DN13469_c0_g1	10090.ENSMUSP00000001547	100	2.1e-160	ENOG410XNMM	S	Function unknown	collagen, type
TRINITY_DN13469_c0_g2	10090.ENSMUSP00000031668	100	3.8e-152	ENOG410XNMM	S	Function unknown	collagen, type
TRINITY_DN13470_c0_g1	7244.FBpp0231758	55.8	1.4e-22	ENOG410YKCW	U	Intracellular trafficking, secretion, and vesicular transport	lipid transporter activity
TRINITY_DN13470_c0_g2	7227.FBpp0080968	60.4	1.4e-46	ENOG410YKCW	U	Intracellular trafficking, secretion, and vesicular transport	lipid transporter activity
TRINITY_DN13477_c0_g1	7260.FBpp0243602	56.1	1.5e-13	ENOG4111F0X	K	Transcription	Hairy and enhancer of split
TRINITY_DN13486_c0_g1	7260.FBpp0253522	35.5	3.8e-08	ENOG4111886	S	Function unknown	NA
TRINITY_DN13487_c0_g1	7244.FBpp0238638	75	1e-20	ENOG4110NCP	S	Function unknown	Phosphoinositide-3-kinase adaptor protein 1
TRINITY_DN13489_c0_g1	7227.FBpp0086749	71.8	2.6e-70	ENOG410XPD9	A	RNA processing and modification	pre-mRNA-splicing factor SYF1
TRINITY_DN13494_c0_g1	7260.FBpp0250603	75.9	4.2e-25	ENOG410XPWC	G	Carbohydrate transport and metabolism	solute carrier family 17
TRINITY_DN13496_c0_g1	7244.FBpp0226992	77.4	3.4e-23	COG5640	O	Posttranslational modification, protein turnover, chaperones	protease
TRINITY_DN13498_c0_g1	7237.FBpp0278680	45.5	2.5e-11	ENOG4111ITJ	S	Function unknown	NA
TRINITY_DN13501_c0_g1	9606.ENSP00000225430	100	3.7e-84	COG2147	J	Translation, ribosomal structure and biogenesis	ribosomal protein L19
TRINITY_DN13503_c0_g1	7237.FBpp0273735	50.8	3.1e-21	ENOG4110N3V	S	Function unknown	NA
TRINITY_DN13504_c0_g1	7227.FBpp0071743	86.1	3.8e-49	COG0145	E	Amino acid transport and metabolism	5-oxoprolinase
TRINITY_DN13504_c0_g1	7227.FBpp0071743	86.1	3.8e-49	COG0145	Q	Secondary metabolites biosynthesis, transport and catabolism	5-oxoprolinase
TRINITY_DN13504_c0_g1	7227.FBpp0071743	86.1	3.8e-49	COG0146	E	Amino acid transport and metabolism	5-oxoprolinase
TRINITY_DN13504_c0_g1	7227.FBpp0071743	86.1	3.8e-49	COG0146	Q	Secondary metabolites biosynthesis, transport and catabolism	5-oxoprolinase
TRINITY_DN13505_c1_g1	7244.FBpp0232182	80.5	4.9e-35	ENOG410XPZ3	S	Function unknown	prostaglandin G H synthase and cyclooxygenase
TRINITY_DN13508_c0_g1	7165.AGAP008137-PB	85.9	4.3e-30	ENOG410XR54	U	Intracellular trafficking, secretion, and vesicular transport	Niemann-Pick disease type C1
TRINITY_DN13509_c0_g1	7244.FBpp0238611	79.5	1.2e-52	ENOG410XPWC	G	Carbohydrate transport and metabolism	solute carrier family 17
TRINITY_DN13511_c0_g1	7245.FBpp0261079	73	1.6e-33	COG2124	Q	Secondary metabolites biosynthesis, transport and catabolism	Cytochrome p450
TRINITY_DN13512_c0_g1	10090.ENSMUSP00000000090	100	1e-77	ENOG4111MPD	O	Posttranslational modification, protein turnover, chaperones	cytoChrome c oxidase subunit
TRINITY_DN13524_c0_g2	7245.FBpp0259447	69.5	2.2e-16	COG5560	O	Posttranslational modification, protein turnover, chaperones	ubiquitin carboxyl-terminal hydrolase
TRINITY_DN13524_c0_g4	7260.FBpp0250808	90.5	5.6e-32	COG5560	O	Posttranslational modification, protein turnover, chaperones	ubiquitin carboxyl-terminal hydrolase
TRINITY_DN13529_c0_g1	10090.ENSMUSP00000061227	100	1.2e-51	COG0033	G	Carbohydrate transport and metabolism	phosphoglucomutase
TRINITY_DN13529_c0_g2	10116.ENSRNOP00000013785	100	5.6e-239	COG0033	G	Carbohydrate transport and metabolism	phosphoglucomutase
TRINITY_DN13531_c0_g1	7237.FBpp0286957	53.8	6.9e-08	ENOG410YB5B	S	Function unknown	NA
TRINITY_DN13534_c0_g1	7260.FBpp0239802	70.5	1.1e-07	COG3325	G	Carbohydrate transport and metabolism	chitinase
TRINITY_DN13535_c0_g1	7244.FBpp0230364	54.3	4.3e-55	ENOG410XR16	S	Function unknown	GATA zinc finger domain containing 1
TRINITY_DN13536_c0_g1	7227.FBpp0297762	46.5	5.9e-10	ENOG4110NEY	S	Function unknown	LITAF
TRINITY_DN13546_c0_g1	7244.FBpp0225332	54.3	1.3e-75	COG5640	O	Posttranslational modification, protein turnover, chaperones	protease
TRINITY_DN13555_c0_g1	7260.FBpp0242486	60.6	1.7e-31	ENOG4110U30	S	Function unknown	melanin biosynthetic process
TRINITY_DN13556_c0_g1	7222.FBpp0147672	66.7	6.2e-09	COG4886	S	Function unknown	leucine Rich Repeat
TRINITY_DN13558_c0_g1	7237.FBpp0287118	69.6	1.6e-42	COG5640	O	Posttranslational modification, protein turnover, chaperones	protease
TRINITY_DN13558_c0_g2	7227.FBpp0073071	65.7	5.7e-21	COG5640	O	Posttranslational modification, protein turnover, chaperones	protease
TRINITY_DN1355_c0_g1	10090.ENSMUSP00000019992	100	9.3e-32	ENOG410Z3D5	S	Function unknown	Laminin, alpha 4
TRINITY_DN13560_c0_g1	10090.ENSMUSP00000076607	100	2.1e-60	COG0200	J	Translation, ribosomal structure and biogenesis	Binds to the 23S rRNA (By similarity)
TRINITY_DN13560_c0_g5	9606.ENSP00000354499	90.4	1.2e-33	COG0843	C	Energy production and conversion	Cytochrome C oxidase subunit I
TRINITY_DN13560_c0_g6	10116.ENSRNOP00000039048	91.7	2.5e-259	COG0843	C	Energy production and conversion	Cytochrome C oxidase subunit I
TRINITY_DN13560_c0_g7	10090.ENSMUSP00000080993	91.7	2.7e-258	COG0843	C	Energy production and conversion	Cytochrome C oxidase subunit I
TRINITY_DN13563_c0_g1	7227.FBpp0086061	60.2	1.1e-41	COG0571	K	Transcription	Digests double-stranded RNA. Involved in the processing of primary rRNA transcript to yield the immediate precursors to the large and small rRNAs (23S and 16S). Also processes some mRNAs, and tRNAs when they are encoded in the rRNA operon (By similarity)
TRINITY_DN13568_c0_g1	9606.ENSP00000217182	100	2.1e-15	COG5256	J	Translation, ribosomal structure and biogenesis	This protein promotes the GTP-dependent binding of aminoacyl-tRNA to the A-site of ribosomes during protein biosynthesis (By similarity)
TRINITY_DN13568_c0_g2	9685.ENSFCAP00000025275	98.8	1.2e-249	COG5256	J	Translation, ribosomal structure and biogenesis	This protein promotes the GTP-dependent binding of aminoacyl-tRNA to the A-site of ribosomes during protein biosynthesis (By similarity)
TRINITY_DN13568_c0_g3	39946.BGIOSGA011971-PA	100	7.3e-35	COG5256	J	Translation, ribosomal structure and biogenesis	This protein promotes the GTP-dependent binding of aminoacyl-tRNA to the A-site of ribosomes during protein biosynthesis (By similarity)
TRINITY_DN13572_c0_g1	7227.FBpp0079123	62.3	7e-17	ENOG4110MKY	S	Function unknown	NA
TRINITY_DN13576_c0_g1	7244.FBpp0230623	80	3.3e-37	COG1131	V	Defense mechanisms	(ABC) transporter
TRINITY_DN13577_c0_g1	7217.FBpp0115577	79.3	1.4e-32	ENOG410XSZK	Z	Cytoskeleton	dynactin 2 (p50)
TRINITY_DN13582_c0_g1	7222.FBpp0146610	59.1	7.3e-23	ENOG410XQAQ	S	Function unknown	Lung seven transmembrane receptor
TRINITY_DN13583_c0_g1	7244.FBpp0238334	73.3	5.6e-27	COG2303	E	Amino acid transport and metabolism	oxidoreductase
TRINITY_DN13584_c0_g1	7217.FBpp0124414	91.5	6.2e-47	COG1243	B	Chromatin structure and dynamics	Histone acetyltransferase
TRINITY_DN13584_c0_g1	7217.FBpp0124414	91.5	6.2e-47	COG1243	K	Transcription	Histone acetyltransferase
TRINITY_DN13585_c0_g2	7260.FBpp0252204	79.3	1.7e-31	ENOG41128HC	S	Function unknown	NA
TRINITY_DN13589_c0_g1	7029.ACYPI52091-PA	51.2	1e-11	NA	NA	NA	NA
TRINITY_DN13591_c0_g1	7222.FBpp0157065	78.3	1.9e-13	COG5307	S	Function unknown	and Sec7 domain
TRINITY_DN13596_c0_g1	7244.FBpp0236770	51.4	1.5e-11	ENOG410XSTI	S	Function unknown	primary sex determination, soma
TRINITY_DN13596_c0_g2	7244.FBpp0236770	43.8	5.9e-10	ENOG410XSTI	S	Function unknown	primary sex determination, soma
TRINITY_DN13601_c0_g1	7227.FBpp0076932	84.2	6.3e-18	ENOG410XR54	U	Intracellular trafficking, secretion, and vesicular transport	Niemann-Pick disease type C1
TRINITY_DN13604_c0_g1	7227.FBpp0085445	46.6	1.2e-20	ENOG4111900	S	Function unknown	NA
TRINITY_DN13613_c0_g1	7217.FBpp0117441	47.3	1.6e-31	COG2373	S	Function unknown	alpha-2-macroglobulin domain protein
TRINITY_DN13619_c0_g1	7237.FBpp0280498	84.2	1.2e-52	ENOG410XPZ3	S	Function unknown	prostaglandin G H synthase and cyclooxygenase
TRINITY_DN13626_c0_g3	7244.FBpp0226638	47	8.7e-13	COG1112	L	Replication, recombination and repair	Helicase
TRINITY_DN13630_c0_g1	7227.FBpp0306094	78.7	1.5e-78	ENOG410XRDX	S	Function unknown	BTB (POZ) domain containing
TRINITY_DN13637_c0_g1	7244.FBpp0226198	88.6	2.4e-68	COG1204	L	Replication, recombination and repair	helicase
TRINITY_DN13640_c0_g1	7260.FBpp0253945	91.4	4.2e-82	ENOG410XP6K	S	Function unknown	Notch ligand involved in the mediation of Notch signaling (By similarity)
TRINITY_DN13640_c0_g2	7227.FBpp0297915	92.8	6.8e-42	ENOG410XP6K	S	Function unknown	Notch ligand involved in the mediation of Notch signaling (By similarity)
TRINITY_DN13641_c1_g1	7237.FBpp0278063	58.5	3.2e-13	ENOG410Y0WS	S	Function unknown	NA
TRINITY_DN13641_c1_g2	7222.FBpp0156562	55.4	7.4e-31	ENOG410Y0WS	S	Function unknown	NA
TRINITY_DN13644_c0_g2	7217.FBpp0115888	85.5	6.8e-24	ENOG410XP0W	S	Function unknown	Prickle homolog
TRINITY_DN13654_c0_g3	7244.FBpp0232734	50.5	2.8e-25	ENOG410XR10	S	Function unknown	Domain of Unknown Function (DUF1081)
TRINITY_DN13654_c0_g5	7222.FBpp0144584	62.8	1.8e-20	ENOG410XR10	S	Function unknown	Domain of Unknown Function (DUF1081)
TRINITY_DN13656_c0_g1	7237.FBpp0276439	82.7	1.9e-48	ENOG411253X	O	Posttranslational modification, protein turnover, chaperones	Cytochrome c oxidase polypeptide VIa
TRINITY_DN13658_c0_g1	7227.FBpp0071743	88.5	4.7e-54	COG0145	E	Amino acid transport and metabolism	5-oxoprolinase
TRINITY_DN13658_c0_g1	7227.FBpp0071743	88.5	4.7e-54	COG0145	Q	Secondary metabolites biosynthesis, transport and catabolism	5-oxoprolinase
TRINITY_DN13658_c0_g1	7227.FBpp0071743	88.5	4.7e-54	COG0146	E	Amino acid transport and metabolism	5-oxoprolinase
TRINITY_DN13658_c0_g1	7227.FBpp0071743	88.5	4.7e-54	COG0146	Q	Secondary metabolites biosynthesis, transport and catabolism	5-oxoprolinase
TRINITY_DN1365_c0_g1	7237.FBpp0282309	56	5e-23	ENOG410Y3JE	S	Function unknown	NA
TRINITY_DN13666_c0_g1	7245.FBpp0263770	46.2	2.5e-38	ENOG410XW9N	S	Function unknown	cullin deneddylation
TRINITY_DN13672_c0_g1	7222.FBpp0154166	45.3	4.5e-18	COG5640	O	Posttranslational modification, protein turnover, chaperones	protease
TRINITY_DN13673_c0_g1	7245.FBpp0264030	57.4	1.8e-13	COG1022	I	Lipid transport and metabolism	Amp-dependent synthetase and ligase
TRINITY_DN13674_c0_g1	7260.FBpp0246198	65.3	2.8e-34	ENOG410XRDX	S	Function unknown	BTB (POZ) domain containing
TRINITY_DN13674_c0_g2	7165.AGAP011728-PA	66.4	1.1e-42	ENOG410XRDX	S	Function unknown	BTB (POZ) domain containing
TRINITY_DN13681_c0_g1	7244.FBpp0226260	83.5	5.5e-37	COG1025	O	Posttranslational modification, protein turnover, chaperones	metalloendopeptidase activity
TRINITY_DN13684_c0_g1	9031.ENSGALP00000026392	99.5	1.3e-93	ENOG410ZYKB	J	Translation, ribosomal structure and biogenesis	ribosomal protein S7
TRINITY_DN13685_c0_g1	7237.FBpp0308025	66.9	3.7e-48	ENOG4110HZI	S	Function unknown	NA
TRINITY_DN13687_c0_g1	7244.FBpp0229183	58.3	4.3e-30	ENOG410YD9D	G	Carbohydrate transport and metabolism	Synaptic vesicle protein
TRINITY_DN13690_c0_g1	7260.FBpp0249468	63	4.2e-30	COG3119	P	Inorganic ion transport and metabolism	Sulfatase
TRINITY_DN13700_c0_g1	7244.FBpp0227097	79.4	9.7e-39	ENOG410YVGC	S	Function unknown	Cuticle protein
TRINITY_DN13702_c0_g1	7227.FBpp0297166	85.4	5.5e-35	COG5038	S	Function unknown	Domain-Containing protein
TRINITY_DN13706_c0_g1	7244.FBpp0231684	62.3	1.2e-07	ENOG410XQWC	U	Intracellular trafficking, secretion, and vesicular transport	Formin 2
TRINITY_DN13708_c0_g1	7244.FBpp0234767	90.3	2.8e-66	COG0017	J	Translation, ribosomal structure and biogenesis	asparaginyl-tRNA synthetase
TRINITY_DN13714_c0_g1	7217.FBpp0121069	39.8	1.4e-09	ENOG410YC30	U	Intracellular trafficking, secretion, and vesicular transport	Nucleoporin 88kDa
TRINITY_DN13715_c0_g1	7227.FBpp0079528	50	2.3e-17	COG4826	O	Posttranslational modification, protein turnover, chaperones	serine-type endopeptidase inhibitor activity
TRINITY_DN13717_c0_g1	7260.FBpp0245829	69.1	4e-11	ENOG410YWJ0	S	Function unknown	Alcohol dehydrogenase transcription factor Myb/SANT-like
TRINITY_DN13719_c0_g1	7217.FBpp0113858	76.1	8.6e-19	COG5640	O	Posttranslational modification, protein turnover, chaperones	protease
TRINITY_DN13723_c0_g1	7260.FBpp0246403	92.3	9.5e-44	COG1958	K	Transcription	small nuclear ribonucleoprotein
TRINITY_DN13726_c0_g1	9483.ENSCJAP00000034828	99.4	1e-87	COG2139	J	Translation, ribosomal structure and biogenesis	(ribosomal) protein
TRINITY_DN13728_c0_g2	7260.FBpp0243155	67.1	4.2e-19	ENOG4111J6I	S	Function unknown	protein dimerization activity
TRINITY_DN13730_c0_g1	7260.FBpp0249771	69.1	5.3e-42	ENOG411009N	S	Function unknown	Transferrin
TRINITY_DN13732_c0_g1	7244.FBpp0230333	89.8	6.8e-184	ENOG410XPGP	T	Signal transduction mechanisms	Casein Kinase
TRINITY_DN13733_c0_g1	10116.ENSRNOP00000028484	99.2	9.5e-138	ENOG410YAMA	O	Posttranslational modification, protein turnover, chaperones	The proteasome is a multicatalytic proteinase complex which is characterized by its ability to cleave peptides with Arg, Phe, Tyr, Leu, and Glu adjacent to the leaving group at neutral or slightly basic pH. The proteasome has an ATP-dependent proteolytic activity (By similarity)
TRINITY_DN13735_c0_g1	7227.FBpp0070070	44.5	5e-14	COG3386	G	Carbohydrate transport and metabolism	SMP-30 gluconolaconase LRE domain protein
TRINITY_DN13747_c0_g1	7217.FBpp0127493	79.5	7.2e-08	ENOG4111M77	S	Function unknown	NA
TRINITY_DN13752_c0_g1	43151.ADAR010079-PA	86.6	6.3e-30	COG0179	Q	Secondary metabolites biosynthesis, transport and catabolism	Fumarylacetoacetate hydrolase
TRINITY_DN13752_c0_g1	43151.ADAR010079-PA	86.6	6.3e-30	COG0566	J	Translation, ribosomal structure and biogenesis	Methyltransferase
TRINITY_DN13756_c0_g1	7244.FBpp0235844	68.1	2.7e-79	ENOG4111PXE	S	Function unknown	Methyltransferase,-like protein
TRINITY_DN13757_c0_g1	132908.ENSPVAP00000006174	42.9	3.6e-12	ENOG410XQNP	O	Posttranslational modification, protein turnover, chaperones	serine peptidase inhibitor, Kunitz type
TRINITY_DN13763_c0_g1	7260.FBpp0250530	86.5	2.5e-08	COG2167	J	Translation, ribosomal structure and biogenesis	Ribosomal protein
TRINITY_DN13765_c0_g1	10090.ENSMUSP00000034276	100	2e-93	ENOG4111T97	O	Posttranslational modification, protein turnover, chaperones	Cytochrome c oxidase subunit
TRINITY_DN13773_c0_g1	7244.FBpp0235011	47.3	6.3e-20	ENOG41114F7	S	Function unknown	Protein of unknown function (DUF753)
TRINITY_DN13774_c0_g1	7244.FBpp0230684	55.3	4.6e-10	ENOG410XRSF	P	Inorganic ion transport and metabolism	transporter activity
TRINITY_DN13780_c0_g2	7260.FBpp0247308	71.3	2.5e-32	ENOG410XRME	S	Function unknown	transporter activity
TRINITY_DN13780_c0_g3	7245.FBpp0257810	80.3	1.8e-25	ENOG410XRME	S	Function unknown	transporter activity
TRINITY_DN13780_c0_g4	7260.FBpp0247308	45.1	4.8e-08	ENOG410XRME	S	Function unknown	transporter activity
TRINITY_DN13786_c0_g1	10090.ENSMUSP00000110547	100	2.7e-150	COG0224	C	Energy production and conversion	Produces ATP from ADP in the presence of a proton gradient across the membrane. The gamma chain is believed to be important in regulating ATPase activity and the flow of protons through the CF(0) complex (By similarity)
TRINITY_DN13786_c0_g2	9031.ENSGALP00000040208	98	2.5e-74	COG0198	J	Translation, ribosomal structure and biogenesis	One of the proteins that surrounds the polypeptide exit tunnel on the outside of the subunit (By similarity)
TRINITY_DN13789_c0_g1	7260.FBpp0250117	73.1	7.6e-21	COG0584	C	Energy production and conversion	glycerophosphoryl diester phosphodiesterase
TRINITY_DN13792_c0_g2	7237.FBpp0279809	44	2.4e-18	ENOG410XUI5	O	Posttranslational modification, protein turnover, chaperones	Proteasome maturation protein
TRINITY_DN13793_c0_g1	7244.FBpp0235282	78	3.5e-50	COG0525	J	Translation, ribosomal structure and biogenesis	amino acids such as threonine, to avoid such errors, it has a posttransfer editing activity that hydrolyzes mischarged Thr-tRNA(Val) in a tRNA-dependent manner (By similarity)
TRINITY_DN13797_c0_g1	7245.FBpp0261488	61.5	9.1e-18	COG0388	S	Function unknown	nitrilase cyanide hydratase and apolipoprotein n-acyltransferase
TRINITY_DN13800_c0_g2	7222.FBpp0146154	62.3	1.4e-16	ENOG4110RWH	S	Function unknown	NA
TRINITY_DN13802_c0_g1	7260.FBpp0250124	43.8	3.5e-15	ENOG410YMHR	G	Carbohydrate transport and metabolism	Major facilitator superfamily domain containing
TRINITY_DN13803_c0_g1	7237.FBpp0275324	78.8	5.4e-64	COG0733	P	Inorganic ion transport and metabolism	Transporter
TRINITY_DN13807_c0_g1	7222.FBpp0151817	45	1.2e-13	COG3104	E	Amino acid transport and metabolism	transporter
TRINITY_DN13808_c0_g1	7244.FBpp0235807	39.3	5.5e-44	ENOG4111RNS	S	Function unknown	non-SMC element 1 homolog (S. cerevisiae)
TRINITY_DN13816_c0_g1	10090.ENSMUSP00000080203	100	5.5e-61	ENOG4112428	J	Translation, ribosomal structure and biogenesis	ribosomal protein l29
TRINITY_DN13822_c0_g1	7217.FBpp0122555	45.6	1.5e-12	ENOG410Y92X	G	Carbohydrate transport and metabolism	pancreatic
TRINITY_DN13824_c0_g1	7260.FBpp0243294	56	5.4e-56	COG4826	O	Posttranslational modification, protein turnover, chaperones	serine-type endopeptidase inhibitor activity
TRINITY_DN13825_c0_g2	7260.FBpp0252914	54.6	6e-14	ENOG410XQWC	U	Intracellular trafficking, secretion, and vesicular transport	Formin 2
TRINITY_DN13828_c0_g1	7260.FBpp0249846	61.3	1.4e-14	ENOG410ZMWY	G	Carbohydrate transport and metabolism	Major Facilitator Superfamily
TRINITY_DN13830_c0_g1	7260.FBpp0254236	39.9	8.9e-36	ENOG4110NJ3	S	Function unknown	NA
TRINITY_DN13839_c0_g1	7227.FBpp0271785	52.3	1.2e-39	COG0531	E	Amino acid transport and metabolism	amino acid
TRINITY_DN13840_c0_g1	7217.FBpp0115768	70.6	9.3e-35	NA	NA	NA	NA
TRINITY_DN13841_c0_g2	7222.FBpp0148627	97.7	6.8e-40	COG1958	K	Transcription	small nuclear ribonucleoprotein
TRINITY_DN13842_c0_g1	10090.ENSMUSP00000063714	100	7.4e-111	ENOG4111K44	O	Posttranslational modification, protein turnover, chaperones	Rho GDP dissociation inhibitor (GDI)
TRINITY_DN13843_c0_g1	7217.FBpp0113936	60.2	3.8e-48	ENOG4110FJZ	S	Function unknown	Pericentrin
TRINITY_DN13844_c0_g1	7244.FBpp0230468	60.4	1.3e-07	COG0005	F	Nucleotide transport and metabolism	The purine nucleoside phosphorylases catalyze the phosphorolytic breakdown of the N-glycosidic bond in the beta- (deoxy)ribonucleoside molecules, with the formation of the corresponding free purine bases and pentose-1-phosphate (By similarity)
TRINITY_DN13844_c0_g2	7237.FBpp0274018	76	1.2e-53	COG0005	F	Nucleotide transport and metabolism	The purine nucleoside phosphorylases catalyze the phosphorolytic breakdown of the N-glycosidic bond in the beta- (deoxy)ribonucleoside molecules, with the formation of the corresponding free purine bases and pentose-1-phosphate (By similarity)
TRINITY_DN13844_c0_g3	7159.AAEL002269-PA	74.3	2.9e-25	COG0005	F	Nucleotide transport and metabolism	The purine nucleoside phosphorylases catalyze the phosphorolytic breakdown of the N-glycosidic bond in the beta- (deoxy)ribonucleoside molecules, with the formation of the corresponding free purine bases and pentose-1-phosphate (By similarity)
TRINITY_DN13845_c0_g1	7260.FBpp0247127	65	8.9e-36	COG2175	Q	Secondary metabolites biosynthesis, transport and catabolism	dioxygenase
TRINITY_DN13846_c0_g1	7222.FBpp0154166	75	1.1e-31	COG5640	O	Posttranslational modification, protein turnover, chaperones	protease
TRINITY_DN13846_c1_g1	7244.FBpp0235600	74.7	6.2e-56	COG5640	O	Posttranslational modification, protein turnover, chaperones	protease
TRINITY_DN13848_c0_g1	7227.FBpp0271809	55.3	4.3e-38	ENOG4112BXB	S	Function unknown	NA
TRINITY_DN13849_c0_g2	7244.FBpp0230401	36	8.8e-06	ENOG410XNV7	O	Posttranslational modification, protein turnover, chaperones	aspartic
TRINITY_DN13856_c0_g1	7237.FBpp0280977	90.1	7.4e-42	COG5038	S	Function unknown	Domain-Containing protein
TRINITY_DN13867_c0_g1	7245.FBpp0258202	90.4	2.5e-88	ENOG410XPZ3	S	Function unknown	prostaglandin G H synthase and cyclooxygenase
TRINITY_DN13870_c0_g1	7237.FBpp0298806	50.7	1.5e-11	ENOG4110U30	S	Function unknown	melanin biosynthetic process
TRINITY_DN13871_c1_g2	7245.FBpp0255464	45.5	3.7e-41	ENOG410YECK	S	Function unknown	Chromosome 2 open reading frame 42
TRINITY_DN13871_c1_g3	7217.FBpp0126082	73.2	2.1e-07	ENOG410YECK	S	Function unknown	Chromosome 2 open reading frame 42
TRINITY_DN13872_c0_g1	7217.FBpp0122267	81.8	7.1e-35	ENOG41126D5	O	Posttranslational modification, protein turnover, chaperones	mitochondrial intermembrane chaperone that participates in the import and insertion of some multi-pass transmembrane proteins into the mitochondrial inner membrane. Also required for the transfer of beta-barrel precursors from the TOM complex to the sorting and assembly machinery (SAM complex) of the outer membrane. Acts as a chaperone-like protein that protects the hydrophobic precursors from ag…
TRINITY_DN13872_c0_g2	7217.FBpp0125744	54.2	4.5e-78	ENOG4111XS6	S	Function unknown	NA
TRINITY_DN13873_c0_g2	7260.FBpp0250987	91.2	2.7e-28	ENOG410XNS3	S	Function unknown	filamin ABP280 repeat-containing domain protein
TRINITY_DN13876_c0_g1	12957.ACEP_00003983-PA	87	1e-14	COG1816	F	Nucleotide transport and metabolism	adenosine deaminase
TRINITY_DN13879_c0_g1	7244.FBpp0233314	62.5	2.3e-34	COG0167	F	Nucleotide transport and metabolism	Catalyzes the conversion of dihydroorotate to orotate
TRINITY_DN13879_c0_g1	7244.FBpp0233314	62.5	2.3e-34	COG0493	E	Amino acid transport and metabolism	metal cluster binding
TRINITY_DN13879_c0_g1	7244.FBpp0233314	62.5	2.3e-34	COG1146	C	Energy production and conversion	metal cluster binding
TRINITY_DN13882_c0_g1	7244.FBpp0236303	95.5	3.4e-214	ENOG410XPC4	S	Function unknown	Guanine nucleotide binding protein (G protein), alpha activating activity polypeptide, olfactory type
TRINITY_DN13884_c1_g1	7227.FBpp0080452	90.2	4.4e-42	COG5022	Z	Cytoskeleton	myosin heavy chain
TRINITY_DN13889_c0_g1	7260.FBpp0240797	97.5	1.6e-65	ENOG410XTAH	S	Function unknown	regulation of biological quality
TRINITY_DN13890_c0_g2	7176.CPIJ002422-PA	54.4	4e-20	ENOG410XPEI	S	Function unknown	homophilic cell adhesion
TRINITY_DN13892_c2_g1	7217.FBpp0119997	71.7	7.4e-10	ENOG4111GY5	S	Function unknown	NA
TRINITY_DN13895_c0_g1	7176.CPIJ014907-PA	58.7	2.5e-31	COG0006	E	Amino acid transport and metabolism	peptidase M24
TRINITY_DN13897_c0_g1	10090.ENSMUSP00000026495	100	4.9e-306	COG0056	C	Energy production and conversion	Produces ATP from ADP in the presence of a proton gradient across the membrane. The alpha chain is a regulatory subunit (By similarity)
TRINITY_DN13898_c0_g1	10090.ENSMUSP00000034966	100	2.5e-212	COG0088	J	Translation, ribosomal structure and biogenesis	One of the primary rRNA binding proteins, this protein initially binds near the 5'-end of the 23S rRNA. It is important during the early stages of 50S assembly. It makes multiple contacts with different domains of the 23S rRNA in the assembled 50S subunit and ribosome (By similarity)
TRINITY_DN13899_c0_g1	10116.ENSRNOP00000015122	100	2.3e-68	COG3869	E	Amino acid transport and metabolism	ATP guanido phosphotransferase
TRINITY_DN13906_c0_g1	7222.FBpp0158244	89.3	1e-68	COG3386	G	Carbohydrate transport and metabolism	SMP-30 gluconolaconase LRE domain protein
TRINITY_DN13907_c0_g1	7222.FBpp0150095	58.5	8.2e-12	ENOG4110MUU	S	Function unknown	NA
TRINITY_DN13909_c0_g2	7237.FBpp0280796	83.9	5.4e-21	ENOG410Y7SF	S	Function unknown	EGF-like domain
TRINITY_DN13911_c3_g2	7425.NV21027-PA	40.9	9e-11	ENOG410Y65V	S	Function unknown	Retrotransposon protein
TRINITY_DN13913_c0_g1	7260.FBpp0246414	58.4	1.7e-27	NA	NA	NA	NA
TRINITY_DN13914_c0_g1	7244.FBpp0232480	73.9	1.9e-26	COG2335	M	Cell wall/membrane/envelope biogenesis	Beta-Ig-H3 fasciclin
TRINITY_DN13914_c1_g1	7222.FBpp0144504	68.5	8.6e-35	COG2335	M	Cell wall/membrane/envelope biogenesis	Beta-Ig-H3 fasciclin
TRINITY_DN13916_c0_g1	7237.FBpp0274380	64.6	5.5e-24	ENOG410YZKX	S	Function unknown	Insect cuticle protein
TRINITY_DN13917_c0_g1	7260.FBpp0254616	64.8	4.4e-189	COG0733	P	Inorganic ion transport and metabolism	Transporter
TRINITY_DN13918_c0_g1	7222.FBpp0152392	59.2	2e-47	ENOG410XR9W	S	Function unknown	URB1 ribosome biogenesis 1 homolog (S. cerevisiae)
TRINITY_DN13919_c0_g5	7217.FBpp0119240	73.9	1.6e-15	ENOG410XT0F	S	Function unknown	NA
TRINITY_DN13923_c0_g1	7245.FBpp0263652	79.3	2.4e-17	ENOG410XPYK	U	Intracellular trafficking, secretion, and vesicular transport	Phospholipid-transporting atpase
TRINITY_DN13925_c0_g2	7237.FBpp0280170	73.7	6.1e-131	COG2373	S	Function unknown	alpha-2-macroglobulin domain protein
TRINITY_DN13932_c0_g1	7217.FBpp0121610	53.3	6e-25	COG0567	C	Energy production and conversion	2-oxoglutarate dehydrogenase, E1
TRINITY_DN13936_c0_g3	10116.ENSRNOP00000044573	91.6	1.7e-271	COG1009	C	Energy production and conversion	subunit l
TRINITY_DN13936_c0_g4	10116.ENSRNOP00000047954	94.1	7.1e-192	COG1290	C	Energy production and conversion	Component of the ubiquinol-cytochrome c reductase complex (complex III or cytochrome b-c1 complex), which is a respiratory chain that generates an electrochemical potential coupled to ATP synthesis (By similarity)
TRINITY_DN13936_c0_g7	10090.ENSMUSP00000081001	90.7	1.1e-294	COG1009	C	Energy production and conversion	subunit l
TRINITY_DN13939_c0_g1	7222.FBpp0156908	52.4	1.6e-26	COG5044	O	Posttranslational modification, protein turnover, chaperones	GDP dissociation inhibitor
TRINITY_DN13946_c0_g1	7245.FBpp0267991	48.1	1.7e-10	ENOG4110MKS	S	Function unknown	NA
TRINITY_DN13947_c0_g1	10090.ENSMUSP00000080992	87	3.1e-146	COG1007	C	Energy production and conversion	NDH-1 shuttles electrons from NADH, via FMN and iron- sulfur (Fe-S) centers, to quinones in the respiratory chain. The immediate electron acceptor for the enzyme in this species is believed to be ubiquinone. Couples the redox reaction to proton translocation (for every two electrons transferred, four hydrogen ions are translocated across the cytoplasmic membrane), and thus conserves the redox ene…
TRINITY_DN13947_c0_g2	10116.ENSRNOP00000043885	86.3	4.6e-148	COG1007	C	Energy production and conversion	NDH-1 shuttles electrons from NADH, via FMN and iron- sulfur (Fe-S) centers, to quinones in the respiratory chain. The immediate electron acceptor for the enzyme in this species is believed to be ubiquinone. Couples the redox reaction to proton translocation (for every two electrons transferred, four hydrogen ions are translocated across the cytoplasmic membrane), and thus conserves the redox ene…
TRINITY_DN13949_c0_g1	7244.FBpp0227207	70.8	5.7e-34	ENOG41125JG	S	Function unknown	structural constituent of chitin-based cuticle
TRINITY_DN13950_c0_g1	7260.FBpp0240705	60.8	1.3e-24	COG5640	O	Posttranslational modification, protein turnover, chaperones	protease
TRINITY_DN13951_c0_g2	7217.FBpp0122906	39.8	1.2e-10	ENOG410XT8Z	O	Posttranslational modification, protein turnover, chaperones	bone morphogenetic protein
TRINITY_DN13952_c0_g1	7244.FBpp0233106	98.8	1.2e-41	COG0458	F	Nucleotide transport and metabolism	carbamoyl-phosphate synthetase ammonia chain
TRINITY_DN13952_c0_g1	7244.FBpp0233106	98.8	1.2e-41	COG0505	F	Nucleotide transport and metabolism	carbamoyl-phosphate synthetase glutamine chain
TRINITY_DN13952_c0_g1	7244.FBpp0233106	98.8	1.2e-41	COG0540	F	Nucleotide transport and metabolism	aspartate transcarbamylase
TRINITY_DN13952_c1_g1	7217.FBpp0125028	79.8	7.2e-107	COG0458	F	Nucleotide transport and metabolism	carbamoyl-phosphate synthetase ammonia chain
TRINITY_DN13952_c1_g1	7217.FBpp0125028	79.8	7.2e-107	COG0505	F	Nucleotide transport and metabolism	carbamoyl-phosphate synthetase glutamine chain
TRINITY_DN13952_c1_g1	7217.FBpp0125028	79.8	7.2e-107	COG0540	F	Nucleotide transport and metabolism	aspartate transcarbamylase
TRINITY_DN13952_c1_g2	7217.FBpp0125028	91.3	1.4e-74	COG0458	F	Nucleotide transport and metabolism	carbamoyl-phosphate synthetase ammonia chain
TRINITY_DN13952_c1_g2	7217.FBpp0125028	91.3	1.4e-74	COG0505	F	Nucleotide transport and metabolism	carbamoyl-phosphate synthetase glutamine chain
TRINITY_DN13952_c1_g2	7217.FBpp0125028	91.3	1.4e-74	COG0540	F	Nucleotide transport and metabolism	aspartate transcarbamylase
TRINITY_DN13953_c0_g1	7260.FBpp0243912	87	4.8e-41	COG3325	G	Carbohydrate transport and metabolism	chitinase
TRINITY_DN13953_c1_g1	7260.FBpp0243912	60.4	3.9e-30	COG3325	G	Carbohydrate transport and metabolism	chitinase
TRINITY_DN13956_c0_g1	7245.FBpp0262115	93.9	2.9e-54	ENOG4111Z1M	S	Function unknown	lipid transfer protein
TRINITY_DN13961_c0_g1	7260.FBpp0244434	30.1	4.7e-26	NA	NA	NA	NA
TRINITY_DN13963_c0_g1	7217.FBpp0125180	66.7	1e-32	COG5206	O	Posttranslational modification, protein turnover, chaperones	phosphatidylinositol glycan anchor biosynthesis, class K
TRINITY_DN13965_c0_g2	7222.FBpp0154879	59.4	3.3e-47	ENOG410XQ8T	I	Lipid transport and metabolism	Solute carrier family 27 (Fatty acid transporter), member
TRINITY_DN13969_c0_g1	7260.FBpp0253384	70.2	1.5e-42	COG0665	E	Amino acid transport and metabolism	Catalyzes the last two steps in the biosynthesis of 5- methylaminomethyl-2-thiouridine (mnm(5)s(2)U) at the wobble position (U34) in tRNA. Catalyzes the FAD-dependent demodification of cmnm(5)s(2)U34 to nm(5)s(2)U34, followed by the transfer of a methyl group from S-adenosyl-L-methionine to nm(5)s(2)U34, to form mnm(5)s(2)U34 (By similarity)
TRINITY_DN13972_c0_g3	7260.FBpp0246999	91.2	3.1e-29	ENOG410XPDX	S	Function unknown	Calcium channel, voltage-dependent, alpha 2 delta subunit
TRINITY_DN13976_c0_g1	7244.FBpp0226460	88.5	1.1e-56	COG5192	J	Translation, ribosomal structure and biogenesis	Ribosome biogenesis protein bms1
TRINITY_DN13984_c0_g1	10090.ENSMUSP00000030636	100	2.2e-15	ENOG4111KFP	Z	Cytoskeleton	Stathmin 1
TRINITY_DN13985_c0_g1	7237.FBpp0279856	71.8	3e-31	ENOG410XNZ7	S	Function unknown	Oligomeric golgi complex
TRINITY_DN13986_c0_g3	7237.FBpp0278826	95.9	3.1e-62	COG1436	C	Energy production and conversion	Subunit of the peripheral V1 complex of vacuolar ATPase essential for assembly or catalytic function. V-ATPase is responsible for acidifying a variety of intracellular compartments in eukaryotic cells (By similarity)
TRINITY_DN13987_c0_g1	7217.FBpp0120727	70.1	3.8e-48	ENOG410XS3J	S	Function unknown	bestrophin
TRINITY_DN13989_c0_g1	7244.FBpp0234714	49.4	2.1e-32	ENOG41120DH	S	Function unknown	NA
TRINITY_DN13991_c0_g2	10090.ENSMUSP00000106519	100	4e-93	ENOG4111FVP	S	Function unknown	tumor protein
TRINITY_DN13991_c0_g3	10116.ENSRNOP00000041012	86.4	6.6e-10	NA	NA	NA	NA
TRINITY_DN13991_c0_g4	10116.ENSRNOP00000041012	81.8	1.2e-07	NA	NA	NA	NA
TRINITY_DN13992_c0_g1	7237.FBpp0285957	45.2	2.7e-09	ENOG41126VV	S	Function unknown	NA
TRINITY_DN13993_c0_g1	7244.FBpp0230724	84.1	2.1e-87	COG5093	L	Replication, recombination and repair	DNA replication complex GINS protein psf2
TRINITY_DN13994_c0_g1	7222.FBpp0155844	44.1	2.7e-22	ENOG4110MPB	S	Function unknown	Insect cuticle protein
TRINITY_DN13997_c0_g1	7244.FBpp0232020	47.8	3.3e-16	ENOG41115BK	S	Function unknown	NA
TRINITY_DN14003_c0_g1	7227.FBpp0085617	81.1	2.9e-09	COG0591	E	Amino acid transport and metabolism	symporter
TRINITY_DN14006_c0_g1	7176.CPIJ016644-PA	95.5	6.5e-06	COG0666	S	Function unknown	Ankyrin Repeat
TRINITY_DN14009_c0_g1	7237.FBpp0276601	56	2e-48	COG0318	I	Lipid transport and metabolism	Amp-dependent synthetase and ligase
TRINITY_DN14009_c0_g1	7237.FBpp0276601	56	2e-48	COG0318	Q	Secondary metabolites biosynthesis, transport and catabolism	Amp-dependent synthetase and ligase
TRINITY_DN14009_c0_g2	7244.FBpp0236750	50.9	3.4e-10	COG0318	I	Lipid transport and metabolism	Amp-dependent synthetase and ligase
TRINITY_DN14009_c0_g2	7244.FBpp0236750	50.9	3.4e-10	COG0318	Q	Secondary metabolites biosynthesis, transport and catabolism	Amp-dependent synthetase and ligase
TRINITY_DN1400_c0_g1	7237.FBpp0286820	100	1.9e-26	COG5245	Z	Cytoskeleton	heavy chain
TRINITY_DN14011_c0_g1	7217.FBpp0117619	47.8	6.2e-11	COG5048	S	Function unknown	Zinc finger protein
TRINITY_DN14013_c0_g1	7217.FBpp0116035	46.2	1.6e-08	COG5307	S	Function unknown	and Sec7 domain
TRINITY_DN14016_c0_g1	7244.FBpp0231211	76.1	4.5e-10	ENOG410XP1T	O	Posttranslational modification, protein turnover, chaperones	MYC binding protein 2, E3 ubiquitin protein ligase
TRINITY_DN14019_c0_g1	9986.ENSOCUP00000021175	94.7	4.6e-97	COG0091	J	Translation, ribosomal structure and biogenesis	The globular domain of the protein is located near the polypeptide exit tunnel on the outside of the subunit, while an extended beta-hairpin is found that lines the wall of the exit tunnel in the center of the 70S ribosome (By similarity)
TRINITY_DN14022_c0_g1	7244.FBpp0237201	44.4	3.3e-24	COG5520	G	Carbohydrate transport and metabolism	glucosylceramidase activity
TRINITY_DN14023_c0_g1	7222.FBpp0152316	79.2	8.3e-41	ENOG4111M4G	S	Function unknown	huntingtin interacting protein K
TRINITY_DN14025_c0_g3	7217.FBpp0118749	61.4	7.2e-15	COG1230	P	Inorganic ion transport and metabolism	cation diffusion facilitator family transporter
TRINITY_DN14026_c0_g1	7260.FBpp0250987	82.1	6.8e-60	ENOG410XNS3	S	Function unknown	filamin ABP280 repeat-containing domain protein
TRINITY_DN14026_c0_g2	7244.FBpp0234721	82.1	1.9e-30	COG5069	Z	Cytoskeleton	Microtubule associated monoxygenase, calponin and LIM domain containing
TRINITY_DN14029_c0_g1	7245.FBpp0256725	31.9	4.1e-06	ENOG410YD1T	S	Function unknown	nose resistant to fluoxetine protein 6-like
TRINITY_DN14033_c0_g1	7244.FBpp0231804	77.8	3.5e-45	ENOG410XSTY	S	Function unknown	Latent transforming growth factor beta binding protein 2
TRINITY_DN14033_c0_g11	7217.FBpp0127152	65.4	2.3e-26	ENOG410XP6K	S	Function unknown	Notch ligand involved in the mediation of Notch signaling (By similarity)
TRINITY_DN14033_c0_g5	7237.FBpp0280939	82.7	3.1e-39	ENOG410XSTY	S	Function unknown	Latent transforming growth factor beta binding protein 2
TRINITY_DN14034_c0_g2	7244.FBpp0235020	59.4	1.1e-36	COG0515	T	Signal transduction mechanisms	Serine Threonine protein kinase
TRINITY_DN14034_c1_g1	7217.FBpp0122021	77.8	2.7e-19	NA	NA	NA	NA
TRINITY_DN14035_c0_g1	7222.FBpp0146088	61.2	3.1e-25	ENOG4112714	S	Function unknown	NA
TRINITY_DN14036_c0_g1	7217.FBpp0121387	54.5	2.4e-17	ENOG410XR0A	S	Function unknown	capping protein (actin filament) gelsolin-like
TRINITY_DN14036_c0_g2	7217.FBpp0121387	56.1	1.3e-14	ENOG410XR0A	S	Function unknown	capping protein (actin filament) gelsolin-like
TRINITY_DN14037_c0_g1	7244.FBpp0235282	81.3	4.1e-30	COG0525	J	Translation, ribosomal structure and biogenesis	amino acids such as threonine, to avoid such errors, it has a posttransfer editing activity that hydrolyzes mischarged Thr-tRNA(Val) in a tRNA-dependent manner (By similarity)
TRINITY_DN14039_c1_g3	7222.FBpp0145940	95.1	1.2e-38	ENOG410XT2T	S	Function unknown	Post-GPI attachment to proteins
TRINITY_DN1403_c0_g1	10090.ENSMUSP00000030882	100	7.6e-34	COG0612	O	Posttranslational modification, protein turnover, chaperones	peptidase'
TRINITY_DN14040_c0_g2	7222.FBpp0158382	43.4	1.9e-24	COG0385	S	Function unknown	bile acid
TRINITY_DN14041_c0_g2	7222.FBpp0153191	95.5	8.6e-20	ENOG410XSBM	S	Function unknown	unc-80 homolog (C. elegans)
TRINITY_DN14043_c0_g1	7244.FBpp0231140	39	5e-07	ENOG410XX8E	S	Function unknown	Poly(U)-specific
TRINITY_DN14047_c0_g1	7029.ACYPI41671-PA	36.6	8.2e-14	NA	NA	NA	NA
TRINITY_DN14049_c0_g1	7217.FBpp0119146	61.2	1.7e-27	ENOG4110N3V	S	Function unknown	NA
TRINITY_DN14052_c0_g1	7222.FBpp0152048	77.9	1.6e-84	COG5086	S	Function unknown	GINS complex subunit 4 (Sld5 homolog)
TRINITY_DN14053_c0_g1	7222.FBpp0148866	51.2	1.9e-16	COG0153	G	Carbohydrate transport and metabolism	Catalyzes the transfer of the gamma-phosphate of ATP to D-galactose to form alpha-D-galactose-1-phosphate (Gal-1-P) (By similarity)
TRINITY_DN14054_c0_g1	7222.FBpp0148588	81.8	2.7e-37	ENOG410XNSK	S	Function unknown	oligomeric mucus gel-forming
TRINITY_DN14054_c0_g3	7222.FBpp0148588	79.2	2.8e-31	ENOG410XNSK	S	Function unknown	oligomeric mucus gel-forming
TRINITY_DN14054_c0_g4	7244.FBpp0228256	72.9	1.3e-22	ENOG410XNSK	S	Function unknown	oligomeric mucus gel-forming
TRINITY_DN14055_c0_g1	7244.FBpp0231275	81.8	1.7e-20	ENOG410ZIQU	C	Energy production and conversion	MNLL subunit
TRINITY_DN14057_c0_g1	7260.FBpp0247096	82.8	2.1e-27	COG5069	Z	Cytoskeleton	Microtubule associated monoxygenase, calponin and LIM domain containing
TRINITY_DN14060_c0_g1	7222.FBpp0145831	47.3	3e-19	COG0405	E	Amino acid transport and metabolism	gamma-glutamyltransferase activity
TRINITY_DN14062_c0_g2	7237.FBpp0287200	57.1	1.4e-14	NA	NA	NA	NA
TRINITY_DN14066_c0_g1	7244.FBpp0233086	74.2	3.3e-22	ENOG4110N17	S	Function unknown	NA
TRINITY_DN14069_c1_g2	6085.XP_002159188	59.5	9.5e-19	ENOG410Z25J	S	Function unknown	Hydra magnipapillata
TRINITY_DN14069_c1_g3	6085.XP_002169099	48.5	4.7e-17	ENOG410XQZC	S	Function unknown	Sema domain, immunoglobulin domain (Ig), transmembrane domain (TM) and short cytoplasmic domain, (Semaphorin)
TRINITY_DN14069_c1_g3	6085.XP_002169099	48.5	4.7e-17	ENOG410ZN3C	S	Function unknown	von Willebrand factor A domain containing 7
TRINITY_DN14070_c0_g2	10116.ENSRNOP00000067414	100	8.9e-88	ENOG4111831	Z	Cytoskeleton	ZW10 interactor
TRINITY_DN14071_c1_g1	7260.FBpp0246198	88.1	2.5e-65	ENOG410XRDX	S	Function unknown	BTB (POZ) domain containing
TRINITY_DN14075_c1_g1	6085.XP_002168789	78.5	5.6e-30	ENOG4111T4U	S	Function unknown	to SET domain and mariner transposase fusion Hydra magnipapillata
TRINITY_DN14077_c0_g6	7237.FBpp0280939	70	5.9e-23	ENOG410XSTY	S	Function unknown	Latent transforming growth factor beta binding protein 2
TRINITY_DN14079_c0_g1	7222.FBpp0147331	68.1	1.4e-40	COG2373	S	Function unknown	alpha-2-macroglobulin domain protein
TRINITY_DN14079_c1_g1	7260.FBpp0253525	57.7	1e-69	ENOG410XRED	S	Function unknown	Complement component
TRINITY_DN14079_c1_g2	7237.FBpp0279076	71.2	4.4e-24	COG2373	S	Function unknown	alpha-2-macroglobulin domain protein
TRINITY_DN14081_c0_g1	7217.FBpp0114306	52.2	6.1e-20	COG2124	Q	Secondary metabolites biosynthesis, transport and catabolism	Cytochrome p450
TRINITY_DN14082_c0_g1	7237.FBpp0282297	93.3	2.3e-47	COG1131	V	Defense mechanisms	(ABC) transporter
TRINITY_DN14087_c2_g1	10116.ENSRNOP00000042551	93.9	3.7e-09	ENOG410XR9Z	S	Function unknown	homolog, nonsense mediated mRNA decay factor (C. elegans)
TRINITY_DN14091_c0_g1	7245.FBpp0260674	63	9.3e-28	ENOG410ZTPH	S	Function unknown	Zona pellucida-like domain
TRINITY_DN14098_c0_g1	7227.FBpp0083168	86.1	8.7e-44	ENOG41124VE	J	Translation, ribosomal structure and biogenesis	Mitochondrial ribosomal protein L55
TRINITY_DN14100_c1_g1	7227.FBpp0073424	79.5	7.3e-34	ENOG410XPJ1	S	Function unknown	c-type lectin domain family
TRINITY_DN14101_c0_g4	7260.FBpp0243159	71.1	1.5e-26	COG5022	Z	Cytoskeleton	myosin heavy chain
TRINITY_DN14105_c0_g1	7244.FBpp0231708	37.8	5.5e-11	COG2379	G	Carbohydrate transport and metabolism	hydroxypyruvate reductase
TRINITY_DN14107_c0_g1	7237.FBpp0278539	76.1	2.5e-24	COG0665	E	Amino acid transport and metabolism	Catalyzes the last two steps in the biosynthesis of 5- methylaminomethyl-2-thiouridine (mnm(5)s(2)U) at the wobble position (U34) in tRNA. Catalyzes the FAD-dependent demodification of cmnm(5)s(2)U34 to nm(5)s(2)U34, followed by the transfer of a methyl group from S-adenosyl-L-methionine to nm(5)s(2)U34, to form mnm(5)s(2)U34 (By similarity)
TRINITY_DN14108_c0_g1	7244.FBpp0234884	95.7	2.5e-59	ENOG41123WR	K	Transcription	Transcription elongation factor B (SIII), polypeptide 1 (15kDa, elongin C)
TRINITY_DN14110_c0_g1	7244.FBpp0239093	56.2	5.3e-30	COG0031	E	Amino acid transport and metabolism	cysteine biosynthetic process from serine
TRINITY_DN14111_c0_g1	7029.ACYPI002537-PA	60.6	2.5e-40	ENOG410XR6Z	S	Function unknown	Guanylate binding protein
TRINITY_DN14115_c0_g1	7227.FBpp0088675	92.3	7.1e-172	COG0458	F	Nucleotide transport and metabolism	carbamoyl-phosphate synthetase ammonia chain
TRINITY_DN14115_c0_g1	7227.FBpp0088675	92.3	7.1e-172	COG0505	F	Nucleotide transport and metabolism	carbamoyl-phosphate synthetase glutamine chain
TRINITY_DN14115_c0_g1	7227.FBpp0088675	92.3	7.1e-172	COG0540	F	Nucleotide transport and metabolism	aspartate transcarbamylase
TRINITY_DN14116_c0_g2	7244.FBpp0230283	44.9	2.1e-23	ENOG4111WFQ	S	Function unknown	PERQ amino acid-rich with GYF domain-containing protein
TRINITY_DN14119_c0_g1	7227.FBpp0071160	91.2	1.5e-36	COG0775	F	Nucleotide transport and metabolism	Catalyzes the irreversible cleavage of the glycosidic bond in both 5'-methylthioadenosine (MTA) and S- adenosylhomocysteine (SAH AdoHcy) to adenine and the corresponding thioribose, 5'-methylthioribose and S-ribosylhomocysteine, respectively (By similarity)
TRINITY_DN14120_c0_g1	7176.CPIJ009504-PA	100	8.3e-76	COG5030	U	Intracellular trafficking, secretion, and vesicular transport	Adaptor-related protein complex
TRINITY_DN14123_c0_g1	7260.FBpp0253975	95.7	9e-59	COG1761	K	Transcription	DNA-dependent RNA polymerase catalyzes the transcription of DNA into RNA using the four ribonucleoside triphosphates as substrates
TRINITY_DN14124_c0_g1	7244.FBpp0237044	71	4.1e-100	COG3325	G	Carbohydrate transport and metabolism	chitinase
TRINITY_DN14129_c0_g2	7244.FBpp0229216	58	3.2e-20	ENOG410YB5B	S	Function unknown	NA
TRINITY_DN14129_c0_g3	7244.FBpp0229216	58.5	3.4e-26	ENOG410YB5B	S	Function unknown	NA
TRINITY_DN14138_c0_g1	7237.FBpp0279856	67.7	3.1e-15	ENOG410XNZ7	S	Function unknown	Oligomeric golgi complex
TRINITY_DN14142_c0_g2	7244.FBpp0231241	89.4	5.7e-36	COG5032	B	Chromatin structure and dynamics	phosphatidylinositol kinase activity
TRINITY_DN14142_c0_g2	7244.FBpp0231241	89.4	5.7e-36	COG5032	D	Cell cycle control, cell division, chromosome partitioning	phosphatidylinositol kinase activity
TRINITY_DN14142_c0_g2	7244.FBpp0231241	89.4	5.7e-36	COG5032	L	Replication, recombination and repair	phosphatidylinositol kinase activity
TRINITY_DN14142_c0_g2	7244.FBpp0231241	89.4	5.7e-36	COG5032	T	Signal transduction mechanisms	phosphatidylinositol kinase activity
TRINITY_DN14142_c0_g2	7244.FBpp0231241	89.4	5.7e-36	COG5032	U	Intracellular trafficking, secretion, and vesicular transport	phosphatidylinositol kinase activity
TRINITY_DN14143_c0_g1	7217.FBpp0127508	69.3	3.1e-83	ENOG410XPEI	S	Function unknown	homophilic cell adhesion
TRINITY_DN14145_c0_g1	7217.FBpp0114645	75.4	1.7e-16	ENOG410XR5K	Z	Cytoskeleton	Tropomyosin
TRINITY_DN14146_c0_g1	7244.FBpp0237649	98.6	4.3e-74	COG0184	J	Translation, ribosomal structure and biogenesis	Forms an intersubunit bridge (bridge B4) with the 23S rRNA of the 50S subunit in the ribosome (By similarity)
TRINITY_DN14148_c0_g1	7222.FBpp0147290	71.8	7e-24	ENOG41124VH	O	Posttranslational modification, protein turnover, chaperones	cytochrome C oxidase subunit
TRINITY_DN14150_c0_g1	7244.FBpp0226475	50	3e-07	ENOG410XQR0	S	Function unknown	inverted formin, FH2 and WH2 domain containing
TRINITY_DN14152_c0_g1	9646.ENSAMEP00000011797	67.5	7e-08	ENOG410XYIZ	S	Function unknown	myeloma overexpressed 2
TRINITY_DN14154_c0_g1	7245.FBpp0258822	77.4	6.8e-52	COG0591	E	Amino acid transport and metabolism	symporter
TRINITY_DN14155_c0_g2	7260.FBpp0254813	77.8	3.4e-09	COG5048	S	Function unknown	Zinc finger protein
TRINITY_DN14159_c0_g1	7260.FBpp0253386	45.2	2.5e-25	ENOG410XNQQ	J	Translation, ribosomal structure and biogenesis	U3 small nucleolar RNA-associated protein 10
TRINITY_DN14173_c0_g1	7217.FBpp0128027	66.5	1.5e-83	ENOG4111HSF	S	Function unknown	(ribosomal) protein
TRINITY_DN14178_c0_g2	7217.FBpp0124469	58.7	5.3e-40	ENOG4111BBX	S	Function unknown	CHK
TRINITY_DN14180_c0_g1	7245.FBpp0255376	81.8	5.9e-46	COG0417	L	Replication, recombination and repair	DNA polymerase
TRINITY_DN14182_c0_g1	7244.FBpp0231477	81	5.9e-59	COG0048	J	Translation, ribosomal structure and biogenesis	Interacts with and stabilizes bases of the 16S rRNA that are involved in tRNA selection in the A site and with the mRNA backbone. Located at the interface of the 30S and 50S subunits, it traverses the body of the 30S subunit contacting proteins on the other side and probably holding the rRNA structure together. The combined cluster of proteins S8, S12 and S17 appears to hold together the shoulder…
TRINITY_DN14183_c0_g1	7237.FBpp0276602	65.4	2.1e-22	COG0318	I	Lipid transport and metabolism	Amp-dependent synthetase and ligase
TRINITY_DN14183_c0_g1	7237.FBpp0276602	65.4	2.1e-22	COG0318	Q	Secondary metabolites biosynthesis, transport and catabolism	Amp-dependent synthetase and ligase
TRINITY_DN1418_c0_g1	10090.ENSMUSP00000029610	100	2.3e-34	COG1250	I	Lipid transport and metabolism	Dehydrogenase
TRINITY_DN14190_c0_g1	7217.FBpp0117804	48.1	3.1e-10	ENOG4110MK1	S	Function unknown	Lipase
TRINITY_DN14194_c0_g1	7719.ENSCINP00000029800	60.8	4.1e-20	ENOG410XQ1Y	S	Function unknown	zinc finger
TRINITY_DN14203_c0_g1	7244.FBpp0233206	73.3	7.5e-14	COG1287	S	Function unknown	oligosaccharyl transferase STT3 subunit
TRINITY_DN14208_c0_g1	7237.FBpp0276496	82.9	1.1e-60	ENOG4111PBH	S	Function unknown	Family with sequence similarity 136, member A
TRINITY_DN14210_c0_g1	7245.FBpp0262039	51.7	3.4e-16	COG3590	O	Posttranslational modification, protein turnover, chaperones	endothelin-converting enzyme
TRINITY_DN14211_c0_g1	7227.FBpp0110435	97.1	2.3e-107	ENOG410Y3Y0	U	Intracellular trafficking, secretion, and vesicular transport	Synaptosomal-associated protein
TRINITY_DN14216_c0_g2	7245.FBpp0255787	56.5	5.5e-55	ENOG4111ZCF	S	Function unknown	NA
TRINITY_DN14220_c0_g1	7217.FBpp0126713	76.9	1.9e-37	ENOG410YVGC	S	Function unknown	Cuticle protein
TRINITY_DN14222_c0_g1	7260.FBpp0239330	44.3	9.5e-11	COG5059	Z	Cytoskeleton	Kinesin family member
TRINITY_DN14223_c0_g1	7244.FBpp0228406	91	3.2e-86	ENOG410Z2QM	S	Function unknown	chromosome 16 open reading frame 52
TRINITY_DN14226_c0_g1	7244.FBpp0232016	86.5	2.6e-71	COG0495	J	Translation, ribosomal structure and biogenesis	Leucyl-trna synthetase
TRINITY_DN14231_c0_g1	9669.ENSMPUP00000013924	84.8	7.5e-101	COG1528	P	Inorganic ion transport and metabolism	Stores iron in a soluble, non-toxic, readily available form. Important for iron homeostasis (By similarity)
TRINITY_DN14236_c0_g1	7244.FBpp0238935	49.4	5.6e-46	ENOG410XSN6	S	Function unknown	TELO2 interacting protein 1
TRINITY_DN14237_c0_g1	7227.FBpp0271907	36.6	3.8e-09	ENOG4111T3Q	S	Function unknown	NA
TRINITY_DN14244_c0_g1	7222.FBpp0152218	37.1	1.9e-35	COG3590	O	Posttranslational modification, protein turnover, chaperones	endothelin-converting enzyme
TRINITY_DN14247_c0_g1	7260.FBpp0250111	58	6.1e-28	COG2351	S	Function unknown	5-hydroxyisourate hydrolase
TRINITY_DN14250_c0_g1	7222.FBpp0153615	88.8	5.7e-57	ENOG4111GWH	O	Posttranslational modification, protein turnover, chaperones	Late endosomal lysosomal adaptor, MAPK and MTOR activator 2
TRINITY_DN14252_c0_g1	7217.FBpp0115915	95.5	2.2e-43	COG5640	O	Posttranslational modification, protein turnover, chaperones	protease
TRINITY_DN14257_c2_g1	7227.FBpp0271785	83.8	1.9e-24	COG0531	E	Amino acid transport and metabolism	amino acid
TRINITY_DN14260_c0_g1	7227.FBpp0289752	77.3	2.3e-181	ENOG410XR0S	T	Signal transduction mechanisms	myeloid lymphoid or mixed-lineage leukemia (trithorax homolog, Drosophila)
TRINITY_DN14264_c0_g1	7217.FBpp0115137	88.4	6.8e-59	COG0525	J	Translation, ribosomal structure and biogenesis	amino acids such as threonine, to avoid such errors, it has a posttransfer editing activity that hydrolyzes mischarged Thr-tRNA(Val) in a tRNA-dependent manner (By similarity)
TRINITY_DN14266_c0_g1	6085.XP_002170788	66.3	1.7e-33	ENOG4111KH4	S	Function unknown	Hydra magnipapillata
TRINITY_DN14266_c1_g5	6085.XP_002163160	41.4	3.9e-11	COG1506	E	Amino acid transport and metabolism	peptidase s9 prolyl oligopeptidase active site domain protein
TRINITY_DN14269_c0_g2	7260.FBpp0252934	87.5	1.5e-27	ENOG410XT7P	S	Function unknown	kiaa1109
TRINITY_DN14275_c0_g1	10090.ENSMUSP00000065113	100	2.9e-160	COG0074	C	Energy production and conversion	Succinyl-CoA ligase ADP-forming subunit alpha
TRINITY_DN14277_c0_g2	7260.FBpp0250253	91.6	1.7e-40	COG0515	T	Signal transduction mechanisms	Serine Threonine protein kinase
TRINITY_DN14281_c0_g2	7260.FBpp0249069	74.3	4.6e-65	COG0458	F	Nucleotide transport and metabolism	carbamoyl-phosphate synthetase ammonia chain
TRINITY_DN14281_c0_g2	7260.FBpp0249069	74.3	4.6e-65	COG0505	F	Nucleotide transport and metabolism	carbamoyl-phosphate synthetase glutamine chain
TRINITY_DN14281_c0_g2	7260.FBpp0249069	74.3	4.6e-65	COG0540	F	Nucleotide transport and metabolism	aspartate transcarbamylase
TRINITY_DN14282_c0_g1	7237.FBpp0277418	71.8	8.2e-25	ENOG410Y7T9	C	Energy production and conversion	NA
TRINITY_DN14283_c0_g2	7244.FBpp0229065	68.4	2.1e-07	ENOG410ZKZG	S	Function unknown	NA
TRINITY_DN14284_c0_g1	7159.AAEL009382-PA	77.9	4.1e-34	ENOG410YNEJ	K	Transcription	Oxygenase that can act as both a histone lysine demethylase and a ribosomal histidine hydroxylase. Specifically demethylates 'Lys-4' (H3K4me) and 'Lys-36' (H3K36me) of histone H3, thereby playing a central role in histone code
TRINITY_DN14286_c0_g2	7070.TC005094-PA	62.1	7.9e-17	COG0443	O	Posttranslational modification, protein turnover, chaperones	Heat shock protein
TRINITY_DN14292_c0_g1	7237.FBpp0277826	46.6	1.4e-38	COG2234	S	Function unknown	peptidase m28
TRINITY_DN14293_c0_g1	7029.ACYPI40884-PA	30.6	1.8e-07	NA	NA	NA	NA
TRINITY_DN14295_c0_g1	7244.FBpp0235329	53.2	3.8e-20	COG5044	O	Posttranslational modification, protein turnover, chaperones	GDP dissociation inhibitor
TRINITY_DN14300_c0_g1	7245.FBpp0255730	69.3	5.4e-76	COG0424	D	Cell cycle control, cell division, chromosome partitioning	Maf-like protein
TRINITY_DN14302_c0_g1	7165.AGAP002632-PA	51.7	3.2e-11	ENOG41116GV	S	Function unknown	NA
TRINITY_DN14306_c0_g1	7176.CPIJ019478-PA	40.6	1.3e-24	ENOG4111ZX6	S	Function unknown	C1D nuclear receptor co-repressor
TRINITY_DN14311_c0_g1	7244.FBpp0226642	61.6	1.9e-19	ENOG410XNVT	K	Transcription	RNA polymerase II associated protein 1
TRINITY_DN14315_c0_g1	7222.FBpp0146352	91.3	1.9e-82	ENOG410Y92X	G	Carbohydrate transport and metabolism	pancreatic
TRINITY_DN14316_c0_g1	7237.FBpp0280397	77.1	4.8e-40	ENOG410XRED	S	Function unknown	Complement component
TRINITY_DN14320_c2_g2	7217.FBpp0115908	86.3	9.3e-19	ENOG4111KTW	S	Function unknown	prophenoloxidase
TRINITY_DN14320_c2_g3	7217.FBpp0115908	86.3	9.5e-19	ENOG4111KTW	S	Function unknown	prophenoloxidase
TRINITY_DN14321_c0_g1	7217.FBpp0113931	60.3	6.7e-34	COG0526	O	Posttranslational modification, protein turnover, chaperones	Thioredoxin
TRINITY_DN14325_c0_g1	10141.ENSCPOP00000007579	73.3	4.4e-61	ENOG4111PMJ	O	Posttranslational modification, protein turnover, chaperones	myelin basic protein
TRINITY_DN14326_c0_g2	10116.ENSRNOP00000026200	100	8.3e-43	COG0240	C	Energy production and conversion	glycerol-3-phosphate dehydrogenase
TRINITY_DN14326_c0_g3	10090.ENSMUSP00000023760	100	1.7e-199	COG0240	C	Energy production and conversion	glycerol-3-phosphate dehydrogenase
TRINITY_DN14329_c0_g1	7244.FBpp0238247	92.6	3.6e-78	ENOG4111FBB	S	Function unknown	histone deacetylase complex subunit
TRINITY_DN14335_c0_g1	7260.FBpp0249887	77.7	5.1e-82	ENOG4111IVN	S	Function unknown	tm2 domain-containing protein
TRINITY_DN14338_c2_g1	7244.FBpp0232631	89.7	1.3e-68	ENOG4111QZF	S	Function unknown	Final heterodimeric neurohormone released at the end of the molting cycle, involved in the sclerotization (tanning) of the insect cuticle, melanization and wing spreading
TRINITY_DN14342_c0_g1	7245.FBpp0266341	65.5	2.6e-07	COG2520	S	Function unknown	Specifically methylates the N1 position of guanosine-37 in various cytoplasmic and mitochondrial tRNAs. Methylation is not dependent on the nature of the nucleoside 5' of the target nucleoside. This is the first step in the biosynthesis of wybutosine (yW), a modified base adjacent to the anticodon of tRNAs and required for accurate decoding (By similarity)
TRINITY_DN14346_c0_g1	7260.FBpp0249169	46.2	1.4e-11	ENOG410ZIMX	S	Function unknown	(Alpha (1,3) fucosyltransferase
TRINITY_DN14350_c0_g2	7260.FBpp0244412	63.8	4.9e-14	ENOG4111SB3	S	Function unknown	NLS-binding and DNA-binding and dimerisation domains of Nrf1
TRINITY_DN14351_c1_g2	7227.FBpp0088125	46.8	2.4e-09	COG4826	O	Posttranslational modification, protein turnover, chaperones	serine-type endopeptidase inhibitor activity
TRINITY_DN14361_c0_g1	7245.FBpp0255773	63.5	9e-13	ENOG410XQMZ	G	Carbohydrate transport and metabolism	Mannosidase alpha class
TRINITY_DN14367_c0_g1	7244.FBpp0228691	44.8	1.4e-09	NA	NA	NA	NA
TRINITY_DN14372_c0_g1	7217.FBpp0118582	64	3.3e-63	ENOG4110N3J	S	Function unknown	NA
TRINITY_DN14374_c0_g1	7237.FBpp0275188	81	1.8e-21	ENOG4111WBM	U	Intracellular trafficking, secretion, and vesicular transport	immediate early response 3-interacting protein
TRINITY_DN14374_c0_g2	7222.FBpp0148833	81.2	1.1e-38	ENOG4111XFP	U	Intracellular trafficking, secretion, and vesicular transport	biogenesis of lysosomal organelles complex-1, subunit 2
TRINITY_DN14375_c0_g3	7222.FBpp0152044	85.3	1.5e-26	ENOG410XQHI	U	Intracellular trafficking, secretion, and vesicular transport	Cadherins are calcium dependent cell adhesion proteins (By similarity)
TRINITY_DN14375_c0_g4	7260.FBpp0240798	79.6	1.2e-37	ENOG410XQHI	U	Intracellular trafficking, secretion, and vesicular transport	Cadherins are calcium dependent cell adhesion proteins (By similarity)
TRINITY_DN14378_c0_g1	7244.FBpp0226763	59.5	7.3e-75	COG2124	Q	Secondary metabolites biosynthesis, transport and catabolism	Cytochrome p450
TRINITY_DN14378_c0_g2	7176.CPIJ800180-PA	51.1	1.7e-15	COG2124	Q	Secondary metabolites biosynthesis, transport and catabolism	Cytochrome p450
TRINITY_DN14382_c0_g1	7245.FBpp0255317	69.9	3e-55	COG1730	O	Posttranslational modification, protein turnover, chaperones	Molecular chaperone capable of stabilizing a range of proteins. Seems to fulfill an ATP-independent, HSP70-like function in archaeal de novo protein folding (By similarity)
TRINITY_DN14383_c0_g1	10090.ENSMUSP00000121203	100	2.8e-241	ENOG410XNV7	O	Posttranslational modification, protein turnover, chaperones	aspartic
TRINITY_DN14386_c0_g1	7237.FBpp0272972	43.8	7.7e-06	COG0515	T	Signal transduction mechanisms	Serine Threonine protein kinase
TRINITY_DN14386_c0_g3	7222.FBpp0158737	69.2	8.3e-16	COG0515	T	Signal transduction mechanisms	Serine Threonine protein kinase
TRINITY_DN14389_c0_g1	7217.FBpp0117198	65.6	1.6e-87	COG1097	J	Translation, ribosomal structure and biogenesis	Exosome complex
TRINITY_DN14392_c0_g1	7222.FBpp0158724	73.2	2.9e-25	COG0144	J	Translation, ribosomal structure and biogenesis	nOP2 Sun
TRINITY_DN14393_c0_g2	7159.AAEL013971-PA	28	1.3e-37	ENOG410YD1T	S	Function unknown	nose resistant to fluoxetine protein 6-like
TRINITY_DN14394_c0_g1	7159.AAEL000026-PA	53.8	3.2e-32	ENOG4111RVM	S	Function unknown	Tctex1 domain containing
TRINITY_DN14395_c0_g1	7260.FBpp0253934	69	1.2e-41	COG0076	E	Amino acid transport and metabolism	decarboxylase
TRINITY_DN14403_c0_g1	7176.CPIJ014706-PA	57.9	3.6e-40	ENOG410ZZZC	K	Transcription	RNA polymerase II associated protein 2
TRINITY_DN14404_c0_g1	10116.ENSRNOP00000050968	100	1.5e-74	ENOG4111MYC	Z	Cytoskeleton	Mediates the binding, internalization, and catabolism of lipoprotein particles. It can serve as a ligand for the LDL (apo B E) receptor and for the specific apo-E receptor (chylomicron remnant) of hepatic tissues
TRINITY_DN14410_c0_g1	10090.ENSMUSP00000099962	100	2e-143	COG1358	J	Translation, ribosomal structure and biogenesis	(ribosomal) protein
TRINITY_DN14413_c0_g1	7260.FBpp0247697	60.1	1.2e-45	COG0278	O	Posttranslational modification, protein turnover, chaperones	Glutaredoxin
TRINITY_DN14414_c0_g1	7260.FBpp0251670	77.6	9.4e-26	COG5023	Z	Cytoskeleton	protein polymerization
TRINITY_DN14415_c0_g2	7217.FBpp0124623	56.7	2e-30	ENOG410Z5PX	S	Function unknown	auxiliary factor
TRINITY_DN14416_c0_g1	7260.FBpp0250937	43.2	1.4e-27	ENOG4110N6D	S	Function unknown	NA
TRINITY_DN14418_c0_g3	7227.FBpp0291363	95.5	1.5e-47	ENOG410XP34	S	Function unknown	beta-amyloid clearance
TRINITY_DN14418_c0_g5	7217.FBpp0124991	83.5	2e-39	ENOG410XP34	S	Function unknown	beta-amyloid clearance
TRINITY_DN14418_c0_g6	7029.ACYPI009523-PA	87.9	1e-44	ENOG410XP34	S	Function unknown	beta-amyloid clearance
TRINITY_DN14423_c0_g1	7222.FBpp0151280	55.7	1.2e-34	ENOG4111ZNW	S	Function unknown	Keratinocyte associated protein 2
TRINITY_DN14427_c0_g1	7260.FBpp0244446	93.5	2.3e-80	COG1748	E	Amino acid transport and metabolism	saccharopine dehydrogenase
TRINITY_DN14431_c0_g1	7227.FBpp0076375	90.8	3.4e-45	ENOG410XNMY	I	Lipid transport and metabolism	Dehydrogenase
TRINITY_DN14431_c0_g2	7217.FBpp0113350	93.3	9.8e-54	ENOG410XNMY	I	Lipid transport and metabolism	Dehydrogenase
TRINITY_DN14434_c0_g2	7227.FBpp0089410	94.1	2.9e-12	ENOG411227D	K	Transcription	Transcription factor
TRINITY_DN14437_c0_g1	7217.FBpp0126034	91	1.7e-63	COG1748	E	Amino acid transport and metabolism	saccharopine dehydrogenase
TRINITY_DN14439_c0_g1	7244.FBpp0230508	38.2	1.3e-24	ENOG4110NQA	S	Function unknown	NA
TRINITY_DN14441_c0_g1	7260.FBpp0249152	70.4	1.8e-97	ENOG410XSJN	U	Intracellular trafficking, secretion, and vesicular transport	secretory carrier membrane protein
TRINITY_DN14445_c0_g1	7260.FBpp0250768	66.4	3.3e-35	NA	NA	NA	NA
TRINITY_DN14447_c0_g1	10116.ENSRNOP00000014178	100	5.3e-50	COG4870	O	Posttranslational modification, protein turnover, chaperones	cathepsin
TRINITY_DN14447_c0_g3	9646.ENSAMEP00000016036	90.8	2.7e-42	ENOG410XWDZ	S	Function unknown	small EDRK-rich factor
TRINITY_DN14448_c0_g1	7237.FBpp0283404	57.1	1.4e-24	ENOG41126S1	S	Function unknown	C-Myc binding protein
TRINITY_DN14449_c0_g1	28377.ENSACAP00000006202	48.5	2.7e-20	ENOG410ZYS4	S	Function unknown	fibrinogen
TRINITY_DN14452_c0_g1	7217.FBpp0115741	89.7	4.6e-76	COG0456	S	Function unknown	acetyltransferase
TRINITY_DN14453_c0_g1	10116.ENSRNOP00000065890	100	1.6e-117	COG0174	E	Amino acid transport and metabolism	glutamine synthetase
TRINITY_DN14453_c0_g4	10116.ENSRNOP00000065890	100	1.5e-100	COG0174	E	Amino acid transport and metabolism	glutamine synthetase
TRINITY_DN14454_c0_g1	7244.FBpp0230114	92.5	7.4e-23	ENOG410ZRUI	S	Function unknown	Lectin C-type domain
TRINITY_DN14457_c0_g1	7217.FBpp0121695	63.7	4.7e-54	COG0262	H	Coenzyme transport and metabolism	dihydrofolate reductase activity
TRINITY_DN14460_c0_g1	7227.FBpp0086585	63.9	4.6e-16	COG2124	Q	Secondary metabolites biosynthesis, transport and catabolism	Cytochrome p450
TRINITY_DN14461_c0_g2	7244.FBpp0228607	73.6	3e-32	ENOG410XUQ7	S	Function unknown	ectopic P-granules autophagy protein 5 homolog (C. elegans)
TRINITY_DN14465_c0_g1	7165.AGAP001806-PA	42.9	1.7e-13	ENOG410Z7P2	S	Function unknown	UPF0392 protein
TRINITY_DN14473_c0_g1	7244.FBpp0238981	54.5	4.4e-98	ENOG410XS28	J	Translation, ribosomal structure and biogenesis	mitochondrial ribosomal protein L44
TRINITY_DN14479_c0_g1	7244.FBpp0234855	46.3	9.7e-69	ENOG4110NQW	S	Function unknown	MADF
TRINITY_DN14480_c0_g1	7245.FBpp0264852	52.1	4.7e-62	ENOG4111CWH	S	Function unknown	Chitin binding Peritrophin-A domain
TRINITY_DN14483_c0_g1	7237.FBpp0280939	72.6	1.1e-37	ENOG410XSTY	S	Function unknown	Latent transforming growth factor beta binding protein 2
TRINITY_DN14483_c0_g3	7222.FBpp0147649	77.9	3e-37	ENOG410XP6K	S	Function unknown	Notch ligand involved in the mediation of Notch signaling (By similarity)
TRINITY_DN14483_c0_g6	7244.FBpp0231805	85.9	1.5e-35	ENOG410XP6K	S	Function unknown	Notch ligand involved in the mediation of Notch signaling (By similarity)
TRINITY_DN14484_c0_g1	7237.FBpp0283492	82.1	3.7e-115	ENOG410XPVM	U	Intracellular trafficking, secretion, and vesicular transport	SNF8, ESCRT-II complex subunit, homolog (S. cerevisiae)
TRINITY_DN14486_c0_g1	7237.FBpp0273472	86.8	2e-71	COG5045	J	Translation, ribosomal structure and biogenesis	Ribosomal protein
TRINITY_DN14488_c0_g1	7244.FBpp0237066	73.6	4.3e-49	COG3325	G	Carbohydrate transport and metabolism	chitinase
TRINITY_DN14488_c0_g2	7227.FBpp0080419	67.6	1.6e-23	COG3325	G	Carbohydrate transport and metabolism	chitinase
TRINITY_DN14490_c0_g1	7245.FBpp0255894	57.8	1.7e-59	ENOG410XS5J	S	Function unknown	prolyl 4-hydroxylase
TRINITY_DN14492_c0_g2	7260.FBpp0241445	58.5	2.5e-115	ENOG41118HA	E	Amino acid transport and metabolism	amine oxidase
TRINITY_DN14493_c0_g1	7222.FBpp0153802	40.4	1.3e-11	ENOG410ZY0A	S	Function unknown	NA
TRINITY_DN14497_c0_g1	7244.FBpp0232168	37.4	1.4e-10	ENOG410XV1R	S	Function unknown	N-acetyltransferase activity
TRINITY_DN14500_c0_g1	7260.FBpp0247988	59.6	3.4e-22	ENOG410XXY6	S	Function unknown	NA
TRINITY_DN14500_c1_g1	7260.FBpp0249207	72	4e-102	ENOG410XXP2	O	Posttranslational modification, protein turnover, chaperones	26S proteasome nonATPase regulatory subunit
TRINITY_DN14501_c0_g1	7227.FBpp0112128	47.3	7.2e-60	COG2940	S	Function unknown	Histone-lysine N-methyltransferase
TRINITY_DN14502_c0_g1	7244.FBpp0235015	87	1.6e-50	ENOG410XSN1	O	Posttranslational modification, protein turnover, chaperones	Lysyl oxidase-like
TRINITY_DN14506_c0_g1	10090.ENSMUSP00000026743	100	1.1e-269	COG0612	O	Posttranslational modification, protein turnover, chaperones	peptidase'
TRINITY_DN14513_c0_g2	7260.FBpp0240918	43.6	3.3e-45	COG5048	S	Function unknown	Zinc finger protein
TRINITY_DN14513_c0_g3	7217.FBpp0126428	87.6	2.4e-73	ENOG410YUYH	U	Intracellular trafficking, secretion, and vesicular transport	trafficking protein particle complex
TRINITY_DN14514_c0_g1	7260.FBpp0246478	88.5	2.3e-68	COG5603	U	Intracellular trafficking, secretion, and vesicular transport	trafficking protein particle complex
TRINITY_DN14515_c0_g1	34740.HMEL009687-PA	35.6	6.1e-11	COG4870	O	Posttranslational modification, protein turnover, chaperones	cathepsin
TRINITY_DN14516_c0_g1	7222.FBpp0144079	71.7	1.1e-39	ENOG4111TZW	U	Intracellular trafficking, secretion, and vesicular transport	Membrane magnesium transporter 1
TRINITY_DN14517_c0_g1	7217.FBpp0116952	87.2	9.2e-38	COG0733	P	Inorganic ion transport and metabolism	Transporter
TRINITY_DN14520_c0_g1	7227.FBpp0083991	57.7	1.8e-22	ENOG410Y44J	S	Function unknown	neuropeptide signaling pathway
TRINITY_DN14522_c0_g1	7217.FBpp0121392	58.2	1e-29	ENOG4110MXA	S	Function unknown	NA
TRINITY_DN14524_c0_g1	7260.FBpp0240423	79.9	1.3e-120	ENOG410XT05	S	Function unknown	unc-50 homolog (C. elegans)
TRINITY_DN14525_c1_g1	7176.CPIJ001786-PA	72.1	1.9e-22	ENOG410XNMM	S	Function unknown	collagen, type
TRINITY_DN14526_c0_g1	9615.ENSCAFP00000041030	98.9	1.1e-152	COG1471	J	Translation, ribosomal structure and biogenesis	(ribosomal) protein
TRINITY_DN14526_c0_g3	9606.ENSP00000340281	100	1.3e-30	ENOG410ZIZB	J	Translation, ribosomal structure and biogenesis	Eukaryotic translation initiation factor 4 gamma
TRINITY_DN14527_c0_g1	7244.FBpp0231096	89.7	7.5e-124	COG1358	J	Translation, ribosomal structure and biogenesis	(ribosomal) protein
TRINITY_DN14528_c0_g1	7244.FBpp0227624	57.6	3.5e-106	ENOG410ZTV7	S	Function unknown	chromosome 2 open reading frame 43
TRINITY_DN14534_c4_g2	7029.ACYPI47485-PA	52.7	2.8e-18	ENOG410ZAW5	S	Function unknown	NA
TRINITY_DN14536_c1_g2	7217.FBpp0120079	97.6	1.6e-15	ENOG4111JH5	S	Function unknown	heterophilic cell-cell adhesion
TRINITY_DN14536_c2_g2	7260.FBpp0239433	43.9	2e-23	ENOG410XNQC	S	Function unknown	beige BEACH domain containing protein
TRINITY_DN14537_c1_g1	7029.ACYPI21952-PA	52.1	2.3e-14	ENOG4111DJZ	S	Function unknown	NA
TRINITY_DN14540_c0_g1	10090.ENSMUSP00000048334	100	1.3e-126	ENOG410Y194	O	Posttranslational modification, protein turnover, chaperones	Fibulin 2
TRINITY_DN14543_c0_g1	7222.FBpp0154712	66.7	8.8e-20	COG2124	Q	Secondary metabolites biosynthesis, transport and catabolism	Cytochrome p450
TRINITY_DN14545_c0_g1	7244.FBpp0233236	72.5	9.7e-21	ENOG410XPX8	S	Function unknown	integrator complex subunit 4
TRINITY_DN14546_c0_g1	7237.FBpp0286020	64.5	1.1e-29	COG5640	O	Posttranslational modification, protein turnover, chaperones	protease
TRINITY_DN14547_c0_g1	7245.FBpp0257360	75.2	1.4e-93	COG1052	C	Energy production and conversion	Dehydrogenase
TRINITY_DN14548_c0_g2	7244.FBpp0230019	77.9	2.5e-86	COG4221	S	Function unknown	serine 3-dehydrogenase activity
TRINITY_DN14550_c0_g2	9606.ENSP00000254810	100	2.5e-64	COG2036	B	Chromatin structure and dynamics	Core component of nucleosome. Nucleosomes wrap and compact DNA into chromatin, limiting DNA accessibility to the cellular machineries which require DNA as a template. Histones thereby play a central role in transcription regulation, DNA repair, DNA replication and chromosomal stability. DNA accessibility is regulated via a complex set of post-translational modifications of histones, also called h…
TRINITY_DN14554_c1_g1	7237.FBpp0284757	47.4	2.5e-07	ENOG41102NY	S	Function unknown	Arrestin domain containing
TRINITY_DN14556_c0_g1	7244.FBpp0225022	87.1	2.8e-28	ENOG410YRGC	S	Function unknown	F-box domain
TRINITY_DN14558_c0_g1	7260.FBpp0243659	66	1.1e-51	ENOG4111MPD	O	Posttranslational modification, protein turnover, chaperones	cytoChrome c oxidase subunit
TRINITY_DN14558_c0_g2	7159.AAEL014944-PA	57.6	2.2e-41	ENOG4111MPD	O	Posttranslational modification, protein turnover, chaperones	cytoChrome c oxidase subunit
TRINITY_DN14560_c1_g2	7260.FBpp0248652	98	4.1e-21	ENOG41112DU	S	Function unknown	CASK interacting protein
TRINITY_DN14561_c0_g1	7245.FBpp0270761	61.5	3.5e-27	ENOG41126ER	O	Posttranslational modification, protein turnover, chaperones	acylphosphatase
TRINITY_DN14568_c0_g1	7222.FBpp0153929	79.4	3.4e-78	ENOG4111SG4	O	Posttranslational modification, protein turnover, chaperones	Wnt receptor signaling pathway
TRINITY_DN14572_c1_g1	10090.ENSMUSP00000022317	100	3.4e-41	ENOG410YFY9	O	Posttranslational modification, protein turnover, chaperones	family with sequence similarity 213, member
TRINITY_DN14572_c1_g9	10090.ENSMUSP00000031542	100	3.8e-27	COG5272	O	Posttranslational modification, protein turnover, chaperones	ubiquitin
TRINITY_DN14573_c0_g1	7260.FBpp0245796	77.9	1.3e-31	COG4281	I	Lipid transport and metabolism	Acyl-CoA binding domain containing
TRINITY_DN14575_c0_g1	10090.ENSMUSP00000002518	100	4.8e-103	ENOG410XPX3	S	Function unknown	Transducin-like enhancer of split
TRINITY_DN14576_c0_g1	7222.FBpp0150862	62.9	2.5e-21	COG2265	J	Translation, ribosomal structure and biogenesis	catalyzes the formation of 5-methyl-uridine at position
TRINITY_DN14577_c1_g2	7222.FBpp0155216	85	1.1e-09	ENOG410Y0TR	S	Function unknown	May be involved in N-glycosylation through its association with N-oligosaccharyl transferase (By similarity)
TRINITY_DN14578_c0_g1	7217.FBpp0127994	84.4	1.2e-47	ENOG4111ND7	U	Intracellular trafficking, secretion, and vesicular transport	Ubiquitin-like protein involved in cytoplasm to vacuole transport (Cvt), autophagy vesicles formation, mitophagy, and nucleophagy. Conjugation with atg5 through an ubiquitin-like conjugating system involving also atg7 as an E1-like activating enzyme and atg10 as an E2-like conjugating enzyme, is essential for its function. The atg12-atg5 conjugate functions as an E3-like enzyme which is required …
TRINITY_DN14580_c0_g1	7070.TC006098-PA	44.2	1.5e-08	ENOG41121EJ	S	Function unknown	chitin binding
TRINITY_DN14589_c0_g1	7260.FBpp0254700	72	9.6e-36	ENOG410XQE8	S	Function unknown	Heat repeat
TRINITY_DN14598_c0_g1	7244.FBpp0232075	73.3	5.2e-67	ENOG410Y3MX	S	Function unknown	NA
TRINITY_DN14599_c0_g1	7165.AGAP002867-PA	59.3	1.1e-36	COG2124	Q	Secondary metabolites biosynthesis, transport and catabolism	Cytochrome p450
TRINITY_DN14600_c0_g1	7244.FBpp0234955	97.1	7.5e-73	ENOG4111FJ7	A	RNA processing and modification	Mago nashi
TRINITY_DN14605_c0_g1	7244.FBpp0233105	87.8	3.2e-37	COG0775	F	Nucleotide transport and metabolism	Catalyzes the irreversible cleavage of the glycosidic bond in both 5'-methylthioadenosine (MTA) and S- adenosylhomocysteine (SAH AdoHcy) to adenine and the corresponding thioribose, 5'-methylthioribose and S-ribosylhomocysteine, respectively (By similarity)
TRINITY_DN14611_c0_g2	7222.FBpp0146381	45.5	1.3e-31	ENOG410XYA8	S	Function unknown	Tachykinins are active peptides which excite neurons, evoke behavioral responses, are potent vasodilators and secretagogues, and contract (directly or indirectly) many smooth muscles
TRINITY_DN14614_c0_g1	7244.FBpp0231322	58.3	2e-10	ENOG410Z7P2	S	Function unknown	UPF0392 protein
TRINITY_DN14618_c0_g2	7260.FBpp0250890	100	1.8e-76	COG0048	J	Translation, ribosomal structure and biogenesis	Interacts with and stabilizes bases of the 16S rRNA that are involved in tRNA selection in the A site and with the mRNA backbone. Located at the interface of the 30S and 50S subunits, it traverses the body of the 30S subunit contacting proteins on the other side and probably holding the rRNA structure together. The combined cluster of proteins S8, S12 and S17 appears to hold together the shoulder…
TRINITY_DN14619_c0_g1	7260.FBpp0251261	72.6	9.9e-115	ENOG410XPYT	S	Function unknown	Proteasome-associated protein ECM29 homolog
TRINITY_DN14622_c0_g1	7425.NV18757-PA	42.6	9.8e-07	ENOG410Y65V	S	Function unknown	Retrotransposon protein
TRINITY_DN14622_c2_g1	7425.NV20961-PA	40	5.1e-07	COG3344	L	Replication, recombination and repair	RNA-directed DNA polymerase
TRINITY_DN14622_c2_g2	7425.NV20563-PA	63.3	3.9e-12	ENOG410Y65V	S	Function unknown	Retrotransposon protein
TRINITY_DN14625_c0_g1	10090.ENSMUSP00000071686	100	3.5e-93	COG0652	O	Posttranslational modification, protein turnover, chaperones	peptidyl-prolyl cis-trans isomerase activity
TRINITY_DN14626_c1_g1	7029.ACYPI005244-PA	46.5	1.3e-09	COG2801	L	Replication, recombination and repair	Retrotransposon protein
TRINITY_DN14627_c0_g1	7176.CPIJ003161-PA	24.5	6.7e-17	ENOG410Y230	S	Function unknown	NA
TRINITY_DN14631_c0_g1	7244.FBpp0226924	79.8	6.7e-49	ENOG4111QHM	G	Carbohydrate transport and metabolism	those in tissues and body fluids are associated with the monocyte- macrophage system and enhance the activity of immunoagents
TRINITY_DN14637_c0_g1	7222.FBpp0147002	83.5	2.6e-43	ENOG410XY4X	S	Function unknown	Family with sequence similarity 160, member
TRINITY_DN14639_c0_g1	7222.FBpp0144512	41.7	1.3e-17	ENOG410XQWV	S	Function unknown	multiple EGF-like-domains
TRINITY_DN14640_c0_g1	7222.FBpp0155797	63.4	4.3e-19	NA	NA	NA	NA
TRINITY_DN14642_c0_g1	7244.FBpp0229419	78.8	1e-160	COG0494	L	Replication, recombination and repair	Nudix hydrolase
TRINITY_DN14644_c0_g1	7227.FBpp0085041	72.1	4.3e-27	COG0659	P	Inorganic ion transport and metabolism	sulfate transporter
TRINITY_DN14657_c0_g1	7244.FBpp0237206	85.4	1.5e-191	ENOG410XQCJ	K	Transcription	Interleukin enhancer binding factor 2
TRINITY_DN14658_c0_g1	7029.ACYPI37524-PA	42.3	1.1e-12	ENOG4110S68	S	Function unknown	NA
TRINITY_DN14658_c0_g2	7237.FBpp0288135	58.2	5.5e-110	COG2801	L	Replication, recombination and repair	Retrotransposon protein
TRINITY_DN14659_c0_g2	4577.GRMZM5G895362_P01	55.6	3.9e-39	ENOG410ZAU3	L	Replication, recombination and repair	NA
TRINITY_DN14659_c0_g4	7222.FBpp0154479	90.1	1.8e-27	ENOG410ZTBY	K	Transcription	homeobox
TRINITY_DN14665_c0_g1	7244.FBpp0226654	80	1.3e-28	ENOG410YZKX	S	Function unknown	Insect cuticle protein
TRINITY_DN14666_c1_g2	9483.ENSCJAP00000047404	55.3	1.8e-145	ENOG410ZM6W	S	Function unknown	IGc1
TRINITY_DN14667_c0_g1	7237.FBpp0272269	81	2.8e-97	ENOG410XRG3	S	Function unknown	GID complex subunit 8 homolog (S. cerevisiae)
TRINITY_DN14668_c0_g2	10116.ENSRNOP00000020647	100	3.8e-144	COG0149	G	Carbohydrate transport and metabolism	triosephosphate isomerase
TRINITY_DN14669_c0_g1	7244.FBpp0224539	60.5	1.6e-07	ENOG4111W8D	S	Function unknown	Gametocyte specific factor
TRINITY_DN14670_c0_g1	7070.TC000936-PA	68.9	4.8e-09	COG0366	G	Carbohydrate transport and metabolism	alpha amylase, catalytic
TRINITY_DN14670_c0_g2	7222.FBpp0156614	64.9	1.5e-22	COG0366	G	Carbohydrate transport and metabolism	alpha amylase, catalytic
TRINITY_DN14673_c0_g1	7244.FBpp0237653	72.4	8.6e-61	COG0238	J	Translation, ribosomal structure and biogenesis	Binds as a heterodimer with protein S6 to the central domain of the 16S rRNA, where it helps stabilize the platform of the 30S subunit (By similarity)
TRINITY_DN14674_c0_g1	7237.FBpp0282621	64.5	1.1e-118	COG0476	H	Coenzyme transport and metabolism	small protein activating enzyme activity
TRINITY_DN14677_c0_g1	10090.ENSMUSP00000028619	100	9.6e-31	COG0300	S	Function unknown	Dehydrogenase
TRINITY_DN14678_c0_g1	10116.ENSRNOP00000066954	85.1	3.1e-38	ENOG4111CF7	S	Function unknown	IGv
TRINITY_DN14678_c0_g2	10116.ENSRNOP00000066644	80.2	3.6e-43	ENOG41115Q6	S	Function unknown	immunoglobulin kappa constant
TRINITY_DN14680_c0_g2	7222.FBpp0147766	76	2.2e-29	ENOG410YGKQ	T	Signal transduction mechanisms	neurotrophic tyrosine kinase, receptor, type
TRINITY_DN14681_c0_g1	7260.FBpp0250827	67.4	7.3e-54	ENOG4111XBF	S	Function unknown	NA
TRINITY_DN14683_c0_g1	7260.FBpp0245558	70.7	1.6e-08	COG2124	Q	Secondary metabolites biosynthesis, transport and catabolism	Cytochrome p450
TRINITY_DN14684_c0_g2	7244.FBpp0234843	80.6	4e-09	COG5222	S	Function unknown	Retinoblastoma binding protein 6
TRINITY_DN14688_c0_g1	4113.PGSC0003DMT400095587	71.8	1e-34	NA	NA	NA	NA
TRINITY_DN14689_c0_g1	7217.FBpp0128347	94.5	2.7e-106	COG5078	O	Posttranslational modification, protein turnover, chaperones	ubiquitin-conjugating enzyme
TRINITY_DN14693_c0_g1	7227.FBpp0086675	55.4	4.5e-11	NA	NA	NA	NA
TRINITY_DN14696_c0_g1	7260.FBpp0251948	52.2	3.2e-49	ENOG4111G0Y	S	Function unknown	surfeit locus protein
TRINITY_DN14707_c0_g1	7260.FBpp0246784	59.5	1.4e-15	ENOG41119CE	S	Function unknown	Drosophila Retinin like protein
TRINITY_DN14709_c3_g1	7029.ACYPI24246-PA	41.2	1.1e-07	ENOG410Y65V	S	Function unknown	Retrotransposon protein
TRINITY_DN14710_c0_g1	10090.ENSMUSP00000081556	100	0	ENOG410XQVR	S	Function unknown	scavenger receptor cysteine rich domain containing
TRINITY_DN14712_c0_g1	7217.FBpp0119254	86.9	8.3e-21	COG5142	L	Replication, recombination and repair	oxidation resistance protein
TRINITY_DN14712_c0_g2	7260.FBpp0243425	62	2.3e-18	COG5142	L	Replication, recombination and repair	oxidation resistance protein
TRINITY_DN14712_c1_g1	7245.FBpp0259600	51.3	3.8e-23	COG5022	Z	Cytoskeleton	myosin heavy chain
TRINITY_DN14715_c0_g1	7217.FBpp0123432	80.1	2.1e-117	ENOG410ZT83	S	Function unknown	Chitin binding Peritrophin-A domain
TRINITY_DN14722_c0_g1	7217.FBpp0121475	45.7	1.3e-18	COG3590	O	Posttranslational modification, protein turnover, chaperones	endothelin-converting enzyme
TRINITY_DN14723_c0_g1	7244.FBpp0232080	59.7	1.9e-37	ENOG4111UFA	S	Function unknown	RAB interacting factor
TRINITY_DN14725_c0_g1	7244.FBpp0225935	48.4	1.5e-46	COG2272	I	Lipid transport and metabolism	Carboxylesterase
TRINITY_DN14728_c0_g1	7245.FBpp0265409	79.2	1.2e-42	COG5131	O	Posttranslational modification, protein turnover, chaperones	tRNA thio-modification
TRINITY_DN14729_c0_g1	7260.FBpp0240326	64.9	3.2e-31	ENOG411274V	U	Intracellular trafficking, secretion, and vesicular transport	Signal peptidase complex subunit 1 homolog (S. cerevisiae)
TRINITY_DN14730_c0_g1	7244.FBpp0229308	44	6e-10	ENOG410YQI7	S	Function unknown	Lipase
TRINITY_DN14736_c0_g2	6085.XP_002156924	28.7	2.1e-08	COG1226	P	Inorganic ion transport and metabolism	PotAssium voltage-gated channel
TRINITY_DN14739_c0_g1	10090.ENSMUSP00000099938	100	1.5e-184	COG0039	C	Energy production and conversion	Catalyzes the reversible oxidation of malate to oxaloacetate (By similarity)
TRINITY_DN1473_c0_g1	7244.FBpp0238761	66.7	2.6e-16	ENOG410XRZC	K	Transcription	receptor
TRINITY_DN14742_c0_g1	7260.FBpp0248812	38.5	2.2e-06	ENOG4110NBX	S	Function unknown	NA
TRINITY_DN14744_c0_g1	7245.FBpp0259266	83.2	7.4e-71	ENOG410XQ8T	I	Lipid transport and metabolism	Solute carrier family 27 (Fatty acid transporter), member
TRINITY_DN14746_c0_g1	7260.FBpp0250488	73.3	2.4e-29	ENOG410XPK0	S	Function unknown	Rac GTPase activating protein 1
TRINITY_DN14750_c0_g1	7227.FBpp0302957	88.1	2.2e-79	COG0464	O	Posttranslational modification, protein turnover, chaperones	Aaa atpase
TRINITY_DN14751_c0_g1	7217.FBpp0117860	68	1.1e-36	COG5640	O	Posttranslational modification, protein turnover, chaperones	protease
TRINITY_DN14752_c0_g1	7244.FBpp0232211	73.5	1e-80	COG0366	G	Carbohydrate transport and metabolism	alpha amylase, catalytic
TRINITY_DN14754_c0_g1	7260.FBpp0254486	83.1	2.8e-27	COG0664	T	Signal transduction mechanisms	transcriptional regulator, crp fnr family
TRINITY_DN14755_c0_g1	7244.FBpp0226763	60.8	7.5e-44	COG2124	Q	Secondary metabolites biosynthesis, transport and catabolism	Cytochrome p450
TRINITY_DN14756_c0_g1	7244.FBpp0233692	46.8	2.9e-69	ENOG4111ARE	U	Intracellular trafficking, secretion, and vesicular transport	nucleoporin
TRINITY_DN14757_c0_g1	7217.FBpp0123513	50.9	2.1e-10	COG5048	S	Function unknown	Zinc finger protein
TRINITY_DN14758_c0_g1	7222.FBpp0144015	69.4	7.5e-12	COG5256	J	Translation, ribosomal structure and biogenesis	This protein promotes the GTP-dependent binding of aminoacyl-tRNA to the A-site of ribosomes during protein biosynthesis (By similarity)
TRINITY_DN14762_c0_g1	7245.FBpp0269410	87.7	2.3e-172	COG1310	S	Function unknown	Component of the eukaryotic translation initiation factor 3 (eIF-3) complex, which is involved in protein synthesis and, together with other initiation factors, stimulates binding of mRNA and methionyl-tRNAi to the 40S ribosome (By similarity)
TRINITY_DN14763_c1_g1	7217.FBpp0120571	73.6	1.2e-24	ENOG410XRFC	S	Function unknown	erythrocyte membrane protein band 4.1 like 5
TRINITY_DN14764_c0_g1	7217.FBpp0124255	53.2	1.6e-34	ENOG410Y8DA	S	Function unknown	Juvenile hormone-inducible protein
TRINITY_DN14771_c0_g1	7244.FBpp0236797	87.1	1.8e-49	ENOG4111SII	S	Function unknown	chromosome 12 open reading frame 57
TRINITY_DN14780_c0_g1	7244.FBpp0227414	81.2	4.5e-33	COG2866	E	Amino acid transport and metabolism	metallocarboxypeptidase activity
TRINITY_DN14780_c0_g2	7244.FBpp0227414	82.4	1.6e-36	COG2866	E	Amino acid transport and metabolism	metallocarboxypeptidase activity
TRINITY_DN14781_c0_g1	7260.FBpp0249024	66.6	5.8e-108	ENOG410XRSQ	S	Function unknown	Transfer protein
TRINITY_DN14785_c0_g1	7245.FBpp0264625	68.9	3.1e-92	ENOG4111B1J	S	Function unknown	phosphatidylinositol glycan anchor biosynthesis, class F
TRINITY_DN14790_c0_g1	8128.ENSONIP00000024512	64.6	2.4e-16	ENOG4111F4Q	G	Carbohydrate transport and metabolism	Ketohexokinase
TRINITY_DN14795_c0_g1	7227.FBpp0291239	68.6	1.3e-104	COG1028	S	Function unknown	Dehydrogenase reductase
TRINITY_DN14796_c0_g1	7244.FBpp0227608	26.6	1.2e-12	ENOG4110N21	S	Function unknown	DNA double-strand break repair and V(D)J recombination protein XRCC4
TRINITY_DN14797_c0_g1	7260.FBpp0252427	64	2.1e-22	ENOG4110U30	S	Function unknown	melanin biosynthetic process
TRINITY_DN14799_c0_g1	7217.FBpp0116620	24.7	1.6e-09	ENOG4110MY7	D	Cell cycle control, cell division, chromosome partitioning	Specifically required in males for proper segregation of autosomal bivalents at meiosis I. Expression is required in the male germ line prior to spermatocyte stage S4. May have a role as a bridging molecule maintaining adhesion to hold autosome bivalents together via heterochromatic connections (By similarity)
TRINITY_DN14800_c0_g1	7217.FBpp0119750	64.1	2e-44	COG0477	G	Carbohydrate transport and metabolism	major facilitator Superfamily
TRINITY_DN14801_c0_g2	7227.FBpp0089226	82.8	2.2e-17	ENOG410XPSW	S	Function unknown	phospholipase c
TRINITY_DN14802_c0_g2	10090.ENSMUSP00000035105	100	9e-159	COG0052	J	Translation, ribosomal structure and biogenesis	30S ribosomal protein S2
TRINITY_DN14803_c3_g2	7029.ACYPI009682-PA	53.4	2.3e-15	ENOG410YV2R	S	Function unknown	NA
TRINITY_DN14805_c0_g1	7237.FBpp0284266	46	2.4e-33	ENOG41121KH	S	Function unknown	Phosphatidylinositol glycan anchor biosynthesis, class P
TRINITY_DN14807_c0_g1	7227.FBpp0070858	63.5	2.2e-112	ENOG4111H87	S	Function unknown	NA
TRINITY_DN14810_c0_g1	7237.FBpp0275447	48.9	1.8e-31	COG2272	I	Lipid transport and metabolism	Carboxylesterase
TRINITY_DN14822_c0_g4	7237.FBpp0275816	75	2.1e-13	ENOG410Y7JF	T	Signal transduction mechanisms	NIMA-related kinase
TRINITY_DN14823_c0_g1	7425.NV23539-PA	47.3	1e-11	NA	NA	NA	NA
TRINITY_DN14828_c0_g1	7244.FBpp0237241	37.7	1e-20	ENOG4110N99	S	Function unknown	NA
TRINITY_DN14830_c0_g1	4081.Solyc11g051200.1.1	68.2	5e-56	NA	NA	NA	NA
TRINITY_DN14830_c0_g2	6669.DappuP37179	49.6	2.3e-18	ENOG410XWUN	S	Function unknown	protein Sb1211s002020 source
TRINITY_DN14830_c0_g3	45351.NEMVEDRAFT_v1g143181-PA	56.2	5.6e-10	ENOG410Y1P9	S	Function unknown	NA
TRINITY_DN14830_c0_g4	322104.XP_001383615.2	81.4	5.6e-20	ENOG410Y5Z0	S	Function unknown	NA
TRINITY_DN14830_c0_g5	7029.ACYPI53304-PA	45.9	1.1e-12	ENOG410Y21X	S	Function unknown	NA
TRINITY_DN14832_c0_g1	7237.FBpp0287376	53.6	2.2e-82	ENOG410XRSQ	S	Function unknown	Transfer protein
TRINITY_DN14835_c0_g1	7217.FBpp0121149	74.4	1.6e-95	ENOG410XPQ8	O	Posttranslational modification, protein turnover, chaperones	The proteasome is a multicatalytic proteinase complex which is characterized by its ability to cleave peptides with Arg, Phe, Tyr, Leu, and Glu adjacent to the leaving group at neutral or slightly basic pH. The proteasome has an ATP-dependent proteolytic activity (By similarity)
TRINITY_DN14837_c0_g1	7244.FBpp0226054	52.2	3.2e-16	COG0671	I	Lipid transport and metabolism	PHOsphatase
TRINITY_DN14839_c0_g1	7260.FBpp0248217	87.4	2.3e-75	COG2139	J	Translation, ribosomal structure and biogenesis	(ribosomal) protein
TRINITY_DN14840_c1_g1	43151.ADAR007939-PA	50	4.2e-13	ENOG410ZIMX	S	Function unknown	(Alpha (1,3) fucosyltransferase
TRINITY_DN14853_c0_g1	7222.FBpp0152941	66.9	2.5e-57	NA	NA	NA	NA
TRINITY_DN14854_c0_g1	7244.FBpp0228980	76.6	2.1e-19	ENOG4110MX3	S	Function unknown	DM5
TRINITY_DN14856_c0_g1	7260.FBpp0249153	79.7	9.2e-27	COG1204	L	Replication, recombination and repair	helicase
TRINITY_DN14856_c0_g2	7260.FBpp0249153	79.5	1.2e-26	COG1204	L	Replication, recombination and repair	helicase
TRINITY_DN14858_c1_g3	7244.FBpp0227700	82.9	1.1e-121	ENOG410Z9H6	S	Function unknown	member RAS oncogene family
TRINITY_DN14860_c0_g6	7245.FBpp0264194	56.8	2.4e-09	ENOG410XP34	S	Function unknown	beta-amyloid clearance
TRINITY_DN14863_c0_g1	10020.ENSDORP00000014318	100	5.3e-25	ENOG410XR2S	S	Function unknown	Trans-2,3-enoyl-CoA
TRINITY_DN14866_c0_g1	7244.FBpp0235557	66.5	2.7e-52	ENOG4111ZR4	S	Function unknown	NA
TRINITY_DN14868_c1_g2	7222.FBpp0156710	66.2	6.3e-23	ENOG410XQHP	S	Function unknown	Extracellular matrix protein
TRINITY_DN14868_c1_g3	7260.FBpp0251036	93.1	2.5e-37	ENOG410XQHP	S	Function unknown	Extracellular matrix protein
TRINITY_DN14873_c0_g1	7237.FBpp0273180	45.1	3.2e-16	COG0446	S	Function unknown	pyridine nucleotide-disulfide oxidoreductase
TRINITY_DN14873_c0_g1	7237.FBpp0273180	45.1	3.2e-16	COG2146	C	Energy production and conversion	nitrite reductase (nad(p)h) small subunit
TRINITY_DN14875_c0_g3	7260.FBpp0252347	95.7	9.8e-16	COG5059	Z	Cytoskeleton	Kinesin family member
TRINITY_DN14875_c0_g3	7260.FBpp0252347	95.7	9.8e-16	COG5244	D	Cell cycle control, cell division, chromosome partitioning	CAP-GLY domain containing linker protein
TRINITY_DN14877_c0_g1	7227.FBpp0070525	38.5	4e-10	ENOG4110NM9	S	Function unknown	NA
TRINITY_DN14882_c0_g1	7217.FBpp0116527	61	6.6e-81	COG5640	O	Posttranslational modification, protein turnover, chaperones	protease
TRINITY_DN14883_c0_g1	7244.FBpp0225121	98.3	6.5e-62	COG1131	V	Defense mechanisms	(ABC) transporter
TRINITY_DN14884_c0_g1	7237.FBpp0276615	51.9	1.7e-54	ENOG410XSRE	S	Function unknown	UTP20, small subunit (SSU) processome component, homolog (yeast)
TRINITY_DN14888_c0_g1	7222.FBpp0153840	63.8	9.3e-134	ENOG4111H56	S	Function unknown	Sulfotransferase
TRINITY_DN14889_c0_g1	7244.FBpp0237294	89	8.6e-98	ENOG410XTA6	S	Function unknown	programmed cell death
TRINITY_DN14892_c0_g1	7217.FBpp0114595	72.7	1.6e-96	COG3325	G	Carbohydrate transport and metabolism	chitinase
TRINITY_DN14894_c0_g7	7260.FBpp0245486	87.8	6.2e-31	ENOG410XXC8	T	Signal transduction mechanisms	phospholipid binding
TRINITY_DN14898_c0_g1	7245.FBpp0266930	35.9	3.2e-32	ENOG410XRVH	S	Function unknown	alpha- and gamma-adaptin binding protein
TRINITY_DN14903_c1_g1	7244.FBpp0234864	77.2	3.4e-50	ENOG4111U5H	S	Function unknown	protein serine threonine kinase
TRINITY_DN14906_c0_g1	7260.FBpp0243262	87.6	1.3e-71	ENOG4111X41	U	Intracellular trafficking, secretion, and vesicular transport	trafficking protein particle complex
TRINITY_DN14911_c0_g1	7159.AAEL007994-PA	54.4	1.3e-59	ENOG4111P75	S	Function unknown	N-acetyltransferase 9 (GCN5-related
TRINITY_DN14912_c0_g1	7244.FBpp0225978	35.3	7.7e-08	ENOG4110MPM	S	Function unknown	NA
TRINITY_DN14914_c0_g1	7244.FBpp0228620	47.9	1.8e-44	ENOG41118XC	S	Function unknown	ML domain
TRINITY_DN14916_c0_g1	7245.FBpp0263412	70.3	1e-19	ENOG411150A	U	Intracellular trafficking, secretion, and vesicular transport	ATPase, Na K transporting, beta
TRINITY_DN14920_c0_g2	7260.FBpp0241358	63.8	7.6e-25	COG2124	Q	Secondary metabolites biosynthesis, transport and catabolism	Cytochrome p450
TRINITY_DN14921_c0_g1	7244.FBpp0227282	73.4	3.2e-75	ENOG4111SYH	S	Function unknown	Peroxisomal membrane protein
TRINITY_DN14928_c0_g2	7244.FBpp0225697	50.6	7.4e-16	NA	NA	NA	NA
TRINITY_DN14928_c0_g5	7425.NV24759-PA	38.3	2.4e-07	ENOG4111JB0	S	Function unknown	NA
TRINITY_DN14932_c1_g1	471874.PROSTU_00109	66.4	2.1e-37	ENOG4111P6Q	S	Function unknown	NA
TRINITY_DN14932_c1_g2	471874.PROSTU_00109	64.1	4e-43	ENOG4111P6Q	S	Function unknown	NA
TRINITY_DN14942_c0_g1	7237.FBpp0286469	45.6	5.2e-71	ENOG4111AXV	S	Function unknown	Chromosome 3 open reading frame 38
TRINITY_DN14943_c0_g1	30611.ENSOGAP00000008030	38.9	7.9e-18	COG3525	G	Carbohydrate transport and metabolism	ec 3.2.1.52
TRINITY_DN14944_c0_g1	7260.FBpp0254942	59.8	3.9e-58	ENOG4111PD7	S	Function unknown	COMM domain containing 3
TRINITY_DN14945_c0_g1	7244.FBpp0234360	63.7	8.5e-98	COG5176	A	RNA processing and modification	mRNA processing
TRINITY_DN14946_c0_g1	7217.FBpp0128318	40.2	6.1e-14	ENOG411155G	S	Function unknown	Insulin/IGF/Relaxin family
TRINITY_DN14948_c0_g1	45351.NEMVEDRAFT_v1g143195-PA	56.5	8.8e-14	ENOG410XQNP	O	Posttranslational modification, protein turnover, chaperones	serine peptidase inhibitor, Kunitz type
TRINITY_DN14949_c0_g1	7222.FBpp0152529	79.3	2.1e-49	ENOG4111J30	S	Function unknown	bursicon
TRINITY_DN14953_c0_g1	7227.FBpp0077221	64	1.3e-23	COG1819	S	Function unknown	Transferase
TRINITY_DN14956_c0_g1	7260.FBpp0246784	43.6	2e-11	ENOG41119CE	S	Function unknown	Drosophila Retinin like protein
TRINITY_DN14958_c0_g1	7237.FBpp0308148	91.2	1.9e-26	ENOG410XPVT	U	Intracellular trafficking, secretion, and vesicular transport	van gogh, Drosophila
TRINITY_DN14959_c0_g1	7217.FBpp0118538	66.7	2.2e-66	ENOG4111H0W	S	Function unknown	Sperm associated antigen 7
TRINITY_DN14961_c0_g1	7217.FBpp0115385	68.5	1.7e-49	ENOG4110NCD	S	Function unknown	NA
TRINITY_DN14963_c0_g2	7245.FBpp0258741	52.6	4.2e-33	COG1819	S	Function unknown	Transferase
TRINITY_DN14965_c0_g1	7029.ACYPI45860-PA	55.7	1.8e-43	COG0507	L	Replication, recombination and repair	exodeoxyribonuclease v alpha
TRINITY_DN14965_c0_g4	7091.BGIBMGA010007-TA	75.8	5.1e-64	COG0507	L	Replication, recombination and repair	exodeoxyribonuclease v alpha
TRINITY_DN14965_c0_g8	7091.BGIBMGA002329-TA	52.3	3.2e-18	ENOG410Y4KS	S	Function unknown	helicase-like protein
TRINITY_DN14965_c0_g9	13037.EHJ76656	57.7	8.1e-16	ENOG4110CDI	S	Function unknown	tigger transposable element derived
TRINITY_DN14966_c1_g3	6085.XP_002159188	75.5	1.8e-16	ENOG410Z25J	S	Function unknown	Hydra magnipapillata
TRINITY_DN14967_c0_g2	7244.FBpp0235593	81.5	8.3e-19	ENOG41123F4	U	Intracellular trafficking, secretion, and vesicular transport	Translocase of outer mitochondrial membrane 7 homolog (Yeast)
TRINITY_DN14968_c2_g1	7227.FBpp0291513	74.3	4.6e-06	ENOG410XS63	S	Function unknown	Exonuclease 3'-5' domain containing 2
TRINITY_DN14968_c2_g4	7217.FBpp0123740	45	2e-12	ENOG4111GY5	S	Function unknown	NA
TRINITY_DN14969_c1_g1	7237.FBpp0273230	97.7	2.9e-206	ENOG410XQ78	S	Function unknown	ddb1 and cul4 associated factor 7
TRINITY_DN14970_c0_g2	7260.FBpp0246174	69.1	1.6e-31	ENOG4111Q8H	O	Posttranslational modification, protein turnover, chaperones	Specifically acetylates 'Lys-40' in alpha-tubulin on the lumenal side of microtubules. May affect microtubule stability and regulate microtubule dynamics
TRINITY_DN14971_c0_g1	7222.FBpp0147759	32.1	4.6e-08	ENOG4110NBU	S	Function unknown	NA
TRINITY_DN14974_c1_g1	7244.FBpp0224542	87.4	5.7e-123	COG1028	S	Function unknown	Dehydrogenase reductase
TRINITY_DN14977_c0_g2	7244.FBpp0234663	42.8	7e-36	ENOG41101NF	S	Function unknown	URI1, prefoldin-like chaperone
TRINITY_DN14981_c0_g1	7222.FBpp0158842	42.3	6.7e-44	ENOG410YCBF	S	Function unknown	Trove domain
TRINITY_DN14988_c0_g1	7237.FBpp0283766	47.3	1.3e-28	ENOG410YB1P	S	Function unknown	melanin biosynthetic process from tyrosine
TRINITY_DN14991_c0_g1	7227.FBpp0290485	61	9e-25	ENOG4112C6Z	S	Function unknown	lipopolysaccharide-induced tumor necrosis factor-alpha factor homolog
TRINITY_DN14994_c0_g1	7245.FBpp0258616	68.5	7.6e-36	ENOG410ZBQ8	S	Function unknown	antibacterial humoral response
TRINITY_DN14995_c1_g1	7217.FBpp0115812	57.6	1.2e-46	COG4886	S	Function unknown	leucine Rich Repeat
TRINITY_DN14998_c0_g1	7244.FBpp0232340	74.4	4.9e-94	COG4352	J	Translation, ribosomal structure and biogenesis	cytoplasmic translation
TRINITY_DN14999_c0_g1	7260.FBpp0253458	38.4	4.1e-10	ENOG410Y8DA	S	Function unknown	Juvenile hormone-inducible protein
TRINITY_DN14999_c0_g2	7217.FBpp0124255	47.8	1.6e-45	ENOG410Y8DA	S	Function unknown	Juvenile hormone-inducible protein
TRINITY_DN15001_c0_g1	7222.FBpp0149971	74.4	2.7e-07	ENOG410XS01	K	Transcription	Paired box
TRINITY_DN15003_c0_g1	7244.FBpp0230153	88.4	1.4e-59	COG0199	J	Translation, ribosomal structure and biogenesis	Binds 16S rRNA, required for the assembly of 30S particles and may also be responsible for determining the conformation of the 16S rRNA at the A site (By similarity)
TRINITY_DN15004_c1_g1	7227.FBpp0111859	59.5	5.3e-06	COG5025	K	Transcription	forkhead box
TRINITY_DN15005_c0_g1	7260.FBpp0254956	52.9	1.5e-21	COG1957	F	Nucleotide transport and metabolism	nucleoside hydrolase
TRINITY_DN15007_c0_g1	7222.FBpp0146633	71.3	9.1e-11	ENOG410YTNT	S	Function unknown	NA
TRINITY_DN15008_c0_g2	7260.FBpp0242349	63.3	3e-25	ENOG410YWJY	S	Function unknown	ecotropic viral integration site
TRINITY_DN15008_c0_g5	7217.FBpp0119534	92.9	5.1e-37	ENOG410YWJY	S	Function unknown	ecotropic viral integration site
TRINITY_DN15014_c1_g1	7227.FBpp0111714	60	1.3e-07	ENOG410XSNE	O	Posttranslational modification, protein turnover, chaperones	Ubiquitin specific peptidase
TRINITY_DN15015_c0_g1	7260.FBpp0246180	52.4	1.4e-18	ENOG410Y3DT	S	Function unknown	formin-like
TRINITY_DN15016_c0_g2	5059.CADAFLAP00013483	31.7	4.2e-10	ENOG4111MK6	S	Function unknown	Retrotransposon protein
TRINITY_DN15017_c0_g1	7244.FBpp0236749	55.4	5.6e-46	COG0318	I	Lipid transport and metabolism	Amp-dependent synthetase and ligase
TRINITY_DN15017_c0_g1	7244.FBpp0236749	55.4	5.6e-46	COG0318	Q	Secondary metabolites biosynthesis, transport and catabolism	Amp-dependent synthetase and ligase
TRINITY_DN15020_c0_g4	7237.FBpp0276861	40	1.3e-10	COG4886	S	Function unknown	leucine Rich Repeat
TRINITY_DN15024_c0_g1	7237.FBpp0285835	67.7	2.7e-80	ENOG410YR8H	S	Function unknown	RAB, member of RAS oncogene family-like 3
TRINITY_DN15025_c0_g1	7245.FBpp0268875	51.3	4.1e-30	ENOG411160E	S	Function unknown	Odorant-binding protein
TRINITY_DN15027_c0_g1	7237.FBpp0279218	58.8	6.3e-67	ENOG4111N4G	S	Function unknown	metallo-beta-lactamase domain containing 1
TRINITY_DN15029_c1_g3	7260.FBpp0241147	74.7	1.5e-103	COG3148	S	Function unknown	Dtw domain containing protein
TRINITY_DN15032_c0_g1	6238.CBG20711	54.5	9.4e-09	ENOG410ZQ13	S	Function unknown	Trypsin Inhibitor like cysteine rich domain
TRINITY_DN15033_c0_g1	7222.FBpp0152186	46.4	1.8e-65	ENOG410ZXJM	S	Function unknown	Methyl-CpG binding domain protein
TRINITY_DN15036_c0_g1	7222.FBpp0157661	59.3	1.2e-29	NA	NA	NA	NA
TRINITY_DN15036_c1_g2	7029.ACYPI008751-PA	39.3	9.4e-10	ENOG410Y7Q4	S	Function unknown	NA
TRINITY_DN15037_c0_g2	7244.FBpp0230439	62.6	4.5e-56	COG3104	E	Amino acid transport and metabolism	transporter
TRINITY_DN15038_c0_g2	7244.FBpp0237623	83.5	3.6e-105	ENOG410XQRX	S	Function unknown	Testis-specific Y-encoded-like protein
TRINITY_DN15040_c0_g1	7244.FBpp0233678	68.9	1.2e-84	ENOG4111HBB	S	Function unknown	TM2 domain
TRINITY_DN15041_c0_g1	7245.FBpp0258212	63.9	2.5e-67	ENOG410XT0M	S	Function unknown	RWD domain containing
TRINITY_DN15042_c0_g1	121225.PHUM241180-PA	56.4	1.8e-06	ENOG410XPKH	U	Intracellular trafficking, secretion, and vesicular transport	Reticulon
TRINITY_DN15043_c0_g1	7245.FBpp0256928	46.1	2.2e-44	ENOG410Y13Y	S	Function unknown	NA
TRINITY_DN15045_c0_g2	7222.FBpp0147111	94.3	9.1e-32	COG5599	T	Signal transduction mechanisms	protein tyrosine phosphatase
TRINITY_DN15046_c0_g1	7260.FBpp0242199	65.7	2e-71	COG1881	S	Function unknown	phosphatidylethanolamine-binding protein
TRINITY_DN15049_c0_g1	7260.FBpp0241935	47.4	3.7e-10	ENOG410XPV8	S	Function unknown	Aquarius homolog (Mouse)
TRINITY_DN15053_c0_g1	7237.FBpp0277031	59	2.7e-30	ENOG41119AX	S	Function unknown	cuticle development involved in chitin-based cuticle molting cycle
TRINITY_DN15054_c0_g1	7029.ACYPI41754-PA	38.5	2.7e-11	ENOG410Z9XM	S	Function unknown	Alcohol dehydrogenase transcription factor Myb/SANT-like
TRINITY_DN15055_c0_g1	43179.ENSSTOP00000016260	98.2	8.4e-57	COG1631	J	Translation, ribosomal structure and biogenesis	Ribosomal protein
TRINITY_DN15055_c1_g1	7260.FBpp0243947	100	2.6e-18	COG1631	J	Translation, ribosomal structure and biogenesis	Ribosomal protein
TRINITY_DN15055_c1_g2	7425.NV11354-PA	95.1	5.1e-49	COG1631	J	Translation, ribosomal structure and biogenesis	Ribosomal protein
TRINITY_DN15056_c0_g2	9606.ENSP00000341289	100	3.9e-262	COG5023	Z	Cytoskeleton	protein polymerization
TRINITY_DN15056_c0_g5	9593.ENSGGOP00000000636	99.5	3e-101	COG0080	J	Translation, ribosomal structure and biogenesis	This protein binds directly to 23S ribosomal RNA (By similarity)
TRINITY_DN15058_c0_g1	7227.FBpp0302051	91.4	2.3e-105	ENOG4111IQ4	U	Intracellular trafficking, secretion, and vesicular transport	Vacuolar protein sorting-associated protein
TRINITY_DN15058_c0_g2	10090.ENSMUSP00000083077	100	5.4e-52	COG0474	P	Inorganic ion transport and metabolism	P-type atpase
TRINITY_DN15058_c0_g3	10090.ENSMUSP00000039657	100	0	COG0474	P	Inorganic ion transport and metabolism	P-type atpase
TRINITY_DN15058_c0_g4	10090.ENSMUSP00000083077	100	2.1e-47	COG0474	P	Inorganic ion transport and metabolism	P-type atpase
TRINITY_DN15058_c0_g5	10090.ENSMUSP00000083077	100	4.2e-94	COG0474	P	Inorganic ion transport and metabolism	P-type atpase
TRINITY_DN15058_c0_g6	9606.ENSP00000295598	100	5.4e-32	COG0474	P	Inorganic ion transport and metabolism	P-type atpase
TRINITY_DN15058_c0_g7	9606.ENSP00000354490	100	3.1e-43	COG0474	P	Inorganic ion transport and metabolism	P-type atpase
TRINITY_DN15058_c0_g8	9606.ENSP00000354490	100	8.7e-42	COG0474	P	Inorganic ion transport and metabolism	P-type atpase
TRINITY_DN15061_c0_g1	7217.FBpp0118139	90.4	2.5e-48	ENOG410XP6K	S	Function unknown	Notch ligand involved in the mediation of Notch signaling (By similarity)
TRINITY_DN15062_c0_g1	7244.FBpp0232778	88.3	1.7e-28	ENOG4111IRY	S	Function unknown	tetraspanin
TRINITY_DN15068_c0_g1	7260.FBpp0250646	62.3	7.2e-55	COG0366	G	Carbohydrate transport and metabolism	alpha amylase, catalytic
TRINITY_DN15072_c0_g1	7260.FBpp0254923	62.1	1.9e-27	COG2866	E	Amino acid transport and metabolism	metallocarboxypeptidase activity
TRINITY_DN15077_c0_g1	7222.FBpp0147053	79.1	2.8e-56	ENOG4111MBP	S	Function unknown	nucleic acid binding protein
TRINITY_DN15078_c0_g1	7260.FBpp0249514	73.5	6.5e-23	ENOG4110NBK	C	Energy production and conversion	Cytochrome oxidase c subunit VIII
TRINITY_DN15079_c0_g2	7217.FBpp0126479	56.5	1.5e-39	COG0022	C	Energy production and conversion	Dehydrogenase, E1 component
TRINITY_DN15081_c0_g1	7237.FBpp0287317	74.5	1.1e-12	ENOG410XR96	T	Signal transduction mechanisms	Son of sevenless homolog
TRINITY_DN15083_c0_g1	7244.FBpp0232214	59.2	2.7e-100	ENOG410XRNN	S	Function unknown	integral membrane protein
TRINITY_DN15090_c0_g1	7227.FBpp0292474	49.6	2e-76	COG5640	O	Posttranslational modification, protein turnover, chaperones	protease
TRINITY_DN15093_c0_g1	7244.FBpp0228736	71.7	1e-32	ENOG4110NJZ	S	Function unknown	NA
TRINITY_DN15095_c0_g1	7244.FBpp0232081	50.8	3.4e-06	ENOG4110MSK	S	Function unknown	NA
TRINITY_DN15096_c0_g1	7029.ACYPI31253-PA	43.8	3.5e-16	NA	NA	NA	NA
TRINITY_DN15104_c0_g1	7176.CPIJ006301-PA	57.3	1.3e-35	ENOG410ZIMX	S	Function unknown	(Alpha (1,3) fucosyltransferase
TRINITY_DN15105_c0_g6	7165.AGAP013003-PA	59.3	7.3e-13	NA	NA	NA	NA
TRINITY_DN15106_c0_g3	7237.FBpp0273100	75.9	4.6e-19	COG2114	T	Signal transduction mechanisms	Guanylate Cyclase
TRINITY_DN15107_c0_g1	7260.FBpp0241816	84	9.2e-29	COG2114	T	Signal transduction mechanisms	Guanylate Cyclase
TRINITY_DN15108_c0_g3	7244.FBpp0234360	60.6	9.1e-96	COG5176	A	RNA processing and modification	mRNA processing
TRINITY_DN15109_c0_g1	7222.FBpp0145582	35.2	9.4e-19	ENOG410XRSF	P	Inorganic ion transport and metabolism	transporter activity
TRINITY_DN15110_c0_g1	7244.FBpp0234191	62.3	4e-41	ENOG4111I8S	O	Posttranslational modification, protein turnover, chaperones	endoplasmic reticulum protein 29
TRINITY_DN15114_c0_g2	6085.XP_002170397	62.7	4.6e-22	NA	NA	NA	NA
TRINITY_DN15114_c0_g3	7091.BGIBMGA013997-TA	76.7	8.8e-25	COG0507	L	Replication, recombination and repair	exodeoxyribonuclease v alpha
TRINITY_DN15118_c0_g1	7244.FBpp0237626	74.5	5e-106	COG2042	S	Function unknown	pre-rRNA processing protein involved in ribosome biogenesis (By similarity)
TRINITY_DN15122_c0_g1	7227.FBpp0085735	68.4	3.8e-22	COG4870	O	Posttranslational modification, protein turnover, chaperones	cathepsin
TRINITY_DN15124_c1_g2	9483.ENSCJAP00000028149	44.3	3.6e-13	ENOG410YQJH	S	Function unknown	NA
TRINITY_DN15129_c0_g1	7176.CPIJ003726-PA	45.3	1.6e-72	ENOG410XQYH	S	Function unknown	Protein arginine n-methyltransferase
TRINITY_DN15130_c0_g1	7244.FBpp0228624	61.1	1.2e-92	ENOG410YME8	S	Function unknown	TBC1 domain family, member 7
TRINITY_DN15130_c0_g2	7227.FBpp0083962	74.9	2.7e-68	ENOG4111JJW	J	Translation, ribosomal structure and biogenesis	ribosomal protein S24
TRINITY_DN15132_c0_g1	7176.CPIJ011777-PA	61.2	2.6e-40	COG0545	O	Posttranslational modification, protein turnover, chaperones	Peptidyl-prolyl cis-trans isomerase
TRINITY_DN15132_c0_g2	7260.FBpp0241140	72.1	6.6e-45	COG5624	K	Transcription	TAF12 RNA polymerase II, TATA box binding protein (TBP)-associated factor
TRINITY_DN15140_c0_g1	7237.FBpp0278799	66.1	1.1e-14	ENOG410XPAC	U	Intracellular trafficking, secretion, and vesicular transport	TGF-beta activated kinase 1 MAP3K7 binding protein
TRINITY_DN15142_c0_g1	7244.FBpp0238271	73.1	6.7e-57	ENOG41121RT	S	Function unknown	Prostaglandin E synthase 3 (Cytosolic)
TRINITY_DN15143_c0_g1	7237.FBpp0286661	34.1	1.3e-19	ENOG4110NCQ	S	Function unknown	NA
TRINITY_DN15143_c0_g2	7237.FBpp0286540	36	4.9e-08	ENOG4110MU7	S	Function unknown	NA
TRINITY_DN15144_c0_g1	7260.FBpp0253306	38.3	6.1e-16	ENOG4110NDD	S	Function unknown	NA
TRINITY_DN15144_c1_g1	7237.FBpp0283854	93.3	4.9e-35	ENOG410XNUA	S	Function unknown	ankyrin-repeat and fibronectin type III domain containing 1
TRINITY_DN15144_c1_g3	7260.FBpp0253985	85.7	1.6e-51	ENOG4111Q2I	S	Function unknown	dolichyl-diphosphooligosaccharide-protein glycotransferase activity
TRINITY_DN15148_c0_g1	7176.CPIJ004062-PA	53.8	1.5e-15	ENOG4111Q3P	S	Function unknown	ubiquitously-expressed, prefoldin-like chaperone
TRINITY_DN15150_c0_g1	7222.FBpp0146764	63.7	2.9e-72	ENOG410XQT5	S	Function unknown	RAB21, member RAS oncogene family
TRINITY_DN15153_c0_g1	7227.FBpp0072703	73.8	2.2e-82	ENOG4111H6N	S	Function unknown	chromosome 11 open reading frame 73
TRINITY_DN15155_c0_g1	7237.FBpp0288030	76.9	2.1e-44	ENOG4111WK3	S	Function unknown	glycoprotein hormone alpha 2
TRINITY_DN15157_c0_g1	7217.FBpp0125163	65.9	1.9e-49	COG1643	L	Replication, recombination and repair	helicase
TRINITY_DN15160_c0_g1	7260.FBpp0250646	51.8	6.4e-47	COG0366	G	Carbohydrate transport and metabolism	alpha amylase, catalytic
TRINITY_DN15161_c0_g1	7244.FBpp0228807	53.1	1.4e-06	ENOG410XR9W	S	Function unknown	URB1 ribosome biogenesis 1 homolog (S. cerevisiae)
TRINITY_DN15162_c0_g1	7227.FBpp0083050	63.4	2.7e-76	ENOG410XPE3	O	Posttranslational modification, protein turnover, chaperones	protein kinase C substrate
TRINITY_DN15166_c0_g1	7227.FBpp0100183	69.1	3.1e-164	COG1008	C	Energy production and conversion	subunit m
TRINITY_DN15167_c1_g1	7244.FBpp0237889	37.9	1.4e-18	ENOG410XPPF	S	Function unknown	Protein of unknown function (DUF1679)
TRINITY_DN15167_c1_g2	7425.NV25091-PA	54.3	5.8e-15	ENOG410XSMR	S	Function unknown	integrator complex subunit 7
TRINITY_DN15169_c0_g1	7260.FBpp0246333	88.1	3.9e-110	ENOG410XQN5	S	Function unknown	member RAS oncogene family
TRINITY_DN15172_c0_g1	7237.FBpp0272606	62.7	2.1e-60	COG5054	O	Posttranslational modification, protein turnover, chaperones	thiol oxidase activity
TRINITY_DN15177_c0_g1	7159.AAEL007133-PA	51.2	1.6e-13	NA	NA	NA	NA
TRINITY_DN15179_c0_g1	7245.FBpp0261371	42	1.8e-17	COG1071	C	Energy production and conversion	Dehydrogenase
TRINITY_DN15180_c2_g1	7029.ACYPI34554-PA	51.2	2.5e-17	ENOG410Y65V	S	Function unknown	Retrotransposon protein
TRINITY_DN15180_c2_g2	7029.ACYPI34554-PA	44.9	6.3e-15	ENOG410Y65V	S	Function unknown	Retrotransposon protein
TRINITY_DN15182_c0_g1	7227.FBpp0305333	53.7	7.6e-71	NA	NA	NA	NA
TRINITY_DN15185_c0_g1	7237.FBpp0274204	73.5	9e-77	COG0666	S	Function unknown	Ankyrin Repeat
TRINITY_DN15186_c0_g1	7237.FBpp0284159	82.6	8.4e-12	COG5069	Z	Cytoskeleton	Microtubule associated monoxygenase, calponin and LIM domain containing
TRINITY_DN15188_c0_g1	7217.FBpp0123430	70.6	3.3e-109	ENOG410XT96	S	Function unknown	TIP41, TOR signaling pathway regulator-like (S. cerevisiae)
TRINITY_DN15191_c1_g1	7260.FBpp0242058	35.3	3.3e-17	NA	NA	NA	NA
TRINITY_DN15193_c1_g1	7244.FBpp0230261	48.9	9.1e-06	ENOG410ZDZ1	S	Function unknown	NA
TRINITY_DN15193_c2_g1	7244.FBpp0238647	40.4	1.1e-38	ENOG411206Y	S	Function unknown	transposon protein
TRINITY_DN15193_c2_g3	7245.FBpp0259730	43.8	1.2e-51	ENOG410ZTZ3	S	Function unknown	NA
TRINITY_DN15194_c0_g1	7237.FBpp0291190	53.1	2.9e-110	ENOG41104HP	S	Function unknown	ankyrin repeat and LEM domain containing 1
TRINITY_DN15194_c0_g3	7159.AAEL005830-PA	74	4e-93	ENOG410XP21	O	Posttranslational modification, protein turnover, chaperones	The proteasome is a multicatalytic proteinase complex which is characterized by its ability to cleave peptides with Arg, Phe, Tyr, Leu, and Glu adjacent to the leaving group at neutral or slightly basic pH. The proteasome has an ATP-dependent proteolytic activity (By similarity)
TRINITY_DN15196_c0_g1	7260.FBpp0242199	61.9	9e-68	COG1881	S	Function unknown	phosphatidylethanolamine-binding protein
TRINITY_DN15197_c0_g1	7222.FBpp0144425	72.4	1.4e-140	COG0164	L	Replication, recombination and repair	Endonuclease that specifically degrades the RNA of RNA- DNA hybrids (By similarity)
TRINITY_DN15199_c0_g1	61853.ENSNLEP00000007415	96.8	1.6e-97	COG5126	D	Cell cycle control, cell division, chromosome partitioning	Calcium-binding protein
TRINITY_DN15199_c0_g1	61853.ENSNLEP00000007415	96.8	1.6e-97	COG5126	T	Signal transduction mechanisms	Calcium-binding protein
TRINITY_DN15199_c0_g1	61853.ENSNLEP00000007415	96.8	1.6e-97	COG5126	Z	Cytoskeleton	Calcium-binding protein
TRINITY_DN15199_c0_g2	9103.ENSMGAP00000009812	100	1.1e-20	COG5126	D	Cell cycle control, cell division, chromosome partitioning	Calcium-binding protein
TRINITY_DN15199_c0_g2	9103.ENSMGAP00000009812	100	1.1e-20	COG5126	T	Signal transduction mechanisms	Calcium-binding protein
TRINITY_DN15199_c0_g2	9103.ENSMGAP00000009812	100	1.1e-20	COG5126	Z	Cytoskeleton	Calcium-binding protein
TRINITY_DN15201_c0_g1	7245.FBpp0261327	70.2	1.5e-95	COG3104	E	Amino acid transport and metabolism	transporter
TRINITY_DN15201_c0_g2	7245.FBpp0261327	84.6	1.5e-30	COG3104	E	Amino acid transport and metabolism	transporter
TRINITY_DN15202_c0_g1	7244.FBpp0225719	72.5	8.4e-123	COG5140	O	Posttranslational modification, protein turnover, chaperones	Ubiquitin fusion degradation protein
TRINITY_DN15203_c0_g1	7227.FBpp0077676	90.2	1.6e-15	COG5084	S	Function unknown	zinc finger
TRINITY_DN15204_c0_g1	7244.FBpp0226022	82.9	1.5e-09	COG0428	P	Inorganic ion transport and metabolism	zinc transporter
TRINITY_DN15207_c0_g1	7244.FBpp0228830	94.4	7.3e-70	COG1594	K	Transcription	DNA-dependent RNA polymerase catalyzes the transcription of DNA into RNA using the four ribonucleoside triphosphates as substrates (By similarity)
TRINITY_DN15209_c0_g1	7260.FBpp0243209	57.6	6.6e-70	ENOG4111IF0	S	Function unknown	Tetratricopeptide repeat
TRINITY_DN15211_c1_g2	653948.CCA18549	44.5	6.8e-57	ENOG41129RV	S	Function unknown	Transposable element tc1 transposase
TRINITY_DN15211_c1_g3	653948.CCA24980	48	1.2e-26	ENOG4111M2P	S	Function unknown	NA
TRINITY_DN15213_c0_g1	7244.FBpp0235736	83.6	1.2e-30	ENOG4111YIY	O	Posttranslational modification, protein turnover, chaperones	Cytochrome c oxidase assembly factor 5
TRINITY_DN15215_c2_g1	7425.NV20380-PA	53.3	2.3e-14	ENOG410Y65V	S	Function unknown	Retrotransposon protein
TRINITY_DN15216_c0_g1	10090.ENSMUSP00000032309	72.1	2.3e-98	COG1278	K	Transcription	Cold shock protein
TRINITY_DN15218_c0_g1	7244.FBpp0229023	88	5.3e-52	COG0470	L	Replication, recombination and repair	DNA polymerase III subunit delta'
TRINITY_DN15222_c0_g1	7260.FBpp0242050	65.9	2.4e-94	ENOG410XRNY	S	Function unknown	Glucoside xylosyltransferase
TRINITY_DN15223_c0_g1	7222.FBpp0144272	48.3	7.4e-06	NA	NA	NA	NA
TRINITY_DN15225_c0_g1	7237.FBpp0275350	76.2	1.4e-36	NA	NA	NA	NA
TRINITY_DN15227_c0_g1	7244.FBpp0234428	62.9	2.1e-25	COG2234	S	Function unknown	peptidase m28
TRINITY_DN15229_c0_g3	7217.FBpp0126501	59.7	1e-11	ENOG41116HE	S	Function unknown	NA
TRINITY_DN15231_c1_g1	12957.ACEP_00006673-PA	44.4	1.9e-12	ENOG410YNFQ	S	Function unknown	RNA binding motif protein
TRINITY_DN15232_c0_g1	7029.ACYPI20118-PA	43.2	2.8e-23	ENOG410Y1QH	S	Function unknown	NA
TRINITY_DN15236_c0_g1	7244.FBpp0228251	59.4	3.5e-49	ENOG410YERS	O	Posttranslational modification, protein turnover, chaperones	Heat shock protein
TRINITY_DN15237_c0_g4	9785.ENSLAFP00000001740	46	4.6e-06	ENOG410XPJ1	S	Function unknown	c-type lectin domain family
TRINITY_DN15242_c0_g1	7237.FBpp0278190	57.6	1.2e-78	COG3325	G	Carbohydrate transport and metabolism	chitinase
TRINITY_DN15243_c0_g1	7227.FBpp0288719	73.3	2.5e-34	ENOG410Z3HX	S	Function unknown	NA
TRINITY_DN15246_c0_g1	7217.FBpp0116355	34.6	2.7e-11	ENOG4110N4W	S	Function unknown	PBP/GOBP family
TRINITY_DN15247_c0_g1	7237.FBpp0279032	63.9	3e-28	ENOG41120QM	S	Function unknown	DET1 and DDB1 associated 1
TRINITY_DN15249_c0_g1	7244.FBpp0227566	97.9	2.9e-46	COG1958	K	Transcription	small nuclear ribonucleoprotein
TRINITY_DN15250_c4_g1	7217.FBpp0124446	86.9	4.5e-35	ENOG41122Q1	K	Transcription	Small nuclear ribonucleoprotein
TRINITY_DN15250_c4_g3	7222.FBpp0146517	92.9	2.6e-79	COG2238	J	Translation, ribosomal structure and biogenesis	Ribosomal protein
TRINITY_DN15252_c0_g1	7222.FBpp0155231	74.7	5.9e-107	ENOG410XP01	O	Posttranslational modification, protein turnover, chaperones	The proteasome is a multicatalytic proteinase complex which is characterized by its ability to cleave peptides with Arg, Phe, Tyr, Leu, and Glu adjacent to the leaving group at neutral or slightly basic pH. The proteasome has an ATP-dependent proteolytic activity (By similarity)
TRINITY_DN15254_c0_g1	7245.FBpp0265802	91.2	1.5e-10	COG1502	I	Lipid transport and metabolism	Catalyzes the reversible phosphatidyl group transfer from one phosphatidylglycerol molecule to another to form cardiolipin (CL) (diphosphatidylglycerol) and glycerol (By similarity)
TRINITY_DN15256_c1_g1	7237.FBpp0272670	51.6	6.5e-64	ENOG410XSKP	S	Function unknown	von Willebrand factor A domain containing 8
TRINITY_DN15257_c1_g1	6085.XP_002168789	63.6	3.2e-14	ENOG4111T4U	S	Function unknown	to SET domain and mariner transposase fusion Hydra magnipapillata
TRINITY_DN15257_c1_g3	6085.XP_002169099	63.1	3.3e-16	ENOG410XQZC	S	Function unknown	Sema domain, immunoglobulin domain (Ig), transmembrane domain (TM) and short cytoplasmic domain, (Semaphorin)
TRINITY_DN15257_c1_g3	6085.XP_002169099	63.1	3.3e-16	ENOG410ZN3C	S	Function unknown	von Willebrand factor A domain containing 7
TRINITY_DN15260_c0_g3	7222.FBpp0152515	83.1	4.3e-22	COG1012	C	Energy production and conversion	Dehydrogenase
TRINITY_DN15260_c0_g4	7244.FBpp0230331	73.1	5e-22	ENOG410Y9M1	T	Signal transduction mechanisms	TBC1 domain containing kinase
TRINITY_DN15263_c0_g5	7176.CPIJ017756-PA	58.5	2.5e-31	COG5048	S	Function unknown	Zinc finger protein
TRINITY_DN15263_c0_g6	7260.FBpp0245259	70.4	3.4e-08	COG5048	S	Function unknown	Zinc finger protein
TRINITY_DN15265_c0_g1	7244.FBpp0231046	51.9	5.7e-58	ENOG410YW1F	S	Function unknown	N-acetyltransferase activity
TRINITY_DN15266_c0_g1	7260.FBpp0254798	49	5.4e-22	ENOG410XP60	U	Intracellular trafficking, secretion, and vesicular transport	integrin, beta
TRINITY_DN15267_c0_g1	7237.FBpp0284447	80.4	2.1e-95	ENOG410ZBU3	O	Posttranslational modification, protein turnover, chaperones	stromal cell-derived factor
TRINITY_DN15268_c0_g1	7227.FBpp0303850	64.8	3.6e-113	COG0020	I	Lipid transport and metabolism	Catalyzes the condensation of isopentenyl diphosphate (IPP) with allylic pyrophosphates generating different type of terpenoids (By similarity)
TRINITY_DN15269_c0_g1	7260.FBpp0243564	49	1.3e-70	ENOG410ZQ9J	S	Function unknown	Checkpoint protein
TRINITY_DN15271_c0_g1	7217.FBpp0114254	74.5	3.7e-64	COG2867	I	Lipid transport and metabolism	Cyclase dehydrase
TRINITY_DN15272_c1_g1	7217.FBpp0121331	62.7	1.4e-51	COG0590	F	Nucleotide transport and metabolism	deaminase
TRINITY_DN15272_c1_g1	7217.FBpp0121331	62.7	1.4e-51	COG0590	J	Translation, ribosomal structure and biogenesis	deaminase
TRINITY_DN15272_c2_g1	6085.XP_002168789	60.5	3.9e-38	ENOG4111T4U	S	Function unknown	to SET domain and mariner transposase fusion Hydra magnipapillata
TRINITY_DN15272_c2_g2	6085.XP_002168789	54.6	7.3e-29	ENOG4111T4U	S	Function unknown	to SET domain and mariner transposase fusion Hydra magnipapillata
TRINITY_DN15275_c1_g2	7244.FBpp0231263	99	6.7e-52	ENOG410XNQC	S	Function unknown	beige BEACH domain containing protein
TRINITY_DN15275_c1_g5	7260.FBpp0239433	100	4.8e-34	ENOG410XNQC	S	Function unknown	beige BEACH domain containing protein
TRINITY_DN15277_c0_g1	7244.FBpp0229845	73.4	2.2e-105	COG0638	O	Posttranslational modification, protein turnover, chaperones	The proteasome is a multicatalytic proteinase complex which is characterized by its ability to cleave peptides with Arg, Phe, Tyr, Leu, and Glu adjacent to the leaving group at neutral or slightly basic pH. The proteasome has an ATP-dependent proteolytic activity (By similarity)
TRINITY_DN15279_c0_g1	7029.ACYPI000468-PA	35.8	4.5e-16	ENOG4110J77	S	Function unknown	transposase yabusame-1
TRINITY_DN15279_c0_g3	6334.EFV56865	52.8	5.3e-14	ENOG4110J77	S	Function unknown	transposase yabusame-1
TRINITY_DN15281_c0_g1	7237.FBpp0279821	51.3	3.6e-31	ENOG4110NAX	S	Function unknown	NA
TRINITY_DN15282_c0_g1	7159.AAEL000383-PA	47	2.8e-84	ENOG410ZZ1B	S	Function unknown	UDP-GlcNAc beta-Gal beta-1,3-N-acetylglucosaminyltransferase
TRINITY_DN15283_c0_g1	7227.FBpp0100187	77.9	1.5e-120	COG1005	C	Energy production and conversion	NDH-1 shuttles electrons from NADH, via FMN and iron- sulfur (Fe-S) centers, to quinones in the respiratory chain. The immediate electron acceptor for the enzyme in this species is believed to be ubiquinone. Couples the redox reaction to proton translocation (for every two electrons transferred, four hydrogen ions are translocated across the cytoplasmic membrane), and thus conserves the redox ene…
TRINITY_DN15286_c0_g1	7222.FBpp0148633	57.9	3e-65	COG1083	M	Cell wall/membrane/envelope biogenesis	cytidylyltransferase
TRINITY_DN15289_c0_g1	7217.FBpp0121872	76.8	1.2e-63	COG1131	V	Defense mechanisms	(ABC) transporter
TRINITY_DN15292_c0_g1	7237.FBpp0277595	34.2	3.7e-09	ENOG4110NP6	S	Function unknown	NA
TRINITY_DN15294_c0_g1	7244.FBpp0228315	82.9	2.2e-31	ENOG410XQDA	S	Function unknown	Hermansky-Pudlak syndrome 3
TRINITY_DN15295_c2_g1	7244.FBpp0226637	57.3	3.7e-13	ENOG4111GFX	S	Function unknown	Chitin binding Peritrophin-A domain
TRINITY_DN15295_c3_g1	7217.FBpp0128408	53.8	3.8e-50	ENOG4112AMJ	O	Posttranslational modification, protein turnover, chaperones	Late endosomal lysosomal adaptor, MAPK and MTOR activator 1
TRINITY_DN15297_c0_g1	34740.HMEL007612-PA	30.7	1.9e-06	ENOG410ZCHW	S	Function unknown	Odorant-binding protein
TRINITY_DN15298_c0_g1	7244.FBpp0230843	91.5	5.4e-75	ENOG4110ZMQ	S	Function unknown	Phosphodiesterase 6D, cGMP-specific, rod, delta
TRINITY_DN15300_c0_g1	7244.FBpp0233365	62.1	8.2e-29	COG5048	S	Function unknown	Zinc finger protein
TRINITY_DN15301_c0_g3	7260.FBpp0242046	82.2	1.1e-32	COG5021	O	Posttranslational modification, protein turnover, chaperones	ubiquitin protein ligase
TRINITY_DN15302_c0_g1	7227.FBpp0077812	89.7	7.1e-40	COG1131	V	Defense mechanisms	(ABC) transporter
TRINITY_DN15303_c0_g2	7217.FBpp0114140	53	8.2e-94	ENOG410XR89	S	Function unknown	dopamine beta-hydroxylase (dopamine beta-monooxygenase)
TRINITY_DN15304_c0_g3	7244.FBpp0237983	89.2	7.4e-32	COG5077	O	Posttranslational modification, protein turnover, chaperones	ubiquitin carboxyl-terminal hydrolase
TRINITY_DN15306_c0_g1	7237.FBpp0277591	71.9	2.8e-28	COG5048	S	Function unknown	Zinc finger protein
TRINITY_DN15311_c0_g1	7217.FBpp0115051	72.2	3.8e-57	ENOG410Y404	S	Function unknown	AN1-like Zinc finger
TRINITY_DN15315_c0_g1	7260.FBpp0250018	88.4	7.8e-26	COG1132	V	Defense mechanisms	(ABC) transporter
TRINITY_DN15315_c2_g1	7260.FBpp0250018	72.9	6.2e-90	COG1132	V	Defense mechanisms	(ABC) transporter
TRINITY_DN15321_c2_g1	7029.ACYPI005752-PA	57.6	7.5e-15	COG2801	L	Replication, recombination and repair	Retrotransposon protein
TRINITY_DN15326_c2_g2	7029.ACYPI43251-PA	43.1	2.3e-08	ENOG410YQJH	S	Function unknown	NA
TRINITY_DN15327_c0_g1	7244.FBpp0235371	97.4	4.8e-79	COG0099	J	Translation, ribosomal structure and biogenesis	Located at the top of the head of the 30S subunit, it contacts several helices of the 16S rRNA. In the 70S ribosome it contacts the 23S rRNA (bridge B1a) and protein L5 of the 50S subunit (bridge B1b), connecting the 2 subunits
TRINITY_DN15328_c1_g1	9606.ENSP00000264071	100	9.1e-44	COG5023	Z	Cytoskeleton	protein polymerization
TRINITY_DN15328_c1_g2	39946.BGIOSGA004644-PA	100	1.1e-56	COG5023	Z	Cytoskeleton	protein polymerization
TRINITY_DN15328_c1_g3	9606.ENSP00000369703	100	3.1e-42	COG5023	Z	Cytoskeleton	protein polymerization
TRINITY_DN15328_c1_g5	7260.FBpp0244849	100	5.4e-254	COG5023	Z	Cytoskeleton	protein polymerization
TRINITY_DN15328_c1_g6	9606.ENSP00000259818	100	1.3e-43	COG5023	Z	Cytoskeleton	protein polymerization
TRINITY_DN15330_c0_g1	7244.FBpp0235351	40.5	7.5e-20	ENOG4110N6Z	S	Function unknown	PhBP
TRINITY_DN15332_c0_g1	7244.FBpp0237519	65.6	5.6e-68	ENOG4111QB6	S	Function unknown	NOP16 nucleolar protein homolog (Yeast)
TRINITY_DN15334_c0_g1	7237.FBpp0285593	64.8	8.5e-23	COG2940	S	Function unknown	Histone-lysine N-methyltransferase
TRINITY_DN15335_c0_g1	7070.TC016332-PA	49.8	3.2e-294	COG2801	L	Replication, recombination and repair	Retrotransposon protein
TRINITY_DN15343_c0_g1	4558.Sb03g043940.1	100	1.1e-72	COG5272	O	Posttranslational modification, protein turnover, chaperones	ubiquitin
TRINITY_DN15343_c0_g3	6183.Smp_046690__mRNA	99.2	6.4e-63	COG5272	O	Posttranslational modification, protein turnover, chaperones	ubiquitin
TRINITY_DN15343_c0_g4	9103.ENSMGAP00000016417	100	7.7e-70	COG5272	O	Posttranslational modification, protein turnover, chaperones	ubiquitin
TRINITY_DN15347_c0_g1	7217.FBpp0122849	51.8	2.7e-40	ENOG4110NF0	S	Function unknown	NA
TRINITY_DN15349_c0_g1	7029.ACYPI001425-PA	35.4	4.4e-43	ENOG411206Y	S	Function unknown	transposon protein
TRINITY_DN15350_c0_g1	7260.FBpp0242088	53.1	4.5e-71	COG2214	O	Posttranslational modification, protein turnover, chaperones	DNAj domain protein
TRINITY_DN15355_c0_g1	7245.FBpp0260318	85.5	3e-27	COG1131	V	Defense mechanisms	(ABC) transporter
TRINITY_DN15359_c0_g1	7237.FBpp0280317	91.9	2.3e-118	COG0098	J	Translation, ribosomal structure and biogenesis	Located at the back of the 30S subunit body where it stabilizes the conformation of the head with respect to the body (By similarity)
TRINITY_DN15364_c1_g1	7227.FBpp0072241	54.3	5.3e-21	ENOG4110NFW	S	Function unknown	Insect cuticle protein
TRINITY_DN15364_c2_g1	7165.AGAP009053-PA	56	2.2e-16	NA	NA	NA	NA
TRINITY_DN15370_c0_g2	7165.AGAP007988-PA	53.2	1.6e-10	COG2379	G	Carbohydrate transport and metabolism	hydroxypyruvate reductase
TRINITY_DN15370_c0_g3	7176.CPIJ802286-PA	62.9	1e-42	COG2379	G	Carbohydrate transport and metabolism	hydroxypyruvate reductase
TRINITY_DN15378_c0_g1	7245.FBpp0255633	45.3	5.7e-51	ENOG4110MZI	S	Function unknown	chitin-based cuticle development
TRINITY_DN15379_c0_g1	7245.FBpp0260466	61.8	2e-77	COG1412	S	Function unknown	small subunit (SSU) processome component, homolog
TRINITY_DN15380_c0_g5	10090.ENSMUSP00000063325	100	8.2e-36	COG1960	I	Lipid transport and metabolism	acyl-CoA dehydrogenase
TRINITY_DN15382_c1_g1	7244.FBpp0238360	78.3	3.2e-38	ENOG4111VJY	S	Function unknown	cuticle protein
TRINITY_DN15388_c0_g1	7260.FBpp0252441	66.7	1.7e-68	COG5156	D	Cell cycle control, cell division, chromosome partitioning	complex subunit 10
TRINITY_DN15388_c0_g1	7260.FBpp0252441	66.7	1.7e-68	COG5156	O	Posttranslational modification, protein turnover, chaperones	complex subunit 10
TRINITY_DN15390_c0_g1	10090.ENSMUSP00000026459	100	3.8e-293	COG0055	C	Energy production and conversion	Produces ATP from ADP in the presence of a proton gradient across the membrane. The catalytic sites are hosted primarily by the beta subunits (By similarity)
TRINITY_DN15400_c0_g1	7260.FBpp0246418	69	2.7e-94	COG5640	O	Posttranslational modification, protein turnover, chaperones	protease
TRINITY_DN15404_c0_g1	7217.FBpp0118517	93.8	4.8e-74	ENOG4111MWH	U	Intracellular trafficking, secretion, and vesicular transport	cornichon homolog
TRINITY_DN15407_c0_g1	7260.FBpp0253745	89.9	2.3e-98	ENOG410XS6Z	S	Function unknown	Lethal giant larvae homolog
TRINITY_DN15410_c0_g1	7222.FBpp0144437	85.7	5.8e-62	ENOG410XRI7	T	Signal transduction mechanisms	Phosphodiesterase
TRINITY_DN15410_c1_g1	7244.FBpp0238911	48.9	5.7e-83	COG4886	S	Function unknown	leucine Rich Repeat
TRINITY_DN15410_c1_g3	7245.FBpp0263275	83.3	6e-38	COG4886	S	Function unknown	leucine Rich Repeat
TRINITY_DN15411_c0_g1	7244.FBpp0238717	84.8	4e-131	ENOG410XNTY	S	Function unknown	Zinc finger protein 330
TRINITY_DN15411_c0_g2	7227.FBpp0083564	70	5.7e-47	COG1594	K	Transcription	DNA-dependent RNA polymerase catalyzes the transcription of DNA into RNA using the four ribonucleoside triphosphates as substrates (By similarity)
TRINITY_DN15412_c0_g1	7237.FBpp0278472	75.5	2e-38	COG1785	P	Inorganic ion transport and metabolism	alkaline phosphatase
TRINITY_DN15414_c0_g2	7217.FBpp0118810	82	2.7e-190	ENOG410XNWX	S	Function unknown	protein 2 3 complex subunit
TRINITY_DN15415_c0_g1	7227.FBpp0111680	33.3	1.1e-07	ENOG410ZRWS	S	Function unknown	Insect cuticle protein
TRINITY_DN15421_c0_g1	13037.EHJ63960	52.8	5.8e-09	NA	NA	NA	NA
TRINITY_DN15423_c2_g2	7217.FBpp0117651	87.5	4e-16	COG1085	G	Carbohydrate transport and metabolism	galactose-1-phosphate uridylyltransferase
TRINITY_DN15423_c2_g3	7222.FBpp0147517	58.9	2e-64	ENOG4111FTK	S	Function unknown	COMM domain containing 5
TRINITY_DN15424_c0_g1	7222.FBpp0146917	74.1	8.4e-64	COG0049	J	Translation, ribosomal structure and biogenesis	One of the primary rRNA binding proteins, it binds directly to 16S rRNA where it nucleates assembly of the head domain of the 30S subunit. Is located at the subunit interface close to the decoding center, probably blocks exit of the E-site tRNA (By similarity)
TRINITY_DN15426_c0_g2	7227.FBpp0075440	70	5.5e-08	ENOG410XPV0	S	Function unknown	Mannosyl (Alpha-1,3-)-glycoprotein beta-1,4-N-acetylglucosaminyltransferase, isozyme
TRINITY_DN15427_c0_g1	10090.ENSMUSP00000049355	99.8	0	COG0166	G	Carbohydrate transport and metabolism	glucose-6-phosphate isomerase activity
TRINITY_DN15428_c0_g1	7425.NV10174-PA	51.2	1.3e-16	ENOG410ZQ13	S	Function unknown	Trypsin Inhibitor like cysteine rich domain
TRINITY_DN15430_c0_g1	7222.FBpp0153369	63.1	5e-68	ENOG41123VE	S	Function unknown	TSR2, 20S rRNA accumulation, homolog (S. cerevisiae)
TRINITY_DN15431_c0_g1	7237.FBpp0281064	67.6	1.7e-98	COG2214	O	Posttranslational modification, protein turnover, chaperones	DNAj domain protein
TRINITY_DN15433_c0_g1	7222.FBpp0151425	60.8	2.2e-19	ENOG410XQHI	U	Intracellular trafficking, secretion, and vesicular transport	Cadherins are calcium dependent cell adhesion proteins (By similarity)
TRINITY_DN15433_c0_g2	7260.FBpp0241013	70.9	2e-27	ENOG410XQHI	U	Intracellular trafficking, secretion, and vesicular transport	Cadherins are calcium dependent cell adhesion proteins (By similarity)
TRINITY_DN15433_c0_g6	7260.FBpp0241013	59.8	2.9e-52	ENOG410XQHI	U	Intracellular trafficking, secretion, and vesicular transport	Cadherins are calcium dependent cell adhesion proteins (By similarity)
TRINITY_DN15434_c0_g1	7222.FBpp0145405	63.6	6.5e-122	ENOG410Y91Z	S	Function unknown	Lipase
TRINITY_DN15435_c0_g1	7260.FBpp0245640	59.7	8.8e-35	ENOG41127VN	S	Function unknown	NA
TRINITY_DN15436_c0_g2	7217.FBpp0124478	92.5	5e-72	COG5126	D	Cell cycle control, cell division, chromosome partitioning	Calcium-binding protein
TRINITY_DN15436_c0_g2	7217.FBpp0124478	92.5	5e-72	COG5126	T	Signal transduction mechanisms	Calcium-binding protein
TRINITY_DN15436_c0_g2	7217.FBpp0124478	92.5	5e-72	COG5126	Z	Cytoskeleton	Calcium-binding protein
TRINITY_DN15439_c0_g1	7222.FBpp0151865	81.5	2.1e-25	COG5032	B	Chromatin structure and dynamics	phosphatidylinositol kinase activity
TRINITY_DN15439_c0_g1	7222.FBpp0151865	81.5	2.1e-25	COG5032	D	Cell cycle control, cell division, chromosome partitioning	phosphatidylinositol kinase activity
TRINITY_DN15439_c0_g1	7222.FBpp0151865	81.5	2.1e-25	COG5032	L	Replication, recombination and repair	phosphatidylinositol kinase activity
TRINITY_DN15439_c0_g1	7222.FBpp0151865	81.5	2.1e-25	COG5032	T	Signal transduction mechanisms	phosphatidylinositol kinase activity
TRINITY_DN15439_c0_g1	7222.FBpp0151865	81.5	2.1e-25	COG5032	U	Intracellular trafficking, secretion, and vesicular transport	phosphatidylinositol kinase activity
TRINITY_DN15443_c0_g1	7260.FBpp0240743	76.4	5.9e-95	ENOG410YEVA	S	Function unknown	Transmembrane protein 179
TRINITY_DN15449_c0_g2	7260.FBpp0247017	60.4	9.4e-06	ENOG4110NNH	S	Function unknown	GYR motif
TRINITY_DN15450_c0_g2	7217.FBpp0123511	67.1	4.7e-47	ENOG4111SBW	S	Function unknown	Transmembrane protein 242
TRINITY_DN15451_c0_g2	7227.FBpp0303925	82.8	2.5e-25	COG2453	T	Signal transduction mechanisms	dual specificity phosphatase
TRINITY_DN15454_c0_g1	7222.FBpp0154887	62.2	2e-06	ENOG410YYPB	S	Function unknown	Sphingomyelin phosphodiesterase
TRINITY_DN15458_c0_g1	7222.FBpp0150630	95.7	1.3e-81	COG0081	J	Translation, ribosomal structure and biogenesis	Binds directly to 23S rRNA. The L1 stalk is quite mobile in the ribosome, and is involved in E site tRNA release (By similarity)
TRINITY_DN15461_c1_g7	7070.TC004344-PA	46.9	5.3e-16	ENOG410Y65E	S	Function unknown	Reverse transcriptase (RNA-dependent DNA polymerase)
TRINITY_DN15463_c0_g1	7244.FBpp0238921	44.4	1.3e-41	ENOG410XS5J	S	Function unknown	prolyl 4-hydroxylase
TRINITY_DN15466_c0_g2	7227.FBpp0112395	91.6	1.1e-48	ENOG410XR5B	U	Intracellular trafficking, secretion, and vesicular transport	transient receptor potential cation channel subfamily m member
TRINITY_DN15470_c0_g1	7260.FBpp0246784	54.7	4.6e-08	ENOG41119CE	S	Function unknown	Drosophila Retinin like protein
TRINITY_DN15476_c2_g2	7222.FBpp0154523	79	1.1e-20	COG0665	E	Amino acid transport and metabolism	Catalyzes the last two steps in the biosynthesis of 5- methylaminomethyl-2-thiouridine (mnm(5)s(2)U) at the wobble position (U34) in tRNA. Catalyzes the FAD-dependent demodification of cmnm(5)s(2)U34 to nm(5)s(2)U34, followed by the transfer of a methyl group from S-adenosyl-L-methionine to nm(5)s(2)U34, to form mnm(5)s(2)U34 (By similarity)
TRINITY_DN15478_c1_g1	10116.ENSRNOP00000043141	89.6	9.3e-209	COG1008	C	Energy production and conversion	subunit m
TRINITY_DN15478_c1_g2	10090.ENSMUSP00000094750	100	9.5e-168	COG5019	D	Cell cycle control, cell division, chromosome partitioning	Cell division control protein
TRINITY_DN15478_c1_g2	10090.ENSMUSP00000094750	100	9.5e-168	COG5019	Z	Cytoskeleton	Cell division control protein
TRINITY_DN15478_c1_g3	10090.ENSMUSP00000023520	100	4e-202	ENOG410XXX6	S	Function unknown	mucin 13, cell surface associated
TRINITY_DN15484_c0_g1	7244.FBpp0224562	46.9	5.2e-37	ENOG4111UJN	U	Intracellular trafficking, secretion, and vesicular transport	vacuolar protein sorting 37 homolog
TRINITY_DN15486_c0_g1	7227.FBpp0084776	69.1	5.7e-62	COG0317	K	Transcription	In eubacteria ppGpp (guanosine 3'-diphosphate 5-' diphosphate) is a mediator of the stringent response that coordinates a variety of cellular activities in response to changes in nutritional abundance (By similarity)
TRINITY_DN15486_c0_g1	7227.FBpp0084776	69.1	5.7e-62	COG0317	T	Signal transduction mechanisms	In eubacteria ppGpp (guanosine 3'-diphosphate 5-' diphosphate) is a mediator of the stringent response that coordinates a variety of cellular activities in response to changes in nutritional abundance (By similarity)
TRINITY_DN15487_c0_g6	7029.ACYPI38687-PA	43	2.4e-28	ENOG411206Y	S	Function unknown	transposon protein
TRINITY_DN15489_c3_g1	7029.ACYPI54095-PA	43.9	1.7e-10	ENOG410YTY7	S	Function unknown	Reverse transcriptase (RNA-dependent DNA polymerase)
TRINITY_DN15490_c0_g1	7260.FBpp0239649	81	1.6e-37	ENOG4112B0H	O	Posttranslational modification, protein turnover, chaperones	coiled-coil-helix-coiled-coil-helix domain containing 7
TRINITY_DN15490_c0_g2	7260.FBpp0241468	65.6	3.5e-101	ENOG4111Y41	S	Function unknown	NA
TRINITY_DN15491_c0_g1	7227.FBpp0298040	82.4	3.9e-51	ENOG4111N6W	S	Function unknown	peptidyl-tRNA hydrolase domain containing 1
TRINITY_DN15494_c0_g1	7260.FBpp0252790	35	2.6e-08	NA	NA	NA	NA
TRINITY_DN15494_c0_g2	7425.NV30621-PA	39.2	3.2e-12	NA	NA	NA	NA
TRINITY_DN15495_c0_g1	7227.FBpp0293860	41.7	7.3e-39	ENOG410ZM72	G	Carbohydrate transport and metabolism	NA
TRINITY_DN15498_c0_g2	6085.XP_002169099	51.2	7.2e-23	ENOG410XQZC	S	Function unknown	Sema domain, immunoglobulin domain (Ig), transmembrane domain (TM) and short cytoplasmic domain, (Semaphorin)
TRINITY_DN15498_c0_g2	6085.XP_002169099	51.2	7.2e-23	ENOG410ZN3C	S	Function unknown	von Willebrand factor A domain containing 7
TRINITY_DN15499_c0_g1	7222.FBpp0156290	70.9	3.8e-12	ENOG4111XX0	C	Energy production and conversion	ATPase, H transporting, lysosomal 13kDa, V1 subunit
TRINITY_DN154_c0_g1	39946.BGIOSGA015020-PA	100	1.6e-56	COG1902	C	Energy production and conversion	NADH flavin oxidoreductase, NADH oxidase
TRINITY_DN15502_c0_g2	7222.FBpp0144758	69.8	5.3e-14	ENOG410YRJG	S	Function unknown	Core 1 synthase, glycoprotein-N-acetylgalactosamine 3-beta-galactosyltransferase, 1
TRINITY_DN15506_c1_g1	7222.FBpp0145906	37.3	4.1e-26	ENOG4110N6H	S	Function unknown	NA
TRINITY_DN15508_c2_g2	7244.FBpp0237468	76.1	6.9e-09	COG5307	S	Function unknown	and Sec7 domain
TRINITY_DN15508_c2_g3	7244.FBpp0237468	93.5	7.3e-26	COG5307	S	Function unknown	and Sec7 domain
TRINITY_DN15510_c2_g2	7029.ACYPI34554-PA	40.4	9.1e-08	ENOG410Y65V	S	Function unknown	Retrotransposon protein
TRINITY_DN15511_c0_g1	7217.FBpp0123899	66	5.8e-11	COG1132	V	Defense mechanisms	(ABC) transporter
TRINITY_DN15514_c4_g1	7029.ACYPI34445-PA	55	2.3e-08	ENOG410Y65V	S	Function unknown	Retrotransposon protein
TRINITY_DN15514_c4_g3	5059.CADAFLAP00013483	43.2	7.6e-13	ENOG4111MK6	S	Function unknown	Retrotransposon protein
TRINITY_DN15515_c0_g3	7029.ACYPI47162-PA	37.1	4.3e-09	ENOG410ZMXN	S	Function unknown	Reverse transcriptase (RNA-dependent DNA polymerase)
TRINITY_DN15516_c0_g1	7227.FBpp0086569	69.2	3.6e-33	ENOG4111VHV	S	Function unknown	Sterile alpha motif domain containing 12
TRINITY_DN15522_c0_g1	10090.ENSMUSP00000028239	99.2	0	ENOG410XR0A	S	Function unknown	capping protein (actin filament) gelsolin-like
TRINITY_DN15525_c0_g1	7244.FBpp0225659	51.7	1.5e-11	ENOG4110NE8	S	Function unknown	NA
TRINITY_DN15525_c0_g2	7244.FBpp0225659	49.4	3.5e-17	ENOG4110NE8	S	Function unknown	NA
TRINITY_DN15527_c0_g4	7217.FBpp0125470	57.4	2.1e-79	ENOG4111T8J	S	Function unknown	transposon protein
TRINITY_DN15528_c1_g1	7227.FBpp0087189	85.6	2.1e-56	COG5194	O	Posttranslational modification, protein turnover, chaperones	protein ubiquitination
TRINITY_DN15531_c0_g1	7222.FBpp0147752	43.9	7.1e-20	COG1028	S	Function unknown	Dehydrogenase reductase
TRINITY_DN15539_c0_g1	7260.FBpp0239648	85.9	8.4e-23	ENOG4112B1M	J	Translation, ribosomal structure and biogenesis	Ribosomal protein L33
TRINITY_DN1553_c0_g1	39946.BGIOSGA019000-PA	100	8.4e-14	ENOG410Z0G4	O	Posttranslational modification, protein turnover, chaperones	PPIases accelerate the folding of proteins (By similarity)
TRINITY_DN15542_c0_g3	6085.XP_002168789	55.7	3e-14	ENOG4111T4U	S	Function unknown	to SET domain and mariner transposase fusion Hydra magnipapillata
TRINITY_DN15546_c0_g1	7260.FBpp0250266	43.2	7.9e-25	ENOG410XRTP	S	Function unknown	NA
TRINITY_DN15546_c0_g2	7425.NV18978-PA	54.2	9.3e-13	ENOG410YP2D	S	Function unknown	Integrase core domain protein
TRINITY_DN15546_c0_g3	7425.NV18978-PA	62.5	2.6e-12	ENOG410YP2D	S	Function unknown	Integrase core domain protein
TRINITY_DN15546_c0_g4	7425.NV18978-PA	46.1	6.7e-18	ENOG410YP2D	S	Function unknown	Integrase core domain protein
TRINITY_DN15547_c0_g1	7029.ACYPI25362-PA	45.7	2.1e-18	ENOG410ZE3M	S	Function unknown	NA
TRINITY_DN15549_c0_g1	7244.FBpp0231970	83.3	4e-23	ENOG410XPBB	T	Signal transduction mechanisms	Male germ cell-associated kinase
TRINITY_DN15553_c0_g1	7244.FBpp0228255	77.6	3.6e-139	ENOG410YRVC	S	Function unknown	GPNloop GTPase 2
TRINITY_DN15554_c0_g2	9615.ENSCAFP00000028798	100	4.2e-134	COG0098	J	Translation, ribosomal structure and biogenesis	Located at the back of the 30S subunit body where it stabilizes the conformation of the head with respect to the body (By similarity)
TRINITY_DN15559_c1_g2	6085.XP_002155833	55.6	4.7e-37	ENOG4110RXY	U	Intracellular trafficking, secretion, and vesicular transport	Galactose-3-O-sulfotransferase
TRINITY_DN15561_c0_g1	43151.ADAR002666-PA	29.1	1.4e-23	COG5048	S	Function unknown	Zinc finger protein
TRINITY_DN15564_c0_g1	7217.FBpp0118397	80.6	5e-42	COG1761	K	Transcription	DNA-dependent RNA polymerase catalyzes the transcription of DNA into RNA using the four ribonucleoside triphosphates as substrates
TRINITY_DN15564_c0_g2	7217.FBpp0117897	56.3	6e-53	ENOG410YETF	S	Function unknown	Dynactin 6
TRINITY_DN15564_c0_g3	7260.FBpp0240096	75.2	1.3e-126	COG0388	S	Function unknown	nitrilase cyanide hydratase and apolipoprotein n-acyltransferase
TRINITY_DN15566_c0_g1	7245.FBpp0270524	91.5	6.7e-80	ENOG4111FJQ	A	RNA processing and modification	Nuclear cap-binding protein subunit
TRINITY_DN15566_c0_g2	7425.NV12839-PA	27.3	8.9e-15	ENOG4111VZ0	S	Function unknown	coiled-coil domain containing 134
TRINITY_DN15567_c0_g1	7260.FBpp0253378	87.5	7.9e-139	COG0330	O	Posttranslational modification, protein turnover, chaperones	Band 7 protein
TRINITY_DN15569_c0_g1	7244.FBpp0229215	82.4	8e-90	ENOG410XQCK	U	Intracellular trafficking, secretion, and vesicular transport	transmembrane emp24 domain trafficking protein 2
TRINITY_DN15573_c0_g1	7260.FBpp0252485	40.6	5.9e-52	ENOG4111K4N	G	Carbohydrate transport and metabolism	Major Facilitator Superfamily
TRINITY_DN15574_c0_g1	7245.FBpp0267956	66.7	1.8e-06	ENOG410XRPT	T	Signal transduction mechanisms	pleckstrin homology domain containing, family G (with RhoGef domain) member
TRINITY_DN15583_c0_g1	7244.FBpp0224619	96.3	8.1e-68	COG2163	J	Translation, ribosomal structure and biogenesis	(ribosomal) protein
TRINITY_DN15584_c0_g1	7244.FBpp0238937	60.7	1.1e-84	COG5640	O	Posttranslational modification, protein turnover, chaperones	protease
TRINITY_DN15584_c0_g2	7237.FBpp0297465	35.9	5.3e-09	COG5640	O	Posttranslational modification, protein turnover, chaperones	protease
TRINITY_DN15586_c0_g2	7260.FBpp0251083	95.7	9.6e-30	ENOG4112229	J	Translation, ribosomal structure and biogenesis	Ribosomal protein L38
TRINITY_DN15587_c0_g1	7217.FBpp0126712	87	4.7e-34	ENOG410YVGC	S	Function unknown	Cuticle protein
TRINITY_DN15589_c0_g1	7260.FBpp0246226	37.9	1.9e-28	NA	NA	NA	NA
TRINITY_DN15590_c0_g1	7227.FBpp0080395	83.3	8.8e-62	COG0526	O	Posttranslational modification, protein turnover, chaperones	Thioredoxin
TRINITY_DN15594_c0_g1	7227.FBpp0082434	48.5	1.2e-24	ENOG410XP19	S	Function unknown	INO80 complex subunit D
TRINITY_DN15595_c1_g1	6085.XP_002162231	57.5	1e-14	ENOG410ZINI	S	Function unknown	Pfam:Transposase_5
TRINITY_DN15595_c1_g2	6085.XP_002162231	46.8	2.1e-46	ENOG410ZINI	S	Function unknown	Pfam:Transposase_5
TRINITY_DN15597_c0_g1	7244.FBpp0234371	67.8	7.2e-75	ENOG410Y8KS	S	Function unknown	ER membrane protein complex subunit
TRINITY_DN15599_c0_g1	7244.FBpp0232566	96.3	5.5e-101	COG0202	K	Transcription	DNA-dependent RNA polymerase catalyzes the transcription of DNA into RNA using the four ribonucleoside triphosphates as substrates (By similarity)
TRINITY_DN15600_c0_g1	7222.FBpp0148458	77.6	1e-15	ENOG411241C	U	Intracellular trafficking, secretion, and vesicular transport	vacuolar proton-transporting V-type ATPase complex assembly
TRINITY_DN15604_c0_g1	7217.FBpp0122153	74	1e-72	ENOG4111K05	S	Function unknown	SAP30 binding protein
TRINITY_DN15605_c0_g1	10090.ENSMUSP00000093955	100	1.9e-239	COG0625	O	Posttranslational modification, protein turnover, chaperones	glutathione Stransferase
TRINITY_DN15606_c0_g1	7260.FBpp0241330	74.4	5.4e-106	ENOG4112A6B	S	Function unknown	NA
TRINITY_DN15607_c0_g1	7245.FBpp0266762	76.6	1.8e-48	ENOG4111N81	U	Intracellular trafficking, secretion, and vesicular transport	positive regulation of triglyceride biosynthetic process
TRINITY_DN15610_c0_g1	7244.FBpp0230805	45.1	1.1e-10	ENOG41121N2	O	Posttranslational modification, protein turnover, chaperones	zinc ion binding
TRINITY_DN15613_c0_g1	12957.ACEP_00007719-PA	41.1	3.5e-09	COG2036	B	Chromatin structure and dynamics	Core component of nucleosome. Nucleosomes wrap and compact DNA into chromatin, limiting DNA accessibility to the cellular machineries which require DNA as a template. Histones thereby play a central role in transcription regulation, DNA repair, DNA replication and chromosomal stability. DNA accessibility is regulated via a complex set of post-translational modifications of histones, also called h…
TRINITY_DN15616_c0_g1	7165.AGAP010775-PA	56.8	1e-37	ENOG410ZYS4	S	Function unknown	fibrinogen
TRINITY_DN15618_c2_g1	7029.ACYPI45053-PA	35.1	6.7e-07	ENOG410YTY7	S	Function unknown	Reverse transcriptase (RNA-dependent DNA polymerase)
TRINITY_DN15618_c2_g4	7029.ACYPI21752-PA	57.7	6.1e-27	ENOG410ZRSQ	S	Function unknown	NA
TRINITY_DN15621_c0_g1	9606.ENSP00000440045	100	1.1e-29	COG0474	P	Inorganic ion transport and metabolism	P-type atpase
TRINITY_DN15621_c1_g12	10090.ENSMUSP00000032974	99.8	0	COG0474	P	Inorganic ion transport and metabolism	P-type atpase
TRINITY_DN15621_c1_g5	7227.FBpp0072125	94.8	1.6e-171	COG0474	P	Inorganic ion transport and metabolism	P-type atpase
TRINITY_DN15623_c0_g1	7244.FBpp0229183	53.1	5.1e-38	ENOG410YD9D	G	Carbohydrate transport and metabolism	Synaptic vesicle protein
TRINITY_DN15624_c0_g1	7217.FBpp0126917	82.8	9.9e-40	ENOG41121M0	C	Energy production and conversion	ATPase, H transporting, lysosomal 9kDa, V0 subunit e1
TRINITY_DN15630_c0_g1	7237.FBpp0286769	94.1	1.1e-119	ENOG410XPCN	S	Function unknown	Polycomb group ring finger
TRINITY_DN15632_c2_g2	7029.ACYPI40034-PA	43.9	7.5e-07	NA	NA	NA	NA
TRINITY_DN15632_c4_g1	7245.FBpp0262415	73.8	5.8e-09	COG0167	F	Nucleotide transport and metabolism	Catalyzes the conversion of dihydroorotate to orotate
TRINITY_DN15632_c4_g1	7245.FBpp0262415	73.8	5.8e-09	COG0493	E	Amino acid transport and metabolism	metal cluster binding
TRINITY_DN15632_c4_g1	7245.FBpp0262415	73.8	5.8e-09	COG1146	C	Energy production and conversion	metal cluster binding
TRINITY_DN15634_c0_g4	7237.FBpp0288032	49.4	3.3e-12	COG4886	S	Function unknown	leucine Rich Repeat
TRINITY_DN15635_c0_g1	7244.FBpp0234524	87	1.4e-74	COG5078	O	Posttranslational modification, protein turnover, chaperones	ubiquitin-conjugating enzyme
TRINITY_DN15636_c0_g1	7244.FBpp0236713	51.8	5.4e-49	ENOG410XRWT	I	Lipid transport and metabolism	elongation of very long chain fatty acids protein
TRINITY_DN15638_c1_g1	7244.FBpp0236847	64.3	1.2e-76	COG0596	S	Function unknown	Alpha beta hydrolase
TRINITY_DN15638_c1_g2	43151.ADAR000930-PA	52.9	4.3e-14	COG0596	S	Function unknown	Alpha beta hydrolase
TRINITY_DN15639_c0_g1	7244.FBpp0236632	68.2	4.2e-48	COG0673	S	Function unknown	oxidoreductase
TRINITY_DN15642_c0_g1	7176.CPIJ003456-PA	40.7	1.2e-18	COG3648	Q	Secondary metabolites biosynthesis, transport and catabolism	Catalyzes the oxidation of uric acid to 5- hydroxyisourate, which is further processed to form (S)-allantoin (By similarity)
TRINITY_DN15643_c0_g2	7227.FBpp0074092	74	8e-38	ENOG4111W2Y	S	Function unknown	NA
TRINITY_DN15645_c0_g1	7244.FBpp0228832	39	1.9e-10	ENOG41112S2	G	Carbohydrate transport and metabolism	Cardioactive peptide. Corazonin is probably involved in the physiological regulation of the heart beat. Clock (Clk) and cycle (cyc) proteins negatively regulate Crz transcription in a cell-specific manner
TRINITY_DN15646_c0_g1	7237.FBpp0274466	82.5	3e-72	COG5081	S	Function unknown	S. cerevisiae
TRINITY_DN15650_c0_g1	7260.FBpp0241915	96.1	2.9e-109	ENOG410XQN5	S	Function unknown	member RAS oncogene family
TRINITY_DN15653_c0_g1	7245.FBpp0271105	73.5	7.8e-58	COG1490	J	Translation, ribosomal structure and biogenesis	Hydrolyzes D-tyrosyl-tRNA(Tyr) into D-tyrosine and free tRNA(Tyr). Could be a defense mechanism against a harmful effect of D-tyrosine (By similarity)
TRINITY_DN15653_c1_g2	7217.FBpp0117297	55.7	2.5e-09	COG0705	S	Function unknown	rhomboid family
TRINITY_DN15656_c0_g1	7237.FBpp0278337	86.1	8e-31	ENOG411264F	S	Function unknown	NA
TRINITY_DN15657_c0_g1	7070.TC010686-PA	40.1	4.9e-127	ENOG410Z1QR	S	Function unknown	NA
TRINITY_DN15659_c0_g1	7260.FBpp0243919	89.2	1e-124	COG0463	M	Cell wall/membrane/envelope biogenesis	Glycosyl transferase, family 2
TRINITY_DN15665_c1_g2	7029.ACYPI003158-PA	44	3.3e-12	ENOG410ZNVY	O	Posttranslational modification, protein turnover, chaperones	G2 M-phase specific E3 ubiquitin protein ligase
TRINITY_DN15666_c1_g1	7260.FBpp0246106	85.2	1.7e-18	COG0659	P	Inorganic ion transport and metabolism	sulfate transporter
TRINITY_DN15666_c3_g1	7227.FBpp0301202	83.7	5.5e-139	COG5640	O	Posttranslational modification, protein turnover, chaperones	protease
TRINITY_DN15674_c1_g2	7222.FBpp0147494	74.8	1.2e-140	ENOG410XNRB	T	Signal transduction mechanisms	serine threonine-protein kinase
TRINITY_DN15678_c0_g1	7260.FBpp0245795	74.4	2.1e-31	COG4281	I	Lipid transport and metabolism	Acyl-CoA binding domain containing
TRINITY_DN15679_c1_g1	7244.FBpp0232502	72.9	9.3e-31	ENOG4111IJ9	J	Translation, ribosomal structure and biogenesis	Mitochondrial ribosomal protein S23
TRINITY_DN15680_c1_g3	7217.FBpp0126346	61.2	5.3e-61	ENOG410XTIB	S	Function unknown	COMM domain containing 2
TRINITY_DN15680_c1_g4	7244.FBpp0236959	77.1	1.1e-136	COG5106	S	Function unknown	ribosome production factor 2 homolog
TRINITY_DN15682_c0_g1	7227.FBpp0292121	50	2.6e-17	NA	NA	NA	NA
TRINITY_DN15687_c0_g1	7260.FBpp0246841	44.9	3.8e-32	ENOG410XRTP	S	Function unknown	NA
TRINITY_DN15687_c0_g2	7029.ACYPI22680-PA	52.4	2.7e-21	COG2801	L	Replication, recombination and repair	Retrotransposon protein
TRINITY_DN15691_c0_g1	7222.FBpp0149669	49.3	1.8e-10	ENOG410XT8F	S	Function unknown	Juvenile hormone-inducible protein
TRINITY_DN15691_c0_g2	7222.FBpp0149669	68.7	1.2e-81	ENOG410XT8F	S	Function unknown	Juvenile hormone-inducible protein
TRINITY_DN15696_c0_g1	7244.FBpp0237710	24.4	1.7e-12	ENOG4111CVG	S	Function unknown	THAP domain
TRINITY_DN15697_c3_g1	7425.NV20563-PA	50.7	9e-13	ENOG410Y65V	S	Function unknown	Retrotransposon protein
TRINITY_DN15697_c3_g3	7425.NV20563-PA	56.8	1.8e-17	ENOG410Y65V	S	Function unknown	Retrotransposon protein
TRINITY_DN15701_c0_g3	7217.FBpp0114917	70.5	8.9e-34	ENOG411273P	O	Posttranslational modification, protein turnover, chaperones	COX16 cytochrome c oxidase assembly homolog (S. cerevisiae)
TRINITY_DN15702_c0_g2	69293.ENSGACP00000013931	100	5.2e-61	COG5262	B	Chromatin structure and dynamics	histone h2a
TRINITY_DN15702_c0_g4	7217.FBpp0118600	30.1	4.7e-10	ENOG4110N2T	S	Function unknown	NA
TRINITY_DN15702_c0_g7	7176.CPIJ015009-PA	97.9	3.8e-67	COG2036	B	Chromatin structure and dynamics	Core component of nucleosome. Nucleosomes wrap and compact DNA into chromatin, limiting DNA accessibility to the cellular machineries which require DNA as a template. Histones thereby play a central role in transcription regulation, DNA repair, DNA replication and chromosomal stability. DNA accessibility is regulated via a complex set of post-translational modifications of histones, also called h…
TRINITY_DN15704_c0_g1	7244.FBpp0228565	40.3	9.1e-42	ENOG4110AJ7	I	Lipid transport and metabolism	glucose-6-phosphatase, catalytic
TRINITY_DN15705_c0_g1	7244.FBpp0238036	90.9	8.2e-11	ENOG41124SW	U	Intracellular trafficking, secretion, and vesicular transport	NADH dehydrogenase (ubiquinone) 1 alpha subcomplex
TRINITY_DN15705_c0_g2	7245.FBpp0267670	87	5e-29	ENOG41124SW	U	Intracellular trafficking, secretion, and vesicular transport	NADH dehydrogenase (ubiquinone) 1 alpha subcomplex
TRINITY_DN15712_c0_g1	7244.FBpp0227368	53.7	6e-68	ENOG4111SYH	S	Function unknown	Peroxisomal membrane protein
TRINITY_DN15714_c1_g1	7217.FBpp0117859	70.2	1.8e-85	COG0495	J	Translation, ribosomal structure and biogenesis	Leucyl-trna synthetase
TRINITY_DN15718_c0_g1	7244.FBpp0229203	90.5	6.4e-46	COG5251	K	Transcription	TAF11 RNA polymerase II, TATA box binding protein (TBP)-associated factor
TRINITY_DN1571_c0_g1	9544.ENSMMUP00000029517	73	3.5e-22	ENOG410XXU1	I	Lipid transport and metabolism	NADH dehydrogenase (ubiquinone) 1 beta subcomplex, 1, 7kDa
TRINITY_DN15722_c0_g2	7260.FBpp0246273	37.9	3.1e-08	COG4642	S	Function unknown	whole genome shotgun sequence
TRINITY_DN15723_c0_g1	7222.FBpp0154153	72.7	9.4e-74	ENOG4111XSQ	S	Function unknown	canopy 1 homolog (zebrafish)
TRINITY_DN15727_c0_g1	7244.FBpp0233540	64.1	5.4e-07	ENOG4112535	S	Function unknown	Mitochondrial inner membrane organizing system
TRINITY_DN15728_c0_g1	7244.FBpp0235598	82.2	5.5e-157	ENOG4111KTW	S	Function unknown	prophenoloxidase
TRINITY_DN15735_c0_g1	7245.FBpp0258546	66.3	1.1e-34	COG5640	O	Posttranslational modification, protein turnover, chaperones	protease
TRINITY_DN15735_c0_g2	7244.FBpp0235267	55.2	3.6e-35	COG5640	O	Posttranslational modification, protein turnover, chaperones	protease
TRINITY_DN15736_c0_g1	7244.FBpp0228230	62.7	9.5e-53	ENOG410XR1Q	T	Signal transduction mechanisms	CDC42 binding protein kinase
TRINITY_DN15736_c0_g3	7227.FBpp0304889	89.6	3.4e-49	ENOG410XR1Q	T	Signal transduction mechanisms	CDC42 binding protein kinase
TRINITY_DN15739_c2_g5	7245.FBpp0258373	37.3	8.5e-23	ENOG411281S	S	Function unknown	CDK5 regulatory subunit associated protein 2
TRINITY_DN15741_c0_g1	7237.FBpp0276345	65.6	1.4e-76	ENOG410YE53	S	Function unknown	Family with sequence similarity 76, member
TRINITY_DN15743_c0_g1	7260.FBpp0244716	89.3	5.4e-30	COG0553	L	Replication, recombination and repair	helicase
TRINITY_DN15743_c0_g2	7244.FBpp0232697	76.2	1.6e-102	COG0553	L	Replication, recombination and repair	helicase
TRINITY_DN15743_c0_g5	7260.FBpp0244716	78.8	3.3e-23	COG0553	L	Replication, recombination and repair	helicase
TRINITY_DN15745_c0_g1	7260.FBpp0243879	54.3	1e-22	ENOG4110PPR	S	Function unknown	Chitin binding Peritrophin-A domain
TRINITY_DN15747_c0_g1	7260.FBpp0242074	53	1.7e-57	NA	NA	NA	NA
TRINITY_DN15747_c0_g2	7244.FBpp0237889	56.3	7.5e-20	ENOG410XPPF	S	Function unknown	Protein of unknown function (DUF1679)
TRINITY_DN15748_c0_g1	748671.LCRIS_00061	60.7	4e-28	ENOG410Y13W	S	Function unknown	PG1 protein, homology to Homo sapiens
TRINITY_DN15748_c0_g3	395019.BMULJ_05098	82.6	4.9e-12	ENOG410Y13W	S	Function unknown	PG1 protein, homology to Homo sapiens
TRINITY_DN15748_c0_g4	395019.BMULJ_05098	91.4	3.6e-08	ENOG410Y13W	S	Function unknown	PG1 protein, homology to Homo sapiens
TRINITY_DN15749_c0_g1	30611.ENSOGAP00000001793	22.4	2.8e-14	ENOG410YBAR	S	Function unknown	Complement factor
TRINITY_DN15753_c0_g1	12957.ACEP_00008255-PA	70.6	1.9e-70	COG0023	J	Translation, ribosomal structure and biogenesis	translation initiation factor
TRINITY_DN15760_c0_g1	7244.FBpp0228839	53.7	5.3e-09	NA	NA	NA	NA
TRINITY_DN15760_c0_g2	7244.FBpp0228839	43.8	5e-30	NA	NA	NA	NA
TRINITY_DN15760_c0_g3	7244.FBpp0228839	61.2	5.5e-28	NA	NA	NA	NA
TRINITY_DN15761_c0_g1	6945.ISCW009274-PA	88.2	2.6e-07	ENOG410XP1U	S	Function unknown	small GTPase mediated signal transduction
TRINITY_DN15765_c1_g1	7222.FBpp0145946	61.5	4.1e-06	ENOG410YD9N	U	Intracellular trafficking, secretion, and vesicular transport	post-GPI attachment to proteins 1
TRINITY_DN15767_c0_g2	7237.FBpp0287140	95.5	7.4e-191	COG0462	F	Nucleotide transport and metabolism	Phosphoribosyl pyrophosphate synthase
TRINITY_DN15768_c1_g2	6085.XP_002168789	57.6	4.2e-17	ENOG4111T4U	S	Function unknown	to SET domain and mariner transposase fusion Hydra magnipapillata
TRINITY_DN15768_c1_g3	6085.XP_002168789	63.8	7.1e-23	ENOG4111T4U	S	Function unknown	to SET domain and mariner transposase fusion Hydra magnipapillata
TRINITY_DN15768_c1_g6	6085.XP_002168789	66.7	2.5e-14	ENOG4111T4U	S	Function unknown	to SET domain and mariner transposase fusion Hydra magnipapillata
TRINITY_DN15768_c2_g1	6085.XP_002159188	58.3	1.8e-20	ENOG410Z25J	S	Function unknown	Hydra magnipapillata
TRINITY_DN15769_c0_g1	7227.FBpp0112092	65.5	1.3e-46	ENOG4111IPI	K	Transcription	Component of the transcription regulatory histone acetylation (HAT) complex SAGA, a multiprotein complex that activates transcription by remodeling chromatin and mediating histone acetylation and deubiquitination. Within the SAGA complex, participates in a subcomplex that specifically deubiquitinates histone H2B. The SAGA complex is recruited to specific gene promoters by activators, where it is …
TRINITY_DN15774_c0_g1	7244.FBpp0238265	66.3	3.1e-83	COG5094	K	Transcription	RNA polymerase II, TATA box binding protein (TBP)-associated factor
TRINITY_DN15774_c0_g2	7244.FBpp0237786	81.8	3.1e-167	COG0470	L	Replication, recombination and repair	DNA polymerase III subunit delta'
TRINITY_DN15778_c0_g1	121225.PHUM411900-PA	62.8	1.6e-63	COG1028	S	Function unknown	Dehydrogenase reductase
TRINITY_DN15782_c0_g1	43151.ADAR000227-PA	47.7	1.9e-07	ENOG410Z518	S	Function unknown	THAP domain containing 9
TRINITY_DN15786_c0_g1	7237.FBpp0282964	70.3	3e-65	COG0693	S	Function unknown	PfpI family
TRINITY_DN15787_c0_g1	7237.FBpp0284917	81.5	1.2e-123	COG5090	K	Transcription	factor iif
TRINITY_DN15788_c0_g1	7244.FBpp0227310	81.2	1e-62	ENOG4111QHM	G	Carbohydrate transport and metabolism	those in tissues and body fluids are associated with the monocyte- macrophage system and enhance the activity of immunoagents
TRINITY_DN15788_c0_g2	7222.FBpp0149893	84.4	1.3e-59	ENOG4111QHM	G	Carbohydrate transport and metabolism	those in tissues and body fluids are associated with the monocyte- macrophage system and enhance the activity of immunoagents
TRINITY_DN15794_c0_g4	7245.FBpp0266712	80	6.1e-20	ENOG410Y7F2	S	Function unknown	protein phosphatase 1, regulatory subunit
TRINITY_DN15796_c0_g1	7217.FBpp0124102	78.1	6.6e-144	COG0846	K	Transcription	NAD-dependent protein deacetylase which modulates the activities of several enzymes which are inactive in their acetylated form
TRINITY_DN15799_c0_g1	7237.FBpp0272842	92.6	2.9e-93	COG0456	S	Function unknown	acetyltransferase
TRINITY_DN1579_c0_g1	39946.BGIOSGA009572-PA	100	8.7e-42	COG0685	E	Amino acid transport and metabolism	Methylenetetrahydrofolate reductase
TRINITY_DN15803_c0_g1	7244.FBpp0231808	89.6	1.3e-32	COG0211	J	Translation, ribosomal structure and biogenesis	50S ribosomal protein l27
TRINITY_DN15806_c0_g2	7217.FBpp0115130	40	1.1e-49	COG5648	B	Chromatin structure and dynamics	high mobility group
TRINITY_DN15808_c0_g1	7237.FBpp0274746	83.9	5.3e-65	COG1358	J	Translation, ribosomal structure and biogenesis	(ribosomal) protein
TRINITY_DN15810_c0_g2	7245.FBpp0263754	61.9	7.1e-26	ENOG410XUB8	K	Transcription	RNA polymerase II transcriptional coactivator
TRINITY_DN15810_c0_g3	7222.FBpp0144156	72.1	5.1e-75	ENOG4111G1S	S	Function unknown	Transmembrane protein 222
TRINITY_DN15814_c0_g1	7227.FBpp0075631	73.7	2.1e-52	COG0292	J	Translation, ribosomal structure and biogenesis	Binds directly to 23S ribosomal RNA and is necessary for the in vitro assembly process of the 50S ribosomal subunit. It is not involved in the protein synthesizing functions of that subunit (By similarity)
TRINITY_DN15815_c0_g2	7227.FBpp0290878	81.9	9.5e-40	ENOG410XP5T	O	Posttranslational modification, protein turnover, chaperones	Lin-7 homolog
TRINITY_DN15817_c0_g1	7237.FBpp0272711	60.5	6.2e-38	ENOG410YSMS	S	Function unknown	Odorant-binding protein
TRINITY_DN15818_c0_g1	7260.FBpp0244882	71.6	6.3e-40	ENOG410XU4Q	S	Function unknown	Insect cuticle protein
TRINITY_DN15818_c0_g4	7260.FBpp0244882	76.7	1.4e-08	ENOG410XU4Q	S	Function unknown	Insect cuticle protein
TRINITY_DN15819_c0_g1	7222.FBpp0144660	62	2.7e-08	ENOG4110VJZ	S	Function unknown	chromosome 9 open reading frame 172
TRINITY_DN15824_c0_g1	7227.FBpp0072939	71.8	4.2e-38	COG3119	P	Inorganic ion transport and metabolism	Sulfatase
TRINITY_DN15824_c0_g3	7217.FBpp0127402	59.3	2.1e-09	COG3119	P	Inorganic ion transport and metabolism	Sulfatase
TRINITY_DN15827_c0_g2	7244.FBpp0237462	73.3	6.1e-18	ENOG410XSEC	U	Intracellular trafficking, secretion, and vesicular transport	huntingtin
TRINITY_DN15828_c2_g2	7029.ACYPI35704-PA	45.8	1.2e-16	ENOG410YN3V	S	Function unknown	NA
TRINITY_DN15833_c0_g1	7425.NV24867-PA	47	2.4e-39	ENOG410YF9I	S	Function unknown	Reverse transcriptase (RNA-dependent DNA polymerase)
TRINITY_DN15836_c2_g1	7260.FBpp0244742	42.2	3.4e-14	ENOG410YIVI	S	Function unknown	NA
TRINITY_DN15837_c0_g1	7260.FBpp0253424	92.8	1.2e-37	ENOG4112266	J	Translation, ribosomal structure and biogenesis	40S ribosomal protein S21
TRINITY_DN15838_c0_g4	7244.FBpp0226404	68.1	2.4e-24	COG5048	S	Function unknown	Zinc finger protein
TRINITY_DN15839_c0_g1	7176.CPIJ000031-PA	62.9	8.8e-91	ENOG410XSIX	O	Posttranslational modification, protein turnover, chaperones	glutathione Stransferase
TRINITY_DN15840_c1_g2	7227.FBpp0089070	78.3	2.1e-63	COG1132	V	Defense mechanisms	(ABC) transporter
TRINITY_DN15841_c0_g1	7244.FBpp0228284	71.6	1.1e-123	ENOG410XTIJ	S	Function unknown	DCN1, defective in cullin neddylation 1, domain containing
TRINITY_DN15842_c0_g1	7245.FBpp0263720	75.4	2.6e-83	COG0127	F	Nucleotide transport and metabolism	Pyrophosphatase that hydrolyzes non-canonical purine nucleotides such as XTP and ITP dITP to their respective monophosphate derivatives. Might exclude non-canonical purines from DNA precursor pool, thus preventing their incorporation into DNA and avoiding chromosomal lesions (By similarity)
TRINITY_DN15844_c0_g2	7222.FBpp0153641	31.7	1.2e-10	ENOG4110NHQ	S	Function unknown	NA
TRINITY_DN15846_c0_g2	7217.FBpp0118612	69.6	9.4e-67	COG1819	S	Function unknown	Transferase
TRINITY_DN15846_c0_g3	7217.FBpp0118612	60.2	1.2e-72	COG1819	S	Function unknown	Transferase
TRINITY_DN15847_c1_g1	7244.FBpp0232064	50.5	9.9e-24	ENOG4111QTN	S	Function unknown	ADP-ribosylation factor-like 14 effector protein
TRINITY_DN15850_c0_g1	7260.FBpp0254573	63.6	8.4e-67	ENOG4111TR4	C	Energy production and conversion	etc complex i subunit conserved region
TRINITY_DN15851_c0_g1	7217.FBpp0122087	53.3	2.8e-14	COG0172	J	Translation, ribosomal structure and biogenesis	Catalyzes the attachment of serine to tRNA(Ser). Is also able to aminoacylate tRNA(Sec) with serine, to form the misacylated tRNA L-seryl-tRNA(Sec), which will be further converted into selenocysteinyl-tRNA(Sec) (By similarity)
[truncated: 11,525 more rows]
