# Supplementary material for: Heat Shock Protein Genes Affect the Rapid Cold Hardening Ability of Two Invasive Tephritids
Source: Insects. 2024 Jan 29;15(2):90. doi: 10.3390/insects15020090 (PMC10889258; doi:10.3390/insects15020090)
Supplement: Supplementary file 1 [file insects-15-00090-s001.zip › annotation/gene_annotation.xlsx]

## Sheet: Sheet1
Gene_ID	Length	Trans_ID	Annotation	Name	swissprot_description	GO_Term	NOG	KOEntry	KODescription	EC	KEGG_Pathway	Pfam_description
TRINITY_DN10002_c0_g1	253	TRINITY_DN10002_c0_g1_i1	-	-	-	-	-	-	-	-	-	-
TRINITY_DN10006_c0_g1	210	TRINITY_DN10006_c0_g1_i1	PREDICTED: uncharacterized protein LOC105222439 [Bactrocera dorsalis]	-	-	-	ENOG41114F7(Protein of unknown function (DUF753))	-	-	-	-	-
TRINITY_DN10009_c0_g1	302	TRINITY_DN10009_c0_g1_i1	-	-	-	-	-	-	-	-	-	-
TRINITY_DN10011_c0_g1	652	TRINITY_DN10011_c0_g1_i1	PREDICTED: uncharacterized protein LOC105229907 [Bactrocera dorsalis]	-	-	-	ENOG411189I(Protein of unknown function (DUF1091))	-	-	-	-	A0A0L0BWR1.1 PF06477.11;DUF1091;
TRINITY_DN10013_c0_g1	231	TRINITY_DN10013_c0_g1_i1	RecName: Full=Kelch domain-containing protein 3; AltName: Full=Protein Peas; AltName: Full=Testis intracellular mediator protein	Klhdc3	Kelch domain-containing protein 3 OS=Mus musculus GN=Klhdc3 PE=2 SV=1	GO:0000790(nuclear chromatin);GO:0003682(chromatin binding);GO:0005654(nucleoplasm);GO:0005737(cytoplasm);GO:0008150(biological_process);GO:0051321(meiotic cell cycle)	ENOG410Y5WM(Kelch domain containing)	NA	NA	NA	NA(NA)	S9WKC0.1 PF07646.13;Kelch_2;
TRINITY_DN10014_c0_g1	265	TRINITY_DN10014_c0_g1_i1	-	-	-	-	-	-	-	-	-	-
TRINITY_DN10017_c0_g1	214	TRINITY_DN10017_c0_g1_i1	PREDICTED: probable kinetochore protein NDC80 [Bactrocera dorsalis]	-	-	-	-	-	-	-	-	-
TRINITY_DN10022_c0_g1	255	TRINITY_DN10022_c0_g1_i1	-	-	-	-	-	-	-	-	-	-
TRINITY_DN10023_c0_g1	242	TRINITY_DN10023_c0_g1_i1	PREDICTED: LOW QUALITY PROTEIN: proteasome-associated protein ECM29 homolog [Bactrocera dorsalis]	CG8858	Proteasome-associated protein ECM29 homolog OS=Drosophila melanogaster GN=CG8858 PE=1 SV=1	GO:0000502(proteasome complex);GO:0003674(molecular_function);GO:0005634(nucleus);GO:0005737(cytoplasm);GO:0008150(biological_process);GO:0043248(proteasome assembly)	ENOG410XPYT(Proteasome-associated protein ECM29 homolog)	NA	NA	NA	NA(NA)	-
TRINITY_DN10026_c0_g1	314	TRINITY_DN10026_c0_g1_i1;TRINITY_DN10026_c0_g1_i2	mCG7661 [Mus musculus]	RPL37A	60S ribosomal protein L37a OS=Bos taurus GN=RPL37A PE=3 SV=3	GO:0003735(structural constituent of ribosome);GO:0005634(nucleus);GO:0005925(focal adhesion);GO:0006412(translation);GO:0022625(cytosolic large ribosomal subunit);GO:0046872(metal ion binding);GO:0070062(extracellular exosome)	COG1997(Ribosomal protein)	K02921	large subunit ribosomal protein L37Ae	-	cfa03010(Ribosome)	A7YY10.1 PF01780.17;Ribosomal_L37ae;
TRINITY_DN10028_c0_g1	204	TRINITY_DN10028_c0_g1_i1	-	-	-	-	-	-	-	-	-	-
TRINITY_DN10038_c0_g1	229	TRINITY_DN10038_c0_g1_i1	PREDICTED: uncharacterized protein LOC106615497 [Bactrocera oleae]	-	-	-	-	-	-	-	-	-
TRINITY_DN1003_c0_g1	205	TRINITY_DN1003_c0_g1_i1	PREDICTED: protein sidekick, partial [Bactrocera dorsalis]	sdk	Protein sidekick OS=Drosophila melanogaster GN=sdk PE=1 SV=2	GO:0005887(integral component of plasma membrane);GO:0042675(compound eye cone cell differentiation);GO:0046533(negative regulation of photoreceptor cell differentiation);GO:0050931(pigment cell differentiation);GO:0098595(perivitelline space)	ENOG410YMNG(sidekick cell adhesion molecule 2)	NA	NA	NA	NA(NA)	A0A0L0BT34.1 PF07679.14;I-set;
TRINITY_DN10041_c0_g1	310	TRINITY_DN10041_c0_g1_i1	PREDICTED: probable serine/threonine-protein kinase dyrk2 [Zeugodacus cucurbitae]	-	-	-	-	-	-	-	-	-
TRINITY_DN10042_c0_g1	268	TRINITY_DN10042_c0_g1_i1;TRINITY_DN10042_c0_g1_i2;TRINITY_DN10042_c0_g1_i3	-	-	-	-	-	-	-	-	-	-
TRINITY_DN10045_c0_g1	328	TRINITY_DN10045_c0_g1_i1;TRINITY_DN10045_c0_g1_i2	-	-	-	-	-	-	-	-	-	-
TRINITY_DN10048_c0_g2	203	TRINITY_DN10048_c0_g2_i1	PREDICTED: protein claret segregational [Bactrocera dorsalis]	ncd	Protein claret segregational OS=Drosophila melanogaster GN=ncd PE=1 SV=1	GO:0000022(mitotic spindle elongation);GO:0000212(meiotic spindle organization);GO:0001578(microtubule bundle formation);GO:0003777(microtubule motor activity);GO:0005524(ATP binding);GO:0005634(nucleus);GO:0005813(centrosome);GO:0005815(microtubule organizing center);GO:0005819(spindle);GO:0005871(kinesin complex);GO:0005874(microtubule);GO:0007018(microtubule-based movement);GO:0007051(spindle …	COG5059(Kinesin family member)	NA	NA	NA	NA(NA)	-
TRINITY_DN10052_c0_g1	221	TRINITY_DN10052_c0_g1_i1	PREDICTED: uncharacterized protein LOC105224980 isoform X3 [Bactrocera dorsalis]	-	-	GO:0003674(molecular_function);GO:0005927(muscle tendon junction);GO:0016324(apical plasma membrane);GO:0048104(establishment of body hair or bristle planar orientation)	ENOG4111TH5(NA)	-	-	-	-	-
TRINITY_DN10054_c0_g1	259	TRINITY_DN10054_c0_g1_i1	-	-	-	-	-	-	-	-	-	-
TRINITY_DN10054_c0_g2	280	TRINITY_DN10054_c0_g2_i1	-	-	-	-	-	-	-	-	-	-
TRINITY_DN10055_c0_g1	299	TRINITY_DN10055_c0_g1_i1	-	-	-	-	-	-	-	-	-	-
TRINITY_DN1005_c0_g1	372	TRINITY_DN1005_c0_g1_i1;TRINITY_DN1005_c0_g1_i2	-	-	-	-	-	-	-	-	-	-
TRINITY_DN10060_c0_g1	291	TRINITY_DN10060_c0_g1_i1;TRINITY_DN10060_c0_g1_i2	PREDICTED: inositol 1,4,5-trisphosphate receptor isoform X1 [Zeugodacus cucurbitae]	Itp-r83A	Inositol 1,4,5-trisphosphate receptor OS=Drosophila melanogaster GN=Itp-r83A PE=2 SV=3	GO:0000280(nuclear division);GO:0005220(inositol 1,4,5-trisphosphate-sensitive calcium-release channel activity);GO:0005509(calcium ion binding);GO:0005783(endoplasmic reticulum);GO:0005789(endoplasmic reticulum membrane);GO:0005790(smooth endoplasmic reticulum);GO:0005886(plasma membrane);GO:0006874(cellular calcium ion homeostasis);GO:0006979(response to oxidative stress);GO:0007591(molting cyc…	ENOG410XR97(inositol 1,4,5-trisphosphate receptor type)	K04958	inositol 1,4,5-triphosphate receptor type 1	-	mde04070(Phosphatidylinositol signaling system);mde04140(Autophagy - animal);mde04745(Phototransduction - fly)	B4LZB4.1 PF00520.29;Ion_trans;
TRINITY_DN10061_c1_g1	217	TRINITY_DN10061_c1_g1_i1	-	-	-	-	-	-	-	-	-	-
TRINITY_DN10063_c0_g1	291	TRINITY_DN10063_c0_g1_i1;TRINITY_DN10063_c0_g1_i2	-	-	-	-	-	-	-	-	-	-
TRINITY_DN10065_c0_g1	235	TRINITY_DN10065_c0_g1_i1	PREDICTED: fatty acid synthase [Bactrocera dorsalis]	Fasn	Fatty acid synthase OS=Mus musculus GN=Fasn PE=1 SV=2	GO:0004312(fatty acid synthase activity);GO:0004313([acyl-carrier-protein] S-acetyltransferase activity);GO:0004314([acyl-carrier-protein] S-malonyltransferase activity);GO:0004315(3-oxoacyl-[acyl-carrier-protein] synthase activity);GO:0004316(3-oxoacyl-[acyl-carrier-protein] reductase (NADPH) activity);GO:0004317(3-hydroxypalmitoyl-[acyl-carrier-protein] dehydratase activity);GO:0004319(enoyl-[a…	COG3321(synthase)	K00665	fatty acid synthase, animal type	EC:2.3.1.85	dmo00061(Fatty acid biosynthesis)	B4KI46.1 PF00698.19;Acyl_transf_1;
TRINITY_DN10066_c0_g1	235	TRINITY_DN10066_c0_g1_i1	-	-	-	-	-	-	-	-	-	-
TRINITY_DN1006_c0_g1	234	TRINITY_DN1006_c0_g1_i1	-	-	-	-	-	-	-	-	-	-
TRINITY_DN10076_c0_g1	201	TRINITY_DN10076_c0_g1_i1	-	-	-	-	-	-	-	-	-	-
TRINITY_DN10083_c0_g1	286	TRINITY_DN10083_c0_g1_i1;TRINITY_DN10083_c0_g1_i2;TRINITY_DN10083_c0_g1_i3;TRINITY_DN10083_c0_g1_i4;TRINITY_DN10083_c0_g1_i5;TRINITY_DN10083_c0_g1_i6	PREDICTED: sushi, von Willebrand factor type A, EGF and pentraxin domain-containing protein 1 isoform X1 [Bactrocera oleae]	-	-	GO:0005112(Notch binding);GO:0005509(calcium ion binding);GO:0016324(apical plasma membrane);GO:0016360(sensory organ precursor cell fate determination);GO:0031901(early endosome membrane);GO:0035152(regulation of tube architecture, open tracheal system);GO:0045167(asymmetric protein localization involved in cell fate determination);GO:0045746(negative regulation of Notch signaling pathway);GO:00…	ENOG410XP6K(Notch ligand involved in the mediation of Notch signaling (By similarity))	-	-	-	-	-
TRINITY_DN10085_c0_g1	277	TRINITY_DN10085_c0_g1_i1	-	-	-	-	-	-	-	-	-	-
TRINITY_DN10086_c0_g1	266	TRINITY_DN10086_c0_g1_i1;TRINITY_DN10086_c0_g1_i2	-	-	-	-	-	-	-	-	-	-
TRINITY_DN10087_c0_g1	201	TRINITY_DN10087_c0_g1_i1	-	-	-	-	-	-	-	-	-	-
TRINITY_DN10088_c0_g1	201	TRINITY_DN10088_c0_g1_i1	-	-	-	-	-	-	-	-	-	-
TRINITY_DN10096_c0_g1	315	TRINITY_DN10096_c0_g1_i1;TRINITY_DN10096_c0_g1_i2	-	-	-	-	-	-	-	-	-	-
TRINITY_DN10097_c0_g1	281	TRINITY_DN10097_c0_g1_i1	PREDICTED: probable serine/threonine-protein kinase nek3 [Bactrocera dorsalis]	-	-	GO:0005576(extracellular region);GO:0006030(chitin metabolic process);GO:0008061(chitin binding);GO:0050965(detection of temperature stimulus involved in sensory perception of pain)	ENOG4111P12(Chitin binding Peritrophin-A domain)	-	-	-	-	-
TRINITY_DN10105_c0_g1	230	TRINITY_DN10105_c0_g1_i1	PREDICTED: uncharacterized protein LOC105231070 [Bactrocera dorsalis]	-	-	-	-	-	-	-	-	-
TRINITY_DN10107_c0_g2	288	TRINITY_DN10107_c0_g2_i1	-	-	-	-	-	-	-	-	-	-
TRINITY_DN10107_c0_g4	204	TRINITY_DN10107_c0_g4_i1	Uncharacterized protein OBRU01_22018 [Operophtera brumata]	-	-	-	-	-	-	-	-	-
TRINITY_DN10112_c0_g1	237	TRINITY_DN10112_c0_g1_i1	-	-	-	-	-	-	-	-	-	-
TRINITY_DN10116_c0_g1	207	TRINITY_DN10116_c0_g1_i1	PREDICTED: mucin-5AC [Bactrocera dorsalis]	-	-	-	-	-	-	-	-	-
TRINITY_DN10116_c0_g2	205	TRINITY_DN10116_c0_g2_i1	PREDICTED: mucin-5AC [Bactrocera dorsalis]	-	-	-	-	-	-	-	-	-
TRINITY_DN10116_c0_g4	275	TRINITY_DN10116_c0_g4_i1	PREDICTED: mucin-5AC isoform X1 [Bactrocera latifrons]	-	-	-	-	-	-	-	-	-
TRINITY_DN10117_c0_g1	305	TRINITY_DN10117_c0_g1_i1;TRINITY_DN10117_c0_g1_i2	-	-	-	-	-	-	-	-	-	-
TRINITY_DN10119_c0_g1	426	TRINITY_DN10119_c0_g1_i1	PREDICTED: titin [Bactrocera dorsalis]	-	-	-	-	-	-	-	-	-
TRINITY_DN10124_c0_g1	235	TRINITY_DN10124_c0_g1_i1	insulin-like receptor [Ceratitis capitata]	InR	Insulin-like receptor OS=Drosophila melanogaster GN=InR PE=1 SV=3	GO:0001700(embryonic development via the syncytial blastoderm);GO:0004709(MAP kinase kinase kinase activity);GO:0004713(protein tyrosine kinase activity);GO:0004714(transmembrane receptor protein tyrosine kinase activity);GO:0004888(transmembrane signaling receptor activity);GO:0005009(insulin-activated receptor activity);GO:0005515(protein binding);GO:0005524(ATP binding);GO:0005737(cytoplasm);G…	COG0515(Serine Threonine protein kinase)	K05087	insulin-like growth factor 1 receptor	EC:2.7.10.1	dpo04068(FoxO signaling pathway);dpo04150(mTOR signaling pathway);dpo04144(Endocytosis);dpo04140(Autophagy - animal);dpo04213(Longevity regulating pathway - multiple species)	W4WTT0.1 PF00041.19;fn3;
TRINITY_DN1012_c0_g1	303	TRINITY_DN1012_c0_g1_i1	RecName: Full=Ryanodine receptor 1; Short=RYR-1; Short=RyR1; AltName: Full=Skeletal muscle calcium release channel; AltName: Full=Skeletal muscle ryanodine receptor; AltName: Full=Skeletal muscle-type ryanodine receptor; AltName: Full=Type 1 ryanodine receptor	Ryr1	Ryanodine receptor 1 OS=Rattus norvegicus GN=Ryr1 PE=1 SV=1	GO:0001666(response to hypoxia);GO:0002020(protease binding);GO:0003151(outflow tract morphogenesis);GO:0005219(ryanodine-sensitive calcium-release channel activity);GO:0005245(voltage-gated calcium channel activity);GO:0005262(calcium channel activity);GO:0005509(calcium ion binding);GO:0005515(protein binding);GO:0005516(calmodulin binding);GO:0005524(ATP binding);GO:0005623(cell);GO:0005737(cy…	ENOG410YCNW(ryanodine receptor)	K04961	ryanodine receptor 1	-	mmu04371(Apelin signaling pathway);mmu04020(Calcium signaling pathway);mmu04921(Oxytocin signaling pathway);mmu04730(Long-term depression);mmu04713(Circadian entrainment)	F1LMY4.1 PF06459.10;RR_TM4-6;
TRINITY_DN10131_c0_g1	206	TRINITY_DN10131_c0_g1_i1	PREDICTED: odorant receptor 82a [Bactrocera latifrons]	-	-	-	-	-	-	-	-	-
TRINITY_DN10131_c0_g2	216	TRINITY_DN10131_c0_g2_i1	PREDICTED: odorant receptor 82a [Bactrocera latifrons]	-	-	-	ENOG410YWQ8(Odorant receptor)	NA	NA	NA	NA(NA)	B4MBJ1.2 PF02949.18;7tm_6;
TRINITY_DN10133_c0_g1	250	TRINITY_DN10133_c0_g1_i1	60S ribosomal protein L15 isoform 2 [Homo sapiens]	RPL15	60S ribosomal protein L15 OS=Bos taurus GN=RPL15 PE=2 SV=3	GO:0003735(structural constituent of ribosome);GO:0005840(ribosome);GO:0006412(translation)	COG1632(Ribosomal protein L15)	K02877	large subunit ribosomal protein L15e	-	hsa03010(Ribosome)	W5MIL4.1 PF00827.15;Ribosomal_L15e;
TRINITY_DN10133_c0_g2	648	TRINITY_DN10133_c0_g2_i1;TRINITY_DN10133_c0_g2_i2	hypothetical protein parPi_0006153 [Paroedura picta]	RPL15	60S ribosomal protein L15 OS=Bos taurus GN=RPL15 PE=2 SV=3	GO:0002181(cytoplasmic translation);GO:0003735(structural constituent of ribosome);GO:0005634(nucleus);GO:0016020(membrane);GO:0022625(cytosolic large ribosomal subunit);GO:0070062(extracellular exosome)	COG1632(Ribosomal protein L15)	K02877	large subunit ribosomal protein L15e	-	hsa03010(Ribosome)	W5MIL4.1 PF00827.15;Ribosomal_L15e;
TRINITY_DN10139_c0_g1	269	TRINITY_DN10139_c0_g1_i1	PREDICTED: uncharacterized protein LOC105233459 [Bactrocera dorsalis]	-	-	-	-	-	-	-	-	-
TRINITY_DN10144_c0_g1	270	TRINITY_DN10144_c0_g1_i1	-	-	-	-	-	-	-	-	-	-
TRINITY_DN10145_c0_g1	237	TRINITY_DN10145_c0_g1_i1	PREDICTED: contactin [Zeugodacus cucurbitae]	Cont	Contactin OS=Drosophila melanogaster GN=Cont PE=1 SV=2	GO:0005886(plasma membrane);GO:0005918(septate junction);GO:0008366(axon ensheathment);GO:0019991(septate junction assembly);GO:0021682(nerve maturation);GO:0045197(establishment or maintenance of epithelial cell apical/basal polarity);GO:0060857(establishment of glial blood-brain barrier);GO:0061343(cell adhesion involved in heart morphogenesis)	ENOG410XSVG(Cell adhesion molecule)	-	-	-	-	-
TRINITY_DN10148_c0_g1	292	TRINITY_DN10148_c0_g1_i1	-	-	-	-	-	-	-	-	-	-
TRINITY_DN10157_c0_g1	215	TRINITY_DN10157_c0_g1_i1	-	-	-	-	-	-	-	-	-	-
TRINITY_DN10159_c0_g2	216	TRINITY_DN10159_c0_g2_i1	-	-	-	-	-	-	-	-	-	-
TRINITY_DN1015_c0_g1	1450	TRINITY_DN1015_c0_g1_i1	-	-	-	-	-	-	-	-	-	-
TRINITY_DN10161_c0_g1	204	TRINITY_DN10161_c0_g1_i1	-	-	-	-	-	-	-	-	-	-
TRINITY_DN10164_c0_g1	214	TRINITY_DN10164_c0_g1_i1	-	-	-	-	-	-	-	-	-	-
TRINITY_DN10171_c0_g1	226	TRINITY_DN10171_c0_g1_i1	PREDICTED: uncharacterized protein LOC105223046 isoform X1 [Bactrocera dorsalis]	-	-	-	-	-	-	-	-	-
TRINITY_DN10175_c0_g1	254	TRINITY_DN10175_c0_g1_i1	PREDICTED: uncharacterized protein LOC108362471 [Rhagoletis zephyria]	-	-	-	ENOG4112CN9(NA)	-	-	-	-	-
TRINITY_DN10179_c0_g1	227	TRINITY_DN10179_c0_g1_i1	PREDICTED: zinc finger matrin-type protein CG9776 isoform X1 [Bactrocera dorsalis]	-	-	-	-	-	-	-	-	-
TRINITY_DN10181_c0_g1	474	TRINITY_DN10181_c0_g1_i1	-	-	-	-	-	-	-	-	-	-
TRINITY_DN10182_c0_g1	260	TRINITY_DN10182_c0_g1_i1	PREDICTED: serine protease 44 [Zeugodacus cucurbitae]	-	-	-	-	-	-	-	-	-
TRINITY_DN10184_c0_g1	201	TRINITY_DN10184_c0_g1_i1	PREDICTED: RUN domain-containing protein 1 [Zeugodacus cucurbitae]	-	-	GO:0005096(GTPase activator activity);GO:0005622(intracellular);GO:0006886(intracellular protein transport);GO:0012505(endomembrane system);GO:0017137(Rab GTPase binding);GO:0031338(regulation of vesicle fusion);GO:0048812(neuron projection morphogenesis);GO:0090630(activation of GTPase activity)	ENOG410XQKK(RUN domain containing 1)	-	-	-	-	-
TRINITY_DN10185_c0_g1	252	TRINITY_DN10185_c0_g1_i1	PREDICTED: uncharacterized protein LOC108968793 isoform X2 [Bactrocera latifrons]	-	-	-	-	-	-	-	-	-
TRINITY_DN10191_c0_g1	294	TRINITY_DN10191_c0_g1_i1	-	-	-	-	-	-	-	-	-	-
TRINITY_DN10192_c0_g1	283	TRINITY_DN10192_c0_g1_i1	PREDICTED: tyrosine-protein kinase transmembrane receptor Ror [Bactrocera latifrons]	Ror	Tyrosine-protein kinase transmembrane receptor Ror OS=Drosophila melanogaster GN=Ror PE=1 SV=1	GO:0004709(MAP kinase kinase kinase activity);GO:0004713(protein tyrosine kinase activity);GO:0004714(transmembrane receptor protein tyrosine kinase activity);GO:0004888(transmembrane signaling receptor activity);GO:0005524(ATP binding);GO:0005737(cytoplasm);GO:0005887(integral component of plasma membrane);GO:0006468(protein phosphorylation);GO:0007169(transmembrane receptor protein tyrosine kin…	ENOG410YGKQ(neurotrophic tyrosine kinase, receptor, type)	NA	NA	NA	NA(NA)	-
TRINITY_DN10195_c0_g1	207	TRINITY_DN10195_c0_g1_i1;TRINITY_DN10195_c0_g1_i2	-	-	-	-	-	-	-	-	-	-
TRINITY_DN101_c0_g1	211	TRINITY_DN101_c0_g1_i1	-	-	-	-	-	-	-	-	-	-
TRINITY_DN10203_c0_g1	203	TRINITY_DN10203_c0_g1_i1;TRINITY_DN10203_c0_g1_i2	PREDICTED: HEAT repeat-containing protein 1 homolog [Bactrocera dorsalis]	-	-	-	-	-	-	-	-	-
TRINITY_DN10205_c0_g1	218	TRINITY_DN10205_c0_g1_i1	PREDICTED: basement membrane-specific heparan sulfate proteoglycan core protein isoform X2 [Bactrocera dorsalis]	unc-52	Basement membrane proteoglycan OS=Caenorhabditis elegans GN=unc-52 PE=1 SV=2	GO:0005604(basement membrane);GO:0005654(nucleoplasm);GO:0005829(cytosol);GO:0007415(defasciculation of motor neuron axon);GO:0008045(motor neuron axon guidance);GO:0045199(maintenance of epithelial cell apical/basal polarity);GO:0072347(response to anesthetic);GO:2001262(positive regulation of semaphorin-plexin signaling pathway)	ENOG410XTD2(heparan sulfate proteoglycan)	K06255	heparan sulfate proteoglycan 2 (perlecan)	-	dpx04512(ECM-receptor interaction)	A0A0Q9X050.1 PF00053.22;Laminin_EGF;
TRINITY_DN10207_c0_g1	275	TRINITY_DN10207_c0_g1_i1	PREDICTED: papilin isoform X1 [Bactrocera latifrons]	-	-	-	ENOG410XQNP(serine peptidase inhibitor, Kunitz type)	-	-	-	-	-
TRINITY_DN10208_c0_g2	461	TRINITY_DN10208_c0_g2_i1	similar to Amyloid beta (A4) precursor-like protein 1 (predicted) [Rattus norvegicus]	Aplp1	Amyloid-like protein 1 OS=Mus musculus GN=Aplp1 PE=1 SV=1	GO:0005515(protein binding);GO:0005794(Golgi apparatus);GO:0005886(plasma membrane);GO:0006378(mRNA polyadenylation);GO:0006417(regulation of translation);GO:0008201(heparin binding);GO:0016020(membrane);GO:0016021(integral component of membrane);GO:0030198(extracellular matrix organization);GO:0030900(forebrain development);GO:0031694(alpha-2A adrenergic receptor binding);GO:0031695(alpha-2B adr…	ENOG4111MXY(amyloid beta (A4) precursor-like protein 1)	NA	NA	NA	NA(NA)	G3SH31.1 PF10515.7;APP_amyloid;
TRINITY_DN10209_c1_g1	228	TRINITY_DN10209_c1_g1_i1	PREDICTED: nucleosome-remodeling factor subunit NURF301 isoform X1 [Bactrocera dorsalis]	E(bx)	Nucleosome-remodeling factor subunit NURF301 OS=Drosophila melanogaster GN=E(bx) PE=1 SV=2	GO:0006325(chromatin organization);GO:0006338(chromatin remodeling);GO:0006351(transcription, DNA-templated);GO:0006357(regulation of transcription by RNA polymerase II);GO:0007095(mitotic G2 DNA damage checkpoint);GO:0010468(regulation of gene expression);GO:0016589(NURF complex);GO:0016922(ligand-dependent nuclear receptor binding);GO:0030097(hemopoiesis);GO:0035064(methylated histone binding);…	COG5076(bromodomain)	NA	NA	NA	NA(NA)	B7QLX5.1 PF15613.4;WSD;
TRINITY_DN10210_c0_g1	250	TRINITY_DN10210_c0_g1_i1	transferrin-like protein [Bactrocera dorsalis]	-	-	-	-	-	-	-	-	-
TRINITY_DN10210_c0_g2	204	TRINITY_DN10210_c0_g2_i1	-	-	-	-	-	-	-	-	-	-
TRINITY_DN10212_c0_g1	247	TRINITY_DN10212_c0_g1_i1	-	-	-	-	-	-	-	-	-	-
TRINITY_DN10219_c0_g1	298	TRINITY_DN10219_c0_g1_i1	PREDICTED: dynein heavy chain 3, axonemal [Zeugodacus cucurbitae]	DNAH12	Dynein heavy chain 12, axonemal OS=Homo sapiens GN=DNAH12 PE=2 SV=2	GO:0003341(cilium movement);GO:0005524(ATP binding);GO:0005858(axonemal dynein complex);GO:0007018(microtubule-based movement);GO:0008569(ATP-dependent microtubule motor activity, minus-end-directed);GO:0010996(response to auditory stimulus);GO:0030286(dynein complex);GO:0036156(inner dynein arm);GO:0036159(inner dynein arm assembly);GO:0042623(ATPase activity, coupled);GO:0045503(dynein light ch…	COG5245(heavy chain)	NA	NA	NA	NA(NA)	B4KXC4.2 PF12775.5;AAA_7;
TRINITY_DN10222_c0_g1	395	TRINITY_DN10222_c0_g1_i1;TRINITY_DN10222_c0_g1_i2	-	-	-	-	-	-	-	-	-	-
TRINITY_DN10225_c0_g1	363	TRINITY_DN10225_c0_g1_i1	PREDICTED: titin [Bactrocera dorsalis]	-	-	-	-	-	-	-	-	-
TRINITY_DN10227_c0_g1	226	TRINITY_DN10227_c0_g1_i1	PREDICTED: open rectifier potassium channel protein 1 [Bactrocera dorsalis]	Ork1	Open rectifier potassium channel protein 1 OS=Drosophila melanogaster GN=Ork1 PE=1 SV=2	GO:0002027(regulation of heart rate);GO:0005886(plasma membrane);GO:0005887(integral component of plasma membrane);GO:0016021(integral component of membrane);GO:0022841(potassium ion leak channel activity);GO:0030322(stabilization of membrane potential);GO:0034705(potassium channel complex);GO:0042803(protein homodimerization activity);GO:0045475(locomotor rhythm);GO:0071805(potassium ion transme…	COG1226(PotAssium voltage-gated channel)	-	-	-	-	-
TRINITY_DN10235_c0_g1	206	TRINITY_DN10235_c0_g1_i1	-	-	-	-	-	-	-	-	-	-
TRINITY_DN10236_c0_g1	209	TRINITY_DN10236_c0_g1_i1	-	-	-	-	-	-	-	-	-	-
TRINITY_DN10238_c0_g1	444	TRINITY_DN10238_c0_g1_i1;TRINITY_DN10238_c0_g1_i2	-	-	-	-	-	-	-	-	-	-
TRINITY_DN10239_c0_g1	209	TRINITY_DN10239_c0_g1_i1	-	-	-	-	-	-	-	-	-	-
TRINITY_DN10241_c0_g1	334	TRINITY_DN10241_c0_g1_i1;TRINITY_DN10241_c0_g1_i2	PREDICTED: LOW QUALITY PROTEIN: small subunit processome component 20 homolog [Bactrocera dorsalis]	UTP20	Small subunit processome component 20 homolog OS=Homo sapiens GN=UTP20 PE=1 SV=3	GO:0000462(maturation of SSU-rRNA from tricistronic rRNA transcript (SSU-rRNA, 5.8S rRNA, LSU-rRNA));GO:0005730(nucleolus);GO:0030686(90S preribosome);GO:0032040(small-subunit processome)	ENOG410XSRE(UTP20, small subunit (SSU) processome component, homolog (yeast))	NA	NA	NA	NA(NA)	-
TRINITY_DN10243_c0_g1	230	TRINITY_DN10243_c0_g1_i1	PREDICTED: dopamine N-acetyltransferase [Bactrocera latifrons]	-	-	GO:0005737(cytoplasm);GO:0006807(nitrogen compound metabolic process);GO:0008080(N-acetyltransferase activity)	ENOG4111NE9(NA)	-	-	-	-	B4GTZ1.1 PF13673.5;Acetyltransf_10;
TRINITY_DN10244_c0_g1	418	TRINITY_DN10244_c0_g1_i1;TRINITY_DN10244_c0_g1_i2	PREDICTED: uncharacterized protein LOC105224109 [Bactrocera dorsalis]	-	-	GO:0003674(molecular_function);GO:0005575(cellular_component);GO:0008150(biological_process)	ENOG41126K0(DM4/DM12 family)	-	-	-	-	A0A0L0CEW0.1 PF07841.11;DM4_12;
TRINITY_DN10246_c0_g1	439	TRINITY_DN10246_c0_g1_i1	PREDICTED: uncharacterized protein LOC105227829 isoform X1 [Bactrocera dorsalis]	-	-	-	ENOG411290H(NA)	-	-	-	-	-
TRINITY_DN10247_c0_g1	341	TRINITY_DN10247_c0_g1_i1	PREDICTED: twitchin isoform X1 [Bactrocera latifrons]	unc-22	Twitchin OS=Caenorhabditis elegans GN=unc-22 PE=1 SV=3	GO:0004672(protein kinase activity);GO:0004674(protein serine/threonine kinase activity);GO:0005524(ATP binding);GO:0005859(muscle myosin complex);GO:0005865(striated muscle thin filament);GO:0006468(protein phosphorylation);GO:0006941(striated muscle contraction);GO:0007015(actin filament organization);GO:0007498(mesoderm development);GO:0008307(structural constituent of muscle);GO:0030017(sarco…	ENOG410XQFD(myosin light chain kinase)	NA	NA	NA	NA(NA)	B4IIY7.1 PF00041.19;fn3;
TRINITY_DN10249_c0_g1	269	TRINITY_DN10249_c0_g1_i1	PREDICTED: open rectifier potassium channel protein 1 [Bactrocera dorsalis]	Ork1	Open rectifier potassium channel protein 1 OS=Drosophila melanogaster GN=Ork1 PE=1 SV=2	GO:0002027(regulation of heart rate);GO:0005886(plasma membrane);GO:0005887(integral component of plasma membrane);GO:0016021(integral component of membrane);GO:0022841(potassium ion leak channel activity);GO:0030322(stabilization of membrane potential);GO:0034705(potassium channel complex);GO:0042803(protein homodimerization activity);GO:0045475(locomotor rhythm);GO:0071805(potassium ion transme…	COG1226(PotAssium voltage-gated channel)	-	-	-	-	B0W4F0.1 PF07885.14;Ion_trans_2;
TRINITY_DN10250_c0_g1	211	TRINITY_DN10250_c0_g1_i1	PREDICTED: cadherin-23 [Bactrocera dorsalis]	-	-	GO:0005509(calcium ion binding);GO:0005887(integral component of plasma membrane);GO:0005902(microvillus);GO:0007156(homophilic cell adhesion via plasma membrane adhesion molecules);GO:0016324(apical plasma membrane);GO:0016339(calcium-dependent cell-cell adhesion via plasma membrane cell adhesion molecules);GO:0042803(protein homodimerization activity);GO:0044331(cell-cell adhesion mediated by c…	ENOG410XPEI(homophilic cell adhesion)	-	-	-	-	B4J244.1 PF00028.15;Cadherin;
TRINITY_DN10251_c0_g1	406	TRINITY_DN10251_c0_g1_i1;TRINITY_DN10251_c0_g1_i2	PREDICTED: protein draper-like [Bactrocera dorsalis]	-	-	-	-	-	-	-	-	-
TRINITY_DN10251_c0_g2	217	TRINITY_DN10251_c0_g2_i1	-	-	-	-	-	-	-	-	-	-
TRINITY_DN10252_c0_g1	253	TRINITY_DN10252_c0_g1_i1	atypical kinase COQ8A, mitochondrial [Microtus ochrogaster]	Coq8a	Atypical kinase COQ8A, mitochondrial OS=Rattus norvegicus GN=Coq8a PE=2 SV=1	GO:0004672(protein kinase activity);GO:0005524(ATP binding);GO:0005739(mitochondrion);GO:0006468(protein phosphorylation);GO:0006744(ubiquinone biosynthetic process);GO:0016021(integral component of membrane);GO:0016301(kinase activity);GO:0016310(phosphorylation);GO:0031314(extrinsic component of mitochondrial inner membrane);GO:0043531(ADP binding)	COG0661(Required, probably indirectly, for the hydroxylation of 2-octaprenylphenol to 2-octaprenyl-6-hydroxy-phenol, the fourth step in ubiquinone biosynthesis (By similarity))	NA	NA	NA	NA(NA)	-
TRINITY_DN1025_c0_g1	214	TRINITY_DN1025_c0_g1_i1	PREDICTED: kinesin-like protein KIF12 isoform X2 [Bactrocera latifrons]	-	-	GO:0003777(microtubule motor activity);GO:0005524(ATP binding);GO:0005871(kinesin complex);GO:0007018(microtubule-based movement);GO:0008017(microtubule binding);GO:0016887(ATPase activity)	COG5059(Kinesin family member)	-	-	-	-	-
TRINITY_DN10261_c0_g1	239	TRINITY_DN10261_c0_g1_i1	-	-	-	-	-	-	-	-	-	-
TRINITY_DN10261_c0_g2	280	TRINITY_DN10261_c0_g2_i1	-	-	-	-	-	-	-	-	-	-
TRINITY_DN10263_c0_g1	268	TRINITY_DN10263_c0_g1_i1	GM10438p [Drosophila melanogaster]	Tor	Target of rapamycin OS=Drosophila melanogaster GN=Tor PE=1 SV=1	GO:0001558(regulation of cell growth);GO:0001934(positive regulation of protein phosphorylation);GO:0004672(protein kinase activity);GO:0004674(protein serine/threonine kinase activity);GO:0005515(protein binding);GO:0005634(nucleus);GO:0006281(DNA repair);GO:0006468(protein phosphorylation);GO:0006914(autophagy);GO:0006974(cellular response to DNA damage stimulus);GO:0007411(axon guidance);GO:00…	COG5032(phosphatidylinositol kinase activity)	K07203	serine/threonine-protein kinase mTOR	EC:2.7.11.1	dme04150(mTOR signaling pathway);dme04140(Autophagy - animal);dme04136(Autophagy - other eukaryotes);dme04213(Longevity regulating pathway - multiple species)	B3MNH4.1 PF00454.25;PI3_PI4_kinase;
TRINITY_DN10263_c0_g2	221	TRINITY_DN10263_c0_g2_i1	target of rapamycin [Bactrocera dorsalis]	Tor	Target of rapamycin OS=Drosophila melanogaster GN=Tor PE=1 SV=1	GO:0005634(nucleus);GO:0006281(DNA repair);GO:0016301(kinase activity)	COG5032(phosphatidylinositol kinase activity)	K07203	serine/threonine-protein kinase mTOR	EC:2.7.11.1	mde04150(mTOR signaling pathway);mde04140(Autophagy - animal);mde04136(Autophagy - other eukaryotes);mde04213(Longevity regulating pathway - multiple species)	B3MNH4.1 PF00454.25;PI3_PI4_kinase;
TRINITY_DN10264_c0_g1	256	TRINITY_DN10264_c0_g1_i1	PREDICTED: intron-binding protein aquarius [Bactrocera oleae]	AQR	Intron-binding protein aquarius OS=Homo sapiens GN=AQR PE=1 SV=4	GO:0000398(mRNA splicing, via spliceosome);GO:0000974(Prp19 complex);GO:0003723(RNA binding);GO:0071011(precatalytic spliceosome);GO:0071013(catalytic step 2 spliceosome)	ENOG410XPV8(Aquarius homolog (Mouse))	K12874	intron-binding protein aquarius	-	dpo03040(Spliceosome)	A0A0L0CC12.1 PF16399.3;Aquarius_N;
TRINITY_DN10268_c0_g1	229	TRINITY_DN10268_c0_g1_i1	PREDICTED: protein ANTAGONIST OF LIKE HETEROCHROMATIN PROTEIN 1-like, partial [Bactrocera dorsalis]	-	-	-	ENOG411206Y(transposon protein)	-	-	-	-	J9KDG4.2 PF13359.4;DDE_Tnp_4;
TRINITY_DN10268_c0_g2	233	TRINITY_DN10268_c0_g2_i1	protein ANTAGONIST OF LIKE HETEROCHROMATIN PROTEIN 1-like [Lucilia cuprina]	-	-	-	-	-	-	-	-	-
TRINITY_DN10270_c0_g1	315	TRINITY_DN10270_c0_g1_i1	PREDICTED: uncharacterized protein LOC108968727 isoform X1 [Bactrocera latifrons]	-	-	GO:0005509(calcium ion binding);GO:0008407(chaeta morphogenesis);GO:0046331(lateral inhibition)	ENOG410XT2I(Calcium-binding EGF domain)	-	-	-	-	-
TRINITY_DN10274_c0_g1	344	TRINITY_DN10274_c0_g1_i1;TRINITY_DN10274_c0_g1_i2;TRINITY_DN10274_c0_g1_i3;TRINITY_DN10274_c0_g1_i4	-	-	-	-	-	-	-	-	-	-
TRINITY_DN10289_c0_g1	260	TRINITY_DN10289_c0_g1_i1	-	-	-	-	-	-	-	-	-	-
TRINITY_DN10296_c0_g2	234	TRINITY_DN10296_c0_g2_i1	-	-	-	-	-	-	-	-	-	-
TRINITY_DN10296_c0_g3	208	TRINITY_DN10296_c0_g3_i1	-	-	-	-	-	-	-	-	-	-
TRINITY_DN1029_c0_g1	247	TRINITY_DN1029_c0_g1_i1	-	-	-	-	-	-	-	-	-	-
TRINITY_DN10304_c0_g1	216	TRINITY_DN10304_c0_g1_i1	unnamed protein product [Mus musculus]	-	Probable Pol polyprotein OS=Mouse intracisternal a-particle IL3 PE=3 SV=1	-	-	-	-	-	-	-
TRINITY_DN10309_c0_g1	217	TRINITY_DN10309_c0_g1_i1	PREDICTED: spectrin beta chain, non-erythrocytic 5 isoform X1 [Zeugodacus cucurbitae]	SPTAN1	Spectrin alpha chain, non-erythrocytic 1 OS=Gallus gallus GN=SPTAN1 PE=1 SV=3	GO:0003779(actin binding);GO:0005515(protein binding);GO:0005543(phospholipid binding);GO:0005886(plasma membrane);GO:0005912(adherens junction);GO:0006897(endocytosis);GO:0007009(plasma membrane organization);GO:0008017(microtubule binding);GO:0008091(spectrin);GO:0008092(cytoskeletal protein binding);GO:0010797(regulation of multivesicular body size involved in endosome transport);GO:0016324(ap…	COG5069(Microtubule associated monoxygenase, calponin and LIM domain containing)	NA	NA	NA	NA(NA)	M9PBL6.1 PF00435.19;Spectrin;
TRINITY_DN10310_c0_g1	223	TRINITY_DN10310_c0_g1_i1	PREDICTED: protein rhomboid [Bactrocera dorsalis]	rho	Protein rhomboid OS=Drosophila melanogaster GN=rho PE=1 SV=2	GO:0000281(mitotic cytokinesis);GO:0001763(morphogenesis of a branching structure);GO:0004252(serine-type endopeptidase activity);GO:0005794(Golgi apparatus);GO:0007173(epidermal growth factor receptor signaling pathway);GO:0007391(dorsal closure);GO:0007409(axonogenesis);GO:0007420(brain development);GO:0007422(peripheral nervous system development);GO:0007424(open tracheal system development);G…	COG0705(rhomboid family)	NA	NA	NA	NA(NA)	-
TRINITY_DN10314_c0_g1	226	TRINITY_DN10314_c0_g1_i1	PREDICTED: glucose dehydrogenase [FAD, quinone]-like [Bactrocera dorsalis]	Gld	Glucose dehydrogenase [FAD, quinone] OS=Drosophila pseudoobscura pseudoobscura GN=Gld PE=3 SV=4	GO:0007498(mesoderm development);GO:0016491(oxidoreductase activity);GO:0016614(oxidoreductase activity, acting on CH-OH group of donors);GO:0045455(ecdysteroid metabolic process);GO:0050660(flavin adenine dinucleotide binding);GO:0055114(oxidation-reduction process)	COG2303(oxidoreductase)	NA	NA	NA	NA(NA)	B4MTA3.1 PF05199.11;GMC_oxred_C;
TRINITY_DN10314_c0_g2	399	TRINITY_DN10314_c0_g2_i1	PREDICTED: glucose dehydrogenase [FAD, quinone]-like [Bactrocera dorsalis]	-	L-sorbose 1-dehydrogenase OS=Gluconobacter oxydans PE=3 SV=1	GO:0016491(oxidoreductase activity);GO:0016614(oxidoreductase activity, acting on CH-OH group of donors);GO:0045455(ecdysteroid metabolic process);GO:0050660(flavin adenine dinucleotide binding);GO:0055114(oxidation-reduction process)	COG2303(oxidoreductase)	NA	NA	NA	NA(NA)	B4MTA3.1 PF00732.17;GMC_oxred_N;
TRINITY_DN10315_c0_g1	397	TRINITY_DN10315_c0_g1_i1	PREDICTED: uncharacterized protein LOC105226845 isoform X1 [Bactrocera dorsalis]	-	-	-	-	-	-	-	-	-
TRINITY_DN10316_c0_g1	240	TRINITY_DN10316_c0_g1_i1	-	-	-	-	-	-	-	-	-	-
TRINITY_DN10319_c0_g1	218	TRINITY_DN10319_c0_g1_i1	-	-	-	-	-	-	-	-	-	-
TRINITY_DN10325_c0_g1	206	TRINITY_DN10325_c0_g1_i1	myosin-14, partial [Carlito syrichta]	MYH14	Myosin-14 OS=Homo sapiens GN=MYH14 PE=1 SV=2	GO:0003774(motor activity);GO:0016459(myosin complex)	COG5022(myosin heavy chain)	K10352	myosin heavy chain	-	aju04530(Tight junction)	A0A091D7H1.1 PF01576.17;Myosin_tail_1;
TRINITY_DN10325_c0_g2	650	TRINITY_DN10325_c0_g2_i1	cytochrome c oxidase subunit II (mitochondrion) [Rattus lutreolus]	Mtco2	Cytochrome c oxidase subunit 2 OS=Mus musculus GN=Mtco2 PE=1 SV=1	GO:0004129(cytochrome-c oxidase activity);GO:0005507(copper ion binding);GO:0005739(mitochondrion);GO:0005743(mitochondrial inner membrane);GO:0005751(mitochondrial respiratory chain complex IV);GO:0016020(membrane);GO:0016021(integral component of membrane);GO:0016491(oxidoreductase activity);GO:0022900(electron transport chain);GO:0042773(ATP synthesis coupled electron transport);GO:0045277(res…	COG1622(Subunits I and II form the functional core of the enzyme complex. Electrons originating in cytochrome c are transferred via heme a and Cu(A) to the binuclear center formed by heme a3 and Cu(B) (By similarity))	K02261	cytochrome c oxidase subunit 2	-	mmu00190(Oxidative phosphorylation);mmu04260(Cardiac muscle contraction);mmu04714(Thermogenesis);mmu05010(Alzheimer disease);mmu05012(Parkinson disease);mmu05016(Huntington disease);mmu04932(Non-alcoholic fatty liver disease (NAFLD))	Q8WBA9.1 PF00116.18;COX2;
TRINITY_DN10325_c0_g3	634	TRINITY_DN10325_c0_g3_i1	cytochrome c oxidase subunit II (mitochondrion) [Rattus norvegicus]	Mtco2	Cytochrome c oxidase subunit 2 OS=Rattus norvegicus GN=Mtco2 PE=1 SV=3	GO:0003674(molecular_function);GO:0004129(cytochrome-c oxidase activity);GO:0005507(copper ion binding);GO:0005575(cellular_component);GO:0005739(mitochondrion);GO:0005743(mitochondrial inner membrane);GO:0005751(mitochondrial respiratory chain complex IV);GO:0007595(lactation);GO:0009409(response to cold);GO:0016020(membrane);GO:0016021(integral component of membrane);GO:0042773(ATP synthesis co…	COG1622(Subunits I and II form the functional core of the enzyme complex. Electrons originating in cytochrome c are transferred via heme a and Cu(A) to the binuclear center formed by heme a3 and Cu(B) (By similarity))	K02261	cytochrome c oxidase subunit 2	-	rno00190(Oxidative phosphorylation);rno04260(Cardiac muscle contraction);rno04714(Thermogenesis);rno05010(Alzheimer disease);rno05012(Parkinson disease);rno05016(Huntington disease);rno04932(Non-alcoholic fatty liver disease (NAFLD))	Q8WBA9.1 PF00116.18;COX2;
TRINITY_DN1032_c0_g1	259	TRINITY_DN1032_c0_g1_i1	PREDICTED: uncharacterized protein LOC108970050 [Bactrocera latifrons]	-	-	GO:0003700(DNA binding transcription factor activity);GO:0005201(extracellular matrix structural constituent);GO:0005509(calcium ion binding);GO:0005634(nucleus);GO:0006355(regulation of transcription, DNA-templated);GO:0007424(open tracheal system development);GO:0007475(apposition of dorsal and ventral imaginal disc-derived wing surfaces);GO:0008270(zinc ion binding);GO:0008362(chitin-based emb…	ENOG410XSTY(Latent transforming growth factor beta binding protein 2)	-	-	-	-	-
TRINITY_DN10333_c0_g1	211	TRINITY_DN10333_c0_g1_i1	JNK-interacting protein 1 isoform X1 [Ceratitis capitata]	Aplip1	JNK-interacting protein 1 OS=Drosophila melanogaster GN=Aplip1 PE=1 SV=2	GO:0005078(MAP-kinase scaffold activity);GO:0005515(protein binding);GO:0007254(JNK cascade);GO:0008432(JUN kinase binding);GO:0019894(kinesin binding);GO:0019896(axonal transport of mitochondrion);GO:0019901(protein kinase binding);GO:0030424(axon);GO:0046328(regulation of JNK cascade);GO:0048490(anterograde synaptic vesicle transport);GO:0048491(retrograde synaptic vesicle transport);GO:0048812…	ENOG410ZFRJ(mitogen-activated protein kinase 8 interacting protein)	-	-	-	-	-
TRINITY_DN10333_c0_g2	209	TRINITY_DN10333_c0_g2_i1	JNK-interacting protein 1 isoform X1 [Ceratitis capitata]	Aplip1	JNK-interacting protein 1 OS=Drosophila melanogaster GN=Aplip1 PE=1 SV=2	GO:0005078(MAP-kinase scaffold activity);GO:0005515(protein binding);GO:0007254(JNK cascade);GO:0008432(JUN kinase binding);GO:0019894(kinesin binding);GO:0019896(axonal transport of mitochondrion);GO:0019901(protein kinase binding);GO:0030424(axon);GO:0046328(regulation of JNK cascade);GO:0048490(anterograde synaptic vesicle transport);GO:0048491(retrograde synaptic vesicle transport);GO:0048812…	ENOG410ZFRJ(mitogen-activated protein kinase 8 interacting protein)	NA	NA	NA	NA(NA)	Q29DP0.1 PF00640.21;PID;
TRINITY_DN10334_c0_g1	285	TRINITY_DN10334_c0_g1_i1	PREDICTED: putative GPI-anchored protein pfl2 isoform X1 [Bactrocera latifrons]	-	-	-	-	NA	NA	NA	NA(NA)	-
TRINITY_DN10337_c0_g2	208	TRINITY_DN10337_c0_g2_i1	heterogeneous nuclear ribonucleoprotein D0 isoform c [Mus musculus]	HNRNPD	Heterogeneous nuclear ribonucleoprotein D0 OS=Homo sapiens GN=HNRNPD PE=1 SV=1	GO:0000166(nucleotide binding);GO:0003676(nucleic acid binding);GO:0019013(viral nucleocapsid)	COG0724(Rna-binding protein)	NA	NA	NA	NA(NA)	-
TRINITY_DN10342_c0_g1	277	TRINITY_DN10342_c0_g1_i1	PREDICTED: glycine dehydrogenase (decarboxylating), mitochondrial [Bactrocera dorsalis]	gcvP	Glycine dehydrogenase (decarboxylating) OS=Agrobacterium radiobacter (strain K84 / ATCC BAA-868) GN=gcvP PE=3 SV=1	GO:0004375(glycine dehydrogenase (decarboxylating) activity);GO:0005739(mitochondrion);GO:0005829(cytosol);GO:0005960(glycine cleavage complex);GO:0006546(glycine catabolic process);GO:0016594(glycine binding);GO:0019464(glycine decarboxylation via glycine cleavage system);GO:0055114(oxidation-reduction process)	COG0403(The glycine cleavage system catalyzes the degradation of glycine. The P protein binds the alpha-amino group of glycine through its pyridoxal phosphate cofactor);COG1003(The glycine cleavage system catalyzes the degradation of glycine. The P protein binds the alpha-amino group of glycine through its pyridoxal phosphate cofactor)	K00281	glycine dehydrogenase	EC:1.4.4.2	dmo00630(Glyoxylate and dicarboxylate metabolism);dmo00260(Glycine, serine and threonine metabolism)	A0A0L0CEN6.1 PF02347.14;GDC-P;
TRINITY_DN10344_c0_g1	260	TRINITY_DN10344_c0_g1_i1	PREDICTED: ALK tyrosine kinase receptor [Bactrocera dorsalis]	-	-	GO:0000186(activation of MAPKK activity);GO:0004709(MAP kinase kinase kinase activity);GO:0004713(protein tyrosine kinase activity);GO:0004714(transmembrane receptor protein tyrosine kinase activity);GO:0004888(transmembrane signaling receptor activity);GO:0005524(ATP binding);GO:0005737(cytoplasm);GO:0005887(integral component of plasma membrane);GO:0006468(protein phosphorylation);GO:0007169(tr…	ENOG410XPVX(receptor tyrosine kinase)	NA	NA	NA	NA(NA)	B4MIU7.2 PF00629.21;MAM;
TRINITY_DN10344_c0_g2	237	TRINITY_DN10344_c0_g2_i1	PREDICTED: ALK tyrosine kinase receptor [Bactrocera dorsalis]	-	-	GO:0000186(activation of MAPKK activity);GO:0004709(MAP kinase kinase kinase activity);GO:0004713(protein tyrosine kinase activity);GO:0004714(transmembrane receptor protein tyrosine kinase activity);GO:0004888(transmembrane signaling receptor activity);GO:0005524(ATP binding);GO:0005737(cytoplasm);GO:0005887(integral component of plasma membrane);GO:0006468(protein phosphorylation);GO:0007169(tr…	ENOG410XPVX(receptor tyrosine kinase)	NA	NA	NA	NA(NA)	-
TRINITY_DN10344_c0_g3	212	TRINITY_DN10344_c0_g3_i1	PREDICTED: ALK tyrosine kinase receptor isoform X1 [Zeugodacus cucurbitae]	-	-	GO:0000186(activation of MAPKK activity);GO:0004709(MAP kinase kinase kinase activity);GO:0004713(protein tyrosine kinase activity);GO:0004714(transmembrane receptor protein tyrosine kinase activity);GO:0004888(transmembrane signaling receptor activity);GO:0005524(ATP binding);GO:0005737(cytoplasm);GO:0005887(integral component of plasma membrane);GO:0006468(protein phosphorylation);GO:0007169(tr…	ENOG410XPVX(receptor tyrosine kinase)	NA	NA	NA	NA(NA)	A0A0L0BVX7.1 PF00629.21;MAM;
TRINITY_DN10346_c0_g1	396	TRINITY_DN10346_c0_g1_i1;TRINITY_DN10346_c0_g1_i2;TRINITY_DN10346_c0_g1_i3	-	-	-	-	-	-	-	-	-	-
TRINITY_DN10350_c0_g1	364	TRINITY_DN10350_c0_g1_i1	-	-	-	-	-	-	-	-	-	-
TRINITY_DN10351_c0_g1	627	TRINITY_DN10351_c0_g1_i1	putative transposase [Anopheles gambiae]	-	-	-	ENOG410Z8N0(Exocyst complex component)	K01201	glucosylceramidase	EC:3.2.1.45	tut00600(Sphingolipid metabolism);tut00511(Other glycan degradation);tut04142(Lysosome)	-
TRINITY_DN10354_c0_g1	284	TRINITY_DN10354_c0_g1_i1	PREDICTED: uncharacterized protein LOC108975512 isoform X1 [Bactrocera latifrons]	-	-	-	-	-	-	-	-	-
TRINITY_DN10357_c0_g1	398	TRINITY_DN10357_c0_g1_i1	thymosin beta-10 [Microtus ochrogaster]	TMSB10	Thymosin beta-10 OS=Equus caballus GN=TMSB10 PE=1 SV=2	GO:0003785(actin monomer binding);GO:0007015(actin filament organization)	-	NA	NA	NA	NA(NA)	G1TF14.1 PF01290.18;Thymosin;
TRINITY_DN10362_c0_g1	247	TRINITY_DN10362_c0_g1_i1	PREDICTED: uncharacterized protein LOC105224661 [Bactrocera dorsalis]	-	-	-	-	-	-	-	-	-
TRINITY_DN10366_c0_g1	269	TRINITY_DN10366_c0_g1_i1	-	-	-	-	-	-	-	-	-	-
TRINITY_DN10367_c0_g2	217	TRINITY_DN10367_c0_g2_i1	-	-	-	-	-	-	-	-	-	-
TRINITY_DN10368_c0_g1	437	TRINITY_DN10368_c0_g1_i1;TRINITY_DN10368_c0_g1_i2	PREDICTED: 60S ribosomal protein L28 isoform X1 [Mus musculus]	Rpl28	60S ribosomal protein L28 OS=Mus musculus GN=Rpl28 PE=1 SV=2	GO:0003735(structural constituent of ribosome);GO:0005622(intracellular);GO:0005840(ribosome);GO:0006412(translation);GO:0022625(cytosolic large ribosomal subunit);GO:0030425(dendrite);GO:0036464(cytoplasmic ribonucleoprotein granule);GO:0044297(cell body);GO:1903146(regulation of autophagy of mitochondrion);GO:1903955(positive regulation of protein targeting to mitochondrion)	ENOG4111T32(protein complex subunit organization)	K02903	large subunit ribosomal protein L28e	-	ngi03010(Ribosome)	H9H5V6.1 PF01778.15;Ribosomal_L28e;
TRINITY_DN10372_c0_g1	209	TRINITY_DN10372_c0_g1_i1	-	-	-	-	-	-	-	-	-	-
TRINITY_DN10375_c0_g1	217	TRINITY_DN10375_c0_g1_i1	PREDICTED: baculoviral IAP repeat-containing protein 6 [Zeugodacus cucurbitae]	Birc6	Baculoviral IAP repeat-containing protein 6 OS=Mus musculus GN=Birc6 PE=1 SV=2	GO:0000209(protein polyubiquitination);GO:0004842(ubiquitin-protein transferase activity);GO:0005737(cytoplasm);GO:0007286(spermatid development);GO:0009267(cellular response to starvation);GO:0009966(regulation of signal transduction);GO:0012501(programmed cell death);GO:0016242(negative regulation of macroautophagy);GO:0032465(regulation of cytokinesis);GO:0043066(negative regulation of apoptot…	ENOG410XP8C(ubiquitin-conjugating enzyme)	K10586	baculoviral IAP repeat-containing protein 6 (apollon)	EC:2.3.2.23	mde04120(Ubiquitin mediated proteolysis);mde04214(Apoptosis - fly);mde04215(Apoptosis - multiple species)	-
TRINITY_DN10376_c0_g1	269	TRINITY_DN10376_c0_g1_i1	-	-	-	-	-	-	-	-	-	-
TRINITY_DN10378_c0_g2	214	TRINITY_DN10378_c0_g2_i1	PREDICTED: proton-coupled amino acid transporter-like protein CG1139 [Bactrocera latifrons]	-	-	GO:0003333(amino acid transmembrane transport);GO:0005774(vacuolar membrane);GO:0015171(amino acid transmembrane transporter activity)	COG0814(amino acid transport)	NA	NA	NA	NA(NA)	B4KUY1.2 PF01490.16;Aa_trans;
TRINITY_DN10385_c0_g1	256	TRINITY_DN10385_c0_g1_i1	PREDICTED: uncharacterized protein LOC105226273 [Bactrocera dorsalis]	-	-	GO:0001541(ovarian follicle development);GO:0004222(metalloendopeptidase activity);GO:0005575(cellular_component);GO:0006508(proteolysis);GO:0008270(zinc ion binding);GO:0030713(ovarian follicle cell stalk formation);GO:0048477(oogenesis);GO:2001223(negative regulation of neuron migration)	ENOG41110UP(metalloendopeptidase activity)	NA	NA	NA	NA(NA)	J9JTN6.2 PF01421.17;Reprolysin;
TRINITY_DN10386_c0_g1	268	TRINITY_DN10386_c0_g1_i1	-	-	-	-	-	-	-	-	-	-
TRINITY_DN10386_c0_g2	227	TRINITY_DN10386_c0_g2_i1	-	-	-	-	-	-	-	-	-	-
TRINITY_DN10387_c0_g1	410	TRINITY_DN10387_c0_g1_i1;TRINITY_DN10387_c0_g1_i2	cytochrome c oxidase subunit NDUFA4 [Mus musculus]	Ndufa4	Cytochrome c oxidase subunit NDUFA4 OS=Mus musculus GN=Ndufa4 PE=1 SV=2	GO:0004129(cytochrome-c oxidase activity);GO:0005739(mitochondrion);GO:0005743(mitochondrial inner membrane);GO:0005747(mitochondrial respiratory chain complex I);GO:0005751(mitochondrial respiratory chain complex IV);GO:0016020(membrane);GO:0055114(oxidation-reduction process);GO:0070469(respiratory chain)	ENOG41124SW(NADH dehydrogenase (ubiquinone) 1 alpha subcomplex)	K03948	NADH dehydrogenase (ubiquinone) 1 alpha subcomplex subunit 4	-	mmu00190(Oxidative phosphorylation);mmu04723(Retrograde endocannabinoid signaling);mmu04714(Thermogenesis);mmu05010(Alzheimer disease);mmu05012(Parkinson disease);mmu05016(Huntington disease);mmu04932(Non-alcoholic fatty liver disease (NAFLD))	F1PP57.2 PF06522.9;B12D;
TRINITY_DN10392_c2_g1	204	TRINITY_DN10392_c2_g1_i1	-	-	-	-	-	-	-	-	-	-
TRINITY_DN10392_c2_g3	206	TRINITY_DN10392_c2_g3_i1	PREDICTED: RNA-directed DNA polymerase from mobile element jockey-like [Rhagoletis zephyria]	-	-	-	-	-	-	-	-	-
TRINITY_DN10394_c0_g1	261	TRINITY_DN10394_c0_g1_i1	-	-	-	-	-	-	-	-	-	-
TRINITY_DN10394_c0_g2	261	TRINITY_DN10394_c0_g2_i1	-	-	-	-	-	-	-	-	-	-
TRINITY_DN10395_c0_g1	645	TRINITY_DN10395_c0_g1_i1;TRINITY_DN10395_c0_g1_i2	glutathione peroxidase [Mus musculus]	Gpx1	Glutathione peroxidase 1 OS=Mus musculus GN=Gpx1 PE=1 SV=2	GO:0000302(response to reactive oxygen species);GO:0001659(temperature homeostasis);GO:0001885(endothelial cell development);GO:0002862(negative regulation of inflammatory response to antigenic stimulus);GO:0004601(peroxidase activity);GO:0004602(glutathione peroxidase activity);GO:0005515(protein binding);GO:0005634(nucleus);GO:0005737(cytoplasm);GO:0005739(mitochondrion);GO:0005829(cytosol);GO:…	COG0386(glutathione peroxidase)	K00432	glutathione peroxidase	EC:1.11.1.9	mmu00590(Arachidonic acid metabolism);mmu00480(Glutathione metabolism);mmu04918(Thyroid hormone synthesis);mmu05014(Amyotrophic lateral sclerosis (ALS));mmu05016(Huntington disease)	P11909.2 PF00255.17;GSHPx;
TRINITY_DN10404_c0_g2	260	TRINITY_DN10404_c0_g2_i1	-	-	-	-	-	-	-	-	-	-
TRINITY_DN10407_c0_g1	208	TRINITY_DN10407_c0_g1_i1	-	-	-	-	-	-	-	-	-	-
TRINITY_DN10408_c0_g1	291	TRINITY_DN10408_c0_g1_i1	-	-	-	-	-	-	-	-	-	-
TRINITY_DN10409_c0_g1	205	TRINITY_DN10409_c0_g1_i1	Trap1 protein, partial [Mus musculus]	Trap1	Heat shock protein 75 kDa, mitochondrial OS=Mus musculus GN=Trap1 PE=1 SV=1	GO:0000166(nucleotide binding);GO:0005524(ATP binding);GO:0005654(nucleoplasm);GO:0005739(mitochondrion);GO:0005743(mitochondrial inner membrane);GO:0005758(mitochondrial intermembrane space);GO:0005759(mitochondrial matrix);GO:0006457(protein folding);GO:0006950(response to stress);GO:0009386(translational attenuation);GO:0016020(membrane);GO:0019901(protein kinase binding);GO:0051082(unfolded p…	COG0326(Molecular chaperone. Has ATPase activity (By similarity))	NA	NA	NA	NA(NA)	M7AXF8.1 PF00183.16;HSP90;
TRINITY_DN10410_c0_g1	233	TRINITY_DN10410_c0_g1_i1	PREDICTED: protein unc-80 homolog isoform X1 [Zeugodacus cucurbitae]	unc80	Protein unc-80 homolog OS=Drosophila melanogaster GN=unc80 PE=1 SV=5	GO:0005261(cation channel activity);GO:0034703(cation channel complex);GO:0045475(locomotor rhythm);GO:0055080(cation homeostasis)	ENOG410XSBM(unc-80 homolog (C. elegans))	-	-	-	-	-
TRINITY_DN10411_c0_g2	225	TRINITY_DN10411_c0_g2_i1	-	-	-	-	-	-	-	-	-	-
TRINITY_DN10412_c0_g1	246	TRINITY_DN10412_c0_g1_i1	PREDICTED: activating signal cointegrator 1 complex subunit 3 [Zeugodacus cucurbitae]	BRR2C	DExH-box ATP-dependent RNA helicase DExH14 OS=Arabidopsis thaliana GN=BRR2C PE=2 SV=1	GO:0000381(regulation of alternative mRNA splicing, via spliceosome);GO:0000398(mRNA splicing, via spliceosome);GO:0003676(nucleic acid binding);GO:0004386(helicase activity);GO:0005524(ATP binding);GO:0005682(U5 snRNP);GO:0030532(small nuclear ribonucleoprotein complex);GO:0034332(adherens junction organization);GO:0051642(centrosome localization)	COG1204(helicase)	NA	NA	NA	NA(NA)	Q29AT2.2 PF02889.14;Sec63;
TRINITY_DN10418_c0_g1	292	TRINITY_DN10418_c0_g1_i1	-	-	-	-	-	-	-	-	-	-
TRINITY_DN10419_c0_g1	246	TRINITY_DN10419_c0_g1_i1	low-density lipoprotein receptor-related protein 2 [Spodoptera litura]	-	-	-	ENOG410XP34(beta-amyloid clearance)	NA	NA	NA	NA(NA)	Q29ID0.3 PF00057.16;Ldl_recept_a;
TRINITY_DN10423_c0_g1	221	TRINITY_DN10423_c0_g1_i1	PREDICTED: uncharacterized protein LOC105212575 [Zeugodacus cucurbitae]	MYRF	Myelin regulatory factor OS=Homo sapiens GN=MYRF PE=1 SV=3	GO:0003677(DNA binding);GO:0003700(DNA binding transcription factor activity);GO:0006355(regulation of transcription, DNA-templated)	ENOG410XPRK(Open reading frame)	-	-	-	-	-
TRINITY_DN10425_c0_g1	225	TRINITY_DN10425_c0_g1_i1;TRINITY_DN10425_c0_g1_i2	PREDICTED: uncharacterized protein B0495.5 [Bactrocera dorsalis]	-	-	GO:0003824(catalytic activity)	COG1331(mannose-6-phosphate isomerase activity)	-	-	-	-	-
TRINITY_DN10426_c0_g1	217	TRINITY_DN10426_c0_g1_i1	zinc finger MYM-type protein 1-like, partial [Leptinotarsa decemlineata]	-	-	-	-	-	-	-	-	-
TRINITY_DN10434_c0_g1	256	TRINITY_DN10434_c0_g1_i1	-	-	-	-	-	-	-	-	-	-
TRINITY_DN10435_c0_g2	280	TRINITY_DN10435_c0_g2_i1	-	-	-	-	-	-	-	-	-	-
TRINITY_DN10439_c0_g1	512	TRINITY_DN10439_c0_g1_i1;TRINITY_DN10439_c0_g1_i2	PREDICTED: zinc finger protein 391-like [Bactrocera dorsalis]	-	-	-	-	-	-	-	-	-
TRINITY_DN10441_c0_g1	217	TRINITY_DN10441_c0_g1_i1	PREDICTED: LOW QUALITY PROTEIN: nascent polypeptide-associated complex subunit alpha, muscle-specific form [Bactrocera dorsalis]	Ddhd2	Phospholipase DDHD2 OS=Mus musculus GN=Ddhd2 PE=1 SV=3	GO:0004620(phospholipase activity);GO:0005654(nucleoplasm);GO:0005737(cytoplasm);GO:0006888(ER to Golgi vesicle-mediated transport);GO:0007283(spermatogenesis);GO:0016063(rhodopsin biosynthetic process);GO:0030134(COPII-coated ER to Golgi transport vesicle);GO:0046872(metal ion binding)	ENOG410YDSX(DDHD domain containing)	NA	NA	NA	NA(NA)	-
TRINITY_DN10442_c0_g1	253	TRINITY_DN10442_c0_g1_i1	-	-	-	-	-	-	-	-	-	-
TRINITY_DN10448_c0_g1	282	TRINITY_DN10448_c0_g1_i1	PREDICTED: uncharacterized protein LOC105209476 [Zeugodacus cucurbitae]	-	-	GO:0006801(superoxide metabolic process);GO:0046872(metal ion binding)	ENOG410XSVY(Copper/zinc superoxide dismutase (SODC))	-	-	-	-	A0A0L0BZK0.1 PF00080.18;Sod_Cu;
TRINITY_DN10450_c0_g1	227	TRINITY_DN10450_c0_g1_i1	PREDICTED: LOW QUALITY PROTEIN: midasin [Bactrocera dorsalis]	-	-	-	COG5271(Nuclear chaperone required for maturation and nuclear export of pre-60S ribosome subunits (By similarity))	K14572	midasin	-	mde03008(Ribosome biogenesis in eukaryotes)	-
TRINITY_DN10454_c0_g1	216	TRINITY_DN10454_c0_g1_i1	PREDICTED: dynein heavy chain, cytoplasmic isoform X7 [Bactrocera dorsalis]	Dhc64C	Dynein heavy chain, cytoplasmic OS=Drosophila melanogaster GN=Dhc64C PE=2 SV=2	GO:0000278(mitotic cell cycle);GO:0000776(kinetochore);GO:0003777(microtubule motor activity);GO:0005524(ATP binding);GO:0005737(cytoplasm);GO:0005794(Golgi apparatus);GO:0005868(cytoplasmic dynein complex);GO:0005875(microtubule associated complex);GO:0005938(cell cortex);GO:0006886(intracellular protein transport);GO:0007018(microtubule-based movement);GO:0007051(spindle organization);GO:000705…	COG5245(heavy chain)	K10413	dynein heavy chain 1, cytosolic	-	dan04145(Phagosome)	A0A0L0BM54.1 PF03028.13;Dynein_heavy;
TRINITY_DN10457_c0_g1	218	TRINITY_DN10457_c0_g1_i1	-	-	-	-	-	-	-	-	-	-
TRINITY_DN10465_c0_g1	234	TRINITY_DN10465_c0_g1_i1	PREDICTED: putative nuclease HARBI1 [Rhagoletis zephyria]	-	-	-	-	-	-	-	-	-
TRINITY_DN10468_c0_g1	235	TRINITY_DN10468_c0_g1_i1	-	-	-	-	-	-	-	-	-	-
TRINITY_DN10471_c0_g1	244	TRINITY_DN10471_c0_g1_i1	-	-	-	-	-	-	-	-	-	-
TRINITY_DN10475_c0_g1	213	TRINITY_DN10475_c0_g1_i1	-	-	-	-	-	-	-	-	-	-
TRINITY_DN10477_c0_g1	420	TRINITY_DN10477_c0_g1_i1;TRINITY_DN10477_c0_g1_i2	60S ribosomal protein L32 isoform X1 [Canis lupus familiaris]	RPL32	60S ribosomal protein L32 OS=Canis lupus familiaris GN=RPL32 PE=1 SV=1	GO:0003735(structural constituent of ribosome);GO:0006412(translation);GO:0022625(cytosolic large ribosomal subunit)	COG1717((ribosomal) protein)	K02912	large subunit ribosomal protein L32e	-	phd03010(Ribosome)	U3KGV4.1 PF01655.16;Ribosomal_L32e;
TRINITY_DN10480_c0_g1	223	TRINITY_DN10480_c0_g1_i1	-	-	-	-	-	-	-	-	-	-
TRINITY_DN10486_c0_g1	330	TRINITY_DN10486_c0_g1_i1;TRINITY_DN10486_c0_g1_i2;TRINITY_DN10486_c0_g1_i3	PREDICTED: glycogen debranching enzyme [Bactrocera dorsalis]	AGL	Glycogen debranching enzyme OS=Canis lupus familiaris GN=AGL PE=2 SV=1	GO:0004134(4-alpha-glucanotransferase activity);GO:0004135(amylo-alpha-1,6-glucosidase activity);GO:0005978(glycogen biosynthetic process);GO:0005980(glycogen catabolic process)	COG3408(Glycogen debranching enzyme)	K01196	glycogen debranching enzyme	EC:2.4.1.25 3.2.1.33	der00500(Starch and sucrose metabolism)	A0A0Q9X8G5.1 PF14702.4;hGDE_central;
TRINITY_DN104_c0_g1	212	TRINITY_DN104_c0_g1_i1	PREDICTED: uncharacterized protein LOC102339308 [Pantholops hodgsonii]	EPN2	Epsin-2 OS=Homo sapiens GN=EPN2 PE=1 SV=3	GO:0003674(molecular_function);GO:0005575(cellular_component);GO:0008150(biological_process)	ENOG410XSM0(Clathrin interactor 1)	K12837	splicing factor U2AF 65 kDa subunit	-	phd03040(Spliceosome)	K7EU09.1 PF01417.18;ENTH;
TRINITY_DN10503_c0_g1	221	TRINITY_DN10503_c0_g1_i1	microtubule-associated proteins 1A/1B light chain 3A isoform b [Homo sapiens]	MAP1LC3A	Microtubule-associated proteins 1A/1B light chain 3A OS=Homo sapiens GN=MAP1LC3A PE=1 SV=2	GO:0000045(autophagosome assembly);GO:0000421(autophagosome membrane);GO:0000422(autophagy of mitochondrion);GO:0005829(cytosol);GO:0006995(cellular response to nitrogen starvation);GO:0008017(microtubule binding);GO:0008429(phosphatidylethanolamine binding);GO:0031625(ubiquitin protein ligase binding)	ENOG4111JAT(Microtubule-associated protein 1 light chain 3)	K10435	microtubule-associated protein 1 light chain	-	hsa04216(Ferroptosis)	Q9H492.2 PF02991.14;Atg8;
TRINITY_DN10506_c0_g1	331	TRINITY_DN10506_c0_g1_i1	PREDICTED: neurobeachin-like [Zeugodacus cucurbitae]	rg	Neurobeachin OS=Drosophila melanogaster GN=rg PE=1 SV=4	GO:0005737(cytoplasm);GO:0007528(neuromuscular junction development);GO:0007614(short-term memory);GO:0008355(olfactory learning);GO:0016021(integral component of membrane);GO:0016319(mushroom body development);GO:0042462(eye photoreceptor cell development);GO:0042675(compound eye cone cell differentiation);GO:0043025(neuronal cell body);GO:0051018(protein kinase A binding)	ENOG410XNQC(beige BEACH domain containing protein)	NA	NA	NA	NA(NA)	A0A0R3NYI0.1 PF02138.16;Beach;
TRINITY_DN10508_c0_g1	214	TRINITY_DN10508_c0_g1_i1;TRINITY_DN10508_c0_g1_i2	PREDICTED: uncharacterized protein LOC105232352 [Bactrocera dorsalis]	-	-	-	-	-	-	-	-	-
TRINITY_DN10512_c0_g1	227	TRINITY_DN10512_c0_g1_i1	-	-	-	-	-	-	-	-	-	-
TRINITY_DN10516_c0_g1	462	TRINITY_DN10516_c0_g1_i1;TRINITY_DN10516_c0_g1_i2;TRINITY_DN10516_c0_g1_i3	PREDICTED: uncharacterized protein LOC105227331 [Bactrocera dorsalis]	-	-	GO:0005576(extracellular region);GO:0006030(chitin metabolic process);GO:0008061(chitin binding)	ENOG4110MU3(NA)	-	-	-	-	B4KE88.1 PF01607.22;CBM_14;
TRINITY_DN10517_c0_g1	231	TRINITY_DN10517_c0_g1_i1	PREDICTED: uncharacterized protein LOC105225485, partial [Bactrocera dorsalis]	-	-	-	-	-	-	-	-	-
TRINITY_DN10518_c1_g2	215	TRINITY_DN10518_c1_g2_i1	PREDICTED: RRP12-like protein [Bactrocera oleae]	CG2691	RRP12-like protein OS=Drosophila melanogaster GN=CG2691 PE=1 SV=2	GO:0003674(molecular_function);GO:0005634(nucleus);GO:0048812(neuron projection morphogenesis)	ENOG410XQ3D(ribosomal RNA processing 12 homolog (S. cerevisiae))	NA	NA	NA	NA(NA)	-
TRINITY_DN10520_c0_g1	308	TRINITY_DN10520_c0_g1_i1	PREDICTED: uncharacterized protein LOC105226845 isoform X1 [Bactrocera dorsalis]	-	-	-	-	-	-	-	-	-
TRINITY_DN10521_c0_g1	292	TRINITY_DN10521_c0_g1_i1	PREDICTED: LOW QUALITY PROTEIN: uncharacterized protein LOC105226650 [Bactrocera dorsalis]	-	-	-	-	-	-	-	-	-
TRINITY_DN10522_c0_g1	212	TRINITY_DN10522_c0_g1_i1	PREDICTED: LOW QUALITY PROTEIN: uncharacterized protein LOC105223648 [Bactrocera dorsalis]	-	-	-	-	-	-	-	-	-
TRINITY_DN10522_c1_g1	232	TRINITY_DN10522_c1_g1_i1	PREDICTED: LOW QUALITY PROTEIN: uncharacterized protein LOC105223648 [Bactrocera dorsalis]	-	-	-	-	-	-	-	-	-
TRINITY_DN10529_c0_g1	300	TRINITY_DN10529_c0_g1_i1;TRINITY_DN10529_c0_g1_i2	PREDICTED: laminin subunit alpha [Bactrocera dorsalis]	-	-	-	-	-	-	-	-	-
TRINITY_DN10531_c0_g1	327	TRINITY_DN10531_c0_g1_i1	PREDICTED: ectopic P granules protein 5 homolog isoform X1 [Bactrocera dorsalis]	CG14299	Ectopic P granules protein 5 homolog OS=Drosophila melanogaster GN=CG14299 PE=1 SV=2	GO:0005737(cytoplasm);GO:0006914(autophagy);GO:0046331(lateral inhibition);GO:0097352(autophagosome maturation)	ENOG410XUQ7(ectopic P-granules autophagy protein 5 homolog (C. elegans))	-	-	-	-	-
TRINITY_DN10541_c0_g1	204	TRINITY_DN10541_c0_g1_i1	PREDICTED: AT-rich interactive domain-containing protein 2 [Bactrocera dorsalis]	-	-	-	-	-	-	-	-	-
TRINITY_DN10544_c0_g1	229	TRINITY_DN10544_c0_g1_i1	PREDICTED: LOW QUALITY PROTEIN: putative U5 small nuclear ribonucleoprotein 200 kDa helicase [Bactrocera dorsalis]	l(3)72Ab	Putative U5 small nuclear ribonucleoprotein 200 kDa helicase OS=Drosophila melanogaster GN=l(3)72Ab PE=2 SV=4	GO:0000278(mitotic cell cycle);GO:0000381(regulation of alternative mRNA splicing, via spliceosome);GO:0000398(mRNA splicing, via spliceosome);GO:0003676(nucleic acid binding);GO:0003724(RNA helicase activity);GO:0004004(ATP-dependent RNA helicase activity);GO:0005524(ATP binding);GO:0005634(nucleus);GO:0005681(spliceosomal complex);GO:0007283(spermatogenesis);GO:0007419(ventral cord development)…	COG1204(helicase)	K12854	pre-mRNA-splicing helicase BRR2	EC:3.6.4.13	mde03040(Spliceosome)	B4KYI7.1 PF02889.14;Sec63;
TRINITY_DN10547_c0_g1	250	TRINITY_DN10547_c0_g1_i1	PREDICTED: uncharacterized protein LOC108977570 [Bactrocera latifrons]	-	-	GO:0006801(superoxide metabolic process);GO:0046872(metal ion binding)	ENOG410XSVY(Copper/zinc superoxide dismutase (SODC))	-	-	-	-	-
TRINITY_DN10549_c0_g1	235	TRINITY_DN10549_c0_g1_i1	PREDICTED: uncharacterized protein LOC105231545 [Bactrocera dorsalis]	-	-	-	-	-	-	-	-	-
TRINITY_DN10550_c0_g1	285	TRINITY_DN10550_c0_g1_i1	-	-	-	-	-	-	-	-	-	-
TRINITY_DN10552_c0_g1	213	TRINITY_DN10552_c0_g1_i1	PREDICTED: uncharacterized protein LOC108971896 isoform X1 [Bactrocera latifrons]	-	-	-	ENOG4111PX4(NA)	-	-	-	-	-
TRINITY_DN10553_c0_g1	283	TRINITY_DN10553_c0_g1_i1;TRINITY_DN10553_c0_g1_i2	-	-	-	-	-	-	-	-	-	-
TRINITY_DN10554_c0_g1	206	TRINITY_DN10554_c0_g1_i1	PREDICTED: protein virilizer isoform X1 [Bactrocera dorsalis]	vir	Protein virilizer OS=Drosophila melanogaster GN=vir PE=1 SV=1	GO:0000375(RNA splicing, via transesterification reactions);GO:0000381(regulation of alternative mRNA splicing, via spliceosome);GO:0003676(nucleic acid binding);GO:0005515(protein binding);GO:0005634(nucleus);GO:0007298(border follicle cell migration);GO:0007530(sex determination);GO:0007539(primary sex determination, soma);GO:0007549(dosage compensation);GO:0016021(integral component of membran…	ENOG410XSTI(primary sex determination, soma)	-	-	-	-	-
TRINITY_DN10557_c0_g1	225	TRINITY_DN10557_c0_g1_i1;TRINITY_DN10557_c0_g1_i2	-	-	-	-	-	-	-	-	-	-
TRINITY_DN10558_c0_g1	280	TRINITY_DN10558_c0_g1_i1	PREDICTED: dynactin subunit 1 [Bactrocera dorsalis]	Gl	Dynactin subunit 1 OS=Drosophila melanogaster GN=Gl PE=1 SV=2	GO:0000278(mitotic cell cycle);GO:0000776(kinetochore);GO:0001709(cell fate determination);GO:0001751(compound eye photoreceptor cell differentiation);GO:0001754(eye photoreceptor cell differentiation);GO:0005737(cytoplasm);GO:0005813(centrosome);GO:0005818(aster);GO:0005828(kinetochore microtubule);GO:0005869(dynactin complex);GO:0005876(spindle microtubule);GO:0006886(intracellular protein tran…	ENOG410XPXM(DyNactin)	NA	NA	NA	NA(NA)	B4N4P0.1 PF12455.6;Dynactin;
TRINITY_DN10559_c0_g1	829	TRINITY_DN10559_c0_g1_i1;TRINITY_DN10559_c0_g1_i2	PREDICTED: ATP synthase subunit delta, mitochondrial isoform X1 [Rattus norvegicus]	Atp5d	ATP synthase subunit delta, mitochondrial OS=Mus musculus GN=Atp5d PE=1 SV=1	GO:0000275(mitochondrial proton-transporting ATP synthase complex, catalytic core F(1));GO:0005739(mitochondrion);GO:0005740(mitochondrial envelope);GO:0005743(mitochondrial inner membrane);GO:0005753(mitochondrial proton-transporting ATP synthase complex);GO:0006754(ATP biosynthetic process);GO:0006811(ion transport);GO:0015078(proton transmembrane transporter activity);GO:0015986(ATP synthesis …	COG0355(Produces ATP from ADP in the presence of a proton gradient across the membrane (By similarity))	K02134	F-type H+-transporting ATPase subunit delta	-	mmu00190(Oxidative phosphorylation);mmu04714(Thermogenesis);mmu05010(Alzheimer disease);mmu05012(Parkinson disease);mmu05016(Huntington disease)	F7E7B4.1 PF02823.14;ATP-synt_DE_N;
TRINITY_DN10560_c0_g1	212	TRINITY_DN10560_c0_g1_i1	-	-	-	-	-	-	-	-	-	-
TRINITY_DN10563_c0_g1	223	TRINITY_DN10563_c0_g1_i1	PREDICTED: dedicator of cytokinesis protein 1 [Bactrocera dorsalis]	DOCK1	Dedicator of cytokinesis protein 1 OS=Homo sapiens GN=DOCK1 PE=1 SV=2	GO:0000902(cell morphogenesis);GO:0001726(ruffle);GO:0005515(protein binding);GO:0005737(cytoplasm);GO:0007010(cytoskeleton organization);GO:0007264(small GTPase mediated signal transduction);GO:0007298(border follicle cell migration);GO:0007391(dorsal closure);GO:0007417(central nervous system development);GO:0007520(myoblast fusion);GO:0007523(larval visceral muscle development);GO:0016203(musc…	ENOG410XQH7(Dedicator of cytokinesis)	NA	NA	NA	NA(NA)	A0A0L0CDY5.1 PF16172.3;DOCK_N;
TRINITY_DN10564_c0_g1	214	TRINITY_DN10564_c0_g1_i1	PREDICTED: DNA repair protein RAD51 homolog 4 [Bactrocera latifrons]	-	-	-	-	-	-	-	-	-
TRINITY_DN10567_c0_g1	209	TRINITY_DN10567_c0_g1_i1	-	-	-	-	-	-	-	-	-	-
TRINITY_DN10570_c0_g1	215	TRINITY_DN10570_c0_g1_i1	PREDICTED: dynein heavy chain, cytoplasmic isoform X4 [Zeugodacus cucurbitae]	Dhc64C	Dynein heavy chain, cytoplasmic OS=Drosophila melanogaster GN=Dhc64C PE=2 SV=2	GO:0000278(mitotic cell cycle);GO:0000776(kinetochore);GO:0003777(microtubule motor activity);GO:0005524(ATP binding);GO:0005737(cytoplasm);GO:0005794(Golgi apparatus);GO:0005868(cytoplasmic dynein complex);GO:0005875(microtubule associated complex);GO:0005938(cell cortex);GO:0006886(intracellular protein transport);GO:0007018(microtubule-based movement);GO:0007051(spindle organization);GO:000705…	COG5245(heavy chain)	K10413	dynein heavy chain 1, cytosolic	-	mde04145(Phagosome)	B4MMX1.2 PF12781.5;AAA_9;
TRINITY_DN10571_c0_g1	258	TRINITY_DN10571_c0_g1_i1	-	-	-	-	-	-	-	-	-	-
TRINITY_DN10572_c0_g1	204	TRINITY_DN10572_c0_g1_i1	PREDICTED: splicing factor, arginine/serine-rich 15 [Bactrocera oleae]	SCAF4	Splicing factor, arginine/serine-rich 15 OS=Homo sapiens GN=SCAF4 PE=1 SV=3	GO:0003676(nucleic acid binding);GO:0003729(mRNA binding)	ENOG410XT48(mRNA processing)	NA	NA	NA	NA(NA)	-
TRINITY_DN10573_c0_g1	222	TRINITY_DN10573_c0_g1_i1	-	-	-	-	-	-	-	-	-	-
TRINITY_DN10574_c0_g1	243	TRINITY_DN10574_c0_g1_i1	-	-	-	-	-	-	-	-	-	-
TRINITY_DN1057_c0_g1	215	TRINITY_DN1057_c0_g1_i1	hematopoietic lineage switch 2 [Mus musculus]	Cpq	Carboxypeptidase Q OS=Mus musculus GN=Cpq PE=1 SV=1	GO:0004180(carboxypeptidase activity);GO:0005576(extracellular region);GO:0005615(extracellular space);GO:0005737(cytoplasm);GO:0005764(lysosome);GO:0005783(endoplasmic reticulum);GO:0005794(Golgi apparatus);GO:0006508(proteolysis);GO:0006590(thyroid hormone generation);GO:0008233(peptidase activity);GO:0008237(metallopeptidase activity);GO:0016787(hydrolase activity);GO:0042803(protein homodimer…	COG2234(peptidase m28)	NA	NA	NA	NA(NA)	B0XKA1.1 PF02225.20;PA;
TRINITY_DN10581_c0_g1	256	TRINITY_DN10581_c0_g1_i1	PREDICTED: transport and Golgi organization protein 1 [Bactrocera dorsalis]	-	-	-	-	-	-	-	-	-
TRINITY_DN10585_c0_g1	269	TRINITY_DN10585_c0_g1_i1	-	-	-	-	-	-	-	-	-	-
TRINITY_DN10590_c0_g1	203	TRINITY_DN10590_c0_g1_i1	-	-	-	-	-	-	-	-	-	-
TRINITY_DN10595_c0_g1	215	TRINITY_DN10595_c0_g1_i1	PREDICTED: dentin sialophosphoprotein-like [Bactrocera dorsalis]	-	-	-	-	-	-	-	-	-
TRINITY_DN10596_c0_g1	621	TRINITY_DN10596_c0_g1_i1	PREDICTED: arrestin domain-containing protein 17 [Bactrocera dorsalis]	-	-	GO:0006909(phagocytosis)	ENOG41102NY(Arrestin domain containing)	-	-	-	-	-
TRINITY_DN10597_c0_g1	258	TRINITY_DN10597_c0_g1_i1	-	-	-	-	-	-	-	-	-	-
TRINITY_DN10597_c0_g2	387	TRINITY_DN10597_c0_g2_i1	-	-	-	-	-	-	-	-	-	-
TRINITY_DN10598_c0_g1	275	TRINITY_DN10598_c0_g1_i1	-	-	-	-	-	-	-	-	-	-
TRINITY_DN10599_c0_g1	213	TRINITY_DN10599_c0_g1_i1	anaphase-promoting complex subunit 5 isoform c [Mus musculus]	Anapc5	Anaphase-promoting complex subunit 5 OS=Mus musculus GN=Anapc5 PE=1 SV=1	GO:0005634(nucleus);GO:0005680(anaphase-promoting complex);GO:0007049(cell cycle);GO:0019903(protein phosphatase binding);GO:0031145(anaphase-promoting complex-dependent catabolic process);GO:0045842(positive regulation of mitotic metaphase/anaphase transition);GO:0051301(cell division);GO:0061630(ubiquitin protein ligase activity);GO:0070979(protein K11-linked ubiquitination)	ENOG410YVZN(complex subunit)	K03352	anaphase-promoting complex subunit 5	-	mmu04120(Ubiquitin mediated proteolysis);mmu04110(Cell cycle);mmu04114(Oocyte meiosis);mmu04657(IL-17 signaling pathway);mmu04914(Progesterone-mediated oocyte maturation);mmu05166(HTLV-I infection)	-
TRINITY_DN10599_c0_g3	294	TRINITY_DN10599_c0_g3_i1	anaphase-promoting complex subunit 5 [Rattus norvegicus]	Anapc5	Anaphase-promoting complex subunit 5 OS=Mus musculus GN=Anapc5 PE=1 SV=1	GO:0005634(nucleus);GO:0005680(anaphase-promoting complex);GO:0007049(cell cycle);GO:0019903(protein phosphatase binding);GO:0031145(anaphase-promoting complex-dependent catabolic process);GO:0045842(positive regulation of mitotic metaphase/anaphase transition);GO:0051301(cell division);GO:0061630(ubiquitin protein ligase activity);GO:0070979(protein K11-linked ubiquitination)	ENOG410YVZN(complex subunit)	K03352	anaphase-promoting complex subunit 5	-	mmu04120(Ubiquitin mediated proteolysis);mmu04110(Cell cycle);mmu04114(Oocyte meiosis);mmu04657(IL-17 signaling pathway);mmu04914(Progesterone-mediated oocyte maturation);mmu05166(HTLV-I infection)	W5PZ95.1 PF12862.5;ANAPC5;
TRINITY_DN10603_c0_g1	285	TRINITY_DN10603_c0_g1_i1;TRINITY_DN10603_c0_g1_i2	-	-	-	-	-	-	-	-	-	-
TRINITY_DN10607_c0_g1	246	TRINITY_DN10607_c0_g1_i1	-	-	-	-	-	-	-	-	-	-
TRINITY_DN10610_c0_g1	277	TRINITY_DN10610_c0_g1_i1	-	-	-	-	-	-	-	-	-	-
TRINITY_DN10617_c0_g1	242	TRINITY_DN10617_c0_g1_i1	PREDICTED: putative leucine-rich repeat-containing protein DDB_G0290503 isoform X1 [Bactrocera latifrons]	-	-	-	-	-	-	-	-	-
TRINITY_DN10618_c0_g1	217	TRINITY_DN10618_c0_g1_i1	PREDICTED: Niemann-Pick type protein homolog 1B [Bactrocera dorsalis]	Npc1b	Niemann-Pick type protein homolog 1B OS=Drosophila melanogaster GN=Npc1b PE=2 SV=2	GO:0007391(dorsal closure);GO:0007417(central nervous system development);GO:0007422(peripheral nervous system development);GO:0016021(integral component of membrane);GO:0030299(intestinal cholesterol absorption)	ENOG410XR54(Niemann-Pick disease type C1)	K12385	Niemann-Pick C1 protein	-	mde04142(Lysosome)	U4TTR5.1 PF02460.16;Patched;
TRINITY_DN10621_c0_g1	328	TRINITY_DN10621_c0_g1_i1	PREDICTED: uncharacterized protein LOC105230596 isoform X2 [Bactrocera dorsalis]	-	-	-	ENOG41122XB(LDLa)	-	-	-	-	-
TRINITY_DN10622_c0_g1	259	TRINITY_DN10622_c0_g1_i1	PREDICTED: trichohyalin [Bactrocera latifrons]	-	-	-	-	-	-	-	-	-
TRINITY_DN10631_c0_g1	211	TRINITY_DN10631_c0_g1_i1	-	-	-	-	-	-	-	-	-	-
TRINITY_DN10631_c0_g2	211	TRINITY_DN10631_c0_g2_i1	-	-	-	-	-	-	-	-	-	-
TRINITY_DN10633_c0_g1	257	TRINITY_DN10633_c0_g1_i1	-	-	-	-	-	-	-	-	-	-
TRINITY_DN10634_c0_g3	233	TRINITY_DN10634_c0_g3_i1	-	-	-	-	-	-	-	-	-	-
TRINITY_DN10635_c0_g1	473	TRINITY_DN10635_c0_g1_i1;TRINITY_DN10635_c0_g1_i2	-	-	-	-	-	-	-	-	-	-
TRINITY_DN10638_c0_g1	344	TRINITY_DN10638_c0_g1_i1;TRINITY_DN10638_c0_g1_i2	-	-	-	-	-	-	-	-	-	-
TRINITY_DN10644_c0_g1	220	TRINITY_DN10644_c0_g1_i1;TRINITY_DN10644_c0_g1_i2	-	-	-	-	-	-	-	-	-	-
TRINITY_DN10649_c0_g1	260	TRINITY_DN10649_c0_g1_i1;TRINITY_DN10649_c0_g1_i2	-	-	-	-	-	-	-	-	-	-
TRINITY_DN10650_c0_g1	356	TRINITY_DN10650_c0_g1_i1	PREDICTED: protein EFR3 homolog cmp44E isoform X3 [Zeugodacus cucurbitae]	stmA	Protein EFR3 homolog cmp44E OS=Drosophila melanogaster GN=stmA PE=2 SV=3	GO:0000281(mitotic cytokinesis);GO:0007268(chemical synaptic transmission);GO:0007602(phototransduction);GO:0016079(synaptic vesicle exocytosis);GO:0030100(regulation of endocytosis);GO:0045202(synapse);GO:0048488(synaptic vesicle endocytosis)	ENOG410YJSK(EFR3 homolog)	NA	NA	NA	NA(NA)	-
TRINITY_DN10652_c0_g1	218	TRINITY_DN10652_c0_g1_i1	-	-	-	-	-	-	-	-	-	-
TRINITY_DN10655_c0_g1	226	TRINITY_DN10655_c0_g1_i1	transmembrane protein 254 isoform 2 [Mus musculus]	Tmem254a	Transmembrane protein 254 OS=Mus musculus GN=Tmem254a PE=1 SV=1	GO:0016021(integral component of membrane)	ENOG4111TUV(Transmembrane protein 254)	-	-	-	-	Q9DCV5.1 PF14934.4;DUF4499;
TRINITY_DN10656_c0_g1	204	TRINITY_DN10656_c0_g1_i1	-	-	-	-	-	-	-	-	-	-
TRINITY_DN10657_c0_g1	202	TRINITY_DN10657_c0_g1_i1	PREDICTED: maestro heat-like repeat-containing protein family member 1 [Bactrocera latifrons]	-	-	GO:0003674(molecular_function);GO:0005770(late endosome);GO:0005794(Golgi apparatus);GO:0008150(biological_process)	ENOG410XQE8(Heat repeat)	-	-	-	-	-
TRINITY_DN10661_c0_g2	222	TRINITY_DN10661_c0_g2_i1	PREDICTED: twitchin isoform X1 [Zeugodacus cucurbitae]	-	-	-	-	-	-	-	-	-
TRINITY_DN10662_c1_g1	240	TRINITY_DN10662_c1_g1_i1	RING finger protein 10 isoform 2 [Mus musculus]	Rnf10	RING finger protein 10 OS=Mus musculus GN=Rnf10 PE=2 SV=2	GO:0003677(DNA binding);GO:0004842(ubiquitin-protein transferase activity);GO:0005634(nucleus);GO:0005737(cytoplasm);GO:0006351(transcription, DNA-templated);GO:0006355(regulation of transcription, DNA-templated);GO:0010626(negative regulation of Schwann cell proliferation);GO:0031643(positive regulation of myelination);GO:0044212(transcription regulatory region DNA binding);GO:0045893(positive r…	ENOG410XTFS(Ring finger protein)	-	-	-	-	-
TRINITY_DN10665_c0_g1	369	TRINITY_DN10665_c0_g1_i1;TRINITY_DN10665_c0_g1_i2	-	-	-	-	-	-	-	-	-	-
TRINITY_DN10665_c1_g2	249	TRINITY_DN10665_c1_g2_i1	-	-	-	-	-	-	-	-	-	-
TRINITY_DN10667_c0_g1	225	TRINITY_DN10667_c0_g1_i1	-	-	-	-	-	-	-	-	-	-
TRINITY_DN10668_c0_g1	449	TRINITY_DN10668_c0_g1_i1	PREDICTED: collagen alpha-1(I) chain [Bactrocera dorsalis]	-	-	-	-	K19719	collagen, type II, alpha	-	mde04512(ECM-receptor interaction)	-
TRINITY_DN10671_c0_g1	212	TRINITY_DN10671_c0_g1_i1	-	-	-	-	-	-	-	-	-	-
TRINITY_DN10674_c0_g1	214	TRINITY_DN10674_c0_g1_i1	-	-	-	-	-	-	-	-	-	-
TRINITY_DN10678_c0_g1	322	TRINITY_DN10678_c0_g1_i1	PREDICTED: lysosomal alpha-mannosidase-like, partial [Bactrocera oleae]	MAN2B1	Lysosomal alpha-mannosidase OS=Cavia porcellus GN=MAN2B1 PE=1 SV=1	GO:0004559(alpha-mannosidase activity);GO:0004571(mannosyl-oligosaccharide 1,2-alpha-mannosidase activity);GO:0005576(extracellular region);GO:0005774(vacuolar membrane);GO:0006013(mannose metabolic process);GO:0006517(protein deglycosylation);GO:0030246(carbohydrate binding)	ENOG410XQMZ(Mannosidase alpha class)	K12311	lysosomal alpha-mannosidase	EC:3.2.1.24	dgr00511(Other glycan degradation);dgr04142(Lysosome)	B4MUA9.2 PF09261.9;Alpha-mann_mid;
TRINITY_DN10682_c0_g1	213	TRINITY_DN10682_c0_g1_i1	PREDICTED: probable histone-lysine N-methyltransferase CG1716 [Bactrocera dorsalis]	-	-	-	-	K11423	histone-lysine N-methyltransferase SETD2	EC:2.1.1.43	mde00310(Lysine degradation)	-
TRINITY_DN10686_c0_g3	384	TRINITY_DN10686_c0_g3_i1;TRINITY_DN10686_c0_g3_i2;TRINITY_DN10686_c0_g3_i3	PREDICTED: uncharacterized protein LOC108967130 [Bactrocera latifrons]	-	-	-	-	-	-	-	-	-
TRINITY_DN10687_c0_g1	245	TRINITY_DN10687_c0_g1_i1	PREDICTED: tetratricopeptide repeat protein 37 [Bactrocera dorsalis]	-	-	-	-	K12600	superkiller protein 3	-	mde03018(RNA degradation)	-
TRINITY_DN10688_c0_g1	281	TRINITY_DN10688_c0_g1_i1	-	-	-	-	-	-	-	-	-	-
TRINITY_DN10694_c0_g1	223	TRINITY_DN10694_c0_g1_i1	PREDICTED: radial spoke head 1 homolog [Rhagoletis zephyria]	-	-	GO:0003674(molecular_function);GO:0005634(nucleus);GO:0005829(cytosol);GO:0035082(axoneme assembly)	COG4642(whole genome shotgun sequence)	NA	NA	NA	NA(NA)	-
TRINITY_DN10695_c0_g1	228	TRINITY_DN10695_c0_g1_i1;TRINITY_DN10695_c0_g1_i2	-	-	-	-	-	-	-	-	-	-
TRINITY_DN10699_c0_g1	282	TRINITY_DN10699_c0_g1_i1	PREDICTED: uncharacterized protein LOC105226661 [Bactrocera dorsalis]	-	-	-	-	-	-	-	-	-
TRINITY_DN10700_c0_g1	343	TRINITY_DN10700_c0_g1_i1;TRINITY_DN10700_c0_g1_i2;TRINITY_DN10700_c0_g1_i3	-	-	-	-	-	-	-	-	-	-
TRINITY_DN10705_c0_g1	323	TRINITY_DN10705_c0_g1_i1	PREDICTED: uncharacterized protein LOC105222439 [Bactrocera dorsalis]	-	-	-	ENOG41114F7(Protein of unknown function (DUF753))	-	-	-	-	A0A0L0CHW7.1 PF05444.10;DUF753;
TRINITY_DN10709_c0_g1	352	TRINITY_DN10709_c0_g1_i1;TRINITY_DN10709_c0_g1_i2	ATP synthase subunit f, mitochondrial [Mus musculus]	Atp5j2	ATP synthase subunit f, mitochondrial OS=Mus musculus GN=Atp5j2 PE=1 SV=3	GO:0000276(mitochondrial proton-transporting ATP synthase complex, coupling factor F(o));GO:0005739(mitochondrion);GO:0005743(mitochondrial inner membrane);GO:0005753(mitochondrial proton-transporting ATP synthase complex);GO:0006754(ATP biosynthetic process);GO:0006811(ion transport);GO:0016020(membrane);GO:0016021(integral component of membrane);GO:0016887(ATPase activity);GO:0045263(proton-tra…	ENOG4111PBN(ATP synthase, H transporting, mitochondrial Fo complex, subunit F2)	K02130	F-type H+-transporting ATPase subunit f	-	mmu00190(Oxidative phosphorylation);mmu04714(Thermogenesis)	P56135.3 PF10206.7;WRW;
TRINITY_DN10711_c0_g1	222	TRINITY_DN10711_c0_g1_i1	-	-	-	-	-	-	-	-	-	-
TRINITY_DN10712_c0_g1	313	TRINITY_DN10712_c0_g1_i1	-	-	-	-	-	-	-	-	-	-
TRINITY_DN10713_c0_g1	218	TRINITY_DN10713_c0_g1_i1	PREDICTED: ranBP2-like and GRIP domain-containing protein 3 [Bactrocera dorsalis]	-	-	-	-	-	-	-	-	-
TRINITY_DN10714_c0_g1	264	TRINITY_DN10714_c0_g1_i1	transposase [Bactrocera dorsalis]	-	-	-	ENOG4111T8J(transposon protein)	-	-	-	-	-
TRINITY_DN10717_c0_g1	217	TRINITY_DN10717_c0_g1_i1	PREDICTED: zinc finger SWIM domain-containing protein 8, partial [Bactrocera oleae]	-	-	-	-	-	-	-	-	-
TRINITY_DN10721_c0_g1	228	TRINITY_DN10721_c0_g1_i1	PREDICTED: LOW QUALITY PROTEIN: EH domain-binding protein 1 [Bactrocera dorsalis]	-	-	GO:0003779(actin binding);GO:0005938(cell cortex);GO:0031941(filamentous actin);GO:0045035(sensory organ precursor cell division);GO:0045747(positive regulation of Notch signaling pathway);GO:0061864(basement membrane constituent secretion);GO:0110010(basolateral protein secretion);GO:0110011(regulation of basement membrane organization)	COG5069(Microtubule associated monoxygenase, calponin and LIM domain containing)	-	-	-	-	-
TRINITY_DN10724_c0_g1	280	TRINITY_DN10724_c0_g1_i1	PREDICTED: LOW QUALITY PROTEIN: protein rhomboid [Bactrocera dorsalis]	rho	Protein rhomboid OS=Drosophila melanogaster GN=rho PE=1 SV=2	GO:0004252(serine-type endopeptidase activity);GO:0005743(mitochondrial inner membrane);GO:0016021(integral component of membrane);GO:0016485(protein processing)	COG0705(rhomboid family)	NA	NA	NA	NA(NA)	T1H316.1 PF01694.20;Rhomboid;
TRINITY_DN10725_c0_g1	266	TRINITY_DN10725_c0_g1_i1;TRINITY_DN10725_c0_g1_i2	-	-	-	-	-	-	-	-	-	-
TRINITY_DN10726_c0_g1	540	TRINITY_DN10726_c0_g1_i1	-	-	-	-	-	-	-	-	-	F4RE44.1 PF05730.9;CFEM;
TRINITY_DN10728_c0_g1	255	TRINITY_DN10728_c0_g1_i1	-	-	-	-	-	-	-	-	-	-
TRINITY_DN10729_c0_g1	203	TRINITY_DN10729_c0_g1_i1	-	-	-	-	-	-	-	-	-	-
TRINITY_DN10731_c0_g1	222	TRINITY_DN10731_c0_g1_i1	PREDICTED: dedicator of cytokinesis protein 1 [Zeugodacus cucurbitae]	-	-	GO:0000902(cell morphogenesis);GO:0001726(ruffle);GO:0005515(protein binding);GO:0005737(cytoplasm);GO:0007010(cytoskeleton organization);GO:0007264(small GTPase mediated signal transduction);GO:0007298(border follicle cell migration);GO:0007391(dorsal closure);GO:0007417(central nervous system development);GO:0007520(myoblast fusion);GO:0007523(larval visceral muscle development);GO:0016203(musc…	ENOG410XQH7(Dedicator of cytokinesis)	NA	NA	NA	NA(NA)	-
TRINITY_DN10732_c0_g2	214	TRINITY_DN10732_c0_g2_i1	Csde1 protein, partial [Mus musculus]	Csde1	Cold shock domain-containing protein E1 OS=Mus musculus GN=Csde1 PE=1 SV=1	GO:0003676(nucleic acid binding);GO:0003677(DNA binding);GO:0003723(RNA binding);GO:0005737(cytoplasm);GO:0005743(mitochondrial inner membrane);GO:0005794(Golgi apparatus);GO:0005829(cytosol);GO:0005886(plasma membrane);GO:0006355(regulation of transcription, DNA-templated);GO:0070937(CRD-mediated mRNA stability complex);GO:0070966(nuclear-transcribed mRNA catabolic process, no-go decay)	ENOG410ZH8Y(Cold shock domain containing E1, RNA-binding)	-	-	-	-	-
TRINITY_DN10733_c0_g1	257	TRINITY_DN10733_c0_g1_i1	N-myristoyltransferase 1 L homeolog [Xenopus laevis]	NMT1	Glycylpeptide N-tetradecanoyltransferase 1 OS=Homo sapiens GN=NMT1 PE=1 SV=2	GO:0001701(in utero embryonic development);GO:0004379(glycylpeptide N-tetradecanoyltransferase activity);GO:0005737(cytoplasm);GO:0005886(plasma membrane);GO:0015629(actin cytoskeleton);GO:0018008(N-terminal peptidyl-glycine N-myristoylation);GO:0019898(extrinsic component of membrane);GO:0030054(cell junction)	COG5092(Adds a myristoyl group to the N-terminal glycine residue of certain cellular proteins (By similarity))	NA	NA	NA	NA(NA)	H2LCE8.1 PF02799.13;NMT_C;
TRINITY_DN10735_c0_g1	202	TRINITY_DN10735_c0_g1_i1	-	-	-	-	-	-	-	-	-	-
TRINITY_DN10737_c0_g2	201	TRINITY_DN10737_c0_g2_i1	gustatory receptor 28b [Bactrocera dorsalis]	Gr28b	Putative gustatory receptor 28b OS=Drosophila melanogaster GN=Gr28b PE=2 SV=2	GO:0004984(olfactory receptor activity);GO:0006955(immune response);GO:0007600(sensory perception);GO:0007602(phototransduction);GO:0007631(feeding behavior);GO:0007635(chemosensory behavior);GO:0008049(male courtship behavior);GO:0008527(taste receptor activity);GO:0010037(response to carbon dioxide);GO:0016021(integral component of membrane);GO:0030424(axon);GO:0030425(dendrite);GO:0033041(swee…	ENOG410Z0C6(7tm Chemosensory receptor)	NA	NA	NA	NA(NA)	B4MZU8.2 PF08395.10;7tm_7;
TRINITY_DN10747_c0_g1	284	TRINITY_DN10747_c0_g1_i1	TPA: ER lumen protein retaining receptor 2 [Bos taurus]	KDELR2	ER lumen protein-retaining receptor 2 OS=Bos taurus GN=KDELR2 PE=2 SV=1	GO:0005789(endoplasmic reticulum membrane);GO:0006621(protein retention in ER lumen);GO:0015031(protein transport);GO:0016021(integral component of membrane);GO:0046923(ER retention sequence binding);GO:0070062(extracellular exosome)	COG5196(Required for the retention of luminal endoplasmic reticulum proteins. Determines the specificity of the luminal ER protein retention system. Also required for normal vesicular traffic through the Golgi (By similarity))	NA	NA	NA	NA(NA)	F7DP06.1 PF00810.16;ER_lumen_recept;
TRINITY_DN10753_c0_g1	289	TRINITY_DN10753_c0_g1_i1	target of rapamycin [Ceratitis capitata]	Tor	Target of rapamycin OS=Drosophila melanogaster GN=Tor PE=1 SV=1	GO:0001558(regulation of cell growth);GO:0001934(positive regulation of protein phosphorylation);GO:0004672(protein kinase activity);GO:0004674(protein serine/threonine kinase activity);GO:0005515(protein binding);GO:0005634(nucleus);GO:0006281(DNA repair);GO:0006468(protein phosphorylation);GO:0006914(autophagy);GO:0006974(cellular response to DNA damage stimulus);GO:0007411(axon guidance);GO:00…	COG5032(phosphatidylinositol kinase activity)	K07203	serine/threonine-protein kinase mTOR	EC:2.7.11.1	mde04150(mTOR signaling pathway);mde04140(Autophagy - animal);mde04136(Autophagy - other eukaryotes);mde04213(Longevity regulating pathway - multiple species)	M2QPY1.1 PF02259.21;FAT;
TRINITY_DN10756_c0_g1	741	TRINITY_DN10756_c0_g1_i1;TRINITY_DN10756_c0_g1_i2;TRINITY_DN10756_c0_g1_i3	6330577E15Rik protein [Mus musculus]	Sfr1	Swi5-dependent recombination DNA repair protein 1 homolog OS=Mus musculus GN=Sfr1 PE=1 SV=2	GO:0000724(double-strand break repair via homologous recombination);GO:0005634(nucleus);GO:0006281(DNA repair);GO:0006351(transcription, DNA-templated);GO:0006355(regulation of transcription, DNA-templated);GO:0006974(cellular response to DNA damage stimulus);GO:0030374(ligand-dependent nuclear receptor transcription coactivator activity);GO:0032798(Swi5-Sfr1 complex);GO:0045893(positive regulati…	ENOG411284F(SWI5-dependent recombination repair 1)	-	-	-	-	Q8BP27.2 PF10376.7;Mei5;
TRINITY_DN10763_c0_g1	215	TRINITY_DN10763_c0_g1_i1	PREDICTED: uncharacterized protein LOC105221853 isoform X1 [Bactrocera dorsalis]	-	-	-	-	-	-	-	-	-
TRINITY_DN10764_c0_g1	319	TRINITY_DN10764_c0_g1_i1	-	-	-	-	-	-	-	-	-	-
TRINITY_DN10766_c0_g1	238	TRINITY_DN10766_c0_g1_i1	-	-	-	-	-	-	-	-	-	-
TRINITY_DN10770_c0_g1	216	TRINITY_DN10770_c0_g1_i1	-	-	-	-	-	-	-	-	-	-
TRINITY_DN10771_c0_g1	306	TRINITY_DN10771_c0_g1_i1	PREDICTED: uncharacterized protein LOC108354517 [Rhagoletis zephyria]	-	-	-	-	-	-	-	-	-
TRINITY_DN10777_c0_g1	309	TRINITY_DN10777_c0_g1_i1	protein purity of essence [Ceratitis capitata]	poe	Protein purity of essence OS=Drosophila pseudoobscura pseudoobscura GN=poe PE=3 SV=1	GO:0005516(calmodulin binding);GO:0007286(spermatid development);GO:0007291(sperm individualization)	ENOG410XPP8(Ubiquitin protein ligase E3 component n-recognin 4)	NA	NA	NA	NA(NA)	A0A0L0BUS0.1 PF13764.4;E3_UbLigase_R4;
TRINITY_DN10781_c0_g1	248	TRINITY_DN10781_c0_g1_i1	-	-	-	-	-	-	-	-	-	-
TRINITY_DN10783_c0_g2	217	TRINITY_DN10783_c0_g2_i1	-	-	-	-	-	-	-	-	-	-
TRINITY_DN10785_c0_g1	288	TRINITY_DN10785_c0_g1_i1	myosin-VIIa [Ceratitis capitata]	ck	Myosin-VIIa OS=Drosophila melanogaster GN=ck PE=1 SV=1	GO:0003774(motor activity);GO:0003779(actin binding);GO:0005524(ATP binding);GO:0005737(cytoplasm);GO:0005902(microvillus);GO:0005938(cell cortex);GO:0007015(actin filament organization);GO:0007423(sensory organ development);GO:0007469(antennal development);GO:0007605(sensory perception of sound);GO:0008407(chaeta morphogenesis);GO:0008586(imaginal disc-derived wing vein morphogenesis);GO:0016459…	COG5022(myosin heavy chain)	NA	NA	NA	NA(NA)	B7P9H1.1 PF00640.21;PID;
TRINITY_DN10786_c0_g1	286	TRINITY_DN10786_c0_g1_i1	PREDICTED: uncharacterized protein LOC105222781 [Bactrocera dorsalis]	-	-	GO:0003674(molecular_function);GO:0005575(cellular_component);GO:0008150(biological_process)	ENOG41122AA(NA)	-	-	-	-	-
TRINITY_DN10786_c0_g2	215	TRINITY_DN10786_c0_g2_i1	PREDICTED: uncharacterized protein LOC105210658 [Zeugodacus cucurbitae]	-	-	-	ENOG41122AA(NA)	K00453	tryptophan 2,3-dioxygenase	EC:1.13.11.11	cqu00380(Tryptophan metabolism)	-
TRINITY_DN10788_c0_g1	205	TRINITY_DN10788_c0_g1_i1	-	-	-	-	-	-	-	-	-	-
TRINITY_DN10796_c0_g1	230	TRINITY_DN10796_c0_g1_i1	PREDICTED: laminin subunit alpha [Bactrocera oleae]	-	-	-	ENOG410YNSE(Component of the spindle pole body (SPB) required for the proper execution of spindle pole body (SPB) duplication. Potential role in cross-linking filaments or anchoring other molecules. It is essential for growth (By similarity))	K06240	laminin, alpha 3/5	-	dwi04512(ECM-receptor interaction)	B4MKY0.1 PF06009.10;Laminin_II;
TRINITY_DN10803_c0_g2	278	TRINITY_DN10803_c0_g2_i1	-	-	-	-	-	-	-	-	-	-
TRINITY_DN10804_c0_g1	251	TRINITY_DN10804_c0_g1_i1	PREDICTED: cadherin-23 [Bactrocera latifrons]	-	-	GO:0005509(calcium ion binding);GO:0005887(integral component of plasma membrane);GO:0005902(microvillus);GO:0007156(homophilic cell adhesion via plasma membrane adhesion molecules);GO:0016324(apical plasma membrane);GO:0016339(calcium-dependent cell-cell adhesion via plasma membrane cell adhesion molecules);GO:0042803(protein homodimerization activity);GO:0044331(cell-cell adhesion mediated by c…	ENOG410XPEI(homophilic cell adhesion)	NA	NA	NA	NA(NA)	A0A0L0CGQ9.1 PF00028.15;Cadherin;
TRINITY_DN10806_c0_g1	272	TRINITY_DN10806_c0_g1_i1	PREDICTED: basic helix-loop-helix neural transcription factor TAP [Bactrocera latifrons]	-	-	-	-	-	-	-	-	-
TRINITY_DN10806_c0_g2	238	TRINITY_DN10806_c0_g2_i1	PREDICTED: basic helix-loop-helix neural transcription factor TAP [Bactrocera dorsalis]	-	-	-	-	-	-	-	-	-
TRINITY_DN10813_c0_g1	327	TRINITY_DN10813_c0_g1_i1	PREDICTED: ankyrin repeat and KH domain-containing protein mask isoform X1 [Bactrocera dorsalis]	-	-	-	-	-	-	-	-	-
TRINITY_DN10814_c0_g1	245	TRINITY_DN10814_c0_g1_i1	PREDICTED: nuclear pore complex protein Nup160 homolog [Bactrocera dorsalis]	Nup160	Nuclear pore complex protein Nup160 homolog OS=Drosophila melanogaster GN=Nup160 PE=1 SV=1	GO:0000724(double-strand break repair via homologous recombination);GO:0005515(protein binding);GO:0005643(nuclear pore);GO:0006406(mRNA export from nucleus);GO:0031080(nuclear pore outer ring)	ENOG410YYM5(Nucleoporin 160kDa)	K14303	nuclear pore complex protein Nup160	-	mde03013(RNA transport)	-
TRINITY_DN10815_c0_g1	217	TRINITY_DN10815_c0_g1_i1	PREDICTED: titin isoform X1 [Zeugodacus cucurbitae]	sls	Titin OS=Drosophila melanogaster GN=sls PE=1 SV=3	GO:0000794(condensed nuclear chromosome);GO:0003779(actin binding);GO:0005515(protein binding);GO:0005863(striated muscle myosin thick filament);GO:0007062(sister chromatid cohesion);GO:0007076(mitotic chromosome condensation);GO:0007498(mesoderm development);GO:0007517(muscle organ development);GO:0007519(skeletal muscle tissue development);GO:0007520(myoblast fusion);GO:0007522(visceral muscle …	ENOG410XTJ8(IG_like)	NA	NA	NA	NA(NA)	A0A0Q9WQZ4.1 PF07679.14;I-set;
TRINITY_DN10816_c0_g1	281	TRINITY_DN10816_c0_g1_i1	PREDICTED: probable RNA-binding protein orb2 isoform X3 [Zeugodacus cucurbitae]	orb2	Translational regulator orb2 OS=Drosophila melanogaster GN=orb2 PE=1 SV=1	GO:0000900(translation repressor activity, mRNA regulatory element binding);GO:0003723(RNA binding);GO:0003729(mRNA binding);GO:0003730(mRNA 3'-UTR binding);GO:0005515(protein binding);GO:0005634(nucleus);GO:0005737(cytoplasm);GO:0005829(cytosol);GO:0007141(male meiosis I);GO:0007283(spermatogenesis);GO:0007288(sperm axoneme assembly);GO:0007291(sperm individualization);GO:0007616(long-term memor…	ENOG410Y1XZ(Cytoplasmic polyadenylation element binding protein)	K02602	cytoplasmic polyadenylation element-binding protein	-	dme04320(Dorso-ventral axis formation)	B4MMC5.1 PF16367.3;RRM_7;
TRINITY_DN10819_c0_g1	203	TRINITY_DN10819_c0_g1_i1	PREDICTED: intron-binding protein aquarius [Bactrocera dorsalis]	AQR	Intron-binding protein aquarius OS=Homo sapiens GN=AQR PE=1 SV=4	GO:0000398(mRNA splicing, via spliceosome);GO:0000974(Prp19 complex);GO:0003723(RNA binding);GO:0071011(precatalytic spliceosome);GO:0071013(catalytic step 2 spliceosome)	ENOG410XPV8(Aquarius homolog (Mouse))	K12874	intron-binding protein aquarius	-	mde03040(Spliceosome)	B4NK55.1 PF16399.3;Aquarius_N;
TRINITY_DN10823_c0_g1	276	TRINITY_DN10823_c0_g1_i1	PREDICTED: glutamate decarboxylase [Bactrocera latifrons]	Gad1	Glutamate decarboxylase OS=Drosophila melanogaster GN=Gad1 PE=2 SV=2	GO:0004351(glutamate decarboxylase activity);GO:0005829(cytosol);GO:0006538(glutamate catabolic process);GO:0007416(synapse assembly);GO:0007528(neuromuscular junction development);GO:0008345(larval locomotory behavior);GO:0008355(olfactory learning);GO:0009449(gamma-aminobutyric acid biosynthetic process);GO:0009612(response to mechanical stimulus);GO:0030170(pyridoxal phosphate binding);GO:0045…	COG0076(decarboxylase)	K01580	glutamate decarboxylase	EC:4.1.1.15	dmo00650(Butanoate metabolism);dmo00250(Alanine, aspartate and glutamate metabolism);dmo00410(beta-Alanine metabolism);dmo00430(Taurine and hypotaurine metabolism)	-
TRINITY_DN10824_c0_g1	203	TRINITY_DN10824_c0_g1_i1	PREDICTED: mucin-5AC [Bactrocera oleae]	-	-	-	-	-	-	-	-	-
TRINITY_DN10826_c0_g1	237	TRINITY_DN10826_c0_g1_i1	PREDICTED: tyrosine-protein kinase Abl isoform X1 [Bactrocera dorsalis]	-	-	-	-	-	-	-	-	-
TRINITY_DN10826_c0_g2	214	TRINITY_DN10826_c0_g2_i1	PREDICTED: tyrosine-protein kinase Abl isoform X1 [Bactrocera dorsalis]	Abl	Tyrosine-protein kinase Abl OS=Drosophila melanogaster GN=Abl PE=1 SV=3	GO:0004715(non-membrane spanning protein tyrosine kinase activity);GO:0005102(receptor binding);GO:0007169(transmembrane receptor protein tyrosine kinase signaling pathway);GO:0030154(cell differentiation);GO:0031234(extrinsic component of cytoplasmic side of plasma membrane);GO:0038083(peptidyl-tyrosine autophosphorylation);GO:0042127(regulation of cell proliferation);GO:0045087(innate immune re…	COG0515(Serine Threonine protein kinase)	NA	NA	NA	NA(NA)	-
TRINITY_DN10830_c0_g1	274	TRINITY_DN10830_c0_g1_i1	PREDICTED: non-canonical poly(A) RNA polymerase PAPD5 [Bactrocera oleae]	Trf4-1	Non-canonical poly(A) RNA polymerase protein Trf4-1 OS=Drosophila melanogaster GN=Trf4-1 PE=1 SV=1	GO:0003887(DNA-directed DNA polymerase activity);GO:0004652(polynucleotide adenylyltransferase activity);GO:0007062(sister chromatid cohesion);GO:0043630(ncRNA polyadenylation involved in polyadenylation-dependent ncRNA catabolic process)	COG5260(domain) containing)	K03514	non-canonical poly(A) RNA polymerase PAPD5/7	EC:2.7.7.19	mde03018(RNA degradation)	-
TRINITY_DN10834_c1_g1	252	TRINITY_DN10834_c1_g1_i1	-	-	-	-	-	-	-	-	-	-
TRINITY_DN10837_c0_g3	247	TRINITY_DN10837_c0_g3_i1	aminolevulinic acid synthase 1 [Mus musculus]	Alas1	5-aminolevulinate synthase, nonspecific, mitochondrial OS=Mus musculus GN=Alas1 PE=1 SV=2	GO:0003824(catalytic activity);GO:0003870(5-aminolevulinate synthase activity);GO:0005654(nucleoplasm);GO:0005739(mitochondrion);GO:0005759(mitochondrial matrix);GO:0005829(cytosol);GO:0006778(porphyrin-containing compound metabolic process);GO:0006783(heme biosynthetic process);GO:0008152(metabolic process);GO:0009058(biosynthetic process);GO:0016740(transferase activity);GO:0016746(transferase …	COG0156(8-Amino-7-oxononanoate synthase)	K00643	5-aminolevulinate synthase	EC:2.3.1.37	mmu00260(Glycine, serine and threonine metabolism);mmu00860(Porphyrin and chlorophyll metabolism)	-
TRINITY_DN10838_c0_g1	232	TRINITY_DN10838_c0_g1_i1	-	-	-	-	-	-	-	-	-	-
TRINITY_DN1083_c0_g1	215	TRINITY_DN1083_c0_g1_i1	PREDICTED: cadherin-23 [Bactrocera dorsalis]	-	-	GO:0005509(calcium ion binding);GO:0005886(plasma membrane);GO:0005887(integral component of plasma membrane);GO:0007156(homophilic cell adhesion via plasma membrane adhesion molecules);GO:0007424(open tracheal system development);GO:0016339(calcium-dependent cell-cell adhesion via plasma membrane cell adhesion molecules);GO:0044331(cell-cell adhesion mediated by cadherin)	ENOG410XPEI(homophilic cell adhesion)	-	-	-	-	-
TRINITY_DN10844_c0_g1	271	TRINITY_DN10844_c0_g1_i1	PREDICTED: structural maintenance of chromosomes protein 6 [Bactrocera dorsalis]	-	-	-	-	-	-	-	-	-
TRINITY_DN10848_c0_g2	236	TRINITY_DN10848_c0_g2_i1;TRINITY_DN10848_c0_g2_i2	PREDICTED: uncharacterized protein LOC105230479 [Bactrocera dorsalis]	-	-	GO:0005089(Rho guanyl-nucleotide exchange factor activity);GO:0005544(calcium-dependent phospholipid binding);GO:0005622(intracellular);GO:0016319(mushroom body development);GO:0030833(regulation of actin filament polymerization);GO:0035022(positive regulation of Rac protein signal transduction);GO:0035023(regulation of Rho protein signal transduction);GO:1900029(positive regulation of ruffle ass…	ENOG410XSRP(RhoGEF domain)	-	-	-	-	-
TRINITY_DN10848_c0_g4	213	TRINITY_DN10848_c0_g4_i1	PREDICTED: uncharacterized protein LOC105230479 [Bactrocera dorsalis]	-	-	GO:0005089(Rho guanyl-nucleotide exchange factor activity);GO:0005544(calcium-dependent phospholipid binding);GO:0005622(intracellular);GO:0016319(mushroom body development);GO:0030833(regulation of actin filament polymerization);GO:0035022(positive regulation of Rac protein signal transduction);GO:0035023(regulation of Rho protein signal transduction);GO:1900029(positive regulation of ruffle ass…	ENOG410XSRP(RhoGEF domain)	-	-	-	-	A0A0L0C389.1 PF00168.28;C2;
TRINITY_DN10848_c0_g5	210	TRINITY_DN10848_c0_g5_i1	PREDICTED: uncharacterized protein LOC105212745 [Zeugodacus cucurbitae]	-	-	GO:0005089(Rho guanyl-nucleotide exchange factor activity);GO:0005544(calcium-dependent phospholipid binding);GO:0005622(intracellular);GO:0016319(mushroom body development);GO:0030833(regulation of actin filament polymerization);GO:0035022(positive regulation of Rac protein signal transduction);GO:0035023(regulation of Rho protein signal transduction);GO:1900029(positive regulation of ruffle ass…	ENOG410XSRP(RhoGEF domain)	-	-	-	-	A0A0L0C3G9.1 PF00595.22;PDZ;
TRINITY_DN1084_c0_g1	268	TRINITY_DN1084_c0_g1_i1	-	-	-	-	-	-	-	-	-	-
TRINITY_DN10851_c0_g1	315	TRINITY_DN10851_c0_g1_i1	PREDICTED: muscle M-line assembly protein unc-89 [Bactrocera latifrons]	-	-	-	-	-	-	-	-	-
TRINITY_DN10854_c0_g1	213	TRINITY_DN10854_c0_g1_i1	PREDICTED: small subunit processome component 20 homolog [Bactrocera latifrons]	-	-	GO:0000462(maturation of SSU-rRNA from tricistronic rRNA transcript (SSU-rRNA, 5.8S rRNA, LSU-rRNA));GO:0005730(nucleolus);GO:0030686(90S preribosome);GO:0032040(small-subunit processome)	ENOG410XSRE(UTP20, small subunit (SSU) processome component, homolog (yeast))	NA	NA	NA	NA(NA)	-
TRINITY_DN10858_c0_g1	210	TRINITY_DN10858_c0_g1_i1	-	-	-	-	-	-	-	-	-	-
TRINITY_DN10864_c0_g1	283	TRINITY_DN10864_c0_g1_i1	PREDICTED: nitric oxide synthase [Bactrocera dorsalis]	Nos	Nitric oxide synthase OS=Drosophila melanogaster GN=Nos PE=2 SV=3	GO:0002027(regulation of heart rate);GO:0003958(NADPH-hemoprotein reductase activity);GO:0004517(nitric-oxide synthase activity);GO:0005506(iron ion binding);GO:0005516(calmodulin binding);GO:0005634(nucleus);GO:0005777(peroxisome);GO:0005829(cytosol);GO:0005886(plasma membrane);GO:0006527(arginine catabolic process);GO:0006809(nitric oxide biosynthetic process);GO:0007263(nitric oxide mediated s…	COG0369(Component of the sulfite reductase complex that catalyzes the 6-electron reduction of sulfite to sulfide. This is one of several activities required for the biosynthesis of L- cysteine from sulfate. The flavoprotein component catalyzes the electron flow from NADPH - FAD - FMN to the hemoprotein component (By similarity));COG4362(nitric oxide synthase)	K13240	nitric-oxide synthase, brain	EC:1.14.13.39	dan00220(Arginine biosynthesis);dan00330(Arginine and proline metabolism);dan04145(Phagosome)	-
TRINITY_DN10866_c0_g1	284	TRINITY_DN10866_c0_g1_i1;TRINITY_DN10866_c0_g1_i2	-	-	-	-	-	-	-	-	-	-
TRINITY_DN10866_c0_g2	249	TRINITY_DN10866_c0_g2_i1	-	-	-	-	-	-	-	-	-	-
TRINITY_DN10867_c0_g1	269	TRINITY_DN10867_c0_g1_i1	PREDICTED: uncharacterized protein LOC105233242 [Bactrocera dorsalis]	-	-	GO:0000139(Golgi membrane);GO:0001745(compound eye morphogenesis);GO:0002121(inter-male aggressive behavior);GO:0005086(ARF guanyl-nucleotide exchange factor activity);GO:0007417(central nervous system development);GO:0007520(myoblast fusion);GO:0030036(actin cytoskeleton organization);GO:0032014(positive regulation of ARF protein signal transduction);GO:0045296(cadherin binding)	-	K12495	IQ motif and SEC7 domain-containing protein	-	mde04144(Endocytosis)	-
TRINITY_DN10869_c0_g1	269	TRINITY_DN10869_c0_g1_i1	PREDICTED: titin [Bactrocera dorsalis]	-	-	-	-	-	-	-	-	-
TRINITY_DN10872_c0_g1	382	TRINITY_DN10872_c0_g1_i1	TPA: lysozyme f2 [Rattus norvegicus]	Lyz1	Lysozyme C-1 OS=Rattus norvegicus GN=Lyz1 PE=1 SV=2	GO:0000137(Golgi cis cisterna);GO:0001895(retina homeostasis);GO:0003796(lysozyme activity);GO:0005615(extracellular space);GO:0005737(cytoplasm);GO:0005788(endoplasmic reticulum lumen);GO:0005795(Golgi stack);GO:0005902(microvillus);GO:0016798(hydrolase activity, acting on glycosyl bonds);GO:0016998(cell wall macromolecule catabolic process);GO:0019835(cytolysis);GO:0030140(trans-Golgi network t…	ENOG4111QHM(those in tissues and body fluids are associated with the monocyte- macrophage system and enhance the activity of immunoagents)	K13915	lysozyme C	EC:3.2.1.17	rno04970(Salivary secretion)	P00697.2 PF00062.18;Lys;
TRINITY_DN10872_c0_g2	206	TRINITY_DN10872_c0_g2_i1	lysozyme C-2 precursor [Mus musculus]	Lyz2	Lysozyme C-2 OS=Mus musculus GN=Lyz2 PE=1 SV=2	GO:0000137(Golgi cis cisterna);GO:0003796(lysozyme activity);GO:0003824(catalytic activity);GO:0005576(extracellular region);GO:0005615(extracellular space);GO:0005737(cytoplasm);GO:0005788(endoplasmic reticulum lumen);GO:0005795(Golgi stack);GO:0005902(microvillus);GO:0008152(metabolic process);GO:0016787(hydrolase activity);GO:0016798(hydrolase activity, acting on glycosyl bonds);GO:0016998(cel…	ENOG4111QHM(those in tissues and body fluids are associated with the monocyte- macrophage system and enhance the activity of immunoagents)	K13915	lysozyme C	EC:3.2.1.17	mmu04970(Salivary secretion)	P00697.2 PF00062.18;Lys;
TRINITY_DN10872_c0_g3	413	TRINITY_DN10872_c0_g3_i1	-	-	-	-	-	-	-	-	-	-
TRINITY_DN10874_c0_g1	203	TRINITY_DN10874_c0_g1_i1	-	-	-	-	-	-	-	-	-	-
TRINITY_DN10875_c0_g2	230	TRINITY_DN10875_c0_g2_i1	PREDICTED: uncharacterized protein LOC105227377 [Bactrocera dorsalis]	-	-	-	-	-	-	-	-	-
TRINITY_DN10877_c0_g1	569	TRINITY_DN10877_c0_g1_i1	-	-	-	-	-	-	-	-	-	-
TRINITY_DN10879_c0_g1	346	TRINITY_DN10879_c0_g1_i1	-	-	-	-	-	-	-	-	-	-
TRINITY_DN10886_c1_g1	473	TRINITY_DN10886_c1_g1_i1;TRINITY_DN10886_c1_g1_i2;TRINITY_DN10886_c1_g1_i3	-	-	-	-	-	-	-	-	-	-
TRINITY_DN10887_c0_g1	321	TRINITY_DN10887_c0_g1_i1	-	-	-	-	-	-	-	-	-	-
TRINITY_DN1088_c0_g1	208	TRINITY_DN1088_c0_g1_i1	-	-	-	-	-	-	-	-	-	-
TRINITY_DN10891_c1_g1	214	TRINITY_DN10891_c1_g1_i1	PREDICTED: fibrillin-1 isoform X1 [Bactrocera dorsalis]	-	-	GO:0004842(ubiquitin-protein transferase activity);GO:0031463(Cul3-RING ubiquitin ligase complex)	ENOG4111MVR(EGF_like)	K06236	collagen, type I, alpha	-	hro04512(ECM-receptor interaction);hro04933(AGE-RAGE signaling pathway in diabetic complications)	A7RVK5.1 PF07645.13;EGF_CA;
TRINITY_DN10896_c0_g1	253	TRINITY_DN10896_c0_g1_i1	hypothetical protein [Bactrocera tryoni]	-	-	-	-	-	-	-	-	-
TRINITY_DN10898_c0_g1	209	TRINITY_DN10898_c0_g1_i1;TRINITY_DN10898_c0_g1_i2	PREDICTED: uncharacterized protein LOC108370236 isoform X2 [Rhagoletis zephyria]	-	-	-	-	-	-	-	-	-
TRINITY_DN10911_c0_g1	213	TRINITY_DN10911_c0_g1_i1	PREDICTED: LOW QUALITY PROTEIN: proteasome-associated protein ECM29 homolog [Bactrocera dorsalis]	CG8858	Proteasome-associated protein ECM29 homolog OS=Drosophila melanogaster GN=CG8858 PE=1 SV=1	GO:0000502(proteasome complex);GO:0003674(molecular_function);GO:0005634(nucleus);GO:0005737(cytoplasm);GO:0008150(biological_process);GO:0043248(proteasome assembly)	ENOG410XPYT(Proteasome-associated protein ECM29 homolog)	NA	NA	NA	NA(NA)	-
TRINITY_DN10913_c0_g2	253	TRINITY_DN10913_c0_g2_i1	-	-	-	-	-	-	-	-	-	-
TRINITY_DN10916_c0_g1	766	TRINITY_DN10916_c0_g1_i1	-	-	-	-	-	-	-	-	-	-
TRINITY_DN10918_c0_g1	435	TRINITY_DN10918_c0_g1_i1;TRINITY_DN10918_c0_g1_i2	hCG1994130, isoform CRA_b [Homo sapiens]	RPS15A	40S ribosomal protein S15a OS=Bos taurus GN=RPS15A PE=2 SV=1	GO:0005784(Sec61 translocon complex);GO:0006613(cotranslational protein targeting to membrane);GO:0016021(integral component of membrane)	ENOG410Z6SH(ADP-ribosylation factor-like 6 interacting protein 1)	K02957	small subunit ribosomal protein S15Ae	-	ssc03010(Ribosome)	L9KY99.1 PF00410.17;Ribosomal_S8;
TRINITY_DN10919_c0_g1	293	TRINITY_DN10919_c0_g1_i1	-	-	-	-	-	-	-	-	-	-
TRINITY_DN10923_c1_g1	202	TRINITY_DN10923_c1_g1_i1	fibronectin isoform a precursor [Mus musculus]	Fn1	Fibronectin OS=Mus musculus GN=Fn1 PE=1 SV=4	GO:0001525(angiogenesis);GO:0001775(cell activation);GO:0001932(regulation of protein phosphorylation);GO:0002020(protease binding);GO:0005102(receptor binding);GO:0005178(integrin binding);GO:0005515(protein binding);GO:0005576(extracellular region);GO:0005577(fibrinogen complex);GO:0005604(basement membrane);GO:0005615(extracellular space);GO:0005793(endoplasmic reticulum-Golgi intermediate com…	ENOG410Y2NH(Fibronectin 1)	K05717	fibronectin 1	-	mmu04151(PI3K-Akt signaling pathway);mmu04512(ECM-receptor interaction);mmu04510(Focal adhesion);mmu04810(Regulation of actin cytoskeleton);mmu05200(Pathways in cancer);mmu05205(Proteoglycans in cancer);mmu05222(Small cell lung cancer);mmu04933(AGE-RAGE signaling pathway in diabetic complications);mmu05100(Bacterial invasion of epithelial cells);mmu05165(Human papillomavirus infection);mmu05146(A…	H0VMA2.1 PF00041.19;fn3;
TRINITY_DN10924_c0_g2	439	TRINITY_DN10924_c0_g2_i1;TRINITY_DN10924_c0_g2_i2	cytochrome c oxidase subunit 6B1 [Mus musculus]	Cox6b1	Cytochrome c oxidase subunit 6B1 OS=Mus musculus GN=Cox6b1 PE=1 SV=2	GO:0005739(mitochondrion);GO:0005743(mitochondrial inner membrane)	ENOG41121WM(cytochrome C oxidase)	K02267	cytochrome c oxidase subunit 6b	-	mmu00190(Oxidative phosphorylation);mmu04260(Cardiac muscle contraction);mmu04714(Thermogenesis);mmu05010(Alzheimer disease);mmu05012(Parkinson disease);mmu05016(Huntington disease);mmu04932(Non-alcoholic fatty liver disease (NAFLD))	P56391.2 PF02297.15;COX6B;
TRINITY_DN10928_c0_g1	250	TRINITY_DN10928_c0_g1_i1	-	-	-	-	-	-	-	-	-	-
TRINITY_DN10931_c0_g1	230	TRINITY_DN10931_c0_g1_i1	-	-	-	-	-	-	-	-	-	-
TRINITY_DN10933_c0_g1	228	TRINITY_DN10933_c0_g1_i1	tumor suppressor candidate 3 isoform 1 precursor [Mus musculus]	Tusc3	Tumor suppressor candidate 3 OS=Mus musculus GN=Tusc3 PE=1 SV=1	GO:0004579(dolichyl-diphosphooligosaccharide-protein glycotransferase activity);GO:0005739(mitochondrion);GO:0005783(endoplasmic reticulum);GO:0008250(oligosaccharyltransferase complex);GO:0015095(magnesium ion transmembrane transporter activity);GO:0015693(magnesium ion transport);GO:0016020(membrane);GO:0016021(integral component of membrane);GO:0018279(protein N-linked glycosylation via aspara…	ENOG410XR1F(tumor suppressor candidate 3)	K12669	oligosaccharyltransferase complex subunit gamma	-	mmu00510(N-Glycan biosynthesis);mmu04141(Protein processing in endoplasmic reticulum)	G3SSG7.1 PF04756.11;OST3_OST6;
TRINITY_DN10937_c0_g1	203	TRINITY_DN10937_c0_g1_i1	PREDICTED: uncharacterized protein LOC108977268 [Bactrocera latifrons]	-	-	-	-	-	-	-	-	-
TRINITY_DN10940_c0_g1	595	TRINITY_DN10940_c0_g1_i1;TRINITY_DN10940_c0_g1_i2	superoxide dismutase [Cu-Zn] [Mus musculus]	Sod1	Superoxide dismutase [Cu-Zn] OS=Mus musculus GN=Sod1 PE=1 SV=2	GO:0000187(activation of MAPK activity);GO:0000302(response to reactive oxygen species);GO:0000303(response to superoxide);GO:0001541(ovarian follicle development);GO:0001819(positive regulation of cytokine production);GO:0001895(retina homeostasis);GO:0002262(myeloid cell homeostasis);GO:0004784(superoxide dismutase activity);GO:0005507(copper ion binding);GO:0005515(protein binding);GO:0005576(…	COG2032(Destroys radicals which are normally produced within the cells and which are toxic to biological systems (By similarity))	K04565	superoxide dismutase, Cu-Zn family	EC:1.15.1.1	mmu04146(Peroxisome);mmu04213(Longevity regulating pathway - multiple species);mmu05014(Amyotrophic lateral sclerosis (ALS));mmu05016(Huntington disease);mmu05020(Prion diseases)	P07632.2 PF00080.18;Sod_Cu;
TRINITY_DN10943_c0_g1	202	TRINITY_DN10943_c0_g1_i1	-	-	-	-	-	-	-	-	-	-
TRINITY_DN10943_c0_g2	239	TRINITY_DN10943_c0_g2_i1	-	-	-	-	-	-	-	-	-	-
TRINITY_DN10945_c0_g1	288	TRINITY_DN10945_c0_g1_i1	PREDICTED: ankyrin repeat and BTB/POZ domain-containing protein 2 isoform X1 [Zeugodacus cucurbitae]	-	-	GO:0005737(cytoplasm);GO:0005829(cytosol);GO:0006950(response to stress);GO:0019005(SCF ubiquitin ligase complex);GO:0022008(neurogenesis);GO:0030162(regulation of proteolysis);GO:0031625(ubiquitin protein ligase binding);GO:0043161(proteasome-mediated ubiquitin-dependent protein catabolic process);GO:0046982(protein heterodimerization activity)	ENOG410XRDX(BTB (POZ) domain containing)	NA	NA	NA	NA(NA)	-
TRINITY_DN10949_c0_g1	203	TRINITY_DN10949_c0_g1_i1	PREDICTED: E3 ubiquitin-protein ligase MIB2 [Zeugodacus cucurbitae]	MIB2	E3 ubiquitin-protein ligase MIB2 OS=Gallus gallus GN=MIB2 PE=2 SV=1	GO:0004842(ubiquitin-protein transferase activity);GO:0005737(cytoplasm)	ENOG410XP18(Poly (ADP-ribose) polymerase)	NA	NA	NA	NA(NA)	Q29N94.1 PF06701.11;MIB_HERC2;
TRINITY_DN1094_c0_g1	252	TRINITY_DN1094_c0_g1_i1	-	-	-	-	-	-	-	-	-	-
TRINITY_DN10951_c0_g1	255	TRINITY_DN10951_c0_g1_i1	PREDICTED: uncharacterized protein LOC108972437 [Bactrocera latifrons]	-	-	-	-	-	-	-	-	-
TRINITY_DN10951_c0_g2	297	TRINITY_DN10951_c0_g2_i1	PREDICTED: uncharacterized protein LOC108972437 [Bactrocera latifrons]	-	-	-	-	-	-	-	-	-
TRINITY_DN10952_c0_g1	274	TRINITY_DN10952_c0_g1_i1;TRINITY_DN10952_c0_g1_i2	-	-	-	-	-	-	-	-	-	-
TRINITY_DN10956_c0_g1	210	TRINITY_DN10956_c0_g1_i1	-	-	-	-	-	-	-	-	-	-
TRINITY_DN10958_c0_g1	231	TRINITY_DN10958_c0_g1_i1	PREDICTED: uncharacterized protein LOC105224008 [Bactrocera dorsalis]	-	-	-	-	-	-	-	-	-
TRINITY_DN10962_c0_g1	375	TRINITY_DN10962_c0_g1_i1	-	-	-	-	-	-	-	-	-	-
TRINITY_DN10977_c0_g1	298	TRINITY_DN10977_c0_g1_i1	mitochondrial import inner membrane translocase subunit Tim8 B [Mus musculus]	Timm8b	Mitochondrial import inner membrane translocase subunit Tim8 B OS=Mus musculus GN=Timm8b PE=1 SV=1	GO:0005739(mitochondrion);GO:0005743(mitochondrial inner membrane);GO:0015031(protein transport);GO:0016020(membrane);GO:0046872(metal ion binding);GO:0046873(metal ion transmembrane transporter activity);GO:0098655(cation transmembrane transport)	ENOG41126D5(mitochondrial intermembrane chaperone that participates in the import and insertion of some multi-pass transmembrane proteins into the mitochondrial inner membrane. Also required for the transfer of beta-barrel precursors from the TOM complex to the sorting and assembly machinery (SAM complex) of the outer membrane. Acts as a chaperone-like protein that protects the hydrophobic precur…	NA	NA	NA	NA(NA)	F6T6S9.1 PF02953.13;zf-Tim10_DDP;
TRINITY_DN10978_c0_g1	214	TRINITY_DN10978_c0_g1_i1	PREDICTED: frizzled-3 [Zeugodacus cucurbitae]	fz3	Frizzled-3 OS=Drosophila melanogaster GN=fz3 PE=2 SV=2	GO:0003676(nucleic acid binding);GO:0004888(transmembrane signaling receptor activity);GO:0004930(G-protein coupled receptor activity);GO:0007163(establishment or maintenance of cell polarity);GO:0007165(signal transduction);GO:0016021(integral component of membrane);GO:0017147(Wnt-protein binding);GO:0035567(non-canonical Wnt signaling pathway);GO:0042813(Wnt-activated receptor activity);GO:0060…	ENOG410XRC8(frizzled family receptor)	K04690	frizzled	-	mde04310(Wnt signaling pathway);mde04150(mTOR signaling pathway)	A0A0L0BY44.1 PF01534.15;Frizzled;
TRINITY_DN1097_c0_g1	233	TRINITY_DN1097_c0_g1_i1	-	-	-	-	-	-	-	-	-	-
TRINITY_DN10981_c0_g1	315	TRINITY_DN10981_c0_g1_i1;TRINITY_DN10981_c0_g1_i2	PREDICTED: proteoglycan 4 [Bactrocera dorsalis]	-	-	-	-	-	-	-	-	-
TRINITY_DN10985_c0_g1	220	TRINITY_DN10985_c0_g1_i1	PREDICTED: LOW QUALITY PROTEIN: uncharacterized protein LOC105233823 [Bactrocera dorsalis]	-	-	-	-	NA	NA	NA	NA(NA)	A0A0L0C9G2.1 PF00067.20;p450;
TRINITY_DN10985_c0_g2	248	TRINITY_DN10985_c0_g2_i1	PREDICTED: LOW QUALITY PROTEIN: uncharacterized protein LOC105233823 [Bactrocera dorsalis]	Cyp6t3	Probable cytochrome P450 6t3 OS=Drosophila melanogaster GN=Cyp6t3 PE=3 SV=1	GO:0005506(iron ion binding);GO:0006697(ecdysone biosynthetic process);GO:0016491(oxidoreductase activity);GO:0016705(oxidoreductase activity, acting on paired donors, with incorporation or reduction of molecular oxygen);GO:0020037(heme binding);GO:0046680(response to DDT);GO:0046701(insecticide catabolic process);GO:0048638(regulation of developmental growth);GO:0055114(oxidation-reduction proce…	COG2124(Cytochrome p450)	NA	NA	NA	NA(NA)	B4KTL3.2 PF00067.20;p450;
TRINITY_DN10989_c0_g1	215	TRINITY_DN10989_c0_g1_i1	-	-	-	-	-	-	-	-	-	-
TRINITY_DN10992_c0_g1	216	TRINITY_DN10992_c0_g1_i1	-	-	-	-	-	-	-	-	-	-
TRINITY_DN10993_c0_g1	287	TRINITY_DN10993_c0_g1_i1	PREDICTED: coatomer subunit alpha [Bactrocera dorsalis]	COPA	Coatomer subunit alpha OS=Homo sapiens GN=COPA PE=1 SV=2	GO:0000902(cell morphogenesis);GO:0005198(structural molecule activity);GO:0005793(endoplasmic reticulum-Golgi intermediate compartment);GO:0006886(intracellular protein transport);GO:0006888(ER to Golgi vesicle-mediated transport);GO:0006890(retrograde vesicle-mediated transport, Golgi to ER);GO:0006891(intra-Golgi vesicle-mediated transport);GO:0006909(phagocytosis);GO:0007112(male meiosis cyto…	ENOG410XPZS(Coatomer protein complex subunit alpha)	NA	NA	NA	NA(NA)	Q29DZ6.1 PF06957.9;COPI_C;
TRINITY_DN10995_c0_g1	210	TRINITY_DN10995_c0_g1_i1	PREDICTED: uncharacterized protein LOC105233727 [Bactrocera dorsalis]	-	-	GO:0003674(molecular_function);GO:0005575(cellular_component);GO:0008150(biological_process)	ENOG410Y7PV(NA)	-	-	-	-	-
TRINITY_DN10998_c0_g2	201	TRINITY_DN10998_c0_g2_i1	hypothetical protein CB1_000224010 [Camelus ferus]	-	-	-	-	-	-	-	-	-
TRINITY_DN109_c0_g1	207	TRINITY_DN109_c0_g1_i1	-	-	-	-	-	-	-	-	-	-
TRINITY_DN11002_c0_g1	282	TRINITY_DN11002_c0_g1_i1;TRINITY_DN11002_c0_g1_i2;TRINITY_DN11002_c0_g1_i3	PREDICTED: RRP12-like protein [Bactrocera dorsalis]	CG2691	RRP12-like protein OS=Drosophila melanogaster GN=CG2691 PE=1 SV=2	GO:0003674(molecular_function);GO:0005634(nucleus);GO:0048812(neuron projection morphogenesis)	ENOG410XQ3D(ribosomal RNA processing 12 homolog (S. cerevisiae))	NA	NA	NA	NA(NA)	-
TRINITY_DN11003_c0_g2	239	TRINITY_DN11003_c0_g2_i1	PREDICTED: uncharacterized protein LOC108975843 isoform X1 [Bactrocera latifrons]	NnaD	Cytosolic carboxypeptidase NnaD OS=Drosophila melanogaster GN=NnaD PE=2 SV=2	GO:0002164(larval development);GO:0003407(neural retina development);GO:0004181(metallocarboxypeptidase activity);GO:0005739(mitochondrion);GO:0006508(proteolysis);GO:0007005(mitochondrion organization);GO:0008270(zinc ion binding)	COG2866(metallocarboxypeptidase activity)	-	-	-	-	-
TRINITY_DN11005_c0_g1	245	TRINITY_DN11005_c0_g1_i1	PREDICTED: murinoglobulin-1 [Bactrocera dorsalis]	-	-	GO:0004866(endopeptidase inhibitor activity);GO:0005615(extracellular space);GO:0009620(response to fungus);GO:0032504(multicellular organism reproduction)	ENOG410XRED(Complement component)	NA	NA	NA	NA(NA)	-
TRINITY_DN11006_c0_g1	532	TRINITY_DN11006_c0_g1_i1;TRINITY_DN11006_c0_g1_i2	-	-	-	-	-	-	-	-	-	-
TRINITY_DN11007_c0_g1	216	TRINITY_DN11007_c0_g1_i1;TRINITY_DN11007_c0_g1_i2	PREDICTED: hemocytin [Bactrocera dorsalis]	-	-	GO:0005576(extracellular region);GO:0006030(chitin metabolic process);GO:0007599(hemostasis);GO:0008061(chitin binding);GO:0035006(melanization defense response);GO:0042060(wound healing);GO:0042381(hemolymph coagulation);GO:0042803(protein homodimerization activity)	ENOG410XNSK(oligomeric mucus gel-forming)	K03900	von Willebrand factor	-	dmo04512(ECM-receptor interaction)	-
TRINITY_DN11007_c1_g1	216	TRINITY_DN11007_c1_g1_i1;TRINITY_DN11007_c1_g1_i2	PREDICTED: hemocytin [Bactrocera dorsalis]	-	-	-	-	-	-	-	-	-
TRINITY_DN11011_c0_g1	217	TRINITY_DN11011_c0_g1_i1	PREDICTED: calmodulin-lysine N-methyltransferase [Bactrocera dorsalis]	-	-	-	-	-	-	-	-	-
TRINITY_DN11011_c0_g2	210	TRINITY_DN11011_c0_g2_i1	PREDICTED: calmodulin-lysine N-methyltransferase [Rhagoletis zephyria]	-	-	GO:0005634(nucleus);GO:0005737(cytoplasm);GO:0006417(regulation of translation);GO:0008757(S-adenosylmethionine-dependent methyltransferase activity)	ENOG4110DEX(Calmodulin-lysine N-methyltransferase)	K18826	calmodulin-lysine N-methyltransferase	EC:2.1.1.60	dmo00310(Lysine degradation)	-
TRINITY_DN11011_c0_g4	240	TRINITY_DN11011_c0_g4_i1	PREDICTED: calmodulin-lysine N-methyltransferase [Bactrocera dorsalis]	-	-	GO:0005634(nucleus);GO:0005737(cytoplasm);GO:0006417(regulation of translation);GO:0008757(S-adenosylmethionine-dependent methyltransferase activity)	ENOG4110DEX(Calmodulin-lysine N-methyltransferase)	K18826	calmodulin-lysine N-methyltransferase	EC:2.1.1.60	dpo00310(Lysine degradation)	Q29KT1.1 PF10294.7;Methyltransf_16;
TRINITY_DN11016_c0_g1	337	TRINITY_DN11016_c0_g1_i1	PREDICTED: uncharacterized protein LOC105225027 [Bactrocera dorsalis]	-	-	-	ENOG410ZNHT(NA)	-	-	-	-	-
TRINITY_DN11022_c0_g2	326	TRINITY_DN11022_c0_g2_i1	PREDICTED: uncharacterized protein LOC105232628 [Bactrocera dorsalis]	-	-	-	-	-	-	-	-	-
TRINITY_DN11028_c0_g1	237	TRINITY_DN11028_c0_g1_i1	PREDICTED: uncharacterized protein LOC105224887 isoform X1 [Bactrocera dorsalis]	-	-	-	ENOG41126VV(NA)	-	-	-	-	-
TRINITY_DN11031_c0_g1	220	TRINITY_DN11031_c0_g1_i1	-	-	-	-	-	-	-	-	-	-
TRINITY_DN11032_c0_g1	343	TRINITY_DN11032_c0_g1_i1;TRINITY_DN11032_c0_g1_i2	-	-	-	-	-	-	-	-	-	-
TRINITY_DN11036_c0_g1	298	TRINITY_DN11036_c0_g1_i1	-	-	-	-	-	-	-	-	-	-
TRINITY_DN11038_c0_g1	371	TRINITY_DN11038_c0_g1_i1;TRINITY_DN11038_c0_g1_i2	PREDICTED: uncharacterized protein LOC105220574 [Zeugodacus cucurbitae]	-	-	-	-	-	-	-	-	J9KY18.2 PF14291.4;DUF4371;
TRINITY_DN11039_c0_g1	356	TRINITY_DN11039_c0_g1_i1;TRINITY_DN11039_c0_g1_i2;TRINITY_DN11039_c0_g1_i3	Ndufb4 protein, partial [Mus musculus]	Ndufb4	NADH dehydrogenase [ubiquinone] 1 beta subcomplex subunit 4 OS=Mus musculus GN=Ndufb4 PE=1 SV=3	GO:0003674(molecular_function);GO:0005575(cellular_component);GO:0005739(mitochondrion);GO:0005743(mitochondrial inner membrane);GO:0005747(mitochondrial respiratory chain complex I);GO:0006979(response to oxidative stress);GO:0008137(NADH dehydrogenase (ubiquinone) activity);GO:0008150(biological_process);GO:0016021(integral component of membrane);GO:0031965(nuclear membrane);GO:0032981(mitochon…	ENOG4112CXK(NADH dehydrogenase (ubiquinone) 1 beta subcomplex 4)	K03960	NADH dehydrogenase (ubiquinone) 1 beta subcomplex subunit 4	-	mmu00190(Oxidative phosphorylation);mmu04723(Retrograde endocannabinoid signaling);mmu04714(Thermogenesis);mmu05010(Alzheimer disease);mmu05012(Parkinson disease);mmu05016(Huntington disease);mmu04932(Non-alcoholic fatty liver disease (NAFLD))	F1LPG5.1 PF07225.10;NDUF_B4;
TRINITY_DN11043_c0_g1	237	TRINITY_DN11043_c0_g1_i1	PREDICTED: multidrug resistance-associated protein 4 [Bactrocera dorsalis]	ABCC4	Multidrug resistance-associated protein 4 OS=Homo sapiens GN=ABCC4 PE=1 SV=3	GO:0005524(ATP binding);GO:0016020(membrane);GO:0016021(integral component of membrane);GO:0042626(ATPase activity, coupled to transmembrane movement of substances);GO:0055085(transmembrane transport)	COG1132((ABC) transporter)	K05673	ATP-binding cassette, subfamily C (CFTR/MRP), member 4	-	lhu02010(ABC transporters)	-
TRINITY_DN11046_c0_g1	475	TRINITY_DN11046_c0_g1_i1	putative U5 small nuclear ribonucleoprotein 200 kDa helicase [Ceratitis capitata]	l(3)72Ab	Putative U5 small nuclear ribonucleoprotein 200 kDa helicase OS=Drosophila melanogaster GN=l(3)72Ab PE=2 SV=4	GO:0000278(mitotic cell cycle);GO:0000381(regulation of alternative mRNA splicing, via spliceosome);GO:0000398(mRNA splicing, via spliceosome);GO:0003676(nucleic acid binding);GO:0003724(RNA helicase activity);GO:0004004(ATP-dependent RNA helicase activity);GO:0005524(ATP binding);GO:0005634(nucleus);GO:0005681(spliceosomal complex);GO:0007283(spermatogenesis);GO:0007419(ventral cord development)…	COG1204(helicase)	K12854	pre-mRNA-splicing helicase BRR2	EC:3.6.4.13	dmo03040(Spliceosome)	H0EDX2.1 PF02889.14;Sec63;
TRINITY_DN11047_c0_g2	202	TRINITY_DN11047_c0_g2_i1	PREDICTED: probable phosphorylase b kinase regulatory subunit alpha isoform X2 [Zeugodacus cucurbitae]	CG7766	Probable phosphorylase b kinase regulatory subunit alpha OS=Drosophila melanogaster GN=CG7766 PE=1 SV=2	GO:0004689(phosphorylase kinase activity);GO:0005516(calmodulin binding);GO:0005964(phosphorylase kinase complex);GO:0005977(glycogen metabolic process);GO:0006468(protein phosphorylation)	ENOG410XPJZ(phosphorylase kinase)	K07190	phosphorylase kinase alpha/beta subunit	-	tsp04020(Calcium signaling pathway)	B4JIW0.1 PF00723.19;Glyco_hydro_15;
TRINITY_DN11050_c0_g1	448	TRINITY_DN11050_c0_g1_i1;TRINITY_DN11050_c0_g1_i2	-	-	-	-	-	-	-	-	-	-
TRINITY_DN11051_c0_g1	211	TRINITY_DN11051_c0_g1_i1	PREDICTED: pyruvate carboxylase, mitochondrial isoform X1 [Bactrocera dorsalis]	-	-	GO:0004075(biotin carboxylase activity);GO:0004736(pyruvate carboxylase activity);GO:0005524(ATP binding);GO:0005739(mitochondrion);GO:0005759(mitochondrial matrix);GO:0006090(pyruvate metabolic process);GO:0006094(gluconeogenesis);GO:0009374(biotin binding);GO:0046872(metal ion binding)	COG1038(Catalyzes a 2-step reaction, involving the ATP-dependent carboxylation of the covalently attached biotin in the first step and the transfer of the carboxyl group to pyruvate in the second (By similarity))	K01958	pyruvate carboxylase	EC:6.4.1.1	mde00020(Citrate cycle (TCA cycle));mde00620(Pyruvate metabolism)	-
TRINITY_DN11053_c0_g1	283	TRINITY_DN11053_c0_g1_i1	PREDICTED: laminin subunit alpha [Bactrocera latifrons]	-	-	-	ENOG410YNSE(Component of the spindle pole body (SPB) required for the proper execution of spindle pole body (SPB) duplication. Potential role in cross-linking filaments or anchoring other molecules. It is essential for growth (By similarity))	K06240	laminin, alpha 3/5	-	mde04512(ECM-receptor interaction)	A0A0L0CCW4.1 PF02210.22;Laminin_G_2;
TRINITY_DN11053_c1_g1	209	TRINITY_DN11053_c1_g1_i1	PREDICTED: laminin subunit alpha [Bactrocera oleae]	LanA	Laminin subunit alpha OS=Drosophila melanogaster GN=LanA PE=1 SV=2	GO:0002121(inter-male aggressive behavior);GO:0005102(receptor binding);GO:0005604(basement membrane);GO:0007411(axon guidance);GO:0007498(mesoderm development);GO:0007507(heart development);GO:0010906(regulation of glucose metabolic process);GO:0016321(female meiosis chromosome segregation);GO:0030155(regulation of cell adhesion);GO:0030334(regulation of cell migration);GO:0033627(cell adhesion …	ENOG410YNSE(Component of the spindle pole body (SPB) required for the proper execution of spindle pole body (SPB) duplication. Potential role in cross-linking filaments or anchoring other molecules. It is essential for growth (By similarity))	K06240	laminin, alpha 3/5	-	mde04512(ECM-receptor interaction)	A0A0L0CCW4.1 PF02210.22;Laminin_G_2;
TRINITY_DN11058_c0_g1	378	TRINITY_DN11058_c0_g1_i1;TRINITY_DN11058_c0_g1_i2	PREDICTED: 60S ribosomal protein L34 isoform X1 [Cebus capucinus imitator]	Rpl34	60S ribosomal protein L34 OS=Mus musculus GN=Rpl34 PE=1 SV=2	GO:0003723(RNA binding);GO:0003735(structural constituent of ribosome);GO:0005730(nucleolus);GO:0005739(mitochondrion);GO:0006412(translation);GO:0022625(cytosolic large ribosomal subunit);GO:0042254(ribosome biogenesis);GO:0070062(extracellular exosome)	COG2174((ribosomal) protein)	K02915	large subunit ribosomal protein L34e	-	mmu03010(Ribosome)	G1NTC8.1 PF01199.16;Ribosomal_L34e;
TRINITY_DN11060_c0_g2	218	TRINITY_DN11060_c0_g2_i1	kinesin-like protein KIF1C [Homo sapiens]	KIF1C	Kinesin-like protein KIF1C OS=Homo sapiens GN=KIF1C PE=1 SV=3	GO:0003777(microtubule motor activity);GO:0005524(ATP binding);GO:0005794(Golgi apparatus);GO:0005871(kinesin complex);GO:0006890(retrograde vesicle-mediated transport, Golgi to ER);GO:0007018(microtubule-based movement);GO:0008017(microtubule binding);GO:0016887(ATPase activity);GO:0030705(cytoskeleton-dependent intracellular transport)	COG5059(Kinesin family member)	NA	NA	NA	NA(NA)	L5LDX9.1 PF00225.21;Kinesin;
TRINITY_DN11060_c0_g3	227	TRINITY_DN11060_c0_g3_i1	mKIAA0706 protein, partial [Mus musculus]	Kif1c	Kinesin-like protein KIF1C OS=Mus musculus GN=Kif1c PE=1 SV=2	GO:0003777(microtubule motor activity);GO:0005524(ATP binding);GO:0005794(Golgi apparatus);GO:0005871(kinesin complex);GO:0006890(retrograde vesicle-mediated transport, Golgi to ER);GO:0007018(microtubule-based movement);GO:0008017(microtubule binding);GO:0016887(ATPase activity);GO:0030705(cytoskeleton-dependent intracellular transport)	COG5059(Kinesin family member)	NA	NA	NA	NA(NA)	L5LDX9.1 PF00225.21;Kinesin;
TRINITY_DN11062_c0_g1	295	TRINITY_DN11062_c0_g1_i1	-	-	-	-	-	-	-	-	-	-
TRINITY_DN11063_c0_g1	298	TRINITY_DN11063_c0_g1_i1	-	-	-	-	-	-	-	-	-	-
TRINITY_DN11069_c0_g2	207	TRINITY_DN11069_c0_g2_i1	PREDICTED: uncharacterized protein LOC105229848 [Bactrocera dorsalis]	-	-	-	-	-	-	-	-	-
TRINITY_DN11071_c0_g1	559	TRINITY_DN11071_c0_g1_i1;TRINITY_DN11071_c0_g1_i2	thymosin beta-4 precursor, partial [Rattus norvegicus]	Tmsb4x	Thymosin beta-4 OS=Mus musculus GN=Tmsb4x PE=1 SV=1	GO:0003779(actin binding);GO:0003785(actin monomer binding);GO:0005515(protein binding);GO:0005615(extracellular space);GO:0005634(nucleus);GO:0005737(cytoplasm);GO:0005829(cytosol);GO:0005856(cytoskeleton);GO:0007015(actin filament organization);GO:0014911(positive regulation of smooth muscle cell migration);GO:0030334(regulation of cell migration);GO:0031941(filamentous actin);GO:0042989(seques…	ENOG410Y3I4(thymosin beta)	K05764	thymosin, beta 4	-	cjc04810(Regulation of actin cytoskeleton)	Q95274.3 PF01290.18;Thymosin;
TRINITY_DN11079_c0_g1	216	TRINITY_DN11079_c0_g1_i1	PREDICTED: spectrin beta chain, non-erythrocytic 5 isoform X1 [Zeugodacus cucurbitae]	-	-	GO:0003779(actin binding);GO:0005515(protein binding);GO:0005543(phospholipid binding);GO:0005886(plasma membrane);GO:0005912(adherens junction);GO:0006897(endocytosis);GO:0007009(plasma membrane organization);GO:0008017(microtubule binding);GO:0008091(spectrin);GO:0008092(cytoskeletal protein binding);GO:0010797(regulation of multivesicular body size involved in endosome transport);GO:0016324(ap…	COG5069(Microtubule associated monoxygenase, calponin and LIM domain containing)	NA	NA	NA	NA(NA)	A0A0L0C3C9.1 PF00435.19;Spectrin;
TRINITY_DN11080_c0_g2	206	TRINITY_DN11080_c0_g2_i1	-	-	-	-	-	-	-	-	-	-
TRINITY_DN11081_c0_g1	567	TRINITY_DN11081_c0_g1_i1;TRINITY_DN11081_c0_g1_i2;TRINITY_DN11081_c0_g1_i3;TRINITY_DN11081_c0_g1_i4	-	-	-	-	-	-	-	-	-	-
TRINITY_DN11081_c0_g2	231	TRINITY_DN11081_c0_g2_i1	-	-	-	-	-	-	-	-	-	-
TRINITY_DN11082_c0_g1	246	TRINITY_DN11082_c0_g1_i1	PREDICTED: ovarian-specific serine/threonine-protein kinase Lok [Bactrocera dorsalis]	lok	Ovarian-specific serine/threonine-protein kinase Lok OS=Drosophila melanogaster GN=lok PE=2 SV=1	GO:0000077(DNA damage checkpoint);GO:0004672(protein kinase activity);GO:0004674(protein serine/threonine kinase activity);GO:0005524(ATP binding);GO:0005634(nucleus);GO:0006282(regulation of DNA repair);GO:0006468(protein phosphorylation);GO:0006915(apoptotic process);GO:0006919(activation of cysteine-type endopeptidase activity involved in apoptotic process);GO:0006974(cellular response to DNA …	ENOG410YA63(doublecortin-like kinase)	NA	NA	NA	NA(NA)	-
TRINITY_DN11083_c0_g1	306	TRINITY_DN11083_c0_g1_i1;TRINITY_DN11083_c0_g1_i2	52 kDa repressor of the inhibitor of the protein kinase-like isoform X1 [Agrilus planipennis]	-	-	GO:0000981(RNA polymerase II transcription factor activity, sequence-specific DNA binding);GO:0003677(DNA binding);GO:0005654(nucleoplasm);GO:0005737(cytoplasm)	ENOG410XQ1Y(zinc finger)	K00624	carnitine O-acetyltransferase	EC:2.3.1.7	ccar04146(Peroxisome)	G6DT65.1 PF05699.12;Dimer_Tnp_hAT;
TRINITY_DN11089_c1_g1	344	TRINITY_DN11089_c1_g1_i1	PREDICTED: uncharacterized protein LOC105227967 isoform X4 [Bactrocera dorsalis]	-	-	GO:0003779(actin binding);GO:0005575(cellular_component);GO:0007010(cytoskeleton organization);GO:0008150(biological_process);GO:0051015(actin filament binding)	ENOG4111Q29(NA)	-	-	-	-	-
TRINITY_DN11091_c0_g1	239	TRINITY_DN11091_c0_g1_i1	PREDICTED: LOW QUALITY PROTEIN: papilin [Bactrocera dorsalis]	Ppn	Papilin OS=Drosophila melanogaster GN=Ppn PE=1 SV=2	GO:0004222(metalloendopeptidase activity);GO:0004867(serine-type endopeptidase inhibitor activity);GO:0005201(extracellular matrix structural constituent);GO:0005604(basement membrane);GO:0008270(zinc ion binding);GO:0030198(extracellular matrix organization)	ENOG410XQNP(serine peptidase inhibitor, Kunitz type)	-	-	-	-	-
TRINITY_DN11094_c0_g1	206	TRINITY_DN11094_c0_g1_i1	-	-	-	-	-	-	-	-	-	-
TRINITY_DN11097_c0_g1	246	TRINITY_DN11097_c0_g1_i1	-	-	-	-	-	-	-	-	-	-
TRINITY_DN11100_c0_g1	320	TRINITY_DN11100_c0_g1_i1;TRINITY_DN11100_c0_g1_i2	-	-	-	-	-	-	-	-	-	-
TRINITY_DN11102_c0_g1	247	TRINITY_DN11102_c0_g1_i1	alpha esterase, partial [Bactrocera dorsalis]	-	-	GO:0005615(extracellular space);GO:0005887(integral component of plasma membrane);GO:0007158(neuron cell-cell adhesion);GO:0007416(synapse assembly);GO:0009986(cell surface);GO:0042043(neurexin family protein binding);GO:0045202(synapse);GO:0050804(modulation of chemical synaptic transmission);GO:0052689(carboxylic ester hydrolase activity)	COG2272(Carboxylesterase)	-	-	-	-	B0XAN4.1 PF00135.26;COesterase;
TRINITY_DN11107_c0_g1	303	TRINITY_DN11107_c0_g1_i1;TRINITY_DN11107_c0_g1_i2	ribosomal protein L37 [Ostrea edulis]	RPL37	60S ribosomal protein L37 OS=Bos taurus GN=RPL37 PE=3 SV=4	GO:0003723(RNA binding);GO:0003735(structural constituent of ribosome);GO:0006412(translation);GO:0019843(rRNA binding);GO:0022625(cytosolic large ribosomal subunit);GO:0046872(metal ion binding)	COG2126(Binds to the 23S rRNA (By similarity))	K02922	large subunit ribosomal protein L37e	-	hsa03010(Ribosome)	F7G013.1 PF01907.17;Ribosomal_L37e;
TRINITY_DN11110_c0_g1	282	TRINITY_DN11110_c0_g1_i1	-	-	-	-	-	-	-	-	-	-
TRINITY_DN11111_c0_g1	243	TRINITY_DN11111_c0_g1_i1	-	-	-	-	-	-	-	-	-	-
TRINITY_DN11112_c0_g1	203	TRINITY_DN11112_c0_g1_i1	PREDICTED: phospholipase D2 isoform X1 [Bactrocera dorsalis]	-	-	GO:0004630(phospholipase D activity);GO:0006654(phosphatidic acid biosynthetic process);GO:0007030(Golgi organization);GO:0007349(cellularization);GO:0007602(phototransduction);GO:0010004(gastrulation involving germ band extension);GO:0031410(cytoplasmic vesicle);GO:0035091(phosphatidylinositol binding);GO:0048017(inositol lipid-mediated signaling);GO:0048215(positive regulation of Golgi vesicle …	COG1502(Catalyzes the reversible phosphatidyl group transfer from one phosphatidylglycerol molecule to another to form cardiolipin (CL) (diphosphatidylglycerol) and glycerol (By similarity))	K01115	phospholipase D1/2	EC:3.1.4.4	dmo00564(Glycerophospholipid metabolism);dmo00565(Ether lipid metabolism);dmo04144(Endocytosis)	A0A084WUF4.1 PF00787.22;PX;
TRINITY_DN11116_c0_g1	237	TRINITY_DN11116_c0_g1_i1	PREDICTED: nucleoporin NUP188 homolog [Bactrocera latifrons]	-	-	GO:0006405(RNA export from nucleus);GO:0006606(protein import into nucleus);GO:0006999(nuclear pore organization);GO:0017056(structural constituent of nuclear pore);GO:0044611(nuclear pore inner ring)	ENOG410Z045(mRNA transport)	K14311	nuclear pore complex protein Nup188	-	mde03013(RNA transport)	-
TRINITY_DN11117_c0_g1	218	TRINITY_DN11117_c0_g1_i1	PREDICTED: coatomer subunit alpha [Bactrocera dorsalis]	COPA	Coatomer subunit alpha OS=Bos taurus GN=COPA PE=1 SV=1	GO:0000902(cell morphogenesis);GO:0005198(structural molecule activity);GO:0005793(endoplasmic reticulum-Golgi intermediate compartment);GO:0006886(intracellular protein transport);GO:0006888(ER to Golgi vesicle-mediated transport);GO:0006890(retrograde vesicle-mediated transport, Golgi to ER);GO:0006891(intra-Golgi vesicle-mediated transport);GO:0006909(phagocytosis);GO:0007112(male meiosis cyto…	ENOG410XPZS(Coatomer protein complex subunit alpha)	NA	NA	NA	NA(NA)	A0A0L0BPQ5.1 PF04053.12;Coatomer_WDAD;
TRINITY_DN11122_c0_g1	235	TRINITY_DN11122_c0_g1_i1	blast:Tiggrin [Drosophila guanche]	-	-	-	-	-	-	-	-	-
TRINITY_DN11123_c0_g1	446	TRINITY_DN11123_c0_g1_i1;TRINITY_DN11123_c0_g1_i2	PREDICTED: 40S ribosomal protein S23 [Panthera tigris altaica]	RPS23	40S ribosomal protein S23 OS=Bos taurus GN=RPS23 PE=2 SV=1	GO:0003735(structural constituent of ribosome);GO:0005730(nucleolus);GO:0006412(translation);GO:0016020(membrane);GO:0022627(cytosolic small ribosomal subunit)	COG0048(Interacts with and stabilizes bases of the 16S rRNA that are involved in tRNA selection in the A site and with the mRNA backbone. Located at the interface of the 30S and 50S subunits, it traverses the body of the 30S subunit contacting proteins on the other side and probably holding the rRNA structure together. The combined cluster of proteins S8, S12 and S17 appears to hold together the …	K02973	small subunit ribosomal protein S23e	-	fca03010(Ribosome)	E1B8G4.2 PF00164.23;Ribosom_S12_S23;
TRINITY_DN11124_c0_g1	384	TRINITY_DN11124_c0_g1_i1	PREDICTED: cGMP-dependent protein kinase, isozyme 1 [Zeugodacus cucurbitae]	Pkg21D	cGMP-dependent protein kinase, isozyme 1 OS=Drosophila melanogaster GN=Pkg21D PE=1 SV=2	GO:0004674(protein serine/threonine kinase activity);GO:0004692(cGMP-dependent protein kinase activity);GO:0005524(ATP binding);GO:0005737(cytoplasm);GO:0006468(protein phosphorylation);GO:0007526(larval somatic muscle development);GO:0010906(regulation of glucose metabolic process)	ENOG410XPQQ(CAMP-dependent protein kinase, catalytic subunit)	NA	NA	NA	NA(NA)	-
TRINITY_DN11127_c0_g1	214	TRINITY_DN11127_c0_g1_i1	PREDICTED: protein furry-like [Bactrocera oleae]	fry	Protein furry OS=Drosophila melanogaster GN=fry PE=1 SV=2	GO:0000902(cell morphogenesis);GO:0005515(protein binding);GO:0005737(cytoplasm);GO:0005938(cell cortex);GO:0007476(imaginal disc-derived wing morphogenesis);GO:0008407(chaeta morphogenesis);GO:0016055(Wnt signaling pathway);GO:0030424(axon);GO:0030425(dendrite);GO:0030427(site of polarized growth);GO:0031175(neuron projection development);GO:0035316(non-sensory hair organization);GO:0035317(imag…	ENOG410XSZS(furry homolog (Drosophila))	-	-	-	-	-
TRINITY_DN11130_c0_g1	277	TRINITY_DN11130_c0_g1_i1	-	-	-	-	-	-	-	-	-	-
TRINITY_DN11131_c0_g1	227	TRINITY_DN11131_c0_g1_i1	PREDICTED: inositol 1,4,5-trisphosphate receptor isoform X1 [Bactrocera dorsalis]	Itp-r83A	Inositol 1,4,5-trisphosphate receptor OS=Drosophila melanogaster GN=Itp-r83A PE=2 SV=3	GO:0000280(nuclear division);GO:0005220(inositol 1,4,5-trisphosphate-sensitive calcium-release channel activity);GO:0005509(calcium ion binding);GO:0005783(endoplasmic reticulum);GO:0005789(endoplasmic reticulum membrane);GO:0005790(smooth endoplasmic reticulum);GO:0005886(plasma membrane);GO:0006874(cellular calcium ion homeostasis);GO:0006979(response to oxidative stress);GO:0007591(molting cyc…	ENOG410XR97(inositol 1,4,5-trisphosphate receptor type)	K04958	inositol 1,4,5-triphosphate receptor type 1	-	mde04070(Phosphatidylinositol signaling system);mde04140(Autophagy - animal);mde04745(Phototransduction - fly)	-
TRINITY_DN11131_c0_g2	286	TRINITY_DN11131_c0_g2_i1	-	-	-	-	-	-	-	-	-	-
TRINITY_DN11134_c0_g1	602	TRINITY_DN11134_c0_g1_i1;TRINITY_DN11134_c0_g1_i2	ATP synthase F(0) complex subunit C2, mitochondrial precursor [Mus musculus]	Atp5g2	ATP synthase F(0) complex subunit C2, mitochondrial OS=Mus musculus GN=Atp5g2 PE=2 SV=2	GO:0000276(mitochondrial proton-transporting ATP synthase complex, coupling factor F(o));GO:0005739(mitochondrion);GO:0006811(ion transport);GO:0008289(lipid binding);GO:0015078(proton transmembrane transporter activity);GO:0015986(ATP synthesis coupled proton transport);GO:0015991(ATP hydrolysis coupled proton transport);GO:0016020(membrane);GO:0016021(integral component of membrane);GO:0033177(…	COG0636(F(1)F(0) ATP synthase produces ATP from ADP in the presence of a proton or sodium gradient. F-type ATPases consist of two structural domains, F(1) containing the extramembraneous catalytic core and F(0) containing the membrane proton channel, linked together by a central stalk and a peripheral stalk. During catalysis, ATP synthesis in the catalytic domain of F(1) is coupled via a rotary m…	K02128	F-type H+-transporting ATPase subunit c	-	mmu00190(Oxidative phosphorylation);mmu04714(Thermogenesis);mmu05010(Alzheimer disease);mmu05012(Parkinson disease);mmu05016(Huntington disease)	B3RIQ7.1 PF00137.19;ATP-synt_C;
TRINITY_DN11138_c0_g1	233	TRINITY_DN11138_c0_g1_i1	-	-	-	-	-	-	-	-	-	-
TRINITY_DN11139_c0_g1	251	TRINITY_DN11139_c0_g1_i1	PREDICTED: lysosomal alpha-mannosidase-like, partial [Bactrocera oleae]	At5g66150	Probable alpha-mannosidase At5g66150 OS=Arabidopsis thaliana GN=At5g66150 PE=3 SV=1	GO:0004559(alpha-mannosidase activity);GO:0004571(mannosyl-oligosaccharide 1,2-alpha-mannosidase activity);GO:0005576(extracellular region);GO:0005774(vacuolar membrane);GO:0006013(mannose metabolic process);GO:0006517(protein deglycosylation);GO:0030246(carbohydrate binding)	ENOG410XQMZ(Mannosidase alpha class)	K12311	lysosomal alpha-mannosidase	EC:3.2.1.24	dme00511(Other glycan degradation);dme04142(Lysosome)	A0A0L0BRZ6.1 PF01074.20;Glyco_hydro_38;
TRINITY_DN11140_c0_g1	279	TRINITY_DN11140_c0_g1_i1	PREDICTED: SH3 and FCH domain-containing protein DDB_G0274695 isoform X5 [Zeugodacus cucurbitae]	-	-	-	-	-	-	-	-	-
TRINITY_DN11147_c0_g3	238	TRINITY_DN11147_c0_g3_i1	Taiman [Bactrocera dorsalis]	-	-	-	-	-	-	-	-	-
TRINITY_DN11148_c0_g1	258	TRINITY_DN11148_c0_g1_i1;TRINITY_DN11148_c0_g1_i2	-	-	-	-	-	-	-	-	-	-
TRINITY_DN11150_c0_g1	206	TRINITY_DN11150_c0_g1_i1	-	-	-	-	-	-	-	-	-	-
TRINITY_DN11152_c0_g1	267	TRINITY_DN11152_c0_g1_i1	-	-	-	-	-	-	-	-	-	-
TRINITY_DN11157_c0_g1	263	TRINITY_DN11157_c0_g1_i1	PREDICTED: uncharacterized protein LOC105226277 [Bactrocera dorsalis]	-	-	-	-	-	-	-	-	-
TRINITY_DN11158_c0_g1	212	TRINITY_DN11158_c0_g1_i1;TRINITY_DN11158_c0_g1_i2	-	-	-	-	-	-	-	-	-	-
TRINITY_DN11159_c0_g1	259	TRINITY_DN11159_c0_g1_i1;TRINITY_DN11159_c0_g1_i2	-	-	-	-	-	-	-	-	-	-
TRINITY_DN11163_c0_g1	273	TRINITY_DN11163_c0_g1_i1	PREDICTED: zinc finger matrin-type protein CG9776 isoform X1 [Bactrocera latifrons]	CG9776	Zinc finger matrin-type protein CG9776 OS=Drosophila melanogaster GN=CG9776 PE=1 SV=1	-	ENOG4111IJJ(zinc finger protein 318)	-	-	-	-	-
TRINITY_DN11164_c0_g1	241	TRINITY_DN11164_c0_g1_i1;TRINITY_DN11164_c0_g1_i2	-	-	-	-	-	-	-	-	-	-
TRINITY_DN11171_c0_g1	330	TRINITY_DN11171_c0_g1_i1;TRINITY_DN11171_c0_g1_i2	-	-	-	-	-	-	-	-	-	-
TRINITY_DN11173_c0_g1	465	TRINITY_DN11173_c0_g1_i1;TRINITY_DN11173_c0_g1_i2	-	-	-	-	-	-	-	-	-	-
TRINITY_DN11176_c0_g4	228	TRINITY_DN11176_c0_g4_i1	filamin-A isoform 1 [Homo sapiens]	FLNA	Filamin-A OS=Homo sapiens GN=FLNA PE=1 SV=4	GO:0005730(nucleolus);GO:0005737(cytoplasm);GO:0005886(plasma membrane);GO:0005925(focal adhesion);GO:0007195(adenylate cyclase-inhibiting dopamine receptor signaling pathway);GO:0008134(transcription factor binding);GO:0015629(actin cytoskeleton);GO:0016479(negative regulation of transcription by RNA polymerase I);GO:0017160(Ral GTPase binding);GO:0031523(Myb complex);GO:0031532(actin cytoskelet…	COG5069(Microtubule associated monoxygenase, calponin and LIM domain containing)	K04437	filamin	-	hsa04010(MAPK signaling pathway);hsa04510(Focal adhesion);hsa05205(Proteoglycans in cancer);hsa05132(Salmonella infection)	F1PWW0.2 PF00630.17;Filamin;
TRINITY_DN11177_c0_g1	308	TRINITY_DN11177_c0_g1_i1	PREDICTED: cytosolic carboxypeptidase 6 isoform X1 [Bactrocera latifrons]	-	-	GO:0004181(metallocarboxypeptidase activity);GO:0006508(proteolysis);GO:0008270(zinc ion binding)	COG2866(metallocarboxypeptidase activity)	-	-	-	-	-
TRINITY_DN11180_c0_g1	208	TRINITY_DN11180_c0_g1_i1	-	-	-	-	-	-	-	-	-	-
TRINITY_DN11182_c0_g1	255	TRINITY_DN11182_c0_g1_i1	-	-	-	-	-	-	-	-	-	-
TRINITY_DN11184_c0_g1	301	TRINITY_DN11184_c0_g1_i1	PREDICTED: uncharacterized protein LOC108976889 [Bactrocera latifrons]	Jon99Ci	Serine protease 3 OS=Drosophila melanogaster GN=Jon99Ci PE=2 SV=2	GO:0004252(serine-type endopeptidase activity);GO:0006508(proteolysis)	COG5640(protease)	NA	NA	NA	NA(NA)	B4H6E7.1 PF00089.24;Trypsin;
TRINITY_DN11185_c0_g1	395	TRINITY_DN11185_c0_g1_i1	PREDICTED: sodium-independent sulfate anion transporter [Bactrocera latifrons]	SLC26A11	Sodium-independent sulfate anion transporter OS=Homo sapiens GN=SLC26A11 PE=2 SV=2	GO:0005254(chloride channel activity);GO:0005887(integral component of plasma membrane);GO:0008271(secondary active sulfate transmembrane transporter activity);GO:0008272(sulfate transport);GO:0015106(bicarbonate transmembrane transporter activity);GO:0015116(sulfate transmembrane transporter activity);GO:0015301(anion:anion antiporter activity);GO:0015701(bicarbonate transport);GO:0019531(oxalat…	COG0659(sulfate transporter)	NA	NA	NA	NA(NA)	A0A0Q9WXG2.1 PF00916.18;Sulfate_transp;
TRINITY_DN11187_c0_g1	205	TRINITY_DN11187_c0_g1_i1	Tc1-like transposase [Drosophila virilis]	-	-	-	-	-	-	-	-	-
TRINITY_DN11193_c0_g1	339	TRINITY_DN11193_c0_g1_i1	-	-	-	-	-	-	-	-	-	-
TRINITY_DN11195_c0_g1	532	TRINITY_DN11195_c0_g1_i1;TRINITY_DN11195_c0_g1_i2;TRINITY_DN11195_c0_g1_i3;TRINITY_DN11195_c0_g1_i4	PREDICTED: probable chitinase 3 [Bactrocera dorsalis]	Cht3	Probable chitinase 3 OS=Drosophila melanogaster GN=Cht3 PE=2 SV=2	GO:0004568(chitinase activity);GO:0005576(extracellular region);GO:0005975(carbohydrate metabolic process);GO:0006032(chitin catabolic process);GO:0008061(chitin binding)	COG3325(chitinase)	K01183	chitinase	EC:3.2.1.14	dmo00520(Amino sugar and nucleotide sugar metabolism)	-
TRINITY_DN11202_c0_g1	245	TRINITY_DN11202_c0_g1_i1	-	-	-	-	-	-	-	-	-	-
TRINITY_DN11203_c0_g1	204	TRINITY_DN11203_c0_g1_i1	uncharacterized protein C6orf62 homolog [Mus musculus]	C6orf62	Uncharacterized protein C6orf62 OS=Homo sapiens GN=C6orf62 PE=2 SV=1	GO:0003674(molecular_function);GO:0005622(intracellular);GO:0008150(biological_process)	ENOG410YSA6(Chromosome 6 open reading frame 62)	-	-	-	-	U3JQ56.1 PF15130.4;DUF4566;
TRINITY_DN11204_c0_g1	236	TRINITY_DN11204_c0_g1_i1	-	-	-	-	-	-	-	-	-	-
TRINITY_DN11207_c0_g1	321	TRINITY_DN11207_c0_g1_i1	-	-	-	-	-	-	-	-	-	-
TRINITY_DN11209_c0_g1	275	TRINITY_DN11209_c0_g1_i1	PREDICTED: LOW QUALITY PROTEIN: uncharacterized protein LOC105223648 [Bactrocera dorsalis]	-	-	-	-	-	-	-	-	-
TRINITY_DN1120_c0_g1	214	TRINITY_DN1120_c0_g1_i1	-	-	-	-	COG3703(cation transport)	-	-	-	-	-
TRINITY_DN11210_c0_g1	344	TRINITY_DN11210_c0_g1_i1	PREDICTED: solute carrier family 46 member 3 [Bactrocera dorsalis]	-	-	GO:0016021(integral component of membrane);GO:0055085(transmembrane transport)	ENOG410ZVCA(solute carrier family 46)	NA	NA	NA	NA(NA)	Q29H91.2 PF07690.14;MFS_1;
TRINITY_DN11212_c1_g1	282	TRINITY_DN11212_c1_g1_i1	unnamed protein product [Drosophila melanogaster]	-	Retrovirus-related Pol polyprotein from transposon TNT 1-94 OS=Nicotiana tabacum PE=2 SV=1	-	ENOG410XS4D(Retrotransposon protein)	-	-	-	-	A0A0J7KG03.1 PF00665.24;rve;
TRINITY_DN11217_c0_g1	356	TRINITY_DN11217_c0_g1_i1	-	-	-	-	-	-	-	-	-	-
TRINITY_DN1121_c0_g1	470	TRINITY_DN1121_c0_g1_i1	-	-	-	-	-	-	-	-	-	-
TRINITY_DN11225_c0_g1	229	TRINITY_DN11225_c0_g1_i1	PREDICTED: nesprin-1-like isoform X1 [Bactrocera dorsalis]	-	-	GO:0003779(actin binding);GO:0005515(protein binding);GO:0005635(nuclear envelope);GO:0005640(nuclear outer membrane);GO:0005737(cytoplasm);GO:0005884(actin filament);GO:0006997(nucleus organization);GO:0007015(actin filament organization);GO:0007097(nuclear migration);GO:0007303(cytoplasmic transport, nurse cell to oocyte);GO:0007498(mesoderm development);GO:0007519(skeletal muscle tissue develo…	ENOG410ZZU9(Nuclear envelope localisation domain)	NA	NA	NA	NA(NA)	D6X2J9.1 PF00435.19;Spectrin;
TRINITY_DN11227_c0_g1	219	TRINITY_DN11227_c0_g1_i1	hypothetical protein [Bactrocera tryoni]	-	-	-	-	-	-	-	-	-
TRINITY_DN11231_c0_g1	417	TRINITY_DN11231_c0_g1_i1;TRINITY_DN11231_c0_g1_i2	mCG49427 [Mus musculus]	RPL31	60S ribosomal protein L31 OS=Bos taurus GN=RPL31 PE=2 SV=1	GO:0002181(cytoplasmic translation);GO:0003735(structural constituent of ribosome);GO:0022625(cytosolic large ribosomal subunit)	COG2097((ribosomal) protein)	K02910	large subunit ribosomal protein L31e	-	hsa03010(Ribosome)	B7Z4C8.1 PF01198.17;Ribosomal_L31e;
TRINITY_DN11232_c0_g1	304	TRINITY_DN11232_c0_g1_i1;TRINITY_DN11232_c0_g1_i2	-	-	-	-	-	-	-	-	-	-
TRINITY_DN11236_c0_g1	359	TRINITY_DN11236_c0_g1_i1	PREDICTED: protein virilizer isoform X1 [Bactrocera dorsalis]	vir	Protein virilizer OS=Drosophila pseudoobscura pseudoobscura GN=vir PE=3 SV=1	GO:0000375(RNA splicing, via transesterification reactions);GO:0000381(regulation of alternative mRNA splicing, via spliceosome);GO:0005634(nucleus);GO:0007539(primary sex determination, soma)	ENOG410XSTI(primary sex determination, soma)	-	-	-	-	-
TRINITY_DN11239_c0_g1	233	TRINITY_DN11239_c0_g1_i1	PREDICTED: uncharacterized protein LOC106616263 [Bactrocera oleae]	-	-	GO:0006801(superoxide metabolic process);GO:0046872(metal ion binding)	ENOG410XSVY(Copper/zinc superoxide dismutase (SODC))	-	-	-	-	A0A0L0BZK0.1 PF00080.18;Sod_Cu;
TRINITY_DN11240_c0_g2	201	TRINITY_DN11240_c0_g2_i1	-	-	-	-	-	-	-	-	-	-
TRINITY_DN11241_c0_g1	214	TRINITY_DN11241_c0_g1_i1	-	-	-	-	-	-	-	-	-	-
TRINITY_DN11242_c0_g1	325	TRINITY_DN11242_c0_g1_i1	-	-	-	-	-	-	-	-	-	-
TRINITY_DN11246_c0_g1	204	TRINITY_DN11246_c0_g1_i1	-	-	-	-	-	-	-	-	-	-
TRINITY_DN11248_c0_g1	243	TRINITY_DN11248_c0_g1_i1	PREDICTED: DNA polymerase V [Bactrocera latifrons]	-	-	-	-	NA	NA	NA	NA(NA)	-
TRINITY_DN11249_c0_g1	216	TRINITY_DN11249_c0_g1_i1	-	-	-	-	-	-	-	-	-	-
TRINITY_DN1124_c0_g1	896	TRINITY_DN1124_c0_g1_i1	creatine kinase S-type, mitochondrial precursor [Mus musculus]	Ckmt2	Creatine kinase S-type, mitochondrial OS=Mus musculus GN=Ckmt2 PE=1 SV=1	GO:0000166(nucleotide binding);GO:0003824(catalytic activity);GO:0004111(creatine kinase activity);GO:0005524(ATP binding);GO:0005739(mitochondrion);GO:0005743(mitochondrial inner membrane);GO:0006603(phosphocreatine metabolic process);GO:0016020(membrane);GO:0016301(kinase activity);GO:0016310(phosphorylation);GO:0016740(transferase activity);GO:0016772(transferase activity, transferring phospho…	COG3869(ATP guanido phosphotransferase)	K00933	creatine kinase	EC:2.7.3.2	mmu00330(Arginine and proline metabolism)	M3YA62.1 PF00217.17;ATP-gua_Ptrans;
TRINITY_DN11253_c0_g1	224	TRINITY_DN11253_c0_g1_i1	-	-	-	-	-	-	-	-	-	-
TRINITY_DN11255_c0_g1	390	TRINITY_DN11255_c0_g1_i1;TRINITY_DN11255_c0_g1_i2	-	-	-	-	-	-	-	-	-	-
TRINITY_DN11259_c0_g1	244	TRINITY_DN11259_c0_g1_i1	PREDICTED: dynactin subunit 1 [Bactrocera dorsalis]	Gl	Dynactin subunit 1 OS=Drosophila melanogaster GN=Gl PE=1 SV=2	GO:0000278(mitotic cell cycle);GO:0000776(kinetochore);GO:0001709(cell fate determination);GO:0001751(compound eye photoreceptor cell differentiation);GO:0001754(eye photoreceptor cell differentiation);GO:0005737(cytoplasm);GO:0005813(centrosome);GO:0005818(aster);GO:0005828(kinetochore microtubule);GO:0005869(dynactin complex);GO:0005876(spindle microtubule);GO:0006886(intracellular protein tran…	ENOG410XPXM(DyNactin)	NA	NA	NA	NA(NA)	B4N4P0.1 PF12455.6;Dynactin;
TRINITY_DN11261_c0_g1	202	TRINITY_DN11261_c0_g1_i1	-	-	-	-	-	-	-	-	-	-
TRINITY_DN11261_c0_g2	406	TRINITY_DN11261_c0_g2_i1	PREDICTED: probable 26S proteasome complex subunit sem1 [Bactrocera dorsalis]	-	-	-	-	K10881	26 proteasome complex subunit DSS1	-	mde03050(Proteasome);mde03440(Homologous recombination)	-
TRINITY_DN11263_c0_g1	231	TRINITY_DN11263_c0_g1_i1	PREDICTED: protein-methionine sulfoxide oxidase Mical isoform X1 [Bactrocera dorsalis]	Mical	Protein-methionine sulfoxide oxidase Mical OS=Drosophila melanogaster GN=Mical PE=1 SV=1	GO:0003779(actin binding);GO:0005829(cytosol);GO:0005886(plasma membrane);GO:0007015(actin filament organization);GO:0007411(axon guidance);GO:0016322(neuron remodeling);GO:0016709(oxidoreductase activity, acting on paired donors, with incorporation or reduction of molecular oxygen, NAD(P)H as one donor, and incorporation of one atom of oxygen);GO:0030042(actin filament depolymerization);GO:00300…	COG5069(Microtubule associated monoxygenase, calponin and LIM domain containing)	NA	NA	NA	NA(NA)	-
TRINITY_DN11265_c0_g1	309	TRINITY_DN11265_c0_g1_i1	-	-	-	-	-	-	-	-	-	-
TRINITY_DN11273_c0_g1	225	TRINITY_DN11273_c0_g1_i1	PREDICTED: spectrin alpha chain isoform X1 [Zeugodacus cucurbitae]	alpha-Spec	Spectrin alpha chain OS=Drosophila melanogaster GN=alpha-Spec PE=1 SV=2	GO:0003779(actin binding);GO:0005509(calcium ion binding);GO:0005794(Golgi apparatus);GO:0005886(plasma membrane);GO:0005938(cell cortex);GO:0007009(plasma membrane organization);GO:0007026(negative regulation of microtubule depolymerization);GO:0007274(neuromuscular synaptic transmission);GO:0007293(germarium-derived egg chamber formation);GO:0007294(germarium-derived oocyte fate determination);…	COG5069(Microtubule associated monoxygenase, calponin and LIM domain containing)	NA	NA	NA	NA(NA)	B4QMK8.1 PF00435.19;Spectrin;
TRINITY_DN11274_c0_g1	220	TRINITY_DN11274_c0_g1_i1;TRINITY_DN11274_c0_g1_i2	PREDICTED: nucleoporin NUP188 homolog [Bactrocera dorsalis]	-	-	GO:0006405(RNA export from nucleus);GO:0006606(protein import into nucleus);GO:0006999(nuclear pore organization);GO:0017056(structural constituent of nuclear pore);GO:0044611(nuclear pore inner ring)	ENOG410Z045(mRNA transport)	K14311	nuclear pore complex protein Nup188	-	mde03013(RNA transport)	-
TRINITY_DN11276_c0_g1	208	TRINITY_DN11276_c0_g1_i1	PREDICTED: helicase domino [Zeugodacus cucurbitae]	-	-	-	-	-	-	-	-	-
TRINITY_DN11277_c0_g1	364	TRINITY_DN11277_c0_g1_i1	-	-	-	-	-	-	-	-	-	-
TRINITY_DN11282_c0_g1	214	TRINITY_DN11282_c0_g1_i1	-	-	-	-	-	-	-	-	-	-
TRINITY_DN11283_c0_g1	266	TRINITY_DN11283_c0_g1_i1	PREDICTED: LOW QUALITY PROTEIN: baculoviral IAP repeat-containing protein 6 [Bactrocera dorsalis]	-	-	GO:0000209(protein polyubiquitination);GO:0004842(ubiquitin-protein transferase activity);GO:0005737(cytoplasm);GO:0007286(spermatid development);GO:0009267(cellular response to starvation);GO:0009966(regulation of signal transduction);GO:0012501(programmed cell death);GO:0016242(negative regulation of macroautophagy);GO:0032465(regulation of cytokinesis);GO:0043066(negative regulation of apoptot…	ENOG410XP8C(ubiquitin-conjugating enzyme)	K10586	baculoviral IAP repeat-containing protein 6 (apollon)	EC:2.3.2.23	mde04120(Ubiquitin mediated proteolysis);mde04214(Apoptosis - fly);mde04215(Apoptosis - multiple species)	-
TRINITY_DN11285_c0_g1	292	TRINITY_DN11285_c0_g1_i1;TRINITY_DN11285_c0_g1_i2	PREDICTED: glycerophosphocholine phosphodiesterase GPCPD1-like [Bactrocera latifrons]	-	-	GO:0008889(glycerophosphodiester phosphodiesterase activity);GO:0030643(cellular phosphate ion homeostasis);GO:0046475(glycerophospholipid catabolic process);GO:0047389(glycerophosphocholine phosphodiesterase activity);GO:2001070(starch binding)	COG0584(glycerophosphoryl diester phosphodiesterase)	-	-	-	-	-
TRINITY_DN11287_c0_g1	239	TRINITY_DN11287_c0_g1_i1	-	-	-	-	-	-	-	-	-	-
TRINITY_DN11287_c0_g2	266	TRINITY_DN11287_c0_g2_i1	MORF4L1, partial [Cricetulus griseus]	Morf4l1	Mortality factor 4-like protein 1 OS=Rattus norvegicus GN=Morf4l1 PE=2 SV=1	GO:0000724(double-strand break repair via homologous recombination);GO:0003682(chromatin binding);GO:0006338(chromatin remodeling);GO:0006342(chromatin silencing);GO:0008283(cell proliferation);GO:0016575(histone deacetylation);GO:0016580(Sin3 complex);GO:0035267(NuA4 histone acetyltransferase complex);GO:0043967(histone H4 acetylation);GO:0043968(histone H2A acetylation);GO:0047485(protein N-ter…	ENOG410XR9F(Mortality factor 4-like protein)	NA	NA	NA	NA(NA)	L9L6G4.1 PF05712.11;MRG;
TRINITY_DN11288_c0_g1	264	TRINITY_DN11288_c0_g1_i1	PREDICTED: uncharacterized protein LOC105222439 [Bactrocera dorsalis]	-	-	-	ENOG41114F7(Protein of unknown function (DUF753))	-	-	-	-	A0A0L0CHW7.1 PF05444.10;DUF753;
TRINITY_DN11289_c0_g1	267	TRINITY_DN11289_c0_g1_i1	PREDICTED: probable G-protein coupled receptor No18 [Bactrocera dorsalis]	Oct-TyrR	Tyramine/octopamine receptor OS=Drosophila melanogaster GN=Oct-TyrR PE=2 SV=2	GO:0004935(adrenergic receptor activity);GO:0004989(octopamine receptor activity);GO:0005886(plasma membrane);GO:0005887(integral component of plasma membrane);GO:0007188(adenylate cyclase-modulating G-protein coupled receptor signaling pathway);GO:0007211(octopamine or tyramine signaling pathway);GO:0007267(cell-cell signaling);GO:0007608(sensory perception of smell);GO:0007610(behavior);GO:0008…	ENOG410XRW9(Receptor)	NA	NA	NA	NA(NA)	B4H8P5.1 PF00001.19;7tm_1;
TRINITY_DN11291_c0_g1	210	TRINITY_DN11291_c0_g1_i1	PREDICTED: low-density lipoprotein receptor-related protein 2 isoform X1 [Bactrocera latifrons]	Lrp2	Low-density lipoprotein receptor-related protein 2 OS=Mus musculus GN=Lrp2 PE=1 SV=1	GO:0005509(calcium ion binding);GO:0005829(cytosol);GO:0005886(plasma membrane);GO:0016324(apical plasma membrane);GO:0030100(regulation of endocytosis);GO:0040003(chitin-based cuticle development);GO:0048082(regulation of adult chitin-containing cuticle pigmentation)	ENOG410XP34(beta-amyloid clearance)	NA	NA	NA	NA(NA)	B4JNY0.1 PF00057.16;Ldl_recept_a;
TRINITY_DN11291_c0_g2	267	TRINITY_DN11291_c0_g2_i1	PREDICTED: low-density lipoprotein receptor-related protein 2 [Zeugodacus cucurbitae]	Lrp2	Low-density lipoprotein receptor-related protein 2 OS=Mus musculus GN=Lrp2 PE=1 SV=1	GO:0005509(calcium ion binding);GO:0005829(cytosol);GO:0005886(plasma membrane);GO:0016324(apical plasma membrane);GO:0030100(regulation of endocytosis);GO:0040003(chitin-based cuticle development);GO:0048082(regulation of adult chitin-containing cuticle pigmentation)	ENOG410XP34(beta-amyloid clearance)	NA	NA	NA	NA(NA)	B4JNY0.1 PF00058.15;Ldl_recept_b;
TRINITY_DN11292_c0_g1	210	TRINITY_DN11292_c0_g1_i1	-	-	-	-	-	-	-	-	-	-
TRINITY_DN11294_c0_g1	223	TRINITY_DN11294_c0_g1_i1	-	-	-	-	-	-	-	-	-	-
TRINITY_DN11295_c0_g1	660	TRINITY_DN11295_c0_g1_i1;TRINITY_DN11295_c0_g1_i2	alpha-crystallin B chain [Pteropus vampyrus]	Cryab	Alpha-crystallin B chain OS=Rattus norvegicus GN=Cryab PE=1 SV=1	GO:0001666(response to hypoxia);GO:0002088(lens development in camera-type eye);GO:0005212(structural constituent of eye lens);GO:0005515(protein binding);GO:0005634(nucleus);GO:0005737(cytoplasm);GO:0005739(mitochondrion);GO:0005794(Golgi apparatus);GO:0005829(cytosol);GO:0005886(plasma membrane);GO:0006457(protein folding);GO:0007021(tubulin complex assembly);GO:0007517(muscle organ development…	ENOG410YERS(Heat shock protein)	K09542	crystallin, alpha B	-	pale04141(Protein processing in endoplasmic reticulum);pale04213(Longevity regulating pathway - multiple species)	G7PNS7.1 PF00011.19;HSP20;
TRINITY_DN11297_c0_g1	307	TRINITY_DN11297_c0_g1_i1	-	-	-	-	-	-	-	-	-	-
TRINITY_DN11298_c0_g1	321	TRINITY_DN11298_c0_g1_i1;TRINITY_DN11298_c0_g1_i2	-	-	-	-	-	-	-	-	-	-
TRINITY_DN11299_c0_g1	261	TRINITY_DN11299_c0_g1_i1	-	-	-	-	-	-	-	-	-	-
TRINITY_DN11302_c0_g1	211	TRINITY_DN11302_c0_g1_i1	PREDICTED: murinoglobulin-1 [Bactrocera dorsalis]	-	-	-	COG2373(alpha-2-macroglobulin domain protein)	NA	NA	NA	NA(NA)	-
TRINITY_DN11305_c0_g1	216	TRINITY_DN11305_c0_g1_i1	PREDICTED: dynein heavy chain, cytoplasmic isoform X4 [Zeugodacus cucurbitae]	Dhc64C	Dynein heavy chain, cytoplasmic OS=Drosophila melanogaster GN=Dhc64C PE=2 SV=2	GO:0000278(mitotic cell cycle);GO:0000776(kinetochore);GO:0003777(microtubule motor activity);GO:0005524(ATP binding);GO:0005737(cytoplasm);GO:0005794(Golgi apparatus);GO:0005868(cytoplasmic dynein complex);GO:0005875(microtubule associated complex);GO:0005938(cell cortex);GO:0006886(intracellular protein transport);GO:0007018(microtubule-based movement);GO:0007051(spindle organization);GO:000705…	COG5245(heavy chain)	K10413	dynein heavy chain 1, cytosolic	-	dya04145(Phagosome)	A0A0R3P8I2.1 PF08393.11;DHC_N2;
TRINITY_DN11306_c0_g1	229	TRINITY_DN11306_c0_g1_i1	-	-	-	-	-	-	-	-	-	-
TRINITY_DN11309_c0_g1	286	TRINITY_DN11309_c0_g1_i1	PREDICTED: fibrillin-1 isoform X1 [Bactrocera dorsalis]	-	-	GO:0005509(calcium ion binding);GO:0007412(axon target recognition)	ENOG410Y60H(Calcium-binding EGF domain)	NA	NA	NA	NA(NA)	-
TRINITY_DN11311_c0_g1	253	TRINITY_DN11311_c0_g1_i1	-	-	-	-	-	-	-	-	-	-
TRINITY_DN11312_c0_g1	491	TRINITY_DN11312_c0_g1_i1	PREDICTED: larval cuticle protein 8-like [Bactrocera dorsalis]	Lcp65Ag1	Larval cuticle protein 8 OS=Drosophila melanogaster GN=Lcp65Ag1 PE=1 SV=1	GO:0008010(structural constituent of chitin-based larval cuticle);GO:0031012(extracellular matrix);GO:0040003(chitin-based cuticle development);GO:0042302(structural constituent of cuticle)	ENOG410YVGC(Cuticle protein)	-	-	-	-	B3MA20.1 PF00379.21;Chitin_bind_4;
TRINITY_DN11312_c0_g2	245	TRINITY_DN11312_c0_g2_i1	-	-	-	-	-	-	-	-	-	-
TRINITY_DN11312_c0_g3	534	TRINITY_DN11312_c0_g3_i1	PREDICTED: larval cuticle protein 8-like [Bactrocera dorsalis]	Lcp65Ag1	Larval cuticle protein 8 OS=Drosophila melanogaster GN=Lcp65Ag1 PE=1 SV=1	GO:0008010(structural constituent of chitin-based larval cuticle);GO:0031012(extracellular matrix);GO:0040003(chitin-based cuticle development);GO:0042302(structural constituent of cuticle)	ENOG410YVGC(Cuticle protein)	-	-	-	-	B3MA20.1 PF00379.21;Chitin_bind_4;
TRINITY_DN11315_c0_g1	210	TRINITY_DN11315_c0_g1_i1	PREDICTED: polypeptide N-acetylgalactosaminyltransferase 2 [Bactrocera dorsalis]	-	-	-	-	-	-	-	-	-
TRINITY_DN11316_c0_g1	245	TRINITY_DN11316_c0_g1_i1	-	-	-	-	-	-	-	-	-	-
TRINITY_DN11317_c0_g1	243	TRINITY_DN11317_c0_g1_i1;TRINITY_DN11317_c0_g1_i2	-	-	-	-	-	-	-	-	-	-
TRINITY_DN11318_c0_g1	253	TRINITY_DN11318_c0_g1_i1	PREDICTED: uncharacterized protein LOC105230806 [Bactrocera dorsalis]	Pxdn	Peroxidasin homolog OS=Mus musculus GN=Pxdn PE=1 SV=2	GO:0004601(peroxidase activity);GO:0006979(response to oxidative stress);GO:0020037(heme binding);GO:0055114(oxidation-reduction process)	ENOG410XPZ3(prostaglandin G H synthase and cyclooxygenase)	NA	NA	NA	NA(NA)	A0A0L0CBR6.1 PF03098.13;An_peroxidase;
TRINITY_DN11320_c0_g1	343	TRINITY_DN11320_c0_g1_i1	PREDICTED: serine/threonine-protein kinase 10 isoform X1 [Bactrocera dorsalis]	-	-	-	-	-	-	-	-	-
TRINITY_DN11322_c0_g1	527	TRINITY_DN11322_c0_g1_i1;TRINITY_DN11322_c0_g1_i2;TRINITY_DN11322_c0_g1_i3	-	-	-	-	-	-	-	-	-	-
TRINITY_DN11326_c0_g1	254	TRINITY_DN11326_c0_g1_i1	PREDICTED: uncharacterized protein LOC105230169 [Bactrocera dorsalis]	-	-	-	-	-	-	-	-	-
TRINITY_DN11327_c0_g1	211	TRINITY_DN11327_c0_g1_i1	histone-lysine N-methyltransferase, H3 lysine-79 specific [Ceratitis capitata]	gpp	Histone-lysine N-methyltransferase, H3 lysine-79 specific OS=Drosophila melanogaster GN=gpp PE=1 SV=2	GO:0000077(DNA damage checkpoint);GO:0005634(nucleus);GO:0006281(DNA repair);GO:0006342(chromatin silencing);GO:0006348(chromatin silencing at telomere);GO:0016571(histone methylation);GO:0030702(chromatin silencing at centromere);GO:0031151(histone methyltransferase activity (H3-K79 specific));GO:0034729(histone H3-K79 methylation);GO:0035097(histone methyltransferase complex);GO:0046331(lateral…	ENOG410XSYC(Histone methyltransferase that specifically methylates histone H3 to form H3K79me. This methylation is required for telomere silencing and for the pachytene checkpoint during the meiotic cell cycle by allowing the recruitment of RAD9 to double strand breaks. Nucleosomes are preferred as substrate compared to free histones (By similarity))	K11427	histone-lysine N-methyltransferase, H3 lysine-79 specific	EC:2.1.1.43	mde00310(Lysine degradation)	-
TRINITY_DN11329_c0_g3	236	TRINITY_DN11329_c0_g3_i1	WD repeat and FYVE domain-containing protein 3 [Ceratitis capitata]	-	-	GO:0001578(microtubule bundle formation);GO:0005737(cytoplasm);GO:0005764(lysosome);GO:0007420(brain development);GO:0022416(chaeta development);GO:0031396(regulation of protein ubiquitination);GO:0031594(neuromuscular junction);GO:0032418(lysosome localization);GO:0046622(positive regulation of organ growth);GO:0046872(metal ion binding);GO:0048666(neuron development);GO:0048749(compound eye dev…	ENOG410XNQC(beige BEACH domain containing protein)	NA	NA	NA	NA(NA)	-
TRINITY_DN1132_c0_g1	212	TRINITY_DN1132_c0_g1_i1	voltage-gated sodium channel [Bactrocera dorsalis]	para	Sodium channel protein para OS=Drosophila melanogaster GN=para PE=2 SV=3	GO:0005248(voltage-gated sodium channel activity);GO:0005886(plasma membrane);GO:0019228(neuronal action potential);GO:0086010(membrane depolarization during action potential)	ENOG410XNP6(Calcium channel)	NA	NA	NA	NA(NA)	A0A0Q9WLX4.1 PF06512.11;Na_trans_assoc;
TRINITY_DN11330_c0_g1	248	TRINITY_DN11330_c0_g1_i1	-	-	-	-	-	-	-	-	-	-
TRINITY_DN11331_c0_g1	212	TRINITY_DN11331_c0_g1_i1	-	-	-	-	-	-	-	-	-	-
TRINITY_DN11334_c0_g1	282	TRINITY_DN11334_c0_g1_i1;TRINITY_DN11334_c0_g1_i2	PREDICTED: kinase D-interacting substrate of 220 kDa isoform X1 [Bactrocera dorsalis]	-	-	GO:0003674(molecular_function);GO:0005575(cellular_component);GO:0008150(biological_process)	COG0666(Ankyrin Repeat)	-	-	-	-	-
TRINITY_DN11336_c0_g1	230	TRINITY_DN11336_c0_g1_i1	PREDICTED: restin homolog isoform X4 [Bactrocera latifrons]	-	-	-	-	-	-	-	-	-
TRINITY_DN11338_c0_g1	458	TRINITY_DN11338_c0_g1_i1;TRINITY_DN11338_c0_g1_i2	PREDICTED: uncharacterized protein LOC105222422 isoform X2 [Bactrocera dorsalis]	-	-	-	-	-	-	-	-	-
TRINITY_DN11342_c0_g1	239	TRINITY_DN11342_c0_g1_i1	-	-	-	-	-	-	-	-	-	-
TRINITY_DN11342_c0_g2	203	TRINITY_DN11342_c0_g2_i1	-	-	-	-	-	-	-	-	-	-
TRINITY_DN11344_c0_g1	273	TRINITY_DN11344_c0_g1_i1	PREDICTED: uncharacterized protein LOC105230806 [Bactrocera dorsalis]	-	-	GO:0004601(peroxidase activity);GO:0006979(response to oxidative stress);GO:0020037(heme binding);GO:0055114(oxidation-reduction process)	ENOG410XPZ3(prostaglandin G H synthase and cyclooxygenase)	-	-	-	-	Q29MP6.2 PF03098.13;An_peroxidase;
TRINITY_DN11345_c0_g1	374	TRINITY_DN11345_c0_g1_i1	-	-	-	-	-	-	-	-	-	-
TRINITY_DN11346_c0_g1	374	TRINITY_DN11346_c0_g1_i1	-	-	-	-	-	-	-	-	-	-
TRINITY_DN11348_c0_g1	628	TRINITY_DN11348_c0_g1_i1	PREDICTED: LOW QUALITY PROTEIN: baculoviral IAP repeat-containing protein 6 [Bactrocera dorsalis]	-	-	GO:0000209(protein polyubiquitination);GO:0004842(ubiquitin-protein transferase activity);GO:0005737(cytoplasm);GO:0007286(spermatid development);GO:0009267(cellular response to starvation);GO:0009966(regulation of signal transduction);GO:0012501(programmed cell death);GO:0016242(negative regulation of macroautophagy);GO:0032465(regulation of cytokinesis);GO:0043066(negative regulation of apoptot…	ENOG410XP8C(ubiquitin-conjugating enzyme)	K10586	baculoviral IAP repeat-containing protein 6 (apollon)	EC:2.3.2.23	dmo04120(Ubiquitin mediated proteolysis);dmo04214(Apoptosis - fly);dmo04215(Apoptosis - multiple species)	-
TRINITY_DN11353_c0_g1	203	TRINITY_DN11353_c0_g1_i1	-	-	-	-	-	-	-	-	-	-
TRINITY_DN11356_c0_g1	217	TRINITY_DN11356_c0_g1_i1	PREDICTED: uncharacterized protein LOC105226845 isoform X1 [Bactrocera dorsalis]	-	-	-	-	-	-	-	-	-
TRINITY_DN11357_c0_g1	288	TRINITY_DN11357_c0_g1_i1	-	-	-	-	-	-	-	-	-	-
TRINITY_DN11357_c0_g2	369	TRINITY_DN11357_c0_g2_i1	-	-	-	-	-	-	-	-	-	-
TRINITY_DN11358_c0_g1	390	TRINITY_DN11358_c0_g1_i1;TRINITY_DN11358_c0_g1_i2	-	-	-	-	-	-	-	-	-	-
TRINITY_DN11360_c0_g1	329	TRINITY_DN11360_c0_g1_i1;TRINITY_DN11360_c0_g1_i2	PREDICTED: ATP synthase subunit epsilon, mitochondrial-like [Peromyscus maniculatus bairdii]	Atp5e	ATP synthase subunit epsilon, mitochondrial OS=Mus musculus GN=Atp5e PE=1 SV=2	GO:0000275(mitochondrial proton-transporting ATP synthase complex, catalytic core F(1));GO:0005739(mitochondrion);GO:0005743(mitochondrial inner membrane);GO:0005753(mitochondrial proton-transporting ATP synthase complex);GO:0006754(ATP biosynthetic process);GO:0006811(ion transport);GO:0008553(proton-exporting ATPase activity, phosphorylative mechanism);GO:0015986(ATP synthesis coupled proton tr…	ENOG410Y5P5(Mitochondrial membrane ATP synthase (F(1)F(0) ATP synthase or Complex V) produces ATP from ADP in the presence of a proton gradient across the membrane which is generated by electron transport complexes of the respiratory chain. F-type ATPases consist of two structural domains, F(1) - containing the extramembraneous catalytic core, and F(0) - containing the membrane proton channel, li…	K02135	F-type H+-transporting ATPase subunit epsilon	-	mmu00190(Oxidative phosphorylation);mmu04714(Thermogenesis);mmu05010(Alzheimer disease);mmu05012(Parkinson disease);mmu05016(Huntington disease)	M0R601.2 PF04627.11;ATP-synt_Eps;
TRINITY_DN11362_c0_g1	294	TRINITY_DN11362_c0_g1_i1;TRINITY_DN11362_c0_g1_i2	PREDICTED: uncharacterized protein LOC108968727 isoform X1 [Bactrocera latifrons]	-	-	-	-	-	-	-	-	-
TRINITY_DN11363_c0_g1	239	TRINITY_DN11363_c0_g1_i1	-	-	-	-	-	-	-	-	-	-
TRINITY_DN11366_c0_g1	237	TRINITY_DN11366_c0_g1_i1	-	-	-	-	-	-	-	-	-	-
TRINITY_DN11369_c0_g1	224	TRINITY_DN11369_c0_g1_i1	PREDICTED: membrane metallo-endopeptidase-like 1 [Bactrocera dorsalis]	Ece2	Endothelin-converting enzyme 2 OS=Mus musculus GN=Ece2 PE=1 SV=2	GO:0004222(metalloendopeptidase activity);GO:0006508(proteolysis);GO:0008237(metallopeptidase activity);GO:0016021(integral component of membrane)	COG3590(endothelin-converting enzyme)	NA	NA	NA	NA(NA)	A0A0L0CQN1.1 PF05649.11;Peptidase_M13_N;
TRINITY_DN11370_c0_g1	331	TRINITY_DN11370_c0_g1_i1	-	-	-	-	-	-	-	-	-	-
TRINITY_DN11374_c0_g1	204	TRINITY_DN11374_c0_g1_i1	PREDICTED: venom dipeptidyl peptidase 4 [Bactrocera dorsalis]	FAP	Prolyl endopeptidase FAP OS=Bos taurus GN=FAP PE=1 SV=1	GO:0006508(proteolysis);GO:0008236(serine-type peptidase activity);GO:0008239(dipeptidyl-peptidase activity)	COG1506(peptidase s9 prolyl oligopeptidase active site domain protein)	NA	NA	NA	NA(NA)	B4MV18.2 PF00930.19;DPPIV_N;
TRINITY_DN11375_c0_g1	214	TRINITY_DN11375_c0_g1_i1	PREDICTED: open rectifier potassium channel protein 1 [Bactrocera dorsalis]	-	-	-	-	-	-	-	-	-
TRINITY_DN11378_c0_g2	426	TRINITY_DN11378_c0_g2_i1	four and a half LIM domains protein 1 isoform 1 [Rattus norvegicus]	Fhl1	Four and a half LIM domains protein 1 OS=Rattus norvegicus GN=Fhl1 PE=2 SV=1	GO:0003254(regulation of membrane depolarization);GO:0005634(nucleus);GO:0005737(cytoplasm);GO:0005829(cytosol);GO:0005886(plasma membrane);GO:0005925(focal adhesion);GO:0007275(multicellular organism development);GO:0010972(negative regulation of G2/M transition of mitotic cell cycle);GO:0030154(cell differentiation);GO:0030308(negative regulation of cell growth);GO:0043268(positive regulation o…	ENOG410XSPV(Four and a half LIM domains 1)	K14365	four and a half LIM domains protein 1	-	rno04630(Jak-STAT signaling pathway)	H0XSG0.1 PF00412.20;LIM;
TRINITY_DN11381_c0_g1	311	TRINITY_DN11381_c0_g1_i1	protein lava lamp isoform X1 [Ceratitis capitata]	lva	Protein lava lamp OS=Drosophila melanogaster GN=lva PE=1 SV=2	GO:0000137(Golgi cis cisterna);GO:0005515(protein binding);GO:0005794(Golgi apparatus);GO:0007349(cellularization);GO:0008017(microtubule binding);GO:0030507(spectrin binding);GO:0048812(neuron projection morphogenesis);GO:0050775(positive regulation of dendrite morphogenesis);GO:0051683(establishment of Golgi localization)	ENOG4111ZH6(NA)	NA	NA	NA	NA(NA)	-
TRINITY_DN11382_c0_g1	240	TRINITY_DN11382_c0_g1_i1	-	-	-	-	-	-	-	-	-	-
TRINITY_DN11382_c1_g1	246	TRINITY_DN11382_c1_g1_i1	PREDICTED: uncharacterized protein LOC108094851 [Drosophila ficusphila]	-	-	-	ENOG4110MJT(NA)	-	-	-	-	-
TRINITY_DN11383_c0_g1	315	TRINITY_DN11383_c0_g1_i1	-	-	-	-	-	-	-	-	-	-
TRINITY_DN11385_c0_g1	207	TRINITY_DN11385_c0_g1_i1	PREDICTED: small subunit processome component 20 homolog [Bactrocera latifrons]	-	-	-	ENOG410XSRE(UTP20, small subunit (SSU) processome component, homolog (yeast))	NA	NA	NA	NA(NA)	-
TRINITY_DN11386_c0_g1	255	TRINITY_DN11386_c0_g1_i1	-	-	-	-	-	-	-	-	-	-
TRINITY_DN11389_c0_g1	213	TRINITY_DN11389_c0_g1_i1	-	-	-	-	-	-	-	-	-	-
TRINITY_DN11392_c0_g1	216	TRINITY_DN11392_c0_g1_i1	PREDICTED: uncharacterized protein LOC105222439 [Bactrocera dorsalis]	-	-	-	ENOG41114F7(Protein of unknown function (DUF753))	-	-	-	-	A0A0L0CHW7.1 PF05444.10;DUF753;
TRINITY_DN11394_c0_g2	207	TRINITY_DN11394_c0_g2_i1	-	-	-	-	-	-	-	-	-	-
TRINITY_DN11395_c0_g1	265	TRINITY_DN11395_c0_g1_i1	PREDICTED: uncharacterized protein LOC108976038 isoform X1 [Bactrocera latifrons]	-	-	GO:0001745(compound eye morphogenesis);GO:0005515(protein binding);GO:0005635(nuclear envelope);GO:0005640(nuclear outer membrane);GO:0005737(cytoplasm);GO:0005811(lipid droplet);GO:0005881(cytoplasmic microtubule);GO:0006869(lipid transport);GO:0006997(nucleus organization);GO:0007097(nuclear migration);GO:0007523(larval visceral muscle development);GO:0016021(integral component of membrane);GO:…	ENOG4111Q0W(NA)	-	-	-	-	-
TRINITY_DN11397_c0_g1	488	TRINITY_DN11397_c0_g1_i1	PREDICTED: uncharacterized protein LOC105210999 [Zeugodacus cucurbitae]	-	-	-	ENOG410XWTW(NA)	-	-	-	-	-
TRINITY_DN11398_c0_g2	213	TRINITY_DN11398_c0_g2_i1	PREDICTED: LOW QUALITY PROTEIN: midasin [Bactrocera dorsalis]	-	-	GO:0000027(ribosomal large subunit assembly);GO:0005524(ATP binding);GO:0005634(nucleus);GO:0006364(rRNA processing);GO:0009267(cellular response to starvation);GO:0016887(ATPase activity);GO:0030687(preribosome, large subunit precursor)	COG5271(Nuclear chaperone required for maturation and nuclear export of pre-60S ribosome subunits (By similarity))	K14572	midasin	-	dmo03008(Ribosome biogenesis in eukaryotes)	-
TRINITY_DN11399_c0_g1	512	TRINITY_DN11399_c0_g1_i1;TRINITY_DN11399_c0_g1_i2;TRINITY_DN11399_c0_g1_i3	PREDICTED: 40S ribosomal protein S14 isoform X1 [Rattus norvegicus]	RPS14	40S ribosomal protein S14 OS=Cricetulus griseus GN=RPS14 PE=2 SV=3	GO:0003735(structural constituent of ribosome);GO:0005840(ribosome);GO:0006412(translation)	COG0100(Located on the platform of the 30S subunit, it bridges several disparate RNA helices of the 16S rRNA. Forms part of the Shine-Dalgarno cleft in the 70S ribosome (By similarity))	K02955	small subunit ribosomal protein S14e	-	rno03010(Ribosome)	G1PYK6.1 PF00411.17;Ribosomal_S11;
TRINITY_DN11404_c0_g1	268	TRINITY_DN11404_c0_g1_i1	PREDICTED: neutral alpha-glucosidase AB [Bactrocera dorsalis]	GANAB	Neutral alpha-glucosidase AB OS=Sus scrofa GN=GANAB PE=1 SV=1	GO:0004553(hydrolase activity, hydrolyzing O-glycosyl compounds);GO:0005576(extracellular region);GO:0005975(carbohydrate metabolic process);GO:0012505(endomembrane system);GO:0030246(carbohydrate binding)	COG1501(hydrolase, family 31)	K05546	mannosyl-oligosaccharide alpha-1,3-glucosidase	EC:3.2.1.207	dgr00510(N-Glycan biosynthesis);dgr04141(Protein processing in endoplasmic reticulum)	Q29JE9.2 PF13802.4;Gal_mutarotas_2;
TRINITY_DN1140_c0_g1	243	TRINITY_DN1140_c0_g1_i1	-	-	-	-	-	-	-	-	-	-
TRINITY_DN11410_c0_g1	231	TRINITY_DN11410_c0_g1_i1	-	-	-	-	-	-	-	-	-	-
TRINITY_DN11415_c0_g1	224	TRINITY_DN11415_c0_g1_i1	PREDICTED: dihydropyrimidine dehydrogenase [NADP(+)]-like [Zeugodacus cucurbitae]	dpyd-1	Probable dihydropyrimidine dehydrogenase [NADP(+)] OS=Caenorhabditis briggsae GN=dpyd-1 PE=3 SV=2	GO:0005737(cytoplasm);GO:0006212(uracil catabolic process);GO:0017113(dihydropyrimidine dehydrogenase (NADP+) activity)	COG0167(Catalyzes the conversion of dihydroorotate to orotate);COG0493(metal cluster binding);ENOG410XNQK(Transporter)	K00207	dihydropyrimidine dehydrogenase (NADP+)	EC:1.3.1.2	mde00240(Pyrimidine metabolism);mde00410(beta-Alanine metabolism);mde00770(Pantothenate and CoA biosynthesis);mde00983(Drug metabolism - other enzymes)	A0A0L0CL49.1 PF07992.12;Pyr_redox_2;
TRINITY_DN11416_c0_g1	202	TRINITY_DN11416_c0_g1_i1	PREDICTED: protein EFR3 homolog cmp44E isoform X3 [Zeugodacus cucurbitae]	stmA	Protein EFR3 homolog cmp44E OS=Drosophila melanogaster GN=stmA PE=2 SV=3	GO:0000281(mitotic cytokinesis);GO:0007268(chemical synaptic transmission);GO:0007602(phototransduction);GO:0016079(synaptic vesicle exocytosis);GO:0030100(regulation of endocytosis);GO:0045202(synapse);GO:0048488(synaptic vesicle endocytosis)	ENOG410YJSK(EFR3 homolog)	NA	NA	NA	NA(NA)	-
TRINITY_DN11421_c0_g1	237	TRINITY_DN11421_c0_g1_i1	PREDICTED: putative mediator of RNA polymerase II transcription subunit 26 [Bactrocera dorsalis]	-	-	-	ENOG41102XR(NA)	NA	NA	NA	NA(NA)	-
TRINITY_DN11424_c0_g2	329	TRINITY_DN11424_c0_g2_i1;TRINITY_DN11424_c0_g2_i2	PREDICTED: uncharacterized protein LOC108976086 [Bactrocera latifrons]	-	-	-	-	-	-	-	-	-
TRINITY_DN11425_c0_g2	347	TRINITY_DN11425_c0_g2_i1	PREDICTED: microtubule-actin cross-linking factor 1 isoform X2 [Bactrocera latifrons]	-	-	-	ENOG410XP41(Microtubule-actin cross-linking factor 1)	NA	NA	NA	NA(NA)	-
TRINITY_DN11426_c0_g1	211	TRINITY_DN11426_c0_g1_i1	-	-	-	-	-	-	-	-	-	-
TRINITY_DN11426_c0_g2	252	TRINITY_DN11426_c0_g2_i1	PREDICTED: uncharacterized protein LOC108974614 isoform X1 [Bactrocera latifrons]	-	-	-	-	-	-	-	-	-
TRINITY_DN11427_c0_g1	340	TRINITY_DN11427_c0_g1_i1	PREDICTED: uncharacterized protein LOC105222439 [Bactrocera dorsalis]	-	-	-	ENOG41114F7(Protein of unknown function (DUF753))	-	-	-	-	A0A0L0CHW7.1 PF05444.10;DUF753;
TRINITY_DN11430_c0_g1	3738	TRINITY_DN11430_c0_g1_i1;TRINITY_DN11430_c0_g1_i2	Muc2 protein [Mus musculus]	Muc2	Mucin-2 (Fragments) OS=Mus musculus GN=Muc2 PE=1 SV=2	GO:0002064(epithelial cell development);GO:0005515(protein binding);GO:0005576(extracellular region);GO:0006915(apoptotic process);GO:0008285(negative regulation of cell proliferation);GO:0030277(maintenance of gastrointestinal epithelium);GO:0030336(negative regulation of cell migration);GO:0043065(positive regulation of apoptotic process);GO:0070701(mucus layer);GO:0070702(inner mucus layer);GO…	ENOG410YA0C(C8 domain)	K10955	mucin-2	-	mmu05226(Gastric cancer);mmu05146(Amoebiasis)	A0A087WSP1.1 PF00094.23;VWD;
TRINITY_DN11430_c0_g2	380	TRINITY_DN11430_c0_g2_i1;TRINITY_DN11430_c0_g2_i2;TRINITY_DN11430_c0_g2_i3;TRINITY_DN11430_c0_g2_i4;TRINITY_DN11430_c0_g2_i5;TRINITY_DN11430_c0_g2_i6;TRINITY_DN11430_c0_g2_i7	-	-	-	-	-	-	-	-	-	-
TRINITY_DN11437_c0_g1	276	TRINITY_DN11437_c0_g1_i1;TRINITY_DN11437_c0_g1_i2	-	-	-	-	-	-	-	-	-	-
TRINITY_DN11443_c0_g1	212	TRINITY_DN11443_c0_g1_i1	PREDICTED: sodium-dependent nutrient amino acid transporter 1 [Zeugodacus cucurbitae]	-	-	GO:0002009(morphogenesis of an epithelium);GO:0005215(transporter activity);GO:0005328(neurotransmitter:sodium symporter activity);GO:0005887(integral component of plasma membrane);GO:0006810(transport);GO:0006836(neurotransmitter transport);GO:0016021(integral component of membrane)	COG0733(Transporter)	NA	NA	NA	NA(NA)	-
TRINITY_DN11444_c0_g1	238	TRINITY_DN11444_c0_g1_i1	-	-	-	-	-	-	-	-	-	-
TRINITY_DN11448_c0_g1	227	TRINITY_DN11448_c0_g1_i1	PREDICTED: NHL repeat-containing protein 2 [Zeugodacus cucurbitae]	NHLRC2	NHL repeat-containing protein 2 OS=Homo sapiens GN=NHLRC2 PE=1 SV=1	GO:0002576(platelet degranulation);GO:0005515(protein binding);GO:0005576(extracellular region);GO:0031093(platelet alpha granule lumen)	ENOG410XTIR(NHL repeat containing)	-	-	-	-	A0A0L0BQM6.1 PF13905.4;Thioredoxin_8;
TRINITY_DN11451_c0_g1	267	TRINITY_DN11451_c0_g1_i1;TRINITY_DN11451_c0_g1_i2	-	-	-	-	-	-	-	-	-	-
TRINITY_DN11454_c0_g2	212	TRINITY_DN11454_c0_g2_i1	PREDICTED: venom serine protease [Bactrocera latifrons]	-	-	-	-	-	-	-	-	-
TRINITY_DN11455_c0_g1	251	TRINITY_DN11455_c0_g1_i1;TRINITY_DN11455_c0_g1_i2	PREDICTED: E3 ubiquitin-protein ligase MARCH6 [Bactrocera dorsalis]	MARCH6	E3 ubiquitin-protein ligase MARCH6 OS=Homo sapiens GN=MARCH6 PE=1 SV=2	GO:0004842(ubiquitin-protein transferase activity);GO:0008270(zinc ion binding);GO:0016567(protein ubiquitination);GO:0030176(integral component of endoplasmic reticulum membrane);GO:0030433(ubiquitin-dependent ERAD pathway)	COG5183((Membrane-Associated Ring finger (C3HC4)))	K10661	E3 ubiquitin-protein ligase MARCH6	EC:2.3.2.27	mde04141(Protein processing in endoplasmic reticulum)	-
TRINITY_DN11456_c0_g1	293	TRINITY_DN11456_c0_g1_i1	PREDICTED: putative GPI-anchored protein pfl2 isoform X1 [Bactrocera latifrons]	-	-	-	-	NA	NA	NA	NA(NA)	-
TRINITY_DN11459_c0_g1	226	TRINITY_DN11459_c0_g1_i1	PREDICTED: RNA polymerase II-associated protein 1 [Bactrocera latifrons]	-	-	-	-	-	-	-	-	-
TRINITY_DN11462_c0_g1	331	TRINITY_DN11462_c0_g1_i1;TRINITY_DN11462_c0_g1_i2;TRINITY_DN11462_c0_g1_i3	-	-	-	-	-	-	-	-	-	-
TRINITY_DN11462_c0_g3	306	TRINITY_DN11462_c0_g3_i1	-	-	-	-	-	-	-	-	-	-
TRINITY_DN11463_c1_g1	314	TRINITY_DN11463_c1_g1_i1;TRINITY_DN11463_c1_g1_i2	-	-	-	-	-	-	-	-	-	-
TRINITY_DN11466_c0_g1	215	TRINITY_DN11466_c0_g1_i1	-	-	-	-	-	-	-	-	-	-
TRINITY_DN11468_c0_g1	242	TRINITY_DN11468_c0_g1_i1	protein unc-79 homolog isoform X2 [Ceratitis capitata]	-	-	-	-	-	-	-	-	-
TRINITY_DN11474_c0_g3	314	TRINITY_DN11474_c0_g3_i1	PREDICTED: homeodomain-interacting protein kinase 2 isoform X2 [Bactrocera oleae]	-	-	-	-	-	-	-	-	-
TRINITY_DN11475_c0_g1	222	TRINITY_DN11475_c0_g1_i1;TRINITY_DN11475_c0_g1_i2	-	-	-	-	-	-	-	-	-	-
TRINITY_DN11476_c0_g1	474	TRINITY_DN11476_c0_g1_i1;TRINITY_DN11476_c0_g1_i2	60S ribosomal protein L23a [Oryctolagus cuniculus]	RPL23A	60S ribosomal protein L23a OS=Bos taurus GN=RPL23A PE=2 SV=1	GO:0000027(ribosomal large subunit assembly);GO:0003735(structural constituent of ribosome);GO:0006412(translation);GO:0022625(cytosolic large ribosomal subunit)	COG0089(One of the early assembly proteins it binds 23S rRNA. One of the proteins that surrounds the polypeptide exit tunnel on the outside of the ribosome. Forms the main docking site for trigger factor binding to the ribosome (By similarity))	K02893	large subunit ribosomal protein L23Ae	-	ocu03010(Ribosome)	G5C1N0.1 PF00276.18;Ribosomal_L23;
TRINITY_DN11476_c0_g2	259	TRINITY_DN11476_c0_g2_i1	Rpl23a protein, partial [Mus musculus]	RPL23A	60S ribosomal protein L23a OS=Bos taurus GN=RPL23A PE=2 SV=1	GO:0000166(nucleotide binding);GO:0003735(structural constituent of ribosome);GO:0005840(ribosome);GO:0006412(translation)	COG0089(One of the early assembly proteins it binds 23S rRNA. One of the proteins that surrounds the polypeptide exit tunnel on the outside of the ribosome. Forms the main docking site for trigger factor binding to the ribosome (By similarity))	K02893	large subunit ribosomal protein L23Ae	-	ocu03010(Ribosome)	G1TY70.1 PF03939.11;Ribosomal_L23eN;
TRINITY_DN11478_c0_g1	293	TRINITY_DN11478_c0_g1_i1	PREDICTED: activating signal cointegrator 1 complex subunit 3 [Bactrocera dorsalis]	ascc3	Activating signal cointegrator 1 complex subunit 3 OS=Danio rerio GN=ascc3 PE=3 SV=2	GO:0000381(regulation of alternative mRNA splicing, via spliceosome);GO:0000398(mRNA splicing, via spliceosome);GO:0003676(nucleic acid binding);GO:0004386(helicase activity);GO:0005524(ATP binding);GO:0005682(U5 snRNP);GO:0030532(small nuclear ribonucleoprotein complex);GO:0034332(adherens junction organization);GO:0051642(centrosome localization)	COG1204(helicase)	NA	NA	NA	NA(NA)	A0A0L0CF86.1 PF02889.14;Sec63;
TRINITY_DN11479_c0_g1	327	TRINITY_DN11479_c0_g1_i1	PREDICTED: small subunit processome component 20 homolog [Bactrocera oleae]	-	-	GO:0000462(maturation of SSU-rRNA from tricistronic rRNA transcript (SSU-rRNA, 5.8S rRNA, LSU-rRNA));GO:0005730(nucleolus);GO:0030686(90S preribosome);GO:0032040(small-subunit processome)	ENOG410XSRE(UTP20, small subunit (SSU) processome component, homolog (yeast))	NA	NA	NA	NA(NA)	A0A0L0CPR7.1 PF07539.10;DRIM;
TRINITY_DN11480_c0_g1	560	TRINITY_DN11480_c0_g1_i1	cytoplasmic tRNA 2-thiolation protein 2 isoform X1 [Rhopalosiphum maidis]	-	-	-	-	-	-	-	-	-
TRINITY_DN11481_c0_g1	205	TRINITY_DN11481_c0_g1_i1	PREDICTED: protein late bloomer [Bactrocera dorsalis]	-	-	GO:0003674(molecular_function);GO:0005887(integral component of plasma membrane);GO:0007166(cell surface receptor signaling pathway);GO:0016021(integral component of membrane)	ENOG4111IRY(tetraspanin)	-	-	-	-	A0A0L0CAL6.1 PF00335.18;Tetraspannin;
TRINITY_DN11482_c0_g1	320	TRINITY_DN11482_c0_g1_i1	-	-	-	-	-	-	-	-	-	-
TRINITY_DN11483_c0_g1	283	TRINITY_DN11483_c0_g1_i1	-	-	-	-	-	-	-	-	-	-
TRINITY_DN11484_c0_g1	274	TRINITY_DN11484_c0_g1_i1	-	-	-	-	-	-	-	-	-	-
TRINITY_DN11487_c0_g1	280	TRINITY_DN11487_c0_g1_i1	PREDICTED: regulator of G-protein signaling loco [Bactrocera dorsalis]	-	-	-	-	-	-	-	-	-
TRINITY_DN11488_c0_g1	442	TRINITY_DN11488_c0_g1_i1	PREDICTED: uncharacterized protein LOC108970477 [Bactrocera latifrons]	-	-	GO:0004601(peroxidase activity);GO:0006979(response to oxidative stress);GO:0020037(heme binding);GO:0055114(oxidation-reduction process)	ENOG410XPZ3(prostaglandin G H synthase and cyclooxygenase)	-	-	-	-	-
TRINITY_DN11489_c0_g1	255	TRINITY_DN11489_c0_g1_i1	-	-	-	-	-	-	-	-	-	-
TRINITY_DN11492_c0_g1	202	TRINITY_DN11492_c0_g1_i1	uncharacterized protein LOC113513983 [Galleria mellonella]	-	-	-	-	-	-	-	-	-
TRINITY_DN11492_c0_g2	255	TRINITY_DN11492_c0_g2_i1	-	-	-	-	-	-	-	-	-	-
TRINITY_DN11493_c0_g1	230	TRINITY_DN11493_c0_g1_i1	-	-	-	-	-	-	-	-	-	-
TRINITY_DN11494_c0_g1	215	TRINITY_DN11494_c0_g1_i1	PREDICTED: pre-mRNA-splicing factor SYF1 [Bactrocera dorsalis]	XAB2	Pre-mRNA-splicing factor SYF1 OS=Homo sapiens GN=XAB2 PE=1 SV=2	GO:0000349(generation of catalytic spliceosome for first transesterification step);GO:0000381(regulation of alternative mRNA splicing, via spliceosome);GO:0000398(mRNA splicing, via spliceosome);GO:0000974(Prp19 complex);GO:0002009(morphogenesis of an epithelium);GO:0003674(molecular_function);GO:0005634(nucleus);GO:0006909(phagocytosis);GO:0007443(Malpighian tubule morphogenesis);GO:0007510(card…	ENOG410XPD9(pre-mRNA-splicing factor SYF1)	K12867	pre-mRNA-splicing factor SYF1	-	dpo03040(Spliceosome)	C1FE46.1 PF05843.12;Suf;
TRINITY_DN11495_c0_g1	230	TRINITY_DN11495_c0_g1_i1	-	-	-	-	-	-	-	-	-	-
TRINITY_DN11495_c0_g2	229	TRINITY_DN11495_c0_g2_i1	-	-	-	-	-	-	-	-	-	-
TRINITY_DN11496_c0_g1	227	TRINITY_DN11496_c0_g1_i1;TRINITY_DN11496_c0_g1_i2	-	-	-	-	-	-	-	-	-	-
TRINITY_DN11498_c0_g1	275	TRINITY_DN11498_c0_g1_i1	PREDICTED: regulator of G-protein signaling loco [Bactrocera dorsalis]	loco	Regulator of G-protein signaling loco OS=Drosophila melanogaster GN=loco PE=1 SV=2	GO:0000578(embryonic axis specification);GO:0001965(G-protein alpha-subunit binding);GO:0003015(heart process);GO:0005092(GDP-dissociation inhibitor activity);GO:0005096(GTPase activator activity);GO:0005515(protein binding);GO:0005737(cytoplasm);GO:0005886(plasma membrane);GO:0006979(response to oxidative stress);GO:0007186(G-protein coupled receptor signaling pathway);GO:0007303(cytoplasmic tra…	ENOG410YMJD(Regulator of G-protein signaling)	NA	NA	NA	NA(NA)	-
TRINITY_DN11500_c0_g3	232	TRINITY_DN11500_c0_g3_i1	ubiquitin-conjugating enzyme E2Q-like protein 1 [Ctenocephalides felis]	CG4502	Ubiquitin-conjugating enzyme E2Q-like protein CG4502 OS=Drosophila melanogaster GN=CG4502 PE=2 SV=1	GO:0003674(molecular_function);GO:0005575(cellular_component);GO:0008150(biological_process)	ENOG410XRET(ubiquitin-conjugating enzyme)	K10582	ubiquitin-conjugating enzyme E2 Q	EC:2.3.2.23	dme04120(Ubiquitin mediated proteolysis)	-
TRINITY_DN11501_c0_g1	210	TRINITY_DN11501_c0_g1_i1	PREDICTED: uncharacterized protein LOC105224762 [Bactrocera dorsalis]	-	-	-	-	-	-	-	-	-
TRINITY_DN11509_c0_g1	229	TRINITY_DN11509_c0_g1_i1;TRINITY_DN11509_c0_g1_i2;TRINITY_DN11509_c0_g1_i3	-	-	-	-	-	-	-	-	-	-
TRINITY_DN11510_c0_g1	348	TRINITY_DN11510_c0_g1_i1	-	-	-	-	-	-	-	-	-	-
TRINITY_DN11513_c0_g1	771	TRINITY_DN11513_c0_g1_i1	histone H2A.v [Ceratitis capitata]	His2Av	Histone H2A.v OS=Drosophila melanogaster GN=His2Av PE=1 SV=2	GO:0000786(nucleosome);GO:0000790(nuclear chromatin);GO:0003677(DNA binding);GO:0005634(nucleus);GO:0005694(chromosome);GO:0005700(polytene chromosome);GO:0005701(polytene chromosome chromocenter);GO:0006325(chromatin organization);GO:0006342(chromatin silencing);GO:0006974(cellular response to DNA damage stimulus);GO:0035019(somatic stem cell population maintenance);GO:0035267(NuA4 histone acety…	COG5262(histone h2a)	NA	NA	NA	NA(NA)	K7J528.1 PF00125.22;Histone;
TRINITY_DN11516_c0_g1	234	TRINITY_DN11516_c0_g1_i1	-	-	-	-	-	-	-	-	-	-
TRINITY_DN11517_c0_g1	269	TRINITY_DN11517_c0_g1_i1	PREDICTED: dyslexia-associated protein KIAA0319-like protein [Bactrocera oleae]	-	-	GO:0016020(membrane);GO:0016021(integral component of membrane)	ENOG410XQ5Y(KIAA0319-like)	-	-	-	-	C3ZSU7.1 PF02010.13;REJ;
TRINITY_DN1151_c0_g1	254	TRINITY_DN1151_c0_g1_i1	T-complex protein 1 subunit theta [Rattus norvegicus]	Cct8	T-complex protein 1 subunit theta OS=Mus musculus GN=Cct8 PE=1 SV=3	GO:0000166(nucleotide binding);GO:0002199(zona pellucida receptor complex);GO:0005515(protein binding);GO:0005524(ATP binding);GO:0005654(nucleoplasm);GO:0005737(cytoplasm);GO:0005813(centrosome);GO:0005829(cytosol);GO:0005832(chaperonin-containing T-complex);GO:0005856(cytoskeleton);GO:0005874(microtubule);GO:0005929(cilium);GO:0006457(protein folding);GO:0006458('de novo' protein folding);GO:00…	ENOG410XPXR(t-complex protein 1)	NA	NA	NA	NA(NA)	A0A0R4IJT8.1 PF00118.22;Cpn60_TCP1;
TRINITY_DN11523_c0_g1	237	TRINITY_DN11523_c0_g1_i1	-	-	-	-	-	-	-	-	-	-
TRINITY_DN11528_c0_g1	226	TRINITY_DN11528_c0_g1_i1;TRINITY_DN11528_c0_g1_i2	-	-	-	-	-	-	-	-	-	-
TRINITY_DN1152_c0_g1	202	TRINITY_DN1152_c0_g1_i1	peptidyl-prolyl cis-trans isomerase FKBP5 [Mus caroli]	Fkbp5	Peptidyl-prolyl cis-trans isomerase FKBP5 OS=Mus musculus GN=Fkbp5 PE=1 SV=1	GO:0000413(protein peptidyl-prolyl isomerization);GO:0003755(peptidyl-prolyl cis-trans isomerase activity);GO:0005515(protein binding);GO:0005528(FK506 binding);GO:0005634(nucleus);GO:0005654(nucleoplasm);GO:0005737(cytoplasm);GO:0016853(isomerase activity);GO:0031072(heat shock protein binding);GO:0061077(chaperone-mediated protein folding)	COG0545(Peptidyl-prolyl cis-trans isomerase)	K09571	FK506-binding protein 4/5	EC:5.2.1.8	mmu04915(Estrogen signaling pathway)	Q64378.1 PF00254.26;FKBP_C;
TRINITY_DN11532_c0_g1	357	TRINITY_DN11532_c0_g1_i1	-	-	-	-	-	-	-	-	-	-
TRINITY_DN11533_c0_g1	218	TRINITY_DN11533_c0_g1_i1	-	-	-	-	-	-	-	-	-	-
TRINITY_DN11534_c0_g1	235	TRINITY_DN11534_c0_g1_i1	-	-	-	-	-	-	-	-	-	-
TRINITY_DN11536_c0_g1	403	TRINITY_DN11536_c0_g1_i1;TRINITY_DN11536_c0_g1_i2	SNRPN upstream reading frame protein [Mus musculus]	Snurf	SNRPN upstream reading frame protein OS=Mus musculus GN=Snurf PE=1 SV=1	GO:0005634(nucleus);GO:0005654(nucleoplasm);GO:0016607(nuclear speck);GO:0051117(ATPase binding)	ENOG41115Q9(NA)	NA	NA	NA	NA(NA)	Q9WU11.1 PF07192.9;SNURF;
TRINITY_DN11537_c0_g1	220	TRINITY_DN11537_c0_g1_i1	PREDICTED: DNA topoisomerase 2-binding protein 1-A [Bactrocera dorsalis]	-	-	GO:0000278(mitotic cell cycle);GO:0006270(DNA replication initiation);GO:0007095(mitotic G2 DNA damage checkpoint);GO:0033314(mitotic DNA replication checkpoint);GO:0048477(oogenesis)	ENOG410XPFH(Topoisomerase (DNA) II binding protein 1)	K10728	topoisomerase (DNA) II binding protein 1	-	dmo03440(Homologous recombination)	-
TRINITY_DN11538_c0_g2	231	TRINITY_DN11538_c0_g2_i1	PREDICTED: uncharacterized protein LOC105232808 [Bactrocera dorsalis]	-	-	-	-	-	-	-	-	-
TRINITY_DN11539_c0_g1	253	TRINITY_DN11539_c0_g1_i1	-	-	-	-	-	-	-	-	-	-
TRINITY_DN11539_c0_g2	229	TRINITY_DN11539_c0_g2_i1;TRINITY_DN11539_c0_g2_i2	-	-	-	-	-	-	-	-	-	-
TRINITY_DN11546_c0_g1	246	TRINITY_DN11546_c0_g1_i1	PREDICTED: exocyst complex component 1 [Bactrocera dorsalis]	Sec3	Exocyst complex component 1 OS=Drosophila melanogaster GN=Sec3 PE=1 SV=2	GO:0000145(exocyst);GO:0005546(phosphatidylinositol-4,5-bisphosphate binding);GO:0005886(plasma membrane);GO:0006887(exocytosis);GO:0006893(Golgi to plasma membrane transport);GO:0017049(GTP-Rho binding);GO:0051601(exocyst localization)	ENOG410XQEE(Exocyst complex component)	NA	NA	NA	NA(NA)	B4H6L8.1 PF09763.7;Sec3_C;
TRINITY_DN11547_c0_g1	506	TRINITY_DN11547_c0_g1_i1;TRINITY_DN11547_c0_g1_i2	60S ribosomal protein L13a [Fukomys damarensis]	RPS11	40S ribosomal protein S11 OS=Bos taurus GN=RPS11 PE=2 SV=3	GO:0003735(structural constituent of ribosome);GO:0006412(translation);GO:0019843(rRNA binding);GO:0022627(cytosolic small ribosomal subunit)	COG0186(One of the primary rRNA binding proteins, it binds specifically to the 5'-end of 16S ribosomal)	K02949	small subunit ribosomal protein S11e	-	hsa03010(Ribosome)	G1TRM4.1 PF00366.18;Ribosomal_S17;
TRINITY_DN11549_c0_g1	204	TRINITY_DN11549_c0_g1_i1	-	-	-	-	-	-	-	-	-	-
TRINITY_DN11551_c0_g1	263	TRINITY_DN11551_c0_g1_i1;TRINITY_DN11551_c0_g1_i2;TRINITY_DN11551_c0_g1_i3	CD109 antigen [Ceratitis capitata]	-	-	GO:0004866(endopeptidase inhibitor activity);GO:0005198(structural molecule activity);GO:0005615(extracellular space);GO:0005886(plasma membrane);GO:0005918(septate junction);GO:0006910(phagocytosis, recognition);GO:0007391(dorsal closure);GO:0008258(head involution);GO:0016021(integral component of membrane);GO:0016323(basolateral plasma membrane);GO:0016324(apical plasma membrane);GO:0016327(ap…	ENOG410XRED(Complement component)	NA	NA	NA	NA(NA)	A0A0L0BUR7.1 PF07678.12;A2M_comp;
TRINITY_DN11552_c0_g1	248	TRINITY_DN11552_c0_g1_i1	PREDICTED: LOW QUALITY PROTEIN: S phase cyclin A-associated protein in the endoplasmic reticulum [Bactrocera dorsalis]	-	-	-	-	-	-	-	-	-
TRINITY_DN11553_c0_g1	266	TRINITY_DN11553_c0_g1_i1	-	-	-	-	-	-	-	-	-	-
TRINITY_DN11555_c0_g1	294	TRINITY_DN11555_c0_g1_i1	PREDICTED: probable multidrug resistance-associated protein lethal(2)03659 [Bactrocera latifrons]	-	-	-	COG1132((ABC) transporter)	-	-	-	-	-
TRINITY_DN11556_c0_g1	206	TRINITY_DN11556_c0_g1_i1	-	-	-	-	-	-	-	-	-	-
TRINITY_DN11561_c0_g1	281	TRINITY_DN11561_c0_g1_i1	-	-	-	-	-	-	-	-	-	-
TRINITY_DN11562_c0_g1	541	TRINITY_DN11562_c0_g1_i1	PREDICTED: chlorophyll a-b binding protein of LHCII type 1, partial [Rhinopithecus roxellana]	CAB2R	Chlorophyll a-b binding protein 2, chloroplastic OS=Oryza sativa subsp. japonica GN=CAB2R PE=2 SV=2	GO:0009416(response to light stimulus);GO:0009535(chloroplast thylakoid membrane);GO:0009768(photosynthesis, light harvesting in photosystem I);GO:0009941(chloroplast envelope);GO:0010287(plastoglobule);GO:0015979(photosynthesis);GO:0016168(chlorophyll binding);GO:0031409(pigment binding)	ENOG410ZHBU(Chlorophyll A-B binding protein)	NA	NA	NA	NA(NA)	P09755.1 PF00504.19;Chloroa_b-bind;
TRINITY_DN11564_c0_g1	235	TRINITY_DN11564_c0_g1_i1	-	-	-	-	-	-	-	-	-	-
TRINITY_DN11565_c0_g1	225	TRINITY_DN11565_c0_g1_i1	PREDICTED: mitogen-activated protein kinase kinase kinase 4 isoform X1 [Bactrocera dorsalis]	-	-	-	-	-	-	-	-	-
TRINITY_DN11570_c0_g1	318	TRINITY_DN11570_c0_g1_i1	PREDICTED: achaete-scute complex protein T8 [Bactrocera oleae]	ase	Achaete-scute complex protein T8 OS=Drosophila melanogaster GN=ase PE=2 SV=2	GO:0000977(RNA polymerase II regulatory region sequence-specific DNA binding);GO:0003677(DNA binding);GO:0003700(DNA binding transcription factor activity);GO:0005634(nucleus);GO:0006357(regulation of transcription by RNA polymerase II);GO:0007399(nervous system development);GO:0007400(neuroblast fate determination);GO:0007417(central nervous system development);GO:0007422(peripheral nervous syst…	ENOG411227D(Transcription factor)	NA	NA	NA	NA(NA)	B4GXZ8.1 PF00010.24;HLH;
TRINITY_DN11574_c0_g1	285	TRINITY_DN11574_c0_g1_i1	-	-	-	-	-	-	-	-	-	-
TRINITY_DN11576_c0_g1	456	TRINITY_DN11576_c0_g1_i1	40S ribosomal protein S19 [Tupaia chinensis]	Rps19	40S ribosomal protein S19 OS=Mus musculus GN=Rps19 PE=1 SV=3	GO:0000028(ribosomal small subunit assembly);GO:0003735(structural constituent of ribosome);GO:0022627(cytosolic small ribosomal subunit)	COG2238(Ribosomal protein)	K02966	small subunit ribosomal protein S19e	-	mmu03010(Ribosome)	M4AKT4.1 PF01090.17;Ribosomal_S19e;
TRINITY_DN11579_c0_g1	288	TRINITY_DN11579_c0_g1_i1	PREDICTED: glycogen debranching enzyme [Bactrocera latifrons]	-	-	GO:0004134(4-alpha-glucanotransferase activity);GO:0004135(amylo-alpha-1,6-glucosidase activity);GO:0005978(glycogen biosynthetic process);GO:0005980(glycogen catabolic process)	COG3408(Glycogen debranching enzyme)	K01196	glycogen debranching enzyme	EC:2.4.1.25 3.2.1.33	dvi00500(Starch and sucrose metabolism)	-
TRINITY_DN11583_c0_g1	255	TRINITY_DN11583_c0_g1_i1	PREDICTED: solute carrier family 22 member 13 [Bactrocera dorsalis]	-	-	GO:0005452(inorganic anion exchanger activity);GO:0005887(integral component of plasma membrane);GO:0008514(organic anion transmembrane transporter activity);GO:0015347(sodium-independent organic anion transmembrane transporter activity);GO:0015711(organic anion transport);GO:0016021(integral component of membrane);GO:0043252(sodium-independent organic anion transport);GO:0055085(transmembrane tr…	COG0477(major facilitator Superfamily)	-	-	-	-	A0A0L0CK16.1 PF07690.14;MFS_1;
TRINITY_DN11585_c0_g1	238	TRINITY_DN11585_c0_g1_i1;TRINITY_DN11585_c0_g1_i2	-	-	-	-	-	-	-	-	-	-
TRINITY_DN11588_c0_g1	202	TRINITY_DN11588_c0_g1_i1	PREDICTED: mediator of RNA polymerase II transcription subunit 14 [Zeugodacus cucurbitae]	MED14	Mediator of RNA polymerase II transcription subunit 14 OS=Anopheles gambiae GN=MED14 PE=3 SV=5	GO:0016592(mediator complex);GO:0030518(intracellular steroid hormone receptor signaling pathway);GO:0070847(core mediator complex)	ENOG410XWK4(Component of the Mediator complex, a coactivator involved in the regulated transcription of nearly all RNA polymerase II-dependent genes. Mediator functions as a bridge to convey information from gene-specific regulatory proteins to the basal RNA polymerase II transcription machinery. Mediator is recruited to promoters by direct interactions with regulatory proteins and serves as a sc…	NA	NA	NA	NA(NA)	-
TRINITY_DN11589_c0_g1	237	TRINITY_DN11589_c0_g1_i1	PREDICTED: titin-like, partial [Bactrocera dorsalis]	-	-	-	-	-	-	-	-	-
TRINITY_DN1158_c0_g1	323	TRINITY_DN1158_c0_g1_i1	-	-	-	-	-	-	-	-	-	-
TRINITY_DN11590_c0_g1	358	TRINITY_DN11590_c0_g1_i1	-	-	-	-	-	-	-	-	-	-
TRINITY_DN11592_c0_g1	240	TRINITY_DN11592_c0_g1_i1	calsyntenin-1 isoform X1 [Cricetulus griseus]	Clstn1	Calsyntenin-1 OS=Mus musculus GN=Clstn1 PE=1 SV=1	GO:0005509(calcium ion binding);GO:0007156(homophilic cell adhesion via plasma membrane adhesion molecules);GO:0016021(integral component of membrane)	ENOG410XT2J(CAlSYntenin)	-	-	-	-	-
TRINITY_DN11592_c0_g2	348	TRINITY_DN11592_c0_g2_i1;TRINITY_DN11592_c0_g2_i2	-	-	-	-	-	-	-	-	-	-
TRINITY_DN11594_c0_g1	503	TRINITY_DN11594_c0_g1_i1;TRINITY_DN11594_c0_g1_i2;TRINITY_DN11594_c0_g1_i3	PREDICTED: fibrillin-1 isoform X1 [Bactrocera dorsalis]	FBLN7	Fibulin-7 OS=Homo sapiens GN=FBLN7 PE=2 SV=1	GO:0005509(calcium ion binding);GO:0007412(axon target recognition)	ENOG410XSD2(G- protein-coupled receptor)	NA	NA	NA	NA(NA)	B4HV95.1 PF07645.13;EGF_CA;
TRINITY_DN11597_c0_g1	243	TRINITY_DN11597_c0_g1_i1	PREDICTED: protein polybromo-1 [Bactrocera dorsalis]	PBRM1	Protein polybromo-1 OS=Homo sapiens GN=PBRM1 PE=1 SV=1	GO:0000122(negative regulation of transcription by RNA polymerase II);GO:0003682(chromatin binding);GO:0005700(polytene chromosome);GO:0006337(nucleosome disassembly);GO:0006368(transcription elongation from RNA polymerase II promoter);GO:0007305(vitelline membrane formation involved in chorion-containing eggshell formation);GO:0007306(eggshell chorion assembly);GO:0007480(imaginal disc-derived l…	COG5076(bromodomain)	NA	NA	NA	NA(NA)	-
TRINITY_DN11599_c0_g1	317	TRINITY_DN11599_c0_g1_i1	PREDICTED: protein Optix [Bactrocera dorsalis]	-	-	-	-	-	-	-	-	-
TRINITY_DN1159_c0_g1	245	TRINITY_DN1159_c0_g1_i1	-	-	-	-	-	-	-	-	-	-
TRINITY_DN11600_c0_g1	456	TRINITY_DN11600_c0_g1_i1	-	-	-	-	-	-	-	-	-	-
TRINITY_DN11603_c0_g1	206	TRINITY_DN11603_c0_g1_i1	PREDICTED: endoribonuclease Dicer [Bactrocera dorsalis]	-	-	-	-	NA	NA	NA	NA(NA)	A0A0L0CGR0.1 PF00636.24;Ribonuclease_3;
TRINITY_DN11606_c0_g1	338	TRINITY_DN11606_c0_g1_i1;TRINITY_DN11606_c0_g1_i2	-	-	-	-	-	-	-	-	-	-
TRINITY_DN11607_c0_g1	276	TRINITY_DN11607_c0_g1_i1	PREDICTED: muscle M-line assembly protein unc-89 [Bactrocera latifrons]	-	-	GO:0005859(muscle myosin complex);GO:0005865(striated muscle thin filament);GO:0006941(striated muscle contraction);GO:0007015(actin filament organization);GO:0008307(structural constituent of muscle);GO:0030018(Z disc);GO:0031430(M band);GO:0045214(sarcomere organization);GO:0051015(actin filament binding);GO:0051371(muscle alpha-actinin binding);GO:0071688(striated muscle myosin thick filament …	ENOG410XP8U(Fibronectin type III domain)	NA	NA	NA	NA(NA)	-
TRINITY_DN11608_c0_g1	352	TRINITY_DN11608_c0_g1_i1	PREDICTED: zinc finger protein hangover [Bactrocera dorsalis]	hang	Zinc finger protein hangover OS=Drosophila melanogaster GN=hang PE=1 SV=4	GO:0003676(nucleic acid binding);GO:0005634(nucleus);GO:0006979(response to oxidative stress);GO:0008270(zinc ion binding);GO:0009408(response to heat);GO:0045471(response to ethanol);GO:0048149(behavioral response to ethanol)	COG5048(Zinc finger protein)	-	-	-	-	-
TRINITY_DN11610_c0_g1	318	TRINITY_DN11610_c0_g1_i1;TRINITY_DN11610_c0_g1_i2	-	-	-	-	-	-	-	-	-	-
TRINITY_DN11614_c0_g1	273	TRINITY_DN11614_c0_g1_i1;TRINITY_DN11614_c0_g1_i2	PREDICTED: polyhomeotic-proximal chromatin protein [Bactrocera latifrons]	-	-	-	-	NA	NA	NA	NA(NA)	-
TRINITY_DN11616_c0_g1	405	TRINITY_DN11616_c0_g1_i1;TRINITY_DN11616_c0_g1_i2	-	-	-	-	-	-	-	-	-	-
TRINITY_DN11617_c0_g1	201	TRINITY_DN11617_c0_g1_i1	PREDICTED: homeobox protein HMX3 [Bactrocera dorsalis]	-	-	-	-	-	-	-	-	-
TRINITY_DN11618_c0_g1	216	TRINITY_DN11618_c0_g1_i1;TRINITY_DN11618_c0_g1_i2;TRINITY_DN11618_c0_g1_i3	PREDICTED: sodium-independent sulfate anion transporter [Bactrocera dorsalis]	-	-	GO:0005254(chloride channel activity);GO:0005887(integral component of plasma membrane);GO:0008271(secondary active sulfate transmembrane transporter activity);GO:0008272(sulfate transport);GO:0015106(bicarbonate transmembrane transporter activity);GO:0015116(sulfate transmembrane transporter activity);GO:0015301(anion:anion antiporter activity);GO:0015701(bicarbonate transport);GO:0019531(oxalat…	COG0659(sulfate transporter)	NA	NA	NA	NA(NA)	A0A0L0CII0.1 PF00916.18;Sulfate_transp;
TRINITY_DN11622_c0_g1	203	TRINITY_DN11622_c0_g1_i1	PREDICTED: kinesin-like protein KIF13A [Zeugodacus cucurbitae]	Kif13a	Kinesin-like protein KIF13A OS=Mus musculus GN=Kif13a PE=1 SV=1	GO:0003777(microtubule motor activity);GO:0005871(kinesin complex);GO:0007018(microtubule-based movement);GO:0016887(ATPase activity);GO:0030705(cytoskeleton-dependent intracellular transport)	COG5059(Kinesin family member);COG5244(CAP-GLY domain containing linker protein)	NA	NA	NA	NA(NA)	D6W757.1 PF16183.3;Kinesin_assoc;
TRINITY_DN11623_c0_g1	477	TRINITY_DN11623_c0_g1_i1;TRINITY_DN11623_c0_g1_i2;TRINITY_DN11623_c0_g1_i3;TRINITY_DN11623_c0_g1_i4	PREDICTED: sialin [Bactrocera dorsalis]	SLC17A5	Sialin OS=Homo sapiens GN=SLC17A5 PE=1 SV=2	GO:0006820(anion transport);GO:0016021(integral component of membrane);GO:0022857(transmembrane transporter activity);GO:0055085(transmembrane transport)	ENOG410XPWC(solute carrier family 17)	NA	NA	NA	NA(NA)	B4JXT8.1 PF07690.14;MFS_1;
TRINITY_DN11627_c0_g1	524	TRINITY_DN11627_c0_g1_i1;TRINITY_DN11627_c0_g1_i2;TRINITY_DN11627_c0_g1_i3	60S ribosomal protein L11 [Pteropus alecto]	RPL11	60S ribosomal protein L11 OS=Bos taurus GN=RPL11 PE=2 SV=3	GO:0000027(ribosomal large subunit assembly);GO:0003735(structural constituent of ribosome);GO:0005730(nucleolus);GO:0006364(rRNA processing);GO:0006412(translation);GO:0006605(protein targeting);GO:0016020(membrane);GO:0019843(rRNA binding);GO:0022625(cytosolic large ribosomal subunit);GO:0034504(protein localization to nucleus);GO:0070062(extracellular exosome)	COG0094(This is 1 of the proteins that binds and probably mediates the attachment of the 5S RNA into the large ribosomal subunit, where it forms part of the central protuberance. In the 70S ribosome it contacts protein S13 of the 30S subunit (bridge B1b), connecting the 2 subunits)	K02868	large subunit ribosomal protein L11e	-	hsa03010(Ribosome)	F7DD44.2 PF00673.19;Ribosomal_L5_C;
TRINITY_DN11633_c0_g1	309	TRINITY_DN11633_c0_g1_i1;TRINITY_DN11633_c0_g1_i2	-	-	-	-	-	-	-	-	-	-
TRINITY_DN11634_c0_g1	212	TRINITY_DN11634_c0_g1_i1	PREDICTED: probable cytochrome P450 6a13 [Bactrocera dorsalis]	-	-	-	-	-	-	-	-	-
TRINITY_DN11634_c0_g2	283	TRINITY_DN11634_c0_g2_i1;TRINITY_DN11634_c0_g2_i2	PREDICTED: probable cytochrome P450 6a13 [Bactrocera dorsalis]	Cyp6a14	Probable cytochrome P450 6a14 OS=Drosophila melanogaster GN=Cyp6a14 PE=3 SV=2	GO:0005506(iron ion binding);GO:0016491(oxidoreductase activity);GO:0016705(oxidoreductase activity, acting on paired donors, with incorporation or reduction of molecular oxygen);GO:0020037(heme binding);GO:0055114(oxidation-reduction process)	COG2124(Cytochrome p450)	NA	NA	NA	NA(NA)	B3MFW6.1 PF00067.20;p450;
TRINITY_DN11637_c0_g1	252	TRINITY_DN11637_c0_g1_i1	-	-	-	-	-	-	-	-	-	-
TRINITY_DN11639_c0_g1	235	TRINITY_DN11639_c0_g1_i1	PREDICTED: ceramide kinase [Bactrocera dorsalis]	-	-	-	-	-	-	-	-	-
TRINITY_DN11640_c0_g1	231	TRINITY_DN11640_c0_g1_i1	uncharacterized protein LOC111687921 [Lucilia cuprina]	-	-	-	COG2801(Retrotransposon protein)	K18468	vacuolar protein sorting-associated protein 35	-	pxy04144(Endocytosis)	D7GYL0.1 PF00665.24;rve;
TRINITY_DN11643_c0_g1	278	TRINITY_DN11643_c0_g1_i1	-	-	-	-	-	-	-	-	-	-
TRINITY_DN11645_c0_g1	328	TRINITY_DN11645_c0_g1_i1	-	-	-	-	-	-	-	-	-	-
TRINITY_DN11646_c0_g1	254	TRINITY_DN11646_c0_g1_i1;TRINITY_DN11646_c0_g1_i2	-	-	-	-	-	-	-	-	-	-
TRINITY_DN11648_c0_g1	345	TRINITY_DN11648_c0_g1_i1	PREDICTED: WD repeat-containing protein 75 [Bactrocera latifrons]	-	-	-	-	-	-	-	-	-
TRINITY_DN11649_c0_g1	330	TRINITY_DN11649_c0_g1_i1	PREDICTED: neurobeachin-like [Zeugodacus cucurbitae]	rg	Neurobeachin OS=Drosophila melanogaster GN=rg PE=1 SV=4	GO:0005737(cytoplasm);GO:0007528(neuromuscular junction development);GO:0007614(short-term memory);GO:0008355(olfactory learning);GO:0016021(integral component of membrane);GO:0016319(mushroom body development);GO:0042462(eye photoreceptor cell development);GO:0042675(compound eye cone cell differentiation);GO:0043025(neuronal cell body);GO:0051018(protein kinase A binding)	ENOG410XNQC(beige BEACH domain containing protein)	-	-	-	-	-
TRINITY_DN11651_c0_g1	297	TRINITY_DN11651_c0_g1_i1	-	-	-	-	-	-	-	-	-	-
TRINITY_DN11652_c1_g3	299	TRINITY_DN11652_c1_g3_i1;TRINITY_DN11652_c1_g3_i2	PREDICTED: protein mini spindles isoform X1 [Bactrocera dorsalis]	msps	Protein mini spindles OS=Drosophila melanogaster GN=msps PE=1 SV=3	GO:0000022(mitotic spindle elongation);GO:0000132(establishment of mitotic spindle orientation);GO:0000278(mitotic cell cycle);GO:0000776(kinetochore);GO:0000922(spindle pole);GO:0005515(protein binding);GO:0005813(centrosome);GO:0005875(microtubule associated complex);GO:0007017(microtubule-based process);GO:0007029(endoplasmic reticulum organization);GO:0007051(spindle organization);GO:0007143(…	ENOG410XPTW(microtubule binding)	NA	NA	NA	NA(NA)	-
TRINITY_DN11653_c0_g1	227	TRINITY_DN11653_c0_g1_i1	PREDICTED: venom dipeptidyl peptidase 4 [Bactrocera dorsalis]	dapB	Probable dipeptidyl-aminopeptidase B OS=Talaromyces marneffei (strain ATCC 18224 / CBS 334.59 / QM 7333) GN=dapB PE=3 SV=1	GO:0006508(proteolysis);GO:0008236(serine-type peptidase activity);GO:0008239(dipeptidyl-peptidase activity)	COG1506(peptidase s9 prolyl oligopeptidase active site domain protein)	NA	NA	NA	NA(NA)	B4KLA1.2 PF00930.19;DPPIV_N;
TRINITY_DN11658_c0_g1	214	TRINITY_DN11658_c0_g1_i1	-	-	-	-	-	-	-	-	-	-
TRINITY_DN11661_c0_g1	223	TRINITY_DN11661_c0_g1_i1	PREDICTED: uncharacterized protein LOC105222439 [Bactrocera dorsalis]	-	-	-	ENOG41114F7(Protein of unknown function (DUF753))	-	-	-	-	B4KNR5.2 PF05444.10;DUF753;
TRINITY_DN11663_c0_g1	212	TRINITY_DN11663_c0_g1_i1	-	-	-	-	-	-	-	-	-	-
TRINITY_DN11663_c0_g2	335	TRINITY_DN11663_c0_g2_i1	-	-	-	-	-	-	-	-	-	-
TRINITY_DN11663_c0_g3	317	TRINITY_DN11663_c0_g3_i1	-	-	-	-	-	-	-	-	-	-
TRINITY_DN11664_c0_g1	276	TRINITY_DN11664_c0_g1_i1	PREDICTED: protein purity of essence [Zeugodacus cucurbitae]	poe	Protein purity of essence OS=Drosophila melanogaster GN=poe PE=1 SV=1	GO:0004842(ubiquitin-protein transferase activity);GO:0005516(calmodulin binding);GO:0005654(nucleoplasm);GO:0005813(centrosome);GO:0005829(cytosol);GO:0007286(spermatid development);GO:0007291(sperm individualization);GO:0008270(zinc ion binding);GO:0016020(membrane);GO:0042065(glial cell growth);GO:0042066(perineurial glial growth);GO:0043186(P granule)	ENOG410ZGE5(NA)	NA	NA	NA	NA(NA)	A0A0L0BUS0.1 PF13764.4;E3_UbLigase_R4;
TRINITY_DN11669_c0_g1	275	TRINITY_DN11669_c0_g1_i1	PREDICTED: splicing factor, arginine/serine-rich 15 isoform X1 [Bactrocera latifrons]	-	-	-	-	-	-	-	-	-
TRINITY_DN11673_c0_g1	248	TRINITY_DN11673_c0_g1_i1;TRINITY_DN11673_c0_g1_i2	-	-	-	-	-	-	-	-	-	-
TRINITY_DN11674_c0_g1	217	TRINITY_DN11674_c0_g1_i1	-	-	-	-	-	-	-	-	-	-
TRINITY_DN11675_c0_g1	316	TRINITY_DN11675_c0_g1_i1;TRINITY_DN11675_c0_g1_i2;TRINITY_DN11675_c0_g1_i3;TRINITY_DN11675_c0_g1_i4	-	-	-	-	-	-	-	-	-	-
TRINITY_DN11681_c0_g1	261	TRINITY_DN11681_c0_g1_i1;TRINITY_DN11681_c0_g1_i2	-	-	-	-	-	-	-	-	-	-
TRINITY_DN11682_c0_g2	227	TRINITY_DN11682_c0_g2_i1	-	-	-	-	-	-	-	-	-	-
TRINITY_DN11682_c0_g3	209	TRINITY_DN11682_c0_g3_i1	-	-	-	-	-	-	-	-	-	-
TRINITY_DN11683_c0_g1	263	TRINITY_DN11683_c0_g1_i1	-	-	-	-	-	-	-	-	-	-
TRINITY_DN11685_c0_g1	218	TRINITY_DN11685_c0_g1_i1	-	-	-	-	-	-	-	-	-	-
TRINITY_DN11686_c0_g1	254	TRINITY_DN11686_c0_g1_i1	PREDICTED: protein suppressor of white apricot isoform X2 [Bactrocera dorsalis]	-	-	-	-	-	-	-	-	-
TRINITY_DN11687_c0_g2	205	TRINITY_DN11687_c0_g2_i1	-	-	-	-	-	-	-	-	-	-
TRINITY_DN11688_c0_g1	886	TRINITY_DN11688_c0_g1_i1;TRINITY_DN11688_c0_g1_i2	Ribosomal protein L6 [Mus musculus]	Rpl6	60S ribosomal protein L6 OS=Mus musculus GN=Rpl6 PE=1 SV=3	GO:0000027(ribosomal large subunit assembly);GO:0000049(tRNA binding);GO:0002181(cytoplasmic translation);GO:0003723(RNA binding);GO:0003729(mRNA binding);GO:0003735(structural constituent of ribosome);GO:0005622(intracellular);GO:0005634(nucleus);GO:0005730(nucleolus);GO:0005737(cytoplasm);GO:0005840(ribosome);GO:0006412(translation);GO:0022625(cytosolic large ribosomal subunit);GO:0031672(A ban…	COG2163((ribosomal) protein)	K02934	large subunit ribosomal protein L6e	-	mmu03010(Ribosome)	Q3UCH0.1 PF01159.17;Ribosomal_L6e;
TRINITY_DN11689_c0_g1	325	TRINITY_DN11689_c0_g1_i1	PREDICTED: 20-hydroxyecdysone protein [Bactrocera dorsalis]	-	-	-	-	-	-	-	-	-
TRINITY_DN11690_c0_g1	222	TRINITY_DN11690_c0_g1_i1	PREDICTED: tiggrin [Bactrocera dorsalis]	-	-	-	ENOG4110N3J(NA)	-	-	-	-	-
TRINITY_DN11691_c0_g1	216	TRINITY_DN11691_c0_g1_i1	-	-	-	-	-	-	-	-	-	-
TRINITY_DN11692_c1_g1	206	TRINITY_DN11692_c1_g1_i1	hypothetical protein [Bactrocera tryoni]	-	-	-	-	-	-	-	-	-
TRINITY_DN11694_c0_g1	247	TRINITY_DN11694_c0_g1_i1	PREDICTED: uncharacterized protein LOC105227620 [Bactrocera dorsalis]	-	-	-	-	-	-	-	-	-
TRINITY_DN11694_c0_g2	252	TRINITY_DN11694_c0_g2_i1	PREDICTED: uncharacterized protein LOC105227620 [Bactrocera dorsalis]	-	-	-	-	-	-	-	-	-
TRINITY_DN11696_c0_g1	376	TRINITY_DN11696_c0_g1_i1	PREDICTED: serine/threonine-protein kinase Smg1 [Bactrocera latifrons]	-	-	-	-	-	-	-	-	-
TRINITY_DN11700_c0_g1	214	TRINITY_DN11700_c0_g1_i1	PREDICTED: uncharacterized protein LOC105222833 isoform X1 [Bactrocera dorsalis]	-	-	-	-	-	-	-	-	-
TRINITY_DN11700_c0_g2	408	TRINITY_DN11700_c0_g2_i1	PREDICTED: uncharacterized protein LOC105222833 isoform X1 [Bactrocera dorsalis]	-	-	GO:0006909(phagocytosis)	ENOG410ZCRR(NA)	-	-	-	-	-
TRINITY_DN11701_c0_g1	305	TRINITY_DN11701_c0_g1_i1	PREDICTED: Niemann-Pick type protein homolog 1B [Bactrocera dorsalis]	Npc1b	Niemann-Pick type protein homolog 1B OS=Drosophila melanogaster GN=Npc1b PE=2 SV=2	GO:0007391(dorsal closure);GO:0007417(central nervous system development);GO:0007422(peripheral nervous system development);GO:0016021(integral component of membrane);GO:0030299(intestinal cholesterol absorption)	ENOG410XR54(Niemann-Pick disease type C1)	K12385	Niemann-Pick C1 protein	-	mde04142(Lysosome)	A0A0L0C295.1 PF16414.3;NPC1_N;
TRINITY_DN11702_c0_g1	242	TRINITY_DN11702_c0_g1_i1	-	-	-	-	-	-	-	-	-	-
TRINITY_DN11703_c0_g1	237	TRINITY_DN11703_c0_g1_i1	-	-	-	-	-	-	-	-	-	-
TRINITY_DN11704_c0_g1	223	TRINITY_DN11704_c0_g1_i1	PREDICTED: endothelin-converting enzyme 1 [Bactrocera latifrons]	-	-	-	COG3590(endothelin-converting enzyme)	-	-	-	-	-
TRINITY_DN11705_c0_g1	214	TRINITY_DN11705_c0_g1_i1	PREDICTED: uncharacterized protein LOC105231222 isoform X1 [Bactrocera dorsalis]	-	-	-	-	-	-	-	-	-
TRINITY_DN11707_c0_g1	306	TRINITY_DN11707_c0_g1_i1	PREDICTED: cGMP-dependent protein kinase, isozyme 2 forms cD4/T1/T3A/T3B isoform X2 [Bactrocera latifrons]	-	-	-	-	-	-	-	-	-
TRINITY_DN1170_c0_g1	255	TRINITY_DN1170_c0_g1_i1	-	-	-	-	-	-	-	-	-	-
TRINITY_DN11713_c0_g1	271	TRINITY_DN11713_c0_g1_i1	PREDICTED: spectrin beta chain, non-erythrocytic 5 isoform X1 [Zeugodacus cucurbitae]	SPTAN1	Spectrin alpha chain, non-erythrocytic 1 OS=Homo sapiens GN=SPTAN1 PE=1 SV=3	GO:0003779(actin binding);GO:0005515(protein binding);GO:0005543(phospholipid binding);GO:0005886(plasma membrane);GO:0005912(adherens junction);GO:0006897(endocytosis);GO:0007009(plasma membrane organization);GO:0008017(microtubule binding);GO:0008091(spectrin);GO:0008092(cytoskeletal protein binding);GO:0010797(regulation of multivesicular body size involved in endosome transport);GO:0016324(ap…	COG5069(Microtubule associated monoxygenase, calponin and LIM domain containing)	NA	NA	NA	NA(NA)	A0A0L0C3C9.1 PF00435.19;Spectrin;
TRINITY_DN11714_c0_g1	360	TRINITY_DN11714_c0_g1_i1;TRINITY_DN11714_c0_g1_i2;TRINITY_DN11714_c0_g1_i3	-	-	-	-	-	-	-	-	-	-
TRINITY_DN11716_c0_g1	302	TRINITY_DN11716_c0_g1_i1	PREDICTED: peptide transporter family 1 isoform X4 [Bactrocera dorsalis]	yin	Peptide transporter family 1 OS=Drosophila melanogaster GN=yin PE=1 SV=2	GO:0005427(proton-dependent oligopeptide secondary active transmembrane transporter activity);GO:0005887(integral component of plasma membrane);GO:0006857(oligopeptide transport);GO:0015333(peptide:proton symporter activity);GO:0016021(integral component of membrane);GO:0030670(phagocytic vesicle membrane);GO:0035442(dipeptide transmembrane transport)	COG3104(transporter)	NA	NA	NA	NA(NA)	A0A0L0CNR7.1 PF00854.19;PTR2;
TRINITY_DN11720_c0_g2	213	TRINITY_DN11720_c0_g2_i1	PREDICTED: uncharacterized protein LOC105231977 [Bactrocera dorsalis]	-	-	-	-	-	-	-	-	-
TRINITY_DN11721_c0_g1	260	TRINITY_DN11721_c0_g1_i1	-	-	-	-	-	-	-	-	-	-
TRINITY_DN11722_c0_g1	325	TRINITY_DN11722_c0_g1_i1	PREDICTED: LOW QUALITY PROTEIN: small subunit processome component 20 homolog [Bactrocera dorsalis]	-	-	GO:0000462(maturation of SSU-rRNA from tricistronic rRNA transcript (SSU-rRNA, 5.8S rRNA, LSU-rRNA));GO:0005730(nucleolus);GO:0030686(90S preribosome);GO:0032040(small-subunit processome)	ENOG410XSRE(UTP20, small subunit (SSU) processome component, homolog (yeast))	NA	NA	NA	NA(NA)	-
TRINITY_DN11723_c1_g3	249	TRINITY_DN11723_c1_g3_i1;TRINITY_DN11723_c1_g3_i2	thy-1 membrane glycoprotein preproprotein [Mus musculus]	Thy1	Thy-1 membrane glycoprotein OS=Mus musculus GN=Thy1 PE=1 SV=1	GO:0001525(angiogenesis);GO:0001952(regulation of cell-matrix adhesion);GO:0002693(positive regulation of cellular extravasation);GO:0005096(GTPase activator activity);GO:0005178(integrin binding);GO:0005783(endoplasmic reticulum);GO:0005829(cytosol);GO:0005886(plasma membrane);GO:0005925(focal adhesion);GO:0006469(negative regulation of protein kinase activity);GO:0007010(cytoskeleton organizati…	ENOG410YYC2(Thy-1 cell surface antigen)	K06514	Thy-1 cell surface antigen	-	mmu04670(Leukocyte transendothelial migration)	-
TRINITY_DN11723_c1_g4	257	TRINITY_DN11723_c1_g4_i1	-	-	-	-	-	-	-	-	-	-
TRINITY_DN11723_c1_g5	244	TRINITY_DN11723_c1_g5_i1	-	-	-	-	-	-	-	-	-	-
TRINITY_DN11725_c0_g1	236	TRINITY_DN11725_c0_g1_i1;TRINITY_DN11725_c0_g1_i2	-	-	-	-	-	-	-	-	-	-
TRINITY_DN11731_c0_g1	266	TRINITY_DN11731_c0_g1_i1	-	-	-	-	-	-	-	-	-	-
TRINITY_DN11732_c0_g1	291	TRINITY_DN11732_c0_g1_i1	-	-	-	-	-	-	-	-	-	-
TRINITY_DN11734_c0_g1	293	TRINITY_DN11734_c0_g1_i1	-	-	-	-	-	-	-	-	-	-
TRINITY_DN11736_c0_g1	401	TRINITY_DN11736_c0_g1_i1	PREDICTED: LOW QUALITY PROTEIN: small subunit processome component 20 homolog [Bactrocera dorsalis]	-	-	-	ENOG410XSRE(UTP20, small subunit (SSU) processome component, homolog (yeast))	NA	NA	NA	NA(NA)	-
TRINITY_DN11741_c0_g2	207	TRINITY_DN11741_c0_g2_i1	-	-	-	-	-	-	-	-	-	-
TRINITY_DN11741_c0_g3	207	TRINITY_DN11741_c0_g3_i1	-	-	-	-	-	-	-	-	-	-
TRINITY_DN11741_c0_g4	322	TRINITY_DN11741_c0_g4_i1	PREDICTED: transmembrane protein 47 isoform X2 [Bactrocera dorsalis]	-	-	GO:0005918(septate junction);GO:0007163(establishment or maintenance of cell polarity);GO:0016021(integral component of membrane);GO:0060857(establishment of glial blood-brain barrier)	ENOG4111P5K(Transmembrane protein 47)	-	-	-	-	A0A0L0C6A8.1 PF00822.18;PMP22_Claudin;
TRINITY_DN11747_c0_g1	379	TRINITY_DN11747_c0_g1_i1	PREDICTED: LOW QUALITY PROTEIN: uncharacterized protein LOC108968938 [Bactrocera latifrons]	-	-	GO:0003674(molecular_function);GO:0005575(cellular_component);GO:0008150(biological_process)	ENOG4110NHN(NA)	-	-	-	-	-
TRINITY_DN11748_c0_g2	215	TRINITY_DN11748_c0_g2_i1	PREDICTED: LOW QUALITY PROTEIN: phosphatidylinositol 4-phosphate 3-kinase C2 domain-containing subunit beta [Bactrocera dorsalis]	-	-	-	COG5032(phosphatidylinositol kinase activity)	K00923	phosphatidylinositol-4-phosphate 3-kinase	EC:2.7.1.154	dwi00562(Inositol phosphate metabolism);dwi04070(Phosphatidylinositol signaling system)	-
TRINITY_DN11750_c0_g1	253	TRINITY_DN11750_c0_g1_i1	PREDICTED: uncharacterized protein LOC105222636 [Bactrocera dorsalis]	-	-	-	-	-	-	-	-	-
TRINITY_DN11752_c0_g1	377	TRINITY_DN11752_c0_g1_i1	PREDICTED: putative fatty acyl-CoA reductase CG8303 [Bactrocera dorsalis]	CG8303	Putative fatty acyl-CoA reductase CG8303 OS=Drosophila melanogaster GN=CG8303 PE=2 SV=3	GO:0005777(peroxisome);GO:0005779(integral component of peroxisomal membrane);GO:0010025(wax biosynthetic process);GO:0035336(long-chain fatty-acyl-CoA metabolic process);GO:0043231(intracellular membrane-bounded organelle);GO:0050062(long-chain-fatty-acyl-CoA reductase activity);GO:0080019(fatty-acyl-CoA reductase (alcohol-forming) activity)	ENOG410XS7R(fatty-acyl-CoA reductase (alcohol-forming) activity)	-	-	-	-	A0A0B4LFD0.1 PF03015.17;Sterile;
TRINITY_DN11754_c0_g1	377	TRINITY_DN11754_c0_g1_i1	-	-	-	-	-	-	-	-	-	-
TRINITY_DN11755_c0_g1	232	TRINITY_DN11755_c0_g1_i1	-	-	-	-	-	-	-	-	-	-
TRINITY_DN11757_c0_g1	215	TRINITY_DN11757_c0_g1_i1;TRINITY_DN11757_c0_g1_i2	PREDICTED: RRP12-like protein [Rhagoletis zephyria]	CG2691	RRP12-like protein OS=Drosophila melanogaster GN=CG2691 PE=1 SV=2	GO:0003674(molecular_function);GO:0005634(nucleus);GO:0048812(neuron projection morphogenesis)	ENOG410XQ3D(ribosomal RNA processing 12 homolog (S. cerevisiae))	NA	NA	NA	NA(NA)	-
TRINITY_DN11765_c0_g1	217	TRINITY_DN11765_c0_g1_i1	-	-	-	-	-	-	-	-	-	-
TRINITY_DN11767_c0_g1	378	TRINITY_DN11767_c0_g1_i1	serine proteinase stubble isoform X1 [Ceratitis capitata]	TMPRSS15	Enteropeptidase OS=Bos taurus GN=TMPRSS15 PE=1 SV=1	GO:0004252(serine-type endopeptidase activity);GO:0006508(proteolysis)	COG5640(protease)	NA	NA	NA	NA(NA)	B0WTZ9.1 PF00089.24;Trypsin;
TRINITY_DN11770_c0_g1	275	TRINITY_DN11770_c0_g1_i1	PREDICTED: acetyl-CoA carboxylase isoform X2 [Bactrocera dorsalis]	ACACA	Acetyl-CoA carboxylase 1 OS=Bos taurus GN=ACACA PE=2 SV=1	GO:0000902(cell morphogenesis);GO:0003989(acetyl-CoA carboxylase activity);GO:0004075(biotin carboxylase activity);GO:0005524(ATP binding);GO:0005737(cytoplasm);GO:0005977(glycogen metabolic process);GO:0006633(fatty acid biosynthetic process);GO:0008593(regulation of Notch signaling pathway);GO:0009744(response to sucrose);GO:0019432(triglyceride biosynthetic process);GO:0030111(regulation of Wn…	COG0439(acetyl-CoA carboxylase biotin carboxylase);COG0511(Acetyl-CoA carboxylase, biotin carboxyl carrier protein);COG4799(carboxylase)	K11262	acetyl-CoA carboxylase / biotin carboxylase 1	EC:6.4.1.2 6.3.4.14 2.1.3.15	dme00620(Pyruvate metabolism);dme00640(Propanoate metabolism);dme00061(Fatty acid biosynthesis);dme00254(Aflatoxin biosynthesis)	B4KQ74.1 PF08326.10;ACC_central;
TRINITY_DN11773_c1_g1	310	TRINITY_DN11773_c1_g1_i1	-	-	-	-	-	-	-	-	-	-
TRINITY_DN11773_c1_g2	263	TRINITY_DN11773_c1_g2_i1	-	-	-	-	-	-	-	-	-	-
TRINITY_DN11774_c0_g1	225	TRINITY_DN11774_c0_g1_i1	PREDICTED: nidogen-1, partial [Rhagoletis zephyria]	Stab1	Stabilin-1 OS=Mus musculus GN=Stab1 PE=1 SV=1	GO:0005041(low-density lipoprotein particle receptor activity);GO:0005044(scavenger receptor activity);GO:0005509(calcium ion binding);GO:0005540(hyaluronic acid binding);GO:0005887(integral component of plasma membrane);GO:0006898(receptor-mediated endocytosis);GO:0007155(cell adhesion);GO:0007267(cell-cell signaling);GO:0016525(negative regulation of angiogenesis);GO:0030169(low-density lipopro…	ENOG410XR8N(nidogen 1)	NA	NA	NA	NA(NA)	-
TRINITY_DN11775_c0_g2	305	TRINITY_DN11775_c0_g2_i1	PREDICTED: receptor-type tyrosine-protein phosphatase N2 isoform X1 [Bactrocera dorsalis]	-	-	GO:0004725(protein tyrosine phosphatase activity);GO:0005886(plasma membrane);GO:0006470(protein dephosphorylation);GO:0048565(digestive tract development);GO:0051046(regulation of secretion)	COG5599(protein tyrosine phosphatase)	NA	NA	NA	NA(NA)	-
TRINITY_DN11775_c0_g4	217	TRINITY_DN11775_c0_g4_i1	uncharacterized protein LOC101461252 isoform X1 [Ceratitis capitata]	-	-	-	-	-	-	-	-	-
TRINITY_DN11775_c0_g5	262	TRINITY_DN11775_c0_g5_i1	PREDICTED: receptor-type tyrosine-protein phosphatase N2 [Bactrocera oleae]	-	-	GO:0004725(protein tyrosine phosphatase activity);GO:0005886(plasma membrane);GO:0006470(protein dephosphorylation);GO:0048565(digestive tract development);GO:0051046(regulation of secretion)	COG5599(protein tyrosine phosphatase)	NA	NA	NA	NA(NA)	-
TRINITY_DN11777_c0_g1	245	TRINITY_DN11777_c0_g1_i1;TRINITY_DN11777_c0_g1_i2	-	-	-	-	-	-	-	-	-	-
TRINITY_DN11779_c1_g1	259	TRINITY_DN11779_c1_g1_i1	-	-	-	-	-	-	-	-	-	-
TRINITY_DN11781_c0_g1	276	TRINITY_DN11781_c0_g1_i1;TRINITY_DN11781_c0_g1_i2	-	-	-	-	-	-	-	-	-	-
TRINITY_DN11782_c0_g1	290	TRINITY_DN11782_c0_g1_i1;TRINITY_DN11782_c0_g1_i2;TRINITY_DN11782_c0_g1_i3	-	-	-	-	-	-	-	-	-	-
TRINITY_DN11783_c0_g1	243	TRINITY_DN11783_c0_g1_i1	-	-	-	-	-	-	-	-	-	-
TRINITY_DN11788_c0_g1	204	TRINITY_DN11788_c0_g1_i1	PREDICTED: laminin subunit gamma-1 [Bactrocera dorsalis]	LanB2	Laminin subunit gamma-1 OS=Drosophila melanogaster GN=LanB2 PE=2 SV=2	GO:0005604(basement membrane);GO:0007435(salivary gland morphogenesis);GO:0007494(midgut development);GO:0012505(endomembrane system);GO:0031012(extracellular matrix);GO:0033627(cell adhesion mediated by integrin);GO:0034446(substrate adhesion-dependent cell spreading);GO:0061031(endodermal digestive tract morphogenesis);GO:0070831(basement membrane assembly);GO:0085029(extracellular matrix assem…	ENOG410XRDC(Laminin, alpha)	K05635	laminin, gamma 1	-	mde04512(ECM-receptor interaction)	A0A0L0C664.1 PF00053.22;Laminin_EGF;
TRINITY_DN11789_c0_g1	294	TRINITY_DN11789_c0_g1_i1	-	-	-	-	-	-	-	-	-	-
TRINITY_DN11790_c0_g1	252	TRINITY_DN11790_c0_g1_i1	PREDICTED: LOW QUALITY PROTEIN: baculoviral IAP repeat-containing protein 6 [Bactrocera dorsalis]	-	-	GO:0000209(protein polyubiquitination);GO:0004842(ubiquitin-protein transferase activity);GO:0005737(cytoplasm);GO:0007286(spermatid development);GO:0009267(cellular response to starvation);GO:0009966(regulation of signal transduction);GO:0012501(programmed cell death);GO:0016242(negative regulation of macroautophagy);GO:0032465(regulation of cytokinesis);GO:0043066(negative regulation of apoptot…	ENOG410XP8C(ubiquitin-conjugating enzyme)	K10586	baculoviral IAP repeat-containing protein 6 (apollon)	EC:2.3.2.23	mde04120(Ubiquitin mediated proteolysis);mde04214(Apoptosis - fly);mde04215(Apoptosis - multiple species)	B4NJP6.2 PF12356.6;BIRC6;
TRINITY_DN11791_c0_g1	469	TRINITY_DN11791_c0_g1_i1;TRINITY_DN11791_c0_g1_i2	PREDICTED: 40S ribosomal protein S20, partial [Callithrix jacchus]	RPS20	40S ribosomal protein S20 OS=Bos taurus GN=RPS20 PE=3 SV=1	GO:0003735(structural constituent of ribosome);GO:0006412(translation);GO:0016020(membrane);GO:0022627(cytosolic small ribosomal subunit);GO:0070062(extracellular exosome)	COG0051(tRNA binding)	K02969	small subunit ribosomal protein S20e	-	cjc03010(Ribosome)	A0A093DM08.1 PF00338.20;Ribosomal_S10;
TRINITY_DN11793_c0_g1	273	TRINITY_DN11793_c0_g1_i1	-	-	-	-	-	-	-	-	-	-
TRINITY_DN11797_c0_g2	1205	TRINITY_DN11797_c0_g2_i1;TRINITY_DN11797_c0_g2_i2;TRINITY_DN11797_c0_g2_i3	PREDICTED: uncharacterized protein LOC108361313 [Rhagoletis zephyria]	-	-	-	-	-	-	-	-	-
TRINITY_DN117_c0_g1	212	TRINITY_DN117_c0_g1_i1	-	-	-	-	-	-	-	-	-	-
TRINITY_DN11800_c0_g1	241	TRINITY_DN11800_c0_g1_i1	PREDICTED: protein suppressor of sable isoform X1 [Bactrocera latifrons]	-	-	-	-	-	-	-	-	-
TRINITY_DN11803_c0_g1	235	TRINITY_DN11803_c0_g1_i1;TRINITY_DN11803_c0_g1_i2	PREDICTED: protein virilizer isoform X1 [Bactrocera dorsalis]	vir	Protein virilizer OS=Drosophila pseudoobscura pseudoobscura GN=vir PE=3 SV=1	GO:0000375(RNA splicing, via transesterification reactions);GO:0000381(regulation of alternative mRNA splicing, via spliceosome);GO:0005634(nucleus);GO:0007539(primary sex determination, soma)	ENOG410XSTI(primary sex determination, soma)	-	-	-	-	-
TRINITY_DN11808_c0_g1	216	TRINITY_DN11808_c0_g1_i1	-	-	-	-	-	-	-	-	-	-
TRINITY_DN11809_c0_g3	211	TRINITY_DN11809_c0_g3_i1	PREDICTED: disintegrin and metalloproteinase domain-containing protein 12 [Bactrocera dorsalis]	-	-	GO:0004222(metalloendopeptidase activity);GO:0006509(membrane protein ectodomain proteolysis);GO:0016021(integral component of membrane);GO:0042802(identical protein binding);GO:0051259(protein complex oligomerization);GO:0098595(perivitelline space)	ENOG410XX2M(ADAM metallopeptidase domain)	NA	NA	NA	NA(NA)	A0A0L0CGP5.1 PF01562.17;Pep_M12B_propep;
TRINITY_DN11809_c0_g4	261	TRINITY_DN11809_c0_g4_i1	-	-	-	-	-	-	-	-	-	-
TRINITY_DN11811_c1_g1	212	TRINITY_DN11811_c1_g1_i1	PREDICTED: hemocytin [Bactrocera dorsalis]	-	-	GO:0005576(extracellular region);GO:0006030(chitin metabolic process);GO:0007599(hemostasis);GO:0008061(chitin binding);GO:0035006(melanization defense response);GO:0042060(wound healing);GO:0042381(hemolymph coagulation);GO:0042803(protein homodimerization activity)	ENOG410XNSK(oligomeric mucus gel-forming)	K03900	von Willebrand factor	-	dwi04512(ECM-receptor interaction)	-
TRINITY_DN11813_c0_g1	257	TRINITY_DN11813_c0_g1_i1	-	-	-	-	-	-	-	-	-	-
TRINITY_DN11814_c0_g1	299	TRINITY_DN11814_c0_g1_i1;TRINITY_DN11814_c0_g1_i2;TRINITY_DN11814_c0_g1_i3	-	-	-	-	-	-	-	-	-	-
TRINITY_DN11817_c0_g1	328	TRINITY_DN11817_c0_g1_i1;TRINITY_DN11817_c0_g1_i2	PREDICTED: protein 4.1 homolog, partial [Rhagoletis zephyria]	cora	Protein 4.1 homolog OS=Drosophila melanogaster GN=cora PE=1 SV=1	GO:0003015(heart process);GO:0003779(actin binding);GO:0005200(structural constituent of cytoskeleton);GO:0005856(cytoskeleton);GO:0005886(plasma membrane);GO:0005918(septate junction);GO:0005920(smooth septate junction);GO:0006612(protein targeting to membrane);GO:0007163(establishment or maintenance of cell polarity);GO:0007391(dorsal closure);GO:0007435(salivary gland morphogenesis);GO:0007527…	ENOG410Y7NQ(erythrocyte membrane protein band 4.1-like)	NA	NA	NA	NA(NA)	-
TRINITY_DN11820_c0_g1	243	TRINITY_DN11820_c0_g1_i1	PREDICTED: uncharacterized protein LOC105230215 isoform X1 [Bactrocera dorsalis]	-	-	-	-	-	-	-	-	-
TRINITY_DN11822_c0_g1	311	TRINITY_DN11822_c0_g1_i1;TRINITY_DN11822_c0_g1_i2	-	-	-	-	-	-	-	-	-	-
TRINITY_DN11824_c0_g1	296	TRINITY_DN11824_c0_g1_i1	-	-	-	-	-	-	-	-	-	-
TRINITY_DN11828_c0_g1	208	TRINITY_DN11828_c0_g1_i1	PREDICTED: probable cytochrome P450 6u1 [Bactrocera latifrons]	-	-	-	-	NA	NA	NA	NA(NA)	-
TRINITY_DN11831_c0_g1	303	TRINITY_DN11831_c0_g1_i1	-	-	-	-	-	-	-	-	-	-
TRINITY_DN11833_c0_g1	308	TRINITY_DN11833_c0_g1_i1	-	-	-	-	-	-	-	-	-	-
TRINITY_DN11834_c0_g1	377	TRINITY_DN11834_c0_g1_i1;TRINITY_DN11834_c0_g1_i2	-	-	-	-	-	-	-	-	-	-
TRINITY_DN11837_c0_g1	297	TRINITY_DN11837_c0_g1_i1	-	-	-	-	-	-	-	-	-	-
TRINITY_DN11839_c0_g1	213	TRINITY_DN11839_c0_g1_i1	helicase domino isoform X1 [Ceratitis capitata]	-	-	-	-	-	-	-	-	-
TRINITY_DN11842_c0_g1	240	TRINITY_DN11842_c0_g1_i1	PREDICTED: cadherin-23 [Bactrocera dorsalis]	-	-	GO:0005509(calcium ion binding);GO:0005887(integral component of plasma membrane);GO:0005902(microvillus);GO:0007156(homophilic cell adhesion via plasma membrane adhesion molecules);GO:0016324(apical plasma membrane);GO:0016339(calcium-dependent cell-cell adhesion via plasma membrane cell adhesion molecules);GO:0042803(protein homodimerization activity);GO:0044331(cell-cell adhesion mediated by c…	ENOG410XPEI(homophilic cell adhesion)	NA	NA	NA	NA(NA)	Q2LZH1.2 PF00028.15;Cadherin;
TRINITY_DN11844_c0_g1	294	TRINITY_DN11844_c0_g1_i1	PREDICTED: protein rigor mortis [Bactrocera latifrons]	-	-	-	-	-	-	-	-	-
TRINITY_DN11846_c0_g1	326	TRINITY_DN11846_c0_g1_i1;TRINITY_DN11846_c0_g1_i2	PREDICTED: LOW QUALITY PROTEIN: vanin-like protein 1 [Bactrocera dorsalis]	vanin-like	Vanin-like protein 1 OS=Drosophila melanogaster GN=vanin-like PE=1 SV=1	GO:0006807(nitrogen compound metabolic process);GO:0016787(hydrolase activity);GO:0016810(hydrolase activity, acting on carbon-nitrogen (but not peptide) bonds);GO:0016811(hydrolase activity, acting on carbon-nitrogen (but not peptide) bonds, in linear amides);GO:0019898(extrinsic component of membrane)	COG0388(nitrilase cyanide hydratase and apolipoprotein n-acyltransferase)	K01435	biotinidase	EC:3.5.1.12	der00780(Biotin metabolism)	-
TRINITY_DN11847_c0_g1	308	TRINITY_DN11847_c0_g1_i1	-	-	-	-	-	-	-	-	-	-
TRINITY_DN11848_c0_g1	205	TRINITY_DN11848_c0_g1_i1	PREDICTED: protein dopey-1 homolog [Bactrocera dorsalis]	-	-	-	-	-	-	-	-	-
TRINITY_DN11851_c0_g1	480	TRINITY_DN11851_c0_g1_i1;TRINITY_DN11851_c0_g1_i2;TRINITY_DN11851_c0_g1_i3	-	-	-	-	-	-	-	-	-	-
TRINITY_DN11853_c0_g1	275	TRINITY_DN11853_c0_g1_i1	PREDICTED: zinc finger protein Xfin [Bactrocera dorsalis]	-	-	-	-	-	-	-	-	-
TRINITY_DN11854_c0_g1	305	TRINITY_DN11854_c0_g1_i1	PREDICTED: probable phosphorylase b kinase regulatory subunit beta isoform X2 [Bactrocera dorsalis]	CG8475	Probable phosphorylase b kinase regulatory subunit beta OS=Drosophila melanogaster GN=CG8475 PE=2 SV=2	GO:0004689(phosphorylase kinase activity);GO:0005516(calmodulin binding);GO:0005964(phosphorylase kinase complex);GO:0005977(glycogen metabolic process);GO:0006468(protein phosphorylation)	ENOG410XPJZ(phosphorylase kinase)	K07190	phosphorylase kinase alpha/beta subunit	-	tsp04020(Calcium signaling pathway)	A0A0L0C8W5.1 PF00723.19;Glyco_hydro_15;
TRINITY_DN11855_c0_g1	223	TRINITY_DN11855_c0_g1_i1	PREDICTED: LOW QUALITY PROTEIN: uncharacterized protein LOC105227588 [Bactrocera dorsalis]	-	-	GO:0004867(serine-type endopeptidase inhibitor activity);GO:0005576(extracellular region)	ENOG410XRYE(Antistasin family)	-	-	-	-	-
TRINITY_DN11857_c0_g1	222	TRINITY_DN11857_c0_g1_i1	-	-	-	-	-	-	-	-	-	-
TRINITY_DN11858_c0_g1	259	TRINITY_DN11858_c0_g1_i1	PREDICTED: LOW QUALITY PROTEIN: papilin [Bactrocera dorsalis]	-	-	-	-	-	-	-	-	-
TRINITY_DN11859_c0_g1	222	TRINITY_DN11859_c0_g1_i1	-	-	-	-	-	-	-	-	-	-
TRINITY_DN11860_c0_g1	250	TRINITY_DN11860_c0_g1_i1	hypothetical protein H355_003396 [Colinus virginianus]	SAM1	S-adenosylmethionine synthase 1 OS=Oryza sativa subsp. indica GN=SAM1 PE=2 SV=2	GO:0004478(methionine adenosyltransferase activity);GO:0005829(cytosol)	COG0192(Catalyzes the formation of S-adenosylmethionine from methionine and ATP)	K00789	S-adenosylmethionine synthetase	EC:2.5.1.6	rss00270(Cysteine and methionine metabolism)	M0ZAM4.1 PF00438.18;S-AdoMet_synt_N;
TRINITY_DN11860_c0_g2	1214	TRINITY_DN11860_c0_g2_i1	S-adenosylmethionine synthase [Larimichthys crocea]	SAM1	S-adenosylmethionine synthase 1 OS=Oryza sativa subsp. indica GN=SAM1 PE=2 SV=2	GO:0004478(methionine adenosyltransferase activity);GO:0005829(cytosol)	COG0192(Catalyzes the formation of S-adenosylmethionine from methionine and ATP)	K00789	S-adenosylmethionine synthetase	EC:2.5.1.6	rss00270(Cysteine and methionine metabolism)	J3KYZ6.1 PF02773.14;S-AdoMet_synt_C;
TRINITY_DN11860_c1_g1	218	TRINITY_DN11860_c1_g1_i1	PREDICTED: LOW QUALITY PROTEIN: uncharacterized protein LOC105234238 [Bactrocera dorsalis]	-	-	-	-	-	-	-	-	-
TRINITY_DN11861_c0_g1	367	TRINITY_DN11861_c0_g1_i1	PREDICTED: HSPB1-associated protein 1 [Bactrocera dorsalis]	-	-	-	ENOG410XQDR(Domain-Containing protein)	NA	NA	NA	NA(NA)	A0A0L0BMQ3.1 PF13621.4;Cupin_8;
TRINITY_DN11864_c0_g1	334	TRINITY_DN11864_c0_g1_i1;TRINITY_DN11864_c0_g1_i2	-	-	-	-	-	-	-	-	-	-
TRINITY_DN11865_c0_g1	328	TRINITY_DN11865_c0_g1_i1	PREDICTED: LOW QUALITY PROTEIN: RNA-binding protein 5-A-like [Bactrocera dorsalis]	-	-	-	-	-	-	-	-	-
TRINITY_DN11868_c0_g1	363	TRINITY_DN11868_c0_g1_i1;TRINITY_DN11868_c0_g1_i2	-	-	-	-	-	-	-	-	-	-
TRINITY_DN11869_c0_g1	320	TRINITY_DN11869_c0_g1_i1	PREDICTED: uncharacterized protein LOC105233322 [Bactrocera dorsalis]	-	-	-	-	-	-	-	-	-
TRINITY_DN1186_c0_g1	219	TRINITY_DN1186_c0_g1_i1	casein kinase I epsilon, partial [Gallus gallus]	csnk1da	Casein kinase I isoform delta-A OS=Danio rerio GN=csnk1da PE=2 SV=1	GO:0001934(positive regulation of protein phosphorylation);GO:0004674(protein serine/threonine kinase activity);GO:0005524(ATP binding);GO:0005634(nucleus);GO:0005737(cytoplasm);GO:0005794(Golgi apparatus);GO:0005813(centrosome);GO:0005876(spindle microtubule);GO:0005886(plasma membrane);GO:0006897(endocytosis);GO:0007020(microtubule nucleation);GO:0007030(Golgi organization);GO:0008360(regulatio…	ENOG410XPGP(Casein Kinase)	K08960	casein kinase 1, epsilon	EC:2.7.11.1	hsa04310(Wnt signaling pathway);hsa04340(Hedgehog signaling pathway);hsa04390(Hippo signaling pathway);hsa04392(Hippo signaling pathway - multiple species);hsa04068(FoxO signaling pathway);hsa04710(Circadian rhythm)	A0A0D9S4V6.1 PF00069.23;Pkinase;
TRINITY_DN11871_c0_g1	224	TRINITY_DN11871_c0_g1_i1	-	-	-	-	-	-	-	-	-	-
TRINITY_DN11873_c0_g1	258	TRINITY_DN11873_c0_g1_i1	PREDICTED: cytoplasmic dynein 2 heavy chain 1-like [Rhagoletis zephyria]	-	-	-	-	-	-	-	-	-
TRINITY_DN11874_c0_g1	345	TRINITY_DN11874_c0_g1_i1;TRINITY_DN11874_c0_g1_i2;TRINITY_DN11874_c0_g1_i3	-	-	-	-	-	-	-	-	-	-
TRINITY_DN11875_c0_g1	321	TRINITY_DN11875_c0_g1_i1;TRINITY_DN11875_c0_g1_i2	PREDICTED: murinoglobulin-1 [Bactrocera dorsalis]	-	-	GO:0004866(endopeptidase inhibitor activity);GO:0005615(extracellular space);GO:0009620(response to fungus);GO:0032504(multicellular organism reproduction)	COG2373(alpha-2-macroglobulin domain protein)	NA	NA	NA	NA(NA)	A0A0L0BRX6.1 PF01835.17;A2M_N;
TRINITY_DN11878_c0_g1	203	TRINITY_DN11878_c0_g1_i1	PREDICTED: NACHT and WD repeat domain-containing protein 2 [Bactrocera dorsalis]	-	-	GO:0000027(ribosomal large subunit assembly);GO:0003674(molecular_function);GO:0005575(cellular_component);GO:0005634(nucleus);GO:0005656(nuclear pre-replicative complex);GO:0006267(pre-replicative complex assembly involved in nuclear cell cycle DNA replication);GO:0006364(rRNA processing);GO:0008150(biological_process);GO:0030174(regulation of DNA-dependent DNA replication initiation);GO:0097344…	COG2319(wd repeat)	-	-	-	-	-
TRINITY_DN11881_c0_g1	209	TRINITY_DN11881_c0_g1_i1	PREDICTED: titin homolog isoform X1 [Bactrocera dorsalis]	-	-	GO:0003779(actin binding);GO:0005515(protein binding);GO:0030018(Z disc);GO:0031430(M band)	ENOG410ZVAD(IGc2)	NA	NA	NA	NA(NA)	Q0E8J5.2 PF07679.14;I-set;
TRINITY_DN11884_c0_g1	287	TRINITY_DN11884_c0_g1_i1	PREDICTED: fibrillin-1 isoform X1 [Bactrocera dorsalis]	-	-	-	-	-	-	-	-	-
TRINITY_DN11884_c0_g2	263	TRINITY_DN11884_c0_g2_i1;TRINITY_DN11884_c0_g2_i2	PREDICTED: fibrillin-1 isoform X1 [Bactrocera dorsalis]	-	-	-	-	NA	NA	NA	NA(NA)	A0A0L0BY96.1 PF02494.14;HYR;
TRINITY_DN11885_c0_g1	205	TRINITY_DN11885_c0_g1_i1	-	-	-	-	-	-	-	-	-	-
TRINITY_DN11890_c0_g1	316	TRINITY_DN11890_c0_g1_i1	PREDICTED: probable chitinase 3 [Bactrocera dorsalis]	Cht3	Probable chitinase 3 OS=Drosophila melanogaster GN=Cht3 PE=2 SV=2	GO:0004568(chitinase activity);GO:0005576(extracellular region);GO:0005975(carbohydrate metabolic process);GO:0006032(chitin catabolic process);GO:0008061(chitin binding)	COG3325(chitinase)	K01183	chitinase	EC:3.2.1.14	mde00520(Amino sugar and nucleotide sugar metabolism)	T1GCZ6.1 PF00704.26;Glyco_hydro_18;
TRINITY_DN11891_c0_g1	525	TRINITY_DN11891_c0_g1_i1	PREDICTED: LOW QUALITY PROTEIN: small subunit processome component 20 homolog [Bactrocera dorsalis]	-	-	GO:0000462(maturation of SSU-rRNA from tricistronic rRNA transcript (SSU-rRNA, 5.8S rRNA, LSU-rRNA));GO:0005730(nucleolus);GO:0030686(90S preribosome);GO:0032040(small-subunit processome)	ENOG410XSRE(UTP20, small subunit (SSU) processome component, homolog (yeast))	NA	NA	NA	NA(NA)	-
TRINITY_DN11892_c0_g1	247	TRINITY_DN11892_c0_g1_i1	PREDICTED: chitinase-like protein Idgf2 [Bactrocera dorsalis]	Idgf3	Chitinase-like protein Idgf3 OS=Drosophila yakuba GN=Idgf3 PE=3 SV=1	GO:0007444(imaginal disc development);GO:0008084(imaginal disc growth factor receptor binding)	COG3325(chitinase)	K01183	chitinase	EC:3.2.1.14	dpa00520(Amino sugar and nucleotide sugar metabolism)	A0A0L0C2L1.1 PF00704.26;Glyco_hydro_18;
TRINITY_DN11893_c0_g1	231	TRINITY_DN11893_c0_g1_i1	PREDICTED: uncharacterized protein LOC105222404 [Bactrocera dorsalis]	-	-	GO:0005215(transporter activity);GO:0008028(monocarboxylic acid transmembrane transporter activity);GO:0016021(integral component of membrane);GO:0055085(transmembrane transport)	COG0477(major facilitator Superfamily)	-	-	-	-	A0A0L0BKY1.1 PF07690.14;MFS_1;
TRINITY_DN11898_c0_g1	243	TRINITY_DN11898_c0_g1_i1;TRINITY_DN11898_c0_g1_i2	PREDICTED: nucleoporin NUP188 homolog [Bactrocera dorsalis]	-	-	GO:0006405(RNA export from nucleus);GO:0006606(protein import into nucleus);GO:0006999(nuclear pore organization);GO:0017056(structural constituent of nuclear pore);GO:0044611(nuclear pore inner ring)	ENOG410Z045(mRNA transport)	K14311	nuclear pore complex protein Nup188	-	mde03013(RNA transport)	-
TRINITY_DN11899_c0_g1	473	TRINITY_DN11899_c0_g1_i1;TRINITY_DN11899_c0_g1_i2	PREDICTED: aminopeptidase N [Bactrocera dorsalis]	-	-	GO:0005737(cytoplasm);GO:0006508(proteolysis);GO:0008270(zinc ion binding);GO:0042277(peptide binding);GO:0043171(peptide catabolic process);GO:0070006(metalloaminopeptidase activity)	COG0308(aminopeptidase)	K11140	aminopeptidase N	EC:3.4.11.2	mde00480(Glutathione metabolism)	B4M146.1 PF11838.6;ERAP1_C;
TRINITY_DN11901_c0_g1	284	TRINITY_DN11901_c0_g1_i1;TRINITY_DN11901_c0_g1_i2	-	-	-	-	-	-	-	-	-	-
TRINITY_DN11902_c0_g3	288	TRINITY_DN11902_c0_g3_i1	-	-	-	-	-	-	-	-	-	-
TRINITY_DN11904_c0_g2	251	TRINITY_DN11904_c0_g2_i1	PREDICTED: lysophospholipid acyltransferase 7 [Bactrocera dorsalis]	-	-	GO:0016020(membrane);GO:0030258(lipid modification);GO:0071617(lysophospholipid acyltransferase activity)	COG5202(membrane bound O-acyltransferase domain containing)	K13516	lysophospholipid acyltransferase 7	EC:2.3.1.-	dwi00564(Glycerophospholipid metabolism)	-
TRINITY_DN11905_c0_g1	836	TRINITY_DN11905_c0_g1_i1;TRINITY_DN11905_c0_g1_i2;TRINITY_DN11905_c0_g1_i3	60S ribosomal protein L7 [Mus musculus]	Rpl7	60S ribosomal protein L7 OS=Mus musculus GN=Rpl7 PE=1 SV=2	GO:0000463(maturation of LSU-rRNA from tricistronic rRNA transcript (SSU-rRNA, 5.8S rRNA, LSU-rRNA));GO:0002181(cytoplasmic translation);GO:0003677(DNA binding);GO:0003723(RNA binding);GO:0003729(mRNA binding);GO:0003735(structural constituent of ribosome);GO:0005840(ribosome);GO:0005844(polysome);GO:0006364(rRNA processing);GO:0006412(translation);GO:0008097(5S rRNA binding);GO:0022625(cytosolic…	COG1841(ribosomal large subunit biogenesis)	K02937	large subunit ribosomal protein L7e	-	mmu03010(Ribosome)	L9KQV0.1 PF00327.18;Ribosomal_L30;
TRINITY_DN11908_c0_g1	261	TRINITY_DN11908_c0_g1_i1	-	-	-	-	-	-	-	-	-	-
TRINITY_DN11909_c0_g1	254	TRINITY_DN11909_c0_g1_i1;TRINITY_DN11909_c0_g1_i2	PREDICTED: fibrillin-1 isoform X1 [Bactrocera dorsalis]	-	-	-	-	-	-	-	-	-
TRINITY_DN11909_c1_g1	235	TRINITY_DN11909_c1_g1_i1	PREDICTED: fibrillin-1 isoform X1 [Bactrocera oleae]	-	-	-	-	-	-	-	-	-
TRINITY_DN11909_c1_g2	239	TRINITY_DN11909_c1_g2_i1	PREDICTED: fibrillin-1 isoform X1 [Bactrocera dorsalis]	-	-	-	ENOG410XP6K(Notch ligand involved in the mediation of Notch signaling (By similarity))	-	-	-	-	-
TRINITY_DN11910_c0_g1	264	TRINITY_DN11910_c0_g1_i1	-	-	-	-	-	-	-	-	-	-
TRINITY_DN11913_c0_g1	203	TRINITY_DN11913_c0_g1_i1	-	-	-	-	-	-	-	-	-	-
TRINITY_DN11914_c0_g1	250	TRINITY_DN11914_c0_g1_i1	PREDICTED: ranBP2-like and GRIP domain-containing protein 3 [Bactrocera dorsalis]	-	-	-	-	-	-	-	-	-
TRINITY_DN11915_c0_g1	272	TRINITY_DN11915_c0_g1_i1;TRINITY_DN11915_c0_g1_i2	PREDICTED: uncharacterized protein LOC108968383 [Bactrocera latifrons]	-	-	-	-	-	-	-	-	-
TRINITY_DN11918_c0_g1	205	TRINITY_DN11918_c0_g1_i1	-	-	-	-	-	-	-	-	-	-
TRINITY_DN11921_c0_g1	235	TRINITY_DN11921_c0_g1_i1;TRINITY_DN11921_c0_g1_i2;TRINITY_DN11921_c0_g1_i3	PREDICTED: L-asparaginase [Bactrocera dorsalis]	-	-	-	-	-	-	-	-	-
TRINITY_DN11922_c0_g1	281	TRINITY_DN11922_c0_g1_i1;TRINITY_DN11922_c0_g1_i2	PREDICTED: uncharacterized protein LOC108976888 isoform X1 [Bactrocera latifrons]	-	-	GO:0003779(actin binding);GO:0005575(cellular_component);GO:0007010(cytoskeleton organization);GO:0008150(biological_process);GO:0051015(actin filament binding)	ENOG4111Q29(NA)	-	-	-	-	-
TRINITY_DN11923_c0_g2	264	TRINITY_DN11923_c0_g2_i1	PREDICTED: kinesin-like protein KIF14 [Bactrocera dorsalis]	-	-	-	-	-	-	-	-	-
TRINITY_DN11924_c1_g1	361	TRINITY_DN11924_c1_g1_i1	PREDICTED: protein unc-79 homolog [Bactrocera oleae]	-	-	GO:0003674(molecular_function);GO:0005575(cellular_component);GO:0045475(locomotor rhythm);GO:0072347(response to anesthetic)	ENOG410XSPU(behavioral response to ethanol)	-	-	-	-	-
TRINITY_DN11927_c0_g2	281	TRINITY_DN11927_c0_g2_i1	-	-	-	-	-	-	-	-	-	-
TRINITY_DN11928_c0_g1	264	TRINITY_DN11928_c0_g1_i1	heat shock protein 27 [Rattus norvegicus]	Hspb1	Heat shock protein beta-1 OS=Mus musculus GN=Hspb1 PE=1 SV=3	GO:0000502(proteasome complex);GO:0001932(regulation of protein phosphorylation);GO:0005080(protein kinase C binding);GO:0005622(intracellular);GO:0005634(nucleus);GO:0005737(cytoplasm);GO:0005856(cytoskeleton);GO:0005886(plasma membrane);GO:0006469(negative regulation of protein kinase activity);GO:0006986(response to unfolded protein);GO:0008426(protein kinase C inhibitor activity);GO:0010976(p…	ENOG410YERS(Heat shock protein)	K04455	heat shock protein beta-1	-	mmu04010(MAPK signaling pathway);mmu04370(VEGF signaling pathway);mmu05169(Epstein-Barr virus infection);mmu05146(Amoebiasis)	P14602.3 PF00011.19;HSP20;
TRINITY_DN11929_c1_g1	207	TRINITY_DN11929_c1_g1_i1	-	-	-	-	-	-	-	-	-	-
TRINITY_DN11931_c0_g2	249	TRINITY_DN11931_c0_g2_i1	PREDICTED: LOW QUALITY PROTEIN: zinc finger protein 883 [Bactrocera dorsalis]	-	-	-	-	-	-	-	-	-
TRINITY_DN11935_c0_g1	251	TRINITY_DN11935_c0_g1_i1	PREDICTED: protein lava lamp [Bactrocera dorsalis]	-	-	-	-	-	-	-	-	-
TRINITY_DN11937_c0_g1	400	TRINITY_DN11937_c0_g1_i1	-	-	-	-	-	-	-	-	-	-
TRINITY_DN11939_c0_g2	224	TRINITY_DN11939_c0_g2_i1	PREDICTED: zinc finger FYVE domain-containing protein 26 homolog [Bactrocera dorsalis]	-	-	-	-	-	-	-	-	-
TRINITY_DN11941_c0_g1	228	TRINITY_DN11941_c0_g1_i1;TRINITY_DN11941_c0_g1_i2	odorant binding protein 99c-4 [Bactrocera dorsalis]	-	-	-	-	-	-	-	-	-
TRINITY_DN11942_c0_g1	204	TRINITY_DN11942_c0_g1_i1	-	-	-	-	-	-	-	-	-	-
TRINITY_DN11943_c0_g1	493	TRINITY_DN11943_c0_g1_i1	PREDICTED: uncharacterized protein LOC105229867 [Bactrocera dorsalis]	-	-	-	COG3590(endothelin-converting enzyme)	-	-	-	-	A0A0L0CJI2.1 PF05649.11;Peptidase_M13_N;
TRINITY_DN11945_c0_g1	272	TRINITY_DN11945_c0_g1_i1;TRINITY_DN11945_c0_g1_i2	-	-	-	-	-	-	-	-	-	-
TRINITY_DN11948_c0_g1	267	TRINITY_DN11948_c0_g1_i1	PREDICTED: basement membrane-specific heparan sulfate proteoglycan core protein isoform X1 [Zeugodacus cucurbitae]	HSPG2	Basement membrane-specific heparan sulfate proteoglycan core protein OS=Homo sapiens GN=HSPG2 PE=1 SV=4	GO:0005604(basement membrane);GO:0005654(nucleoplasm);GO:0005829(cytosol);GO:0007415(defasciculation of motor neuron axon);GO:0008045(motor neuron axon guidance);GO:0045199(maintenance of epithelial cell apical/basal polarity);GO:0072347(response to anesthetic);GO:2001262(positive regulation of semaphorin-plexin signaling pathway)	ENOG410XTD2(heparan sulfate proteoglycan)	K06255	heparan sulfate proteoglycan 2 (perlecan)	-	dpa04512(ECM-receptor interaction)	B4JKX6.1 PF00053.22;Laminin_EGF;
TRINITY_DN11949_c0_g2	326	TRINITY_DN11949_c0_g2_i1	PREDICTED: maternal protein pumilio-like [Bactrocera dorsalis]	pum	Maternal protein pumilio OS=Drosophila melanogaster GN=pum PE=1 SV=2	GO:0000278(mitotic cell cycle);GO:0000288(nuclear-transcribed mRNA catabolic process, deadenylation-dependent decay);GO:0000900(translation repressor activity, mRNA regulatory element binding);GO:0003723(RNA binding);GO:0003730(mRNA 3'-UTR binding);GO:0005635(nuclear envelope);GO:0005737(cytoplasm);GO:0007268(chemical synaptic transmission);GO:0007280(pole cell migration);GO:0007281(germ cell dev…	COG5099(pumilio homolog)	NA	NA	NA	NA(NA)	-
TRINITY_DN11952_c0_g1	206	TRINITY_DN11952_c0_g1_i1	PREDICTED: uncharacterized protein LOC105222636 [Bactrocera dorsalis]	ecm14	Putative metallocarboxypeptidase ecm14 OS=Talaromyces marneffei (strain ATCC 18224 / CBS 334.59 / QM 7333) GN=ecm14 PE=3 SV=1	GO:0004181(metallocarboxypeptidase activity);GO:0005615(extracellular space);GO:0006508(proteolysis);GO:0008270(zinc ion binding)	COG2866(metallocarboxypeptidase activity)	NA	NA	NA	NA(NA)	A0A0L0C8R3.1 PF00246.22;Peptidase_M14;
TRINITY_DN11955_c0_g1	260	TRINITY_DN11955_c0_g1_i1	PREDICTED: sphingosine kinase 2 [Bactrocera dorsalis]	-	-	GO:0003951(NAD+ kinase activity);GO:0004143(diacylglycerol kinase activity);GO:0005829(cytosol);GO:0005886(plasma membrane);GO:0006665(sphingolipid metabolic process);GO:0016310(phosphorylation);GO:0017050(D-erythro-sphingosine kinase activity)	-	K04718	sphingosine kinase	EC:2.7.1.91	der00600(Sphingolipid metabolism)	-
TRINITY_DN11956_c0_g1	339	TRINITY_DN11956_c0_g1_i1;TRINITY_DN11956_c0_g1_i2;TRINITY_DN11956_c0_g1_i3	-	-	-	-	-	-	-	-	-	-
TRINITY_DN11956_c0_g2	214	TRINITY_DN11956_c0_g2_i1	-	-	-	-	-	-	-	-	-	-
TRINITY_DN11957_c0_g1	385	TRINITY_DN11957_c0_g1_i1	PREDICTED: mitochondrial-processing peptidase subunit alpha [Bactrocera dorsalis]	PMPCA	Mitochondrial-processing peptidase subunit alpha OS=Bos taurus GN=PMPCA PE=2 SV=1	GO:0004222(metalloendopeptidase activity);GO:0005743(mitochondrial inner membrane);GO:0005759(mitochondrial matrix);GO:0006627(protein processing involved in protein targeting to mitochondrion);GO:0008270(zinc ion binding);GO:0016485(protein processing)	COG0612(peptidase')	NA	NA	NA	NA(NA)	Q7K3W2.1 PF00675.18;Peptidase_M16;
TRINITY_DN11958_c0_g1	368	TRINITY_DN11958_c0_g1_i1;TRINITY_DN11958_c0_g1_i2	-	-	-	-	-	-	-	-	-	-
TRINITY_DN1195_c0_g1	204	TRINITY_DN1195_c0_g1_i1	Chlorophyll a-b binding protein, chloroplastic [Trichinella nelsoni]	-	Chlorophyll a-b binding protein, chloroplastic OS=Petunia hybrida PE=2 SV=1	GO:0009416(response to light stimulus);GO:0009535(chloroplast thylakoid membrane);GO:0009768(photosynthesis, light harvesting in photosystem I);GO:0009941(chloroplast envelope);GO:0010287(plastoglobule);GO:0016168(chlorophyll binding);GO:0031409(pigment binding)	ENOG410XTCT(Chlorophyll A-B binding protein)	-	-	-	-	A0A0E0ALT2.1 PF00504.19;Chloroa_b-bind;
TRINITY_DN11960_c0_g2	211	TRINITY_DN11960_c0_g2_i1	PREDICTED: LOW QUALITY PROTEIN: uncharacterized protein LOC105226650 [Bactrocera dorsalis]	-	-	-	ENOG410Y43T(NA)	NA	NA	NA	NA(NA)	-
TRINITY_DN11960_c0_g3	243	TRINITY_DN11960_c0_g3_i1	PREDICTED: LOW QUALITY PROTEIN: uncharacterized protein LOC105226650 [Bactrocera dorsalis]	-	-	GO:0005089(Rho guanyl-nucleotide exchange factor activity);GO:0005575(cellular_component);GO:0035025(positive regulation of Rho protein signal transduction)	-	NA	NA	NA	NA(NA)	-
TRINITY_DN11961_c0_g2	270	TRINITY_DN11961_c0_g2_i1	PREDICTED: enhancer of split mgamma protein [Bactrocera dorsalis]	HLHmgamma	Enhancer of split mgamma protein OS=Drosophila melanogaster GN=HLHmgamma PE=2 SV=1	GO:0000122(negative regulation of transcription by RNA polymerase II);GO:0002052(positive regulation of neuroblast proliferation);GO:0003700(DNA binding transcription factor activity);GO:0005634(nucleus);GO:0008134(transcription factor binding);GO:0035326(enhancer binding);GO:0043565(sequence-specific DNA binding);GO:0046983(protein dimerization activity);GO:0048190(wing disc dorsal/ventral patte…	ENOG4111F0X(Hairy and enhancer of split)	NA	NA	NA	NA(NA)	B4GEH3.1 PF00010.24;HLH;
TRINITY_DN11963_c0_g1	307	TRINITY_DN11963_c0_g1_i1	PREDICTED: uncharacterized protein LOC108966098 [Bactrocera latifrons]	-	-	-	-	-	-	-	-	-
TRINITY_DN11964_c0_g1	217	TRINITY_DN11964_c0_g1_i1	dolichyl-diphosphooligosaccharide--protein glycosyltransferase subunit STT3A [Ceratitis capitata]	STT3A	Dolichyl-diphosphooligosaccharide--protein glycosyltransferase subunit STT3A OS=Bos taurus GN=STT3A PE=2 SV=1	GO:0004579(dolichyl-diphosphooligosaccharide-protein glycotransferase activity);GO:0008250(oligosaccharyltransferase complex);GO:0012505(endomembrane system);GO:0018279(protein N-linked glycosylation via asparagine);GO:0022416(chaeta development);GO:0035220(wing disc development);GO:0043687(post-translational protein modification)	COG1287(oligosaccharyl transferase STT3 subunit)	K07151	dolichyl-diphosphooligosaccharide---protein glycosyltransferase	EC:2.4.99.18	dan00510(N-Glycan biosynthesis);dan04141(Protein processing in endoplasmic reticulum)	U4U1G6.1 PF02516.12;STT3;
TRINITY_DN11964_c0_g2	214	TRINITY_DN11964_c0_g2_i1	PREDICTED: dolichyl-diphosphooligosaccharide--protein glycosyltransferase subunit STT3A [Bactrocera dorsalis]	STT3A	Dolichyl-diphosphooligosaccharide--protein glycosyltransferase subunit STT3A OS=Homo sapiens GN=STT3A PE=1 SV=2	GO:0004579(dolichyl-diphosphooligosaccharide-protein glycotransferase activity);GO:0008250(oligosaccharyltransferase complex);GO:0012505(endomembrane system);GO:0018279(protein N-linked glycosylation via asparagine);GO:0022416(chaeta development);GO:0035220(wing disc development);GO:0043687(post-translational protein modification)	COG1287(oligosaccharyl transferase STT3 subunit)	K07151	dolichyl-diphosphooligosaccharide---protein glycosyltransferase	EC:2.4.99.18	dvi00510(N-Glycan biosynthesis);dvi04141(Protein processing in endoplasmic reticulum)	B4NTS8.1 PF02516.12;STT3;
TRINITY_DN11965_c0_g1	213	TRINITY_DN11965_c0_g1_i1;TRINITY_DN11965_c0_g1_i2	-	-	-	-	-	-	-	-	-	-
TRINITY_DN11967_c0_g1	214	TRINITY_DN11967_c0_g1_i1	-	-	-	-	-	-	-	-	-	-
TRINITY_DN11969_c0_g1	213	TRINITY_DN11969_c0_g1_i1	PREDICTED: solute carrier family 22 member 15 [Bactrocera dorsalis]	-	-	GO:0005452(inorganic anion exchanger activity);GO:0005887(integral component of plasma membrane);GO:0008514(organic anion transmembrane transporter activity);GO:0015347(sodium-independent organic anion transmembrane transporter activity);GO:0015711(organic anion transport);GO:0016021(integral component of membrane);GO:0043252(sodium-independent organic anion transport);GO:0055085(transmembrane tr…	COG0477(major facilitator Superfamily)	NA	NA	NA	NA(NA)	A0A0L0BNU5.1 PF00083.22;Sugar_tr;
TRINITY_DN11971_c1_g1	206	TRINITY_DN11971_c1_g1_i1	-	-	-	-	-	-	-	-	-	-
TRINITY_DN11973_c0_g1	209	TRINITY_DN11973_c0_g1_i1	-	-	-	-	-	-	-	-	-	-
TRINITY_DN11975_c0_g1	346	TRINITY_DN11975_c0_g1_i1;TRINITY_DN11975_c0_g1_i2;TRINITY_DN11975_c0_g1_i3	-	-	-	-	-	-	-	-	-	-
TRINITY_DN11977_c0_g1	405	TRINITY_DN11977_c0_g1_i1;TRINITY_DN11977_c0_g1_i2;TRINITY_DN11977_c0_g1_i3	PREDICTED: uncharacterized protein LOC105230250 isoform X2 [Bactrocera dorsalis]	-	-	GO:0003674(molecular_function);GO:0005575(cellular_component);GO:0008150(biological_process)	ENOG4110RN9(NA)	-	-	-	-	-
TRINITY_DN11978_c0_g2	326	TRINITY_DN11978_c0_g2_i1	clusterin precursor [Rattus norvegicus]	Clu	Clusterin OS=Rattus norvegicus GN=Clu PE=1 SV=2	GO:0000902(cell morphogenesis);GO:0001540(amyloid-beta binding);GO:0001774(microglial cell activation);GO:0005515(protein binding);GO:0005576(extracellular region);GO:0005615(extracellular space);GO:0005634(nucleus);GO:0005737(cytoplasm);GO:0005739(mitochondrion);GO:0005783(endoplasmic reticulum);GO:0005829(cytosol);GO:0007283(spermatogenesis);GO:0007568(aging);GO:0008284(positive regulation of c…	ENOG410YYKB(Functions as extracellular chaperone that prevents aggregation of nonnative proteins. Prevents stress-induced aggregation of blood plasma proteins. Inhibits formation of amyloid fibrils by APP, APOC2, B2M, CALCA, CSN3, SNCA and aggregation-prone LYZ variants (in vitro). Does not require ATP. Maintains partially unfolded proteins in a state appropriate for subsequent refolding by other…	K17252	clusterin	-	rno04610(Complement and coagulation cascades)	P05371.2 PF01093.15;Clusterin;
TRINITY_DN11979_c0_g1	338	TRINITY_DN11979_c0_g1_i1;TRINITY_DN11979_c0_g1_i2	PREDICTED: polyhomeotic-proximal chromatin protein [Bactrocera oleae]	-	-	-	-	-	-	-	-	-
TRINITY_DN1197_c0_g1	207	TRINITY_DN1197_c0_g1_i1	-	-	-	-	-	-	-	-	-	-
TRINITY_DN11982_c0_g1	345	TRINITY_DN11982_c0_g1_i1	PREDICTED: titin isoform X1 [Zeugodacus cucurbitae]	sls	Titin OS=Drosophila melanogaster GN=sls PE=1 SV=3	GO:0000794(condensed nuclear chromosome);GO:0003779(actin binding);GO:0005515(protein binding);GO:0005863(striated muscle myosin thick filament);GO:0007062(sister chromatid cohesion);GO:0007076(mitotic chromosome condensation);GO:0007498(mesoderm development);GO:0007517(muscle organ development);GO:0007519(skeletal muscle tissue development);GO:0007520(myoblast fusion);GO:0007522(visceral muscle …	ENOG410XTJ8(IG_like)	NA	NA	NA	NA(NA)	B4LBY2.2 PF07679.14;I-set;
TRINITY_DN11987_c0_g1	215	TRINITY_DN11987_c0_g1_i1	PREDICTED: maestro heat-like repeat-containing protein family member 1 [Bactrocera oleae]	-	-	GO:0003674(molecular_function);GO:0005770(late endosome);GO:0005794(Golgi apparatus);GO:0008150(biological_process)	ENOG410XQE8(Heat repeat)	-	-	-	-	-
TRINITY_DN11988_c0_g1	311	TRINITY_DN11988_c0_g1_i1	mKIAA4093 protein, partial [Mus musculus]	DNM1	Dynamin-1 OS=Homo sapiens GN=DNM1 PE=1 SV=2	GO:0003924(GTPase activity);GO:0005525(GTP binding);GO:0072583(clathrin-dependent endocytosis)	COG0699(Dynamin family)	K01528	dynamin GTPase	EC:3.6.5.5	hsa04072(Phospholipase D signaling pathway);hsa04144(Endocytosis);hsa04961(Endocrine and other factor-regulated calcium reabsorption);hsa04721(Synaptic vesicle cycle);hsa05100(Bacterial invasion of epithelial cells)	L5K8Z3.1 PF00169.27;PH;
TRINITY_DN11988_c0_g2	253	TRINITY_DN11988_c0_g2_i1	mKIAA4093 protein, partial [Mus musculus]	DNM1	Dynamin-1 OS=Bos taurus GN=DNM1 PE=2 SV=1	GO:0001917(photoreceptor inner segment);GO:0003924(GTPase activity);GO:0005515(protein binding);GO:0005525(GTP binding);GO:0005874(microtubule);GO:0007032(endosome organization);GO:0007605(sensory perception of sound);GO:0008022(protein C-terminus binding);GO:0008344(adult locomotory behavior);GO:0019901(protein kinase binding);GO:0030117(membrane coat);GO:0042584(chromaffin granule membrane);GO:…	COG0699(Dynamin family)	K01528	dynamin GTPase	EC:3.6.5.5	hsa04072(Phospholipase D signaling pathway);hsa04144(Endocytosis);hsa04961(Endocrine and other factor-regulated calcium reabsorption);hsa04721(Synaptic vesicle cycle);hsa05100(Bacterial invasion of epithelial cells)	L5K8Z3.1 PF00169.27;PH;
TRINITY_DN11991_c0_g1	224	TRINITY_DN11991_c0_g1_i1	PREDICTED: organic cation transporter protein-like [Zeugodacus cucurbitae]	-	-	GO:0005452(inorganic anion exchanger activity);GO:0005887(integral component of plasma membrane);GO:0008514(organic anion transmembrane transporter activity);GO:0015347(sodium-independent organic anion transmembrane transporter activity);GO:0015711(organic anion transport);GO:0016021(integral component of membrane);GO:0043252(sodium-independent organic anion transport);GO:0055085(transmembrane tr…	COG0477(major facilitator Superfamily)	NA	NA	NA	NA(NA)	W4VWS5.1 PF07690.14;MFS_1;
TRINITY_DN11991_c0_g2	301	TRINITY_DN11991_c0_g2_i1	PREDICTED: organic cation transporter protein-like [Bactrocera dorsalis]	Slc22a1	Solute carrier family 22 member 1 OS=Rattus norvegicus GN=Slc22a1 PE=1 SV=1	GO:0005452(inorganic anion exchanger activity);GO:0005887(integral component of plasma membrane);GO:0008514(organic anion transmembrane transporter activity);GO:0015347(sodium-independent organic anion transmembrane transporter activity);GO:0015711(organic anion transport);GO:0016021(integral component of membrane);GO:0043252(sodium-independent organic anion transport);GO:0055085(transmembrane tr…	COG0477(major facilitator Superfamily)	NA	NA	NA	NA(NA)	A0A0L0BT78.1 PF00083.22;Sugar_tr;
TRINITY_DN11991_c0_g3	216	TRINITY_DN11991_c0_g3_i1	PREDICTED: organic cation transporter protein-like [Bactrocera dorsalis]	-	-	GO:0005887(integral component of plasma membrane);GO:0015101(organic cation transmembrane transporter activity)	ENOG410XR6G(ion transport)	-	-	-	-	B4LDD7.2 PF00083.22;Sugar_tr;
TRINITY_DN11994_c0_g3	254	TRINITY_DN11994_c0_g3_i1;TRINITY_DN11994_c0_g3_i2	-	-	-	-	-	-	-	-	-	-
TRINITY_DN11994_c0_g4	209	TRINITY_DN11994_c0_g4_i1;TRINITY_DN11994_c0_g4_i2	-	-	-	-	-	-	-	-	-	-
TRINITY_DN11997_c0_g1	295	TRINITY_DN11997_c0_g1_i1	-	-	-	-	-	-	-	-	-	-
TRINITY_DN12000_c0_g1	235	TRINITY_DN12000_c0_g1_i1;TRINITY_DN12000_c0_g1_i2	-	-	-	-	-	-	-	-	-	-
TRINITY_DN12004_c0_g1	203	TRINITY_DN12004_c0_g1_i1	PREDICTED: uncharacterized protein LOC108975106 [Bactrocera latifrons]	-	-	-	ENOG410XR9W(URB1 ribosome biogenesis 1 homolog (S. cerevisiae))	NA	NA	NA	NA(NA)	-
TRINITY_DN12006_c0_g1	228	TRINITY_DN12006_c0_g1_i1;TRINITY_DN12006_c0_g1_i2	-	-	-	-	-	-	-	-	-	-
TRINITY_DN12006_c0_g2	301	TRINITY_DN12006_c0_g2_i1	PREDICTED: probable phospholipid-transporting ATPase IA [Bactrocera dorsalis]	-	-	-	-	-	-	-	-	-
TRINITY_DN12008_c0_g1	209	TRINITY_DN12008_c0_g1_i1	PREDICTED: uncharacterized protein LOC106627364 [Bactrocera oleae]	-	-	GO:0003779(actin binding);GO:0005575(cellular_component);GO:0007010(cytoskeleton organization);GO:0008150(biological_process);GO:0051015(actin filament binding)	ENOG4111Q29(NA)	-	-	-	-	-
TRINITY_DN12010_c0_g1	263	TRINITY_DN12010_c0_g1_i1;TRINITY_DN12010_c0_g1_i2	-	-	-	-	-	-	-	-	-	-
TRINITY_DN12012_c0_g1	381	TRINITY_DN12012_c0_g1_i1	PREDICTED: L-asparaginase [Zeugodacus cucurbitae]	-	L-asparaginase OS=Dirofilaria immitis PE=1 SV=1	GO:0004067(asparaginase activity);GO:0006530(asparagine catabolic process)	COG0252(L-asparaginase);COG0666(Ankyrin Repeat)	NA	NA	NA	NA(NA)	A0A0P8Y5E3.1 PF00710.18;Asparaginase;
TRINITY_DN12015_c0_g2	202	TRINITY_DN12015_c0_g2_i1	-	-	-	-	-	-	-	-	-	-
TRINITY_DN12017_c0_g1	201	TRINITY_DN12017_c0_g1_i1	PREDICTED: UPF0518 protein GJ17503 isoform X1 [Bactrocera dorsalis]	GL19323	UPF0518 protein GL19323 OS=Drosophila persimilis GN=GL19323 PE=3 SV=1	GO:0003674(molecular_function);GO:0005575(cellular_component);GO:0008150(biological_process)	ENOG410XY4X(Family with sequence similarity 160, member)	-	-	-	-	-
TRINITY_DN12019_c0_g1	247	TRINITY_DN12019_c0_g1_i1	PREDICTED: protein mesh isoform X1 [Zeugodacus cucurbitae]	mesh	Protein mesh OS=Drosophila melanogaster GN=mesh PE=1 SV=2	GO:0005515(protein binding);GO:0005920(smooth septate junction);GO:0007160(cell-matrix adhesion);GO:0090528(smooth septate junction assembly)	ENOG410YZ7Z(sushi domain containing 2)	-	-	-	-	Q17A21.1 PF03782.15;AMOP;
TRINITY_DN12020_c0_g1	274	TRINITY_DN12020_c0_g1_i1	PREDICTED: gamma-butyrobetaine dioxygenase [Bactrocera dorsalis]	Bbox1	Gamma-butyrobetaine dioxygenase OS=Mus musculus GN=Bbox1 PE=1 SV=1	GO:0016491(oxidoreductase activity);GO:0055114(oxidation-reduction process)	COG2175(dioxygenase)	K00471	gamma-butyrobetaine dioxygenase	EC:1.14.11.1	mde00310(Lysine degradation)	A0A0L0C4H6.1 PF06155.10;DUF971;
TRINITY_DN12022_c0_g1	240	TRINITY_DN12022_c0_g1_i1	PREDICTED: inactive pancreatic lipase-related protein 1 [Bactrocera dorsalis]	-	-	GO:0004806(triglyceride lipase activity);GO:0005575(cellular_component);GO:0006629(lipid metabolic process)	ENOG4110NCN(Lipase)	NA	NA	NA	NA(NA)	B4LUD7.1 PF00151.17;Lipase;
TRINITY_DN12027_c0_g1	203	TRINITY_DN12027_c0_g1_i1	PREDICTED: esterase B1 [Bactrocera dorsalis]	-	-	-	COG2272(Carboxylesterase)	-	-	-	-	-
TRINITY_DN12030_c1_g1	224	TRINITY_DN12030_c1_g1_i1	PREDICTED: leucine--tRNA ligase, cytoplasmic [Bactrocera dorsalis]	lrs-1	Leucine--tRNA ligase OS=Caenorhabditis elegans GN=lrs-1 PE=3 SV=2	GO:0002161(aminoacyl-tRNA editing activity);GO:0004823(leucine-tRNA ligase activity);GO:0004832(valine-tRNA ligase activity);GO:0005524(ATP binding);GO:0005737(cytoplasm);GO:0006429(leucyl-tRNA aminoacylation);GO:0006438(valyl-tRNA aminoacylation);GO:0017101(aminoacyl-tRNA synthetase multienzyme complex);GO:0042060(wound healing)	COG0495(Leucyl-trna synthetase)	K01869	leucyl-tRNA synthetase	EC:6.1.1.4	dwi00970(Aminoacyl-tRNA biosynthesis)	A0A0L0CHJ7.1 PF00133.20;tRNA-synt_1;
TRINITY_DN12033_c0_g1	206	TRINITY_DN12033_c0_g1_i1	PREDICTED: LOW QUALITY PROTEIN: long-chain-fatty-acid--CoA ligase bubblegum-like [Bactrocera dorsalis]	-	-	-	-	K15013	long-chain-fatty-acid--CoA ligase ACSBG	EC:6.2.1.3	dpa00061(Fatty acid biosynthesis);dpa00071(Fatty acid degradation)	U4UWN8.1 PF00501.26;AMP-binding;
TRINITY_DN12034_c0_g1	318	TRINITY_DN12034_c0_g1_i1	PREDICTED: beta-mannosidase [Bactrocera dorsalis]	-	-	GO:0004567(beta-mannosidase activity);GO:0005764(lysosome);GO:0006516(glycoprotein catabolic process);GO:0046355(mannan catabolic process)	COG3250(hydrolase family 2)	K01192	beta-mannosidase	EC:3.2.1.25	mde00511(Other glycan degradation);mde04142(Lysosome)	-
TRINITY_DN12034_c0_g2	262	TRINITY_DN12034_c0_g2_i1	PREDICTED: beta-mannosidase [Bactrocera dorsalis]	-	-	GO:0004567(beta-mannosidase activity);GO:0005764(lysosome);GO:0006516(glycoprotein catabolic process);GO:0046355(mannan catabolic process)	COG3250(hydrolase family 2)	K01192	beta-mannosidase	EC:3.2.1.25	mde00511(Other glycan degradation);mde04142(Lysosome)	-
TRINITY_DN12035_c1_g1	368	TRINITY_DN12035_c1_g1_i1;TRINITY_DN12035_c1_g1_i2	-	-	-	-	-	-	-	-	-	-
TRINITY_DN12039_c0_g1	400	TRINITY_DN12039_c0_g1_i1	PREDICTED: sphingosine kinase 2 [Bactrocera dorsalis]	-	-	GO:0003951(NAD+ kinase activity);GO:0004143(diacylglycerol kinase activity);GO:0005829(cytosol);GO:0005886(plasma membrane);GO:0006665(sphingolipid metabolic process);GO:0016310(phosphorylation);GO:0017050(D-erythro-sphingosine kinase activity)	COG1597(diacylglycerol kinase)	K04718	sphingosine kinase	EC:2.7.1.91	dgr00600(Sphingolipid metabolism)	-
TRINITY_DN12041_c0_g1	204	TRINITY_DN12041_c0_g1_i1	PREDICTED: ATP-binding cassette sub-family D member 3 [Zeugodacus cucurbitae]	ABCD3	ATP-binding cassette sub-family D member 3 OS=Homo sapiens GN=ABCD3 PE=1 SV=1	GO:0005524(ATP binding);GO:0005778(peroxisomal membrane);GO:0015910(peroxisomal long-chain fatty acid import);GO:0016021(integral component of membrane);GO:0042626(ATPase activity, coupled to transmembrane movement of substances);GO:0042803(protein homodimerization activity);GO:0055085(transmembrane transport)	COG4178((ABC) transporter)	K05677	ATP-binding cassette, subfamily D (ALD), member 3	-	dgr02010(ABC transporters);dgr04146(Peroxisome)	B4NC15.1 PF00005.25;ABC_tran;
TRINITY_DN12043_c0_g1	208	TRINITY_DN12043_c0_g1_i1	-	-	-	-	-	-	-	-	-	-
TRINITY_DN12045_c0_g1	250	TRINITY_DN12045_c0_g1_i1	-	-	-	-	-	-	-	-	-	-
TRINITY_DN12046_c0_g2	824	TRINITY_DN12046_c0_g2_i1;TRINITY_DN12046_c0_g2_i2;TRINITY_DN12046_c0_g2_i3	unnamed protein product [Mus musculus]	Mtch1	Mitochondrial carrier homolog 1 OS=Mus musculus GN=Mtch1 PE=1 SV=1	GO:0005739(mitochondrion);GO:0005743(mitochondrial inner membrane);GO:0006915(apoptotic process);GO:0006919(activation of cysteine-type endopeptidase activity involved in apoptotic process);GO:0016020(membrane);GO:0016021(integral component of membrane);GO:0043065(positive regulation of apoptotic process)	ENOG410XSXF(mitochondrial carrier)	NA	NA	NA	NA(NA)	-
TRINITY_DN12047_c0_g1	244	TRINITY_DN12047_c0_g1_i1	PREDICTED: LOW QUALITY PROTEIN: thyroid receptor-interacting protein 11 [Bactrocera dorsalis]	-	-	-	-	-	-	-	-	-
TRINITY_DN12048_c0_g1	476	TRINITY_DN12048_c0_g1_i1	PREDICTED: bifunctional lysine-specific demethylase and histidyl-hydroxylase NO66 [Bactrocera latifrons]	-	-	-	-	-	-	-	-	-
TRINITY_DN12049_c0_g1	211	TRINITY_DN12049_c0_g1_i1	-	-	-	-	-	-	-	-	-	-
TRINITY_DN12050_c0_g1	284	TRINITY_DN12050_c0_g1_i1	PREDICTED: trithorax group protein osa isoform X1 [Bactrocera dorsalis]	-	-	-	ENOG410Y3AC(NA)	-	-	-	-	-
TRINITY_DN12051_c0_g1	314	TRINITY_DN12051_c0_g1_i1;TRINITY_DN12051_c0_g1_i2	PREDICTED: protein lethal(2) giant larvae [Bactrocera dorsalis]	l(2)gl	Protein lethal(2) giant larvae OS=Drosophila pseudoobscura pseudoobscura GN=l(2)gl PE=1 SV=3	GO:0000132(establishment of mitotic spindle orientation);GO:0000149(SNARE binding);GO:0001738(morphogenesis of a polarized epithelium);GO:0002009(morphogenesis of an epithelium);GO:0004860(protein kinase inhibitor activity);GO:0005096(GTPase activator activity);GO:0005737(cytoplasm);GO:0005829(cytosol);GO:0005856(cytoskeleton);GO:0005886(plasma membrane);GO:0005918(septate junction);GO:0005920(sm…	ENOG410XS6Z(Lethal giant larvae homolog)	K06094	lethal(2) giant larvae protein	-	mde04391(Hippo signaling pathway -fly)	-
TRINITY_DN12052_c0_g1	380	TRINITY_DN12052_c0_g1_i1	PREDICTED: zinc finger protein hangover [Bactrocera dorsalis]	hang	Zinc finger protein hangover OS=Drosophila melanogaster GN=hang PE=1 SV=4	GO:0003676(nucleic acid binding);GO:0005634(nucleus);GO:0006979(response to oxidative stress);GO:0008270(zinc ion binding);GO:0009408(response to heat);GO:0045471(response to ethanol);GO:0048149(behavioral response to ethanol)	COG5048(Zinc finger protein)	-	-	-	-	-
TRINITY_DN12053_c0_g1	285	TRINITY_DN12053_c0_g1_i1	PREDICTED: LOW QUALITY PROTEIN: lysosomal alpha-mannosidase [Bactrocera dorsalis]	-	-	GO:0004559(alpha-mannosidase activity);GO:0004571(mannosyl-oligosaccharide 1,2-alpha-mannosidase activity);GO:0005576(extracellular region);GO:0005774(vacuolar membrane);GO:0006013(mannose metabolic process);GO:0006517(protein deglycosylation);GO:0030246(carbohydrate binding)	ENOG410XQMZ(Mannosidase alpha class)	K12311	lysosomal alpha-mannosidase	EC:3.2.1.24	dpe00511(Other glycan degradation);dpe04142(Lysosome)	B4MUA9.2 PF09261.9;Alpha-mann_mid;
TRINITY_DN12055_c0_g1	363	TRINITY_DN12055_c0_g1_i1;TRINITY_DN12055_c0_g1_i2	PREDICTED: uncharacterized protein LOC105222439 [Bactrocera dorsalis]	-	-	-	ENOG41114F7(Protein of unknown function (DUF753))	-	-	-	-	B4MS19.2 PF05444.10;DUF753;
TRINITY_DN12056_c0_g1	221	TRINITY_DN12056_c0_g1_i1	PREDICTED: angiotensin-converting enzyme-related protein [Bactrocera latifrons]	Acer	Angiotensin-converting enzyme-related protein OS=Drosophila melanogaster GN=Acer PE=1 SV=1	GO:0002027(regulation of heart rate);GO:0003007(heart morphogenesis);GO:0004222(metalloendopeptidase activity);GO:0005576(extracellular region);GO:0005615(extracellular space);GO:0006508(proteolysis);GO:0007507(heart development);GO:0008241(peptidyl-dipeptidase activity);GO:0008270(zinc ion binding);GO:0016020(membrane);GO:0030431(sleep);GO:0045938(positive regulation of circadian sleep/wake cycl…	ENOG410XPJ3(Angiotensin I converting enzyme peptidyl-dipeptidase A)	NA	NA	NA	NA(NA)	A0A0R3NQF3.1 PF01401.16;Peptidase_M2;
TRINITY_DN12057_c0_g1	420	TRINITY_DN12057_c0_g1_i1	-	-	-	-	-	-	-	-	-	-
TRINITY_DN12058_c0_g1	251	TRINITY_DN12058_c0_g1_i1	-	-	-	-	-	-	-	-	-	-
TRINITY_DN12059_c0_g1	296	TRINITY_DN12059_c0_g1_i1	-	-	-	-	-	-	-	-	-	-
TRINITY_DN12060_c0_g1	338	TRINITY_DN12060_c0_g1_i1	PREDICTED: valine--tRNA ligase [Bactrocera dorsalis]	vas2	Valine--tRNA ligase OS=Schizosaccharomyces pombe (strain 972 / ATCC 24843) GN=vas2 PE=3 SV=1	GO:0002161(aminoacyl-tRNA editing activity);GO:0004818(glutamate-tRNA ligase activity);GO:0004832(valine-tRNA ligase activity);GO:0005524(ATP binding);GO:0005737(cytoplasm);GO:0006438(valyl-tRNA aminoacylation);GO:0007602(phototransduction);GO:0045494(photoreceptor cell maintenance)	COG0525(amino acids such as threonine, to avoid such errors, it has a posttransfer editing activity that hydrolyzes mischarged Thr-tRNA(Val) in a tRNA-dependent manner (By similarity))	K01873	valyl-tRNA synthetase	EC:6.1.1.9	dgr00970(Aminoacyl-tRNA biosynthesis)	A0A0L0BRL0.1 PF00133.20;tRNA-synt_1;
TRINITY_DN12063_c0_g1	215	TRINITY_DN12063_c0_g1_i1	-	-	-	-	-	-	-	-	-	-
TRINITY_DN12065_c0_g1	511	TRINITY_DN12065_c0_g1_i1;TRINITY_DN12065_c0_g1_i2	PREDICTED: membrane-associated tyrosine- and threonine-specific cdc2-inhibitory kinase [Bactrocera dorsalis]	Myt1	Membrane-associated tyrosine- and threonine-specific cdc2-inhibitory kinase OS=Drosophila melanogaster GN=Myt1 PE=1 SV=2	GO:0000086(G2/M transition of mitotic cell cycle);GO:0004672(protein kinase activity);GO:0004674(protein serine/threonine kinase activity);GO:0004712(protein serine/threonine/tyrosine kinase activity);GO:0005524(ATP binding);GO:0005794(Golgi apparatus);GO:0006468(protein phosphorylation);GO:0007095(mitotic G2 DNA damage checkpoint);GO:0007140(male meiotic nuclear division);GO:0007143(female meiot…	ENOG410XS1M(Protein kinase, membrane associated tyrosine threonine 1)	NA	NA	NA	NA(NA)	A0A0L0C778.1 PF00069.23;Pkinase;
TRINITY_DN12066_c0_g1	392	TRINITY_DN12066_c0_g1_i1	-	-	-	GO:0008180(COP9 signalosome)	-	-	-	-	-	-
TRINITY_DN12066_c0_g2	259	TRINITY_DN12066_c0_g2_i1;TRINITY_DN12066_c0_g2_i2	-	-	-	-	-	-	-	-	-	-
TRINITY_DN12066_c0_g3	258	TRINITY_DN12066_c0_g3_i1	-	-	-	GO:0008180(COP9 signalosome)	-	-	-	-	-	-
TRINITY_DN12066_c0_g4	239	TRINITY_DN12066_c0_g4_i1	-	-	-	GO:0008180(COP9 signalosome)	ENOG41105E1(NA)	-	-	-	-	-
TRINITY_DN12066_c0_g5	217	TRINITY_DN12066_c0_g5_i1	-	-	-	-	-	-	-	-	-	-
TRINITY_DN12067_c0_g1	282	TRINITY_DN12067_c0_g1_i1;TRINITY_DN12067_c0_g1_i2	-	-	-	-	-	-	-	-	-	-
TRINITY_DN12068_c0_g1	369	TRINITY_DN12068_c0_g1_i1;TRINITY_DN12068_c0_g1_i2;TRINITY_DN12068_c0_g1_i3	-	-	-	-	-	-	-	-	-	-
TRINITY_DN12075_c0_g1	280	TRINITY_DN12075_c0_g1_i1	PREDICTED: membrane alanyl aminopeptidase [Bactrocera dorsalis]	-	-	GO:0005737(cytoplasm);GO:0006508(proteolysis);GO:0008270(zinc ion binding);GO:0042277(peptide binding);GO:0043171(peptide catabolic process);GO:0070006(metalloaminopeptidase activity)	COG0308(aminopeptidase)	K11140	aminopeptidase N	EC:3.4.11.2	sko00480(Glutathione metabolism)	B4M145.2 PF01433.18;Peptidase_M1;
TRINITY_DN12076_c0_g1	371	TRINITY_DN12076_c0_g1_i1	-	-	-	-	-	-	-	-	-	-
TRINITY_DN12077_c0_g3	254	TRINITY_DN12077_c0_g3_i1	PREDICTED: reversion-inducing cysteine-rich protein with Kazal motifs, partial [Bactrocera dorsalis]	Reck	Reversion-inducing cysteine-rich protein with Kazal motifs OS=Mus musculus GN=Reck PE=1 SV=2	GO:0010951(negative regulation of endopeptidase activity);GO:0016020(membrane);GO:0030198(extracellular matrix organization)	ENOG410YC3T(Serine peptidase inhibitor, Kazal type)	K17461	reversion-inducing-cysteine-rich protein with kazal motifs	-	lav05206(MicroRNAs in cancer)	O95980.1 PF07648.13;Kazal_2;
TRINITY_DN12078_c1_g1	262	TRINITY_DN12078_c1_g1_i1	-	-	-	-	-	-	-	-	-	-
TRINITY_DN12081_c0_g1	404	TRINITY_DN12081_c0_g1_i1;TRINITY_DN12081_c0_g1_i2	-	-	-	-	-	-	-	-	-	-
TRINITY_DN12082_c0_g1	216	TRINITY_DN12082_c0_g1_i1	PREDICTED: LOW QUALITY PROTEIN: long-chain-fatty-acid--CoA ligase bubblegum-like [Bactrocera dorsalis]	CG4500	Long-chain-fatty-acid--CoA ligase bubblegum-like OS=Drosophila melanogaster GN=CG4500 PE=2 SV=1	GO:0000287(magnesium ion binding);GO:0004449(isocitrate dehydrogenase (NAD+) activity);GO:0005634(nucleus);GO:0005739(mitochondrion);GO:0006099(tricarboxylic acid cycle);GO:0043209(myelin sheath);GO:0051287(NAD binding)	COG1022(Amp-dependent synthetase and ligase)	K15013	long-chain-fatty-acid--CoA ligase ACSBG	EC:6.2.1.3	dwi00061(Fatty acid biosynthesis);dwi00071(Fatty acid degradation)	T1GS75.1 PF00501.26;AMP-binding;
TRINITY_DN12085_c0_g1	264	TRINITY_DN12085_c0_g1_i1	PREDICTED: microsomal triglyceride transfer protein large subunit [Bactrocera dorsalis]	-	-	-	ENOG410YKCW(lipid transporter activity)	-	-	-	-	A0A0L0CG67.1 PF01347.20;Vitellogenin_N;
TRINITY_DN1208_c0_g1	295	TRINITY_DN1208_c0_g1_i1	unnamed protein product, partial [Mus musculus]	EEF1G	Elongation factor 1-gamma OS=Bos taurus GN=EEF1G PE=2 SV=1	GO:0003746(translation elongation factor activity);GO:0005634(nucleus);GO:0005783(endoplasmic reticulum);GO:0006414(translational elongation);GO:0009615(response to virus);GO:0016020(membrane);GO:0070062(extracellular exosome)	COG0625(glutathione Stransferase)	K03233	elongation factor 1-gamma	-	bta05134(Legionellosis)	L5LBQ2.1 PF00043.23;GST_C;
TRINITY_DN12091_c0_g1	280	TRINITY_DN12091_c0_g1_i1	PREDICTED: regulatory-associated protein of mTOR isoform X1 [Bactrocera dorsalis]	-	-	GO:0003993(acid phosphatase activity);GO:0016311(dephosphorylation);GO:0031929(TOR signaling);GO:0031931(TORC1 complex);GO:0034417(bisphosphoglycerate 3-phosphatase activity);GO:0052745(inositol phosphate phosphatase activity);GO:0070062(extracellular exosome)	ENOG410XQKJ(regulatory associated protein of MTOR)	K07204	regulatory associated protein of mTOR	-	mde04150(mTOR signaling pathway);mde04140(Autophagy - animal);mde04136(Autophagy - other eukaryotes);mde04213(Longevity regulating pathway - multiple species)	-
TRINITY_DN12092_c0_g1	413	TRINITY_DN12092_c0_g1_i1;TRINITY_DN12092_c0_g1_i2	PREDICTED: uncharacterized protein LOC105232352 [Bactrocera dorsalis]	-	-	-	-	-	-	-	-	-
TRINITY_DN12095_c0_g1	365	TRINITY_DN12095_c0_g1_i1	PREDICTED: uncharacterized protein LOC105232352 [Bactrocera dorsalis]	-	-	-	-	-	-	-	-	-
TRINITY_DN12101_c0_g1	260	TRINITY_DN12101_c0_g1_i1	-	-	-	-	-	-	-	-	-	-
TRINITY_DN12104_c0_g1	338	TRINITY_DN12104_c0_g1_i1	PREDICTED: zinc finger protein 20 [Bactrocera dorsalis]	-	-	-	-	-	-	-	-	-
TRINITY_DN12105_c0_g1	236	TRINITY_DN12105_c0_g1_i1	PREDICTED: LOW QUALITY PROTEIN: CD109 antigen-like [Bactrocera oleae]	Cd109	CD109 antigen OS=Mus musculus GN=Cd109 PE=1 SV=1	GO:0004866(endopeptidase inhibitor activity);GO:0005615(extracellular space);GO:0009620(response to fungus);GO:0032504(multicellular organism reproduction)	COG2373(alpha-2-macroglobulin domain protein)	NA	NA	NA	NA(NA)	A0A0L0BRX6.1 PF07678.12;A2M_comp;
TRINITY_DN12108_c0_g1	441	TRINITY_DN12108_c0_g1_i1;TRINITY_DN12108_c0_g1_i2	PREDICTED: dihydropyrimidine dehydrogenase [NADP(+)] isoform X1 [Bactrocera dorsalis]	DPYD	Dihydropyrimidine dehydrogenase [NADP(+)] OS=Homo sapiens GN=DPYD PE=1 SV=2	GO:0004152(dihydroorotate dehydrogenase activity);GO:0005737(cytoplasm);GO:0006207('de novo' pyrimidine nucleobase biosynthetic process);GO:0006212(uracil catabolic process);GO:0017113(dihydropyrimidine dehydrogenase (NADP+) activity);GO:0051536(iron-sulfur cluster binding);GO:0055114(oxidation-reduction process)	COG0167(Catalyzes the conversion of dihydroorotate to orotate);COG0493(metal cluster binding);COG1146(metal cluster binding)	K00207	dihydropyrimidine dehydrogenase (NADP+)	EC:1.3.1.2	mde00240(Pyrimidine metabolism);mde00410(beta-Alanine metabolism);mde00770(Pantothenate and CoA biosynthesis);mde00983(Drug metabolism - other enzymes)	A0A0L0CL49.1 PF01180.19;DHO_dh;
TRINITY_DN1210_c0_g2	214	TRINITY_DN1210_c0_g2_i1	-	-	-	-	-	-	-	-	-	-
TRINITY_DN12110_c0_g1	494	TRINITY_DN12110_c0_g1_i1	PREDICTED: eIF-2-alpha kinase GCN2 [Bactrocera dorsalis]	Eif2ak4	eIF-2-alpha kinase GCN2 OS=Rattus norvegicus GN=Eif2ak4 PE=3 SV=2	GO:0000077(DNA damage checkpoint);GO:0000398(mRNA splicing, via spliceosome);GO:0004672(protein kinase activity);GO:0004694(eukaryotic translation initiation factor 2alpha kinase activity);GO:0005524(ATP binding);GO:0005829(cytosol);GO:0006468(protein phosphorylation);GO:0010998(regulation of translational initiation by eIF2 alpha phosphorylation);GO:0045793(positive regulation of cell size);GO:0…	COG0124(Histidyl-trna synthetase)	K16196	eukaryotic translation initiation factor 2-alpha kinase 4	EC:2.7.11.1	dpo04141(Protein processing in endoplasmic reticulum);dpo04140(Autophagy - animal)	B4GYT6.1 PF00069.23;Pkinase;
TRINITY_DN12111_c0_g1	212	TRINITY_DN12111_c0_g1_i1	PREDICTED: LOW QUALITY PROTEIN: probable glutamine-dependent NAD(+) synthetase [Bactrocera dorsalis]	CG9940	Probable glutamine-dependent NAD(+) synthetase OS=Drosophila melanogaster GN=CG9940 PE=1 SV=1	GO:0003952(NAD+ synthase (glutamine-hydrolyzing) activity);GO:0004359(glutaminase activity);GO:0005524(ATP binding);GO:0005737(cytoplasm);GO:0009435(NAD biosynthetic process)	COG0171(nh(3)-dependent nad( ) synthetase);COG0388(nitrilase cyanide hydratase and apolipoprotein n-acyltransferase)	K01950	NAD+ synthase (glutamine-hydrolysing)	EC:6.3.5.1	mde00760(Nicotinate and nicotinamide metabolism)	G3PNJ7.1 PF02540.15;NAD_synthase;
TRINITY_DN12112_c0_g1	323	TRINITY_DN12112_c0_g1_i1	PREDICTED: proteasome-associated protein ECM29 homolog isoform X1 [Bactrocera oleae]	CG8858	Proteasome-associated protein ECM29 homolog OS=Drosophila melanogaster GN=CG8858 PE=1 SV=1	GO:0000502(proteasome complex);GO:0003674(molecular_function);GO:0005634(nucleus);GO:0005737(cytoplasm);GO:0008150(biological_process);GO:0043248(proteasome assembly)	ENOG410XPYT(Proteasome-associated protein ECM29 homolog)	NA	NA	NA	NA(NA)	-
TRINITY_DN12118_c0_g1	450	TRINITY_DN12118_c0_g1_i1;TRINITY_DN12118_c0_g1_i2;TRINITY_DN12118_c0_g1_i3	PREDICTED: titin isoform X2 [Rattus norvegicus]	Ttn	Titin OS=Mus musculus GN=Ttn PE=1 SV=1	GO:0000166(nucleotide binding);GO:0000794(condensed nuclear chromosome);GO:0001701(in utero embryonic development);GO:0001756(somitogenesis);GO:0002020(protease binding);GO:0003007(heart morphogenesis);GO:0003300(cardiac muscle hypertrophy);GO:0004672(protein kinase activity);GO:0004674(protein serine/threonine kinase activity);GO:0004713(protein tyrosine kinase activity);GO:0005200(structural co…	ENOG410XQFD(myosin light chain kinase)	K12567	titin	EC:2.7.11.1	rno05410(Hypertrophic cardiomyopathy (HCM));rno05414(Dilated cardiomyopathy (DCM))	E9Q8N1.1 PF07679.14;I-set;
TRINITY_DN12118_c0_g3	486	TRINITY_DN12118_c0_g3_i1	PREDICTED: titin isoform X2 [Rattus norvegicus]	Ttn	Titin OS=Mus musculus GN=Ttn PE=1 SV=1	GO:0000166(nucleotide binding);GO:0000794(condensed nuclear chromosome);GO:0001701(in utero embryonic development);GO:0001756(somitogenesis);GO:0002020(protease binding);GO:0003007(heart morphogenesis);GO:0003300(cardiac muscle hypertrophy);GO:0004672(protein kinase activity);GO:0004674(protein serine/threonine kinase activity);GO:0004713(protein tyrosine kinase activity);GO:0005200(structural co…	ENOG410XQFD(myosin light chain kinase)	K12567	titin	EC:2.7.11.1	rno05410(Hypertrophic cardiomyopathy (HCM));rno05414(Dilated cardiomyopathy (DCM))	G3HAC6.1 PF07679.14;I-set;
TRINITY_DN12118_c1_g2	915	TRINITY_DN12118_c1_g2_i1	-	-	-	-	-	-	-	-	-	-
TRINITY_DN1211_c0_g1	265	TRINITY_DN1211_c0_g1_i1;TRINITY_DN1211_c0_g1_i2	-	-	-	-	-	-	-	-	-	-
TRINITY_DN12122_c1_g1	316	TRINITY_DN12122_c1_g1_i1;TRINITY_DN12122_c1_g1_i2	PREDICTED: titin homolog isoform X1 [Bactrocera dorsalis]	-	-	GO:0003779(actin binding);GO:0005515(protein binding);GO:0030018(Z disc);GO:0031430(M band)	ENOG410ZVAD(IGc2)	-	-	-	-	-
TRINITY_DN12124_c0_g1	227	TRINITY_DN12124_c0_g1_i1;TRINITY_DN12124_c0_g1_i2	PREDICTED: uncharacterized protein LOC105226386 [Bactrocera dorsalis]	-	-	-	-	-	-	-	-	-
TRINITY_DN12125_c0_g1	300	TRINITY_DN12125_c0_g1_i1;TRINITY_DN12125_c0_g1_i2	PREDICTED: trafficking protein particle complex subunit 8 [Bactrocera dorsalis]	-	-	GO:0000045(autophagosome assembly);GO:0000407(phagophore assembly site);GO:0003674(molecular_function);GO:0006888(ER to Golgi vesicle-mediated transport);GO:0030008(TRAPP complex);GO:0030242(autophagy of peroxisome);GO:0031410(cytoplasmic vesicle);GO:0032258(protein localization by the Cvt pathway);GO:0034497(protein localization to phagophore assembly site);GO:0044804(autophagy of nucleus);GO:19…	ENOG410XPCJ(trafficking protein particle complex)	NA	NA	NA	NA(NA)	-
TRINITY_DN12127_c0_g1	205	TRINITY_DN12127_c0_g1_i1;TRINITY_DN12127_c0_g1_i2	-	-	-	-	-	-	-	-	-	-
TRINITY_DN12128_c0_g1	204	TRINITY_DN12128_c0_g1_i1	-	-	-	-	-	-	-	-	-	-
TRINITY_DN12134_c0_g2	228	TRINITY_DN12134_c0_g2_i1	-	-	-	-	-	-	-	-	-	-
TRINITY_DN12137_c0_g1	294	TRINITY_DN12137_c0_g1_i1;TRINITY_DN12137_c0_g1_i2	PREDICTED: otopetrin-2 isoform X1 [Bactrocera dorsalis]	-	-	-	ENOG410XVS5(Otopetrin)	K02881	large subunit ribosomal protein L18	-	phu03010(Ribosome)	A0A0P9A708.1 PF03189.11;Otopetrin;
TRINITY_DN12139_c0_g1	291	TRINITY_DN12139_c0_g1_i1	uncharacterized protein LOC111690866 [Lucilia cuprina]	-	-	-	-	-	-	-	-	-
TRINITY_DN12139_c0_g2	261	TRINITY_DN12139_c0_g2_i1	uncharacterized protein LOC111688723, partial [Lucilia cuprina]	-	-	-	ENOG4111DSC(NA)	NA	NA	NA	NA(NA)	D6WQK6.1 PF00665.24;rve;
TRINITY_DN12140_c0_g1	294	TRINITY_DN12140_c0_g1_i1;TRINITY_DN12140_c0_g1_i2;TRINITY_DN12140_c0_g1_i3;TRINITY_DN12140_c0_g1_i4	-	-	-	-	-	-	-	-	-	-
TRINITY_DN12141_c0_g1	308	TRINITY_DN12141_c0_g1_i1	PREDICTED: DNA polymerase epsilon catalytic subunit A [Zeugodacus cucurbitae]	POLE	DNA polymerase epsilon catalytic subunit A OS=Homo sapiens GN=POLE PE=1 SV=5	GO:0000166(nucleotide binding);GO:0000278(mitotic cell cycle);GO:0003677(DNA binding);GO:0003887(DNA-directed DNA polymerase activity);GO:0005634(nucleus);GO:0006261(DNA-dependent DNA replication);GO:0006272(leading strand elongation);GO:0006281(DNA repair);GO:0006287(base-excision repair, gap-filling);GO:0006297(nucleotide-excision repair, DNA gap filling);GO:0006974(cellular response to DNA dam…	COG0417(DNA polymerase)	K02324	DNA polymerase epsilon subunit 1	EC:2.7.7.7	dmo00230(Purine metabolism);dmo00240(Pyrimidine metabolism);dmo03030(DNA replication);dmo03410(Base excision repair);dmo03420(Nucleotide excision repair)	B4LXF6.1 PF08490.10;DUF1744;
TRINITY_DN12142_c0_g1	301	TRINITY_DN12142_c0_g1_i1	PREDICTED: facilitated trehalose transporter Tret1-2 homolog [Bactrocera dorsalis]	Tret1-2	Facilitated trehalose transporter Tret1-2 homolog OS=Drosophila melanogaster GN=Tret1-2 PE=2 SV=1	GO:0005351(carbohydrate:proton symporter activity);GO:0005355(glucose transmembrane transporter activity);GO:0005887(integral component of plasma membrane);GO:0016021(integral component of membrane);GO:0046323(glucose import)	ENOG410XNQK(Transporter)	NA	NA	NA	NA(NA)	A0A0L0CIX6.1 PF00083.22;Sugar_tr;
TRINITY_DN12144_c0_g1	255	TRINITY_DN12144_c0_g1_i1	-	-	-	-	-	-	-	-	-	-
TRINITY_DN12145_c0_g1	276	TRINITY_DN12145_c0_g1_i1	-	-	-	-	-	-	-	-	-	-
TRINITY_DN12145_c0_g2	209	TRINITY_DN12145_c0_g2_i1	-	-	-	-	-	-	-	-	-	-
TRINITY_DN12148_c0_g1	317	TRINITY_DN12148_c0_g1_i1	PREDICTED: protein gone early [Bactrocera dorsalis]	goe	Protein gone early OS=Drosophila melanogaster GN=goe PE=2 SV=1	GO:0004222(metalloendopeptidase activity);GO:0005886(plasma membrane);GO:0006508(proteolysis);GO:0048477(oogenesis);GO:2000737(negative regulation of stem cell differentiation)	COG3590(endothelin-converting enzyme)	-	-	-	-	-
TRINITY_DN12149_c0_g1	230	TRINITY_DN12149_c0_g1_i1	-	-	-	-	-	-	-	-	-	-
TRINITY_DN12154_c0_g1	286	TRINITY_DN12154_c0_g1_i1;TRINITY_DN12154_c0_g1_i2;TRINITY_DN12154_c0_g1_i3;TRINITY_DN12154_c0_g1_i4	-	-	-	-	-	-	-	-	-	-
TRINITY_DN12156_c0_g1	292	TRINITY_DN12156_c0_g1_i1;TRINITY_DN12156_c0_g1_i2	PREDICTED: kelch-like protein 5 [Bactrocera dorsalis]	-	-	-	-	-	-	-	-	-
TRINITY_DN12159_c0_g1	213	TRINITY_DN12159_c0_g1_i1;TRINITY_DN12159_c0_g1_i2	PREDICTED: chitinase-like protein CG5210 [Bactrocera oleae]	CG5210	Chitinase-like protein CG5210 OS=Drosophila melanogaster GN=CG5210 PE=1 SV=2	GO:0004568(chitinase activity);GO:0005576(extracellular region);GO:0005615(extracellular space);GO:0005975(carbohydrate metabolic process);GO:0006032(chitin catabolic process);GO:0006036(cuticle chitin catabolic process);GO:0007444(imaginal disc development);GO:0008061(chitin binding);GO:0008084(imaginal disc growth factor receptor binding);GO:0018990(ecdysis, chitin-based cuticle);GO:0040003(chi…	COG3325(chitinase)	K01183	chitinase	EC:3.2.1.14	dpa00520(Amino sugar and nucleotide sugar metabolism)	B4KSN9.2 PF00704.26;Glyco_hydro_18;
TRINITY_DN12164_c0_g1	469	TRINITY_DN12164_c0_g1_i1	-	-	-	-	-	-	-	-	-	-
TRINITY_DN1216_c0_g1	821	TRINITY_DN1216_c0_g1_i1	immunoglobulin lambda-1 light chain precursor [Mus musculus]	-	Ig lambda-1 chain V region H2020 OS=Mus musculus PE=3 SV=1	GO:0005515(protein binding)	ENOG410Y9T8(antigen binding)	NA	NA	NA	NA(NA)	P01726.1 PF07686.15;V-set;
TRINITY_DN12170_c0_g1	305	TRINITY_DN12170_c0_g1_i1	-	-	-	-	-	-	-	-	-	-
TRINITY_DN12171_c0_g1	202	TRINITY_DN12171_c0_g1_i1	-	-	-	-	-	-	-	-	-	-
TRINITY_DN12172_c0_g1	253	TRINITY_DN12172_c0_g1_i1;TRINITY_DN12172_c0_g1_i2	PREDICTED: LOW QUALITY PROTEIN: papilin [Bactrocera dorsalis]	-	-	-	ENOG410XQNP(serine peptidase inhibitor, Kunitz type)	K06238	collagen, type VI, alpha	-	srx04512(ECM-receptor interaction);srx04510(Focal adhesion)	-
TRINITY_DN12181_c0_g1	364	TRINITY_DN12181_c0_g1_i1	-	-	-	-	-	-	-	-	-	-
TRINITY_DN12183_c0_g2	230	TRINITY_DN12183_c0_g2_i1;TRINITY_DN12183_c0_g2_i2	PREDICTED: protein crumbs isoform X1 [Bactrocera oleae]	crb	Protein crumbs OS=Drosophila melanogaster GN=crb PE=1 SV=3	GO:0001738(morphogenesis of a polarized epithelium);GO:0001745(compound eye morphogenesis);GO:0002009(morphogenesis of an epithelium);GO:0003383(apical constriction);GO:0005080(protein kinase C binding);GO:0005509(calcium ion binding);GO:0005886(plasma membrane);GO:0005918(septate junction);GO:0007043(cell-cell junction assembly);GO:0007163(establishment or maintenance of cell polarity);GO:000739…	ENOG410XP6K(Notch ligand involved in the mediation of Notch signaling (By similarity))	K16681	protein crumbs	-	mde04391(Hippo signaling pathway -fly)	-
TRINITY_DN12186_c0_g1	249	TRINITY_DN12186_c0_g1_i1	PREDICTED: anaphase-promoting complex subunit 1 [Bactrocera dorsalis]	-	-	-	ENOG410XQ83(Anaphase promoting complex subunit 1)	K03348	anaphase-promoting complex subunit 1	-	dan04120(Ubiquitin mediated proteolysis)	-
TRINITY_DN12187_c0_g1	225	TRINITY_DN12187_c0_g1_i1	PREDICTED: uncharacterized protein LOC108978334 [Bactrocera latifrons]	-	-	-	-	-	-	-	-	-
TRINITY_DN12188_c0_g2	280	TRINITY_DN12188_c0_g2_i1;TRINITY_DN12188_c0_g2_i2;TRINITY_DN12188_c0_g2_i3	-	-	-	-	-	-	-	-	-	-
TRINITY_DN12191_c0_g1	218	TRINITY_DN12191_c0_g1_i1	PREDICTED: probable chitinase 3 [Bactrocera dorsalis]	Cht3	Probable chitinase 3 OS=Drosophila melanogaster GN=Cht3 PE=2 SV=2	GO:0004568(chitinase activity);GO:0005576(extracellular region);GO:0005975(carbohydrate metabolic process);GO:0006032(chitin catabolic process);GO:0008061(chitin binding)	COG3325(chitinase)	K01183	chitinase	EC:3.2.1.14	dgr00520(Amino sugar and nucleotide sugar metabolism)	B4KFV1.2 PF00704.26;Glyco_hydro_18;
TRINITY_DN12192_c0_g1	255	TRINITY_DN12192_c0_g1_i1	PREDICTED: pre-mRNA-splicing factor SYF1 [Bactrocera dorsalis]	-	-	GO:0000349(generation of catalytic spliceosome for first transesterification step);GO:0000381(regulation of alternative mRNA splicing, via spliceosome);GO:0000398(mRNA splicing, via spliceosome);GO:0000974(Prp19 complex);GO:0002009(morphogenesis of an epithelium);GO:0003674(molecular_function);GO:0005634(nucleus);GO:0006909(phagocytosis);GO:0007443(Malpighian tubule morphogenesis);GO:0007510(card…	ENOG410XPD9(pre-mRNA-splicing factor SYF1)	K12867	pre-mRNA-splicing factor SYF1	-	mde03040(Spliceosome)	-
TRINITY_DN12197_c0_g1	232	TRINITY_DN12197_c0_g1_i1	PREDICTED: laminin subunit gamma-1 [Bactrocera oleae]	LanB2	Laminin subunit gamma-1 OS=Drosophila melanogaster GN=LanB2 PE=2 SV=2	GO:0005604(basement membrane);GO:0007435(salivary gland morphogenesis);GO:0007494(midgut development);GO:0012505(endomembrane system);GO:0031012(extracellular matrix);GO:0033627(cell adhesion mediated by integrin);GO:0034446(substrate adhesion-dependent cell spreading);GO:0061031(endodermal digestive tract morphogenesis);GO:0070831(basement membrane assembly);GO:0085029(extracellular matrix assem…	ENOG410XRDC(Laminin, alpha)	K05635	laminin, gamma 1	-	mde04512(ECM-receptor interaction)	-
TRINITY_DN12197_c1_g1	357	TRINITY_DN12197_c1_g1_i1;TRINITY_DN12197_c1_g1_i2;TRINITY_DN12197_c1_g1_i3	PREDICTED: laminin subunit gamma-1 [Bactrocera dorsalis]	LanB2	Laminin subunit gamma-1 OS=Drosophila melanogaster GN=LanB2 PE=2 SV=2	GO:0005604(basement membrane);GO:0007435(salivary gland morphogenesis);GO:0007494(midgut development);GO:0012505(endomembrane system);GO:0031012(extracellular matrix);GO:0033627(cell adhesion mediated by integrin);GO:0034446(substrate adhesion-dependent cell spreading);GO:0061031(endodermal digestive tract morphogenesis);GO:0070831(basement membrane assembly);GO:0085029(extracellular matrix assem…	ENOG410XRDC(Laminin, alpha)	K05635	laminin, gamma 1	-	mde04512(ECM-receptor interaction)	-
TRINITY_DN12198_c0_g1	539	TRINITY_DN12198_c0_g1_i1;TRINITY_DN12198_c0_g1_i2	basic proline-rich protein-like [Ovis aries]	-	-	-	-	-	-	-	-	-
TRINITY_DN12199_c0_g2	219	TRINITY_DN12199_c0_g2_i1	PREDICTED: cubilin [Bactrocera dorsalis]	-	-	GO:0003674(molecular_function);GO:0005575(cellular_component);GO:0030431(sleep)	ENOG410XR68(Membrane frizzled-related protein)	-	-	-	-	A0A0N8NYY1.1 PF00431.18;CUB;
TRINITY_DN12200_c0_g1	266	TRINITY_DN12200_c0_g1_i1;TRINITY_DN12200_c0_g1_i2;TRINITY_DN12200_c0_g1_i3	-	-	-	-	-	-	-	-	-	-
TRINITY_DN12201_c0_g1	213	TRINITY_DN12201_c0_g1_i1	-	-	-	-	-	-	-	-	-	-
TRINITY_DN12202_c0_g1	237	TRINITY_DN12202_c0_g1_i1	-	-	-	-	-	-	-	-	-	-
TRINITY_DN12202_c0_g2	215	TRINITY_DN12202_c0_g2_i1	-	-	-	-	-	-	-	-	-	-
TRINITY_DN12205_c0_g1	234	TRINITY_DN12205_c0_g1_i1	PREDICTED: uncharacterized protein LOC105230169 [Bactrocera dorsalis]	-	-	-	-	-	-	-	-	-
TRINITY_DN12206_c0_g1	208	TRINITY_DN12206_c0_g1_i1	PREDICTED: E3 ubiquitin-protein ligase Su(dx) [Bactrocera latifrons]	-	-	-	-	-	-	-	-	-
TRINITY_DN12209_c0_g1	214	TRINITY_DN12209_c0_g1_i1	PREDICTED: valine--tRNA ligase [Bactrocera latifrons]	Vars	Valine--tRNA ligase OS=Mus musculus GN=Vars PE=1 SV=1	GO:0002161(aminoacyl-tRNA editing activity);GO:0004818(glutamate-tRNA ligase activity);GO:0004832(valine-tRNA ligase activity);GO:0005524(ATP binding);GO:0005737(cytoplasm);GO:0006438(valyl-tRNA aminoacylation);GO:0007602(phototransduction);GO:0045494(photoreceptor cell maintenance)	COG0525(amino acids such as threonine, to avoid such errors, it has a posttransfer editing activity that hydrolyzes mischarged Thr-tRNA(Val) in a tRNA-dependent manner (By similarity))	K01873	valyl-tRNA synthetase	EC:6.1.1.9	dsi00970(Aminoacyl-tRNA biosynthesis)	A0A0L0BRL0.1 PF00133.20;tRNA-synt_1;
TRINITY_DN12211_c0_g1	413	TRINITY_DN12211_c0_g1_i1;TRINITY_DN12211_c0_g1_i2	-	-	-	-	-	-	-	-	-	-
TRINITY_DN12212_c0_g1	238	TRINITY_DN12212_c0_g1_i1	PREDICTED: multidrug resistance protein 1A [Bactrocera dorsalis]	Abcb1b	Multidrug resistance protein 1B OS=Mus musculus GN=Abcb1b PE=1 SV=1	GO:0005524(ATP binding);GO:0005886(plasma membrane);GO:0008559(xenobiotic transmembrane transporting ATPase activity);GO:0009636(response to toxic substance);GO:0015562(efflux transmembrane transporter activity);GO:0016021(integral component of membrane);GO:0042626(ATPase activity, coupled to transmembrane movement of substances);GO:0042908(xenobiotic transport);GO:0043190(ATP-binding cassette (A…	COG1132((ABC) transporter)	K05658	ATP-binding cassette, subfamily B (MDR/TAP), member 1	EC:3.6.3.44	dwi02010(ABC transporters)	B4MJN0.2 PF00664.21;ABC_membrane;
TRINITY_DN12213_c0_g1	225	TRINITY_DN12213_c0_g1_i1	PREDICTED: uncharacterized protein LOC105232974 [Bactrocera dorsalis]	-	-	-	ENOG410Y7P7(DM4/DM12 family)	-	-	-	-	-
TRINITY_DN12213_c0_g2	287	TRINITY_DN12213_c0_g2_i1;TRINITY_DN12213_c0_g2_i2	PREDICTED: uncharacterized protein LOC106622194 [Bactrocera oleae]	-	-	-	-	-	-	-	-	-
TRINITY_DN12215_c0_g1	202	TRINITY_DN12215_c0_g1_i1	PREDICTED: LOW QUALITY PROTEIN: thyroid receptor-interacting protein 11 [Bactrocera dorsalis]	-	-	-	-	-	-	-	-	-
TRINITY_DN12216_c0_g1	242	TRINITY_DN12216_c0_g1_i1	PREDICTED: ribosome biogenesis protein BMS1 homolog [Bactrocera dorsalis]	BMS1	Ribosome biogenesis protein BMS1 homolog OS=Homo sapiens GN=BMS1 PE=1 SV=1	GO:0000462(maturation of SSU-rRNA from tricistronic rRNA transcript (SSU-rRNA, 5.8S rRNA, LSU-rRNA));GO:0000479(endonucleolytic cleavage of tricistronic rRNA transcript (SSU-rRNA, 5.8S rRNA, LSU-rRNA));GO:0003924(GTPase activity);GO:0005525(GTP binding);GO:0005634(nucleus);GO:0009267(cellular response to starvation);GO:0030686(90S preribosome);GO:0034511(U3 snoRNA binding)	COG5192(Ribosome biogenesis protein bms1)	K14569	ribosome biogenesis protein BMS1	-	mde03008(Ribosome biogenesis in eukaryotes)	B0XC09.1 PF04950.10;RIBIOP_C;
TRINITY_DN12217_c0_g1	363	TRINITY_DN12217_c0_g1_i1;TRINITY_DN12217_c0_g1_i2	-	-	-	-	-	-	-	-	-	-
TRINITY_DN12217_c1_g1	215	TRINITY_DN12217_c1_g1_i1	-	-	-	-	-	-	-	-	-	-
TRINITY_DN12218_c0_g1	390	TRINITY_DN12218_c0_g1_i1;TRINITY_DN12218_c0_g1_i2	PREDICTED: alpha-aminoadipic semialdehyde synthase, mitochondrial [Bactrocera latifrons]	AASS	Alpha-aminoadipic semialdehyde synthase, mitochondrial OS=Bos taurus GN=AASS PE=2 SV=1	GO:0004753(saccharopine dehydrogenase activity);GO:0005737(cytoplasm);GO:0006091(generation of precursor metabolites and energy);GO:0019878(lysine biosynthetic process via aminoadipic acid);GO:0031060(regulation of histone methylation);GO:0034969(histone arginine methylation);GO:0055114(oxidation-reduction process)	COG1748(saccharopine dehydrogenase)	K14157	alpha-aminoadipic semialdehyde synthase	EC:1.5.1.8 1.5.1.9	mde00310(Lysine degradation)	D7EHU4.1 PF05222.13;AlaDh_PNT_N;
TRINITY_DN12219_c0_g1	551	TRINITY_DN12219_c0_g1_i1	-	-	-	-	-	-	-	-	-	-
TRINITY_DN12220_c0_g1	248	TRINITY_DN12220_c0_g1_i1	hypothetical protein [Bactrocera tryoni]	-	-	-	-	-	-	-	-	-
TRINITY_DN12224_c0_g1	359	TRINITY_DN12224_c0_g1_i1;TRINITY_DN12224_c0_g1_i2	-	-	-	-	-	-	-	-	-	-
TRINITY_DN12225_c0_g1	201	TRINITY_DN12225_c0_g1_i1	ATP-dependent RNA helicase DHX8 [Ceratitis capitata]	DHX8	ATP-dependent RNA helicase DHX8 OS=Homo sapiens GN=DHX8 PE=1 SV=1	GO:0000381(regulation of alternative mRNA splicing, via spliceosome);GO:0000398(mRNA splicing, via spliceosome);GO:0003723(RNA binding);GO:0004004(ATP-dependent RNA helicase activity);GO:0005634(nucleus);GO:0005681(spliceosomal complex);GO:0005737(cytoplasm);GO:0006325(chromatin organization);GO:0006396(RNA processing);GO:0007286(spermatid development);GO:0007419(ventral cord development);GO:0048…	COG1185(Involved in mRNA degradation. Hydrolyzes single-stranded polyribonucleotides processively in the 3'- to 5'-direction (By similarity));COG1643(helicase)	K12818	ATP-dependent RNA helicase DHX8/PRP22	EC:3.6.4.13	dpa03040(Spliceosome)	Q16PT8.1 PF04408.21;HA2;
TRINITY_DN12227_c0_g3	221	TRINITY_DN12227_c0_g3_i1	-	-	-	-	-	-	-	-	-	-
TRINITY_DN12230_c0_g2	319	TRINITY_DN12230_c0_g2_i1;TRINITY_DN12230_c0_g2_i2	-	-	-	-	-	-	-	-	-	-
TRINITY_DN12231_c0_g1	321	TRINITY_DN12231_c0_g1_i1	-	-	-	-	-	-	-	-	-	-
TRINITY_DN12232_c0_g1	268	TRINITY_DN12232_c0_g1_i1	PREDICTED: syndecan isoform X1 [Bactrocera dorsalis]	-	-	-	-	-	-	-	-	-
TRINITY_DN12232_c0_g2	249	TRINITY_DN12232_c0_g2_i1	PREDICTED: syndecan isoform X3 [Bactrocera dorsalis]	-	-	-	-	-	-	-	-	-
TRINITY_DN12236_c0_g1	299	TRINITY_DN12236_c0_g1_i1	-	-	-	-	-	-	-	-	-	-
TRINITY_DN12236_c0_g2	216	TRINITY_DN12236_c0_g2_i1	-	-	-	-	-	-	-	-	-	-
TRINITY_DN12238_c0_g1	268	TRINITY_DN12238_c0_g1_i1	PREDICTED: putative sodium-coupled neutral amino acid transporter 10 isoform X1 [Bactrocera dorsalis]	-	-	-	-	-	-	-	-	-
TRINITY_DN12239_c0_g1	243	TRINITY_DN12239_c0_g1_i1;TRINITY_DN12239_c0_g1_i2;TRINITY_DN12239_c0_g1_i3	-	-	-	-	-	-	-	-	-	-
TRINITY_DN12240_c0_g2	223	TRINITY_DN12240_c0_g2_i1	PREDICTED: UPF0605 protein GA14893 [Bactrocera dorsalis]	GA14893	UPF0605 protein GA14893 OS=Drosophila pseudoobscura pseudoobscura GN=GA14893 PE=3 SV=2	GO:0003674(molecular_function);GO:0005575(cellular_component);GO:0008150(biological_process)	ENOG4111J2F(Family with sequence similarity 166, member B)	-	-	-	-	-
TRINITY_DN12240_c0_g3	250	TRINITY_DN12240_c0_g3_i1	PREDICTED: UPF0605 protein GA14893 [Bactrocera dorsalis]	GA14893	UPF0605 protein GA14893 OS=Drosophila pseudoobscura pseudoobscura GN=GA14893 PE=3 SV=2	GO:0003674(molecular_function);GO:0005575(cellular_component);GO:0008150(biological_process)	ENOG4111J2F(Family with sequence similarity 166, member B)	-	-	-	-	A0A0L0BRH1.1 PF10629.7;DUF2475;
TRINITY_DN12241_c0_g1	225	TRINITY_DN12241_c0_g1_i1;TRINITY_DN12241_c0_g1_i2	-	-	-	-	-	-	-	-	-	-
TRINITY_DN12242_c0_g1	314	TRINITY_DN12242_c0_g1_i1	PREDICTED: mucin-5AC [Bactrocera latifrons]	-	-	GO:0003674(molecular_function);GO:0005575(cellular_component);GO:0008150(biological_process)	ENOG4112BGS(NA)	-	-	-	-	-
TRINITY_DN12243_c0_g1	541	TRINITY_DN12243_c0_g1_i1	-	-	-	-	-	-	-	-	-	-
TRINITY_DN12245_c0_g1	320	TRINITY_DN12245_c0_g1_i1	PREDICTED: mucin-5AC [Bactrocera dorsalis]	-	-	-	-	-	-	-	-	-
TRINITY_DN12245_c1_g1	235	TRINITY_DN12245_c1_g1_i1;TRINITY_DN12245_c1_g1_i2	PREDICTED: mucin-5AC [Bactrocera dorsalis]	-	-	GO:0003779(actin binding);GO:0017137(Rab GTPase binding);GO:0032456(endocytic recycling)	COG5069(Microtubule associated monoxygenase, calponin and LIM domain containing)	NA	NA	NA	NA(NA)	-
TRINITY_DN12247_c0_g2	238	TRINITY_DN12247_c0_g2_i1	-	-	-	-	-	-	-	-	-	-
TRINITY_DN1224_c0_g1	240	TRINITY_DN1224_c0_g1_i1	-	-	-	-	-	-	-	-	-	-
TRINITY_DN12250_c0_g1	207	TRINITY_DN12250_c0_g1_i1	hypothetical protein FF38_06438, partial [Lucilia cuprina]	-	-	-	-	-	-	-	-	-
TRINITY_DN12250_c1_g3	317	TRINITY_DN12250_c1_g3_i1	-	-	-	-	-	-	-	-	-	-
TRINITY_DN12251_c0_g1	201	TRINITY_DN12251_c0_g1_i1	-	-	-	-	-	-	-	-	-	-
TRINITY_DN12253_c0_g2	303	TRINITY_DN12253_c0_g2_i1	-	-	-	-	-	-	-	-	-	-
TRINITY_DN12254_c0_g1	280	TRINITY_DN12254_c0_g1_i1;TRINITY_DN12254_c0_g1_i2	PREDICTED: laminin subunit gamma-1 [Zeugodacus cucurbitae]	LanB2	Laminin subunit gamma-1 OS=Drosophila melanogaster GN=LanB2 PE=2 SV=2	GO:0005604(basement membrane);GO:0007435(salivary gland morphogenesis);GO:0007494(midgut development);GO:0012505(endomembrane system);GO:0031012(extracellular matrix);GO:0033627(cell adhesion mediated by integrin);GO:0034446(substrate adhesion-dependent cell spreading);GO:0061031(endodermal digestive tract morphogenesis);GO:0070831(basement membrane assembly);GO:0085029(extracellular matrix assem…	ENOG410XRDC(Laminin, alpha)	K05635	laminin, gamma 1	-	dmo04512(ECM-receptor interaction)	A0A0L0C664.1 PF00052.16;Laminin_B;
TRINITY_DN12257_c0_g1	252	TRINITY_DN12257_c0_g1_i1;TRINITY_DN12257_c0_g1_i2	PREDICTED: glucose dehydrogenase [FAD, quinone] [Bactrocera latifrons]	Gld	Glucose dehydrogenase [FAD, quinone] OS=Drosophila pseudoobscura pseudoobscura GN=Gld PE=3 SV=4	GO:0016614(oxidoreductase activity, acting on CH-OH group of donors);GO:0050660(flavin adenine dinucleotide binding);GO:0055114(oxidation-reduction process)	COG2303(oxidoreductase)	NA	NA	NA	NA(NA)	A0A0L0CD95.1 PF05199.11;GMC_oxred_C;
TRINITY_DN12258_c0_g1	207	TRINITY_DN12258_c0_g1_i1	-	-	-	-	-	-	-	-	-	-
TRINITY_DN12260_c0_g1	282	TRINITY_DN12260_c0_g1_i1;TRINITY_DN12260_c0_g1_i2;TRINITY_DN12260_c0_g1_i3	PREDICTED: LOW QUALITY PROTEIN: FAST kinase domain-containing protein 5, mitochondrial [Bactrocera dorsalis]	-	-	-	-	-	-	-	-	-
TRINITY_DN12261_c0_g1	218	TRINITY_DN12261_c0_g1_i1	PREDICTED: peptide transporter family 1 isoform X2 [Bactrocera dorsalis]	-	-	-	-	-	-	-	-	-
TRINITY_DN12262_c0_g1	345	TRINITY_DN12262_c0_g1_i1;TRINITY_DN12262_c0_g1_i2	-	-	-	-	-	-	-	-	-	-
TRINITY_DN12264_c0_g1	298	TRINITY_DN12264_c0_g1_i1	-	-	-	-	-	-	-	-	-	-
TRINITY_DN12268_c0_g1	476	TRINITY_DN12268_c0_g1_i1;TRINITY_DN12268_c0_g1_i2	PREDICTED: uncharacterized protein LOC105221847 [Bactrocera dorsalis]	-	-	-	-	-	-	-	-	-
TRINITY_DN12272_c1_g1	254	TRINITY_DN12272_c1_g1_i1	-	-	-	-	-	-	-	-	-	-
TRINITY_DN12274_c0_g1	388	TRINITY_DN12274_c0_g1_i1;TRINITY_DN12274_c0_g1_i2;TRINITY_DN12274_c0_g1_i3	PREDICTED: dihydropyrimidine dehydrogenase [NADP(+)] [Bactrocera latifrons]	Dpyd	Dihydropyrimidine dehydrogenase [NADP(+)] OS=Rattus norvegicus GN=Dpyd PE=2 SV=1	GO:0002058(uracil binding);GO:0004159(dihydrouracil dehydrogenase (NAD+) activity);GO:0005506(iron ion binding);GO:0005737(cytoplasm);GO:0005829(cytosol);GO:0006145(purine nucleobase catabolic process);GO:0006208(pyrimidine nucleobase catabolic process);GO:0006210(thymine catabolic process);GO:0006212(uracil catabolic process);GO:0006214(thymidine catabolic process);GO:0007568(aging);GO:0007584(r…	COG0167(Catalyzes the conversion of dihydroorotate to orotate);COG0493(metal cluster binding);COG1146(metal cluster binding)	K00207	dihydropyrimidine dehydrogenase (NADP+)	EC:1.3.1.2	mde00240(Pyrimidine metabolism);mde00410(beta-Alanine metabolism);mde00770(Pantothenate and CoA biosynthesis);mde00983(Drug metabolism - other enzymes)	A0A0L0CL49.1 PF07992.12;Pyr_redox_2;
TRINITY_DN12278_c0_g1	272	TRINITY_DN12278_c0_g1_i1	PREDICTED: uncharacterized protein LOC108358867 isoform X1 [Rhagoletis zephyria]	-	-	-	-	-	-	-	-	-
TRINITY_DN1227_c0_g1	240	TRINITY_DN1227_c0_g1_i1	-	-	-	-	-	-	-	-	-	-
TRINITY_DN12280_c0_g1	387	TRINITY_DN12280_c0_g1_i1;TRINITY_DN12280_c0_g1_i2	-	-	-	-	-	-	-	-	-	-
TRINITY_DN12281_c0_g1	213	TRINITY_DN12281_c0_g1_i1	PREDICTED: mediator of RNA polymerase II transcription subunit 14 [Bactrocera dorsalis]	MED14	Mediator of RNA polymerase II transcription subunit 14 OS=Drosophila pseudoobscura pseudoobscura GN=MED14 PE=3 SV=2	GO:0006366(transcription by RNA polymerase II);GO:0016592(mediator complex)	ENOG410XWK4(Component of the Mediator complex, a coactivator involved in the regulated transcription of nearly all RNA polymerase II-dependent genes. Mediator functions as a bridge to convey information from gene-specific regulatory proteins to the basal RNA polymerase II transcription machinery. Mediator is recruited to promoters by direct interactions with regulatory proteins and serves as a sc…	NA	NA	NA	NA(NA)	-
TRINITY_DN12282_c0_g1	313	TRINITY_DN12282_c0_g1_i1;TRINITY_DN12282_c0_g1_i2	hypothetical protein AND_008443 [Anopheles darlingi]	-	-	-	ENOG410ZKQN(EGF_like)	NA	NA	NA	NA(NA)	B0W3Y5.1 PF07645.13;EGF_CA;
TRINITY_DN12283_c0_g1	226	TRINITY_DN12283_c0_g1_i1	GATOR complex protein WDR59 [Ceratitis capitata]	CG4705	WD repeat-containing protein 59 homolog OS=Drosophila melanogaster GN=CG4705 PE=1 SV=3	GO:0032008(positive regulation of TOR signaling);GO:0034198(cellular response to amino acid starvation);GO:0035859(Seh1-associated complex);GO:0061700(GATOR2 complex)	COG2319(wd repeat)	K20409	WD repeat-containing protein 59	-	dan04150(mTOR signaling pathway)	B4KI06.1 PF00400.30;WD40;
TRINITY_DN12284_c0_g1	244	TRINITY_DN12284_c0_g1_i1	PREDICTED: G-protein coupled receptor Mth2-like [Bactrocera latifrons]	-	-	-	ENOG4111I4H(g-protein coupled receptor)	-	-	-	-	A0A0L0BV92.1 PF00002.22;7tm_2;
TRINITY_DN12285_c0_g1	208	TRINITY_DN12285_c0_g1_i1	PREDICTED: LOW QUALITY PROTEIN: tyrosine-protein kinase PR2 [Bactrocera dorsalis]	-	-	-	-	-	-	-	-	-
TRINITY_DN12287_c0_g1	228	TRINITY_DN12287_c0_g1_i1	-	-	-	-	-	-	-	-	-	-
TRINITY_DN12290_c0_g1	283	TRINITY_DN12290_c0_g1_i1	-	-	-	-	-	-	-	-	-	-
TRINITY_DN12292_c0_g1	232	TRINITY_DN12292_c0_g1_i1;TRINITY_DN12292_c0_g1_i2	PREDICTED: E3 ubiquitin-protein ligase SH3RF1, partial [Bactrocera oleae]	-	-	-	-	-	-	-	-	-
TRINITY_DN12293_c0_g2	241	TRINITY_DN12293_c0_g2_i1	ras-related protein Rab-9B [Ceratitis capitata]	RAB9B	Ras-related protein Rab-9B OS=Homo sapiens GN=RAB9B PE=1 SV=1	GO:0003924(GTPase activity);GO:0005515(protein binding);GO:0005525(GTP binding);GO:0005769(early endosome);GO:0005770(late endosome);GO:0005802(trans-Golgi network);GO:0006886(intracellular protein transport);GO:0008021(synaptic vesicle);GO:0012505(endomembrane system);GO:0016192(vesicle-mediated transport);GO:0030139(endocytic vesicle);GO:0031982(vesicle);GO:0032482(Rab protein signal transducti…	ENOG410XNZV(member RAS oncogene family)	NA	NA	NA	NA(NA)	A0A0L0BRW4.1 PF00071.20;Ras;
TRINITY_DN12294_c1_g3	229	TRINITY_DN12294_c1_g3_i1	PREDICTED: out at first protein [Bactrocera dorsalis]	oaf	Out at first protein OS=Drosophila melanogaster GN=oaf PE=1 SV=2	GO:0016321(female meiosis chromosome segregation)	ENOG410XPW3(OAF homolog (Drosophila))	-	-	-	-	A4V013.1 PF14941.4;OAF;
TRINITY_DN12295_c0_g1	280	TRINITY_DN12295_c0_g1_i1;TRINITY_DN12295_c0_g1_i2	PREDICTED: trifunctional purine biosynthetic protein adenosine-3 [Bactrocera dorsalis]	ade3	Trifunctional purine biosynthetic protein adenosine-3 OS=Drosophila pseudoobscura pseudoobscura GN=ade3 PE=3 SV=2	GO:0004637(phosphoribosylamine-glycine ligase activity);GO:0004641(phosphoribosylformylglycinamidine cyclo-ligase activity);GO:0004644(phosphoribosylglycinamide formyltransferase activity);GO:0005524(ATP binding);GO:0005829(cytosol);GO:0006189('de novo' IMP biosynthetic process);GO:0009113(purine nucleobase biosynthetic process);GO:0046872(metal ion binding)	COG0150(phosphoribosylaminoimidazole synthetase);COG0151(Phosphoribosylglycinamide synthetase);COG0299(phosphoribosylglycinamide formyltransferase)	K11787	phosphoribosylamine--glycine ligase / phosphoribosylglycinamide formyltransferase / phosphoribosylformylglycinamidine cyclo-ligase	EC:6.3.4.13 2.1.2.2 6.3.3.1	mde00230(Purine metabolism);mde00670(One carbon pool by folate)	A0A0L0BVF6.1 PF02769.20;AIRS_C;
TRINITY_DN12296_c0_g1	331	TRINITY_DN12296_c0_g1_i1;TRINITY_DN12296_c0_g1_i2	PREDICTED: uncharacterized protein LOC105224569 [Bactrocera dorsalis]	-	-	GO:0005089(Rho guanyl-nucleotide exchange factor activity);GO:0005575(cellular_component);GO:0007474(imaginal disc-derived wing vein specification);GO:0007480(imaginal disc-derived leg morphogenesis);GO:0017160(Ral GTPase binding);GO:0032489(regulation of Cdc42 protein signal transduction)	ENOG410XR81(pleckstrin homology domain containing, family G (with RhoGef domain) member)	-	-	-	-	-
TRINITY_DN12298_c0_g1	372	TRINITY_DN12298_c0_g1_i1;TRINITY_DN12298_c0_g1_i2;TRINITY_DN12298_c0_g1_i3	-	-	-	-	-	-	-	-	-	-
TRINITY_DN12299_c0_g1	220	TRINITY_DN12299_c0_g1_i1	PREDICTED: EF-hand calcium-binding domain-containing protein 1-like [Bactrocera latifrons]	-	-	GO:0005509(calcium ion binding)	COG5126(Calcium-binding protein)	-	-	-	-	-
TRINITY_DN12300_c0_g1	220	TRINITY_DN12300_c0_g1_i1	-	-	-	-	-	-	-	-	-	-
TRINITY_DN12303_c0_g1	209	TRINITY_DN12303_c0_g1_i1	-	-	-	-	-	-	-	-	-	-
TRINITY_DN12303_c0_g2	280	TRINITY_DN12303_c0_g2_i1	-	-	-	-	-	-	-	-	-	-
TRINITY_DN12304_c0_g1	256	TRINITY_DN12304_c0_g1_i1	PREDICTED: probable cytochrome P450 6v1 [Bactrocera latifrons]	Cyp6v1	Probable cytochrome P450 6v1 OS=Drosophila melanogaster GN=Cyp6v1 PE=2 SV=1	GO:0005506(iron ion binding);GO:0016491(oxidoreductase activity);GO:0016705(oxidoreductase activity, acting on paired donors, with incorporation or reduction of molecular oxygen);GO:0020037(heme binding);GO:0046680(response to DDT);GO:0046701(insecticide catabolic process);GO:0055114(oxidation-reduction process)	COG2124(Cytochrome p450)	NA	NA	NA	NA(NA)	B4L358.2 PF00067.20;p450;
TRINITY_DN12305_c0_g1	242	TRINITY_DN12305_c0_g1_i1	-	-	-	-	-	-	-	-	-	-
TRINITY_DN12306_c0_g2	211	TRINITY_DN12306_c0_g2_i1	PREDICTED: uncharacterized protein Bab2 isoform X2 [Bactrocera dorsalis]	-	-	GO:0003676(nucleic acid binding);GO:0005634(nucleus);GO:0006357(regulation of transcription by RNA polymerase II)	ENOG410ZRM7(BTB/POZ domain)	-	-	-	-	B4QM35.1 PF00651.29;BTB;
TRINITY_DN12306_c0_g3	201	TRINITY_DN12306_c0_g3_i1	PREDICTED: uncharacterized protein LOC108976757 isoform X1 [Bactrocera latifrons]	-	-	-	-	-	-	-	-	-
TRINITY_DN12307_c0_g1	276	TRINITY_DN12307_c0_g1_i1	PREDICTED: uncharacterized protein LOC105212000 [Zeugodacus cucurbitae]	-	-	GO:0005575(cellular_component);GO:0016042(lipid catabolic process);GO:0016298(lipase activity);GO:0052689(carboxylic ester hydrolase activity)	ENOG410Y92X(pancreatic)	-	-	-	-	-
TRINITY_DN12308_c0_g1	223	TRINITY_DN12308_c0_g1_i1	PREDICTED: alpha-aminoadipic semialdehyde synthase, mitochondrial [Bactrocera dorsalis]	-	-	GO:0004753(saccharopine dehydrogenase activity);GO:0005737(cytoplasm);GO:0006091(generation of precursor metabolites and energy);GO:0019878(lysine biosynthetic process via aminoadipic acid);GO:0031060(regulation of histone methylation);GO:0034969(histone arginine methylation);GO:0055114(oxidation-reduction process)	COG1748(saccharopine dehydrogenase)	K14157	alpha-aminoadipic semialdehyde synthase	EC:1.5.1.8 1.5.1.9	dgr00310(Lysine degradation)	-
TRINITY_DN12310_c0_g1	304	TRINITY_DN12310_c0_g1_i1	PREDICTED: FERM domain-containing protein 8 [Bactrocera dorsalis]	frmd8	FERM domain-containing protein 8 OS=Xenopus laevis GN=frmd8 PE=2 SV=1	GO:0003674(molecular_function);GO:0005856(cytoskeleton);GO:0005886(plasma membrane);GO:0030178(negative regulation of Wnt signaling pathway);GO:0070201(regulation of establishment of protein localization)	ENOG410ZV6V(KRIT1, ankyrin repeat containing)	-	-	-	-	D6WPE2.1 PF00373.16;FERM_M;
TRINITY_DN12313_c0_g1	206	TRINITY_DN12313_c0_g1_i1	PREDICTED: zinc transporter 9 [Zeugodacus cucurbitae]	SLC30A9	Zinc transporter 9 OS=Homo sapiens GN=SLC30A9 PE=1 SV=1	GO:0006812(cation transport);GO:0008324(cation transmembrane transporter activity);GO:0016021(integral component of membrane);GO:0055085(transmembrane transport)	COG0053(cation diffusion facilitator family transporter)	NA	NA	NA	NA(NA)	A0A0L0BM76.1 PF01545.19;Cation_efflux;
TRINITY_DN12314_c0_g1	201	TRINITY_DN12314_c0_g1_i1;TRINITY_DN12314_c0_g1_i2	-	-	-	-	-	-	-	-	-	-
TRINITY_DN12315_c0_g1	244	TRINITY_DN12315_c0_g1_i1	uncharacterized protein Dwil_GK15356 [Drosophila willistoni]	Tig	Tiggrin OS=Drosophila melanogaster GN=Tig PE=1 SV=2	GO:0005178(integrin binding);GO:0005604(basement membrane);GO:0006909(phagocytosis);GO:0007411(axon guidance);GO:0031012(extracellular matrix);GO:0031589(cell-substrate adhesion);GO:0033627(cell adhesion mediated by integrin);GO:0033628(regulation of cell adhesion mediated by integrin);GO:0034446(substrate adhesion-dependent cell spreading);GO:0072499(photoreceptor cell axon guidance)	ENOG4110N3J(NA)	-	-	-	-	-
TRINITY_DN12318_c0_g1	416	TRINITY_DN12318_c0_g1_i1;TRINITY_DN12318_c0_g1_i2	40S ribosomal protein S17 [Bos indicus x Bos taurus]	RPS17	40S ribosomal protein S17 OS=Canis lupus familiaris GN=RPS17 PE=2 SV=2	GO:0000028(ribosomal small subunit assembly);GO:0022627(cytosolic small ribosomal subunit)	COG1383(Ribosomal protein)	K02962	small subunit ribosomal protein S17e	-	mmu03010(Ribosome)	H2L7Q5.1 PF00833.16;Ribosomal_S17e;
TRINITY_DN12319_c0_g1	250	TRINITY_DN12319_c0_g1_i1;TRINITY_DN12319_c0_g1_i2	-	-	-	-	-	-	-	-	-	-
TRINITY_DN12320_c0_g1	206	TRINITY_DN12320_c0_g1_i1	PREDICTED: WD repeat-containing protein mio [Bactrocera dorsalis]	mio	WD repeat-containing protein mio OS=Drosophila melanogaster GN=mio PE=1 SV=2	GO:0001674(female germ cell nucleus);GO:0005764(lysosome);GO:0006302(double-strand break repair);GO:0007293(germarium-derived egg chamber formation);GO:0009994(oocyte differentiation);GO:0010507(negative regulation of autophagy);GO:0030716(oocyte fate determination);GO:0032008(positive regulation of TOR signaling);GO:0034198(cellular response to amino acid starvation);GO:0035859(Seh1-associated c…	ENOG410YY2R(missing oocyte, meiosis regulator, homolog (Drosophila))	K20407	WD repeat-containing protein mio	-	mde04150(mTOR signaling pathway)	A0A0L0CP84.1 PF17034.3;zinc_ribbon_16;
TRINITY_DN12321_c0_g1	298	TRINITY_DN12321_c0_g1_i1	pleckstrin homology-like domain family B member 2 isoform X2 [Ceratitis capitata]	-	-	-	-	-	-	-	-	-
TRINITY_DN12323_c0_g1	493	TRINITY_DN12323_c0_g1_i1;TRINITY_DN12323_c0_g1_i2	PREDICTED: serine/arginine repetitive matrix protein 2 isoform X4 [Bactrocera dorsalis]	-	-	-	-	-	-	-	-	-
TRINITY_DN12327_c0_g1	242	TRINITY_DN12327_c0_g1_i1	PREDICTED: uncharacterized protein LOC108970684 [Bactrocera latifrons]	-	-	GO:0003674(molecular_function);GO:0005887(integral component of plasma membrane);GO:0007606(sensory perception of chemical stimulus);GO:0050808(synapse organization)	ENOG410YI3P(Immunoglobulin V-set domain)	-	-	-	-	Q29GK1.3 PF00047.23;ig;
TRINITY_DN12328_c0_g1	309	TRINITY_DN12328_c0_g1_i1	-	-	-	-	-	-	-	-	-	-
TRINITY_DN12329_c0_g1	243	TRINITY_DN12329_c0_g1_i1;TRINITY_DN12329_c0_g1_i2	PREDICTED: uncharacterized protein LOC108973226 [Bactrocera latifrons]	-	-	-	-	-	-	-	-	-
TRINITY_DN12330_c0_g3	459	TRINITY_DN12330_c0_g3_i1	60S ribosomal protein L8 [Macaca fascicularis]	RPL8	60S ribosomal protein L8 OS=Bos taurus GN=RPL8 PE=2 SV=3	GO:0002181(cytoplasmic translation);GO:0003735(structural constituent of ribosome);GO:0005730(nucleolus);GO:0005925(focal adhesion);GO:0016020(membrane);GO:0019843(rRNA binding);GO:0022625(cytosolic large ribosomal subunit)	COG0090(One of the primary rRNA binding proteins. Required for association of the 30S and 50S subunits to form the 70S ribosome, for tRNA binding and peptide bond formation. It has been suggested to have peptidyltransferase activity)	K02938	large subunit ribosomal protein L8e	-	hsa03010(Ribosome)	W5PSW9.1 PF03947.16;Ribosomal_L2_C;
TRINITY_DN12331_c0_g1	275	TRINITY_DN12331_c0_g1_i1;TRINITY_DN12331_c0_g1_i2	PREDICTED: uncharacterized protein LOC105221012 isoform X1 [Zeugodacus cucurbitae]	-	-	-	-	-	-	-	-	-
TRINITY_DN12332_c0_g1	242	TRINITY_DN12332_c0_g1_i1	-	-	-	-	-	-	-	-	-	-
TRINITY_DN12332_c0_g2	211	TRINITY_DN12332_c0_g2_i1	-	-	-	-	-	-	-	-	-	-
TRINITY_DN12333_c0_g2	232	TRINITY_DN12333_c0_g2_i1	-	-	-	-	-	-	-	-	-	-
TRINITY_DN12333_c0_g3	293	TRINITY_DN12333_c0_g3_i1	-	-	-	-	-	-	-	-	-	-
TRINITY_DN12338_c0_g1	364	TRINITY_DN12338_c0_g1_i1;TRINITY_DN12338_c0_g1_i2	PREDICTED: LOW QUALITY PROTEIN: uncharacterized protein LOC105225196 [Bactrocera dorsalis]	-	Trypsin I-P1 OS=Gallus gallus PE=2 SV=1	GO:0004252(serine-type endopeptidase activity);GO:0005615(extracellular space);GO:0006508(proteolysis);GO:0007586(digestion)	COG5640(protease)	K01312	trypsin	EC:3.4.21.4	sfm04080(Neuroactive ligand-receptor interaction)	A0A0Q9WMK5.1 PF00089.24;Trypsin;
TRINITY_DN12339_c0_g1	208	TRINITY_DN12339_c0_g1_i1	PREDICTED: nidogen-2 [Bactrocera oleae]	-	-	GO:0005509(calcium ion binding);GO:0005604(basement membrane);GO:0007160(cell-matrix adhesion)	ENOG410XR8N(nidogen 1)	NA	NA	NA	NA(NA)	-
TRINITY_DN1233_c0_g1	233	TRINITY_DN1233_c0_g1_i1	-	-	-	-	-	-	-	-	-	-
TRINITY_DN12340_c0_g1	231	TRINITY_DN12340_c0_g1_i1	-	-	-	-	-	-	-	-	-	-
TRINITY_DN12342_c0_g1	218	TRINITY_DN12342_c0_g1_i1	-	-	-	-	-	-	-	-	-	-
TRINITY_DN12347_c0_g1	225	TRINITY_DN12347_c0_g1_i1	PREDICTED: cubilin homolog [Bactrocera dorsalis]	Cubn	Cubilin homolog OS=Drosophila melanogaster GN=Cubn PE=2 SV=3	GO:0005509(calcium ion binding);GO:0097017(renal protein absorption);GO:0097206(nephrocyte filtration)	ENOG410ZPX7(Meprin A)	NA	NA	NA	NA(NA)	B4R754.1 PF00431.18;CUB;
TRINITY_DN12349_c0_g1	259	TRINITY_DN12349_c0_g1_i1	PREDICTED: tiggrin [Bactrocera latifrons]	-	-	-	-	-	-	-	-	-
TRINITY_DN12350_c0_g1	378	TRINITY_DN12350_c0_g1_i1;TRINITY_DN12350_c0_g1_i2	-	-	-	-	-	-	-	-	-	-
TRINITY_DN12353_c0_g1	205	TRINITY_DN12353_c0_g1_i1	PREDICTED: kinesin-like protein KIF19 [Zeugodacus cucurbitae]	-	-	GO:0003777(microtubule motor activity);GO:0005524(ATP binding);GO:0005871(kinesin complex);GO:0005874(microtubule);GO:0007018(microtubule-based movement);GO:0008017(microtubule binding);GO:0008574(ATP-dependent microtubule motor activity, plus-end-directed);GO:0016887(ATPase activity)	COG5059(Kinesin family member)	NA	NA	NA	NA(NA)	-
TRINITY_DN12355_c0_g1	231	TRINITY_DN12355_c0_g1_i1	largest subunit of the RNA polymerase II complex [Drosophila madeirensis]	RpII215	DNA-directed RNA polymerase II subunit RPB1 OS=Drosophila melanogaster GN=RpII215 PE=3 SV=4	GO:0001055(RNA polymerase II activity);GO:0003677(DNA binding);GO:0003899(DNA-directed 5'-3' RNA polymerase activity);GO:0005634(nucleus);GO:0005665(DNA-directed RNA polymerase II, core complex);GO:0005700(polytene chromosome);GO:0005703(polytene chromosome puff);GO:0006366(transcription by RNA polymerase II);GO:0007095(mitotic G2 DNA damage checkpoint)	COG0086(DNA-dependent RNA polymerase catalyzes the transcription of DNA into RNA using the four ribonucleoside triphosphates as substrates (By similarity))	K03006	DNA-directed RNA polymerase II subunit RPB1	EC:2.7.7.6	dme00230(Purine metabolism);dme00240(Pyrimidine metabolism);dme03020(RNA polymerase)	B4L732.1 PF04998.15;RNA_pol_Rpb1_5;
TRINITY_DN12358_c0_g1	233	TRINITY_DN12358_c0_g1_i1	PREDICTED: thyroid receptor-interacting protein 11 isoform X1 [Bactrocera latifrons]	-	-	GO:0000137(Golgi cis cisterna);GO:0000139(Golgi membrane);GO:0005795(Golgi stack);GO:0007030(Golgi organization);GO:0016192(vesicle-mediated transport);GO:0017137(Rab GTPase binding)	ENOG410XT0E(thyroid hormone receptor interactor 11)	-	-	-	-	-
TRINITY_DN12359_c1_g1	739	TRINITY_DN12359_c1_g1_i1;TRINITY_DN12359_c1_g1_i2;TRINITY_DN12359_c1_g1_i3;TRINITY_DN12359_c1_g1_i4;TRINITY_DN12359_c1_g1_i5	PREDICTED: LOW QUALITY PROTEIN: nascent polypeptide-associated complex subunit alpha, muscle-specific form [Bactrocera dorsalis]	-	-	-	-	-	-	-	-	-
TRINITY_DN12362_c0_g1	293	TRINITY_DN12362_c0_g1_i1;TRINITY_DN12362_c0_g1_i2	-	-	-	-	-	-	-	-	-	-
TRINITY_DN12367_c0_g1	283	TRINITY_DN12367_c0_g1_i1;TRINITY_DN12367_c0_g1_i2	-	-	-	-	-	-	-	-	-	-
TRINITY_DN12368_c0_g1	220	TRINITY_DN12368_c0_g1_i1	-	-	-	-	-	-	-	-	-	-
TRINITY_DN12369_c0_g1	363	TRINITY_DN12369_c0_g1_i1;TRINITY_DN12369_c0_g1_i2;TRINITY_DN12369_c0_g1_i3	PREDICTED: ATP-binding cassette sub-family G member 5 [Bactrocera dorsalis]	-	-	GO:0005524(ATP binding);GO:0005886(plasma membrane);GO:0016021(integral component of membrane);GO:0017127(cholesterol transporter activity);GO:0034041(sterol-transporting ATPase activity);GO:0042626(ATPase activity, coupled to transmembrane movement of substances);GO:0055085(transmembrane transport)	COG1131((ABC) transporter)	-	-	-	-	Q16QK4.1 PF01061.22;ABC2_membrane;
TRINITY_DN12370_c0_g1	262	TRINITY_DN12370_c0_g1_i1	PREDICTED: protein late bloomer [Bactrocera dorsalis]	-	-	-	-	-	-	-	-	A0A0L0CAL6.1 PF00335.18;Tetraspannin;
TRINITY_DN12372_c0_g1	466	TRINITY_DN12372_c0_g1_i1	PREDICTED: sphingomyelin phosphodiesterase isoform X1 [Zeugodacus cucurbitae]	SMPD1	Sphingomyelin phosphodiesterase OS=Bos taurus GN=SMPD1 PE=2 SV=1	GO:0004767(sphingomyelin phosphodiesterase activity);GO:0006685(sphingomyelin catabolic process)	ENOG410YYPB(Sphingomyelin phosphodiesterase)	K12350	sphingomyelin phosphodiesterase	EC:3.1.4.12	dgr00600(Sphingolipid metabolism);dgr04142(Lysosome)	B4MYD9.2 PF00149.26;Metallophos;
TRINITY_DN12373_c0_g1	218	TRINITY_DN12373_c0_g1_i1	-	-	-	-	-	-	-	-	-	-
TRINITY_DN12374_c0_g1	589	TRINITY_DN12374_c0_g1_i1;TRINITY_DN12374_c0_g1_i2	-	-	-	-	-	-	-	-	-	-
TRINITY_DN12381_c0_g1	248	TRINITY_DN12381_c0_g1_i1	PREDICTED: uncharacterized protein LOC105213299 [Zeugodacus cucurbitae]	-	-	GO:0003674(molecular_function);GO:0005575(cellular_component);GO:0008150(biological_process)	ENOG410Y7M5(NA)	-	-	-	-	-
TRINITY_DN12383_c0_g1	354	TRINITY_DN12383_c0_g1_i1	PREDICTED: mitogen-activated protein kinase kinase kinase 4 isoform X1 [Zeugodacus cucurbitae]	Map3k4	Mitogen-activated protein kinase kinase kinase 4 OS=Mus musculus GN=Map3k4 PE=1 SV=2	GO:0000165(MAPK cascade);GO:0001934(positive regulation of protein phosphorylation);GO:0002385(mucosal immune response);GO:0004674(protein serine/threonine kinase activity);GO:0004709(MAP kinase kinase kinase activity);GO:0005524(ATP binding);GO:0005737(cytoplasm);GO:0006468(protein phosphorylation);GO:0006979(response to oxidative stress);GO:0007346(regulation of mitotic cell cycle);GO:0023014(s…	ENOG410XQZE(kinase kinase kinase)	K04428	mitogen-activated protein kinase kinase kinase 4	EC:2.7.11.25	dwi04013(MAPK signaling pathway - fly);dwi04624(Toll and Imd signaling pathway)	Q299W4.2 PF00069.23;Pkinase;
TRINITY_DN12384_c0_g1	314	TRINITY_DN12384_c0_g1_i1	PREDICTED: probable serine/threonine-protein kinase nek3 [Bactrocera dorsalis]	-	-	GO:0005576(extracellular region);GO:0006030(chitin metabolic process);GO:0008061(chitin binding);GO:0050965(detection of temperature stimulus involved in sensory perception of pain)	ENOG4111P12(Chitin binding Peritrophin-A domain)	-	-	-	-	-
TRINITY_DN12385_c0_g1	696	TRINITY_DN12385_c0_g1_i1;TRINITY_DN12385_c0_g1_i10;TRINITY_DN12385_c0_g1_i11;TRINITY_DN12385_c0_g1_i12;TRINITY_DN12385_c0_g1_i13;TRINITY_DN12385_c0_g1_i2;TRINITY_DN12385_c0_g1_i3;TRINITY_DN12385_c0_g1_i4;TRINITY_DN12385_c0_g1_i5;TRINITY_DN12385_c0_g1_i6;TRINITY_DN12385_c0_g1_i7;TRINITY_DN12385_c0_g1_i8;TRINITY_DN12385_c0_g1_i9	PREDICTED: LOW QUALITY PROTEIN: CAD protein [Bactrocera dorsalis]	r	CAD protein OS=Drosophila melanogaster GN=r PE=1 SV=3	GO:0000050(urea cycle);GO:0004070(aspartate carbamoyltransferase activity);GO:0004087(carbamoyl-phosphate synthase (ammonia) activity);GO:0004088(carbamoyl-phosphate synthase (glutamine-hydrolyzing) activity);GO:0004151(dihydroorotase activity);GO:0005737(cytoplasm);GO:0006207('de novo' pyrimidine nucleobase biosynthetic process);GO:0006526(arginine biosynthetic process)	COG0458(carbamoyl-phosphate synthetase ammonia chain);COG0505(carbamoyl-phosphate synthetase glutamine chain);COG0540(aspartate transcarbamylase)	K11540	carbamoyl-phosphate synthase / aspartate carbamoyltransferase / dihydroorotase	EC:6.3.5.5 2.1.3.2 3.5.2.3	mde00240(Pyrimidine metabolism);mde00250(Alanine, aspartate and glutamate metabolism)	A0A0L0CHK7.1 PF00185.22;OTCace;
TRINITY_DN12386_c0_g1	801	TRINITY_DN12386_c0_g1_i1	-	-	-	-	-	-	-	-	-	-
TRINITY_DN12386_c0_g2	273	TRINITY_DN12386_c0_g2_i1	-	-	-	-	-	-	-	-	-	-
TRINITY_DN12388_c0_g1	364	TRINITY_DN12388_c0_g1_i1	-	-	-	-	-	-	-	-	-	-
TRINITY_DN12388_c0_g2	279	TRINITY_DN12388_c0_g2_i1	-	-	-	-	-	-	-	-	-	-
TRINITY_DN12389_c0_g1	571	TRINITY_DN12389_c0_g1_i1	PREDICTED: HEAT repeat-containing protein 1 homolog [Bactrocera dorsalis]	l(2)k09022	HEAT repeat-containing protein 1 homolog OS=Drosophila melanogaster GN=l(2)k09022 PE=2 SV=2	GO:0000462(maturation of SSU-rRNA from tricistronic rRNA transcript (SSU-rRNA, 5.8S rRNA, LSU-rRNA));GO:0009267(cellular response to starvation);GO:0030515(snoRNA binding);GO:0030686(90S preribosome);GO:0032040(small-subunit processome);GO:0034455(t-UTP complex);GO:0045943(positive regulation of transcription by RNA polymerase I)	ENOG410XNQQ(U3 small nucleolar RNA-associated protein 10)	K14550	U3 small nucleolar RNA-associated protein 10	-	mde03008(Ribosome biogenesis in eukaryotes)	-
TRINITY_DN12390_c0_g1	399	TRINITY_DN12390_c0_g1_i1	PREDICTED: uncharacterized protein LOC105226134 [Bactrocera dorsalis]	-	-	-	-	-	-	-	-	-
TRINITY_DN12391_c0_g1	656	TRINITY_DN12391_c0_g1_i1;TRINITY_DN12391_c0_g1_i2	PREDICTED: immunoglobulin domain-containing protein oig-4 [Bactrocera latifrons]	oig-4	Immunoglobulin domain-containing protein oig-4 OS=Caenorhabditis elegans GN=oig-4 PE=1 SV=1	GO:0007165(signal transduction)	ENOG4111K2I(IGc2)	NA	NA	NA	NA(NA)	B4LC64.1 PF07679.14;I-set;
TRINITY_DN12392_c0_g1	211	TRINITY_DN12392_c0_g1_i1	-	-	-	-	-	-	-	-	-	-
TRINITY_DN12393_c0_g1	308	TRINITY_DN12393_c0_g1_i1;TRINITY_DN12393_c0_g1_i2	PREDICTED: uncharacterized protein LOC105224774 [Bactrocera dorsalis]	-	-	-	COG5422(guanine nucleotide exchange factor)	NA	NA	NA	NA(NA)	-
TRINITY_DN12397_c0_g1	321	TRINITY_DN12397_c0_g1_i1	PREDICTED: O-acetyl-ADP-ribose deacetylase 1 [Bactrocera dorsalis]	OARD1	O-acetyl-ADP-ribose deacetylase 1 OS=Homo sapiens GN=OARD1 PE=1 SV=2	GO:0001883(purine nucleoside binding);GO:0005575(cellular_component);GO:0042278(purine nucleoside metabolic process)	ENOG4111MFZ(O-acyl-ADP-ribose deacylase 1)	-	-	-	-	B4J140.1 PF01661.19;Macro;
TRINITY_DN12398_c0_g1	225	TRINITY_DN12398_c0_g1_i1;TRINITY_DN12398_c0_g1_i2	PREDICTED: LOW QUALITY PROTEIN: V-type proton ATPase 116 kDa subunit a [Bactrocera dorsalis]	-	-	GO:0000220(vacuolar proton-transporting V-type ATPase, V0 domain);GO:0005886(plasma membrane);GO:0007035(vacuolar acidification);GO:0015986(ATP synthesis coupled proton transport);GO:0015991(ATP hydrolysis coupled proton transport);GO:0016471(vacuolar proton-transporting V-type ATPase complex);GO:0046961(proton-transporting ATPase activity, rotational mechanism);GO:0051117(ATPase binding);GO:0070…	COG1269(ATPase 116 kDa subunit)	K02154	V-type H+-transporting ATPase subunit a	-	prap00190(Oxidative phosphorylation);prap04145(Phagosome);prap04142(Lysosome)	-
TRINITY_DN12400_c0_g1	229	TRINITY_DN12400_c0_g1_i1	PREDICTED: protein rolling stone isoform X2 [Bactrocera dorsalis]	-	-	-	ENOG411226V(NA)	-	-	-	-	-
TRINITY_DN12401_c0_g1	440	TRINITY_DN12401_c0_g1_i1;TRINITY_DN12401_c0_g1_i2	-	-	-	-	-	-	-	-	-	-
TRINITY_DN12402_c0_g1	352	TRINITY_DN12402_c0_g1_i1;TRINITY_DN12402_c0_g1_i2	-	-	-	-	-	-	-	-	-	-
TRINITY_DN12403_c0_g1	217	TRINITY_DN12403_c0_g1_i1;TRINITY_DN12403_c0_g1_i2	PREDICTED: LOW QUALITY PROTEIN: zinc finger protein 93 [Bactrocera dorsalis]	-	-	-	-	-	-	-	-	-
TRINITY_DN12404_c0_g1	264	TRINITY_DN12404_c0_g1_i1	-	-	-	-	-	-	-	-	-	-
TRINITY_DN12404_c0_g2	347	TRINITY_DN12404_c0_g2_i1;TRINITY_DN12404_c0_g2_i2	-	-	-	-	-	-	-	-	-	-
TRINITY_DN12406_c0_g1	211	TRINITY_DN12406_c0_g1_i1	PREDICTED: acyl-CoA Delta(11) desaturase [Bactrocera dorsalis]	-	-	-	-	-	-	-	-	-
TRINITY_DN12406_c1_g1	300	TRINITY_DN12406_c1_g1_i1	-	-	-	-	-	-	-	-	-	-
TRINITY_DN12407_c0_g1	393	TRINITY_DN12407_c0_g1_i1;TRINITY_DN12407_c0_g1_i2	PREDICTED: peptide transporter family 1 isoform X2 [Bactrocera dorsalis]	-	-	GO:0005215(transporter activity);GO:0005887(integral component of plasma membrane);GO:0006857(oligopeptide transport);GO:0015333(peptide:proton symporter activity);GO:0016020(membrane);GO:0016021(integral component of membrane)	COG3104(transporter)	NA	NA	NA	NA(NA)	B3MQY8.1 PF00854.19;PTR2;
TRINITY_DN12409_c0_g1	207	TRINITY_DN12409_c0_g1_i1	-	-	-	-	-	-	-	-	-	-
TRINITY_DN12409_c0_g2	201	TRINITY_DN12409_c0_g2_i1	-	-	-	-	-	-	-	-	-	-
TRINITY_DN12410_c0_g1	278	TRINITY_DN12410_c0_g1_i1	-	-	-	-	-	-	-	-	-	-
TRINITY_DN12410_c0_g2	217	TRINITY_DN12410_c0_g2_i1	-	-	-	-	-	-	-	-	-	-
TRINITY_DN12411_c0_g1	287	TRINITY_DN12411_c0_g1_i1;TRINITY_DN12411_c0_g1_i2	PREDICTED: fibrillin-1 isoform X1 [Bactrocera dorsalis]	-	-	GO:0005509(calcium ion binding);GO:0007412(axon target recognition)	ENOG410XSTY(Latent transforming growth factor beta binding protein 2)	NA	NA	NA	NA(NA)	-
TRINITY_DN12412_c0_g1	356	TRINITY_DN12412_c0_g1_i1;TRINITY_DN12412_c0_g1_i2	-	-	-	-	-	-	-	-	-	-
TRINITY_DN12414_c0_g1	257	TRINITY_DN12414_c0_g1_i1	PREDICTED: probable phospholipid-transporting ATPase IA isoform X1 [Bactrocera oleae]	-	-	-	-	-	-	-	-	-
TRINITY_DN12417_c0_g1	390	TRINITY_DN12417_c0_g1_i1;TRINITY_DN12417_c0_g1_i2	-	-	-	-	-	-	-	-	-	-
TRINITY_DN12420_c0_g2	234	TRINITY_DN12420_c0_g2_i1	PREDICTED: myb-like protein A isoform X1 [Bactrocera dorsalis]	-	-	-	-	-	-	-	-	-
TRINITY_DN12423_c0_g1	286	TRINITY_DN12423_c0_g1_i1	PREDICTED: uncharacterized protein LOC105223768 [Bactrocera dorsalis]	-	-	-	COG0366(alpha amylase, catalytic)	-	-	-	-	A0A0L0CBK5.1 PF00128.22;Alpha-amylase;
TRINITY_DN12426_c0_g1	226	TRINITY_DN12426_c0_g1_i1	-	-	-	-	-	-	-	-	-	-
TRINITY_DN12427_c0_g1	222	TRINITY_DN12427_c0_g1_i1	PREDICTED: uncharacterized protein LOC105233851 [Bactrocera dorsalis]	-	-	-	ENOG4111FAF(NA)	-	-	-	-	-
TRINITY_DN12428_c0_g1	233	TRINITY_DN12428_c0_g1_i1	PREDICTED: LOW QUALITY PROTEIN: regulator of nonsense transcripts 2 [Rhagoletis zephyria]	-	-	GO:0000184(nuclear-transcribed mRNA catabolic process, nonsense-mediated decay);GO:0003723(RNA binding);GO:0005737(cytoplasm);GO:0005844(polysome);GO:0007274(neuromuscular synaptic transmission);GO:0016246(RNA interference);GO:0035145(exon-exon junction complex);GO:0035195(gene silencing by miRNA);GO:0050808(synapse organization)	ENOG410XQ1E(UPF2 regulator of nonsense transcripts homolog (yeast))	K14327	regulator of nonsense transcripts 2	-	dgr03013(RNA transport);dgr03015(mRNA surveillance pathway)	A0A0Q9WLR7.1 PF04050.12;Upf2;
TRINITY_DN12429_c0_g1	404	TRINITY_DN12429_c0_g1_i1	PREDICTED: uncharacterized protein LOC105208551 isoform X2 [Zeugodacus cucurbitae]	-	-	GO:0003383(apical constriction);GO:0003674(molecular_function);GO:0007015(actin filament organization);GO:0007160(cell-matrix adhesion);GO:0016324(apical plasma membrane);GO:0016476(regulation of embryonic cell shape)	ENOG410ZKIK(Zona pellucida-like domain)	-	-	-	-	T1IUF2.1 PF00100.21;Zona_pellucida;
TRINITY_DN1242_c0_g1	244	TRINITY_DN1242_c0_g1_i1	hypothetical protein CB1_001108037 [Camelus ferus]	ROMO1	Reactive oxygen species modulator 1 OS=Bos taurus GN=ROMO1 PE=3 SV=1	GO:0001302(replicative cell aging);GO:0003674(molecular_function);GO:0005739(mitochondrion);GO:0005743(mitochondrial inner membrane);GO:0008284(positive regulation of cell proliferation);GO:0016021(integral component of membrane);GO:0034614(cellular response to reactive oxygen species);GO:0042742(defense response to bacterium);GO:2000379(positive regulation of reactive oxygen species metabolic pr…	ENOG411279J(Reactive oxygen species modulator 1)	-	-	-	-	B5FW57.1 PF10247.7;Romo1;
TRINITY_DN12430_c0_g1	351	TRINITY_DN12430_c0_g1_i1;TRINITY_DN12430_c0_g1_i2;TRINITY_DN12430_c0_g1_i3	-	-	-	-	-	-	-	-	-	-
TRINITY_DN12432_c0_g1	214	TRINITY_DN12432_c0_g1_i1	PREDICTED: peroxisomal acyl-coenzyme A oxidase 3 isoform X1 [Bactrocera dorsalis]	-	-	GO:0003995(acyl-CoA dehydrogenase activity);GO:0003997(acyl-CoA oxidase activity);GO:0005777(peroxisome);GO:0006635(fatty acid beta-oxidation);GO:0006909(phagocytosis);GO:0016402(pristanoyl-CoA oxidase activity);GO:0033539(fatty acid beta-oxidation using acyl-CoA dehydrogenase);GO:0050660(flavin adenine dinucleotide binding);GO:0055088(lipid homeostasis);GO:0071949(FAD binding)	COG1960(acyl-CoA dehydrogenase)	K00232	acyl-CoA oxidase	EC:1.3.3.6	dan00071(Fatty acid degradation);dan00592(alpha-Linolenic acid metabolism);dan01040(Biosynthesis of unsaturated fatty acids);dan04146(Peroxisome)	A0A0L0BRV0.1 PF01756.17;ACOX;
TRINITY_DN12434_c0_g1	302	TRINITY_DN12434_c0_g1_i1	-	-	-	-	-	-	-	-	-	-
TRINITY_DN12435_c1_g2	208	TRINITY_DN12435_c1_g2_i1	PREDICTED: uncharacterized protein LOC105227136 [Bactrocera dorsalis]	-	-	-	-	-	-	-	-	-
TRINITY_DN12437_c0_g1	489	TRINITY_DN12437_c0_g1_i1;TRINITY_DN12437_c0_g1_i2;TRINITY_DN12437_c0_g1_i3	Rpl24 protein, partial [Mus musculus]	RPL24	60S ribosomal protein L24 OS=Bos taurus GN=RPL24 PE=2 SV=2	GO:0000027(ribosomal large subunit assembly);GO:0003735(structural constituent of ribosome);GO:0006412(translation);GO:0016020(membrane);GO:0022625(cytosolic large ribosomal subunit);GO:0070062(extracellular exosome);GO:1902626(assembly of large subunit precursor of preribosome)	COG2075(Ribosomal protein)	K02896	large subunit ribosomal protein L24e	-	hsa03010(Ribosome)	H2P9V3.1 PF01246.18;Ribosomal_L24e;
TRINITY_DN1243_c0_g1	219	TRINITY_DN1243_c0_g1_i1	-	-	-	-	-	-	-	-	-	-
TRINITY_DN12440_c1_g1	225	TRINITY_DN12440_c1_g1_i1;TRINITY_DN12440_c1_g1_i2	PREDICTED: putative nuclease HARBI1 [Rhagoletis zephyria]	-	-	-	-	-	-	-	-	-
TRINITY_DN12441_c0_g1	355	TRINITY_DN12441_c0_g1_i1	PREDICTED: probable 2-oxoglutarate dehydrogenase E1 component DHKTD1 homolog, mitochondrial [Bactrocera latifrons]	CG1544	Probable 2-oxoglutarate dehydrogenase E1 component DHKTD1 homolog, mitochondrial OS=Drosophila melanogaster GN=CG1544 PE=2 SV=2	GO:0004591(oxoglutarate dehydrogenase (succinyl-transferring) activity);GO:0005739(mitochondrion);GO:0005829(cytosol);GO:0006091(generation of precursor metabolites and energy);GO:0006099(tricarboxylic acid cycle);GO:0030976(thiamine pyrophosphate binding);GO:0031966(mitochondrial membrane);GO:0045252(oxoglutarate dehydrogenase complex)	COG0567(2-oxoglutarate dehydrogenase, E1)	NA	NA	NA	NA(NA)	-
TRINITY_DN12443_c0_g1	283	TRINITY_DN12443_c0_g1_i1	-	-	-	-	-	-	-	-	-	-
TRINITY_DN12444_c0_g1	226	TRINITY_DN12444_c0_g1_i1;TRINITY_DN12444_c0_g1_i2	unnamed protein product [Toxocara canis]	-	-	-	-	-	-	-	-	-
TRINITY_DN12445_c0_g1	204	TRINITY_DN12445_c0_g1_i1	PREDICTED: LOW QUALITY PROTEIN: uncharacterized protein LOC105229454 [Bactrocera dorsalis]	-	-	-	ENOG41110CD(BAI1-associated protein 2)	NA	NA	NA	NA(NA)	-
TRINITY_DN12446_c0_g1	253	TRINITY_DN12446_c0_g1_i1	uncharacterized protein LOC111683165 isoform X1 [Lucilia cuprina]	-	-	-	ENOG41122XB(LDLa)	-	-	-	-	-
TRINITY_DN12449_c0_g1	244	TRINITY_DN12449_c0_g1_i1	PREDICTED: prolyl 4-hydroxylase subunit alpha-2 [Bactrocera dorsalis]	-	-	-	ENOG410XS5J(prolyl 4-hydroxylase)	K00472	prolyl 4-hydroxylase	EC:1.14.11.2	dpo00330(Arginine and proline metabolism)	-
TRINITY_DN12451_c0_g1	229	TRINITY_DN12451_c0_g1_i1	PREDICTED: sulfhydryl oxidase 1 [Bactrocera dorsalis]	-	-	GO:0003756(protein disulfide isomerase activity);GO:0005615(extracellular space);GO:0006457(protein folding);GO:0016971(flavin-linked sulfhydryl oxidase activity);GO:0030173(integral component of Golgi membrane);GO:0034975(protein folding in endoplasmic reticulum);GO:0045454(cell redox homeostasis);GO:0055114(oxidation-reduction process)	ENOG410XVJT(Quiescin Q6 sulfhydryl oxidase)	NA	NA	NA	NA(NA)	-
TRINITY_DN12452_c0_g1	607	TRINITY_DN12452_c0_g1_i1	PREDICTED: uncharacterized protein LOC105222439 [Bactrocera dorsalis]	-	-	-	ENOG41114F7(Protein of unknown function (DUF753))	-	-	-	-	B4GHE7.1 PF05444.10;DUF753;
TRINITY_DN12454_c0_g1	237	TRINITY_DN12454_c0_g1_i1	-	-	-	-	-	-	-	-	-	-
TRINITY_DN12460_c0_g1	313	TRINITY_DN12460_c0_g1_i1	-	-	-	-	-	-	-	-	-	-
TRINITY_DN12461_c0_g1	379	TRINITY_DN12461_c0_g1_i1;TRINITY_DN12461_c0_g1_i2	PREDICTED: elongation factor G, mitochondrial [Bactrocera dorsalis]	ico	Elongation factor G, mitochondrial OS=Drosophila mojavensis GN=ico PE=3 SV=1	GO:0003746(translation elongation factor activity);GO:0003924(GTPase activity);GO:0070125(mitochondrial translational elongation)	COG0480(Catalyzes the GTP-dependent ribosomal translocation step during translation elongation. During this step, the ribosome changes from the pre-translocational (PRE) to the post- translocational (POST) state as the newly formed A-site-bound peptidyl-tRNA and P-site-bound deacylated tRNA move to the P and E sites, respectively. Catalyzes the coordinated movement of the two tRNA molecules, the …	NA	NA	NA	NA(NA)	B4KKD5.1 PF00679.22;EFG_C;
TRINITY_DN12466_c0_g1	389	TRINITY_DN12466_c0_g1_i1	-	-	-	-	-	-	-	-	-	-
TRINITY_DN12467_c0_g1	301	TRINITY_DN12467_c0_g1_i1	PREDICTED: UNC93-like protein [Bactrocera dorsalis]	-	-	GO:0003009(skeletal muscle contraction);GO:0005886(plasma membrane);GO:0006937(regulation of muscle contraction);GO:0015459(potassium channel regulator activity);GO:0043266(regulation of potassium ion transport);GO:0055120(striated muscle dense body)	ENOG410XTFP(unc-93 homolog)	-	-	-	-	B4KPE0.1 PF05978.14;UNC-93;
TRINITY_DN12475_c0_g1	311	TRINITY_DN12475_c0_g1_i1	PREDICTED: putative U5 small nuclear ribonucleoprotein 200 kDa helicase [Bactrocera latifrons]	l(3)72Ab	Putative U5 small nuclear ribonucleoprotein 200 kDa helicase OS=Drosophila melanogaster GN=l(3)72Ab PE=2 SV=4	GO:0000278(mitotic cell cycle);GO:0000381(regulation of alternative mRNA splicing, via spliceosome);GO:0000398(mRNA splicing, via spliceosome);GO:0003676(nucleic acid binding);GO:0003724(RNA helicase activity);GO:0004004(ATP-dependent RNA helicase activity);GO:0005524(ATP binding);GO:0005634(nucleus);GO:0005681(spliceosomal complex);GO:0007283(spermatogenesis);GO:0007419(ventral cord development)…	COG1204(helicase)	K12854	pre-mRNA-splicing helicase BRR2	EC:3.6.4.13	dmo03040(Spliceosome)	B4KYI7.1 PF02889.14;Sec63;
TRINITY_DN12476_c0_g1	332	TRINITY_DN12476_c0_g1_i1	-	-	-	-	-	-	-	-	-	-
TRINITY_DN12477_c0_g1	212	TRINITY_DN12477_c0_g1_i1	PREDICTED: protocadherin Fat 1 isoform X3 [Bactrocera latifrons]	-	-	-	ENOG410XQHI(Cadherins are calcium dependent cell adhesion proteins (By similarity))	-	-	-	-	-
TRINITY_DN12478_c0_g1	263	TRINITY_DN12478_c0_g1_i1	-	-	-	-	-	-	-	-	-	-
TRINITY_DN12481_c0_g1	317	TRINITY_DN12481_c0_g1_i1	-	-	-	-	-	-	-	-	-	-
TRINITY_DN12486_c0_g1	447	TRINITY_DN12486_c0_g1_i1;TRINITY_DN12486_c0_g1_i2	integral membrane protein 2C [Mus musculus]	Itm2c	Integral membrane protein 2C OS=Mus musculus GN=Itm2c PE=1 SV=2	GO:0001540(amyloid-beta binding);GO:0005524(ATP binding);GO:0005764(lysosome);GO:0005794(Golgi apparatus);GO:0005886(plasma membrane);GO:0007399(nervous system development);GO:0010977(negative regulation of neuron projection development);GO:0016020(membrane);GO:0016021(integral component of membrane);GO:0030182(neuron differentiation);GO:0042985(negative regulation of amyloid precursor protein bi…	ENOG410XRNN(integral membrane protein)	NA	NA	NA	NA(NA)	K7EUH0.1 PF04089.12;BRICHOS;
TRINITY_DN12486_c0_g2	212	TRINITY_DN12486_c0_g2_i1;TRINITY_DN12486_c0_g2_i2	PREDICTED: integral membrane protein 2C isoform X1 [Mus musculus]	ITM2C	Integral membrane protein 2C OS=Bos taurus GN=ITM2C PE=2 SV=1	GO:0001540(amyloid-beta binding);GO:0005524(ATP binding);GO:0005764(lysosome);GO:0005765(lysosomal membrane);GO:0005794(Golgi apparatus);GO:0005886(plasma membrane);GO:0007399(nervous system development);GO:0010977(negative regulation of neuron projection development);GO:0016021(integral component of membrane);GO:0030182(neuron differentiation);GO:0042985(negative regulation of amyloid precursor …	-	NA	NA	NA	NA(NA)	-
TRINITY_DN12487_c0_g1	278	TRINITY_DN12487_c0_g1_i1;TRINITY_DN12487_c0_g1_i2	-	-	-	-	-	-	-	-	-	-
TRINITY_DN12488_c0_g2	212	TRINITY_DN12488_c0_g2_i1	-	-	-	-	-	-	-	-	-	-
TRINITY_DN12489_c0_g1	341	TRINITY_DN12489_c0_g1_i1;TRINITY_DN12489_c0_g1_i2;TRINITY_DN12489_c0_g1_i3	PREDICTED: estradiol 17-beta-dehydrogenase 11 [Bactrocera latifrons]	-	-	-	-	-	-	-	-	-
TRINITY_DN12491_c0_g2	367	TRINITY_DN12491_c0_g2_i1;TRINITY_DN12491_c0_g2_i2	lactate dehydrogenase B [Eospalax fontanierii baileyi]	Ldhb	L-lactate dehydrogenase B chain OS=Mus musculus GN=Ldhb PE=1 SV=2	GO:0003824(catalytic activity);GO:0004457(lactate dehydrogenase activity);GO:0004459(L-lactate dehydrogenase activity);GO:0005737(cytoplasm);GO:0005739(mitochondrion);GO:0005829(cytosol);GO:0005975(carbohydrate metabolic process);GO:0006089(lactate metabolic process);GO:0016491(oxidoreductase activity);GO:0016616(oxidoreductase activity, acting on the CH-OH group of donors, NAD or NADP as accepto…	COG0039(Catalyzes the reversible oxidation of malate to oxaloacetate (By similarity))	K00016	L-lactate dehydrogenase	EC:1.1.1.27	mmu00010(Glycolysis / Gluconeogenesis);mmu00620(Pyruvate metabolism);mmu00640(Propanoate metabolism);mmu00270(Cysteine and methionine metabolism);mmu04922(Glucagon signaling pathway)	P16125.2 PF02866.16;Ldh_1_C;
TRINITY_DN12496_c0_g1	247	TRINITY_DN12496_c0_g1_i1	PREDICTED: eukaryotic translation initiation factor 3 subunit C [Zeugodacus cucurbitae]	eIF3-S8	Eukaryotic translation initiation factor 3 subunit C OS=Drosophila ananassae GN=eIF3-S8 PE=3 SV=1	GO:0003743(translation initiation factor activity);GO:0005739(mitochondrion);GO:0005829(cytosol);GO:0005852(eukaryotic translation initiation factor 3 complex);GO:0006413(translational initiation);GO:0031369(translation initiation factor binding)	ENOG410XRU3(Component of the eukaryotic translation initiation factor 3 (eIF-3) complex, which is involved in protein synthesis and, together with other initiation factors, stimulates binding of mRNA and methionyl-tRNAi to the 40S ribosome (By similarity))	K03252	translation initiation factor 3 subunit C	-	dan03013(RNA transport)	B4KN00.1 PF05470.10;eIF-3c_N;
TRINITY_DN12497_c0_g2	252	TRINITY_DN12497_c0_g2_i1	-	-	-	-	-	-	-	-	-	-
TRINITY_DN12497_c0_g3	233	TRINITY_DN12497_c0_g3_i1	PREDICTED: protein THEM6 [Bactrocera dorsalis]	-	-	-	ENOG4111MT4(NA)	-	-	-	-	-
TRINITY_DN12499_c0_g1	208	TRINITY_DN12499_c0_g1_i1	PREDICTED: probable chitinase 3 [Bactrocera latifrons]	Cht3	Probable chitinase 3 OS=Drosophila melanogaster GN=Cht3 PE=2 SV=2	GO:0004568(chitinase activity);GO:0005576(extracellular region);GO:0005975(carbohydrate metabolic process);GO:0006032(chitin catabolic process);GO:0008061(chitin binding)	COG3325(chitinase)	K01183	chitinase	EC:3.2.1.14	dpo00520(Amino sugar and nucleotide sugar metabolism)	-
TRINITY_DN1249_c0_g1	218	TRINITY_DN1249_c0_g1_i1	-	-	-	-	-	-	-	-	-	-
TRINITY_DN12500_c0_g1	347	TRINITY_DN12500_c0_g1_i1;TRINITY_DN12500_c0_g1_i2;TRINITY_DN12500_c0_g1_i3;TRINITY_DN12500_c0_g1_i4	PREDICTED: uncharacterized protein LOC108969744 isoform X3 [Bactrocera latifrons]	-	-	-	-	-	-	-	-	-
TRINITY_DN12501_c0_g1	238	TRINITY_DN12501_c0_g1_i1	-	-	-	-	-	-	-	-	-	-
TRINITY_DN12503_c0_g1	201	TRINITY_DN12503_c0_g1_i1	-	-	-	-	-	-	-	-	-	-
TRINITY_DN12506_c0_g1	516	TRINITY_DN12506_c0_g1_i1	-	-	-	-	-	-	-	-	-	-
TRINITY_DN12509_c0_g1	305	TRINITY_DN12509_c0_g1_i1	PREDICTED: uncharacterized protein LOC106627298 [Bactrocera oleae]	-	-	-	ENOG41102XR(NA)	NA	NA	NA	NA(NA)	-
TRINITY_DN12511_c0_g1	249	TRINITY_DN12511_c0_g1_i1	PREDICTED: phenylalanine ammonia-lyase-like [Bemisia tabaci]	ZB8	Phenylalanine ammonia-lyase OS=Oryza sativa subsp. indica GN=ZB8 PE=3 SV=1	GO:0005515(protein binding);GO:0005737(cytoplasm);GO:0006559(L-phenylalanine catabolic process);GO:0006952(defense response);GO:0006979(response to oxidative stress);GO:0009555(pollen development);GO:0009611(response to wounding);GO:0009699(phenylpropanoid biosynthetic process);GO:0009800(cinnamic acid biosynthetic process);GO:0009819(drought recovery);GO:0010224(response to UV-B);GO:0045548(phen…	COG2986(histidine ammonia-lyase)	K10775	phenylalanine ammonia-lyase	EC:4.3.1.24	rss00360(Phenylalanine metabolism)	M7ZQ16.1 PF00221.17;Lyase_aromatic;
TRINITY_DN12511_c0_g2	1733	TRINITY_DN12511_c0_g2_i1;TRINITY_DN12511_c0_g2_i2;TRINITY_DN12511_c0_g2_i3	PREDICTED: phenylalanine ammonia-lyase-like [Bemisia tabaci]	PAL	Phenylalanine ammonia-lyase OS=Oryza sativa subsp. japonica GN=PAL PE=1 SV=2	GO:0005515(protein binding);GO:0005737(cytoplasm);GO:0006559(L-phenylalanine catabolic process);GO:0006952(defense response);GO:0006979(response to oxidative stress);GO:0009555(pollen development);GO:0009611(response to wounding);GO:0009699(phenylpropanoid biosynthetic process);GO:0009800(cinnamic acid biosynthetic process);GO:0009819(drought recovery);GO:0010224(response to UV-B);GO:0045548(phen…	COG2986(histidine ammonia-lyase)	K10775	phenylalanine ammonia-lyase	EC:4.3.1.24	rss00360(Phenylalanine metabolism)	A2XVK3.1 PF00221.17;Lyase_aromatic;
TRINITY_DN12511_c0_g3	405	TRINITY_DN12511_c0_g3_i1	PREDICTED: phenylalanine ammonia-lyase-like [Bemisia tabaci]	PAL	Phenylalanine ammonia-lyase OS=Oryza sativa subsp. japonica GN=PAL PE=1 SV=2	GO:0005515(protein binding);GO:0005737(cytoplasm);GO:0006559(L-phenylalanine catabolic process);GO:0009800(cinnamic acid biosynthetic process);GO:0045548(phenylalanine ammonia-lyase activity)	COG2986(histidine ammonia-lyase)	K10775	phenylalanine ammonia-lyase	EC:4.3.1.24	rss00360(Phenylalanine metabolism)	A0A0E0K2L1.1 PF00221.17;Lyase_aromatic;
TRINITY_DN12512_c0_g1	256	TRINITY_DN12512_c0_g1_i1	PREDICTED: neuropathy target esterase sws isoform X1 [Zeugodacus cucurbitae]	sws	Neuropathy target esterase sws OS=Drosophila willistoni GN=sws PE=3 SV=1	GO:0004622(lysophospholipase activity);GO:0005789(endoplasmic reticulum membrane);GO:0006643(membrane lipid metabolic process);GO:0034349(glial cell apoptotic process);GO:0046470(phosphatidylcholine metabolic process);GO:0051402(neuron apoptotic process);GO:0061024(membrane organization)	COG0664(transcriptional regulator, crp fnr family);COG1752(K07001 NTE family protein)	K14676	lysophospholipid hydrolase	EC:3.1.1.5	dwi00564(Glycerophospholipid metabolism)	A0A0L0CIV2.1 PF00027.27;cNMP_binding;
TRINITY_DN12513_c0_g1	349	TRINITY_DN12513_c0_g1_i1	PREDICTED: RANBP2-like and GRIP domain-containing protein 1 isoform X1 [Bactrocera latifrons]	-	-	-	-	-	-	-	-	-
TRINITY_DN12517_c0_g1	269	TRINITY_DN12517_c0_g1_i1	-	-	-	-	-	-	-	-	-	-
TRINITY_DN12518_c0_g1	247	TRINITY_DN12518_c0_g1_i1	PREDICTED: uncharacterized protein LOC108969152 isoform X1 [Bactrocera latifrons]	-	-	GO:0003674(molecular_function);GO:0005575(cellular_component);GO:0008150(biological_process)	ENOG410XV87(NA)	-	-	-	-	-
TRINITY_DN12519_c0_g1	211	TRINITY_DN12519_c0_g1_i1	-	-	-	-	-	-	-	-	-	-
TRINITY_DN12522_c0_g1	226	TRINITY_DN12522_c0_g1_i1	-	-	-	-	-	-	-	-	-	-
TRINITY_DN12523_c0_g1	423	TRINITY_DN12523_c0_g1_i1;TRINITY_DN12523_c0_g1_i2	-	-	-	-	-	-	-	-	-	-
TRINITY_DN12524_c0_g1	209	TRINITY_DN12524_c0_g1_i1;TRINITY_DN12524_c0_g1_i2	-	-	-	-	-	-	-	-	-	-
TRINITY_DN12527_c0_g1	324	TRINITY_DN12527_c0_g1_i1	PREDICTED: 5-oxoprolinase [Bactrocera dorsalis]	OPLAH	5-oxoprolinase OS=Bos taurus GN=OPLAH PE=1 SV=1	GO:0005829(cytosol);GO:0006749(glutathione metabolic process);GO:0017168(5-oxoprolinase (ATP-hydrolyzing) activity)	COG0145(5-oxoprolinase);COG0146(5-oxoprolinase)	K01469	5-oxoprolinase (ATP-hydrolysing)	EC:3.5.2.9	mde00480(Glutathione metabolism)	A0A0L0BSS0.1 PF02538.12;Hydantoinase_B;
TRINITY_DN12528_c0_g2	206	TRINITY_DN12528_c0_g2_i1	PREDICTED: uncharacterized protein LOC105227719 [Bactrocera dorsalis]	-	-	GO:0007052(mitotic spindle organization);GO:0007088(regulation of mitotic nuclear division);GO:0070652(HAUS complex)	ENOG410Z5T9(NA)	-	-	-	-	-
TRINITY_DN12530_c0_g5	244	TRINITY_DN12530_c0_g5_i1	Cltc protein, partial [Mus musculus]	Cltc	Clathrin heavy chain 1 OS=Mus musculus GN=Cltc PE=1 SV=3	GO:0000278(mitotic cell cycle);GO:0003725(double-stranded RNA binding);GO:0005198(structural molecule activity);GO:0005515(protein binding);GO:0005737(cytoplasm);GO:0005739(mitochondrion);GO:0005764(lysosome);GO:0005768(endosome);GO:0005819(spindle);GO:0005856(cytoskeleton);GO:0005905(clathrin-coated pit);GO:0006886(intracellular protein transport);GO:0006898(receptor-mediated endocytosis);GO:000…	ENOG410XPH1(clathrin heavy chain)	K04646	clathrin heavy chain	-	mmu04144(Endocytosis);mmu04142(Lysosome);mmu04961(Endocrine and other factor-regulated calcium reabsorption);mmu04721(Synaptic vesicle cycle);mmu05016(Huntington disease);mmu05100(Bacterial invasion of epithelial cells)	G1QJB4.1 PF00637.18;Clathrin;
TRINITY_DN12531_c0_g2	275	TRINITY_DN12531_c0_g2_i1	PREDICTED: transcription factor SOX-5 [Zeugodacus cucurbitae]	-	-	-	-	-	-	-	-	-
TRINITY_DN12532_c0_g1	251	TRINITY_DN12532_c0_g1_i1	PREDICTED: LOW QUALITY PROTEIN: transcription factor SPT20 homolog [Rhagoletis zephyria]	-	-	-	-	-	-	-	-	-
TRINITY_DN12534_c0_g1	244	TRINITY_DN12534_c0_g1_i1	PREDICTED: uncharacterized protein LOC108970146 isoform X1 [Bactrocera latifrons]	-	-	-	-	-	-	-	-	-
TRINITY_DN12536_c0_g1	264	TRINITY_DN12536_c0_g1_i1;TRINITY_DN12536_c0_g1_i2	PREDICTED: protein 4.1 homolog isoform X1 [Zeugodacus cucurbitae]	cora	Protein 4.1 homolog OS=Drosophila melanogaster GN=cora PE=1 SV=1	GO:0003015(heart process);GO:0003779(actin binding);GO:0005200(structural constituent of cytoskeleton);GO:0005856(cytoskeleton);GO:0005886(plasma membrane);GO:0005918(septate junction);GO:0005920(smooth septate junction);GO:0006612(protein targeting to membrane);GO:0007163(establishment or maintenance of cell polarity);GO:0007391(dorsal closure);GO:0007435(salivary gland morphogenesis);GO:0007527…	ENOG410Y7NQ(erythrocyte membrane protein band 4.1-like)	NA	NA	NA	NA(NA)	T1GQI1.1 PF09380.8;FERM_C;
TRINITY_DN12538_c0_g1	624	TRINITY_DN12538_c0_g1_i1;TRINITY_DN12538_c0_g1_i2	tRNA-splicing endonuclease subunit Sen34 [Pteropus alecto]	RPS9	40S ribosomal protein S9 OS=Bos taurus GN=RPS9 PE=2 SV=1	GO:0003735(structural constituent of ribosome);GO:0005730(nucleolus);GO:0005925(focal adhesion);GO:0006412(translation);GO:0008284(positive regulation of cell proliferation);GO:0016020(membrane);GO:0019843(rRNA binding);GO:0022627(cytosolic small ribosomal subunit);GO:0045182(translation regulator activity);GO:0045903(positive regulation of translational fidelity);GO:0070062(extracellular exosome)	COG0522(One of the primary rRNA binding proteins, it binds directly to 16S rRNA where it nucleates assembly of the body of the 30S subunit (By similarity))	K02997	small subunit ribosomal protein S9e	-	cfa03010(Ribosome)	G7E302.1 PF00163.17;Ribosomal_S4;
TRINITY_DN12539_c0_g1	207	TRINITY_DN12539_c0_g1_i1	-	-	-	-	-	-	-	-	-	-
TRINITY_DN12540_c0_g1	317	TRINITY_DN12540_c0_g1_i1;TRINITY_DN12540_c0_g1_i2;TRINITY_DN12540_c0_g1_i3	-	-	-	-	-	-	-	-	-	-
TRINITY_DN12541_c0_g1	268	TRINITY_DN12541_c0_g1_i1	PREDICTED: protein xmas-2 [Bactrocera latifrons]	-	-	-	-	-	-	-	-	-
TRINITY_DN12544_c0_g1	468	TRINITY_DN12544_c0_g1_i1;TRINITY_DN12544_c0_g1_i2;TRINITY_DN12544_c0_g1_i3;TRINITY_DN12544_c0_g1_i4	-	-	-	-	-	-	-	-	-	-
TRINITY_DN12546_c0_g2	228	TRINITY_DN12546_c0_g2_i1	PREDICTED: AF4/FMR2 family member 4 isoform X5 [Zeugodacus cucurbitae]	-	-	-	-	-	-	-	-	-
TRINITY_DN12547_c0_g1	432	TRINITY_DN12547_c0_g1_i1	PREDICTED: venom dipeptidyl peptidase 4 [Bactrocera dorsalis]	-	-	GO:0006508(proteolysis);GO:0008236(serine-type peptidase activity);GO:0008239(dipeptidyl-peptidase activity)	COG1506(peptidase s9 prolyl oligopeptidase active site domain protein)	NA	NA	NA	NA(NA)	A0A0L0BW21.1 PF00930.19;DPPIV_N;
TRINITY_DN12549_c0_g1	381	TRINITY_DN12549_c0_g1_i1;TRINITY_DN12549_c0_g1_i2	-	-	-	-	-	-	-	-	-	-
TRINITY_DN12549_c0_g2	275	TRINITY_DN12549_c0_g2_i1	-	-	-	-	-	-	-	-	-	-
TRINITY_DN12552_c0_g1	247	TRINITY_DN12552_c0_g1_i1	-	-	-	-	-	-	-	-	-	-
TRINITY_DN12557_c0_g1	391	TRINITY_DN12557_c0_g1_i1	-	-	-	-	-	-	-	-	-	-
TRINITY_DN12557_c0_g2	298	TRINITY_DN12557_c0_g2_i1	-	-	-	-	-	-	-	-	-	-
TRINITY_DN12559_c0_g1	295	TRINITY_DN12559_c0_g1_i1;TRINITY_DN12559_c0_g1_i2	PREDICTED: protein twist [Bactrocera dorsalis]	twi	Protein twist OS=Drosophila erecta GN=twi PE=3 SV=1	GO:0001710(mesodermal cell fate commitment);GO:0003677(DNA binding);GO:0005634(nucleus);GO:0005737(cytoplasm);GO:0007369(gastrulation);GO:0007370(ventral furrow formation);GO:0007435(salivary gland morphogenesis);GO:0007443(Malpighian tubule morphogenesis);GO:0007498(mesoderm development);GO:0007499(ectoderm and mesoderm interaction);GO:0007500(mesodermal cell fate determination);GO:0007501(mesod…	ENOG4111QFU(twist homolog)	NA	NA	NA	NA(NA)	-
TRINITY_DN12561_c0_g1	237	TRINITY_DN12561_c0_g1_i1;TRINITY_DN12561_c0_g1_i2	-	-	-	-	-	-	-	-	-	-
TRINITY_DN12564_c0_g1	253	TRINITY_DN12564_c0_g1_i1	PREDICTED: long-chain fatty acid transport protein 4 isoform X2 [Bactrocera dorsalis]	SLC27A4	Long-chain fatty acid transport protein 4 OS=Macaca fascicularis GN=SLC27A4 PE=2 SV=2	GO:0004467(long-chain fatty acid-CoA ligase activity);GO:0005324(long-chain fatty acid transporter activity);GO:0005886(plasma membrane);GO:0008152(metabolic process);GO:0012505(endomembrane system);GO:0015908(fatty acid transport);GO:0016021(integral component of membrane);GO:0031957(very long-chain fatty acid-CoA ligase activity);GO:0070328(triglyceride homeostasis)	ENOG410XQ8T(Solute carrier family 27 (Fatty acid transporter), member)	NA	NA	NA	NA(NA)	Q29KS1.3 PF13193.4;AMP-binding_C;
TRINITY_DN12565_c0_g1	286	TRINITY_DN12565_c0_g1_i1;TRINITY_DN12565_c0_g1_i2	PREDICTED: probable phosphorylase b kinase regulatory subunit beta isoform X2 [Bactrocera dorsalis]	CG8475	Probable phosphorylase b kinase regulatory subunit beta OS=Drosophila melanogaster GN=CG8475 PE=2 SV=2	GO:0004689(phosphorylase kinase activity);GO:0005516(calmodulin binding);GO:0005964(phosphorylase kinase complex);GO:0005977(glycogen metabolic process);GO:0006468(protein phosphorylation)	ENOG410XPJZ(phosphorylase kinase)	K07190	phosphorylase kinase alpha/beta subunit	-	loa04020(Calcium signaling pathway)	-
TRINITY_DN12567_c0_g1	205	TRINITY_DN12567_c0_g1_i1	-	-	-	-	-	-	-	-	-	-
TRINITY_DN12568_c0_g1	246	TRINITY_DN12568_c0_g1_i1;TRINITY_DN12568_c0_g1_i2;TRINITY_DN12568_c0_g1_i3	-	-	-	-	-	-	-	-	-	-
TRINITY_DN12571_c0_g1	318	TRINITY_DN12571_c0_g1_i1	-	-	-	-	-	-	-	-	-	-
TRINITY_DN12572_c0_g1	259	TRINITY_DN12572_c0_g1_i1;TRINITY_DN12572_c0_g1_i2	PREDICTED: membrane metallo-endopeptidase-like 1 [Bactrocera dorsalis]	PHEX	Phosphate-regulating neutral endopeptidase OS=Homo sapiens GN=PHEX PE=1 SV=1	GO:0004222(metalloendopeptidase activity);GO:0006508(proteolysis)	COG3590(endothelin-converting enzyme)	NA	NA	NA	NA(NA)	Q29AG2.3 PF01431.19;Peptidase_M13;
TRINITY_DN12574_c0_g1	238	TRINITY_DN12574_c0_g1_i1	-	-	-	-	-	-	-	-	-	-
TRINITY_DN12576_c0_g1	341	TRINITY_DN12576_c0_g1_i1;TRINITY_DN12576_c0_g1_i2	aspartate aminotransferase, mitochondrial [Rattus norvegicus]	Got2	Aspartate aminotransferase, mitochondrial OS=Rattus norvegicus GN=Got2 PE=1 SV=2	GO:0003723(RNA binding);GO:0004069(L-aspartate:2-oxoglutarate aminotransferase activity);GO:0005543(phospholipid binding);GO:0005739(mitochondrion);GO:0005743(mitochondrial inner membrane);GO:0005759(mitochondrial matrix);GO:0005886(plasma membrane);GO:0006103(2-oxoglutarate metabolic process);GO:0006107(oxaloacetate metabolic process);GO:0006520(cellular amino acid metabolic process);GO:0006531(…	COG1448(aminotransferase)	K14455	aspartate aminotransferase, mitochondrial	EC:2.6.1.1	rno00250(Alanine, aspartate and glutamate metabolism);rno00270(Cysteine and methionine metabolism);rno00220(Arginine biosynthesis);rno00330(Arginine and proline metabolism);rno00350(Tyrosine metabolism);rno00360(Phenylalanine metabolism);rno00400(Phenylalanine, tyrosine and tryptophan biosynthesis);rno04975(Fat digestion and absorption)	A0A096NJ44.1 PF00155.19;Aminotran_1_2;
TRINITY_DN12577_c0_g1	340	TRINITY_DN12577_c0_g1_i1;TRINITY_DN12577_c0_g1_i2;TRINITY_DN12577_c0_g1_i3;TRINITY_DN12577_c0_g1_i4	PREDICTED: trifunctional purine biosynthetic protein adenosine-3 [Bactrocera dorsalis]	ade3	Trifunctional purine biosynthetic protein adenosine-3 OS=Drosophila melanogaster GN=ade3 PE=1 SV=2	GO:0004637(phosphoribosylamine-glycine ligase activity);GO:0004641(phosphoribosylformylglycinamidine cyclo-ligase activity);GO:0004644(phosphoribosylglycinamide formyltransferase activity);GO:0005524(ATP binding);GO:0005829(cytosol);GO:0006189('de novo' IMP biosynthetic process);GO:0009113(purine nucleobase biosynthetic process);GO:0046872(metal ion binding)	COG0150(phosphoribosylaminoimidazole synthetase);COG0151(Phosphoribosylglycinamide synthetase);COG0299(phosphoribosylglycinamide formyltransferase)	K11787	phosphoribosylamine--glycine ligase / phosphoribosylglycinamide formyltransferase / phosphoribosylformylglycinamidine cyclo-ligase	EC:6.3.4.13 2.1.2.2 6.3.3.1	mde00230(Purine metabolism);mde00670(One carbon pool by folate)	B4MUE3.1 PF00586.22;AIRS;
TRINITY_DN12578_c0_g1	404	TRINITY_DN12578_c0_g1_i1;TRINITY_DN12578_c0_g1_i2	PREDICTED: uncharacterized protein LOC105227332 [Bactrocera dorsalis]	-	-	GO:0005576(extracellular region);GO:0005615(extracellular space);GO:0006030(chitin metabolic process);GO:0008061(chitin binding)	ENOG4110MU3(NA)	-	-	-	-	B4Q6T0.1 PF01607.22;CBM_14;
TRINITY_DN12580_c0_g1	221	TRINITY_DN12580_c0_g1_i1	-	-	-	-	-	-	-	-	-	-
TRINITY_DN12582_c0_g2	211	TRINITY_DN12582_c0_g2_i1	PREDICTED: protein toll [Zeugodacus cucurbitae]	Toll-6	Toll-like receptor 6 OS=Drosophila melanogaster GN=Toll-6 PE=1 SV=1	GO:0003401(axis elongation);GO:0005030(neurotrophin receptor activity);GO:0007165(signal transduction);GO:0060026(convergent extension);GO:0070983(dendrite guidance)	COG4886(leucine Rich Repeat)	NA	NA	NA	NA(NA)	B3M720.1 PF01582.18;TIR;
TRINITY_DN12583_c1_g1	202	TRINITY_DN12583_c1_g1_i1	PREDICTED: LOW QUALITY PROTEIN: endoplasmic reticulum metallopeptidase 1 [Bactrocera dorsalis]	-	-	-	COG2234(peptidase m28)	-	-	-	-	-
TRINITY_DN12583_c2_g1	326	TRINITY_DN12583_c2_g1_i1	PREDICTED: LOW QUALITY PROTEIN: endoplasmic reticulum metallopeptidase 1 [Bactrocera dorsalis]	-	-	GO:0005575(cellular_component)	COG2234(peptidase m28)	-	-	-	-	-
TRINITY_DN12584_c0_g1	215	TRINITY_DN12584_c0_g1_i1	PREDICTED: protein bark beetle isoform X1 [Bactrocera latifrons]	bark	Protein bark beetle OS=Drosophila melanogaster GN=bark PE=1 SV=1	GO:0005044(scavenger receptor activity);GO:0005912(adherens junction);GO:0005918(septate junction);GO:0016020(membrane);GO:0030246(carbohydrate binding);GO:0034976(response to endoplasmic reticulum stress);GO:0035002(liquid clearance, open tracheal system);GO:0035159(regulation of tube length, open tracheal system);GO:0045217(cell-cell junction maintenance);GO:0061689(tricellular tight junction);…	ENOG410XPY8(scavenger receptor activity)	-	-	-	-	-
TRINITY_DN12584_c0_g3	221	TRINITY_DN12584_c0_g3_i1	PREDICTED: protein bark beetle isoform X1 [Bactrocera latifrons]	bark	Protein bark beetle OS=Drosophila melanogaster GN=bark PE=1 SV=1	GO:0005044(scavenger receptor activity);GO:0005912(adherens junction);GO:0005918(septate junction);GO:0016020(membrane);GO:0030246(carbohydrate binding);GO:0034976(response to endoplasmic reticulum stress);GO:0035002(liquid clearance, open tracheal system);GO:0035159(regulation of tube length, open tracheal system);GO:0045217(cell-cell junction maintenance);GO:0061689(tricellular tight junction);…	ENOG410XPY8(scavenger receptor activity)	-	-	-	-	T1GGG9.1 PF13229.4;Beta_helix;
TRINITY_DN12584_c0_g4	226	TRINITY_DN12584_c0_g4_i1	PREDICTED: LOW QUALITY PROTEIN: protein bark beetle [Bactrocera dorsalis]	bark	Protein bark beetle OS=Drosophila melanogaster GN=bark PE=1 SV=1	GO:0005044(scavenger receptor activity);GO:0005912(adherens junction);GO:0005918(septate junction);GO:0016020(membrane);GO:0030246(carbohydrate binding);GO:0034976(response to endoplasmic reticulum stress);GO:0035002(liquid clearance, open tracheal system);GO:0035159(regulation of tube length, open tracheal system);GO:0045217(cell-cell junction maintenance);GO:0061689(tricellular tight junction);…	ENOG410XPY8(scavenger receptor activity)	-	-	-	-	B4KJY2.2 PF00530.16;SRCR;
TRINITY_DN12584_c0_g5	272	TRINITY_DN12584_c0_g5_i1	PREDICTED: protein bark beetle isoform X1 [Bactrocera latifrons]	bark	Protein bark beetle OS=Drosophila melanogaster GN=bark PE=1 SV=1	GO:0005044(scavenger receptor activity);GO:0005912(adherens junction);GO:0005918(septate junction);GO:0016020(membrane);GO:0030246(carbohydrate binding);GO:0034976(response to endoplasmic reticulum stress);GO:0035002(liquid clearance, open tracheal system);GO:0035159(regulation of tube length, open tracheal system);GO:0045217(cell-cell junction maintenance);GO:0061689(tricellular tight junction);…	ENOG410XPY8(scavenger receptor activity)	-	-	-	-	-
TRINITY_DN12586_c0_g1	248	TRINITY_DN12586_c0_g1_i1	-	-	-	-	-	-	-	-	-	-
TRINITY_DN12586_c0_g3	221	TRINITY_DN12586_c0_g3_i1	-	-	-	-	-	-	-	-	-	-
TRINITY_DN12587_c0_g1	356	TRINITY_DN12587_c0_g1_i1	PREDICTED: probable cytochrome P450 6a13 [Bactrocera latifrons]	Cyp6a2	Cytochrome P450 6a2 OS=Drosophila melanogaster GN=Cyp6a2 PE=2 SV=2	GO:0016491(oxidoreductase activity)	COG2124(Cytochrome p450)	NA	NA	NA	NA(NA)	A0A0L0CMV7.1 PF00067.20;p450;
TRINITY_DN12588_c0_g1	319	TRINITY_DN12588_c0_g1_i1	PREDICTED: ubiquitin-protein ligase E3C isoform X1 [Bactrocera dorsalis]	UBE3C	Ubiquitin-protein ligase E3C OS=Homo sapiens GN=UBE3C PE=1 SV=3	GO:0000209(protein polyubiquitination);GO:0004842(ubiquitin-protein transferase activity);GO:0005634(nucleus);GO:0005737(cytoplasm);GO:0016567(protein ubiquitination);GO:0031624(ubiquitin conjugating enzyme binding);GO:0061630(ubiquitin protein ligase activity)	COG5021(ubiquitin protein ligase)	K10589	ubiquitin-protein ligase E3 C	EC:2.3.2.26	mde04120(Ubiquitin mediated proteolysis)	-
TRINITY_DN12590_c0_g2	246	TRINITY_DN12590_c0_g2_i1	-	-	-	-	-	-	-	-	-	-
TRINITY_DN12590_c0_g3	264	TRINITY_DN12590_c0_g3_i1	uncharacterized protein LOC111686067, partial [Lucilia cuprina]	-	-	-	-	-	-	-	-	-
TRINITY_DN12591_c0_g1	204	TRINITY_DN12591_c0_g1_i1	-	-	-	-	-	-	-	-	-	-
TRINITY_DN12592_c0_g1	305	TRINITY_DN12592_c0_g1_i1	PREDICTED: microsomal triglyceride transfer protein large subunit [Bactrocera latifrons]	-	-	GO:0006869(lipid transport);GO:0008039(synaptic target recognition);GO:0008525(phosphatidylcholine transporter activity);GO:0012505(endomembrane system);GO:0035149(lumen formation, open tracheal system);GO:0042157(lipoprotein metabolic process);GO:0048813(dendrite morphogenesis)	ENOG410YKCW(lipid transporter activity)	-	-	-	-	A0A0L0CG67.1 PF01347.20;Vitellogenin_N;
TRINITY_DN12593_c0_g1	263	TRINITY_DN12593_c0_g1_i1	-	-	-	-	-	-	-	-	-	-
TRINITY_DN12595_c0_g1	264	TRINITY_DN12595_c0_g1_i1	-	-	-	-	-	-	-	-	-	-
TRINITY_DN12596_c0_g1	425	TRINITY_DN12596_c0_g1_i1	PREDICTED: ATP-binding cassette sub-family G member 5 [Bactrocera dorsalis]	-	-	GO:0005524(ATP binding);GO:0005886(plasma membrane);GO:0016021(integral component of membrane);GO:0017127(cholesterol transporter activity);GO:0034041(sterol-transporting ATPase activity);GO:0042626(ATPase activity, coupled to transmembrane movement of substances);GO:0055085(transmembrane transport)	COG1131((ABC) transporter)	-	-	-	-	B0WDJ7.1 PF01061.22;ABC2_membrane;
TRINITY_DN12597_c0_g1	473	TRINITY_DN12597_c0_g1_i1;TRINITY_DN12597_c0_g1_i2;TRINITY_DN12597_c0_g1_i3	PREDICTED: LOW QUALITY PROTEIN: uncharacterized protein LOC105228410 [Bactrocera dorsalis]	-	-	GO:0003674(molecular_function);GO:0005575(cellular_component);GO:0008150(biological_process)	ENOG4110MXJ(Cancer susceptibility candidate 1 )	NA	NA	NA	NA(NA)	A0A0L0BY57.1 PF12366.6;Casc1;
TRINITY_DN12598_c0_g1	329	TRINITY_DN12598_c0_g1_i1;TRINITY_DN12598_c0_g1_i2	PREDICTED: uncharacterized protein LOC108966469 isoform X1 [Bactrocera latifrons]	-	-	GO:0003674(molecular_function);GO:0005829(cytosol);GO:0007611(learning or memory);GO:0007616(long-term memory);GO:0008355(olfactory learning);GO:0009306(protein secretion)	ENOG4111T3Q(NA)	-	-	-	-	B4GUP0.1 PF16013.3;DUF4781;
TRINITY_DN12599_c0_g1	206	TRINITY_DN12599_c0_g1_i1	-	-	-	-	-	-	-	-	-	-
TRINITY_DN12599_c0_g4	247	TRINITY_DN12599_c0_g4_i1	-	-	-	-	-	-	-	-	-	-
TRINITY_DN12600_c0_g1	433	TRINITY_DN12600_c0_g1_i1	PREDICTED: uncharacterized protein LOC105225818 [Bactrocera dorsalis]	-	-	-	-	-	-	-	-	-
TRINITY_DN12602_c0_g1	393	TRINITY_DN12602_c0_g1_i1	PREDICTED: LOW QUALITY PROTEIN: uncharacterized protein LOC106620349 [Bactrocera oleae]	-	-	GO:0003674(molecular_function);GO:0005575(cellular_component);GO:0008150(biological_process)	ENOG410ZNHT(NA)	-	-	-	-	-
TRINITY_DN12604_c0_g1	296	TRINITY_DN12604_c0_g1_i1	PREDICTED: cytosolic purine 5'-nucleotidase [Bactrocera dorsalis]	-	-	-	-	-	-	-	-	-
TRINITY_DN12605_c0_g1	308	TRINITY_DN12605_c0_g1_i1;TRINITY_DN12605_c0_g1_i2	-	-	-	-	-	-	-	-	-	-
TRINITY_DN12605_c0_g2	270	TRINITY_DN12605_c0_g2_i1	-	-	-	-	-	-	-	-	-	-
TRINITY_DN12607_c0_g1	775	TRINITY_DN12607_c0_g1_i1;TRINITY_DN12607_c0_g1_i2;TRINITY_DN12607_c0_g1_i3	Ribosomal protein S6 [Homo sapiens]	RPS6	40S ribosomal protein S6 OS=Bos taurus GN=RPS6 PE=2 SV=1	GO:0003735(structural constituent of ribosome);GO:0005634(nucleus);GO:0006364(rRNA processing);GO:0006412(translation);GO:0022627(cytosolic small ribosomal subunit);GO:0042274(ribosomal small subunit biogenesis);GO:0042593(glucose homeostasis);GO:0048471(perinuclear region of cytoplasm)	COG2125(40s ribosomal protein s6)	K02991	small subunit ribosomal protein S6e	-	bta03010(Ribosome);bta04371(Apelin signaling pathway);bta04066(HIF-1 signaling pathway);bta04151(PI3K-Akt signaling pathway);bta04150(mTOR signaling pathway);bta04910(Insulin signaling pathway);bta04714(Thermogenesis);bta05205(Proteoglycans in cancer);bta01521(EGFR tyrosine kinase inhibitor resistance)	H0Z1N0.1 PF01092.17;Ribosomal_S6e;
TRINITY_DN12607_c0_g2	332	TRINITY_DN12607_c0_g2_i1	PREDICTED: 40S ribosomal protein S6 [Bos indicus]	RPS6	40S ribosomal protein S6 OS=Bos taurus GN=RPS6 PE=2 SV=1	GO:0003735(structural constituent of ribosome);GO:0005634(nucleus);GO:0006364(rRNA processing);GO:0006412(translation);GO:0022627(cytosolic small ribosomal subunit);GO:0042274(ribosomal small subunit biogenesis);GO:0042593(glucose homeostasis);GO:0048471(perinuclear region of cytoplasm)	COG2125(40s ribosomal protein s6)	K02991	small subunit ribosomal protein S6e	-	biu03010(Ribosome);biu04371(Apelin signaling pathway);biu04066(HIF-1 signaling pathway);biu04151(PI3K-Akt signaling pathway);biu04150(mTOR signaling pathway);biu04910(Insulin signaling pathway);biu04714(Thermogenesis);biu05205(Proteoglycans in cancer);biu01521(EGFR tyrosine kinase inhibitor resistance)	H0Z1N0.1 PF01092.17;Ribosomal_S6e;
TRINITY_DN12609_c0_g1	226	TRINITY_DN12609_c0_g1_i1	PREDICTED: uncharacterized protein LOC108970391 [Bactrocera latifrons]	-	-	-	-	-	-	-	-	-
TRINITY_DN1260_c0_g1	219	TRINITY_DN1260_c0_g1_i1	-	-	-	-	-	-	-	-	-	-
TRINITY_DN12610_c0_g1	202	TRINITY_DN12610_c0_g1_i1	-	-	-	-	-	-	-	-	-	-
TRINITY_DN12612_c0_g1	203	TRINITY_DN12612_c0_g1_i1	PREDICTED: sodium-independent sulfate anion transporter [Bactrocera dorsalis]	-	-	GO:0005254(chloride channel activity);GO:0005887(integral component of plasma membrane);GO:0008271(secondary active sulfate transmembrane transporter activity);GO:0008272(sulfate transport);GO:0015106(bicarbonate transmembrane transporter activity);GO:0015116(sulfate transmembrane transporter activity);GO:0015301(anion:anion antiporter activity);GO:0015701(bicarbonate transport);GO:0019531(oxalat…	COG0659(sulfate transporter)	NA	NA	NA	NA(NA)	T1GUR8.1 PF01740.19;STAS;
TRINITY_DN12613_c0_g1	438	TRINITY_DN12613_c0_g1_i1	PREDICTED: putative GPI-anchored protein pfl2 isoform X1 [Bactrocera latifrons]	-	-	GO:0005654(nucleoplasm);GO:0006355(regulation of transcription, DNA-templated);GO:0010468(regulation of gene expression);GO:0070822(Sin3-type complex)	ENOG4111JIP(Sin3A-associated protein)	NA	NA	NA	NA(NA)	-
TRINITY_DN12614_c0_g1	753	TRINITY_DN12614_c0_g1_i1;TRINITY_DN12614_c0_g1_i2	phospholipid hydroperoxide glutathione peroxidase isoform A precursor [Mus musculus]	Gpx4	Phospholipid hydroperoxide glutathione peroxidase, mitochondrial OS=Mus musculus GN=Gpx4 PE=1 SV=4	GO:0004602(glutathione peroxidase activity);GO:0005739(mitochondrion);GO:0006979(response to oxidative stress);GO:0007275(multicellular organism development);GO:0047066(phospholipid-hydroperoxide glutathione peroxidase activity);GO:0055114(oxidation-reduction process);GO:0098869(cellular oxidant detoxification)	COG0386(glutathione peroxidase)	K05361	phospholipid-hydroperoxide glutathione peroxidase	EC:1.11.1.12	rno00480(Glutathione metabolism);rno04216(Ferroptosis)	A0A0G2K398.1 PF00255.17;GSHPx;
TRINITY_DN12619_c0_g1	248	TRINITY_DN12619_c0_g1_i1	zinc transporter 9 [Ceratitis capitata]	slc30a9	Zinc transporter 9 OS=Xenopus laevis GN=slc30a9 PE=2 SV=1	GO:0006812(cation transport);GO:0008324(cation transmembrane transporter activity);GO:0016021(integral component of membrane);GO:0055085(transmembrane transport)	COG0053(cation diffusion facilitator family transporter)	NA	NA	NA	NA(NA)	-
TRINITY_DN12620_c0_g1	201	TRINITY_DN12620_c0_g1_i1	PREDICTED: uncharacterized protein LOC105230196 isoform X1 [Bactrocera dorsalis]	-	-	GO:0005634(nucleus);GO:0005737(cytoplasm);GO:0005856(cytoskeleton);GO:0005927(muscle tendon junction);GO:0030837(negative regulation of actin filament polymerization);GO:0035371(microtubule plus-end);GO:0048812(neuron projection morphogenesis);GO:0051010(microtubule plus-end binding)	COG0666(Ankyrin Repeat)	-	-	-	-	-
TRINITY_DN12621_c0_g1	280	TRINITY_DN12621_c0_g1_i1	zinc finger matrin-type protein CG9776 isoform X1 [Ceratitis capitata]	-	-	-	-	-	-	-	-	-
TRINITY_DN12622_c0_g2	206	TRINITY_DN12622_c0_g2_i1	PREDICTED: neuropeptide Y receptor isoform X3 [Bactrocera dorsalis]	RYa-R	Neuropeptide Y receptor OS=Drosophila melanogaster GN=RYa-R PE=2 SV=2	GO:0001653(peptide receptor activity);GO:0004983(neuropeptide Y receptor activity);GO:0007166(cell surface receptor signaling pathway);GO:0007186(G-protein coupled receptor signaling pathway);GO:0008188(neuropeptide receptor activity);GO:0016021(integral component of membrane)	ENOG410XV87(NA)	NA	NA	NA	NA(NA)	-
TRINITY_DN12622_c0_g3	202	TRINITY_DN12622_c0_g3_i1	-	-	-	-	-	-	-	-	-	-
TRINITY_DN12624_c0_g1	206	TRINITY_DN12624_c0_g1_i1	PREDICTED: exportin-2 [Bactrocera latifrons]	Cas	Exportin-2 OS=Drosophila melanogaster GN=Cas PE=2 SV=2	GO:0005049(nuclear export signal receptor activity);GO:0005635(nuclear envelope);GO:0005654(nucleoplasm);GO:0005829(cytosol);GO:0006606(protein import into nucleus);GO:0006611(protein export from nucleus);GO:0006909(phagocytosis);GO:0008536(Ran GTPase binding)	COG5657(Importin)	NA	NA	NA	NA(NA)	B4JQX2.1 PF08506.8;Cse1;
TRINITY_DN12625_c0_g1	204	TRINITY_DN12625_c0_g1_i1	-	-	-	-	-	-	-	-	-	-
TRINITY_DN12628_c0_g1	546	TRINITY_DN12628_c0_g1_i1;TRINITY_DN12628_c0_g1_i2	ATP synthase F(0) complex subunit C1, mitochondrial precursor [Rattus norvegicus]	Atp5g1	ATP synthase F(0) complex subunit C1, mitochondrial OS=Rattus norvegicus GN=Atp5g1 PE=1 SV=1	GO:0000276(mitochondrial proton-transporting ATP synthase complex, coupling factor F(o));GO:0003674(molecular_function);GO:0005739(mitochondrion);GO:0005743(mitochondrial inner membrane);GO:0005753(mitochondrial proton-transporting ATP synthase complex);GO:0008289(lipid binding);GO:0015986(ATP synthesis coupled proton transport);GO:0015991(ATP hydrolysis coupled proton transport);GO:0016021(integ…	COG0636(F(1)F(0) ATP synthase produces ATP from ADP in the presence of a proton or sodium gradient. F-type ATPases consist of two structural domains, F(1) containing the extramembraneous catalytic core and F(0) containing the membrane proton channel, linked together by a central stalk and a peripheral stalk. During catalysis, ATP synthesis in the catalytic domain of F(1) is coupled via a rotary m…	K02128	F-type H+-transporting ATPase subunit c	-	rno00190(Oxidative phosphorylation);rno04714(Thermogenesis);rno05010(Alzheimer disease);rno05012(Parkinson disease);rno05016(Huntington disease)	B3RIQ7.1 PF00137.19;ATP-synt_C;
TRINITY_DN12629_c0_g1	351	TRINITY_DN12629_c0_g1_i1	PREDICTED: small subunit processome component 20 homolog [Bactrocera latifrons]	-	-	GO:0000462(maturation of SSU-rRNA from tricistronic rRNA transcript (SSU-rRNA, 5.8S rRNA, LSU-rRNA));GO:0005730(nucleolus);GO:0030686(90S preribosome);GO:0032040(small-subunit processome)	ENOG410XSRE(UTP20, small subunit (SSU) processome component, homolog (yeast))	NA	NA	NA	NA(NA)	-
TRINITY_DN12629_c1_g1	295	TRINITY_DN12629_c1_g1_i1	PREDICTED: LOW QUALITY PROTEIN: small subunit processome component 20 homolog [Bactrocera dorsalis]	-	-	GO:0000462(maturation of SSU-rRNA from tricistronic rRNA transcript (SSU-rRNA, 5.8S rRNA, LSU-rRNA));GO:0005730(nucleolus);GO:0030686(90S preribosome);GO:0032040(small-subunit processome)	ENOG410XSRE(UTP20, small subunit (SSU) processome component, homolog (yeast))	NA	NA	NA	NA(NA)	A0A0L0CPR7.1 PF07539.10;DRIM;
TRINITY_DN12632_c0_g1	265	TRINITY_DN12632_c0_g1_i1	-	-	-	-	-	-	-	-	-	-
TRINITY_DN12632_c0_g2	317	TRINITY_DN12632_c0_g2_i1;TRINITY_DN12632_c0_g2_i2	-	-	-	-	-	-	-	-	-	-
TRINITY_DN12633_c0_g1	371	TRINITY_DN12633_c0_g1_i1;TRINITY_DN12633_c0_g1_i2;TRINITY_DN12633_c0_g1_i3	PREDICTED: lysosomal alpha-mannosidase isoform X1 [Bactrocera latifrons]	-	-	GO:0004559(alpha-mannosidase activity);GO:0004571(mannosyl-oligosaccharide 1,2-alpha-mannosidase activity);GO:0005576(extracellular region);GO:0005774(vacuolar membrane);GO:0006013(mannose metabolic process);GO:0006517(protein deglycosylation);GO:0030246(carbohydrate binding)	ENOG410XQMZ(Mannosidase alpha class)	K12311	lysosomal alpha-mannosidase	EC:3.2.1.24	mde00511(Other glycan degradation);mde04142(Lysosome)	A0A0L0BRZ6.1 PF07748.11;Glyco_hydro_38C;
TRINITY_DN12634_c0_g1	319	TRINITY_DN12634_c0_g1_i1;TRINITY_DN12634_c0_g1_i2	PREDICTED: tetraspanin-5 isoform X1 [Bactrocera dorsalis]	-	-	GO:0005887(integral component of plasma membrane);GO:0007166(cell surface receptor signaling pathway);GO:0045747(positive regulation of Notch signaling pathway)	ENOG4111IRY(tetraspanin)	NA	NA	NA	NA(NA)	A0A0Q9WQE5.1 PF00335.18;Tetraspannin;
TRINITY_DN12637_c0_g1	273	TRINITY_DN12637_c0_g1_i1;TRINITY_DN12637_c0_g1_i2;TRINITY_DN12637_c0_g1_i3	-	-	-	-	-	-	-	-	-	-
TRINITY_DN12639_c0_g1	284	TRINITY_DN12639_c0_g1_i1;TRINITY_DN12639_c0_g1_i2	PREDICTED: uncharacterized protein LOC105215084 [Zeugodacus cucurbitae]	-	-	-	-	-	-	-	-	-
TRINITY_DN12640_c0_g1	456	TRINITY_DN12640_c0_g1_i1;TRINITY_DN12640_c0_g1_i2	60S acidic ribosomal protein P1 [Tupaia chinensis]	Rplp1	60S acidic ribosomal protein P1 OS=Rattus norvegicus GN=Rplp1 PE=3 SV=1	GO:0002181(cytoplasmic translation);GO:0003735(structural constituent of ribosome);GO:0006414(translational elongation);GO:0030295(protein kinase activator activity);GO:0032147(activation of protein kinase activity);GO:0045860(positive regulation of protein kinase activity)	COG2058(Ribosomal protein)	K02942	large subunit ribosomal protein LP1	-	rno03010(Ribosome)	G1M6P5.1 PF00428.17;Ribosomal_60s;
TRINITY_DN12641_c0_g1	502	TRINITY_DN12641_c0_g1_i1;TRINITY_DN12641_c0_g1_i2	-	-	-	-	-	-	-	-	-	-
TRINITY_DN12642_c0_g1	282	TRINITY_DN12642_c0_g1_i1	PREDICTED: solute carrier organic anion transporter family member 4C1 [Bactrocera dorsalis]	-	-	GO:0005887(integral component of plasma membrane);GO:0015347(sodium-independent organic anion transmembrane transporter activity);GO:0022804(active transmembrane transporter activity);GO:0022857(transmembrane transporter activity);GO:0043229(intracellular organelle);GO:0043252(sodium-independent organic anion transport);GO:0071702(organic substance transport)	ENOG410XRSF(transporter activity)	NA	NA	NA	NA(NA)	A0A0L0C8C5.1 PF03137.18;OATP;
TRINITY_DN12646_c0_g1	347	TRINITY_DN12646_c0_g1_i1;TRINITY_DN12646_c0_g1_i2	PREDICTED: uncharacterized protein LOC106620254 [Bactrocera oleae]	-	-	GO:0005634(nucleus);GO:0005737(cytoplasm);GO:0005856(cytoskeleton);GO:0005927(muscle tendon junction);GO:0030837(negative regulation of actin filament polymerization);GO:0035371(microtubule plus-end);GO:0048812(neuron projection morphogenesis);GO:0051010(microtubule plus-end binding)	COG0666(Ankyrin Repeat)	-	-	-	-	-
TRINITY_DN12648_c0_g1	285	TRINITY_DN12648_c0_g1_i1	PREDICTED: uncharacterized protein LOC105233745 [Bactrocera dorsalis]	ENPEP	Glutamyl aminopeptidase OS=Bos taurus GN=ENPEP PE=2 SV=1	GO:0002003(angiotensin maturation);GO:0005737(cytoplasm);GO:0006508(proteolysis);GO:0008270(zinc ion binding);GO:0033227(dsRNA transport);GO:0042277(peptide binding);GO:0043171(peptide catabolic process);GO:0070006(metalloaminopeptidase activity)	COG0308(aminopeptidase)	NA	NA	NA	NA(NA)	-
TRINITY_DN12651_c0_g1	590	TRINITY_DN12651_c0_g1_i1	PREDICTED: uncharacterized protein LOC105229867 [Bactrocera dorsalis]	-	-	-	COG3590(endothelin-converting enzyme)	-	-	-	-	-
TRINITY_DN12654_c0_g1	268	TRINITY_DN12654_c0_g1_i1	PREDICTED: type II inositol 1,4,5-trisphosphate 5-phosphatase [Bactrocera latifrons]	-	-	GO:0000281(mitotic cytokinesis);GO:0005096(GTPase activator activity);GO:0005737(cytoplasm);GO:0005769(early endosome);GO:0005770(late endosome);GO:0006897(endocytosis);GO:0007165(signal transduction);GO:0032187(actomyosin contractile ring localization);GO:0034593(phosphatidylinositol bisphosphate phosphatase activity);GO:0043087(regulation of GTPase activity);GO:0046856(phosphatidylinositol deph…	COG5411(inositol)	K01099	inositol polyphosphate 5-phosphatase INPP5B/F	EC:3.1.3.36	mde00562(Inositol phosphate metabolism);mde04070(Phosphatidylinositol signaling system)	B0WTZ3.1 PF00620.25;RhoGAP;
TRINITY_DN12656_c0_g1	245	TRINITY_DN12656_c0_g1_i1;TRINITY_DN12656_c0_g1_i2;TRINITY_DN12656_c0_g1_i3	PREDICTED: helicase domino-like, partial [Rhagoletis zephyria]	-	-	-	-	-	-	-	-	-
TRINITY_DN12658_c0_g1	288	TRINITY_DN12658_c0_g1_i1	-	-	-	-	-	-	-	-	-	-
TRINITY_DN12660_c0_g1	286	TRINITY_DN12660_c0_g1_i1;TRINITY_DN12660_c0_g1_i2	PREDICTED: serine/threonine-protein kinase PINK1, mitochondrial [Bactrocera dorsalis]	-	-	GO:0000266(mitochondrial fission);GO:0000422(autophagy of mitochondrion);GO:0004672(protein kinase activity);GO:0004674(protein serine/threonine kinase activity);GO:0005515(protein binding);GO:0005524(ATP binding);GO:0005737(cytoplasm);GO:0005739(mitochondrion);GO:0006468(protein phosphorylation);GO:0006979(response to oxidative stress);GO:0007005(mitochondrion organization);GO:0007274(neuromuscu…	ENOG410YE6P(kinase, 1)	K05688	PTEN induced putative kinase 1	EC:2.7.11.1	mde04137(Mitophagy - animal)	-
TRINITY_DN12661_c0_g1	282	TRINITY_DN12661_c0_g1_i1	-	-	-	-	-	-	-	-	-	-
TRINITY_DN12662_c0_g1	269	TRINITY_DN12662_c0_g1_i1	-	-	-	-	-	-	-	-	-	-
TRINITY_DN12663_c0_g1	227	TRINITY_DN12663_c0_g1_i1	-	-	-	-	-	-	-	-	-	-
TRINITY_DN12664_c0_g1	296	TRINITY_DN12664_c0_g1_i1	-	-	-	-	-	-	-	-	-	-
TRINITY_DN12665_c0_g1	261	TRINITY_DN12665_c0_g1_i1	-	-	-	-	-	-	-	-	-	-
TRINITY_DN12666_c0_g1	1216	TRINITY_DN12666_c0_g1_i1;TRINITY_DN12666_c0_g1_i2;TRINITY_DN12666_c0_g1_i3	basigin isoform 2 precursor [Mus musculus]	Bsg	Basigin OS=Mus musculus GN=Bsg PE=1 SV=2	GO:0002080(acrosomal membrane);GO:0005537(mannose binding);GO:0005739(mitochondrion);GO:0005886(plasma membrane);GO:0005887(integral component of plasma membrane);GO:0016020(membrane);GO:0016021(integral component of membrane);GO:0030246(carbohydrate binding);GO:0042383(sarcolemma);GO:0043231(intracellular membrane-bounded organelle);GO:0045121(membrane raft);GO:0045296(cadherin binding);GO:00726…	ENOG4111V1Q(type 1 fibroblast growth factor receptor binding)	NA	NA	NA	NA(NA)	P18572.2 PF13927.4;Ig_3;
TRINITY_DN12669_c0_g1	343	TRINITY_DN12669_c0_g1_i1;TRINITY_DN12669_c0_g1_i2;TRINITY_DN12669_c0_g1_i3;TRINITY_DN12669_c0_g1_i4;TRINITY_DN12669_c0_g1_i5	PREDICTED: uncharacterized protein LOC108150705 isoform X1 [Drosophila elegans]	-	-	GO:0005112(Notch binding);GO:0005509(calcium ion binding);GO:0016324(apical plasma membrane);GO:0016360(sensory organ precursor cell fate determination);GO:0031901(early endosome membrane);GO:0035152(regulation of tube architecture, open tracheal system);GO:0045167(asymmetric protein localization involved in cell fate determination);GO:0045746(negative regulation of Notch signaling pathway);GO:00…	ENOG410XP6K(Notch ligand involved in the mediation of Notch signaling (By similarity))	NA	NA	NA	NA(NA)	A0A0R3NWX1.1 PF07699.11;Ephrin_rec_like;
TRINITY_DN12670_c0_g1	264	TRINITY_DN12670_c0_g1_i1	-	-	-	-	-	-	-	-	-	-
TRINITY_DN12672_c0_g1	241	TRINITY_DN12672_c0_g1_i1	PREDICTED: glucose dehydrogenase [FAD, quinone] [Bactrocera dorsalis]	Gld	Glucose dehydrogenase [FAD, quinone] OS=Drosophila pseudoobscura pseudoobscura GN=Gld PE=3 SV=4	GO:0006006(glucose metabolic process);GO:0008364(pupal chitin-based cuticle development);GO:0016614(oxidoreductase activity, acting on CH-OH group of donors);GO:0046693(sperm storage);GO:0050660(flavin adenine dinucleotide binding);GO:0055114(oxidation-reduction process)	COG2303(oxidoreductase)	K00115	glucose 1-dehydrogenase (FAD, quinone)	EC:1.1.5.9	mde00030(Pentose phosphate pathway)	A0A0L0CK46.1 PF05199.11;GMC_oxred_C;
TRINITY_DN12673_c0_g1	375	TRINITY_DN12673_c0_g1_i1	PREDICTED: uncharacterized protein LOC105226738 isoform X1 [Bactrocera dorsalis]	-	-	GO:0005777(peroxisome);GO:0050965(detection of temperature stimulus involved in sensory perception of pain)	ENOG4111SAE(sterol binding)	-	-	-	-	A0A0R3NHR3.1 PF02036.15;SCP2;
TRINITY_DN12681_c0_g1	658	TRINITY_DN12681_c0_g1_i1;TRINITY_DN12681_c0_g1_i2	-	-	-	-	-	-	-	-	-	-
TRINITY_DN12682_c0_g1	284	TRINITY_DN12682_c0_g1_i1	-	-	-	-	-	-	-	-	-	-
TRINITY_DN12683_c0_g1	291	TRINITY_DN12683_c0_g1_i1	ATP-binding cassette sub-family B member 8, mitochondrial [Ceratitis capitata]	abcB4	ABC transporter B family member 4 OS=Dictyostelium discoideum GN=abcB4 PE=3 SV=1	GO:0005215(transporter activity);GO:0005524(ATP binding);GO:0005743(mitochondrial inner membrane);GO:0016021(integral component of membrane);GO:0042626(ATPase activity, coupled to transmembrane movement of substances);GO:0055085(transmembrane transport)	COG1132((ABC) transporter)	K05655	ATP-binding cassette, subfamily B (MDR/TAP), member 8	-	mde02010(ABC transporters)	A0A0L0BQU8.1 PF00664.21;ABC_membrane;
TRINITY_DN12687_c0_g1	298	TRINITY_DN12687_c0_g1_i1;TRINITY_DN12687_c0_g1_i2	-	-	-	-	-	-	-	-	-	-
TRINITY_DN12688_c0_g1	223	TRINITY_DN12688_c0_g1_i1	-	-	-	-	-	-	-	-	-	-
TRINITY_DN12689_c0_g1	236	TRINITY_DN12689_c0_g1_i1	-	-	-	-	-	-	-	-	-	-
TRINITY_DN12689_c0_g2	232	TRINITY_DN12689_c0_g2_i1	-	-	-	-	-	-	-	-	-	-
TRINITY_DN12690_c0_g1	258	TRINITY_DN12690_c0_g1_i1	-	-	-	-	-	-	-	-	-	-
TRINITY_DN12692_c0_g1	402	TRINITY_DN12692_c0_g1_i1;TRINITY_DN12692_c0_g1_i2	ubiquinol-cytochrome c reductase, complex III subunit VII, isoform CRA_c, partial [Mus musculus]	Uqcrq	Cytochrome b-c1 complex subunit 8 OS=Mus musculus GN=Uqcrq PE=1 SV=3	GO:0005739(mitochondrion);GO:0005743(mitochondrial inner membrane);GO:0005750(mitochondrial respiratory chain complex III);GO:0006122(mitochondrial electron transport, ubiquinol to cytochrome c);GO:0008121(ubiquinol-cytochrome-c reductase activity);GO:0016020(membrane);GO:0021539(subthalamus development);GO:0021548(pons development);GO:0021680(cerebellar Purkinje cell layer development);GO:002176…	ENOG41123BH(Ubiquinol-cytochrome c reductase complex)	K00418	ubiquinol-cytochrome c reductase subunit 8	-	mmu00190(Oxidative phosphorylation);mmu04260(Cardiac muscle contraction);mmu04714(Thermogenesis);mmu05010(Alzheimer disease);mmu05012(Parkinson disease);mmu05016(Huntington disease);mmu04932(Non-alcoholic fatty liver disease (NAFLD))	Q7TQ16.1 PF02939.14;UcrQ;
TRINITY_DN12694_c0_g1	206	TRINITY_DN12694_c0_g1_i1;TRINITY_DN12694_c0_g1_i2	-	-	-	-	-	-	-	-	-	-
TRINITY_DN12696_c0_g4	204	TRINITY_DN12696_c0_g4_i1	PREDICTED: mucin-2 [Bactrocera dorsalis]	-	-	-	-	-	-	-	-	-
TRINITY_DN12698_c0_g1	204	TRINITY_DN12698_c0_g1_i1	-	-	-	-	-	-	-	-	-	-
TRINITY_DN126_c0_g1	236	TRINITY_DN126_c0_g1_i1	PREDICTED: uncharacterized protein LOC108969733, partial [Bactrocera latifrons]	-	-	-	-	-	-	-	-	A0A0J7KL46.1 PF05585.10;DUF1758;
TRINITY_DN12701_c0_g1	279	TRINITY_DN12701_c0_g1_i1	-	-	-	-	-	-	-	-	-	-
TRINITY_DN12701_c0_g2	256	TRINITY_DN12701_c0_g2_i1;TRINITY_DN12701_c0_g2_i2	-	-	-	-	-	-	-	-	-	-
TRINITY_DN12701_c0_g3	655	TRINITY_DN12701_c0_g3_i1;TRINITY_DN12701_c0_g3_i2	PREDICTED: helicase domino isoform X1 [Bactrocera latifrons]	dom	Helicase domino OS=Drosophila melanogaster GN=dom PE=1 SV=2	GO:0000123(histone acetyltransferase complex);GO:0000381(regulation of alternative mRNA splicing, via spliceosome);GO:0002165(instar larval or pupal development);GO:0004402(histone acetyltransferase activity);GO:0005515(protein binding);GO:0005524(ATP binding);GO:0005634(nucleus);GO:0006325(chromatin organization);GO:0008094(DNA-dependent ATPase activity);GO:0010629(negative regulation of gene ex…	COG0553(helicase)	NA	NA	NA	NA(NA)	-
TRINITY_DN12703_c0_g1	343	TRINITY_DN12703_c0_g1_i1;TRINITY_DN12703_c0_g1_i2	-	-	-	-	-	-	-	-	-	-
TRINITY_DN12704_c0_g1	251	TRINITY_DN12704_c0_g1_i1	PREDICTED: ATP-dependent helicase brm [Bactrocera dorsalis]	brm	ATP-dependent helicase brm OS=Drosophila melanogaster GN=brm PE=1 SV=2	GO:0005515(protein binding);GO:0005524(ATP binding);GO:0005634(nucleus);GO:0006357(regulation of transcription by RNA polymerase II);GO:0006909(phagocytosis);GO:0007406(negative regulation of neuroblast proliferation);GO:0007409(axonogenesis);GO:0007419(ventral cord development);GO:0007474(imaginal disc-derived wing vein specification);GO:0007480(imaginal disc-derived leg morphogenesis);GO:000751…	COG0553(helicase)	NA	NA	NA	NA(NA)	B3M9U2.1 PF00271.29;Helicase_C;
TRINITY_DN12707_c0_g1	304	TRINITY_DN12707_c0_g1_i1;TRINITY_DN12707_c0_g1_i2	PREDICTED: uncharacterized protein LOC106617384 [Bactrocera oleae]	-	-	GO:0003674(molecular_function);GO:0005575(cellular_component);GO:0008150(biological_process)	ENOG411200J(NA)	-	-	-	-	-
TRINITY_DN12708_c0_g1	864	TRINITY_DN12708_c0_g1_i1;TRINITY_DN12708_c0_g1_i2	60S acidic ribosomal protein P0 [Rattus norvegicus]	Rplp0	60S acidic ribosomal protein P0 OS=Rattus norvegicus GN=Rplp0 PE=1 SV=2	GO:0002181(cytoplasmic translation);GO:0003723(RNA binding);GO:0003735(structural constituent of ribosome);GO:0005634(nucleus);GO:0005737(cytoplasm);GO:0005783(endoplasmic reticulum);GO:0005829(cytosol);GO:0005925(focal adhesion);GO:0007595(lactation);GO:0010269(response to selenium ion);GO:0016020(membrane);GO:0022625(cytosolic large ribosomal subunit);GO:0030425(dendrite);GO:0036464(cytoplasmic…	COG0244(50s ribosomal protein L10)	K02941	large subunit ribosomal protein LP0	-	rno03010(Ribosome)	F6YP53.1 PF00466.18;Ribosomal_L10;
TRINITY_DN12708_c0_g2	1048	TRINITY_DN12708_c0_g2_i1	60S acidic ribosomal protein P0 [Mus musculus]	Rplp0	60S acidic ribosomal protein P0 OS=Mus musculus GN=Rplp0 PE=1 SV=3	GO:0002181(cytoplasmic translation);GO:0003735(structural constituent of ribosome);GO:0005622(intracellular);GO:0005634(nucleus);GO:0005737(cytoplasm);GO:0005783(endoplasmic reticulum);GO:0005829(cytosol);GO:0005840(ribosome);GO:0016020(membrane);GO:0022625(cytosolic large ribosomal subunit);GO:0030425(dendrite);GO:0036464(cytoplasmic ribonucleoprotein granule);GO:0042254(ribosome biogenesis);GO:…	COG0244(50s ribosomal protein L10)	K02941	large subunit ribosomal protein LP0	-	mmu03010(Ribosome)	F6YP53.1 PF00466.18;Ribosomal_L10;
TRINITY_DN12709_c0_g1	440	TRINITY_DN12709_c0_g1_i1;TRINITY_DN12709_c0_g1_i2	ATP-binding cassette transporter A subfamily member 4 [Bactrocera dorsalis]	Abca1	ATP-binding cassette sub-family A member 1 OS=Mus musculus GN=Abca1 PE=1 SV=4	GO:0005524(ATP binding);GO:0006810(transport);GO:0006869(lipid transport);GO:0016021(integral component of membrane);GO:0042626(ATPase activity, coupled to transmembrane movement of substances);GO:0043231(intracellular membrane-bounded organelle)	COG1131((ABC) transporter)	K05646	ATP-binding cassette, subfamily A (ABC1), member 12	-	amex02010(ABC transporters)	A0A0L0CNT9.1 PF00005.25;ABC_tran;
TRINITY_DN12710_c0_g1	354	TRINITY_DN12710_c0_g1_i1	-	-	-	-	-	-	-	-	-	-
TRINITY_DN12710_c0_g2	249	TRINITY_DN12710_c0_g2_i1	-	-	-	-	-	-	-	-	-	-
TRINITY_DN12711_c0_g1	202	TRINITY_DN12711_c0_g1_i1	PREDICTED: myrosinase 1-like [Bactrocera oleae]	-	-	-	-	-	-	-	-	-
TRINITY_DN12711_c0_g2	509	TRINITY_DN12711_c0_g2_i1;TRINITY_DN12711_c0_g2_i2;TRINITY_DN12711_c0_g2_i3;TRINITY_DN12711_c0_g2_i4	PREDICTED: myrosinase 1-like [Bactrocera oleae]	LCTL	Lactase-like protein OS=Homo sapiens GN=LCTL PE=1 SV=2	GO:0008422(beta-glucosidase activity);GO:1901657(glycosyl compound metabolic process)	COG2723(beta-glucosidase)	K01229	lactase-phlorizin hydrolase	EC:3.2.1.108 3.2.1.62	fcd00052(Galactose metabolism)	T1GN17.1 PF00232.16;Glyco_hydro_1;
TRINITY_DN12712_c0_g1	585	TRINITY_DN12712_c0_g1_i1;TRINITY_DN12712_c0_g1_i2;TRINITY_DN12712_c0_g1_i3	PREDICTED: probable chitinase 3 [Bactrocera dorsalis]	Cht3	Probable chitinase 3 OS=Drosophila melanogaster GN=Cht3 PE=2 SV=2	GO:0004568(chitinase activity);GO:0005576(extracellular region);GO:0005975(carbohydrate metabolic process);GO:0006032(chitin catabolic process);GO:0008061(chitin binding)	COG3325(chitinase)	K01183	chitinase	EC:3.2.1.14	dwi00520(Amino sugar and nucleotide sugar metabolism)	A0A0L0CDY0.1 PF00704.26;Glyco_hydro_18;
TRINITY_DN12713_c0_g1	238	TRINITY_DN12713_c0_g1_i1	PREDICTED: cytokine receptor-like isoform X1 [Bactrocera dorsalis]	-	-	-	-	-	-	-	-	-
TRINITY_DN12717_c0_g1	521	TRINITY_DN12717_c0_g1_i1;TRINITY_DN12717_c0_g1_i2	-	-	-	-	-	-	-	-	-	-
TRINITY_DN12719_c0_g1	282	TRINITY_DN12719_c0_g1_i1;TRINITY_DN12719_c0_g1_i2	PREDICTED: uncharacterized protein LOC108978334 [Bactrocera latifrons]	-	-	-	-	-	-	-	-	-
TRINITY_DN12720_c0_g1	248	TRINITY_DN12720_c0_g1_i1;TRINITY_DN12720_c0_g1_i2	PREDICTED: uncharacterized protein LOC108969744 isoform X1 [Bactrocera latifrons]	-	-	-	-	-	-	-	-	-
TRINITY_DN12721_c0_g1	217	TRINITY_DN12721_c0_g1_i1	-	-	-	-	-	-	-	-	-	-
TRINITY_DN12721_c0_g2	275	TRINITY_DN12721_c0_g2_i1	-	-	-	-	-	-	-	-	-	-
TRINITY_DN12722_c0_g1	251	TRINITY_DN12722_c0_g1_i1	PREDICTED: titin-like, partial [Bactrocera dorsalis]	sls	Titin OS=Drosophila melanogaster GN=sls PE=1 SV=3	GO:0000794(condensed nuclear chromosome);GO:0003779(actin binding);GO:0005515(protein binding);GO:0005863(striated muscle myosin thick filament);GO:0007062(sister chromatid cohesion);GO:0007076(mitotic chromosome condensation);GO:0007498(mesoderm development);GO:0007517(muscle organ development);GO:0007519(skeletal muscle tissue development);GO:0007520(myoblast fusion);GO:0007522(visceral muscle …	ENOG410XTJ8(IG_like)	NA	NA	NA	NA(NA)	-
TRINITY_DN12722_c1_g5	304	TRINITY_DN12722_c1_g5_i1;TRINITY_DN12722_c1_g5_i2	-	-	-	-	-	-	-	-	-	-
TRINITY_DN12723_c0_g1	406	TRINITY_DN12723_c0_g1_i1	-	-	-	-	-	-	-	-	-	-
TRINITY_DN12724_c0_g1	243	TRINITY_DN12724_c0_g1_i1;TRINITY_DN12724_c0_g1_i2	-	-	-	-	-	-	-	-	-	-
TRINITY_DN12726_c0_g1	211	TRINITY_DN12726_c0_g1_i1	PREDICTED: DNA polymerase V [Bactrocera latifrons]	-	-	-	-	-	-	-	-	-
TRINITY_DN12726_c0_g2	238	TRINITY_DN12726_c0_g2_i1	PREDICTED: DNA polymerase V [Bactrocera dorsalis]	-	-	-	-	NA	NA	NA	NA(NA)	-
TRINITY_DN12727_c0_g1	345	TRINITY_DN12727_c0_g1_i1;TRINITY_DN12727_c0_g1_i2;TRINITY_DN12727_c0_g1_i3;TRINITY_DN12727_c0_g1_i4	PREDICTED: mucin-5AC isoform X3 [Bactrocera latifrons]	-	-	-	-	-	-	-	-	-
TRINITY_DN12728_c0_g1	386	TRINITY_DN12728_c0_g1_i1	PREDICTED: connectin [Bactrocera dorsalis]	Con	Connectin OS=Drosophila melanogaster GN=Con PE=2 SV=2	GO:0005886(plasma membrane);GO:0007156(homophilic cell adhesion via plasma membrane adhesion molecules);GO:0007413(axonal fasciculation);GO:0009986(cell surface);GO:0016200(synaptic target attraction);GO:0031594(neuromuscular junction);GO:0044295(axonal growth cone)	COG4886(leucine Rich Repeat)	-	-	-	-	-
TRINITY_DN12730_c0_g2	214	TRINITY_DN12730_c0_g2_i1	reverse transcriptase [Lasius niger]	RTase	Probable RNA-directed DNA polymerase from transposon BS OS=Drosophila melanogaster GN=RTase PE=2 SV=1	-	ENOG410Y65V(Retrotransposon protein)	NA	NA	NA	NA(NA)	A0A0J7K4E0.1 PF00078.25;RVT_1;
TRINITY_DN12731_c0_g1	344	TRINITY_DN12731_c0_g1_i1;TRINITY_DN12731_c0_g1_i2;TRINITY_DN12731_c0_g1_i3	PREDICTED: uncharacterized protein LOC108965624 [Bactrocera latifrons]	-	-	-	-	-	-	-	-	-
TRINITY_DN12731_c0_g2	407	TRINITY_DN12731_c0_g2_i1;TRINITY_DN12731_c0_g2_i2	PREDICTED: uncharacterized protein LOC108965624 [Bactrocera latifrons]	-	-	-	-	-	-	-	-	-
TRINITY_DN12732_c0_g1	278	TRINITY_DN12732_c0_g1_i1	-	-	-	-	-	-	-	-	-	-
TRINITY_DN12733_c0_g2	232	TRINITY_DN12733_c0_g2_i1	PREDICTED: uncharacterized protein LOC108968583 [Bactrocera latifrons]	-	-	GO:0030431(sleep)	ENOG410ZHDP(NA)	-	-	-	-	-
TRINITY_DN12735_c0_g1	316	TRINITY_DN12735_c0_g1_i1	PREDICTED: uncharacterized protein LOC105227978 [Bactrocera dorsalis]	-	-	-	ENOG4111AM3(NA)	-	-	-	-	-
TRINITY_DN12736_c0_g1	475	TRINITY_DN12736_c0_g1_i1;TRINITY_DN12736_c0_g1_i2	-	-	-	-	-	-	-	-	-	-
TRINITY_DN12736_c0_g2	254	TRINITY_DN12736_c0_g2_i1	-	-	-	-	-	-	-	-	-	-
TRINITY_DN12737_c0_g1	769	TRINITY_DN12737_c0_g1_i1;TRINITY_DN12737_c0_g1_i2;TRINITY_DN12737_c0_g1_i3	PREDICTED: uncharacterized protein LOC108977570 [Bactrocera latifrons]	-	-	GO:0006801(superoxide metabolic process);GO:0046872(metal ion binding)	ENOG410XSVY(Copper/zinc superoxide dismutase (SODC))	-	-	-	-	A0A0L0BZK0.1 PF00080.18;Sod_Cu;
TRINITY_DN12738_c0_g3	215	TRINITY_DN12738_c0_g3_i1	low-density lipoprotein receptor-related protein 2 [Ceratitis capitata]	VLDLR	Very low-density lipoprotein receptor OS=Oryctolagus cuniculus GN=VLDLR PE=2 SV=1	GO:0005509(calcium ion binding);GO:0005829(cytosol);GO:0005886(plasma membrane);GO:0016324(apical plasma membrane);GO:0030100(regulation of endocytosis);GO:0040003(chitin-based cuticle development);GO:0048082(regulation of adult chitin-containing cuticle pigmentation)	ENOG410XP34(beta-amyloid clearance)	NA	NA	NA	NA(NA)	B4GW73.1 PF00057.16;Ldl_recept_a;
TRINITY_DN12738_c0_g6	242	TRINITY_DN12738_c0_g6_i1	Low-density lipoprotein receptor-related protein 2 [Blattella germanica]	-	-	GO:0005509(calcium ion binding);GO:0005829(cytosol);GO:0005886(plasma membrane);GO:0016324(apical plasma membrane);GO:0030100(regulation of endocytosis);GO:0040003(chitin-based cuticle development);GO:0048082(regulation of adult chitin-containing cuticle pigmentation)	ENOG410XP34(beta-amyloid clearance)	NA	NA	NA	NA(NA)	B4L2N1.2 PF00057.16;Ldl_recept_a;
TRINITY_DN12738_c0_g7	267	TRINITY_DN12738_c0_g7_i1	PREDICTED: LOW QUALITY PROTEIN: low-density lipoprotein receptor-related protein 2, partial [Rhagoletis zephyria]	LRP2	Low-density lipoprotein receptor-related protein 2 OS=Homo sapiens GN=LRP2 PE=1 SV=3	GO:0001523(retinoid metabolic process);GO:0003281(ventricular septum development);GO:0005041(low-density lipoprotein particle receptor activity);GO:0005509(calcium ion binding);GO:0005515(protein binding);GO:0005764(lysosome);GO:0005765(lysosomal membrane);GO:0005768(endosome);GO:0005783(endoplasmic reticulum);GO:0005794(Golgi apparatus);GO:0005886(plasma membrane);GO:0005905(clathrin-coated pit)…	ENOG410XP34(beta-amyloid clearance)	NA	NA	NA	NA(NA)	H2SXE7.1 PF16472.3;DUF5050;
TRINITY_DN12738_c0_g8	246	TRINITY_DN12738_c0_g8_i1	-	-	-	-	-	-	-	-	-	B4M1F4.2 PF00057.16;Ldl_recept_a;
TRINITY_DN12740_c0_g1	426	TRINITY_DN12740_c0_g1_i1;TRINITY_DN12740_c0_g1_i2	PREDICTED: uncharacterized protein B0495.5 [Bactrocera dorsalis]	SPATA20	Spermatogenesis-associated protein 20 OS=Homo sapiens GN=SPATA20 PE=2 SV=3	GO:0003824(catalytic activity)	COG1331(mannose-6-phosphate isomerase activity)	-	-	-	-	E2B587.1 PF07221.9;GlcNAc_2-epim;
TRINITY_DN12742_c0_g1	373	TRINITY_DN12742_c0_g1_i1;TRINITY_DN12742_c0_g1_i2	-	-	-	-	-	-	-	-	-	-
TRINITY_DN12743_c1_g1	342	TRINITY_DN12743_c1_g1_i1;TRINITY_DN12743_c1_g1_i2	PREDICTED: LOW QUALITY PROTEIN: uncharacterized protein LOC108359238 [Rhagoletis zephyria]	-	-	-	-	-	-	-	-	-
TRINITY_DN12745_c0_g1	231	TRINITY_DN12745_c0_g1_i1	PREDICTED: nitric oxide synthase [Bactrocera dorsalis]	Nos	Nitric oxide synthase OS=Drosophila melanogaster GN=Nos PE=2 SV=3	GO:0002027(regulation of heart rate);GO:0003958(NADPH-hemoprotein reductase activity);GO:0004517(nitric-oxide synthase activity);GO:0005506(iron ion binding);GO:0005516(calmodulin binding);GO:0005634(nucleus);GO:0005777(peroxisome);GO:0005829(cytosol);GO:0005886(plasma membrane);GO:0006527(arginine catabolic process);GO:0006809(nitric oxide biosynthetic process);GO:0007263(nitric oxide mediated s…	COG0369(Component of the sulfite reductase complex that catalyzes the 6-electron reduction of sulfite to sulfide. This is one of several activities required for the biosynthesis of L- cysteine from sulfate. The flavoprotein component catalyzes the electron flow from NADPH - FAD - FMN to the hemoprotein component (By similarity));COG4362(nitric oxide synthase)	K13240	nitric-oxide synthase, brain	EC:1.14.13.39	dwi00220(Arginine biosynthesis);dwi00330(Arginine and proline metabolism);dwi04145(Phagosome)	B4MU51.1 PF00175.19;NAD_binding_1;
TRINITY_DN12746_c0_g1	213	TRINITY_DN12746_c0_g1_i1;TRINITY_DN12746_c0_g1_i2;TRINITY_DN12746_c0_g1_i3	-	-	-	-	-	-	-	-	-	-
TRINITY_DN12746_c0_g2	365	TRINITY_DN12746_c0_g2_i1;TRINITY_DN12746_c0_g2_i2	-	-	-	-	-	-	-	-	-	-
TRINITY_DN12747_c0_g2	214	TRINITY_DN12747_c0_g2_i1	-	-	-	-	-	-	-	-	-	-
TRINITY_DN12748_c0_g1	244	TRINITY_DN12748_c0_g1_i1	PREDICTED: uncharacterized protein LOC108969931 isoform X1 [Bactrocera latifrons]	-	-	-	-	-	-	-	-	-
TRINITY_DN1274_c0_g1	207	TRINITY_DN1274_c0_g1_i1	Rpl3l protein, partial [Mus musculus]	RPL3L	60S ribosomal protein L3-like OS=Bos taurus GN=RPL3L PE=2 SV=3	GO:0000027(ribosomal large subunit assembly);GO:0003723(RNA binding);GO:0003735(structural constituent of ribosome);GO:0006412(translation);GO:0016020(membrane);GO:0022625(cytosolic large ribosomal subunit)	COG0087(One of the primary rRNA binding proteins, it binds directly near the 3'-end of the 23S rRNA, where it nucleates assembly of the 50S subunit (By similarity))	K02925	large subunit ribosomal protein L3e	-	mmu03010(Ribosome)	F6ZG98.1 PF00297.20;Ribosomal_L3;
TRINITY_DN12750_c0_g1	435	TRINITY_DN12750_c0_g1_i1	PREDICTED: uncharacterized protein LOC105233824 [Bactrocera dorsalis]	-	-	-	-	-	-	-	-	-
TRINITY_DN12752_c0_g1	230	TRINITY_DN12752_c0_g1_i1	-	-	-	-	-	-	-	-	-	-
TRINITY_DN12753_c0_g1	205	TRINITY_DN12753_c0_g1_i1	-	-	-	-	-	-	-	-	-	-
TRINITY_DN12754_c0_g1	723	TRINITY_DN12754_c0_g1_i1;TRINITY_DN12754_c0_g1_i2	-	-	-	-	-	-	-	-	-	-
TRINITY_DN12758_c0_g1	216	TRINITY_DN12758_c0_g1_i1	PREDICTED: AT-rich interactive domain-containing protein 2 [Bactrocera latifrons]	-	-	-	-	-	-	-	-	-
TRINITY_DN1275_c0_g1	207	TRINITY_DN1275_c0_g1_i1	-	-	-	-	-	-	-	-	-	-
TRINITY_DN12761_c0_g1	203	TRINITY_DN12761_c0_g1_i1	-	-	-	-	-	-	-	-	-	-
TRINITY_DN12762_c0_g1	217	TRINITY_DN12762_c0_g1_i1	PREDICTED: membrane-associated protein Hem [Bactrocera dorsalis]	Hem	Membrane-associated protein Hem OS=Drosophila melanogaster GN=Hem PE=2 SV=1	GO:0000902(cell morphogenesis);GO:0001764(neuron migration);GO:0005515(protein binding);GO:0005886(plasma membrane);GO:0006909(phagocytosis);GO:0007010(cytoskeleton organization);GO:0007409(axonogenesis);GO:0007417(central nervous system development);GO:0007520(myoblast fusion);GO:0007528(neuromuscular junction development);GO:0008360(regulation of cell shape);GO:0008407(chaeta morphogenesis);GO:…	ENOG410XPQI(nck-associated protein)	K05750	NCK-associated protein 1	-	tru04810(Regulation of actin cytoskeleton)	P55162.1 PF09735.7;Nckap1;
TRINITY_DN12763_c0_g1	359	TRINITY_DN12763_c0_g1_i1	PREDICTED: uncharacterized protein LOC106616590 isoform X1 [Bactrocera oleae]	-	-	-	COG0515(Serine Threonine protein kinase)	-	-	-	-	A0A0L0BQC5.1 PF07714.15;Pkinase_Tyr;
TRINITY_DN12764_c0_g1	236	TRINITY_DN12764_c0_g1_i1	pre-mRNA-splicing factor SYF1 isoform X1 [Ceratitis capitata]	XAB2	Pre-mRNA-splicing factor SYF1 OS=Homo sapiens GN=XAB2 PE=1 SV=2	GO:0000349(generation of catalytic spliceosome for first transesterification step);GO:0000381(regulation of alternative mRNA splicing, via spliceosome);GO:0000398(mRNA splicing, via spliceosome);GO:0000974(Prp19 complex);GO:0002009(morphogenesis of an epithelium);GO:0003674(molecular_function);GO:0005634(nucleus);GO:0006909(phagocytosis);GO:0007443(Malpighian tubule morphogenesis);GO:0007510(card…	ENOG410XPD9(pre-mRNA-splicing factor SYF1)	K12867	pre-mRNA-splicing factor SYF1	-	mde03040(Spliceosome)	-
TRINITY_DN12765_c0_g1	211	TRINITY_DN12765_c0_g1_i1	-	-	-	-	-	-	-	-	-	-
TRINITY_DN12766_c0_g1	291	TRINITY_DN12766_c0_g1_i1	catenin alpha isoform X1 [Ceratitis capitata]	alpha-Cat	Catenin alpha OS=Drosophila melanogaster GN=alpha-Cat PE=1 SV=2	GO:0003383(apical constriction);GO:0003779(actin binding);GO:0005198(structural molecule activity);GO:0005515(protein binding);GO:0005886(plasma membrane);GO:0005912(adherens junction);GO:0005913(cell-cell adherens junction);GO:0005914(spot adherens junction);GO:0005915(zonula adherens);GO:0007016(cytoskeletal anchoring at plasma membrane);GO:0007155(cell adhesion);GO:0007163(establishment or mai…	ENOG410XSRU(Catenin (Cadherin-associated protein))	NA	NA	NA	NA(NA)	B4QLW3.1 PF01044.17;Vinculin;
TRINITY_DN12769_c0_g1	210	TRINITY_DN12769_c0_g1_i1	-	-	-	-	-	-	-	-	-	-
TRINITY_DN12771_c0_g1	308	TRINITY_DN12771_c0_g1_i1	PREDICTED: basement membrane-specific heparan sulfate proteoglycan core protein isoform X2 [Bactrocera dorsalis]	-	-	GO:0005604(basement membrane);GO:0005654(nucleoplasm);GO:0005829(cytosol);GO:0007415(defasciculation of motor neuron axon);GO:0008045(motor neuron axon guidance);GO:0045199(maintenance of epithelial cell apical/basal polarity);GO:0072347(response to anesthetic);GO:2001262(positive regulation of semaphorin-plexin signaling pathway)	ENOG410XTD2(heparan sulfate proteoglycan)	K06240	laminin, alpha 3/5	-	pvt04512(ECM-receptor interaction);pvt04510(Focal adhesion)	A0A0L0CHG0.1 PF00053.22;Laminin_EGF;
TRINITY_DN12775_c0_g1	495	TRINITY_DN12775_c0_g1_i1	PREDICTED: carboxylesterase 1E [Bactrocera dorsalis]	-	-	GO:0005575(cellular_component);GO:0005615(extracellular space);GO:0008150(biological_process);GO:0052689(carboxylic ester hydrolase activity)	COG2272(Carboxylesterase)	-	-	-	-	B4MW32.1 PF00135.26;COesterase;
TRINITY_DN12776_c0_g1	457	TRINITY_DN12776_c0_g1_i1;TRINITY_DN12776_c0_g1_i2	PREDICTED: integrator complex subunit 1 isoform X1 [Bactrocera oleae]	-	-	-	ENOG410XTAB(U2 snRNA 3'-end processing)	NA	NA	NA	NA(NA)	-
TRINITY_DN12778_c0_g1	302	TRINITY_DN12778_c0_g1_i1;TRINITY_DN12778_c0_g1_i2;TRINITY_DN12778_c0_g1_i3	PREDICTED: zinc transporter ZIP6 [Bactrocera oleae]	SLC39A6	Zinc transporter ZIP6 OS=Homo sapiens GN=SLC39A6 PE=1 SV=3	GO:0005385(zinc ion transmembrane transporter activity);GO:0005887(integral component of plasma membrane);GO:0006882(cellular zinc ion homeostasis);GO:0010312(detoxification of zinc ion);GO:0016323(basolateral plasma membrane);GO:0071578(zinc II ion transmembrane import)	COG0428(zinc transporter)	NA	NA	NA	NA(NA)	A4IJ72.1 PF02535.20;Zip;
TRINITY_DN12781_c0_g1	476	TRINITY_DN12781_c0_g1_i1	PREDICTED: myb-like protein Y isoform X2 [Rhagoletis zephyria]	-	-	-	-	-	-	-	-	-
TRINITY_DN12782_c0_g1	273	TRINITY_DN12782_c0_g1_i1;TRINITY_DN12782_c0_g1_i2	PREDICTED: beta-mannosidase [Bactrocera latifrons]	MANBA	Beta-mannosidase OS=Capra hircus GN=MANBA PE=2 SV=1	GO:0004567(beta-mannosidase activity);GO:0005764(lysosome);GO:0006516(glycoprotein catabolic process);GO:0046355(mannan catabolic process)	COG3250(hydrolase family 2)	K01192	beta-mannosidase	EC:3.2.1.25	mde00511(Other glycan degradation);mde04142(Lysosome)	E9FXK2.1 PF02836.15;Glyco_hydro_2_C;
TRINITY_DN12785_c0_g1	494	TRINITY_DN12785_c0_g1_i1	PREDICTED: nucleoporin NUP188 homolog [Bactrocera dorsalis]	-	-	-	ENOG410Z045(mRNA transport)	K14311	nuclear pore complex protein Nup188	-	dwi03013(RNA transport)	-
TRINITY_DN12786_c0_g1	1144	TRINITY_DN12786_c0_g1_i1;TRINITY_DN12786_c0_g1_i2	PREDICTED: (E3-independent) E2 ubiquitin-conjugating enzyme UBE2O [Bactrocera dorsalis]	UBE2O	(E3-independent) E2 ubiquitin-conjugating enzyme OS=Homo sapiens GN=UBE2O PE=1 SV=3	GO:0005737(cytoplasm);GO:0031625(ubiquitin protein ligase binding);GO:0061630(ubiquitin protein ligase activity)	ENOG410XQ7W(ubiquitin-conjugating enzyme)	K10581	ubiquitin-conjugating enzyme E2 O	EC:2.3.2.24	mde04120(Ubiquitin mediated proteolysis)	B0W911.1 PF00179.24;UQ_con;
TRINITY_DN12788_c0_g1	205	TRINITY_DN12788_c0_g1_i1	PREDICTED: uncharacterized protein LOC105233745 [Bactrocera dorsalis]	-	-	GO:0002003(angiotensin maturation);GO:0005737(cytoplasm);GO:0006508(proteolysis);GO:0008270(zinc ion binding);GO:0033227(dsRNA transport);GO:0042277(peptide binding);GO:0043171(peptide catabolic process);GO:0070006(metalloaminopeptidase activity)	COG0308(aminopeptidase)	NA	NA	NA	NA(NA)	-
TRINITY_DN12789_c0_g1	824	TRINITY_DN12789_c0_g1_i1;TRINITY_DN12789_c0_g1_i2;TRINITY_DN12789_c0_g1_i3	gamma-aminobutyric acid receptor associated protein, isoform CRA_c [Mus musculus]	GABARAP	Gamma-aminobutyric acid receptor-associated protein OS=Bos taurus GN=GABARAP PE=3 SV=2	GO:0000045(autophagosome assembly);GO:0000421(autophagosome membrane);GO:0000422(autophagy of mitochondrion);GO:0005829(cytosol);GO:0006995(cellular response to nitrogen starvation)	ENOG4111JAT(Microtubule-associated protein 1 light chain 3)	K08341	GABA(A) receptor-associated protein	-	ngi04371(Apelin signaling pathway);ngi04068(FoxO signaling pathway);ngi04140(Autophagy - animal);ngi04136(Autophagy - other eukaryotes);ngi04137(Mitophagy - animal);ngi04621(NOD-like receptor signaling pathway);ngi04727(GABAergic synapse);ngi05167(Kaposi sarcoma-associated herpesvirus infection)	G7PLQ0.1 PF02991.14;Atg8;
TRINITY_DN12790_c0_g1	224	TRINITY_DN12790_c0_g1_i1	-	-	-	-	-	-	-	-	-	-
TRINITY_DN12792_c0_g1	261	TRINITY_DN12792_c0_g1_i1;TRINITY_DN12792_c0_g1_i2	PREDICTED: isovaleryl-CoA dehydrogenase, mitochondrial [Bactrocera dorsalis]	-	-	GO:0005739(mitochondrion);GO:0005759(mitochondrial matrix);GO:0006552(leucine catabolic process);GO:0008470(isovaleryl-CoA dehydrogenase activity);GO:0050660(flavin adenine dinucleotide binding);GO:0055114(oxidation-reduction process)	ENOG410XNMY(Dehydrogenase)	K00253	isovaleryl-CoA dehydrogenase	EC:1.3.8.4	dan00280(Valine, leucine and isoleucine degradation)	-
TRINITY_DN12793_c0_g1	368	TRINITY_DN12793_c0_g1_i1	PREDICTED: dihydropyrimidine dehydrogenase [NADP(+)] [Bactrocera oleae]	DPYD	Dihydropyrimidine dehydrogenase [NADP(+)] OS=Homo sapiens GN=DPYD PE=1 SV=2	GO:0005737(cytoplasm);GO:0006212(uracil catabolic process);GO:0017113(dihydropyrimidine dehydrogenase (NADP+) activity)	COG0167(Catalyzes the conversion of dihydroorotate to orotate);COG0493(metal cluster binding);COG1146(metal cluster binding)	K00207	dihydropyrimidine dehydrogenase (NADP+)	EC:1.3.1.2	aag00240(Pyrimidine metabolism);aag00410(beta-Alanine metabolism);aag00770(Pantothenate and CoA biosynthesis);aag00983(Drug metabolism - other enzymes)	A0A0R3NZ50.1 PF14691.4;Fer4_20;
TRINITY_DN12794_c0_g1	279	TRINITY_DN12794_c0_g1_i1	-	-	-	-	-	-	-	-	-	-
TRINITY_DN12796_c0_g1	237	TRINITY_DN12796_c0_g1_i1	-	-	-	-	-	-	-	-	-	-
TRINITY_DN12799_c0_g1	395	TRINITY_DN12799_c0_g1_i1;TRINITY_DN12799_c0_g1_i2	PREDICTED: poly(U)-specific endoribonuclease homolog [Bactrocera dorsalis]	CG2145	Poly(U)-specific endoribonuclease homolog OS=Drosophila melanogaster GN=CG2145 PE=2 SV=1	GO:0003723(RNA binding);GO:0004521(endoribonuclease activity);GO:0005575(cellular_component);GO:0090502(RNA phosphodiester bond hydrolysis, endonucleolytic)	ENOG410XX8E(Poly(U)-specific)	NA	NA	NA	NA(NA)	A0A0L0C871.1 PF09412.8;XendoU;
TRINITY_DN12800_c0_g1	217	TRINITY_DN12800_c0_g1_i1	-	-	-	-	-	-	-	-	-	-
TRINITY_DN12801_c0_g1	329	TRINITY_DN12801_c0_g1_i1;TRINITY_DN12801_c0_g1_i2	PREDICTED: LOW QUALITY PROTEIN: multidrug resistance protein homolog 49 [Bactrocera dorsalis]	Mdr49	Multidrug resistance protein homolog 49 OS=Drosophila melanogaster GN=Mdr49 PE=2 SV=2	GO:0001666(response to hypoxia);GO:0005524(ATP binding);GO:0005886(plasma membrane);GO:0005887(integral component of plasma membrane);GO:0006855(drug transmembrane transport);GO:0008354(germ cell migration);GO:0008559(xenobiotic transmembrane transporting ATPase activity);GO:0009636(response to toxic substance);GO:0015562(efflux transmembrane transporter activity);GO:0042908(xenobiotic transport)…	COG1132((ABC) transporter)	K05658	ATP-binding cassette, subfamily B (MDR/TAP), member 1	EC:3.6.3.44	dgr02010(ABC transporters)	A0A0L0C7Z8.1 PF00664.21;ABC_membrane;
TRINITY_DN12802_c0_g1	381	TRINITY_DN12802_c0_g1_i1;TRINITY_DN12802_c0_g1_i2	PREDICTED: eukaryotic translation initiation factor 2-alpha kinase [Bactrocera latifrons]	PEK	Eukaryotic translation initiation factor 2-alpha kinase OS=Drosophila melanogaster GN=PEK PE=1 SV=2	GO:0004672(protein kinase activity);GO:0004686(elongation factor-2 kinase activity);GO:0005524(ATP binding);GO:0006468(protein phosphorylation);GO:0010389(regulation of G2/M transition of mitotic cell cycle);GO:0010508(positive regulation of autophagy);GO:0036499(PERK-mediated unfolded protein response);GO:0046330(positive regulation of JNK cascade)	ENOG410XS0B(eukaryotic translation initiation factor 2alpha kinase)	K08860	eukaryotic translation initiation factor 2-alpha kinase 3	EC:2.7.11.1	mde04141(Protein processing in endoplasmic reticulum);mde04140(Autophagy - animal);mde04137(Mitophagy - animal);mde04214(Apoptosis - fly)	-
TRINITY_DN12804_c0_g1	358	TRINITY_DN12804_c0_g1_i1;TRINITY_DN12804_c0_g1_i2	PREDICTED: multidrug resistance protein homolog 49 [Zeugodacus cucurbitae]	Mdr49	Multidrug resistance protein homolog 49 OS=Drosophila melanogaster GN=Mdr49 PE=2 SV=2	GO:0001666(response to hypoxia);GO:0005524(ATP binding);GO:0005886(plasma membrane);GO:0005887(integral component of plasma membrane);GO:0006855(drug transmembrane transport);GO:0008354(germ cell migration);GO:0008559(xenobiotic transmembrane transporting ATPase activity);GO:0009636(response to toxic substance);GO:0015562(efflux transmembrane transporter activity);GO:0042908(xenobiotic transport)…	COG1132((ABC) transporter)	K05658	ATP-binding cassette, subfamily B (MDR/TAP), member 1	EC:3.6.3.44	mde02010(ABC transporters)	L9JBY7.1 PF00005.25;ABC_tran;
TRINITY_DN12806_c0_g1	262	TRINITY_DN12806_c0_g1_i1;TRINITY_DN12806_c0_g1_i2	PREDICTED: uncharacterized protein LOC105227967 isoform X4 [Bactrocera dorsalis]	-	-	-	ENOG4111Q29(NA)	-	-	-	-	-
TRINITY_DN12807_c0_g1	258	TRINITY_DN12807_c0_g1_i1	-	-	-	-	-	-	-	-	-	-
TRINITY_DN12814_c0_g2	286	TRINITY_DN12814_c0_g2_i1;TRINITY_DN12814_c0_g2_i2	-	-	-	-	-	-	-	-	-	-
TRINITY_DN12820_c0_g1	263	TRINITY_DN12820_c0_g1_i1	-	-	-	-	-	-	-	-	-	-
TRINITY_DN12822_c0_g1	356	TRINITY_DN12822_c0_g1_i1;TRINITY_DN12822_c0_g1_i2	-	-	-	-	-	-	-	-	-	-
TRINITY_DN12823_c0_g3	201	TRINITY_DN12823_c0_g3_i1	PREDICTED: broad-complex core protein isoform 6 [Zeugodacus cucurbitae]	-	-	GO:0003677(DNA binding);GO:0005634(nucleus);GO:0006357(regulation of transcription by RNA polymerase II)	ENOG4111I76(NA)	-	-	-	-	-
[truncated: 24,868 more rows]
