# Supplementary material for: Heat Shock Protein Genes Affect the Rapid Cold Hardening Ability of Two Invasive Tephritids
Source: Insects. 2024 Jan 29;15(2):90. doi: 10.3390/insects15020090 (PMC10889258; doi:10.3390/insects15020090)
Supplement: Supplementary file 1 [file insects-15-00090-s001.zip › annotation/gene_annotation_stat.xlsx]

## Sheet: Sheet1
DB	Num	Ratio(%)
All	26264	100
GO	11475	43.69
KEGG	9618	36.62
Pfam	10151	38.65
swissprot	8802	33.51
eggNOG	13050	49.69
NR	16253	61.88
