# Supplementary material for: Heat Shock Protein Genes Affect the Rapid Cold Hardening Ability of Two Invasive Tephritids
Source: Insects. 2024 Jan 29;15(2):90. doi: 10.3390/insects15020090 (PMC10889258; doi:10.3390/insects15020090)
Supplement: Supplementary file 1 [file insects-15-00090-s001.zip › annotation/GO/GO_annotation.xlsx]

## Sheet: Sheet1
Query	GO_hit	GO_identity	GO_evalue	Gene	Symbol	GO_ID	GO_Term	GO_Function	GO_Level
TRINITY_DN10013_c0_g1	MGI|MGI:2651568	100	1.6e-42	71765	Klhdc3	GO:0000790	nuclear chromatin	cellular_component	7
TRINITY_DN10013_c0_g1	MGI|MGI:2651568	100	1.6e-42	71765	Klhdc3	GO:0003682	chromatin binding	molecular_function	4
TRINITY_DN10013_c0_g1	MGI|MGI:2651568	100	1.6e-42	71765	Klhdc3	GO:0005654	nucleoplasm	cellular_component	6
TRINITY_DN10013_c0_g1	MGI|MGI:2651568	100	1.6e-42	71765	Klhdc3	GO:0005737	cytoplasm	cellular_component	5
TRINITY_DN10013_c0_g1	MGI|MGI:2651568	100	1.6e-42	71765	Klhdc3	GO:0008150	biological_process	biological_process	2
TRINITY_DN10013_c0_g1	MGI|MGI:2651568	100	1.6e-42	71765	Klhdc3	GO:0051321	meiotic cell cycle	biological_process	5
TRINITY_DN10023_c0_g1	FB|FBgn0033698	88.6	4.5e-35	36319	CG8858	GO:0000502	proteasome complex	cellular_component	5
TRINITY_DN10023_c0_g1	FB|FBgn0033698	88.6	4.5e-35	36319	CG8858	GO:0003674	molecular_function	molecular_function	2
TRINITY_DN10023_c0_g1	FB|FBgn0033698	88.6	4.5e-35	36319	CG8858	GO:0005634	nucleus	cellular_component	6
TRINITY_DN10023_c0_g1	FB|FBgn0033698	88.6	4.5e-35	36319	CG8858	GO:0005737	cytoplasm	cellular_component	5
TRINITY_DN10023_c0_g1	FB|FBgn0033698	88.6	4.5e-35	36319	CG8858	GO:0008150	biological_process	biological_process	2
TRINITY_DN10023_c0_g1	FB|FBgn0033698	88.6	4.5e-35	36319	CG8858	GO:0043248	proteasome assembly	biological_process	8
TRINITY_DN10026_c0_g1	UNIPROTKB|Q3MIC0	100	2.3e-47	504413	RPL37A	GO:0003735	structural constituent of ribosome	molecular_function	4
TRINITY_DN10026_c0_g1	UNIPROTKB|Q3MIC0	100	2.3e-47	504413	RPL37A	GO:0005634	nucleus	cellular_component	6
TRINITY_DN10026_c0_g1	UNIPROTKB|Q3MIC0	100	2.3e-47	504413	RPL37A	GO:0005925	focal adhesion	cellular_component	7
TRINITY_DN10026_c0_g1	UNIPROTKB|Q3MIC0	100	2.3e-47	504413	RPL37A	GO:0006412	translation	biological_process	8
TRINITY_DN10026_c0_g1	UNIPROTKB|Q3MIC0	100	2.3e-47	504413	RPL37A	GO:0022625	cytosolic large ribosomal subunit	cellular_component	8
TRINITY_DN10026_c0_g1	UNIPROTKB|Q3MIC0	100	2.3e-47	504413	RPL37A	GO:0046872	metal ion binding	molecular_function	6
TRINITY_DN10026_c0_g1	UNIPROTKB|Q3MIC0	100	2.3e-47	504413	RPL37A	GO:0070062	extracellular exosome	cellular_component	7
TRINITY_DN1003_c0_g1	FB|FBgn0021764	82.4	3.3e-26	31017	sdk	GO:0005887	integral component of plasma membrane	cellular_component	6
TRINITY_DN1003_c0_g1	FB|FBgn0021764	82.4	3.3e-26	31017	sdk	GO:0042675	compound eye cone cell differentiation	biological_process	6
TRINITY_DN1003_c0_g1	FB|FBgn0021764	82.4	3.3e-26	31017	sdk	GO:0046533	negative regulation of photoreceptor cell differentiation	biological_process	11
TRINITY_DN1003_c0_g1	FB|FBgn0021764	82.4	3.3e-26	31017	sdk	GO:0050931	pigment cell differentiation	biological_process	6
TRINITY_DN1003_c0_g1	FB|FBgn0021764	82.4	3.3e-26	31017	sdk	GO:0098595	perivitelline space	cellular_component	4
TRINITY_DN10048_c0_g2	FB|FBgn0002924	42.9	6.3e-06	43517	ncd	GO:0000022	mitotic spindle elongation	biological_process	6
TRINITY_DN10048_c0_g2	FB|FBgn0002924	42.9	6.3e-06	43517	ncd	GO:0000212	meiotic spindle organization	biological_process	9
TRINITY_DN10048_c0_g2	FB|FBgn0002924	42.9	6.3e-06	43517	ncd	GO:0001578	microtubule bundle formation	biological_process	8
TRINITY_DN10048_c0_g2	FB|FBgn0002924	42.9	6.3e-06	43517	ncd	GO:0003777	microtubule motor activity	molecular_function	10
TRINITY_DN10048_c0_g2	FB|FBgn0002924	42.9	6.3e-06	43517	ncd	GO:0005524	ATP binding	molecular_function	5
TRINITY_DN10048_c0_g2	FB|FBgn0002924	42.9	6.3e-06	43517	ncd	GO:0005634	nucleus	cellular_component	6
TRINITY_DN10048_c0_g2	FB|FBgn0002924	42.9	6.3e-06	43517	ncd	GO:0005813	centrosome	cellular_component	7
TRINITY_DN10048_c0_g2	FB|FBgn0002924	42.9	6.3e-06	43517	ncd	GO:0005815	microtubule organizing center	cellular_component	6
TRINITY_DN10048_c0_g2	FB|FBgn0002924	42.9	6.3e-06	43517	ncd	GO:0005819	spindle	cellular_component	6
TRINITY_DN10048_c0_g2	FB|FBgn0002924	42.9	6.3e-06	43517	ncd	GO:0005871	kinesin complex	cellular_component	5
TRINITY_DN10048_c0_g2	FB|FBgn0002924	42.9	6.3e-06	43517	ncd	GO:0005874	microtubule	cellular_component	7
TRINITY_DN10048_c0_g2	FB|FBgn0002924	42.9	6.3e-06	43517	ncd	GO:0007018	microtubule-based movement	biological_process	5
TRINITY_DN10048_c0_g2	FB|FBgn0002924	42.9	6.3e-06	43517	ncd	GO:0007051	spindle organization	biological_process	8
TRINITY_DN10048_c0_g2	FB|FBgn0002924	42.9	6.3e-06	43517	ncd	GO:0007052	mitotic spindle organization	biological_process	9
TRINITY_DN10048_c0_g2	FB|FBgn0002924	42.9	6.3e-06	43517	ncd	GO:0007056	spindle assembly involved in female meiosis	biological_process	5
TRINITY_DN10048_c0_g2	FB|FBgn0002924	42.9	6.3e-06	43517	ncd	GO:0007059	chromosome segregation	biological_process	4
TRINITY_DN10048_c0_g2	FB|FBgn0002924	42.9	6.3e-06	43517	ncd	GO:0007100	mitotic centrosome separation	biological_process	6
TRINITY_DN10048_c0_g2	FB|FBgn0002924	42.9	6.3e-06	43517	ncd	GO:0008017	microtubule binding	molecular_function	7
TRINITY_DN10048_c0_g2	FB|FBgn0002924	42.9	6.3e-06	43517	ncd	GO:0008569	ATP-dependent microtubule motor activity, minus-end-directed	molecular_function	12
TRINITY_DN10048_c0_g2	FB|FBgn0002924	42.9	6.3e-06	43517	ncd	GO:0016887	ATPase activity	molecular_function	9
TRINITY_DN10048_c0_g2	FB|FBgn0002924	42.9	6.3e-06	43517	ncd	GO:0030981	cortical microtubule cytoskeleton	cellular_component	8
TRINITY_DN10048_c0_g2	FB|FBgn0002924	42.9	6.3e-06	43517	ncd	GO:0031534	minus-end directed microtubule sliding	biological_process	7
TRINITY_DN10048_c0_g2	FB|FBgn0002924	42.9	6.3e-06	43517	ncd	GO:0032837	distributive segregation	biological_process	7
TRINITY_DN10048_c0_g2	FB|FBgn0002924	42.9	6.3e-06	43517	ncd	GO:0032888	regulation of mitotic spindle elongation	biological_process	8
TRINITY_DN10048_c0_g2	FB|FBgn0002924	42.9	6.3e-06	43517	ncd	GO:0042803	protein homodimerization activity	molecular_function	6
TRINITY_DN10048_c0_g2	FB|FBgn0002924	42.9	6.3e-06	43517	ncd	GO:0048471	perinuclear region of cytoplasm	cellular_component	6
TRINITY_DN10048_c0_g2	FB|FBgn0002924	42.9	6.3e-06	43517	ncd	GO:0051028	mRNA transport	biological_process	10
TRINITY_DN10048_c0_g2	FB|FBgn0002924	42.9	6.3e-06	43517	ncd	GO:0072686	mitotic spindle	cellular_component	7
TRINITY_DN10048_c0_g2	FB|FBgn0002924	42.9	6.3e-06	43517	ncd	GO:0072687	meiotic spindle	cellular_component	7
TRINITY_DN10048_c0_g2	FB|FBgn0002924	42.9	6.3e-06	43517	ncd	GO:0090306	spindle assembly involved in meiosis	biological_process	10
TRINITY_DN10048_c0_g2	FB|FBgn0002924	42.9	6.3e-06	43517	ncd	GO:0090307	mitotic spindle assembly	biological_process	10
TRINITY_DN10048_c0_g2	FB|FBgn0002924	42.9	6.3e-06	43517	ncd	GO:1901673	regulation of mitotic spindle assembly	biological_process	9
TRINITY_DN10048_c0_g2	FB|FBgn0002924	42.9	6.3e-06	43517	ncd	GO:1990498	mitotic spindle microtubule	cellular_component	9
TRINITY_DN10052_c0_g1	FB|FBgn0263258	58.7	2.2e-12	32748	chas	GO:0003674	molecular_function	molecular_function	2
TRINITY_DN10052_c0_g1	FB|FBgn0263258	58.7	2.2e-12	32748	chas	GO:0005927	muscle tendon junction	cellular_component	7
TRINITY_DN10052_c0_g1	FB|FBgn0263258	58.7	2.2e-12	32748	chas	GO:0016324	apical plasma membrane	cellular_component	5
TRINITY_DN10052_c0_g1	FB|FBgn0263258	58.7	2.2e-12	32748	chas	GO:0048104	establishment of body hair or bristle planar orientation	biological_process	7
TRINITY_DN10060_c0_g1	FB|FBgn0010051	89.6	5.7e-40	40664	Itp-r83A	GO:0000280	nuclear division	biological_process	7
TRINITY_DN10060_c0_g1	FB|FBgn0010051	89.6	5.7e-40	40664	Itp-r83A	GO:0005220	inositol 1,4,5-trisphosphate-sensitive calcium-release channel activity	molecular_function	10
TRINITY_DN10060_c0_g1	FB|FBgn0010051	89.6	5.7e-40	40664	Itp-r83A	GO:0005509	calcium ion binding	molecular_function	7
TRINITY_DN10060_c0_g1	FB|FBgn0010051	89.6	5.7e-40	40664	Itp-r83A	GO:0005783	endoplasmic reticulum	cellular_component	6
TRINITY_DN10060_c0_g1	FB|FBgn0010051	89.6	5.7e-40	40664	Itp-r83A	GO:0005789	endoplasmic reticulum membrane	cellular_component	5
TRINITY_DN10060_c0_g1	FB|FBgn0010051	89.6	5.7e-40	40664	Itp-r83A	GO:0005790	smooth endoplasmic reticulum	cellular_component	7
TRINITY_DN10060_c0_g1	FB|FBgn0010051	89.6	5.7e-40	40664	Itp-r83A	GO:0005886	plasma membrane	cellular_component	4
TRINITY_DN10060_c0_g1	FB|FBgn0010051	89.6	5.7e-40	40664	Itp-r83A	GO:0006874	cellular calcium ion homeostasis	biological_process	11
TRINITY_DN10060_c0_g1	FB|FBgn0010051	89.6	5.7e-40	40664	Itp-r83A	GO:0006979	response to oxidative stress	biological_process	5
TRINITY_DN10060_c0_g1	FB|FBgn0010051	89.6	5.7e-40	40664	Itp-r83A	GO:0007591	molting cycle, chitin-based cuticle	biological_process	5
TRINITY_DN10060_c0_g1	FB|FBgn0010051	89.6	5.7e-40	40664	Itp-r83A	GO:0007602	phototransduction	biological_process	5
TRINITY_DN10060_c0_g1	FB|FBgn0010051	89.6	5.7e-40	40664	Itp-r83A	GO:0007629	flight behavior	biological_process	6
TRINITY_DN10060_c0_g1	FB|FBgn0010051	89.6	5.7e-40	40664	Itp-r83A	GO:0016319	mushroom body development	biological_process	5
TRINITY_DN10060_c0_g1	FB|FBgn0010051	89.6	5.7e-40	40664	Itp-r83A	GO:0016529	sarcoplasmic reticulum	cellular_component	7
TRINITY_DN10060_c0_g1	FB|FBgn0010051	89.6	5.7e-40	40664	Itp-r83A	GO:0030322	stabilization of membrane potential	biological_process	6
TRINITY_DN10060_c0_g1	FB|FBgn0010051	89.6	5.7e-40	40664	Itp-r83A	GO:0030536	larval feeding behavior	biological_process	5
TRINITY_DN10060_c0_g1	FB|FBgn0010051	89.6	5.7e-40	40664	Itp-r83A	GO:0030659	cytoplasmic vesicle membrane	cellular_component	6
TRINITY_DN10060_c0_g1	FB|FBgn0010051	89.6	5.7e-40	40664	Itp-r83A	GO:0030667	secretory granule membrane	cellular_component	7
TRINITY_DN10060_c0_g1	FB|FBgn0010051	89.6	5.7e-40	40664	Itp-r83A	GO:0035071	salivary gland cell autophagic cell death	biological_process	7
TRINITY_DN10060_c0_g1	FB|FBgn0010051	89.6	5.7e-40	40664	Itp-r83A	GO:0035091	phosphatidylinositol binding	molecular_function	6
TRINITY_DN10060_c0_g1	FB|FBgn0010051	89.6	5.7e-40	40664	Itp-r83A	GO:0042594	response to starvation	biological_process	5
TRINITY_DN10060_c0_g1	FB|FBgn0010051	89.6	5.7e-40	40664	Itp-r83A	GO:0044295	axonal growth cone	cellular_component	6
TRINITY_DN10060_c0_g1	FB|FBgn0010051	89.6	5.7e-40	40664	Itp-r83A	GO:0046000	positive regulation of ecdysteroid secretion	biological_process	10
TRINITY_DN10060_c0_g1	FB|FBgn0010051	89.6	5.7e-40	40664	Itp-r83A	GO:0050909	sensory perception of taste	biological_process	8
TRINITY_DN10060_c0_g1	FB|FBgn0010051	89.6	5.7e-40	40664	Itp-r83A	GO:0051209	release of sequestered calcium ion into cytosol	biological_process	8
TRINITY_DN10060_c0_g1	FB|FBgn0010051	89.6	5.7e-40	40664	Itp-r83A	GO:0051482	positive regulation of cytosolic calcium ion concentration involved in phospholipase C-activating G-protein coupled signaling pathway	biological_process	14
TRINITY_DN10060_c0_g1	FB|FBgn0010051	89.6	5.7e-40	40664	Itp-r83A	GO:0055089	fatty acid homeostasis	biological_process	9
TRINITY_DN10060_c0_g1	FB|FBgn0010051	89.6	5.7e-40	40664	Itp-r83A	GO:0060259	regulation of feeding behavior	biological_process	6
TRINITY_DN10060_c0_g1	FB|FBgn0010051	89.6	5.7e-40	40664	Itp-r83A	GO:0070679	inositol 1,4,5 trisphosphate binding	molecular_function	6
TRINITY_DN10065_c0_g1	FB|FBgn0283427	76.6	2.3e-28	33524	FASN1	GO:0004312	fatty acid synthase activity	molecular_function	7
TRINITY_DN10065_c0_g1	FB|FBgn0283427	76.6	2.3e-28	33524	FASN1	GO:0004313	[acyl-carrier-protein] S-acetyltransferase activity	molecular_function	8
TRINITY_DN10065_c0_g1	FB|FBgn0283427	76.6	2.3e-28	33524	FASN1	GO:0004314	[acyl-carrier-protein] S-malonyltransferase activity	molecular_function	8
TRINITY_DN10065_c0_g1	FB|FBgn0283427	76.6	2.3e-28	33524	FASN1	GO:0004315	3-oxoacyl-[acyl-carrier-protein] synthase activity	molecular_function	8
TRINITY_DN10065_c0_g1	FB|FBgn0283427	76.6	2.3e-28	33524	FASN1	GO:0004316	3-oxoacyl-[acyl-carrier-protein] reductase (NADPH) activity	molecular_function	8
TRINITY_DN10065_c0_g1	FB|FBgn0283427	76.6	2.3e-28	33524	FASN1	GO:0004317	3-hydroxypalmitoyl-[acyl-carrier-protein] dehydratase activity	molecular_function	8
TRINITY_DN10065_c0_g1	FB|FBgn0283427	76.6	2.3e-28	33524	FASN1	GO:0004319	enoyl-[acyl-carrier-protein] reductase (NADPH, B-specific) activity	molecular_function	8
TRINITY_DN10065_c0_g1	FB|FBgn0283427	76.6	2.3e-28	33524	FASN1	GO:0004320	oleoyl-[acyl-carrier-protein] hydrolase activity	molecular_function	9
TRINITY_DN10065_c0_g1	FB|FBgn0283427	76.6	2.3e-28	33524	FASN1	GO:0005977	glycogen metabolic process	biological_process	9
TRINITY_DN10065_c0_g1	FB|FBgn0283427	76.6	2.3e-28	33524	FASN1	GO:0009744	response to sucrose	biological_process	8
TRINITY_DN10065_c0_g1	FB|FBgn0283427	76.6	2.3e-28	33524	FASN1	GO:0016295	myristoyl-[acyl-carrier-protein] hydrolase activity	molecular_function	9
TRINITY_DN10065_c0_g1	FB|FBgn0283427	76.6	2.3e-28	33524	FASN1	GO:0016296	palmitoyl-[acyl-carrier-protein] hydrolase activity	molecular_function	9
TRINITY_DN10065_c0_g1	FB|FBgn0283427	76.6	2.3e-28	33524	FASN1	GO:0019432	triglyceride biosynthetic process	biological_process	10
TRINITY_DN10065_c0_g1	FB|FBgn0283427	76.6	2.3e-28	33524	FASN1	GO:0031177	phosphopantetheine binding	molecular_function	6
TRINITY_DN10065_c0_g1	FB|FBgn0283427	76.6	2.3e-28	33524	FASN1	GO:0071329	cellular response to sucrose stimulus	biological_process	9
TRINITY_DN10083_c0_g1	FB|FBgn0031879	92.6	5e-49	33983	uif	GO:0005112	Notch binding	molecular_function	6
TRINITY_DN10083_c0_g1	FB|FBgn0031879	92.6	5e-49	33983	uif	GO:0005509	calcium ion binding	molecular_function	7
TRINITY_DN10083_c0_g1	FB|FBgn0031879	92.6	5e-49	33983	uif	GO:0016324	apical plasma membrane	cellular_component	5
TRINITY_DN10083_c0_g1	FB|FBgn0031879	92.6	5e-49	33983	uif	GO:0016360	sensory organ precursor cell fate determination	biological_process	7
TRINITY_DN10083_c0_g1	FB|FBgn0031879	92.6	5e-49	33983	uif	GO:0031901	early endosome membrane	cellular_component	9
TRINITY_DN10083_c0_g1	FB|FBgn0031879	92.6	5e-49	33983	uif	GO:0035152	regulation of tube architecture, open tracheal system	biological_process	5
TRINITY_DN10083_c0_g1	FB|FBgn0031879	92.6	5e-49	33983	uif	GO:0045167	asymmetric protein localization involved in cell fate determination	biological_process	6
TRINITY_DN10083_c0_g1	FB|FBgn0031879	92.6	5e-49	33983	uif	GO:0045746	negative regulation of Notch signaling pathway	biological_process	9
TRINITY_DN10083_c0_g1	FB|FBgn0031879	92.6	5e-49	33983	uif	GO:0046716	muscle cell cellular homeostasis	biological_process	5
TRINITY_DN10097_c0_g1	FB|FBgn0037487	62	4.3e-21	40868	thw	GO:0005576	extracellular region	cellular_component	3
TRINITY_DN10097_c0_g1	FB|FBgn0037487	62	4.3e-21	40868	thw	GO:0006030	chitin metabolic process	biological_process	7
TRINITY_DN10097_c0_g1	FB|FBgn0037487	62	4.3e-21	40868	thw	GO:0008061	chitin binding	molecular_function	5
TRINITY_DN10097_c0_g1	FB|FBgn0037487	62	4.3e-21	40868	thw	GO:0050965	detection of temperature stimulus involved in sensory perception of pain	biological_process	8
TRINITY_DN10124_c0_g1	FB|FBgn0283499	50	6.6e-15	42549	InR	GO:0001700	embryonic development via the syncytial blastoderm	biological_process	7
TRINITY_DN10124_c0_g1	FB|FBgn0283499	50	6.6e-15	42549	InR	GO:0004709	MAP kinase kinase kinase activity	molecular_function	9
TRINITY_DN10124_c0_g1	FB|FBgn0283499	50	6.6e-15	42549	InR	GO:0004713	protein tyrosine kinase activity	molecular_function	8
TRINITY_DN10124_c0_g1	FB|FBgn0283499	50	6.6e-15	42549	InR	GO:0004714	transmembrane receptor protein tyrosine kinase activity	molecular_function	9
TRINITY_DN10124_c0_g1	FB|FBgn0283499	50	6.6e-15	42549	InR	GO:0004888	transmembrane signaling receptor activity	molecular_function	5
TRINITY_DN10124_c0_g1	FB|FBgn0283499	50	6.6e-15	42549	InR	GO:0005009	insulin-activated receptor activity	molecular_function	10
TRINITY_DN10124_c0_g1	FB|FBgn0283499	50	6.6e-15	42549	InR	GO:0005515	protein binding	molecular_function	4
TRINITY_DN10124_c0_g1	FB|FBgn0283499	50	6.6e-15	42549	InR	GO:0005524	ATP binding	molecular_function	5
TRINITY_DN10124_c0_g1	FB|FBgn0283499	50	6.6e-15	42549	InR	GO:0005737	cytoplasm	cellular_component	5
TRINITY_DN10124_c0_g1	FB|FBgn0283499	50	6.6e-15	42549	InR	GO:0005886	plasma membrane	cellular_component	4
TRINITY_DN10124_c0_g1	FB|FBgn0283499	50	6.6e-15	42549	InR	GO:0005887	integral component of plasma membrane	cellular_component	6
TRINITY_DN10124_c0_g1	FB|FBgn0283499	50	6.6e-15	42549	InR	GO:0005899	insulin receptor complex	cellular_component	6
TRINITY_DN10124_c0_g1	FB|FBgn0283499	50	6.6e-15	42549	InR	GO:0005911	cell-cell junction	cellular_component	4
TRINITY_DN10124_c0_g1	FB|FBgn0283499	50	6.6e-15	42549	InR	GO:0005975	carbohydrate metabolic process	biological_process	5
TRINITY_DN10124_c0_g1	FB|FBgn0283499	50	6.6e-15	42549	InR	GO:0006468	protein phosphorylation	biological_process	9
TRINITY_DN10124_c0_g1	FB|FBgn0283499	50	6.6e-15	42549	InR	GO:0006629	lipid metabolic process	biological_process	5
TRINITY_DN10124_c0_g1	FB|FBgn0283499	50	6.6e-15	42549	InR	GO:0006974	cellular response to DNA damage stimulus	biological_process	6
TRINITY_DN10124_c0_g1	FB|FBgn0283499	50	6.6e-15	42549	InR	GO:0006979	response to oxidative stress	biological_process	5
TRINITY_DN10124_c0_g1	FB|FBgn0283499	50	6.6e-15	42549	InR	GO:0007275	multicellular organism development	biological_process	4
TRINITY_DN10124_c0_g1	FB|FBgn0283499	50	6.6e-15	42549	InR	GO:0007285	primary spermatocyte growth	biological_process	5
TRINITY_DN10124_c0_g1	FB|FBgn0283499	50	6.6e-15	42549	InR	GO:0007296	vitellogenesis	biological_process	6
TRINITY_DN10124_c0_g1	FB|FBgn0283499	50	6.6e-15	42549	InR	GO:0007390	germ-band shortening	biological_process	6
TRINITY_DN10124_c0_g1	FB|FBgn0283499	50	6.6e-15	42549	InR	GO:0007391	dorsal closure	biological_process	8
TRINITY_DN10124_c0_g1	FB|FBgn0283499	50	6.6e-15	42549	InR	GO:0007399	nervous system development	biological_process	6
TRINITY_DN10124_c0_g1	FB|FBgn0283499	50	6.6e-15	42549	InR	GO:0007411	axon guidance	biological_process	6
TRINITY_DN10124_c0_g1	FB|FBgn0283499	50	6.6e-15	42549	InR	GO:0007424	open tracheal system development	biological_process	7
TRINITY_DN10124_c0_g1	FB|FBgn0283499	50	6.6e-15	42549	InR	GO:0007446	imaginal disc growth	biological_process	5
TRINITY_DN10124_c0_g1	FB|FBgn0283499	50	6.6e-15	42549	InR	GO:0007520	myoblast fusion	biological_process	6
TRINITY_DN10124_c0_g1	FB|FBgn0283499	50	6.6e-15	42549	InR	GO:0007525	somatic muscle development	biological_process	6
TRINITY_DN10124_c0_g1	FB|FBgn0283499	50	6.6e-15	42549	InR	GO:0007568	aging	biological_process	4
TRINITY_DN10124_c0_g1	FB|FBgn0283499	50	6.6e-15	42549	InR	GO:0007584	response to nutrient	biological_process	7
TRINITY_DN10124_c0_g1	FB|FBgn0283499	50	6.6e-15	42549	InR	GO:0007623	circadian rhythm	biological_process	4
TRINITY_DN10124_c0_g1	FB|FBgn0283499	50	6.6e-15	42549	InR	GO:0007626	locomotory behavior	biological_process	4
TRINITY_DN10124_c0_g1	FB|FBgn0283499	50	6.6e-15	42549	InR	GO:0008284	positive regulation of cell proliferation	biological_process	7
TRINITY_DN10124_c0_g1	FB|FBgn0283499	50	6.6e-15	42549	InR	GO:0008286	insulin receptor signaling pathway	biological_process	8
TRINITY_DN10124_c0_g1	FB|FBgn0283499	50	6.6e-15	42549	InR	GO:0008340	determination of adult lifespan	biological_process	4
TRINITY_DN10124_c0_g1	FB|FBgn0283499	50	6.6e-15	42549	InR	GO:0008361	regulation of cell size	biological_process	6
TRINITY_DN10124_c0_g1	FB|FBgn0283499	50	6.6e-15	42549	InR	GO:0008585	female gonad development	biological_process	7
TRINITY_DN10124_c0_g1	FB|FBgn0283499	50	6.6e-15	42549	InR	GO:0009790	embryo development	biological_process	5
TRINITY_DN10124_c0_g1	FB|FBgn0283499	50	6.6e-15	42549	InR	GO:0009968	negative regulation of signal transduction	biological_process	8
TRINITY_DN10124_c0_g1	FB|FBgn0283499	50	6.6e-15	42549	InR	GO:0010507	negative regulation of autophagy	biological_process	9
TRINITY_DN10124_c0_g1	FB|FBgn0283499	50	6.6e-15	42549	InR	GO:0010906	regulation of glucose metabolic process	biological_process	9
TRINITY_DN10124_c0_g1	FB|FBgn0283499	50	6.6e-15	42549	InR	GO:0016049	cell growth	biological_process	4
TRINITY_DN10124_c0_g1	FB|FBgn0283499	50	6.6e-15	42549	InR	GO:0016322	neuron remodeling	biological_process	7
TRINITY_DN10124_c0_g1	FB|FBgn0283499	50	6.6e-15	42549	InR	GO:0030154	cell differentiation	biological_process	5
TRINITY_DN10124_c0_g1	FB|FBgn0283499	50	6.6e-15	42549	InR	GO:0030307	positive regulation of cell growth	biological_process	7
TRINITY_DN10124_c0_g1	FB|FBgn0283499	50	6.6e-15	42549	InR	GO:0030424	axon	cellular_component	6
TRINITY_DN10124_c0_g1	FB|FBgn0283499	50	6.6e-15	42549	InR	GO:0030707	ovarian follicle cell development	biological_process	8
TRINITY_DN10124_c0_g1	FB|FBgn0283499	50	6.6e-15	42549	InR	GO:0031434	mitogen-activated protein kinase kinase binding	molecular_function	8
TRINITY_DN10124_c0_g1	FB|FBgn0283499	50	6.6e-15	42549	InR	GO:0033674	positive regulation of kinase activity	biological_process	11
TRINITY_DN10124_c0_g1	FB|FBgn0283499	50	6.6e-15	42549	InR	GO:0034059	response to anoxia	biological_process	5
TRINITY_DN10124_c0_g1	FB|FBgn0283499	50	6.6e-15	42549	InR	GO:0035264	multicellular organism growth	biological_process	4
TRINITY_DN10124_c0_g1	FB|FBgn0283499	50	6.6e-15	42549	InR	GO:0036335	intestinal stem cell homeostasis	biological_process	7
TRINITY_DN10124_c0_g1	FB|FBgn0283499	50	6.6e-15	42549	InR	GO:0040007	growth	biological_process	3
TRINITY_DN10124_c0_g1	FB|FBgn0283499	50	6.6e-15	42549	InR	GO:0040014	regulation of multicellular organism growth	biological_process	7
TRINITY_DN10124_c0_g1	FB|FBgn0283499	50	6.6e-15	42549	InR	GO:0040018	positive regulation of multicellular organism growth	biological_process	8
TRINITY_DN10124_c0_g1	FB|FBgn0283499	50	6.6e-15	42549	InR	GO:0042127	regulation of cell proliferation	biological_process	6
TRINITY_DN10124_c0_g1	FB|FBgn0283499	50	6.6e-15	42549	InR	GO:0042220	response to cocaine	biological_process	6
TRINITY_DN10124_c0_g1	FB|FBgn0283499	50	6.6e-15	42549	InR	GO:0042321	negative regulation of circadian sleep/wake cycle, sleep	biological_process	7
TRINITY_DN10124_c0_g1	FB|FBgn0283499	50	6.6e-15	42549	InR	GO:0042593	glucose homeostasis	biological_process	8
TRINITY_DN10124_c0_g1	FB|FBgn0283499	50	6.6e-15	42549	InR	GO:0042632	cholesterol homeostasis	biological_process	9
TRINITY_DN10124_c0_g1	FB|FBgn0283499	50	6.6e-15	42549	InR	GO:0043066	negative regulation of apoptotic process	biological_process	9
TRINITY_DN10124_c0_g1	FB|FBgn0283499	50	6.6e-15	42549	InR	GO:0043235	receptor complex	cellular_component	4
TRINITY_DN10124_c0_g1	FB|FBgn0283499	50	6.6e-15	42549	InR	GO:0043410	positive regulation of MAPK cascade	biological_process	11
TRINITY_DN10124_c0_g1	FB|FBgn0283499	50	6.6e-15	42549	InR	GO:0043548	phosphatidylinositol 3-kinase binding	molecular_function	5
TRINITY_DN10124_c0_g1	FB|FBgn0283499	50	6.6e-15	42549	InR	GO:0043559	insulin binding	molecular_function	5
TRINITY_DN10124_c0_g1	FB|FBgn0283499	50	6.6e-15	42549	InR	GO:0043560	insulin receptor substrate binding	molecular_function	5
TRINITY_DN10124_c0_g1	FB|FBgn0283499	50	6.6e-15	42549	InR	GO:0045793	positive regulation of cell size	biological_process	7
TRINITY_DN10124_c0_g1	FB|FBgn0283499	50	6.6e-15	42549	InR	GO:0046620	regulation of organ growth	biological_process	7
TRINITY_DN10124_c0_g1	FB|FBgn0283499	50	6.6e-15	42549	InR	GO:0046622	positive regulation of organ growth	biological_process	8
TRINITY_DN10124_c0_g1	FB|FBgn0283499	50	6.6e-15	42549	InR	GO:0046777	protein autophosphorylation	biological_process	10
TRINITY_DN10124_c0_g1	FB|FBgn0283499	50	6.6e-15	42549	InR	GO:0048132	female germ-line stem cell asymmetric division	biological_process	8
TRINITY_DN10124_c0_g1	FB|FBgn0283499	50	6.6e-15	42549	InR	GO:0048133	male germ-line stem cell asymmetric division	biological_process	8
TRINITY_DN10124_c0_g1	FB|FBgn0283499	50	6.6e-15	42549	InR	GO:0048589	developmental growth	biological_process	4
TRINITY_DN10124_c0_g1	FB|FBgn0283499	50	6.6e-15	42549	InR	GO:0051290	protein heterotetramerization	biological_process	9
TRINITY_DN10124_c0_g1	FB|FBgn0283499	50	6.6e-15	42549	InR	GO:0060180	female mating behavior	biological_process	6
TRINITY_DN10124_c0_g1	FB|FBgn0283499	50	6.6e-15	42549	InR	GO:0060250	germ-line stem-cell niche homeostasis	biological_process	7
TRINITY_DN10124_c0_g1	FB|FBgn0283499	50	6.6e-15	42549	InR	GO:0070374	positive regulation of ERK1 and ERK2 cascade	biological_process	12
TRINITY_DN10124_c0_g1	FB|FBgn0283499	50	6.6e-15	42549	InR	GO:0090278	negative regulation of peptide hormone secretion	biological_process	10
TRINITY_DN10124_c0_g1	FB|FBgn0283499	50	6.6e-15	42549	InR	GO:2000252	negative regulation of feeding behavior	biological_process	7
TRINITY_DN10124_c0_g1	FB|FBgn0283499	50	6.6e-15	42549	InR	GO:2000377	regulation of reactive oxygen species metabolic process	biological_process	7
TRINITY_DN1012_c0_g1	RGD|1586637	100	1.4e-36	-	Ryr1	GO:0001666	response to hypoxia	biological_process	5
TRINITY_DN1012_c0_g1	RGD|1586637	100	1.4e-36	-	Ryr1	GO:0002020	protease binding	molecular_function	6
TRINITY_DN1012_c0_g1	RGD|1586637	100	1.4e-36	-	Ryr1	GO:0003151	outflow tract morphogenesis	biological_process	5
TRINITY_DN1012_c0_g1	RGD|1586637	100	1.4e-36	-	Ryr1	GO:0005219	ryanodine-sensitive calcium-release channel activity	molecular_function	10
TRINITY_DN1012_c0_g1	RGD|1586637	100	1.4e-36	-	Ryr1	GO:0005245	voltage-gated calcium channel activity	molecular_function	9
TRINITY_DN1012_c0_g1	RGD|1586637	100	1.4e-36	-	Ryr1	GO:0005262	calcium channel activity	molecular_function	8
TRINITY_DN1012_c0_g1	RGD|1586637	100	1.4e-36	-	Ryr1	GO:0005509	calcium ion binding	molecular_function	7
TRINITY_DN1012_c0_g1	RGD|1586637	100	1.4e-36	-	Ryr1	GO:0005515	protein binding	molecular_function	4
TRINITY_DN1012_c0_g1	RGD|1586637	100	1.4e-36	-	Ryr1	GO:0005516	calmodulin binding	molecular_function	5
TRINITY_DN1012_c0_g1	RGD|1586637	100	1.4e-36	-	Ryr1	GO:0005524	ATP binding	molecular_function	5
TRINITY_DN1012_c0_g1	RGD|1586637	100	1.4e-36	-	Ryr1	GO:0005623	cell	cellular_component	3
TRINITY_DN1012_c0_g1	RGD|1586637	100	1.4e-36	-	Ryr1	GO:0005737	cytoplasm	cellular_component	5
TRINITY_DN1012_c0_g1	RGD|1586637	100	1.4e-36	-	Ryr1	GO:0005790	smooth endoplasmic reticulum	cellular_component	7
TRINITY_DN1012_c0_g1	RGD|1586637	100	1.4e-36	-	Ryr1	GO:0005886	plasma membrane	cellular_component	4
TRINITY_DN1012_c0_g1	RGD|1586637	100	1.4e-36	-	Ryr1	GO:0005938	cell cortex	cellular_component	7
TRINITY_DN1012_c0_g1	RGD|1586637	100	1.4e-36	-	Ryr1	GO:0006816	calcium ion transport	biological_process	10
TRINITY_DN1012_c0_g1	RGD|1586637	100	1.4e-36	-	Ryr1	GO:0006936	muscle contraction	biological_process	6
TRINITY_DN1012_c0_g1	RGD|1586637	100	1.4e-36	-	Ryr1	GO:0014802	terminal cisterna	cellular_component	7
TRINITY_DN1012_c0_g1	RGD|1586637	100	1.4e-36	-	Ryr1	GO:0014808	release of sequestered calcium ion into cytosol by sarcoplasmic reticulum	biological_process	12
TRINITY_DN1012_c0_g1	RGD|1586637	100	1.4e-36	-	Ryr1	GO:0016020	membrane	cellular_component	3
TRINITY_DN1012_c0_g1	RGD|1586637	100	1.4e-36	-	Ryr1	GO:0016021	integral component of membrane	cellular_component	5
TRINITY_DN1012_c0_g1	RGD|1586637	100	1.4e-36	-	Ryr1	GO:0016529	sarcoplasmic reticulum	cellular_component	7
TRINITY_DN1012_c0_g1	RGD|1586637	100	1.4e-36	-	Ryr1	GO:0019899	enzyme binding	molecular_function	5
TRINITY_DN1012_c0_g1	RGD|1586637	100	1.4e-36	-	Ryr1	GO:0030018	Z disc	cellular_component	5
TRINITY_DN1012_c0_g1	RGD|1586637	100	1.4e-36	-	Ryr1	GO:0030314	junctional membrane complex	cellular_component	4
TRINITY_DN1012_c0_g1	RGD|1586637	100	1.4e-36	-	Ryr1	GO:0030315	T-tubule	cellular_component	5
TRINITY_DN1012_c0_g1	RGD|1586637	100	1.4e-36	-	Ryr1	GO:0030659	cytoplasmic vesicle membrane	cellular_component	6
TRINITY_DN1012_c0_g1	RGD|1586637	100	1.4e-36	-	Ryr1	GO:0031000	response to caffeine	biological_process	6
TRINITY_DN1012_c0_g1	RGD|1586637	100	1.4e-36	-	Ryr1	GO:0031234	extrinsic component of cytoplasmic side of plasma membrane	cellular_component	6
TRINITY_DN1012_c0_g1	RGD|1586637	100	1.4e-36	-	Ryr1	GO:0031301	integral component of organelle membrane	cellular_component	6
TRINITY_DN1012_c0_g1	RGD|1586637	100	1.4e-36	-	Ryr1	GO:0031674	I band	cellular_component	5
TRINITY_DN1012_c0_g1	RGD|1586637	100	1.4e-36	-	Ryr1	GO:0033017	sarcoplasmic reticulum membrane	cellular_component	6
TRINITY_DN1012_c0_g1	RGD|1586637	100	1.4e-36	-	Ryr1	GO:0034704	calcium channel complex	cellular_component	8
TRINITY_DN1012_c0_g1	RGD|1586637	100	1.4e-36	-	Ryr1	GO:0042383	sarcolemma	cellular_component	5
TRINITY_DN1012_c0_g1	RGD|1586637	100	1.4e-36	-	Ryr1	GO:0043588	skin development	biological_process	6
TRINITY_DN1012_c0_g1	RGD|1586637	100	1.4e-36	-	Ryr1	GO:0043931	ossification involved in bone maturation	biological_process	5
TRINITY_DN1012_c0_g1	RGD|1586637	100	1.4e-36	-	Ryr1	GO:0048741	skeletal muscle fiber development	biological_process	9
TRINITY_DN1012_c0_g1	RGD|1586637	100	1.4e-36	-	Ryr1	GO:0048763	calcium-induced calcium release activity	molecular_function	10
TRINITY_DN1012_c0_g1	RGD|1586637	100	1.4e-36	-	Ryr1	GO:0051209	release of sequestered calcium ion into cytosol	biological_process	8
TRINITY_DN1012_c0_g1	RGD|1586637	100	1.4e-36	-	Ryr1	GO:0051289	protein homotetramerization	biological_process	9
TRINITY_DN1012_c0_g1	RGD|1586637	100	1.4e-36	-	Ryr1	GO:0051480	regulation of cytosolic calcium ion concentration	biological_process	12
TRINITY_DN1012_c0_g1	RGD|1586637	100	1.4e-36	-	Ryr1	GO:0070062	extracellular exosome	cellular_component	7
TRINITY_DN1012_c0_g1	RGD|1586637	100	1.4e-36	-	Ryr1	GO:0070296	sarcoplasmic reticulum calcium ion transport	biological_process	11
TRINITY_DN1012_c0_g1	RGD|1586637	100	1.4e-36	-	Ryr1	GO:0071277	cellular response to calcium ion	biological_process	8
TRINITY_DN1012_c0_g1	RGD|1586637	100	1.4e-36	-	Ryr1	GO:0071313	cellular response to caffeine	biological_process	7
TRINITY_DN1012_c0_g1	RGD|1586637	100	1.4e-36	-	Ryr1	GO:0071318	cellular response to ATP	biological_process	9
TRINITY_DN1012_c0_g1	RGD|1586637	100	1.4e-36	-	Ryr1	GO:1990425	ryanodine receptor complex	cellular_component	10
TRINITY_DN10133_c0_g1	UNIPROTKB|G5E686	100	4.4e-41	-	G5E686	GO:0003735	structural constituent of ribosome	molecular_function	4
TRINITY_DN10133_c0_g1	UNIPROTKB|G5E686	100	4.4e-41	-	G5E686	GO:0005840	ribosome	cellular_component	6
TRINITY_DN10133_c0_g1	UNIPROTKB|G5E686	100	4.4e-41	-	G5E686	GO:0006412	translation	biological_process	8
TRINITY_DN10133_c0_g2	UNIPROTKB|Q5EAD6	100	5.2e-118	507151	RPL15	GO:0002181	cytoplasmic translation	biological_process	9
TRINITY_DN10133_c0_g2	UNIPROTKB|Q5EAD6	100	5.2e-118	507151	RPL15	GO:0003735	structural constituent of ribosome	molecular_function	4
TRINITY_DN10133_c0_g2	UNIPROTKB|Q5EAD6	100	5.2e-118	507151	RPL15	GO:0005634	nucleus	cellular_component	6
TRINITY_DN10133_c0_g2	UNIPROTKB|Q5EAD6	100	5.2e-118	507151	RPL15	GO:0016020	membrane	cellular_component	3
TRINITY_DN10133_c0_g2	UNIPROTKB|Q5EAD6	100	5.2e-118	507151	RPL15	GO:0022625	cytosolic large ribosomal subunit	cellular_component	8
TRINITY_DN10133_c0_g2	UNIPROTKB|Q5EAD6	100	5.2e-118	507151	RPL15	GO:0070062	extracellular exosome	cellular_component	7
TRINITY_DN10145_c0_g1	FB|FBgn0037240	91.1	8.1e-37	40553	Cont	GO:0005886	plasma membrane	cellular_component	4
TRINITY_DN10145_c0_g1	FB|FBgn0037240	91.1	8.1e-37	40553	Cont	GO:0005918	septate junction	cellular_component	6
TRINITY_DN10145_c0_g1	FB|FBgn0037240	91.1	8.1e-37	40553	Cont	GO:0008366	axon ensheathment	biological_process	5
TRINITY_DN10145_c0_g1	FB|FBgn0037240	91.1	8.1e-37	40553	Cont	GO:0019991	septate junction assembly	biological_process	9
TRINITY_DN10145_c0_g1	FB|FBgn0037240	91.1	8.1e-37	40553	Cont	GO:0021682	nerve maturation	biological_process	6
TRINITY_DN10145_c0_g1	FB|FBgn0037240	91.1	8.1e-37	40553	Cont	GO:0045197	establishment or maintenance of epithelial cell apical/basal polarity	biological_process	7
TRINITY_DN10145_c0_g1	FB|FBgn0037240	91.1	8.1e-37	40553	Cont	GO:0060857	establishment of glial blood-brain barrier	biological_process	7
TRINITY_DN10145_c0_g1	FB|FBgn0037240	91.1	8.1e-37	40553	Cont	GO:0061343	cell adhesion involved in heart morphogenesis	biological_process	5
TRINITY_DN10184_c0_g1	FB|FBgn0040348	74.6	3.2e-18	31045	CG3703	GO:0005096	GTPase activator activity	molecular_function	6
TRINITY_DN10184_c0_g1	FB|FBgn0040348	74.6	3.2e-18	31045	CG3703	GO:0005622	intracellular	cellular_component	4
TRINITY_DN10184_c0_g1	FB|FBgn0040348	74.6	3.2e-18	31045	CG3703	GO:0006886	intracellular protein transport	biological_process	10
TRINITY_DN10184_c0_g1	FB|FBgn0040348	74.6	3.2e-18	31045	CG3703	GO:0012505	endomembrane system	cellular_component	4
TRINITY_DN10184_c0_g1	FB|FBgn0040348	74.6	3.2e-18	31045	CG3703	GO:0017137	Rab GTPase binding	molecular_function	9
TRINITY_DN10184_c0_g1	FB|FBgn0040348	74.6	3.2e-18	31045	CG3703	GO:0031338	regulation of vesicle fusion	biological_process	8
TRINITY_DN10184_c0_g1	FB|FBgn0040348	74.6	3.2e-18	31045	CG3703	GO:0048812	neuron projection morphogenesis	biological_process	8
TRINITY_DN10184_c0_g1	FB|FBgn0040348	74.6	3.2e-18	31045	CG3703	GO:0090630	activation of GTPase activity	biological_process	9
TRINITY_DN10192_c0_g1	FB|FBgn0010407	76.6	8e-15	34367	Ror	GO:0004709	MAP kinase kinase kinase activity	molecular_function	9
TRINITY_DN10192_c0_g1	FB|FBgn0010407	76.6	8e-15	34367	Ror	GO:0004713	protein tyrosine kinase activity	molecular_function	8
TRINITY_DN10192_c0_g1	FB|FBgn0010407	76.6	8e-15	34367	Ror	GO:0004714	transmembrane receptor protein tyrosine kinase activity	molecular_function	9
TRINITY_DN10192_c0_g1	FB|FBgn0010407	76.6	8e-15	34367	Ror	GO:0004888	transmembrane signaling receptor activity	molecular_function	5
TRINITY_DN10192_c0_g1	FB|FBgn0010407	76.6	8e-15	34367	Ror	GO:0005524	ATP binding	molecular_function	5
TRINITY_DN10192_c0_g1	FB|FBgn0010407	76.6	8e-15	34367	Ror	GO:0005737	cytoplasm	cellular_component	5
TRINITY_DN10192_c0_g1	FB|FBgn0010407	76.6	8e-15	34367	Ror	GO:0005887	integral component of plasma membrane	cellular_component	6
TRINITY_DN10192_c0_g1	FB|FBgn0010407	76.6	8e-15	34367	Ror	GO:0006468	protein phosphorylation	biological_process	9
TRINITY_DN10192_c0_g1	FB|FBgn0010407	76.6	8e-15	34367	Ror	GO:0007169	transmembrane receptor protein tyrosine kinase signaling pathway	biological_process	7
TRINITY_DN10192_c0_g1	FB|FBgn0010407	76.6	8e-15	34367	Ror	GO:0007275	multicellular organism development	biological_process	4
TRINITY_DN10192_c0_g1	FB|FBgn0010407	76.6	8e-15	34367	Ror	GO:0007417	central nervous system development	biological_process	6
TRINITY_DN10192_c0_g1	FB|FBgn0010407	76.6	8e-15	34367	Ror	GO:0009968	negative regulation of signal transduction	biological_process	8
TRINITY_DN10192_c0_g1	FB|FBgn0010407	76.6	8e-15	34367	Ror	GO:0016020	membrane	cellular_component	3
TRINITY_DN10192_c0_g1	FB|FBgn0010407	76.6	8e-15	34367	Ror	GO:0016021	integral component of membrane	cellular_component	5
TRINITY_DN10192_c0_g1	FB|FBgn0010407	76.6	8e-15	34367	Ror	GO:0017147	Wnt-protein binding	molecular_function	5
TRINITY_DN10192_c0_g1	FB|FBgn0010407	76.6	8e-15	34367	Ror	GO:0030154	cell differentiation	biological_process	5
TRINITY_DN10192_c0_g1	FB|FBgn0010407	76.6	8e-15	34367	Ror	GO:0030424	axon	cellular_component	6
TRINITY_DN10192_c0_g1	FB|FBgn0010407	76.6	8e-15	34367	Ror	GO:0031434	mitogen-activated protein kinase kinase binding	molecular_function	8
TRINITY_DN10192_c0_g1	FB|FBgn0010407	76.6	8e-15	34367	Ror	GO:0033674	positive regulation of kinase activity	biological_process	11
TRINITY_DN10192_c0_g1	FB|FBgn0010407	76.6	8e-15	34367	Ror	GO:0043066	negative regulation of apoptotic process	biological_process	9
TRINITY_DN10192_c0_g1	FB|FBgn0010407	76.6	8e-15	34367	Ror	GO:0043235	receptor complex	cellular_component	4
TRINITY_DN10192_c0_g1	FB|FBgn0010407	76.6	8e-15	34367	Ror	GO:0043410	positive regulation of MAPK cascade	biological_process	11
TRINITY_DN10192_c0_g1	FB|FBgn0010407	76.6	8e-15	34367	Ror	GO:0070374	positive regulation of ERK1 and ERK2 cascade	biological_process	12
TRINITY_DN10205_c0_g1	FB|FBgn0284408	72.2	5.7e-29	45320	trol	GO:0005604	basement membrane	cellular_component	6
TRINITY_DN10205_c0_g1	FB|FBgn0284408	72.2	5.7e-29	45320	trol	GO:0005654	nucleoplasm	cellular_component	6
TRINITY_DN10205_c0_g1	FB|FBgn0284408	72.2	5.7e-29	45320	trol	GO:0005829	cytosol	cellular_component	6
TRINITY_DN10205_c0_g1	FB|FBgn0284408	72.2	5.7e-29	45320	trol	GO:0007415	defasciculation of motor neuron axon	biological_process	7
TRINITY_DN10205_c0_g1	FB|FBgn0284408	72.2	5.7e-29	45320	trol	GO:0008045	motor neuron axon guidance	biological_process	7
TRINITY_DN10205_c0_g1	FB|FBgn0284408	72.2	5.7e-29	45320	trol	GO:0045199	maintenance of epithelial cell apical/basal polarity	biological_process	7
TRINITY_DN10205_c0_g1	FB|FBgn0284408	72.2	5.7e-29	45320	trol	GO:0072347	response to anesthetic	biological_process	6
TRINITY_DN10205_c0_g1	FB|FBgn0284408	72.2	5.7e-29	45320	trol	GO:2001262	positive regulation of semaphorin-plexin signaling pathway	biological_process	9
TRINITY_DN10208_c0_g2	RGD|69257	100	4e-40	502317	Aplp1	GO:0005515	protein binding	molecular_function	4
TRINITY_DN10208_c0_g2	RGD|69257	100	4e-40	502317	Aplp1	GO:0005794	Golgi apparatus	cellular_component	6
TRINITY_DN10208_c0_g2	RGD|69257	100	4e-40	502317	Aplp1	GO:0005886	plasma membrane	cellular_component	4
TRINITY_DN10208_c0_g2	RGD|69257	100	4e-40	502317	Aplp1	GO:0006378	mRNA polyadenylation	biological_process	12
TRINITY_DN10208_c0_g2	RGD|69257	100	4e-40	502317	Aplp1	GO:0006417	regulation of translation	biological_process	9
TRINITY_DN10208_c0_g2	RGD|69257	100	4e-40	502317	Aplp1	GO:0008201	heparin binding	molecular_function	6
TRINITY_DN10208_c0_g2	RGD|69257	100	4e-40	502317	Aplp1	GO:0016020	membrane	cellular_component	3
TRINITY_DN10208_c0_g2	RGD|69257	100	4e-40	502317	Aplp1	GO:0016021	integral component of membrane	cellular_component	5
TRINITY_DN10208_c0_g2	RGD|69257	100	4e-40	502317	Aplp1	GO:0030198	extracellular matrix organization	biological_process	6
TRINITY_DN10208_c0_g2	RGD|69257	100	4e-40	502317	Aplp1	GO:0030900	forebrain development	biological_process	5
TRINITY_DN10208_c0_g2	RGD|69257	100	4e-40	502317	Aplp1	GO:0031694	alpha-2A adrenergic receptor binding	molecular_function	8
TRINITY_DN10208_c0_g2	RGD|69257	100	4e-40	502317	Aplp1	GO:0031695	alpha-2B adrenergic receptor binding	molecular_function	8
TRINITY_DN10208_c0_g2	RGD|69257	100	4e-40	502317	Aplp1	GO:0031696	alpha-2C adrenergic receptor binding	molecular_function	8
TRINITY_DN10208_c0_g2	RGD|69257	100	4e-40	502317	Aplp1	GO:0042802	identical protein binding	molecular_function	5
TRINITY_DN10208_c0_g2	RGD|69257	100	4e-40	502317	Aplp1	GO:0046914	transition metal ion binding	molecular_function	7
TRINITY_DN10208_c0_g2	RGD|69257	100	4e-40	502317	Aplp1	GO:0048471	perinuclear region of cytoplasm	cellular_component	6
TRINITY_DN10208_c0_g2	RGD|69257	100	4e-40	502317	Aplp1	GO:0071874	cellular response to norepinephrine stimulus	biological_process	9
TRINITY_DN10208_c0_g2	RGD|69257	100	4e-40	502317	Aplp1	GO:0106072	negative regulation of adenylate cyclase-activating G-protein coupled receptor signaling pathway	biological_process	11
TRINITY_DN10209_c1_g1	FB|FBgn0000541	70.7	2.2e-23	44811	E(bx)	GO:0006325	chromatin organization	biological_process	5
TRINITY_DN10209_c1_g1	FB|FBgn0000541	70.7	2.2e-23	44811	E(bx)	GO:0006338	chromatin remodeling	biological_process	6
TRINITY_DN10209_c1_g1	FB|FBgn0000541	70.7	2.2e-23	44811	E(bx)	GO:0006351	transcription, DNA-templated	biological_process	8
TRINITY_DN10209_c1_g1	FB|FBgn0000541	70.7	2.2e-23	44811	E(bx)	GO:0006357	regulation of transcription by RNA polymerase II	biological_process	9
TRINITY_DN10209_c1_g1	FB|FBgn0000541	70.7	2.2e-23	44811	E(bx)	GO:0007095	mitotic G2 DNA damage checkpoint	biological_process	9
TRINITY_DN10209_c1_g1	FB|FBgn0000541	70.7	2.2e-23	44811	E(bx)	GO:0010468	regulation of gene expression	biological_process	7
TRINITY_DN10209_c1_g1	FB|FBgn0000541	70.7	2.2e-23	44811	E(bx)	GO:0016589	NURF complex	cellular_component	9
TRINITY_DN10209_c1_g1	FB|FBgn0000541	70.7	2.2e-23	44811	E(bx)	GO:0016922	ligand-dependent nuclear receptor binding	molecular_function	8
TRINITY_DN10209_c1_g1	FB|FBgn0000541	70.7	2.2e-23	44811	E(bx)	GO:0030097	hemopoiesis	biological_process	7
TRINITY_DN10209_c1_g1	FB|FBgn0000541	70.7	2.2e-23	44811	E(bx)	GO:0035064	methylated histone binding	molecular_function	6
TRINITY_DN10209_c1_g1	FB|FBgn0000541	70.7	2.2e-23	44811	E(bx)	GO:0035073	pupariation	biological_process	4
TRINITY_DN10209_c1_g1	FB|FBgn0000541	70.7	2.2e-23	44811	E(bx)	GO:0035076	ecdysone receptor-mediated signaling pathway	biological_process	7
TRINITY_DN10209_c1_g1	FB|FBgn0000541	70.7	2.2e-23	44811	E(bx)	GO:0042766	nucleosome mobilization	biological_process	7
TRINITY_DN10209_c1_g1	FB|FBgn0000541	70.7	2.2e-23	44811	E(bx)	GO:0045747	positive regulation of Notch signaling pathway	biological_process	9
TRINITY_DN10209_c1_g1	FB|FBgn0000541	70.7	2.2e-23	44811	E(bx)	GO:0045824	negative regulation of innate immune response	biological_process	8
TRINITY_DN10209_c1_g1	FB|FBgn0000541	70.7	2.2e-23	44811	E(bx)	GO:0046331	lateral inhibition	biological_process	7
TRINITY_DN10209_c1_g1	FB|FBgn0000541	70.7	2.2e-23	44811	E(bx)	GO:0046426	negative regulation of JAK-STAT cascade	biological_process	10
TRINITY_DN10209_c1_g1	FB|FBgn0000541	70.7	2.2e-23	44811	E(bx)	GO:0046983	protein dimerization activity	molecular_function	5
TRINITY_DN10209_c1_g1	FB|FBgn0000541	70.7	2.2e-23	44811	E(bx)	GO:0048515	spermatid differentiation	biological_process	5
TRINITY_DN10209_c1_g1	FB|FBgn0000541	70.7	2.2e-23	44811	E(bx)	GO:0048813	dendrite morphogenesis	biological_process	9
TRINITY_DN10209_c1_g1	FB|FBgn0000541	70.7	2.2e-23	44811	E(bx)	GO:0070577	lysine-acetylated histone binding	molecular_function	6
TRINITY_DN10209_c1_g1	FB|FBgn0000541	70.7	2.2e-23	44811	E(bx)	GO:0070615	nucleosome-dependent ATPase activity	molecular_function	11
TRINITY_DN10219_c0_g1	FB|FBgn0035581	82.4	3.3e-11	38586	Dnah3	GO:0003341	cilium movement	biological_process	6
TRINITY_DN10219_c0_g1	FB|FBgn0035581	82.4	3.3e-11	38586	Dnah3	GO:0005524	ATP binding	molecular_function	5
TRINITY_DN10219_c0_g1	FB|FBgn0035581	82.4	3.3e-11	38586	Dnah3	GO:0005858	axonemal dynein complex	cellular_component	6
TRINITY_DN10219_c0_g1	FB|FBgn0035581	82.4	3.3e-11	38586	Dnah3	GO:0007018	microtubule-based movement	biological_process	5
TRINITY_DN10219_c0_g1	FB|FBgn0035581	82.4	3.3e-11	38586	Dnah3	GO:0008569	ATP-dependent microtubule motor activity, minus-end-directed	molecular_function	12
TRINITY_DN10219_c0_g1	FB|FBgn0035581	82.4	3.3e-11	38586	Dnah3	GO:0010996	response to auditory stimulus	biological_process	6
TRINITY_DN10219_c0_g1	FB|FBgn0035581	82.4	3.3e-11	38586	Dnah3	GO:0030286	dynein complex	cellular_component	5
TRINITY_DN10219_c0_g1	FB|FBgn0035581	82.4	3.3e-11	38586	Dnah3	GO:0036156	inner dynein arm	cellular_component	7
TRINITY_DN10219_c0_g1	FB|FBgn0035581	82.4	3.3e-11	38586	Dnah3	GO:0036159	inner dynein arm assembly	biological_process	9
TRINITY_DN10219_c0_g1	FB|FBgn0035581	82.4	3.3e-11	38586	Dnah3	GO:0042623	ATPase activity, coupled	molecular_function	10
TRINITY_DN10219_c0_g1	FB|FBgn0035581	82.4	3.3e-11	38586	Dnah3	GO:0045503	dynein light chain binding	molecular_function	5
TRINITY_DN10219_c0_g1	FB|FBgn0035581	82.4	3.3e-11	38586	Dnah3	GO:0045505	dynein intermediate chain binding	molecular_function	5
TRINITY_DN10219_c0_g1	FB|FBgn0035581	82.4	3.3e-11	38586	Dnah3	GO:0046692	sperm competition	biological_process	5
TRINITY_DN10219_c0_g1	FB|FBgn0035581	82.4	3.3e-11	38586	Dnah3	GO:0051959	dynein light intermediate chain binding	molecular_function	5
TRINITY_DN10227_c0_g1	FB|FBgn0017561	56	3.7e-15	32020	Ork1	GO:0002027	regulation of heart rate	biological_process	9
TRINITY_DN10227_c0_g1	FB|FBgn0017561	56	3.7e-15	32020	Ork1	GO:0005886	plasma membrane	cellular_component	4
TRINITY_DN10227_c0_g1	FB|FBgn0017561	56	3.7e-15	32020	Ork1	GO:0005887	integral component of plasma membrane	cellular_component	6
TRINITY_DN10227_c0_g1	FB|FBgn0017561	56	3.7e-15	32020	Ork1	GO:0016021	integral component of membrane	cellular_component	5
TRINITY_DN10227_c0_g1	FB|FBgn0017561	56	3.7e-15	32020	Ork1	GO:0022841	potassium ion leak channel activity	molecular_function	9
TRINITY_DN10227_c0_g1	FB|FBgn0017561	56	3.7e-15	32020	Ork1	GO:0030322	stabilization of membrane potential	biological_process	6
TRINITY_DN10227_c0_g1	FB|FBgn0017561	56	3.7e-15	32020	Ork1	GO:0034705	potassium channel complex	cellular_component	8
TRINITY_DN10227_c0_g1	FB|FBgn0017561	56	3.7e-15	32020	Ork1	GO:0042803	protein homodimerization activity	molecular_function	6
TRINITY_DN10227_c0_g1	FB|FBgn0017561	56	3.7e-15	32020	Ork1	GO:0045475	locomotor rhythm	biological_process	5
TRINITY_DN10227_c0_g1	FB|FBgn0017561	56	3.7e-15	32020	Ork1	GO:0071805	potassium ion transmembrane transport	biological_process	10
TRINITY_DN10241_c0_g1	FB|FBgn0034734	62.8	3.4e-33	37570	CG4554	GO:0000462	maturation of SSU-rRNA from tricistronic rRNA transcript (SSU-rRNA, 5.8S rRNA, LSU-rRNA)	biological_process	13
TRINITY_DN10241_c0_g1	FB|FBgn0034734	62.8	3.4e-33	37570	CG4554	GO:0005730	nucleolus	cellular_component	6
TRINITY_DN10241_c0_g1	FB|FBgn0034734	62.8	3.4e-33	37570	CG4554	GO:0030686	90S preribosome	cellular_component	6
TRINITY_DN10241_c0_g1	FB|FBgn0034734	62.8	3.4e-33	37570	CG4554	GO:0032040	small-subunit processome	cellular_component	6
TRINITY_DN10243_c0_g1	FB|FBgn0040376	59.5	1.5e-16	31236	AANATL7	GO:0005737	cytoplasm	cellular_component	5
TRINITY_DN10243_c0_g1	FB|FBgn0040376	59.5	1.5e-16	31236	AANATL7	GO:0006807	nitrogen compound metabolic process	biological_process	4
TRINITY_DN10243_c0_g1	FB|FBgn0040376	59.5	1.5e-16	31236	AANATL7	GO:0008080	N-acetyltransferase activity	molecular_function	8
TRINITY_DN10244_c0_g1	FB|FBgn0036343	57.1	1.3e-42	39487	CG14115	GO:0003674	molecular_function	molecular_function	2
TRINITY_DN10244_c0_g1	FB|FBgn0036343	57.1	1.3e-42	39487	CG14115	GO:0005575	cellular_component	cellular_component	2
TRINITY_DN10244_c0_g1	FB|FBgn0036343	57.1	1.3e-42	39487	CG14115	GO:0008150	biological_process	biological_process	2
TRINITY_DN10247_c0_g1	FB|FBgn0005666	82	1.2e-52	43814	bt	GO:0004672	protein kinase activity	molecular_function	7
TRINITY_DN10247_c0_g1	FB|FBgn0005666	82	1.2e-52	43814	bt	GO:0004674	protein serine/threonine kinase activity	molecular_function	8
TRINITY_DN10247_c0_g1	FB|FBgn0005666	82	1.2e-52	43814	bt	GO:0005524	ATP binding	molecular_function	5
TRINITY_DN10247_c0_g1	FB|FBgn0005666	82	1.2e-52	43814	bt	GO:0005859	muscle myosin complex	cellular_component	6
TRINITY_DN10247_c0_g1	FB|FBgn0005666	82	1.2e-52	43814	bt	GO:0005865	striated muscle thin filament	cellular_component	6
TRINITY_DN10247_c0_g1	FB|FBgn0005666	82	1.2e-52	43814	bt	GO:0006468	protein phosphorylation	biological_process	9
TRINITY_DN10247_c0_g1	FB|FBgn0005666	82	1.2e-52	43814	bt	GO:0006941	striated muscle contraction	biological_process	7
TRINITY_DN10247_c0_g1	FB|FBgn0005666	82	1.2e-52	43814	bt	GO:0007015	actin filament organization	biological_process	6
TRINITY_DN10247_c0_g1	FB|FBgn0005666	82	1.2e-52	43814	bt	GO:0007498	mesoderm development	biological_process	6
TRINITY_DN10247_c0_g1	FB|FBgn0005666	82	1.2e-52	43814	bt	GO:0008307	structural constituent of muscle	molecular_function	4
TRINITY_DN10247_c0_g1	FB|FBgn0005666	82	1.2e-52	43814	bt	GO:0030017	sarcomere	cellular_component	5
TRINITY_DN10247_c0_g1	FB|FBgn0005666	82	1.2e-52	43814	bt	GO:0030018	Z disc	cellular_component	5
TRINITY_DN10247_c0_g1	FB|FBgn0005666	82	1.2e-52	43814	bt	GO:0031430	M band	cellular_component	5
TRINITY_DN10247_c0_g1	FB|FBgn0005666	82	1.2e-52	43814	bt	GO:0031674	I band	cellular_component	5
TRINITY_DN10247_c0_g1	FB|FBgn0005666	82	1.2e-52	43814	bt	GO:0045214	sarcomere organization	biological_process	9
TRINITY_DN10247_c0_g1	FB|FBgn0005666	82	1.2e-52	43814	bt	GO:0051015	actin filament binding	molecular_function	7
TRINITY_DN10247_c0_g1	FB|FBgn0005666	82	1.2e-52	43814	bt	GO:0051371	muscle alpha-actinin binding	molecular_function	8
TRINITY_DN10247_c0_g1	FB|FBgn0005666	82	1.2e-52	43814	bt	GO:0071688	striated muscle myosin thick filament assembly	biological_process	7
TRINITY_DN10247_c0_g1	FB|FBgn0005666	82	1.2e-52	43814	bt	GO:0071689	muscle thin filament assembly	biological_process	7
TRINITY_DN10247_c0_g1	FB|FBgn0005666	82	1.2e-52	43814	bt	GO:0097493	structural molecule activity conferring elasticity	molecular_function	4
TRINITY_DN10249_c0_g1	FB|FBgn0017561	64	5.2e-24	32020	Ork1	GO:0002027	regulation of heart rate	biological_process	9
TRINITY_DN10249_c0_g1	FB|FBgn0017561	64	5.2e-24	32020	Ork1	GO:0005886	plasma membrane	cellular_component	4
TRINITY_DN10249_c0_g1	FB|FBgn0017561	64	5.2e-24	32020	Ork1	GO:0005887	integral component of plasma membrane	cellular_component	6
TRINITY_DN10249_c0_g1	FB|FBgn0017561	64	5.2e-24	32020	Ork1	GO:0016021	integral component of membrane	cellular_component	5
TRINITY_DN10249_c0_g1	FB|FBgn0017561	64	5.2e-24	32020	Ork1	GO:0022841	potassium ion leak channel activity	molecular_function	9
TRINITY_DN10249_c0_g1	FB|FBgn0017561	64	5.2e-24	32020	Ork1	GO:0030322	stabilization of membrane potential	biological_process	6
TRINITY_DN10249_c0_g1	FB|FBgn0017561	64	5.2e-24	32020	Ork1	GO:0034705	potassium channel complex	cellular_component	8
TRINITY_DN10249_c0_g1	FB|FBgn0017561	64	5.2e-24	32020	Ork1	GO:0042803	protein homodimerization activity	molecular_function	6
TRINITY_DN10249_c0_g1	FB|FBgn0017561	64	5.2e-24	32020	Ork1	GO:0045475	locomotor rhythm	biological_process	5
TRINITY_DN10249_c0_g1	FB|FBgn0017561	64	5.2e-24	32020	Ork1	GO:0071805	potassium ion transmembrane transport	biological_process	10
TRINITY_DN10250_c0_g1	FB|FBgn0036715	74.3	2.4e-24	39936	Cad74A	GO:0005509	calcium ion binding	molecular_function	7
TRINITY_DN10250_c0_g1	FB|FBgn0036715	74.3	2.4e-24	39936	Cad74A	GO:0005887	integral component of plasma membrane	cellular_component	6
TRINITY_DN10250_c0_g1	FB|FBgn0036715	74.3	2.4e-24	39936	Cad74A	GO:0005902	microvillus	cellular_component	7
TRINITY_DN10250_c0_g1	FB|FBgn0036715	74.3	2.4e-24	39936	Cad74A	GO:0007156	homophilic cell adhesion via plasma membrane adhesion molecules	biological_process	7
TRINITY_DN10250_c0_g1	FB|FBgn0036715	74.3	2.4e-24	39936	Cad74A	GO:0016324	apical plasma membrane	cellular_component	5
TRINITY_DN10250_c0_g1	FB|FBgn0036715	74.3	2.4e-24	39936	Cad74A	GO:0016339	calcium-dependent cell-cell adhesion via plasma membrane cell adhesion molecules	biological_process	7
TRINITY_DN10250_c0_g1	FB|FBgn0036715	74.3	2.4e-24	39936	Cad74A	GO:0042803	protein homodimerization activity	molecular_function	6
TRINITY_DN10250_c0_g1	FB|FBgn0036715	74.3	2.4e-24	39936	Cad74A	GO:0044331	cell-cell adhesion mediated by cadherin	biological_process	6
TRINITY_DN10250_c0_g1	FB|FBgn0036715	74.3	2.4e-24	39936	Cad74A	GO:0046843	dorsal appendage formation	biological_process	5
TRINITY_DN10252_c0_g1	RGD|1308245	100	1.7e-40	360887	Coq8a	GO:0004672	protein kinase activity	molecular_function	7
TRINITY_DN10252_c0_g1	RGD|1308245	100	1.7e-40	360887	Coq8a	GO:0005524	ATP binding	molecular_function	5
TRINITY_DN10252_c0_g1	RGD|1308245	100	1.7e-40	360887	Coq8a	GO:0005739	mitochondrion	cellular_component	6
TRINITY_DN10252_c0_g1	RGD|1308245	100	1.7e-40	360887	Coq8a	GO:0006468	protein phosphorylation	biological_process	9
TRINITY_DN10252_c0_g1	RGD|1308245	100	1.7e-40	360887	Coq8a	GO:0006744	ubiquinone biosynthetic process	biological_process	9
TRINITY_DN10252_c0_g1	RGD|1308245	100	1.7e-40	360887	Coq8a	GO:0016021	integral component of membrane	cellular_component	5
TRINITY_DN10252_c0_g1	RGD|1308245	100	1.7e-40	360887	Coq8a	GO:0016301	kinase activity	molecular_function	6
TRINITY_DN10252_c0_g1	RGD|1308245	100	1.7e-40	360887	Coq8a	GO:0016310	phosphorylation	biological_process	7
TRINITY_DN10252_c0_g1	RGD|1308245	100	1.7e-40	360887	Coq8a	GO:0031314	extrinsic component of mitochondrial inner membrane	cellular_component	6
TRINITY_DN10252_c0_g1	RGD|1308245	100	1.7e-40	360887	Coq8a	GO:0043531	ADP binding	molecular_function	9
TRINITY_DN1025_c0_g1	FB|FBgn0263076	96.2	6.2e-20	47216	Klp54D	GO:0003777	microtubule motor activity	molecular_function	10
TRINITY_DN1025_c0_g1	FB|FBgn0263076	96.2	6.2e-20	47216	Klp54D	GO:0005524	ATP binding	molecular_function	5
TRINITY_DN1025_c0_g1	FB|FBgn0263076	96.2	6.2e-20	47216	Klp54D	GO:0005871	kinesin complex	cellular_component	5
TRINITY_DN1025_c0_g1	FB|FBgn0263076	96.2	6.2e-20	47216	Klp54D	GO:0007018	microtubule-based movement	biological_process	5
TRINITY_DN1025_c0_g1	FB|FBgn0263076	96.2	6.2e-20	47216	Klp54D	GO:0008017	microtubule binding	molecular_function	7
TRINITY_DN1025_c0_g1	FB|FBgn0263076	96.2	6.2e-20	47216	Klp54D	GO:0016887	ATPase activity	molecular_function	9
TRINITY_DN10263_c0_g1	FB|FBgn0021796	100	9.1e-45	47396	Tor	GO:0001558	regulation of cell growth	biological_process	6
TRINITY_DN10263_c0_g1	FB|FBgn0021796	100	9.1e-45	47396	Tor	GO:0001934	positive regulation of protein phosphorylation	biological_process	10
TRINITY_DN10263_c0_g1	FB|FBgn0021796	100	9.1e-45	47396	Tor	GO:0004672	protein kinase activity	molecular_function	7
TRINITY_DN10263_c0_g1	FB|FBgn0021796	100	9.1e-45	47396	Tor	GO:0004674	protein serine/threonine kinase activity	molecular_function	8
TRINITY_DN10263_c0_g1	FB|FBgn0021796	100	9.1e-45	47396	Tor	GO:0005515	protein binding	molecular_function	4
TRINITY_DN10263_c0_g1	FB|FBgn0021796	100	9.1e-45	47396	Tor	GO:0005634	nucleus	cellular_component	6
TRINITY_DN10263_c0_g1	FB|FBgn0021796	100	9.1e-45	47396	Tor	GO:0006281	DNA repair	biological_process	8
TRINITY_DN10263_c0_g1	FB|FBgn0021796	100	9.1e-45	47396	Tor	GO:0006468	protein phosphorylation	biological_process	9
TRINITY_DN10263_c0_g1	FB|FBgn0021796	100	9.1e-45	47396	Tor	GO:0006914	autophagy	biological_process	6
TRINITY_DN10263_c0_g1	FB|FBgn0021796	100	9.1e-45	47396	Tor	GO:0006974	cellular response to DNA damage stimulus	biological_process	6
TRINITY_DN10263_c0_g1	FB|FBgn0021796	100	9.1e-45	47396	Tor	GO:0007411	axon guidance	biological_process	6
TRINITY_DN10263_c0_g1	FB|FBgn0021796	100	9.1e-45	47396	Tor	GO:0007430	terminal branching, open tracheal system	biological_process	8
TRINITY_DN10263_c0_g1	FB|FBgn0021796	100	9.1e-45	47396	Tor	GO:0007520	myoblast fusion	biological_process	6
TRINITY_DN10263_c0_g1	FB|FBgn0021796	100	9.1e-45	47396	Tor	GO:0007525	somatic muscle development	biological_process	6
TRINITY_DN10263_c0_g1	FB|FBgn0021796	100	9.1e-45	47396	Tor	GO:0007584	response to nutrient	biological_process	7
TRINITY_DN10263_c0_g1	FB|FBgn0021796	100	9.1e-45	47396	Tor	GO:0008340	determination of adult lifespan	biological_process	4
TRINITY_DN10263_c0_g1	FB|FBgn0021796	100	9.1e-45	47396	Tor	GO:0008406	gonad development	biological_process	6
TRINITY_DN10263_c0_g1	FB|FBgn0021796	100	9.1e-45	47396	Tor	GO:0009594	detection of nutrient	biological_process	8
TRINITY_DN10263_c0_g1	FB|FBgn0021796	100	9.1e-45	47396	Tor	GO:0016242	negative regulation of macroautophagy	biological_process	10
TRINITY_DN10263_c0_g1	FB|FBgn0021796	100	9.1e-45	47396	Tor	GO:0016301	kinase activity	molecular_function	6
TRINITY_DN10263_c0_g1	FB|FBgn0021796	100	9.1e-45	47396	Tor	GO:0016310	phosphorylation	biological_process	7
TRINITY_DN10263_c0_g1	FB|FBgn0021796	100	9.1e-45	47396	Tor	GO:0030307	positive regulation of cell growth	biological_process	7
TRINITY_DN10263_c0_g1	FB|FBgn0021796	100	9.1e-45	47396	Tor	GO:0031931	TORC1 complex	cellular_component	4
TRINITY_DN10263_c0_g1	FB|FBgn0021796	100	9.1e-45	47396	Tor	GO:0031932	TORC2 complex	cellular_component	4
TRINITY_DN10263_c0_g1	FB|FBgn0021796	100	9.1e-45	47396	Tor	GO:0032456	endocytic recycling	biological_process	8
TRINITY_DN10263_c0_g1	FB|FBgn0021796	100	9.1e-45	47396	Tor	GO:0035096	larval midgut cell programmed cell death	biological_process	7
TRINITY_DN10263_c0_g1	FB|FBgn0021796	100	9.1e-45	47396	Tor	GO:0035264	multicellular organism growth	biological_process	4
TRINITY_DN10263_c0_g1	FB|FBgn0021796	100	9.1e-45	47396	Tor	GO:0038202	TORC1 signaling	biological_process	7
TRINITY_DN10263_c0_g1	FB|FBgn0021796	100	9.1e-45	47396	Tor	GO:0040007	growth	biological_process	3
TRINITY_DN10263_c0_g1	FB|FBgn0021796	100	9.1e-45	47396	Tor	GO:0040018	positive regulation of multicellular organism growth	biological_process	8
TRINITY_DN10263_c0_g1	FB|FBgn0021796	100	9.1e-45	47396	Tor	GO:0042331	phototaxis	biological_process	7
TRINITY_DN10263_c0_g1	FB|FBgn0021796	100	9.1e-45	47396	Tor	GO:0043621	protein self-association	molecular_function	5
TRINITY_DN10263_c0_g1	FB|FBgn0021796	100	9.1e-45	47396	Tor	GO:0044877	protein-containing complex binding	molecular_function	4
TRINITY_DN10263_c0_g1	FB|FBgn0021796	100	9.1e-45	47396	Tor	GO:0045176	apical protein localization	biological_process	6
TRINITY_DN10263_c0_g1	FB|FBgn0021796	100	9.1e-45	47396	Tor	GO:0045793	positive regulation of cell size	biological_process	7
TRINITY_DN10263_c0_g1	FB|FBgn0021796	100	9.1e-45	47396	Tor	GO:0046622	positive regulation of organ growth	biological_process	8
TRINITY_DN10263_c0_g1	FB|FBgn0021796	100	9.1e-45	47396	Tor	GO:0048142	germarium-derived cystoblast division	biological_process	7
TRINITY_DN10263_c0_g1	FB|FBgn0021796	100	9.1e-45	47396	Tor	GO:0048813	dendrite morphogenesis	biological_process	9
TRINITY_DN10263_c0_g1	FB|FBgn0021796	100	9.1e-45	47396	Tor	GO:0051124	synaptic growth at neuromuscular junction	biological_process	7
TRINITY_DN10263_c0_g1	FB|FBgn0021796	100	9.1e-45	47396	Tor	GO:0090070	positive regulation of ribosome biogenesis	biological_process	7
TRINITY_DN10263_c0_g1	FB|FBgn0021796	100	9.1e-45	47396	Tor	GO:2000331	regulation of terminal button organization	biological_process	9
TRINITY_DN10263_c0_g1	FB|FBgn0021796	100	9.1e-45	47396	Tor	GO:2000377	regulation of reactive oxygen species metabolic process	biological_process	7
TRINITY_DN10263_c0_g1	FB|FBgn0021796	100	9.1e-45	47396	Tor	GO:2001023	regulation of response to drug	biological_process	6
TRINITY_DN10263_c0_g2	UNIPROTKB|A7RU99	87.7	1.2e-31	5517009	v1g162805	GO:0005634	nucleus	cellular_component	6
TRINITY_DN10263_c0_g2	UNIPROTKB|A7RU99	87.7	1.2e-31	5517009	v1g162805	GO:0006281	DNA repair	biological_process	8
TRINITY_DN10263_c0_g2	UNIPROTKB|A7RU99	87.7	1.2e-31	5517009	v1g162805	GO:0016301	kinase activity	molecular_function	6
TRINITY_DN10264_c0_g1	FB|FBgn0051368	90.5	7.2e-39	41437	CG31368	GO:0000398	mRNA splicing, via spliceosome	biological_process	13
TRINITY_DN10264_c0_g1	FB|FBgn0051368	90.5	7.2e-39	41437	CG31368	GO:0000974	Prp19 complex	cellular_component	4
TRINITY_DN10264_c0_g1	FB|FBgn0051368	90.5	7.2e-39	41437	CG31368	GO:0003723	RNA binding	molecular_function	6
TRINITY_DN10264_c0_g1	FB|FBgn0051368	90.5	7.2e-39	41437	CG31368	GO:0071011	precatalytic spliceosome	cellular_component	7
TRINITY_DN10264_c0_g1	FB|FBgn0051368	90.5	7.2e-39	41437	CG31368	GO:0071013	catalytic step 2 spliceosome	cellular_component	7
TRINITY_DN10270_c0_g1	FB|FBgn0003174	66	4.3e-09	44011	pwn	GO:0005509	calcium ion binding	molecular_function	7
TRINITY_DN10270_c0_g1	FB|FBgn0003174	66	4.3e-09	44011	pwn	GO:0008407	chaeta morphogenesis	biological_process	6
TRINITY_DN10270_c0_g1	FB|FBgn0003174	66	4.3e-09	44011	pwn	GO:0046331	lateral inhibition	biological_process	7
TRINITY_DN10309_c0_g1	FB|FBgn0004167	94.4	3e-30	38418	kst	GO:0003779	actin binding	molecular_function	6
TRINITY_DN10309_c0_g1	FB|FBgn0004167	94.4	3e-30	38418	kst	GO:0005515	protein binding	molecular_function	4
TRINITY_DN10309_c0_g1	FB|FBgn0004167	94.4	3e-30	38418	kst	GO:0005543	phospholipid binding	molecular_function	5
TRINITY_DN10309_c0_g1	FB|FBgn0004167	94.4	3e-30	38418	kst	GO:0005886	plasma membrane	cellular_component	4
TRINITY_DN10309_c0_g1	FB|FBgn0004167	94.4	3e-30	38418	kst	GO:0005912	adherens junction	cellular_component	5
TRINITY_DN10309_c0_g1	FB|FBgn0004167	94.4	3e-30	38418	kst	GO:0006897	endocytosis	biological_process	7
TRINITY_DN10309_c0_g1	FB|FBgn0004167	94.4	3e-30	38418	kst	GO:0007009	plasma membrane organization	biological_process	6
TRINITY_DN10309_c0_g1	FB|FBgn0004167	94.4	3e-30	38418	kst	GO:0008017	microtubule binding	molecular_function	7
TRINITY_DN10309_c0_g1	FB|FBgn0004167	94.4	3e-30	38418	kst	GO:0008091	spectrin	cellular_component	6
TRINITY_DN10309_c0_g1	FB|FBgn0004167	94.4	3e-30	38418	kst	GO:0008092	cytoskeletal protein binding	molecular_function	5
TRINITY_DN10309_c0_g1	FB|FBgn0004167	94.4	3e-30	38418	kst	GO:0010797	regulation of multivesicular body size involved in endosome transport	biological_process	8
TRINITY_DN10309_c0_g1	FB|FBgn0004167	94.4	3e-30	38418	kst	GO:0016324	apical plasma membrane	cellular_component	5
TRINITY_DN10309_c0_g1	FB|FBgn0004167	94.4	3e-30	38418	kst	GO:0016327	apicolateral plasma membrane	cellular_component	5
TRINITY_DN10309_c0_g1	FB|FBgn0004167	94.4	3e-30	38418	kst	GO:0030707	ovarian follicle cell development	biological_process	8
TRINITY_DN10309_c0_g1	FB|FBgn0004167	94.4	3e-30	38418	kst	GO:0032432	actin filament bundle	cellular_component	6
TRINITY_DN10309_c0_g1	FB|FBgn0004167	94.4	3e-30	38418	kst	GO:0032509	endosome transport via multivesicular body sorting pathway	biological_process	8
TRINITY_DN10309_c0_g1	FB|FBgn0004167	94.4	3e-30	38418	kst	GO:0042060	wound healing	biological_process	6
TRINITY_DN10309_c0_g1	FB|FBgn0004167	94.4	3e-30	38418	kst	GO:0045186	zonula adherens assembly	biological_process	8
TRINITY_DN10310_c0_g1	FB|FBgn0004635	53.3	1.1e-08	38168	rho	GO:0000281	mitotic cytokinesis	biological_process	7
TRINITY_DN10310_c0_g1	FB|FBgn0004635	53.3	1.1e-08	38168	rho	GO:0001763	morphogenesis of a branching structure	biological_process	5
TRINITY_DN10310_c0_g1	FB|FBgn0004635	53.3	1.1e-08	38168	rho	GO:0004252	serine-type endopeptidase activity	molecular_function	8
TRINITY_DN10310_c0_g1	FB|FBgn0004635	53.3	1.1e-08	38168	rho	GO:0005794	Golgi apparatus	cellular_component	6
TRINITY_DN10310_c0_g1	FB|FBgn0004635	53.3	1.1e-08	38168	rho	GO:0007173	epidermal growth factor receptor signaling pathway	biological_process	9
TRINITY_DN10310_c0_g1	FB|FBgn0004635	53.3	1.1e-08	38168	rho	GO:0007391	dorsal closure	biological_process	8
TRINITY_DN10310_c0_g1	FB|FBgn0004635	53.3	1.1e-08	38168	rho	GO:0007409	axonogenesis	biological_process	9
TRINITY_DN10310_c0_g1	FB|FBgn0004635	53.3	1.1e-08	38168	rho	GO:0007420	brain development	biological_process	6
TRINITY_DN10310_c0_g1	FB|FBgn0004635	53.3	1.1e-08	38168	rho	GO:0007422	peripheral nervous system development	biological_process	6
TRINITY_DN10310_c0_g1	FB|FBgn0004635	53.3	1.1e-08	38168	rho	GO:0007424	open tracheal system development	biological_process	7
TRINITY_DN10310_c0_g1	FB|FBgn0004635	53.3	1.1e-08	38168	rho	GO:0007431	salivary gland development	biological_process	7
TRINITY_DN10310_c0_g1	FB|FBgn0004635	53.3	1.1e-08	38168	rho	GO:0007432	salivary gland boundary specification	biological_process	7
TRINITY_DN10310_c0_g1	FB|FBgn0004635	53.3	1.1e-08	38168	rho	GO:0007436	larval salivary gland morphogenesis	biological_process	8
TRINITY_DN10310_c0_g1	FB|FBgn0004635	53.3	1.1e-08	38168	rho	GO:0007438	oenocyte development	biological_process	6
TRINITY_DN10310_c0_g1	FB|FBgn0004635	53.3	1.1e-08	38168	rho	GO:0007474	imaginal disc-derived wing vein specification	biological_process	6
TRINITY_DN10310_c0_g1	FB|FBgn0004635	53.3	1.1e-08	38168	rho	GO:0007476	imaginal disc-derived wing morphogenesis	biological_process	7
TRINITY_DN10310_c0_g1	FB|FBgn0004635	53.3	1.1e-08	38168	rho	GO:0007479	leg disc proximal/distal pattern formation	biological_process	8
TRINITY_DN10310_c0_g1	FB|FBgn0004635	53.3	1.1e-08	38168	rho	GO:0007611	learning or memory	biological_process	4
TRINITY_DN10310_c0_g1	FB|FBgn0004635	53.3	1.1e-08	38168	rho	GO:0008355	olfactory learning	biological_process	7
TRINITY_DN10310_c0_g1	FB|FBgn0004635	53.3	1.1e-08	38168	rho	GO:0008586	imaginal disc-derived wing vein morphogenesis	biological_process	6
TRINITY_DN10310_c0_g1	FB|FBgn0004635	53.3	1.1e-08	38168	rho	GO:0010628	positive regulation of gene expression	biological_process	8
TRINITY_DN10310_c0_g1	FB|FBgn0004635	53.3	1.1e-08	38168	rho	GO:0010629	negative regulation of gene expression	biological_process	8
TRINITY_DN10310_c0_g1	FB|FBgn0004635	53.3	1.1e-08	38168	rho	GO:0016021	integral component of membrane	cellular_component	5
TRINITY_DN10310_c0_g1	FB|FBgn0004635	53.3	1.1e-08	38168	rho	GO:0016485	protein processing	biological_process	8
TRINITY_DN10310_c0_g1	FB|FBgn0004635	53.3	1.1e-08	38168	rho	GO:0030707	ovarian follicle cell development	biological_process	8
TRINITY_DN10310_c0_g1	FB|FBgn0004635	53.3	1.1e-08	38168	rho	GO:0035160	maintenance of epithelial integrity, open tracheal system	biological_process	9
TRINITY_DN10310_c0_g1	FB|FBgn0004635	53.3	1.1e-08	38168	rho	GO:0035202	tracheal pit formation in open tracheal system	biological_process	5
TRINITY_DN10310_c0_g1	FB|FBgn0004635	53.3	1.1e-08	38168	rho	GO:0035225	determination of genital disc primordium	biological_process	7
TRINITY_DN10310_c0_g1	FB|FBgn0004635	53.3	1.1e-08	38168	rho	GO:0035311	wing cell fate specification	biological_process	7
TRINITY_DN10310_c0_g1	FB|FBgn0004635	53.3	1.1e-08	38168	rho	GO:0038005	peptide bond cleavage involved in epidermal growth factor receptor ligand maturation	biological_process	9
TRINITY_DN10310_c0_g1	FB|FBgn0004635	53.3	1.1e-08	38168	rho	GO:0042058	regulation of epidermal growth factor receptor signaling pathway	biological_process	9
TRINITY_DN10310_c0_g1	FB|FBgn0004635	53.3	1.1e-08	38168	rho	GO:0042327	positive regulation of phosphorylation	biological_process	10
TRINITY_DN10310_c0_g1	FB|FBgn0004635	53.3	1.1e-08	38168	rho	GO:0045177	apical part of cell	cellular_component	4
TRINITY_DN10310_c0_g1	FB|FBgn0004635	53.3	1.1e-08	38168	rho	GO:0045742	positive regulation of epidermal growth factor receptor signaling pathway	biological_process	10
TRINITY_DN10310_c0_g1	FB|FBgn0004635	53.3	1.1e-08	38168	rho	GO:0046845	branched duct epithelial cell fate determination, open tracheal system	biological_process	6
TRINITY_DN10310_c0_g1	FB|FBgn0004635	53.3	1.1e-08	38168	rho	GO:0048149	behavioral response to ethanol	biological_process	5
TRINITY_DN10310_c0_g1	FB|FBgn0004635	53.3	1.1e-08	38168	rho	GO:0048865	stem cell fate commitment	biological_process	6
TRINITY_DN10310_c0_g1	FB|FBgn0004635	53.3	1.1e-08	38168	rho	GO:0061331	epithelial cell proliferation involved in Malpighian tubule morphogenesis	biological_process	6
TRINITY_DN10310_c0_g1	FB|FBgn0004635	53.3	1.1e-08	38168	rho	GO:0098609	cell-cell adhesion	biological_process	5
TRINITY_DN10314_c0_g1	FB|FBgn0030594	44.6	6.2e-10	32420	CG9509	GO:0007498	mesoderm development	biological_process	6
TRINITY_DN10314_c0_g1	FB|FBgn0030594	44.6	6.2e-10	32420	CG9509	GO:0016491	oxidoreductase activity	molecular_function	4
TRINITY_DN10314_c0_g1	FB|FBgn0030594	44.6	6.2e-10	32420	CG9509	GO:0016614	oxidoreductase activity, acting on CH-OH group of donors	molecular_function	5
TRINITY_DN10314_c0_g1	FB|FBgn0030594	44.6	6.2e-10	32420	CG9509	GO:0045455	ecdysteroid metabolic process	biological_process	7
TRINITY_DN10314_c0_g1	FB|FBgn0030594	44.6	6.2e-10	32420	CG9509	GO:0050660	flavin adenine dinucleotide binding	molecular_function	6
TRINITY_DN10314_c0_g1	FB|FBgn0030594	44.6	6.2e-10	32420	CG9509	GO:0055114	oxidation-reduction process	biological_process	4
TRINITY_DN10314_c0_g2	FB|FBgn0030593	46.3	7.3e-22	32419	CG9512	GO:0016491	oxidoreductase activity	molecular_function	4
TRINITY_DN10314_c0_g2	FB|FBgn0030593	46.3	7.3e-22	32419	CG9512	GO:0016614	oxidoreductase activity, acting on CH-OH group of donors	molecular_function	5
TRINITY_DN10314_c0_g2	FB|FBgn0030593	46.3	7.3e-22	32419	CG9512	GO:0045455	ecdysteroid metabolic process	biological_process	7
TRINITY_DN10314_c0_g2	FB|FBgn0030593	46.3	7.3e-22	32419	CG9512	GO:0050660	flavin adenine dinucleotide binding	molecular_function	6
TRINITY_DN10314_c0_g2	FB|FBgn0030593	46.3	7.3e-22	32419	CG9512	GO:0055114	oxidation-reduction process	biological_process	4
TRINITY_DN10325_c0_g1	UNIPROTKB|A1L2Z2	92.7	2.3e-16	79784	MYH14	GO:0003774	motor activity	molecular_function	9
TRINITY_DN10325_c0_g1	UNIPROTKB|A1L2Z2	92.7	2.3e-16	79784	MYH14	GO:0016459	myosin complex	cellular_component	4
TRINITY_DN10325_c0_g2	MGI|MGI:102503	91.7	5e-105	17709	mt-Co2	GO:0004129	cytochrome-c oxidase activity	molecular_function	6
TRINITY_DN10325_c0_g2	MGI|MGI:102503	91.7	5e-105	17709	mt-Co2	GO:0005507	copper ion binding	molecular_function	8
TRINITY_DN10325_c0_g2	MGI|MGI:102503	91.7	5e-105	17709	mt-Co2	GO:0005739	mitochondrion	cellular_component	6
TRINITY_DN10325_c0_g2	MGI|MGI:102503	91.7	5e-105	17709	mt-Co2	GO:0005743	mitochondrial inner membrane	cellular_component	6
TRINITY_DN10325_c0_g2	MGI|MGI:102503	91.7	5e-105	17709	mt-Co2	GO:0005751	mitochondrial respiratory chain complex IV	cellular_component	6
TRINITY_DN10325_c0_g2	MGI|MGI:102503	91.7	5e-105	17709	mt-Co2	GO:0016020	membrane	cellular_component	3
TRINITY_DN10325_c0_g2	MGI|MGI:102503	91.7	5e-105	17709	mt-Co2	GO:0016021	integral component of membrane	cellular_component	5
TRINITY_DN10325_c0_g2	MGI|MGI:102503	91.7	5e-105	17709	mt-Co2	GO:0016491	oxidoreductase activity	molecular_function	4
TRINITY_DN10325_c0_g2	MGI|MGI:102503	91.7	5e-105	17709	mt-Co2	GO:0022900	electron transport chain	biological_process	6
TRINITY_DN10325_c0_g2	MGI|MGI:102503	91.7	5e-105	17709	mt-Co2	GO:0042773	ATP synthesis coupled electron transport	biological_process	8
TRINITY_DN10325_c0_g2	MGI|MGI:102503	91.7	5e-105	17709	mt-Co2	GO:0045277	respiratory chain complex IV	cellular_component	5
TRINITY_DN10325_c0_g2	MGI|MGI:102503	91.7	5e-105	17709	mt-Co2	GO:0046872	metal ion binding	molecular_function	6
TRINITY_DN10325_c0_g2	MGI|MGI:102503	91.7	5e-105	17709	mt-Co2	GO:0055114	oxidation-reduction process	biological_process	4
TRINITY_DN10325_c0_g2	MGI|MGI:102503	91.7	5e-105	17709	mt-Co2	GO:0070469	respiratory chain	cellular_component	4
TRINITY_DN10325_c0_g3	RGD|621872	92.4	7.1e-104	26198	Mt-co2	GO:0003674	molecular_function	molecular_function	2
TRINITY_DN10325_c0_g3	RGD|621872	92.4	7.1e-104	26198	Mt-co2	GO:0004129	cytochrome-c oxidase activity	molecular_function	6
TRINITY_DN10325_c0_g3	RGD|621872	92.4	7.1e-104	26198	Mt-co2	GO:0005507	copper ion binding	molecular_function	8
TRINITY_DN10325_c0_g3	RGD|621872	92.4	7.1e-104	26198	Mt-co2	GO:0005575	cellular_component	cellular_component	2
TRINITY_DN10325_c0_g3	RGD|621872	92.4	7.1e-104	26198	Mt-co2	GO:0005739	mitochondrion	cellular_component	6
TRINITY_DN10325_c0_g3	RGD|621872	92.4	7.1e-104	26198	Mt-co2	GO:0005743	mitochondrial inner membrane	cellular_component	6
TRINITY_DN10325_c0_g3	RGD|621872	92.4	7.1e-104	26198	Mt-co2	GO:0005751	mitochondrial respiratory chain complex IV	cellular_component	6
TRINITY_DN10325_c0_g3	RGD|621872	92.4	7.1e-104	26198	Mt-co2	GO:0007595	lactation	biological_process	8
TRINITY_DN10325_c0_g3	RGD|621872	92.4	7.1e-104	26198	Mt-co2	GO:0009409	response to cold	biological_process	5
TRINITY_DN10325_c0_g3	RGD|621872	92.4	7.1e-104	26198	Mt-co2	GO:0016020	membrane	cellular_component	3
TRINITY_DN10325_c0_g3	RGD|621872	92.4	7.1e-104	26198	Mt-co2	GO:0016021	integral component of membrane	cellular_component	5
TRINITY_DN10325_c0_g3	RGD|621872	92.4	7.1e-104	26198	Mt-co2	GO:0042773	ATP synthesis coupled electron transport	biological_process	8
TRINITY_DN10325_c0_g3	RGD|621872	92.4	7.1e-104	26198	Mt-co2	GO:0045277	respiratory chain complex IV	cellular_component	5
TRINITY_DN10325_c0_g3	RGD|621872	92.4	7.1e-104	26198	Mt-co2	GO:0070062	extracellular exosome	cellular_component	7
TRINITY_DN10325_c0_g3	RGD|621872	92.4	7.1e-104	26198	Mt-co2	GO:1902600	proton transmembrane transport	biological_process	9
TRINITY_DN1032_c0_g1	FB|FBgn0053196	51.2	1.2e-20	318824	dpy	GO:0003700	DNA binding transcription factor activity	molecular_function	4
TRINITY_DN1032_c0_g1	FB|FBgn0053196	51.2	1.2e-20	318824	dpy	GO:0005201	extracellular matrix structural constituent	molecular_function	4
TRINITY_DN1032_c0_g1	FB|FBgn0053196	51.2	1.2e-20	318824	dpy	GO:0005509	calcium ion binding	molecular_function	7
TRINITY_DN1032_c0_g1	FB|FBgn0053196	51.2	1.2e-20	318824	dpy	GO:0005634	nucleus	cellular_component	6
TRINITY_DN1032_c0_g1	FB|FBgn0053196	51.2	1.2e-20	318824	dpy	GO:0006355	regulation of transcription, DNA-templated	biological_process	8
TRINITY_DN1032_c0_g1	FB|FBgn0053196	51.2	1.2e-20	318824	dpy	GO:0007424	open tracheal system development	biological_process	7
TRINITY_DN1032_c0_g1	FB|FBgn0053196	51.2	1.2e-20	318824	dpy	GO:0007475	apposition of dorsal and ventral imaginal disc-derived wing surfaces	biological_process	6
TRINITY_DN1032_c0_g1	FB|FBgn0053196	51.2	1.2e-20	318824	dpy	GO:0008270	zinc ion binding	molecular_function	8
TRINITY_DN1032_c0_g1	FB|FBgn0053196	51.2	1.2e-20	318824	dpy	GO:0008362	chitin-based embryonic cuticle biosynthetic process	biological_process	7
TRINITY_DN1032_c0_g1	FB|FBgn0053196	51.2	1.2e-20	318824	dpy	GO:0031012	extracellular matrix	cellular_component	4
TRINITY_DN1032_c0_g1	FB|FBgn0053196	51.2	1.2e-20	318824	dpy	GO:0040005	chitin-based cuticle attachment to epithelium	biological_process	5
TRINITY_DN1032_c0_g1	FB|FBgn0053196	51.2	1.2e-20	318824	dpy	GO:0044719	regulation of imaginal disc-derived wing size	biological_process	6
TRINITY_DN1032_c0_g1	FB|FBgn0053196	51.2	1.2e-20	318824	dpy	GO:0046331	lateral inhibition	biological_process	7
TRINITY_DN10333_c0_g1	FB|FBgn0040281	94.1	1e-30	53472	Aplip1	GO:0005078	MAP-kinase scaffold activity	molecular_function	7
TRINITY_DN10333_c0_g1	FB|FBgn0040281	94.1	1e-30	53472	Aplip1	GO:0005515	protein binding	molecular_function	4
TRINITY_DN10333_c0_g1	FB|FBgn0040281	94.1	1e-30	53472	Aplip1	GO:0007254	JNK cascade	biological_process	13
TRINITY_DN10333_c0_g1	FB|FBgn0040281	94.1	1e-30	53472	Aplip1	GO:0008432	JUN kinase binding	molecular_function	8
TRINITY_DN10333_c0_g1	FB|FBgn0040281	94.1	1e-30	53472	Aplip1	GO:0019894	kinesin binding	molecular_function	6
TRINITY_DN10333_c0_g1	FB|FBgn0040281	94.1	1e-30	53472	Aplip1	GO:0019896	axonal transport of mitochondrion	biological_process	8
TRINITY_DN10333_c0_g1	FB|FBgn0040281	94.1	1e-30	53472	Aplip1	GO:0019901	protein kinase binding	molecular_function	7
TRINITY_DN10333_c0_g1	FB|FBgn0040281	94.1	1e-30	53472	Aplip1	GO:0030424	axon	cellular_component	6
TRINITY_DN10333_c0_g1	FB|FBgn0040281	94.1	1e-30	53472	Aplip1	GO:0046328	regulation of JNK cascade	biological_process	12
TRINITY_DN10333_c0_g1	FB|FBgn0040281	94.1	1e-30	53472	Aplip1	GO:0048490	anterograde synaptic vesicle transport	biological_process	12
TRINITY_DN10333_c0_g1	FB|FBgn0040281	94.1	1e-30	53472	Aplip1	GO:0048491	retrograde synaptic vesicle transport	biological_process	12
TRINITY_DN10333_c0_g1	FB|FBgn0040281	94.1	1e-30	53472	Aplip1	GO:0048812	neuron projection morphogenesis	biological_process	8
TRINITY_DN10333_c0_g1	FB|FBgn0040281	94.1	1e-30	53472	Aplip1	GO:2000331	regulation of terminal button organization	biological_process	9
TRINITY_DN10333_c0_g2	FB|FBgn0040281	94.4	3.1e-32	53472	Aplip1	GO:0005078	MAP-kinase scaffold activity	molecular_function	7
TRINITY_DN10333_c0_g2	FB|FBgn0040281	94.4	3.1e-32	53472	Aplip1	GO:0005515	protein binding	molecular_function	4
TRINITY_DN10333_c0_g2	FB|FBgn0040281	94.4	3.1e-32	53472	Aplip1	GO:0007254	JNK cascade	biological_process	13
TRINITY_DN10333_c0_g2	FB|FBgn0040281	94.4	3.1e-32	53472	Aplip1	GO:0008432	JUN kinase binding	molecular_function	8
TRINITY_DN10333_c0_g2	FB|FBgn0040281	94.4	3.1e-32	53472	Aplip1	GO:0019894	kinesin binding	molecular_function	6
TRINITY_DN10333_c0_g2	FB|FBgn0040281	94.4	3.1e-32	53472	Aplip1	GO:0019896	axonal transport of mitochondrion	biological_process	8
TRINITY_DN10333_c0_g2	FB|FBgn0040281	94.4	3.1e-32	53472	Aplip1	GO:0019901	protein kinase binding	molecular_function	7
TRINITY_DN10333_c0_g2	FB|FBgn0040281	94.4	3.1e-32	53472	Aplip1	GO:0030424	axon	cellular_component	6
TRINITY_DN10333_c0_g2	FB|FBgn0040281	94.4	3.1e-32	53472	Aplip1	GO:0046328	regulation of JNK cascade	biological_process	12
TRINITY_DN10333_c0_g2	FB|FBgn0040281	94.4	3.1e-32	53472	Aplip1	GO:0048490	anterograde synaptic vesicle transport	biological_process	12
TRINITY_DN10333_c0_g2	FB|FBgn0040281	94.4	3.1e-32	53472	Aplip1	GO:0048491	retrograde synaptic vesicle transport	biological_process	12
TRINITY_DN10333_c0_g2	FB|FBgn0040281	94.4	3.1e-32	53472	Aplip1	GO:0048812	neuron projection morphogenesis	biological_process	8
TRINITY_DN10333_c0_g2	FB|FBgn0040281	94.4	3.1e-32	53472	Aplip1	GO:2000331	regulation of terminal button organization	biological_process	9
TRINITY_DN10337_c0_g2	UNIPROTKB|A5D9H5	100	2.2e-14	527471	HNRPD	GO:0000166	nucleotide binding	molecular_function	5
TRINITY_DN10337_c0_g2	UNIPROTKB|A5D9H5	100	2.2e-14	527471	HNRPD	GO:0003676	nucleic acid binding	molecular_function	5
TRINITY_DN10337_c0_g2	UNIPROTKB|A5D9H5	100	2.2e-14	527471	HNRPD	GO:0019013	viral nucleocapsid	cellular_component	4
TRINITY_DN10342_c0_g1	FB|FBgn0037801	90.2	1.4e-43	41253	CG3999	GO:0004375	glycine dehydrogenase (decarboxylating) activity	molecular_function	7
TRINITY_DN10342_c0_g1	FB|FBgn0037801	90.2	1.4e-43	41253	CG3999	GO:0005739	mitochondrion	cellular_component	6
TRINITY_DN10342_c0_g1	FB|FBgn0037801	90.2	1.4e-43	41253	CG3999	GO:0005829	cytosol	cellular_component	6
TRINITY_DN10342_c0_g1	FB|FBgn0037801	90.2	1.4e-43	41253	CG3999	GO:0005960	glycine cleavage complex	cellular_component	6
TRINITY_DN10342_c0_g1	FB|FBgn0037801	90.2	1.4e-43	41253	CG3999	GO:0006546	glycine catabolic process	biological_process	12
TRINITY_DN10342_c0_g1	FB|FBgn0037801	90.2	1.4e-43	41253	CG3999	GO:0016594	glycine binding	molecular_function	5
TRINITY_DN10342_c0_g1	FB|FBgn0037801	90.2	1.4e-43	41253	CG3999	GO:0019464	glycine decarboxylation via glycine cleavage system	biological_process	13
TRINITY_DN10342_c0_g1	FB|FBgn0037801	90.2	1.4e-43	41253	CG3999	GO:0055114	oxidation-reduction process	biological_process	4
TRINITY_DN10344_c0_g1	FB|FBgn0040505	77.9	1.4e-37	53425	Alk	GO:0000186	activation of MAPKK activity	biological_process	13
TRINITY_DN10344_c0_g1	FB|FBgn0040505	77.9	1.4e-37	53425	Alk	GO:0004709	MAP kinase kinase kinase activity	molecular_function	9
TRINITY_DN10344_c0_g1	FB|FBgn0040505	77.9	1.4e-37	53425	Alk	GO:0004713	protein tyrosine kinase activity	molecular_function	8
TRINITY_DN10344_c0_g1	FB|FBgn0040505	77.9	1.4e-37	53425	Alk	GO:0004714	transmembrane receptor protein tyrosine kinase activity	molecular_function	9
TRINITY_DN10344_c0_g1	FB|FBgn0040505	77.9	1.4e-37	53425	Alk	GO:0004888	transmembrane signaling receptor activity	molecular_function	5
TRINITY_DN10344_c0_g1	FB|FBgn0040505	77.9	1.4e-37	53425	Alk	GO:0005524	ATP binding	molecular_function	5
TRINITY_DN10344_c0_g1	FB|FBgn0040505	77.9	1.4e-37	53425	Alk	GO:0005737	cytoplasm	cellular_component	5
TRINITY_DN10344_c0_g1	FB|FBgn0040505	77.9	1.4e-37	53425	Alk	GO:0005887	integral component of plasma membrane	cellular_component	6
TRINITY_DN10344_c0_g1	FB|FBgn0040505	77.9	1.4e-37	53425	Alk	GO:0006468	protein phosphorylation	biological_process	9
TRINITY_DN10344_c0_g1	FB|FBgn0040505	77.9	1.4e-37	53425	Alk	GO:0007169	transmembrane receptor protein tyrosine kinase signaling pathway	biological_process	7
TRINITY_DN10344_c0_g1	FB|FBgn0040505	77.9	1.4e-37	53425	Alk	GO:0007275	multicellular organism development	biological_process	4
TRINITY_DN10344_c0_g1	FB|FBgn0040505	77.9	1.4e-37	53425	Alk	GO:0007411	axon guidance	biological_process	6
TRINITY_DN10344_c0_g1	FB|FBgn0040505	77.9	1.4e-37	53425	Alk	GO:0007498	mesoderm development	biological_process	6
TRINITY_DN10344_c0_g1	FB|FBgn0040505	77.9	1.4e-37	53425	Alk	GO:0007522	visceral muscle development	biological_process	7
TRINITY_DN10344_c0_g1	FB|FBgn0040505	77.9	1.4e-37	53425	Alk	GO:0009968	negative regulation of signal transduction	biological_process	8
TRINITY_DN10344_c0_g1	FB|FBgn0040505	77.9	1.4e-37	53425	Alk	GO:0016020	membrane	cellular_component	3
TRINITY_DN10344_c0_g1	FB|FBgn0040505	77.9	1.4e-37	53425	Alk	GO:0030154	cell differentiation	biological_process	5
TRINITY_DN10344_c0_g1	FB|FBgn0040505	77.9	1.4e-37	53425	Alk	GO:0031434	mitogen-activated protein kinase kinase binding	molecular_function	8
TRINITY_DN10344_c0_g1	FB|FBgn0040505	77.9	1.4e-37	53425	Alk	GO:0033674	positive regulation of kinase activity	biological_process	11
TRINITY_DN10344_c0_g1	FB|FBgn0040505	77.9	1.4e-37	53425	Alk	GO:0040008	regulation of growth	biological_process	5
TRINITY_DN10344_c0_g1	FB|FBgn0040505	77.9	1.4e-37	53425	Alk	GO:0042051	compound eye photoreceptor development	biological_process	9
TRINITY_DN10344_c0_g1	FB|FBgn0040505	77.9	1.4e-37	53425	Alk	GO:0043066	negative regulation of apoptotic process	biological_process	9
TRINITY_DN10344_c0_g1	FB|FBgn0040505	77.9	1.4e-37	53425	Alk	GO:0043235	receptor complex	cellular_component	4
TRINITY_DN10344_c0_g1	FB|FBgn0040505	77.9	1.4e-37	53425	Alk	GO:0043410	positive regulation of MAPK cascade	biological_process	11
TRINITY_DN10344_c0_g1	FB|FBgn0040505	77.9	1.4e-37	53425	Alk	GO:0045610	regulation of hemocyte differentiation	biological_process	6
TRINITY_DN10344_c0_g1	FB|FBgn0040505	77.9	1.4e-37	53425	Alk	GO:0045792	negative regulation of cell size	biological_process	7
TRINITY_DN10344_c0_g1	FB|FBgn0040505	77.9	1.4e-37	53425	Alk	GO:0048565	digestive tract development	biological_process	6
TRINITY_DN10344_c0_g1	FB|FBgn0040505	77.9	1.4e-37	53425	Alk	GO:0061176	type Ib terminal bouton	cellular_component	8
TRINITY_DN10344_c0_g1	FB|FBgn0040505	77.9	1.4e-37	53425	Alk	GO:0061177	type Is terminal bouton	cellular_component	8
TRINITY_DN10344_c0_g1	FB|FBgn0040505	77.9	1.4e-37	53425	Alk	GO:0070374	positive regulation of ERK1 and ERK2 cascade	biological_process	12
TRINITY_DN10344_c0_g1	FB|FBgn0040505	77.9	1.4e-37	53425	Alk	GO:0071212	subsynaptic reticulum	cellular_component	6
TRINITY_DN10344_c0_g1	FB|FBgn0040505	77.9	1.4e-37	53425	Alk	GO:0090328	regulation of olfactory learning	biological_process	8
TRINITY_DN10344_c0_g1	FB|FBgn0040505	77.9	1.4e-37	53425	Alk	GO:1900074	negative regulation of neuromuscular synaptic transmission	biological_process	9
TRINITY_DN10344_c0_g2	FB|FBgn0040505	45.3	3.3e-06	53425	Alk	GO:0000186	activation of MAPKK activity	biological_process	13
TRINITY_DN10344_c0_g2	FB|FBgn0040505	45.3	3.3e-06	53425	Alk	GO:0004709	MAP kinase kinase kinase activity	molecular_function	9
TRINITY_DN10344_c0_g2	FB|FBgn0040505	45.3	3.3e-06	53425	Alk	GO:0004713	protein tyrosine kinase activity	molecular_function	8
TRINITY_DN10344_c0_g2	FB|FBgn0040505	45.3	3.3e-06	53425	Alk	GO:0004714	transmembrane receptor protein tyrosine kinase activity	molecular_function	9
TRINITY_DN10344_c0_g2	FB|FBgn0040505	45.3	3.3e-06	53425	Alk	GO:0004888	transmembrane signaling receptor activity	molecular_function	5
TRINITY_DN10344_c0_g2	FB|FBgn0040505	45.3	3.3e-06	53425	Alk	GO:0005524	ATP binding	molecular_function	5
TRINITY_DN10344_c0_g2	FB|FBgn0040505	45.3	3.3e-06	53425	Alk	GO:0005737	cytoplasm	cellular_component	5
TRINITY_DN10344_c0_g2	FB|FBgn0040505	45.3	3.3e-06	53425	Alk	GO:0005887	integral component of plasma membrane	cellular_component	6
TRINITY_DN10344_c0_g2	FB|FBgn0040505	45.3	3.3e-06	53425	Alk	GO:0006468	protein phosphorylation	biological_process	9
TRINITY_DN10344_c0_g2	FB|FBgn0040505	45.3	3.3e-06	53425	Alk	GO:0007169	transmembrane receptor protein tyrosine kinase signaling pathway	biological_process	7
TRINITY_DN10344_c0_g2	FB|FBgn0040505	45.3	3.3e-06	53425	Alk	GO:0007275	multicellular organism development	biological_process	4
TRINITY_DN10344_c0_g2	FB|FBgn0040505	45.3	3.3e-06	53425	Alk	GO:0007411	axon guidance	biological_process	6
TRINITY_DN10344_c0_g2	FB|FBgn0040505	45.3	3.3e-06	53425	Alk	GO:0007498	mesoderm development	biological_process	6
TRINITY_DN10344_c0_g2	FB|FBgn0040505	45.3	3.3e-06	53425	Alk	GO:0007522	visceral muscle development	biological_process	7
TRINITY_DN10344_c0_g2	FB|FBgn0040505	45.3	3.3e-06	53425	Alk	GO:0009968	negative regulation of signal transduction	biological_process	8
TRINITY_DN10344_c0_g2	FB|FBgn0040505	45.3	3.3e-06	53425	Alk	GO:0016020	membrane	cellular_component	3
TRINITY_DN10344_c0_g2	FB|FBgn0040505	45.3	3.3e-06	53425	Alk	GO:0030154	cell differentiation	biological_process	5
TRINITY_DN10344_c0_g2	FB|FBgn0040505	45.3	3.3e-06	53425	Alk	GO:0031434	mitogen-activated protein kinase kinase binding	molecular_function	8
TRINITY_DN10344_c0_g2	FB|FBgn0040505	45.3	3.3e-06	53425	Alk	GO:0033674	positive regulation of kinase activity	biological_process	11
TRINITY_DN10344_c0_g2	FB|FBgn0040505	45.3	3.3e-06	53425	Alk	GO:0040008	regulation of growth	biological_process	5
TRINITY_DN10344_c0_g2	FB|FBgn0040505	45.3	3.3e-06	53425	Alk	GO:0042051	compound eye photoreceptor development	biological_process	9
TRINITY_DN10344_c0_g2	FB|FBgn0040505	45.3	3.3e-06	53425	Alk	GO:0043066	negative regulation of apoptotic process	biological_process	9
TRINITY_DN10344_c0_g2	FB|FBgn0040505	45.3	3.3e-06	53425	Alk	GO:0043235	receptor complex	cellular_component	4
TRINITY_DN10344_c0_g2	FB|FBgn0040505	45.3	3.3e-06	53425	Alk	GO:0043410	positive regulation of MAPK cascade	biological_process	11
TRINITY_DN10344_c0_g2	FB|FBgn0040505	45.3	3.3e-06	53425	Alk	GO:0045610	regulation of hemocyte differentiation	biological_process	6
TRINITY_DN10344_c0_g2	FB|FBgn0040505	45.3	3.3e-06	53425	Alk	GO:0045792	negative regulation of cell size	biological_process	7
TRINITY_DN10344_c0_g2	FB|FBgn0040505	45.3	3.3e-06	53425	Alk	GO:0048565	digestive tract development	biological_process	6
TRINITY_DN10344_c0_g2	FB|FBgn0040505	45.3	3.3e-06	53425	Alk	GO:0061176	type Ib terminal bouton	cellular_component	8
TRINITY_DN10344_c0_g2	FB|FBgn0040505	45.3	3.3e-06	53425	Alk	GO:0061177	type Is terminal bouton	cellular_component	8
TRINITY_DN10344_c0_g2	FB|FBgn0040505	45.3	3.3e-06	53425	Alk	GO:0070374	positive regulation of ERK1 and ERK2 cascade	biological_process	12
TRINITY_DN10344_c0_g2	FB|FBgn0040505	45.3	3.3e-06	53425	Alk	GO:0071212	subsynaptic reticulum	cellular_component	6
TRINITY_DN10344_c0_g2	FB|FBgn0040505	45.3	3.3e-06	53425	Alk	GO:0090328	regulation of olfactory learning	biological_process	8
TRINITY_DN10344_c0_g2	FB|FBgn0040505	45.3	3.3e-06	53425	Alk	GO:1900074	negative regulation of neuromuscular synaptic transmission	biological_process	9
TRINITY_DN10344_c0_g3	FB|FBgn0040505	82.6	2.1e-28	53425	Alk	GO:0000186	activation of MAPKK activity	biological_process	13
TRINITY_DN10344_c0_g3	FB|FBgn0040505	82.6	2.1e-28	53425	Alk	GO:0004709	MAP kinase kinase kinase activity	molecular_function	9
TRINITY_DN10344_c0_g3	FB|FBgn0040505	82.6	2.1e-28	53425	Alk	GO:0004713	protein tyrosine kinase activity	molecular_function	8
TRINITY_DN10344_c0_g3	FB|FBgn0040505	82.6	2.1e-28	53425	Alk	GO:0004714	transmembrane receptor protein tyrosine kinase activity	molecular_function	9
TRINITY_DN10344_c0_g3	FB|FBgn0040505	82.6	2.1e-28	53425	Alk	GO:0004888	transmembrane signaling receptor activity	molecular_function	5
TRINITY_DN10344_c0_g3	FB|FBgn0040505	82.6	2.1e-28	53425	Alk	GO:0005524	ATP binding	molecular_function	5
TRINITY_DN10344_c0_g3	FB|FBgn0040505	82.6	2.1e-28	53425	Alk	GO:0005737	cytoplasm	cellular_component	5
TRINITY_DN10344_c0_g3	FB|FBgn0040505	82.6	2.1e-28	53425	Alk	GO:0005887	integral component of plasma membrane	cellular_component	6
TRINITY_DN10344_c0_g3	FB|FBgn0040505	82.6	2.1e-28	53425	Alk	GO:0006468	protein phosphorylation	biological_process	9
TRINITY_DN10344_c0_g3	FB|FBgn0040505	82.6	2.1e-28	53425	Alk	GO:0007169	transmembrane receptor protein tyrosine kinase signaling pathway	biological_process	7
TRINITY_DN10344_c0_g3	FB|FBgn0040505	82.6	2.1e-28	53425	Alk	GO:0007275	multicellular organism development	biological_process	4
TRINITY_DN10344_c0_g3	FB|FBgn0040505	82.6	2.1e-28	53425	Alk	GO:0007411	axon guidance	biological_process	6
TRINITY_DN10344_c0_g3	FB|FBgn0040505	82.6	2.1e-28	53425	Alk	GO:0007498	mesoderm development	biological_process	6
TRINITY_DN10344_c0_g3	FB|FBgn0040505	82.6	2.1e-28	53425	Alk	GO:0007522	visceral muscle development	biological_process	7
TRINITY_DN10344_c0_g3	FB|FBgn0040505	82.6	2.1e-28	53425	Alk	GO:0009968	negative regulation of signal transduction	biological_process	8
TRINITY_DN10344_c0_g3	FB|FBgn0040505	82.6	2.1e-28	53425	Alk	GO:0016020	membrane	cellular_component	3
TRINITY_DN10344_c0_g3	FB|FBgn0040505	82.6	2.1e-28	53425	Alk	GO:0030154	cell differentiation	biological_process	5
TRINITY_DN10344_c0_g3	FB|FBgn0040505	82.6	2.1e-28	53425	Alk	GO:0031434	mitogen-activated protein kinase kinase binding	molecular_function	8
TRINITY_DN10344_c0_g3	FB|FBgn0040505	82.6	2.1e-28	53425	Alk	GO:0033674	positive regulation of kinase activity	biological_process	11
TRINITY_DN10344_c0_g3	FB|FBgn0040505	82.6	2.1e-28	53425	Alk	GO:0040008	regulation of growth	biological_process	5
TRINITY_DN10344_c0_g3	FB|FBgn0040505	82.6	2.1e-28	53425	Alk	GO:0042051	compound eye photoreceptor development	biological_process	9
TRINITY_DN10344_c0_g3	FB|FBgn0040505	82.6	2.1e-28	53425	Alk	GO:0043066	negative regulation of apoptotic process	biological_process	9
TRINITY_DN10344_c0_g3	FB|FBgn0040505	82.6	2.1e-28	53425	Alk	GO:0043235	receptor complex	cellular_component	4
TRINITY_DN10344_c0_g3	FB|FBgn0040505	82.6	2.1e-28	53425	Alk	GO:0043410	positive regulation of MAPK cascade	biological_process	11
TRINITY_DN10344_c0_g3	FB|FBgn0040505	82.6	2.1e-28	53425	Alk	GO:0045610	regulation of hemocyte differentiation	biological_process	6
TRINITY_DN10344_c0_g3	FB|FBgn0040505	82.6	2.1e-28	53425	Alk	GO:0045792	negative regulation of cell size	biological_process	7
TRINITY_DN10344_c0_g3	FB|FBgn0040505	82.6	2.1e-28	53425	Alk	GO:0048565	digestive tract development	biological_process	6
TRINITY_DN10344_c0_g3	FB|FBgn0040505	82.6	2.1e-28	53425	Alk	GO:0061176	type Ib terminal bouton	cellular_component	8
TRINITY_DN10344_c0_g3	FB|FBgn0040505	82.6	2.1e-28	53425	Alk	GO:0061177	type Is terminal bouton	cellular_component	8
TRINITY_DN10344_c0_g3	FB|FBgn0040505	82.6	2.1e-28	53425	Alk	GO:0070374	positive regulation of ERK1 and ERK2 cascade	biological_process	12
TRINITY_DN10344_c0_g3	FB|FBgn0040505	82.6	2.1e-28	53425	Alk	GO:0071212	subsynaptic reticulum	cellular_component	6
TRINITY_DN10344_c0_g3	FB|FBgn0040505	82.6	2.1e-28	53425	Alk	GO:0090328	regulation of olfactory learning	biological_process	8
TRINITY_DN10344_c0_g3	FB|FBgn0040505	82.6	2.1e-28	53425	Alk	GO:1900074	negative regulation of neuromuscular synaptic transmission	biological_process	9
TRINITY_DN10357_c0_g1	UNIPROTKB|E2QXA5	100	2.9e-15	613005	TMSB10	GO:0003785	actin monomer binding	molecular_function	7
TRINITY_DN10357_c0_g1	UNIPROTKB|E2QXA5	100	2.9e-15	613005	TMSB10	GO:0007015	actin filament organization	biological_process	6
TRINITY_DN10368_c0_g1	MGI|MGI:101839	100	5.1e-69	19943	Rpl28	GO:0003735	structural constituent of ribosome	molecular_function	4
TRINITY_DN10368_c0_g1	MGI|MGI:101839	100	5.1e-69	19943	Rpl28	GO:0005622	intracellular	cellular_component	4
TRINITY_DN10368_c0_g1	MGI|MGI:101839	100	5.1e-69	19943	Rpl28	GO:0005840	ribosome	cellular_component	6
TRINITY_DN10368_c0_g1	MGI|MGI:101839	100	5.1e-69	19943	Rpl28	GO:0006412	translation	biological_process	8
TRINITY_DN10368_c0_g1	MGI|MGI:101839	100	5.1e-69	19943	Rpl28	GO:0022625	cytosolic large ribosomal subunit	cellular_component	8
TRINITY_DN10368_c0_g1	MGI|MGI:101839	100	5.1e-69	19943	Rpl28	GO:0030425	dendrite	cellular_component	6
TRINITY_DN10368_c0_g1	MGI|MGI:101839	100	5.1e-69	19943	Rpl28	GO:0036464	cytoplasmic ribonucleoprotein granule	cellular_component	7
TRINITY_DN10368_c0_g1	MGI|MGI:101839	100	5.1e-69	19943	Rpl28	GO:0044297	cell body	cellular_component	4
TRINITY_DN10368_c0_g1	MGI|MGI:101839	100	5.1e-69	19943	Rpl28	GO:1903146	regulation of autophagy of mitochondrion	biological_process	9
TRINITY_DN10368_c0_g1	MGI|MGI:101839	100	5.1e-69	19943	Rpl28	GO:1903955	positive regulation of protein targeting to mitochondrion	biological_process	10
TRINITY_DN10375_c0_g1	FB|FBgn0266717	80.6	4.4e-21	41260	Bruce	GO:0000209	protein polyubiquitination	biological_process	12
TRINITY_DN10375_c0_g1	FB|FBgn0266717	80.6	4.4e-21	41260	Bruce	GO:0004842	ubiquitin-protein transferase activity	molecular_function	6
TRINITY_DN10375_c0_g1	FB|FBgn0266717	80.6	4.4e-21	41260	Bruce	GO:0005737	cytoplasm	cellular_component	5
TRINITY_DN10375_c0_g1	FB|FBgn0266717	80.6	4.4e-21	41260	Bruce	GO:0007286	spermatid development	biological_process	6
TRINITY_DN10375_c0_g1	FB|FBgn0266717	80.6	4.4e-21	41260	Bruce	GO:0009267	cellular response to starvation	biological_process	8
TRINITY_DN10375_c0_g1	FB|FBgn0266717	80.6	4.4e-21	41260	Bruce	GO:0009966	regulation of signal transduction	biological_process	7
TRINITY_DN10375_c0_g1	FB|FBgn0266717	80.6	4.4e-21	41260	Bruce	GO:0012501	programmed cell death	biological_process	5
TRINITY_DN10375_c0_g1	FB|FBgn0266717	80.6	4.4e-21	41260	Bruce	GO:0016242	negative regulation of macroautophagy	biological_process	10
TRINITY_DN10375_c0_g1	FB|FBgn0266717	80.6	4.4e-21	41260	Bruce	GO:0032465	regulation of cytokinesis	biological_process	8
TRINITY_DN10375_c0_g1	FB|FBgn0266717	80.6	4.4e-21	41260	Bruce	GO:0043066	negative regulation of apoptotic process	biological_process	9
TRINITY_DN10375_c0_g1	FB|FBgn0266717	80.6	4.4e-21	41260	Bruce	GO:0045849	negative regulation of nurse cell apoptotic process	biological_process	11
TRINITY_DN10375_c0_g1	FB|FBgn0266717	80.6	4.4e-21	41260	Bruce	GO:0048477	oogenesis	biological_process	6
TRINITY_DN10375_c0_g1	FB|FBgn0266717	80.6	4.4e-21	41260	Bruce	GO:0061631	ubiquitin conjugating enzyme activity	molecular_function	7
TRINITY_DN10378_c0_g2	FB|FBgn0052079	53.2	2e-10	39230	CG32079	GO:0003333	amino acid transmembrane transport	biological_process	11
TRINITY_DN10378_c0_g2	FB|FBgn0052079	53.2	2e-10	39230	CG32079	GO:0005774	vacuolar membrane	cellular_component	7
TRINITY_DN10378_c0_g2	FB|FBgn0052079	53.2	2e-10	39230	CG32079	GO:0015171	amino acid transmembrane transporter activity	molecular_function	7
TRINITY_DN10385_c0_g1	FB|FBgn0086408	71.8	7.2e-31	37619	stl	GO:0001541	ovarian follicle development	biological_process	6
TRINITY_DN10385_c0_g1	FB|FBgn0086408	71.8	7.2e-31	37619	stl	GO:0004222	metalloendopeptidase activity	molecular_function	8
TRINITY_DN10385_c0_g1	FB|FBgn0086408	71.8	7.2e-31	37619	stl	GO:0005575	cellular_component	cellular_component	2
TRINITY_DN10385_c0_g1	FB|FBgn0086408	71.8	7.2e-31	37619	stl	GO:0006508	proteolysis	biological_process	7
TRINITY_DN10385_c0_g1	FB|FBgn0086408	71.8	7.2e-31	37619	stl	GO:0008270	zinc ion binding	molecular_function	8
TRINITY_DN10385_c0_g1	FB|FBgn0086408	71.8	7.2e-31	37619	stl	GO:0030713	ovarian follicle cell stalk formation	biological_process	8
TRINITY_DN10385_c0_g1	FB|FBgn0086408	71.8	7.2e-31	37619	stl	GO:0048477	oogenesis	biological_process	6
TRINITY_DN10385_c0_g1	FB|FBgn0086408	71.8	7.2e-31	37619	stl	GO:2001223	negative regulation of neuron migration	biological_process	9
TRINITY_DN10387_c0_g1	MGI|MGI:107686	100	2.6e-43	17992	Ndufa4	GO:0004129	cytochrome-c oxidase activity	molecular_function	6
TRINITY_DN10387_c0_g1	MGI|MGI:107686	100	2.6e-43	17992	Ndufa4	GO:0005739	mitochondrion	cellular_component	6
TRINITY_DN10387_c0_g1	MGI|MGI:107686	100	2.6e-43	17992	Ndufa4	GO:0005743	mitochondrial inner membrane	cellular_component	6
TRINITY_DN10387_c0_g1	MGI|MGI:107686	100	2.6e-43	17992	Ndufa4	GO:0005747	mitochondrial respiratory chain complex I	cellular_component	7
TRINITY_DN10387_c0_g1	MGI|MGI:107686	100	2.6e-43	17992	Ndufa4	GO:0005751	mitochondrial respiratory chain complex IV	cellular_component	6
TRINITY_DN10387_c0_g1	MGI|MGI:107686	100	2.6e-43	17992	Ndufa4	GO:0016020	membrane	cellular_component	3
TRINITY_DN10387_c0_g1	MGI|MGI:107686	100	2.6e-43	17992	Ndufa4	GO:0055114	oxidation-reduction process	biological_process	4
TRINITY_DN10387_c0_g1	MGI|MGI:107686	100	2.6e-43	17992	Ndufa4	GO:0070469	respiratory chain	cellular_component	4
TRINITY_DN10395_c0_g1	MGI|MGI:104887	99.5	2.4e-115	14775	Gpx1	GO:0000302	response to reactive oxygen species	biological_process	6
TRINITY_DN10395_c0_g1	MGI|MGI:104887	99.5	2.4e-115	14775	Gpx1	GO:0001659	temperature homeostasis	biological_process	5
TRINITY_DN10395_c0_g1	MGI|MGI:104887	99.5	2.4e-115	14775	Gpx1	GO:0001885	endothelial cell development	biological_process	7
TRINITY_DN10395_c0_g1	MGI|MGI:104887	99.5	2.4e-115	14775	Gpx1	GO:0002862	negative regulation of inflammatory response to antigenic stimulus	biological_process	10
TRINITY_DN10395_c0_g1	MGI|MGI:104887	99.5	2.4e-115	14775	Gpx1	GO:0004601	peroxidase activity	molecular_function	4
TRINITY_DN10395_c0_g1	MGI|MGI:104887	99.5	2.4e-115	14775	Gpx1	GO:0004602	glutathione peroxidase activity	molecular_function	5
TRINITY_DN10395_c0_g1	MGI|MGI:104887	99.5	2.4e-115	14775	Gpx1	GO:0005515	protein binding	molecular_function	4
TRINITY_DN10395_c0_g1	MGI|MGI:104887	99.5	2.4e-115	14775	Gpx1	GO:0005634	nucleus	cellular_component	6
TRINITY_DN10395_c0_g1	MGI|MGI:104887	99.5	2.4e-115	14775	Gpx1	GO:0005737	cytoplasm	cellular_component	5
TRINITY_DN10395_c0_g1	MGI|MGI:104887	99.5	2.4e-115	14775	Gpx1	GO:0005739	mitochondrion	cellular_component	6
TRINITY_DN10395_c0_g1	MGI|MGI:104887	99.5	2.4e-115	14775	Gpx1	GO:0005829	cytosol	cellular_component	6
TRINITY_DN10395_c0_g1	MGI|MGI:104887	99.5	2.4e-115	14775	Gpx1	GO:0006629	lipid metabolic process	biological_process	5
TRINITY_DN10395_c0_g1	MGI|MGI:104887	99.5	2.4e-115	14775	Gpx1	GO:0006641	triglyceride metabolic process	biological_process	9
TRINITY_DN10395_c0_g1	MGI|MGI:104887	99.5	2.4e-115	14775	Gpx1	GO:0006749	glutathione metabolic process	biological_process	8
TRINITY_DN10395_c0_g1	MGI|MGI:104887	99.5	2.4e-115	14775	Gpx1	GO:0006915	apoptotic process	biological_process	6
TRINITY_DN10395_c0_g1	MGI|MGI:104887	99.5	2.4e-115	14775	Gpx1	GO:0006979	response to oxidative stress	biological_process	5
TRINITY_DN10395_c0_g1	MGI|MGI:104887	99.5	2.4e-115	14775	Gpx1	GO:0007605	sensory perception of sound	biological_process	8
TRINITY_DN10395_c0_g1	MGI|MGI:104887	99.5	2.4e-115	14775	Gpx1	GO:0008283	cell proliferation	biological_process	3
TRINITY_DN10395_c0_g1	MGI|MGI:104887	99.5	2.4e-115	14775	Gpx1	GO:0008631	intrinsic apoptotic signaling pathway in response to oxidative stress	biological_process	7
TRINITY_DN10395_c0_g1	MGI|MGI:104887	99.5	2.4e-115	14775	Gpx1	GO:0009410	response to xenobiotic stimulus	biological_process	5
TRINITY_DN10395_c0_g1	MGI|MGI:104887	99.5	2.4e-115	14775	Gpx1	GO:0009609	response to symbiotic bacterium	biological_process	8
TRINITY_DN10395_c0_g1	MGI|MGI:104887	99.5	2.4e-115	14775	Gpx1	GO:0009611	response to wounding	biological_process	5
TRINITY_DN10395_c0_g1	MGI|MGI:104887	99.5	2.4e-115	14775	Gpx1	GO:0009636	response to toxic substance	biological_process	5
TRINITY_DN10395_c0_g1	MGI|MGI:104887	99.5	2.4e-115	14775	Gpx1	GO:0009650	UV protection	biological_process	8
TRINITY_DN10395_c0_g1	MGI|MGI:104887	99.5	2.4e-115	14775	Gpx1	GO:0010269	response to selenium ion	biological_process	6
TRINITY_DN10395_c0_g1	MGI|MGI:104887	99.5	2.4e-115	14775	Gpx1	GO:0010332	response to gamma radiation	biological_process	7
TRINITY_DN10395_c0_g1	MGI|MGI:104887	99.5	2.4e-115	14775	Gpx1	GO:0014902	myotube differentiation	biological_process	8
TRINITY_DN10395_c0_g1	MGI|MGI:104887	99.5	2.4e-115	14775	Gpx1	GO:0016491	oxidoreductase activity	molecular_function	4
TRINITY_DN10395_c0_g1	MGI|MGI:104887	99.5	2.4e-115	14775	Gpx1	GO:0017124	SH3 domain binding	molecular_function	6
TRINITY_DN10395_c0_g1	MGI|MGI:104887	99.5	2.4e-115	14775	Gpx1	GO:0018158	protein oxidation	biological_process	9
TRINITY_DN10395_c0_g1	MGI|MGI:104887	99.5	2.4e-115	14775	Gpx1	GO:0033194	response to hydroperoxide	biological_process	6
TRINITY_DN10395_c0_g1	MGI|MGI:104887	99.5	2.4e-115	14775	Gpx1	GO:0033599	regulation of mammary gland epithelial cell proliferation	biological_process	8
TRINITY_DN10395_c0_g1	MGI|MGI:104887	99.5	2.4e-115	14775	Gpx1	GO:0040029	regulation of gene expression, epigenetic	biological_process	8
TRINITY_DN10395_c0_g1	MGI|MGI:104887	99.5	2.4e-115	14775	Gpx1	GO:0042311	vasodilation	biological_process	10
TRINITY_DN10395_c0_g1	MGI|MGI:104887	99.5	2.4e-115	14775	Gpx1	GO:0042542	response to hydrogen peroxide	biological_process	7
TRINITY_DN10395_c0_g1	MGI|MGI:104887	99.5	2.4e-115	14775	Gpx1	GO:0042744	hydrogen peroxide catabolic process	biological_process	8
TRINITY_DN10395_c0_g1	MGI|MGI:104887	99.5	2.4e-115	14775	Gpx1	GO:0043066	negative regulation of apoptotic process	biological_process	9
TRINITY_DN10395_c0_g1	MGI|MGI:104887	99.5	2.4e-115	14775	Gpx1	GO:0043154	negative regulation of cysteine-type endopeptidase activity involved in apoptotic process	biological_process	10
TRINITY_DN10395_c0_g1	MGI|MGI:104887	99.5	2.4e-115	14775	Gpx1	GO:0043403	skeletal muscle tissue regeneration	biological_process	7
TRINITY_DN10395_c0_g1	MGI|MGI:104887	99.5	2.4e-115	14775	Gpx1	GO:0043523	regulation of neuron apoptotic process	biological_process	9
TRINITY_DN10395_c0_g1	MGI|MGI:104887	99.5	2.4e-115	14775	Gpx1	GO:0043534	blood vessel endothelial cell migration	biological_process	10
TRINITY_DN10395_c0_g1	MGI|MGI:104887	99.5	2.4e-115	14775	Gpx1	GO:0045444	fat cell differentiation	biological_process	6
TRINITY_DN10395_c0_g1	MGI|MGI:104887	99.5	2.4e-115	14775	Gpx1	GO:0045454	cell redox homeostasis	biological_process	5
TRINITY_DN10395_c0_g1	MGI|MGI:104887	99.5	2.4e-115	14775	Gpx1	GO:0048741	skeletal muscle fiber development	biological_process	9
TRINITY_DN10395_c0_g1	MGI|MGI:104887	99.5	2.4e-115	14775	Gpx1	GO:0051450	myoblast proliferation	biological_process	4
TRINITY_DN10395_c0_g1	MGI|MGI:104887	99.5	2.4e-115	14775	Gpx1	GO:0051702	interaction with symbiont	biological_process	5
TRINITY_DN10395_c0_g1	MGI|MGI:104887	99.5	2.4e-115	14775	Gpx1	GO:0051897	positive regulation of protein kinase B signaling	biological_process	10
TRINITY_DN10395_c0_g1	MGI|MGI:104887	99.5	2.4e-115	14775	Gpx1	GO:0055114	oxidation-reduction process	biological_process	4
TRINITY_DN10395_c0_g1	MGI|MGI:104887	99.5	2.4e-115	14775	Gpx1	GO:0060047	heart contraction	biological_process	7
TRINITY_DN10395_c0_g1	MGI|MGI:104887	99.5	2.4e-115	14775	Gpx1	GO:0060055	angiogenesis involved in wound healing	biological_process	6
TRINITY_DN10395_c0_g1	MGI|MGI:104887	99.5	2.4e-115	14775	Gpx1	GO:0061136	regulation of proteasomal protein catabolic process	biological_process	10
TRINITY_DN10395_c0_g1	MGI|MGI:104887	99.5	2.4e-115	14775	Gpx1	GO:0071333	cellular response to glucose stimulus	biological_process	10
TRINITY_DN10395_c0_g1	MGI|MGI:104887	99.5	2.4e-115	14775	Gpx1	GO:0090201	negative regulation of release of cytochrome c from mitochondria	biological_process	10
TRINITY_DN10395_c0_g1	MGI|MGI:104887	99.5	2.4e-115	14775	Gpx1	GO:0097413	Lewy body	cellular_component	6
TRINITY_DN10395_c0_g1	MGI|MGI:104887	99.5	2.4e-115	14775	Gpx1	GO:1902042	negative regulation of extrinsic apoptotic signaling pathway via death domain receptors	biological_process	11
TRINITY_DN10395_c0_g1	MGI|MGI:104887	99.5	2.4e-115	14775	Gpx1	GO:1902176	negative regulation of oxidative stress-induced intrinsic apoptotic signaling pathway	biological_process	9
TRINITY_DN10409_c0_g1	MGI|MGI:1915265	100	4.4e-31	68015	Trap1	GO:0000166	nucleotide binding	molecular_function	5
TRINITY_DN10409_c0_g1	MGI|MGI:1915265	100	4.4e-31	68015	Trap1	GO:0005524	ATP binding	molecular_function	5
TRINITY_DN10409_c0_g1	MGI|MGI:1915265	100	4.4e-31	68015	Trap1	GO:0005654	nucleoplasm	cellular_component	6
TRINITY_DN10409_c0_g1	MGI|MGI:1915265	100	4.4e-31	68015	Trap1	GO:0005739	mitochondrion	cellular_component	6
TRINITY_DN10409_c0_g1	MGI|MGI:1915265	100	4.4e-31	68015	Trap1	GO:0005743	mitochondrial inner membrane	cellular_component	6
TRINITY_DN10409_c0_g1	MGI|MGI:1915265	100	4.4e-31	68015	Trap1	GO:0005758	mitochondrial intermembrane space	cellular_component	6
TRINITY_DN10409_c0_g1	MGI|MGI:1915265	100	4.4e-31	68015	Trap1	GO:0005759	mitochondrial matrix	cellular_component	7
TRINITY_DN10409_c0_g1	MGI|MGI:1915265	100	4.4e-31	68015	Trap1	GO:0006457	protein folding	biological_process	4
TRINITY_DN10409_c0_g1	MGI|MGI:1915265	100	4.4e-31	68015	Trap1	GO:0006950	response to stress	biological_process	4
TRINITY_DN10409_c0_g1	MGI|MGI:1915265	100	4.4e-31	68015	Trap1	GO:0009386	translational attenuation	biological_process	10
TRINITY_DN10409_c0_g1	MGI|MGI:1915265	100	4.4e-31	68015	Trap1	GO:0016020	membrane	cellular_component	3
TRINITY_DN10409_c0_g1	MGI|MGI:1915265	100	4.4e-31	68015	Trap1	GO:0019901	protein kinase binding	molecular_function	7
TRINITY_DN10409_c0_g1	MGI|MGI:1915265	100	4.4e-31	68015	Trap1	GO:0051082	unfolded protein binding	molecular_function	5
TRINITY_DN10409_c0_g1	MGI|MGI:1915265	100	4.4e-31	68015	Trap1	GO:1901856	negative regulation of cellular respiration	biological_process	8
TRINITY_DN10409_c0_g1	MGI|MGI:1915265	100	4.4e-31	68015	Trap1	GO:1903751	negative regulation of intrinsic apoptotic signaling pathway in response to hydrogen peroxide	biological_process	10
TRINITY_DN10410_c0_g1	FB|FBgn0039536	94.8	6.9e-33	43324	unc80	GO:0005261	cation channel activity	molecular_function	7
TRINITY_DN10410_c0_g1	FB|FBgn0039536	94.8	6.9e-33	43324	unc80	GO:0034703	cation channel complex	cellular_component	7
TRINITY_DN10410_c0_g1	FB|FBgn0039536	94.8	6.9e-33	43324	unc80	GO:0045475	locomotor rhythm	biological_process	5
TRINITY_DN10410_c0_g1	FB|FBgn0039536	94.8	6.9e-33	43324	unc80	GO:0055080	cation homeostasis	biological_process	8
TRINITY_DN10412_c0_g1	FB|FBgn0038344	84.1	6.7e-34	41891	obe	GO:0000381	regulation of alternative mRNA splicing, via spliceosome	biological_process	10
TRINITY_DN10412_c0_g1	FB|FBgn0038344	84.1	6.7e-34	41891	obe	GO:0000398	mRNA splicing, via spliceosome	biological_process	13
TRINITY_DN10412_c0_g1	FB|FBgn0038344	84.1	6.7e-34	41891	obe	GO:0003676	nucleic acid binding	molecular_function	5
TRINITY_DN10412_c0_g1	FB|FBgn0038344	84.1	6.7e-34	41891	obe	GO:0004386	helicase activity	molecular_function	9
TRINITY_DN10412_c0_g1	FB|FBgn0038344	84.1	6.7e-34	41891	obe	GO:0005524	ATP binding	molecular_function	5
TRINITY_DN10412_c0_g1	FB|FBgn0038344	84.1	6.7e-34	41891	obe	GO:0005682	U5 snRNP	cellular_component	8
TRINITY_DN10412_c0_g1	FB|FBgn0038344	84.1	6.7e-34	41891	obe	GO:0030532	small nuclear ribonucleoprotein complex	cellular_component	6
TRINITY_DN10412_c0_g1	FB|FBgn0038344	84.1	6.7e-34	41891	obe	GO:0034332	adherens junction organization	biological_process	6
TRINITY_DN10412_c0_g1	FB|FBgn0038344	84.1	6.7e-34	41891	obe	GO:0051642	centrosome localization	biological_process	6
TRINITY_DN10423_c0_g1	FB|FBgn0034985	93.2	1.6e-34	37871	CG3328	GO:0003677	DNA binding	molecular_function	6
TRINITY_DN10423_c0_g1	FB|FBgn0034985	93.2	1.6e-34	37871	CG3328	GO:0003700	DNA binding transcription factor activity	molecular_function	4
TRINITY_DN10423_c0_g1	FB|FBgn0034985	93.2	1.6e-34	37871	CG3328	GO:0006355	regulation of transcription, DNA-templated	biological_process	8
TRINITY_DN10425_c0_g1	FB|FBgn0033924	60.8	8.6e-20	36593	CG8613	GO:0003824	catalytic activity	molecular_function	3
TRINITY_DN10441_c0_g1	FB|FBgn0031990	63.6	2.6e-18	34109	PAPLA1	GO:0004620	phospholipase activity	molecular_function	7
TRINITY_DN10441_c0_g1	FB|FBgn0031990	63.6	2.6e-18	34109	PAPLA1	GO:0005654	nucleoplasm	cellular_component	6
TRINITY_DN10441_c0_g1	FB|FBgn0031990	63.6	2.6e-18	34109	PAPLA1	GO:0005737	cytoplasm	cellular_component	5
TRINITY_DN10441_c0_g1	FB|FBgn0031990	63.6	2.6e-18	34109	PAPLA1	GO:0006888	ER to Golgi vesicle-mediated transport	biological_process	7
TRINITY_DN10441_c0_g1	FB|FBgn0031990	63.6	2.6e-18	34109	PAPLA1	GO:0007283	spermatogenesis	biological_process	7
TRINITY_DN10441_c0_g1	FB|FBgn0031990	63.6	2.6e-18	34109	PAPLA1	GO:0016063	rhodopsin biosynthetic process	biological_process	9
TRINITY_DN10441_c0_g1	FB|FBgn0031990	63.6	2.6e-18	34109	PAPLA1	GO:0030134	COPII-coated ER to Golgi transport vesicle	cellular_component	8
TRINITY_DN10441_c0_g1	FB|FBgn0031990	63.6	2.6e-18	34109	PAPLA1	GO:0046872	metal ion binding	molecular_function	6
TRINITY_DN10448_c0_g1	FB|FBgn0051028	93.5	1.3e-46	43586	CG31028	GO:0006801	superoxide metabolic process	biological_process	6
TRINITY_DN10448_c0_g1	FB|FBgn0051028	93.5	1.3e-46	43586	CG31028	GO:0046872	metal ion binding	molecular_function	6
TRINITY_DN10454_c0_g1	FB|FBgn0261797	84.7	2.8e-28	38580	Dhc64C	GO:0000278	mitotic cell cycle	biological_process	5
TRINITY_DN10454_c0_g1	FB|FBgn0261797	84.7	2.8e-28	38580	Dhc64C	GO:0000776	kinetochore	cellular_component	4
TRINITY_DN10454_c0_g1	FB|FBgn0261797	84.7	2.8e-28	38580	Dhc64C	GO:0003777	microtubule motor activity	molecular_function	10
TRINITY_DN10454_c0_g1	FB|FBgn0261797	84.7	2.8e-28	38580	Dhc64C	GO:0005524	ATP binding	molecular_function	5
TRINITY_DN10454_c0_g1	FB|FBgn0261797	84.7	2.8e-28	38580	Dhc64C	GO:0005737	cytoplasm	cellular_component	5
TRINITY_DN10454_c0_g1	FB|FBgn0261797	84.7	2.8e-28	38580	Dhc64C	GO:0005794	Golgi apparatus	cellular_component	6
TRINITY_DN10454_c0_g1	FB|FBgn0261797	84.7	2.8e-28	38580	Dhc64C	GO:0005868	cytoplasmic dynein complex	cellular_component	6
TRINITY_DN10454_c0_g1	FB|FBgn0261797	84.7	2.8e-28	38580	Dhc64C	GO:0005875	microtubule associated complex	cellular_component	4
TRINITY_DN10454_c0_g1	FB|FBgn0261797	84.7	2.8e-28	38580	Dhc64C	GO:0005938	cell cortex	cellular_component	7
TRINITY_DN10454_c0_g1	FB|FBgn0261797	84.7	2.8e-28	38580	Dhc64C	GO:0006886	intracellular protein transport	biological_process	10
TRINITY_DN10454_c0_g1	FB|FBgn0261797	84.7	2.8e-28	38580	Dhc64C	GO:0007018	microtubule-based movement	biological_process	5
TRINITY_DN10454_c0_g1	FB|FBgn0261797	84.7	2.8e-28	38580	Dhc64C	GO:0007051	spindle organization	biological_process	8
TRINITY_DN10454_c0_g1	FB|FBgn0261797	84.7	2.8e-28	38580	Dhc64C	GO:0007052	mitotic spindle organization	biological_process	9
TRINITY_DN10454_c0_g1	FB|FBgn0261797	84.7	2.8e-28	38580	Dhc64C	GO:0007098	centrosome cycle	biological_process	5
TRINITY_DN10454_c0_g1	FB|FBgn0261797	84.7	2.8e-28	38580	Dhc64C	GO:0007279	pole cell formation	biological_process	5
TRINITY_DN10454_c0_g1	FB|FBgn0261797	84.7	2.8e-28	38580	Dhc64C	GO:0007282	cystoblast division	biological_process	6
TRINITY_DN10454_c0_g1	FB|FBgn0261797	84.7	2.8e-28	38580	Dhc64C	GO:0007294	germarium-derived oocyte fate determination	biological_process	5
TRINITY_DN10454_c0_g1	FB|FBgn0261797	84.7	2.8e-28	38580	Dhc64C	GO:0007298	border follicle cell migration	biological_process	10
TRINITY_DN10454_c0_g1	FB|FBgn0261797	84.7	2.8e-28	38580	Dhc64C	GO:0007312	oocyte nucleus migration involved in oocyte dorsal/ventral axis specification	biological_process	8
TRINITY_DN10454_c0_g1	FB|FBgn0261797	84.7	2.8e-28	38580	Dhc64C	GO:0007349	cellularization	biological_process	5
TRINITY_DN10454_c0_g1	FB|FBgn0261797	84.7	2.8e-28	38580	Dhc64C	GO:0007405	neuroblast proliferation	biological_process	5
TRINITY_DN10454_c0_g1	FB|FBgn0261797	84.7	2.8e-28	38580	Dhc64C	GO:0008088	axo-dendritic transport	biological_process	9
TRINITY_DN10454_c0_g1	FB|FBgn0261797	84.7	2.8e-28	38580	Dhc64C	GO:0008090	retrograde axonal transport	biological_process	11
TRINITY_DN10454_c0_g1	FB|FBgn0261797	84.7	2.8e-28	38580	Dhc64C	GO:0008298	intracellular mRNA localization	biological_process	6
TRINITY_DN10454_c0_g1	FB|FBgn0261797	84.7	2.8e-28	38580	Dhc64C	GO:0008569	ATP-dependent microtubule motor activity, minus-end-directed	molecular_function	12
TRINITY_DN10454_c0_g1	FB|FBgn0261797	84.7	2.8e-28	38580	Dhc64C	GO:0016319	mushroom body development	biological_process	5
TRINITY_DN10454_c0_g1	FB|FBgn0261797	84.7	2.8e-28	38580	Dhc64C	GO:0030071	regulation of mitotic metaphase/anaphase transition	biological_process	11
TRINITY_DN10454_c0_g1	FB|FBgn0261797	84.7	2.8e-28	38580	Dhc64C	GO:0030286	dynein complex	cellular_component	5
TRINITY_DN10454_c0_g1	FB|FBgn0261797	84.7	2.8e-28	38580	Dhc64C	GO:0030723	ovarian fusome organization	biological_process	7
TRINITY_DN10454_c0_g1	FB|FBgn0261797	84.7	2.8e-28	38580	Dhc64C	GO:0031122	cytoplasmic microtubule organization	biological_process	8
TRINITY_DN10454_c0_g1	FB|FBgn0261797	84.7	2.8e-28	38580	Dhc64C	GO:0034063	stress granule assembly	biological_process	9
TRINITY_DN10454_c0_g1	FB|FBgn0261797	84.7	2.8e-28	38580	Dhc64C	GO:0034501	protein localization to kinetochore	biological_process	10
TRINITY_DN10454_c0_g1	FB|FBgn0261797	84.7	2.8e-28	38580	Dhc64C	GO:0035011	melanotic encapsulation of foreign target	biological_process	9
TRINITY_DN10454_c0_g1	FB|FBgn0261797	84.7	2.8e-28	38580	Dhc64C	GO:0040001	establishment of mitotic spindle localization	biological_process	9
TRINITY_DN10454_c0_g1	FB|FBgn0261797	84.7	2.8e-28	38580	Dhc64C	GO:0040003	chitin-based cuticle development	biological_process	6
TRINITY_DN10454_c0_g1	FB|FBgn0261797	84.7	2.8e-28	38580	Dhc64C	GO:0042623	ATPase activity, coupled	molecular_function	10
TRINITY_DN10454_c0_g1	FB|FBgn0261797	84.7	2.8e-28	38580	Dhc64C	GO:0045169	fusome	cellular_component	6
TRINITY_DN10454_c0_g1	FB|FBgn0261797	84.7	2.8e-28	38580	Dhc64C	GO:0045197	establishment or maintenance of epithelial cell apical/basal polarity	biological_process	7
TRINITY_DN10454_c0_g1	FB|FBgn0261797	84.7	2.8e-28	38580	Dhc64C	GO:0045198	establishment of epithelial cell apical/basal polarity	biological_process	8
TRINITY_DN10454_c0_g1	FB|FBgn0261797	84.7	2.8e-28	38580	Dhc64C	GO:0045478	fusome organization	biological_process	6
TRINITY_DN10454_c0_g1	FB|FBgn0261797	84.7	2.8e-28	38580	Dhc64C	GO:0045503	dynein light chain binding	molecular_function	5
TRINITY_DN10454_c0_g1	FB|FBgn0261797	84.7	2.8e-28	38580	Dhc64C	GO:0045505	dynein intermediate chain binding	molecular_function	5
TRINITY_DN10454_c0_g1	FB|FBgn0261797	84.7	2.8e-28	38580	Dhc64C	GO:0046604	positive regulation of mitotic centrosome separation	biological_process	10
TRINITY_DN10454_c0_g1	FB|FBgn0261797	84.7	2.8e-28	38580	Dhc64C	GO:0048134	germ-line cyst formation	biological_process	4
TRINITY_DN10454_c0_g1	FB|FBgn0261797	84.7	2.8e-28	38580	Dhc64C	GO:0048311	mitochondrion distribution	biological_process	7
TRINITY_DN10454_c0_g1	FB|FBgn0261797	84.7	2.8e-28	38580	Dhc64C	GO:0048477	oogenesis	biological_process	6
TRINITY_DN10454_c0_g1	FB|FBgn0261797	84.7	2.8e-28	38580	Dhc64C	GO:0048813	dendrite morphogenesis	biological_process	9
TRINITY_DN10454_c0_g1	FB|FBgn0261797	84.7	2.8e-28	38580	Dhc64C	GO:0050658	RNA transport	biological_process	9
TRINITY_DN10454_c0_g1	FB|FBgn0261797	84.7	2.8e-28	38580	Dhc64C	GO:0051237	maintenance of RNA location	biological_process	5
TRINITY_DN10454_c0_g1	FB|FBgn0261797	84.7	2.8e-28	38580	Dhc64C	GO:0051642	centrosome localization	biological_process	6
TRINITY_DN10454_c0_g1	FB|FBgn0261797	84.7	2.8e-28	38580	Dhc64C	GO:0051683	establishment of Golgi localization	biological_process	7
TRINITY_DN10454_c0_g1	FB|FBgn0261797	84.7	2.8e-28	38580	Dhc64C	GO:0051959	dynein light intermediate chain binding	molecular_function	5
TRINITY_DN10454_c0_g1	FB|FBgn0261797	84.7	2.8e-28	38580	Dhc64C	GO:0072382	minus-end-directed vesicle transport along microtubule	biological_process	11
TRINITY_DN10454_c0_g1	FB|FBgn0261797	84.7	2.8e-28	38580	Dhc64C	GO:0098958	retrograde axonal transport of mitochondrion	biological_process	12
TRINITY_DN10454_c0_g1	FB|FBgn0261797	84.7	2.8e-28	38580	Dhc64C	GO:1904115	axon cytoplasm	cellular_component	6
TRINITY_DN10454_c0_g1	FB|FBgn0261797	84.7	2.8e-28	38580	Dhc64C	GO:1904801	positive regulation of neuron remodeling	biological_process	12
TRINITY_DN10477_c0_g1	UNIPROTKB|E2RKA8	100	1.9e-68	607481	RPL32	GO:0003735	structural constituent of ribosome	molecular_function	4
TRINITY_DN10477_c0_g1	UNIPROTKB|E2RKA8	100	1.9e-68	607481	RPL32	GO:0006412	translation	biological_process	8
TRINITY_DN10477_c0_g1	UNIPROTKB|E2RKA8	100	1.9e-68	607481	RPL32	GO:0022625	cytosolic large ribosomal subunit	cellular_component	8
TRINITY_DN10486_c0_g1	FB|FBgn0034618	87.3	4.6e-54	37435	CG9485	GO:0004134	4-alpha-glucanotransferase activity	molecular_function	5
TRINITY_DN10486_c0_g1	FB|FBgn0034618	87.3	4.6e-54	37435	CG9485	GO:0004135	amylo-alpha-1,6-glucosidase activity	molecular_function	5
TRINITY_DN10486_c0_g1	FB|FBgn0034618	87.3	4.6e-54	37435	CG9485	GO:0005978	glycogen biosynthetic process	biological_process	10
TRINITY_DN10486_c0_g1	FB|FBgn0034618	87.3	4.6e-54	37435	CG9485	GO:0005980	glycogen catabolic process	biological_process	10
TRINITY_DN104_c0_g1	ZFIN|ZDB-GENE-040426-2680	71.4	9.8e-18	-	epn1	GO:0003674	molecular_function	molecular_function	2
TRINITY_DN104_c0_g1	ZFIN|ZDB-GENE-040426-2680	71.4	9.8e-18	-	epn1	GO:0005575	cellular_component	cellular_component	2
TRINITY_DN104_c0_g1	ZFIN|ZDB-GENE-040426-2680	71.4	9.8e-18	-	epn1	GO:0008150	biological_process	biological_process	2
TRINITY_DN10503_c0_g1	UNIPROTKB|F1Q4J5	100	2.7e-34	-	MAP1LC3A	GO:0000045	autophagosome assembly	biological_process	7
TRINITY_DN10503_c0_g1	UNIPROTKB|F1Q4J5	100	2.7e-34	-	MAP1LC3A	GO:0000421	autophagosome membrane	cellular_component	8
TRINITY_DN10503_c0_g1	UNIPROTKB|F1Q4J5	100	2.7e-34	-	MAP1LC3A	GO:0000422	autophagy of mitochondrion	biological_process	7
TRINITY_DN10503_c0_g1	UNIPROTKB|F1Q4J5	100	2.7e-34	-	MAP1LC3A	GO:0005829	cytosol	cellular_component	6
TRINITY_DN10503_c0_g1	UNIPROTKB|F1Q4J5	100	2.7e-34	-	MAP1LC3A	GO:0006995	cellular response to nitrogen starvation	biological_process	9
TRINITY_DN10503_c0_g1	UNIPROTKB|F1Q4J5	100	2.7e-34	-	MAP1LC3A	GO:0008017	microtubule binding	molecular_function	7
TRINITY_DN10503_c0_g1	UNIPROTKB|F1Q4J5	100	2.7e-34	-	MAP1LC3A	GO:0008429	phosphatidylethanolamine binding	molecular_function	6
TRINITY_DN10503_c0_g1	UNIPROTKB|F1Q4J5	100	2.7e-34	-	MAP1LC3A	GO:0031625	ubiquitin protein ligase binding	molecular_function	7
TRINITY_DN10506_c0_g1	FB|FBgn0266098	93.6	4.7e-59	44531	rg	GO:0005737	cytoplasm	cellular_component	5
TRINITY_DN10506_c0_g1	FB|FBgn0266098	93.6	4.7e-59	44531	rg	GO:0007528	neuromuscular junction development	biological_process	6
TRINITY_DN10506_c0_g1	FB|FBgn0266098	93.6	4.7e-59	44531	rg	GO:0007614	short-term memory	biological_process	6
TRINITY_DN10506_c0_g1	FB|FBgn0266098	93.6	4.7e-59	44531	rg	GO:0008355	olfactory learning	biological_process	7
TRINITY_DN10506_c0_g1	FB|FBgn0266098	93.6	4.7e-59	44531	rg	GO:0016021	integral component of membrane	cellular_component	5
TRINITY_DN10506_c0_g1	FB|FBgn0266098	93.6	4.7e-59	44531	rg	GO:0016319	mushroom body development	biological_process	5
TRINITY_DN10506_c0_g1	FB|FBgn0266098	93.6	4.7e-59	44531	rg	GO:0042462	eye photoreceptor cell development	biological_process	8
TRINITY_DN10506_c0_g1	FB|FBgn0266098	93.6	4.7e-59	44531	rg	GO:0042675	compound eye cone cell differentiation	biological_process	6
TRINITY_DN10506_c0_g1	FB|FBgn0266098	93.6	4.7e-59	44531	rg	GO:0043025	neuronal cell body	cellular_component	5
TRINITY_DN10506_c0_g1	FB|FBgn0266098	93.6	4.7e-59	44531	rg	GO:0051018	protein kinase A binding	molecular_function	5
TRINITY_DN10516_c0_g1	FB|FBgn0040609	36.4	2.4e-08	50082	CG3348	GO:0005576	extracellular region	cellular_component	3
TRINITY_DN10516_c0_g1	FB|FBgn0040609	36.4	2.4e-08	50082	CG3348	GO:0006030	chitin metabolic process	biological_process	7
TRINITY_DN10516_c0_g1	FB|FBgn0040609	36.4	2.4e-08	50082	CG3348	GO:0008061	chitin binding	molecular_function	5
TRINITY_DN10518_c1_g2	FB|FBgn0030504	67.6	1.5e-18	32320	CG2691	GO:0003674	molecular_function	molecular_function	2
TRINITY_DN10518_c1_g2	FB|FBgn0030504	67.6	1.5e-18	32320	CG2691	GO:0005634	nucleus	cellular_component	6
TRINITY_DN10518_c1_g2	FB|FBgn0030504	67.6	1.5e-18	32320	CG2691	GO:0048812	neuron projection morphogenesis	biological_process	8
TRINITY_DN10531_c0_g1	FB|FBgn0038651	48.5	6.6e-21	42256	Epg5	GO:0005737	cytoplasm	cellular_component	5
TRINITY_DN10531_c0_g1	FB|FBgn0038651	48.5	6.6e-21	42256	Epg5	GO:0006914	autophagy	biological_process	6
TRINITY_DN10531_c0_g1	FB|FBgn0038651	48.5	6.6e-21	42256	Epg5	GO:0046331	lateral inhibition	biological_process	7
TRINITY_DN10531_c0_g1	FB|FBgn0038651	48.5	6.6e-21	42256	Epg5	GO:0097352	autophagosome maturation	biological_process	7
TRINITY_DN10544_c0_g1	FB|FBgn0263599	92.1	2.8e-34	39737	l(3)72Ab	GO:0000278	mitotic cell cycle	biological_process	5
TRINITY_DN10544_c0_g1	FB|FBgn0263599	92.1	2.8e-34	39737	l(3)72Ab	GO:0000381	regulation of alternative mRNA splicing, via spliceosome	biological_process	10
TRINITY_DN10544_c0_g1	FB|FBgn0263599	92.1	2.8e-34	39737	l(3)72Ab	GO:0000398	mRNA splicing, via spliceosome	biological_process	13
TRINITY_DN10544_c0_g1	FB|FBgn0263599	92.1	2.8e-34	39737	l(3)72Ab	GO:0003676	nucleic acid binding	molecular_function	5
TRINITY_DN10544_c0_g1	FB|FBgn0263599	92.1	2.8e-34	39737	l(3)72Ab	GO:0003724	RNA helicase activity	molecular_function	10
TRINITY_DN10544_c0_g1	FB|FBgn0263599	92.1	2.8e-34	39737	l(3)72Ab	GO:0004004	ATP-dependent RNA helicase activity	molecular_function	11
TRINITY_DN10544_c0_g1	FB|FBgn0263599	92.1	2.8e-34	39737	l(3)72Ab	GO:0005524	ATP binding	molecular_function	5
TRINITY_DN10544_c0_g1	FB|FBgn0263599	92.1	2.8e-34	39737	l(3)72Ab	GO:0005634	nucleus	cellular_component	6
TRINITY_DN10544_c0_g1	FB|FBgn0263599	92.1	2.8e-34	39737	l(3)72Ab	GO:0005681	spliceosomal complex	cellular_component	6
TRINITY_DN10544_c0_g1	FB|FBgn0263599	92.1	2.8e-34	39737	l(3)72Ab	GO:0007283	spermatogenesis	biological_process	7
TRINITY_DN10544_c0_g1	FB|FBgn0263599	92.1	2.8e-34	39737	l(3)72Ab	GO:0007419	ventral cord development	biological_process	6
TRINITY_DN10544_c0_g1	FB|FBgn0263599	92.1	2.8e-34	39737	l(3)72Ab	GO:0008380	RNA splicing	biological_process	10
TRINITY_DN10544_c0_g1	FB|FBgn0263599	92.1	2.8e-34	39737	l(3)72Ab	GO:0030532	small nuclear ribonucleoprotein complex	cellular_component	6
TRINITY_DN10544_c0_g1	FB|FBgn0263599	92.1	2.8e-34	39737	l(3)72Ab	GO:0071011	precatalytic spliceosome	cellular_component	7
TRINITY_DN10544_c0_g1	FB|FBgn0263599	92.1	2.8e-34	39737	l(3)72Ab	GO:0071013	catalytic step 2 spliceosome	cellular_component	7
TRINITY_DN10547_c0_g1	FB|FBgn0051028	69.1	1.1e-28	43586	CG31028	GO:0006801	superoxide metabolic process	biological_process	6
TRINITY_DN10547_c0_g1	FB|FBgn0051028	69.1	1.1e-28	43586	CG31028	GO:0046872	metal ion binding	molecular_function	6
TRINITY_DN10554_c0_g1	FB|FBgn0003977	94.1	2e-31	47869	vir	GO:0000375	RNA splicing, via transesterification reactions	biological_process	11
TRINITY_DN10554_c0_g1	FB|FBgn0003977	94.1	2e-31	47869	vir	GO:0000381	regulation of alternative mRNA splicing, via spliceosome	biological_process	10
TRINITY_DN10554_c0_g1	FB|FBgn0003977	94.1	2e-31	47869	vir	GO:0003676	nucleic acid binding	molecular_function	5
TRINITY_DN10554_c0_g1	FB|FBgn0003977	94.1	2e-31	47869	vir	GO:0005515	protein binding	molecular_function	4
TRINITY_DN10554_c0_g1	FB|FBgn0003977	94.1	2e-31	47869	vir	GO:0005634	nucleus	cellular_component	6
TRINITY_DN10554_c0_g1	FB|FBgn0003977	94.1	2e-31	47869	vir	GO:0007298	border follicle cell migration	biological_process	10
TRINITY_DN10554_c0_g1	FB|FBgn0003977	94.1	2e-31	47869	vir	GO:0007530	sex determination	biological_process	5
TRINITY_DN10554_c0_g1	FB|FBgn0003977	94.1	2e-31	47869	vir	GO:0007539	primary sex determination, soma	biological_process	7
TRINITY_DN10554_c0_g1	FB|FBgn0003977	94.1	2e-31	47869	vir	GO:0007549	dosage compensation	biological_process	9
TRINITY_DN10554_c0_g1	FB|FBgn0003977	94.1	2e-31	47869	vir	GO:0016021	integral component of membrane	cellular_component	5
TRINITY_DN10554_c0_g1	FB|FBgn0003977	94.1	2e-31	47869	vir	GO:0048024	regulation of mRNA splicing, via spliceosome	biological_process	9
TRINITY_DN10558_c0_g1	FB|FBgn0001108	67.7	3.6e-28	39536	DCTN1-p150	GO:0000278	mitotic cell cycle	biological_process	5
TRINITY_DN10558_c0_g1	FB|FBgn0001108	67.7	3.6e-28	39536	DCTN1-p150	GO:0000776	kinetochore	cellular_component	4
TRINITY_DN10558_c0_g1	FB|FBgn0001108	67.7	3.6e-28	39536	DCTN1-p150	GO:0001709	cell fate determination	biological_process	5
TRINITY_DN10558_c0_g1	FB|FBgn0001108	67.7	3.6e-28	39536	DCTN1-p150	GO:0001751	compound eye photoreceptor cell differentiation	biological_process	9
TRINITY_DN10558_c0_g1	FB|FBgn0001108	67.7	3.6e-28	39536	DCTN1-p150	GO:0001754	eye photoreceptor cell differentiation	biological_process	8
TRINITY_DN10558_c0_g1	FB|FBgn0001108	67.7	3.6e-28	39536	DCTN1-p150	GO:0005737	cytoplasm	cellular_component	5
TRINITY_DN10558_c0_g1	FB|FBgn0001108	67.7	3.6e-28	39536	DCTN1-p150	GO:0005813	centrosome	cellular_component	7
TRINITY_DN10558_c0_g1	FB|FBgn0001108	67.7	3.6e-28	39536	DCTN1-p150	GO:0005818	aster	cellular_component	6
TRINITY_DN10558_c0_g1	FB|FBgn0001108	67.7	3.6e-28	39536	DCTN1-p150	GO:0005828	kinetochore microtubule	cellular_component	9
TRINITY_DN10558_c0_g1	FB|FBgn0001108	67.7	3.6e-28	39536	DCTN1-p150	GO:0005869	dynactin complex	cellular_component	5
TRINITY_DN10558_c0_g1	FB|FBgn0001108	67.7	3.6e-28	39536	DCTN1-p150	GO:0005876	spindle microtubule	cellular_component	8
TRINITY_DN10558_c0_g1	FB|FBgn0001108	67.7	3.6e-28	39536	DCTN1-p150	GO:0006886	intracellular protein transport	biological_process	10
TRINITY_DN10558_c0_g1	FB|FBgn0001108	67.7	3.6e-28	39536	DCTN1-p150	GO:0007018	microtubule-based movement	biological_process	5
TRINITY_DN10558_c0_g1	FB|FBgn0001108	67.7	3.6e-28	39536	DCTN1-p150	GO:0007349	cellularization	biological_process	5
TRINITY_DN10558_c0_g1	FB|FBgn0001108	67.7	3.6e-28	39536	DCTN1-p150	GO:0008017	microtubule binding	molecular_function	7
TRINITY_DN10558_c0_g1	FB|FBgn0001108	67.7	3.6e-28	39536	DCTN1-p150	GO:0008090	retrograde axonal transport	biological_process	11
TRINITY_DN10558_c0_g1	FB|FBgn0001108	67.7	3.6e-28	39536	DCTN1-p150	GO:0016330	second mitotic wave involved in compound eye morphogenesis	biological_process	6
TRINITY_DN10558_c0_g1	FB|FBgn0001108	67.7	3.6e-28	39536	DCTN1-p150	GO:0019896	axonal transport of mitochondrion	biological_process	8
TRINITY_DN10558_c0_g1	FB|FBgn0001108	67.7	3.6e-28	39536	DCTN1-p150	GO:0030496	midbody	cellular_component	4
TRINITY_DN10558_c0_g1	FB|FBgn0001108	67.7	3.6e-28	39536	DCTN1-p150	GO:0031616	spindle pole centrosome	cellular_component	8
TRINITY_DN10558_c0_g1	FB|FBgn0001108	67.7	3.6e-28	39536	DCTN1-p150	GO:0034501	protein localization to kinetochore	biological_process	10
TRINITY_DN10558_c0_g1	FB|FBgn0001108	67.7	3.6e-28	39536	DCTN1-p150	GO:0035011	melanotic encapsulation of foreign target	biological_process	9
TRINITY_DN10558_c0_g1	FB|FBgn0001108	67.7	3.6e-28	39536	DCTN1-p150	GO:0042051	compound eye photoreceptor development	biological_process	9
TRINITY_DN10558_c0_g1	FB|FBgn0001108	67.7	3.6e-28	39536	DCTN1-p150	GO:0042052	rhabdomere development	biological_process	6
TRINITY_DN10558_c0_g1	FB|FBgn0001108	67.7	3.6e-28	39536	DCTN1-p150	GO:0045198	establishment of epithelial cell apical/basal polarity	biological_process	8
TRINITY_DN10558_c0_g1	FB|FBgn0001108	67.7	3.6e-28	39536	DCTN1-p150	GO:0045505	dynein intermediate chain binding	molecular_function	5
TRINITY_DN10558_c0_g1	FB|FBgn0001108	67.7	3.6e-28	39536	DCTN1-p150	GO:0048489	synaptic vesicle transport	biological_process	6
TRINITY_DN10558_c0_g1	FB|FBgn0001108	67.7	3.6e-28	39536	DCTN1-p150	GO:0048491	retrograde synaptic vesicle transport	biological_process	12
TRINITY_DN10558_c0_g1	FB|FBgn0001108	67.7	3.6e-28	39536	DCTN1-p150	GO:0048675	axon extension	biological_process	7
TRINITY_DN10558_c0_g1	FB|FBgn0001108	67.7	3.6e-28	39536	DCTN1-p150	GO:0051028	mRNA transport	biological_process	10
TRINITY_DN10558_c0_g1	FB|FBgn0001108	67.7	3.6e-28	39536	DCTN1-p150	GO:0051225	spindle assembly	biological_process	9
TRINITY_DN10558_c0_g1	FB|FBgn0001108	67.7	3.6e-28	39536	DCTN1-p150	GO:0051256	mitotic spindle midzone assembly	biological_process	6
TRINITY_DN10558_c0_g1	FB|FBgn0001108	67.7	3.6e-28	39536	DCTN1-p150	GO:0051299	centrosome separation	biological_process	5
TRINITY_DN10558_c0_g1	FB|FBgn0001108	67.7	3.6e-28	39536	DCTN1-p150	GO:0051383	kinetochore organization	biological_process	6
TRINITY_DN10558_c0_g1	FB|FBgn0001108	67.7	3.6e-28	39536	DCTN1-p150	GO:0051642	centrosome localization	biological_process	6
TRINITY_DN10558_c0_g1	FB|FBgn0001108	67.7	3.6e-28	39536	DCTN1-p150	GO:0061176	type Ib terminal bouton	cellular_component	8
TRINITY_DN10558_c0_g1	FB|FBgn0001108	67.7	3.6e-28	39536	DCTN1-p150	GO:0061670	evoked neurotransmitter secretion	biological_process	7
TRINITY_DN10558_c0_g1	FB|FBgn0001108	67.7	3.6e-28	39536	DCTN1-p150	GO:0070840	dynein complex binding	molecular_function	5
TRINITY_DN10558_c0_g1	FB|FBgn0001108	67.7	3.6e-28	39536	DCTN1-p150	GO:1904115	axon cytoplasm	cellular_component	6
TRINITY_DN10558_c0_g1	FB|FBgn0001108	67.7	3.6e-28	39536	DCTN1-p150	GO:1990049	retrograde neuronal dense core vesicle transport	biological_process	12
TRINITY_DN10559_c0_g1	MGI|MGI:1913293	99.4	5.9e-74	66043	Atp5d	GO:0000275	mitochondrial proton-transporting ATP synthase complex, catalytic core F(1)	cellular_component	7
TRINITY_DN10559_c0_g1	MGI|MGI:1913293	99.4	5.9e-74	66043	Atp5d	GO:0005739	mitochondrion	cellular_component	6
TRINITY_DN10559_c0_g1	MGI|MGI:1913293	99.4	5.9e-74	66043	Atp5d	GO:0005740	mitochondrial envelope	cellular_component	6
TRINITY_DN10559_c0_g1	MGI|MGI:1913293	99.4	5.9e-74	66043	Atp5d	GO:0005743	mitochondrial inner membrane	cellular_component	6
TRINITY_DN10559_c0_g1	MGI|MGI:1913293	99.4	5.9e-74	66043	Atp5d	GO:0005753	mitochondrial proton-transporting ATP synthase complex	cellular_component	7
TRINITY_DN10559_c0_g1	MGI|MGI:1913293	99.4	5.9e-74	66043	Atp5d	GO:0006754	ATP biosynthetic process	biological_process	12
TRINITY_DN10559_c0_g1	MGI|MGI:1913293	99.4	5.9e-74	66043	Atp5d	GO:0006811	ion transport	biological_process	6
TRINITY_DN10559_c0_g1	MGI|MGI:1913293	99.4	5.9e-74	66043	Atp5d	GO:0015078	proton transmembrane transporter activity	molecular_function	9
TRINITY_DN10559_c0_g1	MGI|MGI:1913293	99.4	5.9e-74	66043	Atp5d	GO:0015986	ATP synthesis coupled proton transport	biological_process	13
TRINITY_DN10559_c0_g1	MGI|MGI:1913293	99.4	5.9e-74	66043	Atp5d	GO:0016020	membrane	cellular_component	3
TRINITY_DN10559_c0_g1	MGI|MGI:1913293	99.4	5.9e-74	66043	Atp5d	GO:0016887	ATPase activity	molecular_function	9
TRINITY_DN10559_c0_g1	MGI|MGI:1913293	99.4	5.9e-74	66043	Atp5d	GO:0045259	proton-transporting ATP synthase complex	cellular_component	6
TRINITY_DN10559_c0_g1	MGI|MGI:1913293	99.4	5.9e-74	66043	Atp5d	GO:0045261	proton-transporting ATP synthase complex, catalytic core F(1)	cellular_component	6
TRINITY_DN10559_c0_g1	MGI|MGI:1913293	99.4	5.9e-74	66043	Atp5d	GO:0046034	ATP metabolic process	biological_process	4
TRINITY_DN10559_c0_g1	MGI|MGI:1913293	99.4	5.9e-74	66043	Atp5d	GO:0046933	proton-transporting ATP synthase activity, rotational mechanism	molecular_function	10
TRINITY_DN10563_c0_g1	FB|FBgn0015513	87.1	1.2e-29	42817	mbc	GO:0000902	cell morphogenesis	biological_process	6
TRINITY_DN10563_c0_g1	FB|FBgn0015513	87.1	1.2e-29	42817	mbc	GO:0001726	ruffle	cellular_component	6
TRINITY_DN10563_c0_g1	FB|FBgn0015513	87.1	1.2e-29	42817	mbc	GO:0005515	protein binding	molecular_function	4
TRINITY_DN10563_c0_g1	FB|FBgn0015513	87.1	1.2e-29	42817	mbc	GO:0005737	cytoplasm	cellular_component	5
TRINITY_DN10563_c0_g1	FB|FBgn0015513	87.1	1.2e-29	42817	mbc	GO:0007010	cytoskeleton organization	biological_process	6
TRINITY_DN10563_c0_g1	FB|FBgn0015513	87.1	1.2e-29	42817	mbc	GO:0007264	small GTPase mediated signal transduction	biological_process	6
TRINITY_DN10563_c0_g1	FB|FBgn0015513	87.1	1.2e-29	42817	mbc	GO:0007298	border follicle cell migration	biological_process	10
TRINITY_DN10563_c0_g1	FB|FBgn0015513	87.1	1.2e-29	42817	mbc	GO:0007391	dorsal closure	biological_process	8
TRINITY_DN10563_c0_g1	FB|FBgn0015513	87.1	1.2e-29	42817	mbc	GO:0007417	central nervous system development	biological_process	6
TRINITY_DN10563_c0_g1	FB|FBgn0015513	87.1	1.2e-29	42817	mbc	GO:0007520	myoblast fusion	biological_process	6
TRINITY_DN10563_c0_g1	FB|FBgn0015513	87.1	1.2e-29	42817	mbc	GO:0007523	larval visceral muscle development	biological_process	8
TRINITY_DN10563_c0_g1	FB|FBgn0015513	87.1	1.2e-29	42817	mbc	GO:0016203	muscle attachment	biological_process	4
TRINITY_DN10563_c0_g1	FB|FBgn0015513	87.1	1.2e-29	42817	mbc	GO:0019897	extrinsic component of plasma membrane	cellular_component	5
TRINITY_DN10563_c0_g1	FB|FBgn0015513	87.1	1.2e-29	42817	mbc	GO:0030036	actin cytoskeleton organization	biological_process	7
TRINITY_DN10563_c0_g1	FB|FBgn0015513	87.1	1.2e-29	42817	mbc	GO:0030676	Rac guanyl-nucleotide exchange factor activity	molecular_function	10
TRINITY_DN10563_c0_g1	FB|FBgn0015513	87.1	1.2e-29	42817	mbc	GO:0035212	cell competition in a multicellular organism	biological_process	4
TRINITY_DN10563_c0_g1	FB|FBgn0015513	87.1	1.2e-29	42817	mbc	GO:0061327	anterior Malpighian tubule development	biological_process	7
TRINITY_DN10563_c0_g1	FB|FBgn0015513	87.1	1.2e-29	42817	mbc	GO:0090630	activation of GTPase activity	biological_process	9
TRINITY_DN10570_c0_g1	FB|FBgn0261797	97.2	6.8e-35	38580	Dhc64C	GO:0000278	mitotic cell cycle	biological_process	5
TRINITY_DN10570_c0_g1	FB|FBgn0261797	97.2	6.8e-35	38580	Dhc64C	GO:0000776	kinetochore	cellular_component	4
TRINITY_DN10570_c0_g1	FB|FBgn0261797	97.2	6.8e-35	38580	Dhc64C	GO:0003777	microtubule motor activity	molecular_function	10
TRINITY_DN10570_c0_g1	FB|FBgn0261797	97.2	6.8e-35	38580	Dhc64C	GO:0005524	ATP binding	molecular_function	5
TRINITY_DN10570_c0_g1	FB|FBgn0261797	97.2	6.8e-35	38580	Dhc64C	GO:0005737	cytoplasm	cellular_component	5
TRINITY_DN10570_c0_g1	FB|FBgn0261797	97.2	6.8e-35	38580	Dhc64C	GO:0005794	Golgi apparatus	cellular_component	6
TRINITY_DN10570_c0_g1	FB|FBgn0261797	97.2	6.8e-35	38580	Dhc64C	GO:0005868	cytoplasmic dynein complex	cellular_component	6
TRINITY_DN10570_c0_g1	FB|FBgn0261797	97.2	6.8e-35	38580	Dhc64C	GO:0005875	microtubule associated complex	cellular_component	4
TRINITY_DN10570_c0_g1	FB|FBgn0261797	97.2	6.8e-35	38580	Dhc64C	GO:0005938	cell cortex	cellular_component	7
TRINITY_DN10570_c0_g1	FB|FBgn0261797	97.2	6.8e-35	38580	Dhc64C	GO:0006886	intracellular protein transport	biological_process	10
TRINITY_DN10570_c0_g1	FB|FBgn0261797	97.2	6.8e-35	38580	Dhc64C	GO:0007018	microtubule-based movement	biological_process	5
TRINITY_DN10570_c0_g1	FB|FBgn0261797	97.2	6.8e-35	38580	Dhc64C	GO:0007051	spindle organization	biological_process	8
TRINITY_DN10570_c0_g1	FB|FBgn0261797	97.2	6.8e-35	38580	Dhc64C	GO:0007052	mitotic spindle organization	biological_process	9
TRINITY_DN10570_c0_g1	FB|FBgn0261797	97.2	6.8e-35	38580	Dhc64C	GO:0007098	centrosome cycle	biological_process	5
TRINITY_DN10570_c0_g1	FB|FBgn0261797	97.2	6.8e-35	38580	Dhc64C	GO:0007279	pole cell formation	biological_process	5
TRINITY_DN10570_c0_g1	FB|FBgn0261797	97.2	6.8e-35	38580	Dhc64C	GO:0007282	cystoblast division	biological_process	6
TRINITY_DN10570_c0_g1	FB|FBgn0261797	97.2	6.8e-35	38580	Dhc64C	GO:0007294	germarium-derived oocyte fate determination	biological_process	5
TRINITY_DN10570_c0_g1	FB|FBgn0261797	97.2	6.8e-35	38580	Dhc64C	GO:0007298	border follicle cell migration	biological_process	10
TRINITY_DN10570_c0_g1	FB|FBgn0261797	97.2	6.8e-35	38580	Dhc64C	GO:0007312	oocyte nucleus migration involved in oocyte dorsal/ventral axis specification	biological_process	8
TRINITY_DN10570_c0_g1	FB|FBgn0261797	97.2	6.8e-35	38580	Dhc64C	GO:0007349	cellularization	biological_process	5
TRINITY_DN10570_c0_g1	FB|FBgn0261797	97.2	6.8e-35	38580	Dhc64C	GO:0007405	neuroblast proliferation	biological_process	5
TRINITY_DN10570_c0_g1	FB|FBgn0261797	97.2	6.8e-35	38580	Dhc64C	GO:0008088	axo-dendritic transport	biological_process	9
TRINITY_DN10570_c0_g1	FB|FBgn0261797	97.2	6.8e-35	38580	Dhc64C	GO:0008090	retrograde axonal transport	biological_process	11
TRINITY_DN10570_c0_g1	FB|FBgn0261797	97.2	6.8e-35	38580	Dhc64C	GO:0008298	intracellular mRNA localization	biological_process	6
TRINITY_DN10570_c0_g1	FB|FBgn0261797	97.2	6.8e-35	38580	Dhc64C	GO:0008569	ATP-dependent microtubule motor activity, minus-end-directed	molecular_function	12
TRINITY_DN10570_c0_g1	FB|FBgn0261797	97.2	6.8e-35	38580	Dhc64C	GO:0016319	mushroom body development	biological_process	5
TRINITY_DN10570_c0_g1	FB|FBgn0261797	97.2	6.8e-35	38580	Dhc64C	GO:0030071	regulation of mitotic metaphase/anaphase transition	biological_process	11
TRINITY_DN10570_c0_g1	FB|FBgn0261797	97.2	6.8e-35	38580	Dhc64C	GO:0030286	dynein complex	cellular_component	5
TRINITY_DN10570_c0_g1	FB|FBgn0261797	97.2	6.8e-35	38580	Dhc64C	GO:0030723	ovarian fusome organization	biological_process	7
TRINITY_DN10570_c0_g1	FB|FBgn0261797	97.2	6.8e-35	38580	Dhc64C	GO:0031122	cytoplasmic microtubule organization	biological_process	8
TRINITY_DN10570_c0_g1	FB|FBgn0261797	97.2	6.8e-35	38580	Dhc64C	GO:0034063	stress granule assembly	biological_process	9
TRINITY_DN10570_c0_g1	FB|FBgn0261797	97.2	6.8e-35	38580	Dhc64C	GO:0034501	protein localization to kinetochore	biological_process	10
TRINITY_DN10570_c0_g1	FB|FBgn0261797	97.2	6.8e-35	38580	Dhc64C	GO:0035011	melanotic encapsulation of foreign target	biological_process	9
TRINITY_DN10570_c0_g1	FB|FBgn0261797	97.2	6.8e-35	38580	Dhc64C	GO:0040001	establishment of mitotic spindle localization	biological_process	9
TRINITY_DN10570_c0_g1	FB|FBgn0261797	97.2	6.8e-35	38580	Dhc64C	GO:0040003	chitin-based cuticle development	biological_process	6
TRINITY_DN10570_c0_g1	FB|FBgn0261797	97.2	6.8e-35	38580	Dhc64C	GO:0042623	ATPase activity, coupled	molecular_function	10
TRINITY_DN10570_c0_g1	FB|FBgn0261797	97.2	6.8e-35	38580	Dhc64C	GO:0045169	fusome	cellular_component	6
TRINITY_DN10570_c0_g1	FB|FBgn0261797	97.2	6.8e-35	38580	Dhc64C	GO:0045197	establishment or maintenance of epithelial cell apical/basal polarity	biological_process	7
TRINITY_DN10570_c0_g1	FB|FBgn0261797	97.2	6.8e-35	38580	Dhc64C	GO:0045198	establishment of epithelial cell apical/basal polarity	biological_process	8
TRINITY_DN10570_c0_g1	FB|FBgn0261797	97.2	6.8e-35	38580	Dhc64C	GO:0045478	fusome organization	biological_process	6
TRINITY_DN10570_c0_g1	FB|FBgn0261797	97.2	6.8e-35	38580	Dhc64C	GO:0045503	dynein light chain binding	molecular_function	5
TRINITY_DN10570_c0_g1	FB|FBgn0261797	97.2	6.8e-35	38580	Dhc64C	GO:0045505	dynein intermediate chain binding	molecular_function	5
TRINITY_DN10570_c0_g1	FB|FBgn0261797	97.2	6.8e-35	38580	Dhc64C	GO:0046604	positive regulation of mitotic centrosome separation	biological_process	10
TRINITY_DN10570_c0_g1	FB|FBgn0261797	97.2	6.8e-35	38580	Dhc64C	GO:0048134	germ-line cyst formation	biological_process	4
TRINITY_DN10570_c0_g1	FB|FBgn0261797	97.2	6.8e-35	38580	Dhc64C	GO:0048311	mitochondrion distribution	biological_process	7
TRINITY_DN10570_c0_g1	FB|FBgn0261797	97.2	6.8e-35	38580	Dhc64C	GO:0048477	oogenesis	biological_process	6
TRINITY_DN10570_c0_g1	FB|FBgn0261797	97.2	6.8e-35	38580	Dhc64C	GO:0048813	dendrite morphogenesis	biological_process	9
TRINITY_DN10570_c0_g1	FB|FBgn0261797	97.2	6.8e-35	38580	Dhc64C	GO:0050658	RNA transport	biological_process	9
TRINITY_DN10570_c0_g1	FB|FBgn0261797	97.2	6.8e-35	38580	Dhc64C	GO:0051237	maintenance of RNA location	biological_process	5
TRINITY_DN10570_c0_g1	FB|FBgn0261797	97.2	6.8e-35	38580	Dhc64C	GO:0051642	centrosome localization	biological_process	6
TRINITY_DN10570_c0_g1	FB|FBgn0261797	97.2	6.8e-35	38580	Dhc64C	GO:0051683	establishment of Golgi localization	biological_process	7
TRINITY_DN10570_c0_g1	FB|FBgn0261797	97.2	6.8e-35	38580	Dhc64C	GO:0051959	dynein light intermediate chain binding	molecular_function	5
TRINITY_DN10570_c0_g1	FB|FBgn0261797	97.2	6.8e-35	38580	Dhc64C	GO:0072382	minus-end-directed vesicle transport along microtubule	biological_process	11
TRINITY_DN10570_c0_g1	FB|FBgn0261797	97.2	6.8e-35	38580	Dhc64C	GO:0098958	retrograde axonal transport of mitochondrion	biological_process	12
TRINITY_DN10570_c0_g1	FB|FBgn0261797	97.2	6.8e-35	38580	Dhc64C	GO:1904115	axon cytoplasm	cellular_component	6
TRINITY_DN10570_c0_g1	FB|FBgn0261797	97.2	6.8e-35	38580	Dhc64C	GO:1904801	positive regulation of neuron remodeling	biological_process	12
TRINITY_DN10572_c0_g1	FB|FBgn0034598	92.5	1.3e-30	37411	CG4266	GO:0003676	nucleic acid binding	molecular_function	5
TRINITY_DN10572_c0_g1	FB|FBgn0034598	92.5	1.3e-30	37411	CG4266	GO:0003729	mRNA binding	molecular_function	7
TRINITY_DN1057_c0_g1	MGI|MGI:1889205	100	9.2e-32	54381	Cpq	GO:0004180	carboxypeptidase activity	molecular_function	8
TRINITY_DN1057_c0_g1	MGI|MGI:1889205	100	9.2e-32	54381	Cpq	GO:0005576	extracellular region	cellular_component	3
TRINITY_DN1057_c0_g1	MGI|MGI:1889205	100	9.2e-32	54381	Cpq	GO:0005615	extracellular space	cellular_component	4
TRINITY_DN1057_c0_g1	MGI|MGI:1889205	100	9.2e-32	54381	Cpq	GO:0005737	cytoplasm	cellular_component	5
TRINITY_DN1057_c0_g1	MGI|MGI:1889205	100	9.2e-32	54381	Cpq	GO:0005764	lysosome	cellular_component	8
TRINITY_DN1057_c0_g1	MGI|MGI:1889205	100	9.2e-32	54381	Cpq	GO:0005783	endoplasmic reticulum	cellular_component	6
TRINITY_DN1057_c0_g1	MGI|MGI:1889205	100	9.2e-32	54381	Cpq	GO:0005794	Golgi apparatus	cellular_component	6
TRINITY_DN1057_c0_g1	MGI|MGI:1889205	100	9.2e-32	54381	Cpq	GO:0006508	proteolysis	biological_process	7
TRINITY_DN1057_c0_g1	MGI|MGI:1889205	100	9.2e-32	54381	Cpq	GO:0006590	thyroid hormone generation	biological_process	7
TRINITY_DN1057_c0_g1	MGI|MGI:1889205	100	9.2e-32	54381	Cpq	GO:0008233	peptidase activity	molecular_function	5
TRINITY_DN1057_c0_g1	MGI|MGI:1889205	100	9.2e-32	54381	Cpq	GO:0008237	metallopeptidase activity	molecular_function	7
TRINITY_DN1057_c0_g1	MGI|MGI:1889205	100	9.2e-32	54381	Cpq	GO:0016787	hydrolase activity	molecular_function	4
TRINITY_DN1057_c0_g1	MGI|MGI:1889205	100	9.2e-32	54381	Cpq	GO:0042803	protein homodimerization activity	molecular_function	6
TRINITY_DN1057_c0_g1	MGI|MGI:1889205	100	9.2e-32	54381	Cpq	GO:0043171	peptide catabolic process	biological_process	8
TRINITY_DN1057_c0_g1	MGI|MGI:1889205	100	9.2e-32	54381	Cpq	GO:0043231	intracellular membrane-bounded organelle	cellular_component	5
TRINITY_DN1057_c0_g1	MGI|MGI:1889205	100	9.2e-32	54381	Cpq	GO:0046872	metal ion binding	molecular_function	6
TRINITY_DN1057_c0_g1	MGI|MGI:1889205	100	9.2e-32	54381	Cpq	GO:0070573	metallodipeptidase activity	molecular_function	9
TRINITY_DN10596_c0_g1	FB|FBgn0037521	64.8	9.3e-24	40924	CG2993	GO:0006909	phagocytosis	biological_process	7
TRINITY_DN10599_c0_g1	MGI|MGI:1929722	100	2.1e-31	59008	Anapc5	GO:0005634	nucleus	cellular_component	6
TRINITY_DN10599_c0_g1	MGI|MGI:1929722	100	2.1e-31	59008	Anapc5	GO:0005680	anaphase-promoting complex	cellular_component	7
TRINITY_DN10599_c0_g1	MGI|MGI:1929722	100	2.1e-31	59008	Anapc5	GO:0007049	cell cycle	biological_process	4
TRINITY_DN10599_c0_g1	MGI|MGI:1929722	100	2.1e-31	59008	Anapc5	GO:0019903	protein phosphatase binding	molecular_function	7
TRINITY_DN10599_c0_g1	MGI|MGI:1929722	100	2.1e-31	59008	Anapc5	GO:0031145	anaphase-promoting complex-dependent catabolic process	biological_process	12
TRINITY_DN10599_c0_g1	MGI|MGI:1929722	100	2.1e-31	59008	Anapc5	GO:0045842	positive regulation of mitotic metaphase/anaphase transition	biological_process	12
TRINITY_DN10599_c0_g1	MGI|MGI:1929722	100	2.1e-31	59008	Anapc5	GO:0051301	cell division	biological_process	4
TRINITY_DN10599_c0_g1	MGI|MGI:1929722	100	2.1e-31	59008	Anapc5	GO:0061630	ubiquitin protein ligase activity	molecular_function	7
TRINITY_DN10599_c0_g1	MGI|MGI:1929722	100	2.1e-31	59008	Anapc5	GO:0070979	protein K11-linked ubiquitination	biological_process	13
TRINITY_DN10599_c0_g3	MGI|MGI:1929722	100	2.6e-48	59008	Anapc5	GO:0005634	nucleus	cellular_component	6
TRINITY_DN10599_c0_g3	MGI|MGI:1929722	100	2.6e-48	59008	Anapc5	GO:0005680	anaphase-promoting complex	cellular_component	7
TRINITY_DN10599_c0_g3	MGI|MGI:1929722	100	2.6e-48	59008	Anapc5	GO:0007049	cell cycle	biological_process	4
TRINITY_DN10599_c0_g3	MGI|MGI:1929722	100	2.6e-48	59008	Anapc5	GO:0019903	protein phosphatase binding	molecular_function	7
TRINITY_DN10599_c0_g3	MGI|MGI:1929722	100	2.6e-48	59008	Anapc5	GO:0031145	anaphase-promoting complex-dependent catabolic process	biological_process	12
TRINITY_DN10599_c0_g3	MGI|MGI:1929722	100	2.6e-48	59008	Anapc5	GO:0045842	positive regulation of mitotic metaphase/anaphase transition	biological_process	12
TRINITY_DN10599_c0_g3	MGI|MGI:1929722	100	2.6e-48	59008	Anapc5	GO:0051301	cell division	biological_process	4
TRINITY_DN10599_c0_g3	MGI|MGI:1929722	100	2.6e-48	59008	Anapc5	GO:0061630	ubiquitin protein ligase activity	molecular_function	7
TRINITY_DN10599_c0_g3	MGI|MGI:1929722	100	2.6e-48	59008	Anapc5	GO:0070979	protein K11-linked ubiquitination	biological_process	13
TRINITY_DN10618_c0_g1	FB|FBgn0261675	77.1	1e-25	33072	Npc1b	GO:0007391	dorsal closure	biological_process	8
TRINITY_DN10618_c0_g1	FB|FBgn0261675	77.1	1e-25	33072	Npc1b	GO:0007417	central nervous system development	biological_process	6
TRINITY_DN10618_c0_g1	FB|FBgn0261675	77.1	1e-25	33072	Npc1b	GO:0007422	peripheral nervous system development	biological_process	6
TRINITY_DN10618_c0_g1	FB|FBgn0261675	77.1	1e-25	33072	Npc1b	GO:0016021	integral component of membrane	cellular_component	5
TRINITY_DN10618_c0_g1	FB|FBgn0261675	77.1	1e-25	33072	Npc1b	GO:0030299	intestinal cholesterol absorption	biological_process	10
TRINITY_DN10650_c0_g1	FB|FBgn0086784	82.4	9.9e-47	35865	stmA	GO:0000281	mitotic cytokinesis	biological_process	7
TRINITY_DN10650_c0_g1	FB|FBgn0086784	82.4	9.9e-47	35865	stmA	GO:0007268	chemical synaptic transmission	biological_process	9
TRINITY_DN10650_c0_g1	FB|FBgn0086784	82.4	9.9e-47	35865	stmA	GO:0007602	phototransduction	biological_process	5
TRINITY_DN10650_c0_g1	FB|FBgn0086784	82.4	9.9e-47	35865	stmA	GO:0016079	synaptic vesicle exocytosis	biological_process	9
TRINITY_DN10650_c0_g1	FB|FBgn0086784	82.4	9.9e-47	35865	stmA	GO:0030100	regulation of endocytosis	biological_process	7
TRINITY_DN10650_c0_g1	FB|FBgn0086784	82.4	9.9e-47	35865	stmA	GO:0045202	synapse	cellular_component	3
TRINITY_DN10650_c0_g1	FB|FBgn0086784	82.4	9.9e-47	35865	stmA	GO:0048488	synaptic vesicle endocytosis	biological_process	9
TRINITY_DN10655_c0_g1	RGD|1305689	90.7	2.7e-34	290529	Tmem254	GO:0016021	integral component of membrane	cellular_component	5
TRINITY_DN10657_c0_g1	FB|FBgn0040236	70.1	6.5e-19	53436	c11.1	GO:0003674	molecular_function	molecular_function	2
TRINITY_DN10657_c0_g1	FB|FBgn0040236	70.1	6.5e-19	53436	c11.1	GO:0005770	late endosome	cellular_component	8
TRINITY_DN10657_c0_g1	FB|FBgn0040236	70.1	6.5e-19	53436	c11.1	GO:0005794	Golgi apparatus	cellular_component	6
TRINITY_DN10657_c0_g1	FB|FBgn0040236	70.1	6.5e-19	53436	c11.1	GO:0008150	biological_process	biological_process	2
TRINITY_DN10662_c1_g1	MGI|MGI:1859162	100	4.2e-41	50849	Rnf10	GO:0003677	DNA binding	molecular_function	6
TRINITY_DN10662_c1_g1	MGI|MGI:1859162	100	4.2e-41	50849	Rnf10	GO:0004842	ubiquitin-protein transferase activity	molecular_function	6
TRINITY_DN10662_c1_g1	MGI|MGI:1859162	100	4.2e-41	50849	Rnf10	GO:0005634	nucleus	cellular_component	6
TRINITY_DN10662_c1_g1	MGI|MGI:1859162	100	4.2e-41	50849	Rnf10	GO:0005737	cytoplasm	cellular_component	5
TRINITY_DN10662_c1_g1	MGI|MGI:1859162	100	4.2e-41	50849	Rnf10	GO:0006351	transcription, DNA-templated	biological_process	8
TRINITY_DN10662_c1_g1	MGI|MGI:1859162	100	4.2e-41	50849	Rnf10	GO:0006355	regulation of transcription, DNA-templated	biological_process	8
TRINITY_DN10662_c1_g1	MGI|MGI:1859162	100	4.2e-41	50849	Rnf10	GO:0010626	negative regulation of Schwann cell proliferation	biological_process	12
TRINITY_DN10662_c1_g1	MGI|MGI:1859162	100	4.2e-41	50849	Rnf10	GO:0031643	positive regulation of myelination	biological_process	7
TRINITY_DN10662_c1_g1	MGI|MGI:1859162	100	4.2e-41	50849	Rnf10	GO:0044212	transcription regulatory region DNA binding	molecular_function	7
TRINITY_DN10662_c1_g1	MGI|MGI:1859162	100	4.2e-41	50849	Rnf10	GO:0045893	positive regulation of transcription, DNA-templated	biological_process	9
TRINITY_DN10662_c1_g1	MGI|MGI:1859162	100	4.2e-41	50849	Rnf10	GO:0045944	positive regulation of transcription by RNA polymerase II	biological_process	10
TRINITY_DN10662_c1_g1	MGI|MGI:1859162	100	4.2e-41	50849	Rnf10	GO:0046872	metal ion binding	molecular_function	6
TRINITY_DN10662_c1_g1	MGI|MGI:1859162	100	4.2e-41	50849	Rnf10	GO:0051865	protein autoubiquitination	biological_process	12
TRINITY_DN10678_c0_g1	FB|FBgn0027611	73.1	7.9e-43	34437	LManII	GO:0004559	alpha-mannosidase activity	molecular_function	8
TRINITY_DN10678_c0_g1	FB|FBgn0027611	73.1	7.9e-43	34437	LManII	GO:0004571	mannosyl-oligosaccharide 1,2-alpha-mannosidase activity	molecular_function	10
TRINITY_DN10678_c0_g1	FB|FBgn0027611	73.1	7.9e-43	34437	LManII	GO:0005576	extracellular region	cellular_component	3
TRINITY_DN10678_c0_g1	FB|FBgn0027611	73.1	7.9e-43	34437	LManII	GO:0005774	vacuolar membrane	cellular_component	7
TRINITY_DN10678_c0_g1	FB|FBgn0027611	73.1	7.9e-43	34437	LManII	GO:0006013	mannose metabolic process	biological_process	8
TRINITY_DN10678_c0_g1	FB|FBgn0027611	73.1	7.9e-43	34437	LManII	GO:0006517	protein deglycosylation	biological_process	9
TRINITY_DN10678_c0_g1	FB|FBgn0027611	73.1	7.9e-43	34437	LManII	GO:0030246	carbohydrate binding	molecular_function	4
TRINITY_DN10694_c0_g1	FB|FBgn0032478	55.9	3.9e-17	34712	CG5458	GO:0003674	molecular_function	molecular_function	2
TRINITY_DN10694_c0_g1	FB|FBgn0032478	55.9	3.9e-17	34712	CG5458	GO:0005634	nucleus	cellular_component	6
TRINITY_DN10694_c0_g1	FB|FBgn0032478	55.9	3.9e-17	34712	CG5458	GO:0005829	cytosol	cellular_component	6
TRINITY_DN10694_c0_g1	FB|FBgn0032478	55.9	3.9e-17	34712	CG5458	GO:0035082	axoneme assembly	biological_process	9
TRINITY_DN10709_c0_g1	MGI|MGI:1927558	100	3.5e-44	57423	Atp5j2	GO:0000276	mitochondrial proton-transporting ATP synthase complex, coupling factor F(o)	cellular_component	7
TRINITY_DN10709_c0_g1	MGI|MGI:1927558	100	3.5e-44	57423	Atp5j2	GO:0005739	mitochondrion	cellular_component	6
TRINITY_DN10709_c0_g1	MGI|MGI:1927558	100	3.5e-44	57423	Atp5j2	GO:0005743	mitochondrial inner membrane	cellular_component	6
TRINITY_DN10709_c0_g1	MGI|MGI:1927558	100	3.5e-44	57423	Atp5j2	GO:0005753	mitochondrial proton-transporting ATP synthase complex	cellular_component	7
TRINITY_DN10709_c0_g1	MGI|MGI:1927558	100	3.5e-44	57423	Atp5j2	GO:0006754	ATP biosynthetic process	biological_process	12
TRINITY_DN10709_c0_g1	MGI|MGI:1927558	100	3.5e-44	57423	Atp5j2	GO:0006811	ion transport	biological_process	6
TRINITY_DN10709_c0_g1	MGI|MGI:1927558	100	3.5e-44	57423	Atp5j2	GO:0016020	membrane	cellular_component	3
TRINITY_DN10709_c0_g1	MGI|MGI:1927558	100	3.5e-44	57423	Atp5j2	GO:0016021	integral component of membrane	cellular_component	5
TRINITY_DN10709_c0_g1	MGI|MGI:1927558	100	3.5e-44	57423	Atp5j2	GO:0016887	ATPase activity	molecular_function	9
TRINITY_DN10709_c0_g1	MGI|MGI:1927558	100	3.5e-44	57423	Atp5j2	GO:0045263	proton-transporting ATP synthase complex, coupling factor F(o)	cellular_component	6
TRINITY_DN10709_c0_g1	MGI|MGI:1927558	100	3.5e-44	57423	Atp5j2	GO:0046034	ATP metabolic process	biological_process	4
TRINITY_DN10721_c0_g1	FB|FBgn0034180	59.7	8.4e-07	36912	Ehbp1	GO:0003779	actin binding	molecular_function	6
TRINITY_DN10721_c0_g1	FB|FBgn0034180	59.7	8.4e-07	36912	Ehbp1	GO:0005938	cell cortex	cellular_component	7
TRINITY_DN10721_c0_g1	FB|FBgn0034180	59.7	8.4e-07	36912	Ehbp1	GO:0031941	filamentous actin	cellular_component	4
TRINITY_DN10721_c0_g1	FB|FBgn0034180	59.7	8.4e-07	36912	Ehbp1	GO:0045035	sensory organ precursor cell division	biological_process	6
TRINITY_DN10721_c0_g1	FB|FBgn0034180	59.7	8.4e-07	36912	Ehbp1	GO:0045747	positive regulation of Notch signaling pathway	biological_process	9
TRINITY_DN10721_c0_g1	FB|FBgn0034180	59.7	8.4e-07	36912	Ehbp1	GO:0061864	basement membrane constituent secretion	biological_process	6
TRINITY_DN10721_c0_g1	FB|FBgn0034180	59.7	8.4e-07	36912	Ehbp1	GO:0110010	basolateral protein secretion	biological_process	11
TRINITY_DN10721_c0_g1	FB|FBgn0034180	59.7	8.4e-07	36912	Ehbp1	GO:0110011	regulation of basement membrane organization	biological_process	8
TRINITY_DN10724_c0_g1	UNIPROTKB|Q7PQ40	72.2	1.3e-28	1274741	AgaP_AGAP005058	GO:0004252	serine-type endopeptidase activity	molecular_function	8
TRINITY_DN10724_c0_g1	UNIPROTKB|Q7PQ40	72.2	1.3e-28	1274741	AgaP_AGAP005058	GO:0005743	mitochondrial inner membrane	cellular_component	6
TRINITY_DN10724_c0_g1	UNIPROTKB|Q7PQ40	72.2	1.3e-28	1274741	AgaP_AGAP005058	GO:0016021	integral component of membrane	cellular_component	5
TRINITY_DN10724_c0_g1	UNIPROTKB|Q7PQ40	72.2	1.3e-28	1274741	AgaP_AGAP005058	GO:0016485	protein processing	biological_process	8
TRINITY_DN10731_c0_g1	FB|FBgn0015513	79.7	1.6e-26	42817	mbc	GO:0000902	cell morphogenesis	biological_process	6
TRINITY_DN10731_c0_g1	FB|FBgn0015513	79.7	1.6e-26	42817	mbc	GO:0001726	ruffle	cellular_component	6
TRINITY_DN10731_c0_g1	FB|FBgn0015513	79.7	1.6e-26	42817	mbc	GO:0005515	protein binding	molecular_function	4
TRINITY_DN10731_c0_g1	FB|FBgn0015513	79.7	1.6e-26	42817	mbc	GO:0005737	cytoplasm	cellular_component	5
TRINITY_DN10731_c0_g1	FB|FBgn0015513	79.7	1.6e-26	42817	mbc	GO:0007010	cytoskeleton organization	biological_process	6
TRINITY_DN10731_c0_g1	FB|FBgn0015513	79.7	1.6e-26	42817	mbc	GO:0007264	small GTPase mediated signal transduction	biological_process	6
TRINITY_DN10731_c0_g1	FB|FBgn0015513	79.7	1.6e-26	42817	mbc	GO:0007298	border follicle cell migration	biological_process	10
TRINITY_DN10731_c0_g1	FB|FBgn0015513	79.7	1.6e-26	42817	mbc	GO:0007391	dorsal closure	biological_process	8
TRINITY_DN10731_c0_g1	FB|FBgn0015513	79.7	1.6e-26	42817	mbc	GO:0007417	central nervous system development	biological_process	6
TRINITY_DN10731_c0_g1	FB|FBgn0015513	79.7	1.6e-26	42817	mbc	GO:0007520	myoblast fusion	biological_process	6
TRINITY_DN10731_c0_g1	FB|FBgn0015513	79.7	1.6e-26	42817	mbc	GO:0007523	larval visceral muscle development	biological_process	8
TRINITY_DN10731_c0_g1	FB|FBgn0015513	79.7	1.6e-26	42817	mbc	GO:0016203	muscle attachment	biological_process	4
TRINITY_DN10731_c0_g1	FB|FBgn0015513	79.7	1.6e-26	42817	mbc	GO:0019897	extrinsic component of plasma membrane	cellular_component	5
TRINITY_DN10731_c0_g1	FB|FBgn0015513	79.7	1.6e-26	42817	mbc	GO:0030036	actin cytoskeleton organization	biological_process	7
TRINITY_DN10731_c0_g1	FB|FBgn0015513	79.7	1.6e-26	42817	mbc	GO:0030676	Rac guanyl-nucleotide exchange factor activity	molecular_function	10
TRINITY_DN10731_c0_g1	FB|FBgn0015513	79.7	1.6e-26	42817	mbc	GO:0035212	cell competition in a multicellular organism	biological_process	4
TRINITY_DN10731_c0_g1	FB|FBgn0015513	79.7	1.6e-26	42817	mbc	GO:0061327	anterior Malpighian tubule development	biological_process	7
TRINITY_DN10731_c0_g1	FB|FBgn0015513	79.7	1.6e-26	42817	mbc	GO:0090630	activation of GTPase activity	biological_process	9
TRINITY_DN10732_c0_g2	MGI|MGI:92356	100	1.2e-34	229663	Csde1	GO:0003676	nucleic acid binding	molecular_function	5
TRINITY_DN10732_c0_g2	MGI|MGI:92356	100	1.2e-34	229663	Csde1	GO:0003677	DNA binding	molecular_function	6
TRINITY_DN10732_c0_g2	MGI|MGI:92356	100	1.2e-34	229663	Csde1	GO:0003723	RNA binding	molecular_function	6
TRINITY_DN10732_c0_g2	MGI|MGI:92356	100	1.2e-34	229663	Csde1	GO:0005737	cytoplasm	cellular_component	5
TRINITY_DN10732_c0_g2	MGI|MGI:92356	100	1.2e-34	229663	Csde1	GO:0005743	mitochondrial inner membrane	cellular_component	6
TRINITY_DN10732_c0_g2	MGI|MGI:92356	100	1.2e-34	229663	Csde1	GO:0005794	Golgi apparatus	cellular_component	6
TRINITY_DN10732_c0_g2	MGI|MGI:92356	100	1.2e-34	229663	Csde1	GO:0005829	cytosol	cellular_component	6
TRINITY_DN10732_c0_g2	MGI|MGI:92356	100	1.2e-34	229663	Csde1	GO:0005886	plasma membrane	cellular_component	4
TRINITY_DN10732_c0_g2	MGI|MGI:92356	100	1.2e-34	229663	Csde1	GO:0006355	regulation of transcription, DNA-templated	biological_process	8
TRINITY_DN10732_c0_g2	MGI|MGI:92356	100	1.2e-34	229663	Csde1	GO:0070937	CRD-mediated mRNA stability complex	cellular_component	4
TRINITY_DN10732_c0_g2	MGI|MGI:92356	100	1.2e-34	229663	Csde1	GO:0070966	nuclear-transcribed mRNA catabolic process, no-go decay	biological_process	12
TRINITY_DN10733_c0_g1	UNIPROTKB|F1MZK0	100	7.2e-23	-	NMT1	GO:0001701	in utero embryonic development	biological_process	8
TRINITY_DN10733_c0_g1	UNIPROTKB|F1MZK0	100	7.2e-23	-	NMT1	GO:0004379	glycylpeptide N-tetradecanoyltransferase activity	molecular_function	8
TRINITY_DN10733_c0_g1	UNIPROTKB|F1MZK0	100	7.2e-23	-	NMT1	GO:0005737	cytoplasm	cellular_component	5
TRINITY_DN10733_c0_g1	UNIPROTKB|F1MZK0	100	7.2e-23	-	NMT1	GO:0005886	plasma membrane	cellular_component	4
TRINITY_DN10733_c0_g1	UNIPROTKB|F1MZK0	100	7.2e-23	-	NMT1	GO:0015629	actin cytoskeleton	cellular_component	7
TRINITY_DN10733_c0_g1	UNIPROTKB|F1MZK0	100	7.2e-23	-	NMT1	GO:0018008	N-terminal peptidyl-glycine N-myristoylation	biological_process	12
TRINITY_DN10733_c0_g1	UNIPROTKB|F1MZK0	100	7.2e-23	-	NMT1	GO:0019898	extrinsic component of membrane	cellular_component	4
TRINITY_DN10733_c0_g1	UNIPROTKB|F1MZK0	100	7.2e-23	-	NMT1	GO:0030054	cell junction	cellular_component	3
TRINITY_DN10737_c0_g2	FB|FBgn0045495	76.1	2.2e-22	117496	Gr28b	GO:0004984	olfactory receptor activity	molecular_function	6
TRINITY_DN10737_c0_g2	FB|FBgn0045495	76.1	2.2e-22	117496	Gr28b	GO:0006955	immune response	biological_process	4
TRINITY_DN10737_c0_g2	FB|FBgn0045495	76.1	2.2e-22	117496	Gr28b	GO:0007600	sensory perception	biological_process	6
TRINITY_DN10737_c0_g2	FB|FBgn0045495	76.1	2.2e-22	117496	Gr28b	GO:0007602	phototransduction	biological_process	5
TRINITY_DN10737_c0_g2	FB|FBgn0045495	76.1	2.2e-22	117496	Gr28b	GO:0007631	feeding behavior	biological_process	4
TRINITY_DN10737_c0_g2	FB|FBgn0045495	76.1	2.2e-22	117496	Gr28b	GO:0007635	chemosensory behavior	biological_process	4
TRINITY_DN10737_c0_g2	FB|FBgn0045495	76.1	2.2e-22	117496	Gr28b	GO:0008049	male courtship behavior	biological_process	7
TRINITY_DN10737_c0_g2	FB|FBgn0045495	76.1	2.2e-22	117496	Gr28b	GO:0008527	taste receptor activity	molecular_function	6
TRINITY_DN10737_c0_g2	FB|FBgn0045495	76.1	2.2e-22	117496	Gr28b	GO:0010037	response to carbon dioxide	biological_process	6
TRINITY_DN10737_c0_g2	FB|FBgn0045495	76.1	2.2e-22	117496	Gr28b	GO:0016021	integral component of membrane	cellular_component	5
TRINITY_DN10737_c0_g2	FB|FBgn0045495	76.1	2.2e-22	117496	Gr28b	GO:0030424	axon	cellular_component	6
TRINITY_DN10737_c0_g2	FB|FBgn0045495	76.1	2.2e-22	117496	Gr28b	GO:0030425	dendrite	cellular_component	6
TRINITY_DN10737_c0_g2	FB|FBgn0045495	76.1	2.2e-22	117496	Gr28b	GO:0033041	sweet taste receptor activity	molecular_function	7
TRINITY_DN10737_c0_g2	FB|FBgn0045495	76.1	2.2e-22	117496	Gr28b	GO:0035006	melanization defense response	biological_process	8
TRINITY_DN10737_c0_g2	FB|FBgn0045495	76.1	2.2e-22	117496	Gr28b	GO:0038023	signaling receptor activity	molecular_function	4
TRINITY_DN10737_c0_g2	FB|FBgn0045495	76.1	2.2e-22	117496	Gr28b	GO:0040040	thermosensory behavior	biological_process	4
TRINITY_DN10737_c0_g2	FB|FBgn0045495	76.1	2.2e-22	117496	Gr28b	GO:0042742	defense response to bacterium	biological_process	8
TRINITY_DN10737_c0_g2	FB|FBgn0045495	76.1	2.2e-22	117496	Gr28b	GO:0043025	neuronal cell body	cellular_component	5
TRINITY_DN10737_c0_g2	FB|FBgn0045495	76.1	2.2e-22	117496	Gr28b	GO:0046957	negative phototaxis	biological_process	8
TRINITY_DN10737_c0_g2	FB|FBgn0045495	76.1	2.2e-22	117496	Gr28b	GO:0050909	sensory perception of taste	biological_process	8
TRINITY_DN10737_c0_g2	FB|FBgn0045495	76.1	2.2e-22	117496	Gr28b	GO:0050913	sensory perception of bitter taste	biological_process	9
TRINITY_DN10747_c0_g1	UNIPROTKB|G3X6R6	100	1.1e-48	-	KDELR2	GO:0005789	endoplasmic reticulum membrane	cellular_component	5
TRINITY_DN10747_c0_g1	UNIPROTKB|G3X6R6	100	1.1e-48	-	KDELR2	GO:0006621	protein retention in ER lumen	biological_process	9
TRINITY_DN10747_c0_g1	UNIPROTKB|G3X6R6	100	1.1e-48	-	KDELR2	GO:0015031	protein transport	biological_process	9
TRINITY_DN10747_c0_g1	UNIPROTKB|G3X6R6	100	1.1e-48	-	KDELR2	GO:0016021	integral component of membrane	cellular_component	5
TRINITY_DN10747_c0_g1	UNIPROTKB|G3X6R6	100	1.1e-48	-	KDELR2	GO:0046923	ER retention sequence binding	molecular_function	7
TRINITY_DN10747_c0_g1	UNIPROTKB|G3X6R6	100	1.1e-48	-	KDELR2	GO:0070062	extracellular exosome	cellular_component	7
TRINITY_DN10753_c0_g1	FB|FBgn0021796	87.4	2.3e-41	47396	Tor	GO:0001558	regulation of cell growth	biological_process	6
TRINITY_DN10753_c0_g1	FB|FBgn0021796	87.4	2.3e-41	47396	Tor	GO:0001934	positive regulation of protein phosphorylation	biological_process	10
TRINITY_DN10753_c0_g1	FB|FBgn0021796	87.4	2.3e-41	47396	Tor	GO:0004672	protein kinase activity	molecular_function	7
TRINITY_DN10753_c0_g1	FB|FBgn0021796	87.4	2.3e-41	47396	Tor	GO:0004674	protein serine/threonine kinase activity	molecular_function	8
TRINITY_DN10753_c0_g1	FB|FBgn0021796	87.4	2.3e-41	47396	Tor	GO:0005515	protein binding	molecular_function	4
TRINITY_DN10753_c0_g1	FB|FBgn0021796	87.4	2.3e-41	47396	Tor	GO:0005634	nucleus	cellular_component	6
TRINITY_DN10753_c0_g1	FB|FBgn0021796	87.4	2.3e-41	47396	Tor	GO:0006281	DNA repair	biological_process	8
TRINITY_DN10753_c0_g1	FB|FBgn0021796	87.4	2.3e-41	47396	Tor	GO:0006468	protein phosphorylation	biological_process	9
TRINITY_DN10753_c0_g1	FB|FBgn0021796	87.4	2.3e-41	47396	Tor	GO:0006914	autophagy	biological_process	6
TRINITY_DN10753_c0_g1	FB|FBgn0021796	87.4	2.3e-41	47396	Tor	GO:0006974	cellular response to DNA damage stimulus	biological_process	6
TRINITY_DN10753_c0_g1	FB|FBgn0021796	87.4	2.3e-41	47396	Tor	GO:0007411	axon guidance	biological_process	6
TRINITY_DN10753_c0_g1	FB|FBgn0021796	87.4	2.3e-41	47396	Tor	GO:0007430	terminal branching, open tracheal system	biological_process	8
TRINITY_DN10753_c0_g1	FB|FBgn0021796	87.4	2.3e-41	47396	Tor	GO:0007520	myoblast fusion	biological_process	6
TRINITY_DN10753_c0_g1	FB|FBgn0021796	87.4	2.3e-41	47396	Tor	GO:0007525	somatic muscle development	biological_process	6
TRINITY_DN10753_c0_g1	FB|FBgn0021796	87.4	2.3e-41	47396	Tor	GO:0007584	response to nutrient	biological_process	7
TRINITY_DN10753_c0_g1	FB|FBgn0021796	87.4	2.3e-41	47396	Tor	GO:0008340	determination of adult lifespan	biological_process	4
TRINITY_DN10753_c0_g1	FB|FBgn0021796	87.4	2.3e-41	47396	Tor	GO:0008406	gonad development	biological_process	6
TRINITY_DN10753_c0_g1	FB|FBgn0021796	87.4	2.3e-41	47396	Tor	GO:0009594	detection of nutrient	biological_process	8
TRINITY_DN10753_c0_g1	FB|FBgn0021796	87.4	2.3e-41	47396	Tor	GO:0016242	negative regulation of macroautophagy	biological_process	10
TRINITY_DN10753_c0_g1	FB|FBgn0021796	87.4	2.3e-41	47396	Tor	GO:0016301	kinase activity	molecular_function	6
TRINITY_DN10753_c0_g1	FB|FBgn0021796	87.4	2.3e-41	47396	Tor	GO:0016310	phosphorylation	biological_process	7
TRINITY_DN10753_c0_g1	FB|FBgn0021796	87.4	2.3e-41	47396	Tor	GO:0030307	positive regulation of cell growth	biological_process	7
TRINITY_DN10753_c0_g1	FB|FBgn0021796	87.4	2.3e-41	47396	Tor	GO:0031931	TORC1 complex	cellular_component	4
TRINITY_DN10753_c0_g1	FB|FBgn0021796	87.4	2.3e-41	47396	Tor	GO:0031932	TORC2 complex	cellular_component	4
TRINITY_DN10753_c0_g1	FB|FBgn0021796	87.4	2.3e-41	47396	Tor	GO:0032456	endocytic recycling	biological_process	8
TRINITY_DN10753_c0_g1	FB|FBgn0021796	87.4	2.3e-41	47396	Tor	GO:0035096	larval midgut cell programmed cell death	biological_process	7
TRINITY_DN10753_c0_g1	FB|FBgn0021796	87.4	2.3e-41	47396	Tor	GO:0035264	multicellular organism growth	biological_process	4
TRINITY_DN10753_c0_g1	FB|FBgn0021796	87.4	2.3e-41	47396	Tor	GO:0038202	TORC1 signaling	biological_process	7
TRINITY_DN10753_c0_g1	FB|FBgn0021796	87.4	2.3e-41	47396	Tor	GO:0040007	growth	biological_process	3
TRINITY_DN10753_c0_g1	FB|FBgn0021796	87.4	2.3e-41	47396	Tor	GO:0040018	positive regulation of multicellular organism growth	biological_process	8
TRINITY_DN10753_c0_g1	FB|FBgn0021796	87.4	2.3e-41	47396	Tor	GO:0042331	phototaxis	biological_process	7
TRINITY_DN10753_c0_g1	FB|FBgn0021796	87.4	2.3e-41	47396	Tor	GO:0043621	protein self-association	molecular_function	5
TRINITY_DN10753_c0_g1	FB|FBgn0021796	87.4	2.3e-41	47396	Tor	GO:0044877	protein-containing complex binding	molecular_function	4
TRINITY_DN10753_c0_g1	FB|FBgn0021796	87.4	2.3e-41	47396	Tor	GO:0045176	apical protein localization	biological_process	6
TRINITY_DN10753_c0_g1	FB|FBgn0021796	87.4	2.3e-41	47396	Tor	GO:0045793	positive regulation of cell size	biological_process	7
TRINITY_DN10753_c0_g1	FB|FBgn0021796	87.4	2.3e-41	47396	Tor	GO:0046622	positive regulation of organ growth	biological_process	8
TRINITY_DN10753_c0_g1	FB|FBgn0021796	87.4	2.3e-41	47396	Tor	GO:0048142	germarium-derived cystoblast division	biological_process	7
TRINITY_DN10753_c0_g1	FB|FBgn0021796	87.4	2.3e-41	47396	Tor	GO:0048813	dendrite morphogenesis	biological_process	9
TRINITY_DN10753_c0_g1	FB|FBgn0021796	87.4	2.3e-41	47396	Tor	GO:0051124	synaptic growth at neuromuscular junction	biological_process	7
TRINITY_DN10753_c0_g1	FB|FBgn0021796	87.4	2.3e-41	47396	Tor	GO:0090070	positive regulation of ribosome biogenesis	biological_process	7
TRINITY_DN10753_c0_g1	FB|FBgn0021796	87.4	2.3e-41	47396	Tor	GO:2000331	regulation of terminal button organization	biological_process	9
TRINITY_DN10753_c0_g1	FB|FBgn0021796	87.4	2.3e-41	47396	Tor	GO:2000377	regulation of reactive oxygen species metabolic process	biological_process	7
TRINITY_DN10753_c0_g1	FB|FBgn0021796	87.4	2.3e-41	47396	Tor	GO:2001023	regulation of response to drug	biological_process	6
TRINITY_DN10756_c0_g1	MGI|MGI:1915038	100	6e-70	67788	Sfr1	GO:0000724	double-strand break repair via homologous recombination	biological_process	10
TRINITY_DN10756_c0_g1	MGI|MGI:1915038	100	6e-70	67788	Sfr1	GO:0005634	nucleus	cellular_component	6
TRINITY_DN10756_c0_g1	MGI|MGI:1915038	100	6e-70	67788	Sfr1	GO:0006281	DNA repair	biological_process	8
TRINITY_DN10756_c0_g1	MGI|MGI:1915038	100	6e-70	67788	Sfr1	GO:0006351	transcription, DNA-templated	biological_process	8
TRINITY_DN10756_c0_g1	MGI|MGI:1915038	100	6e-70	67788	Sfr1	GO:0006355	regulation of transcription, DNA-templated	biological_process	8
TRINITY_DN10756_c0_g1	MGI|MGI:1915038	100	6e-70	67788	Sfr1	GO:0006974	cellular response to DNA damage stimulus	biological_process	6
TRINITY_DN10756_c0_g1	MGI|MGI:1915038	100	6e-70	67788	Sfr1	GO:0030374	ligand-dependent nuclear receptor transcription coactivator activity	molecular_function	6
TRINITY_DN10756_c0_g1	MGI|MGI:1915038	100	6e-70	67788	Sfr1	GO:0032798	Swi5-Sfr1 complex	cellular_component	5
TRINITY_DN10756_c0_g1	MGI|MGI:1915038	100	6e-70	67788	Sfr1	GO:0045893	positive regulation of transcription, DNA-templated	biological_process	9
TRINITY_DN10756_c0_g1	MGI|MGI:1915038	100	6e-70	67788	Sfr1	GO:0071391	cellular response to estrogen stimulus	biological_process	5
TRINITY_DN10777_c0_g1	UNIPROTKB|Q29L39	93.2	2.1e-45	4816331	poe	GO:0005516	calmodulin binding	molecular_function	5
TRINITY_DN10777_c0_g1	UNIPROTKB|Q29L39	93.2	2.1e-45	4816331	poe	GO:0007286	spermatid development	biological_process	6
TRINITY_DN10777_c0_g1	UNIPROTKB|Q29L39	93.2	2.1e-45	4816331	poe	GO:0007291	sperm individualization	biological_process	5
TRINITY_DN10785_c0_g1	FB|FBgn0000317	96.8	4.6e-50	34882	ck	GO:0003774	motor activity	molecular_function	9
TRINITY_DN10785_c0_g1	FB|FBgn0000317	96.8	4.6e-50	34882	ck	GO:0003779	actin binding	molecular_function	6
TRINITY_DN10785_c0_g1	FB|FBgn0000317	96.8	4.6e-50	34882	ck	GO:0005524	ATP binding	molecular_function	5
TRINITY_DN10785_c0_g1	FB|FBgn0000317	96.8	4.6e-50	34882	ck	GO:0005737	cytoplasm	cellular_component	5
TRINITY_DN10785_c0_g1	FB|FBgn0000317	96.8	4.6e-50	34882	ck	GO:0005902	microvillus	cellular_component	7
TRINITY_DN10785_c0_g1	FB|FBgn0000317	96.8	4.6e-50	34882	ck	GO:0005938	cell cortex	cellular_component	7
TRINITY_DN10785_c0_g1	FB|FBgn0000317	96.8	4.6e-50	34882	ck	GO:0007015	actin filament organization	biological_process	6
TRINITY_DN10785_c0_g1	FB|FBgn0000317	96.8	4.6e-50	34882	ck	GO:0007423	sensory organ development	biological_process	6
TRINITY_DN10785_c0_g1	FB|FBgn0000317	96.8	4.6e-50	34882	ck	GO:0007469	antennal development	biological_process	7
TRINITY_DN10785_c0_g1	FB|FBgn0000317	96.8	4.6e-50	34882	ck	GO:0007605	sensory perception of sound	biological_process	8
TRINITY_DN10785_c0_g1	FB|FBgn0000317	96.8	4.6e-50	34882	ck	GO:0008407	chaeta morphogenesis	biological_process	6
TRINITY_DN10785_c0_g1	FB|FBgn0000317	96.8	4.6e-50	34882	ck	GO:0008586	imaginal disc-derived wing vein morphogenesis	biological_process	6
TRINITY_DN10785_c0_g1	FB|FBgn0000317	96.8	4.6e-50	34882	ck	GO:0016459	myosin complex	cellular_component	4
TRINITY_DN10785_c0_g1	FB|FBgn0000317	96.8	4.6e-50	34882	ck	GO:0016461	unconventional myosin complex	cellular_component	5
TRINITY_DN10785_c0_g1	FB|FBgn0000317	96.8	4.6e-50	34882	ck	GO:0030048	actin filament-based movement	biological_process	5
TRINITY_DN10785_c0_g1	FB|FBgn0000317	96.8	4.6e-50	34882	ck	GO:0030898	actin-dependent ATPase activity	molecular_function	11
TRINITY_DN10785_c0_g1	FB|FBgn0000317	96.8	4.6e-50	34882	ck	GO:0031477	myosin VII complex	cellular_component	6
TRINITY_DN10785_c0_g1	FB|FBgn0000317	96.8	4.6e-50	34882	ck	GO:0031941	filamentous actin	cellular_component	4
TRINITY_DN10785_c0_g1	FB|FBgn0000317	96.8	4.6e-50	34882	ck	GO:0032027	myosin light chain binding	molecular_function	7
TRINITY_DN10785_c0_g1	FB|FBgn0000317	96.8	4.6e-50	34882	ck	GO:0032529	follicle cell microvillus organization	biological_process	8
TRINITY_DN10785_c0_g1	FB|FBgn0000317	96.8	4.6e-50	34882	ck	GO:0035182	female germline ring canal outer rim	cellular_component	4
TRINITY_DN10785_c0_g1	FB|FBgn0000317	96.8	4.6e-50	34882	ck	GO:0035293	chitin-based larval cuticle pattern formation	biological_process	7
TRINITY_DN10785_c0_g1	FB|FBgn0000317	96.8	4.6e-50	34882	ck	GO:0035317	imaginal disc-derived wing hair organization	biological_process	8
TRINITY_DN10785_c0_g1	FB|FBgn0000317	96.8	4.6e-50	34882	ck	GO:0042623	ATPase activity, coupled	molecular_function	10
TRINITY_DN10785_c0_g1	FB|FBgn0000317	96.8	4.6e-50	34882	ck	GO:0045179	apical cortex	cellular_component	9
TRINITY_DN10785_c0_g1	FB|FBgn0000317	96.8	4.6e-50	34882	ck	GO:0045180	basal cortex	cellular_component	9
TRINITY_DN10785_c0_g1	FB|FBgn0000317	96.8	4.6e-50	34882	ck	GO:0045296	cadherin binding	molecular_function	6
TRINITY_DN10785_c0_g1	FB|FBgn0000317	96.8	4.6e-50	34882	ck	GO:0048800	antennal morphogenesis	biological_process	6
TRINITY_DN10785_c0_g1	FB|FBgn0000317	96.8	4.6e-50	34882	ck	GO:0070825	micropyle	cellular_component	5
TRINITY_DN10786_c0_g1	FB|FBgn0052544	60.4	1.9e-08	318082	CG32544	GO:0003674	molecular_function	molecular_function	2
TRINITY_DN10786_c0_g1	FB|FBgn0052544	60.4	1.9e-08	318082	CG32544	GO:0005575	cellular_component	cellular_component	2
TRINITY_DN10786_c0_g1	FB|FBgn0052544	60.4	1.9e-08	318082	CG32544	GO:0008150	biological_process	biological_process	2
TRINITY_DN10804_c0_g1	FB|FBgn0036715	61.4	3.1e-23	39936	Cad74A	GO:0005509	calcium ion binding	molecular_function	7
TRINITY_DN10804_c0_g1	FB|FBgn0036715	61.4	3.1e-23	39936	Cad74A	GO:0005887	integral component of plasma membrane	cellular_component	6
TRINITY_DN10804_c0_g1	FB|FBgn0036715	61.4	3.1e-23	39936	Cad74A	GO:0005902	microvillus	cellular_component	7
TRINITY_DN10804_c0_g1	FB|FBgn0036715	61.4	3.1e-23	39936	Cad74A	GO:0007156	homophilic cell adhesion via plasma membrane adhesion molecules	biological_process	7
TRINITY_DN10804_c0_g1	FB|FBgn0036715	61.4	3.1e-23	39936	Cad74A	GO:0016324	apical plasma membrane	cellular_component	5
TRINITY_DN10804_c0_g1	FB|FBgn0036715	61.4	3.1e-23	39936	Cad74A	GO:0016339	calcium-dependent cell-cell adhesion via plasma membrane cell adhesion molecules	biological_process	7
TRINITY_DN10804_c0_g1	FB|FBgn0036715	61.4	3.1e-23	39936	Cad74A	GO:0042803	protein homodimerization activity	molecular_function	6
TRINITY_DN10804_c0_g1	FB|FBgn0036715	61.4	3.1e-23	39936	Cad74A	GO:0044331	cell-cell adhesion mediated by cadherin	biological_process	6
TRINITY_DN10804_c0_g1	FB|FBgn0036715	61.4	3.1e-23	39936	Cad74A	GO:0046843	dorsal appendage formation	biological_process	5
TRINITY_DN10814_c0_g1	FB|FBgn0262647	47.6	2e-14	34549	Nup160	GO:0000724	double-strand break repair via homologous recombination	biological_process	10
TRINITY_DN10814_c0_g1	FB|FBgn0262647	47.6	2e-14	34549	Nup160	GO:0005515	protein binding	molecular_function	4
TRINITY_DN10814_c0_g1	FB|FBgn0262647	47.6	2e-14	34549	Nup160	GO:0005643	nuclear pore	cellular_component	4
TRINITY_DN10814_c0_g1	FB|FBgn0262647	47.6	2e-14	34549	Nup160	GO:0006406	mRNA export from nucleus	biological_process	11
TRINITY_DN10814_c0_g1	FB|FBgn0262647	47.6	2e-14	34549	Nup160	GO:0031080	nuclear pore outer ring	cellular_component	4
TRINITY_DN10815_c0_g1	FB|FBgn0086906	87.3	2e-29	44013	sls	GO:0000794	condensed nuclear chromosome	cellular_component	8
TRINITY_DN10815_c0_g1	FB|FBgn0086906	87.3	2e-29	44013	sls	GO:0003779	actin binding	molecular_function	6
TRINITY_DN10815_c0_g1	FB|FBgn0086906	87.3	2e-29	44013	sls	GO:0005515	protein binding	molecular_function	4
TRINITY_DN10815_c0_g1	FB|FBgn0086906	87.3	2e-29	44013	sls	GO:0005863	striated muscle myosin thick filament	cellular_component	7
TRINITY_DN10815_c0_g1	FB|FBgn0086906	87.3	2e-29	44013	sls	GO:0007062	sister chromatid cohesion	biological_process	5
TRINITY_DN10815_c0_g1	FB|FBgn0086906	87.3	2e-29	44013	sls	GO:0007076	mitotic chromosome condensation	biological_process	10
TRINITY_DN10815_c0_g1	FB|FBgn0086906	87.3	2e-29	44013	sls	GO:0007498	mesoderm development	biological_process	6
TRINITY_DN10815_c0_g1	FB|FBgn0086906	87.3	2e-29	44013	sls	GO:0007517	muscle organ development	biological_process	6
TRINITY_DN10815_c0_g1	FB|FBgn0086906	87.3	2e-29	44013	sls	GO:0007519	skeletal muscle tissue development	biological_process	8
TRINITY_DN10815_c0_g1	FB|FBgn0086906	87.3	2e-29	44013	sls	GO:0007520	myoblast fusion	biological_process	6
TRINITY_DN10815_c0_g1	FB|FBgn0086906	87.3	2e-29	44013	sls	GO:0007522	visceral muscle development	biological_process	7
TRINITY_DN10815_c0_g1	FB|FBgn0086906	87.3	2e-29	44013	sls	GO:0007525	somatic muscle development	biological_process	6
TRINITY_DN10815_c0_g1	FB|FBgn0086906	87.3	2e-29	44013	sls	GO:0008307	structural constituent of muscle	molecular_function	4
TRINITY_DN10815_c0_g1	FB|FBgn0086906	87.3	2e-29	44013	sls	GO:0016203	muscle attachment	biological_process	4
TRINITY_DN10815_c0_g1	FB|FBgn0086906	87.3	2e-29	44013	sls	GO:0030017	sarcomere	cellular_component	5
TRINITY_DN10815_c0_g1	FB|FBgn0086906	87.3	2e-29	44013	sls	GO:0030018	Z disc	cellular_component	5
TRINITY_DN10815_c0_g1	FB|FBgn0086906	87.3	2e-29	44013	sls	GO:0031674	I band	cellular_component	5
TRINITY_DN10815_c0_g1	FB|FBgn0086906	87.3	2e-29	44013	sls	GO:0035206	regulation of hemocyte proliferation	biological_process	6
TRINITY_DN10815_c0_g1	FB|FBgn0086906	87.3	2e-29	44013	sls	GO:0040011	locomotion	biological_process	3
TRINITY_DN10815_c0_g1	FB|FBgn0086906	87.3	2e-29	44013	sls	GO:0045214	sarcomere organization	biological_process	9
TRINITY_DN10816_c0_g1	FB|FBgn0264307	96.8	6.4e-49	39018	orb2	GO:0000900	translation repressor activity, mRNA regulatory element binding	molecular_function	5
TRINITY_DN10816_c0_g1	FB|FBgn0264307	96.8	6.4e-49	39018	orb2	GO:0003723	RNA binding	molecular_function	6
TRINITY_DN10816_c0_g1	FB|FBgn0264307	96.8	6.4e-49	39018	orb2	GO:0003729	mRNA binding	molecular_function	7
TRINITY_DN10816_c0_g1	FB|FBgn0264307	96.8	6.4e-49	39018	orb2	GO:0003730	mRNA 3'-UTR binding	molecular_function	8
TRINITY_DN10816_c0_g1	FB|FBgn0264307	96.8	6.4e-49	39018	orb2	GO:0005515	protein binding	molecular_function	4
TRINITY_DN10816_c0_g1	FB|FBgn0264307	96.8	6.4e-49	39018	orb2	GO:0005634	nucleus	cellular_component	6
TRINITY_DN10816_c0_g1	FB|FBgn0264307	96.8	6.4e-49	39018	orb2	GO:0005737	cytoplasm	cellular_component	5
TRINITY_DN10816_c0_g1	FB|FBgn0264307	96.8	6.4e-49	39018	orb2	GO:0005829	cytosol	cellular_component	6
TRINITY_DN10816_c0_g1	FB|FBgn0264307	96.8	6.4e-49	39018	orb2	GO:0007141	male meiosis I	biological_process	8
TRINITY_DN10816_c0_g1	FB|FBgn0264307	96.8	6.4e-49	39018	orb2	GO:0007283	spermatogenesis	biological_process	7
TRINITY_DN10816_c0_g1	FB|FBgn0264307	96.8	6.4e-49	39018	orb2	GO:0007288	sperm axoneme assembly	biological_process	5
TRINITY_DN10816_c0_g1	FB|FBgn0264307	96.8	6.4e-49	39018	orb2	GO:0007291	sperm individualization	biological_process	5
TRINITY_DN10816_c0_g1	FB|FBgn0264307	96.8	6.4e-49	39018	orb2	GO:0007616	long-term memory	biological_process	6
TRINITY_DN10816_c0_g1	FB|FBgn0264307	96.8	6.4e-49	39018	orb2	GO:0008049	male courtship behavior	biological_process	7
TRINITY_DN10816_c0_g1	FB|FBgn0264307	96.8	6.4e-49	39018	orb2	GO:0008135	translation factor activity, RNA binding	molecular_function	7
TRINITY_DN10816_c0_g1	FB|FBgn0264307	96.8	6.4e-49	39018	orb2	GO:0008356	asymmetric cell division	biological_process	5
TRINITY_DN10816_c0_g1	FB|FBgn0264307	96.8	6.4e-49	39018	orb2	GO:0008494	translation activator activity	molecular_function	7
TRINITY_DN10816_c0_g1	FB|FBgn0264307	96.8	6.4e-49	39018	orb2	GO:0017148	negative regulation of translation	biological_process	10
TRINITY_DN10816_c0_g1	FB|FBgn0264307	96.8	6.4e-49	39018	orb2	GO:0043005	neuron projection	cellular_component	5
TRINITY_DN10816_c0_g1	FB|FBgn0264307	96.8	6.4e-49	39018	orb2	GO:0043022	ribosome binding	molecular_function	6
TRINITY_DN10816_c0_g1	FB|FBgn0264307	96.8	6.4e-49	39018	orb2	GO:0043679	axon terminus	cellular_component	6
TRINITY_DN10816_c0_g1	FB|FBgn0264307	96.8	6.4e-49	39018	orb2	GO:0044292	dendrite terminus	cellular_component	5
TRINITY_DN10816_c0_g1	FB|FBgn0264307	96.8	6.4e-49	39018	orb2	GO:0044297	cell body	cellular_component	4
TRINITY_DN10816_c0_g1	FB|FBgn0264307	96.8	6.4e-49	39018	orb2	GO:0045202	synapse	cellular_component	3
TRINITY_DN10816_c0_g1	FB|FBgn0264307	96.8	6.4e-49	39018	orb2	GO:0045727	positive regulation of translation	biological_process	10
TRINITY_DN10816_c0_g1	FB|FBgn0264307	96.8	6.4e-49	39018	orb2	GO:0048471	perinuclear region of cytoplasm	cellular_component	6
TRINITY_DN10816_c0_g1	FB|FBgn0264307	96.8	6.4e-49	39018	orb2	GO:0097060	synaptic membrane	cellular_component	4
TRINITY_DN10816_c0_g1	FB|FBgn0264307	96.8	6.4e-49	39018	orb2	GO:1990124	messenger ribonucleoprotein complex	cellular_component	5
TRINITY_DN10816_c0_g1	FB|FBgn0264307	96.8	6.4e-49	39018	orb2	GO:2000766	negative regulation of cytoplasmic translation	biological_process	11
TRINITY_DN10819_c0_g1	FB|FBgn0051368	77.6	8.2e-22	41437	CG31368	GO:0000398	mRNA splicing, via spliceosome	biological_process	13
TRINITY_DN10819_c0_g1	FB|FBgn0051368	77.6	8.2e-22	41437	CG31368	GO:0000974	Prp19 complex	cellular_component	4
TRINITY_DN10819_c0_g1	FB|FBgn0051368	77.6	8.2e-22	41437	CG31368	GO:0003723	RNA binding	molecular_function	6
TRINITY_DN10819_c0_g1	FB|FBgn0051368	77.6	8.2e-22	41437	CG31368	GO:0071011	precatalytic spliceosome	cellular_component	7
TRINITY_DN10819_c0_g1	FB|FBgn0051368	77.6	8.2e-22	41437	CG31368	GO:0071013	catalytic step 2 spliceosome	cellular_component	7
TRINITY_DN10823_c0_g1	FB|FBgn0004516	88.6	3.7e-41	38484	Gad1	GO:0004351	glutamate decarboxylase activity	molecular_function	7
TRINITY_DN10823_c0_g1	FB|FBgn0004516	88.6	3.7e-41	38484	Gad1	GO:0005829	cytosol	cellular_component	6
TRINITY_DN10823_c0_g1	FB|FBgn0004516	88.6	3.7e-41	38484	Gad1	GO:0006538	glutamate catabolic process	biological_process	12
TRINITY_DN10823_c0_g1	FB|FBgn0004516	88.6	3.7e-41	38484	Gad1	GO:0007416	synapse assembly	biological_process	6
TRINITY_DN10823_c0_g1	FB|FBgn0004516	88.6	3.7e-41	38484	Gad1	GO:0007528	neuromuscular junction development	biological_process	6
TRINITY_DN10823_c0_g1	FB|FBgn0004516	88.6	3.7e-41	38484	Gad1	GO:0008345	larval locomotory behavior	biological_process	5
TRINITY_DN10823_c0_g1	FB|FBgn0004516	88.6	3.7e-41	38484	Gad1	GO:0008355	olfactory learning	biological_process	7
TRINITY_DN10823_c0_g1	FB|FBgn0004516	88.6	3.7e-41	38484	Gad1	GO:0009449	gamma-aminobutyric acid biosynthetic process	biological_process	10
TRINITY_DN10823_c0_g1	FB|FBgn0004516	88.6	3.7e-41	38484	Gad1	GO:0009612	response to mechanical stimulus	biological_process	5
TRINITY_DN10823_c0_g1	FB|FBgn0004516	88.6	3.7e-41	38484	Gad1	GO:0030170	pyridoxal phosphate binding	molecular_function	6
TRINITY_DN10823_c0_g1	FB|FBgn0004516	88.6	3.7e-41	38484	Gad1	GO:0045213	neurotransmitter receptor metabolic process	biological_process	8
TRINITY_DN10826_c0_g2	UNIPROTKB|A7UTI5	90	1.4e-11	1275815	AgaP_AGAP004989	GO:0004715	non-membrane spanning protein tyrosine kinase activity	molecular_function	9
TRINITY_DN10826_c0_g2	UNIPROTKB|A7UTI5	90	1.4e-11	1275815	AgaP_AGAP004989	GO:0005102	receptor binding	molecular_function	5
TRINITY_DN10826_c0_g2	UNIPROTKB|A7UTI5	90	1.4e-11	1275815	AgaP_AGAP004989	GO:0007169	transmembrane receptor protein tyrosine kinase signaling pathway	biological_process	7
TRINITY_DN10826_c0_g2	UNIPROTKB|A7UTI5	90	1.4e-11	1275815	AgaP_AGAP004989	GO:0030154	cell differentiation	biological_process	5
TRINITY_DN10826_c0_g2	UNIPROTKB|A7UTI5	90	1.4e-11	1275815	AgaP_AGAP004989	GO:0031234	extrinsic component of cytoplasmic side of plasma membrane	cellular_component	6
TRINITY_DN10826_c0_g2	UNIPROTKB|A7UTI5	90	1.4e-11	1275815	AgaP_AGAP004989	GO:0038083	peptidyl-tyrosine autophosphorylation	biological_process	11
TRINITY_DN10826_c0_g2	UNIPROTKB|A7UTI5	90	1.4e-11	1275815	AgaP_AGAP004989	GO:0042127	regulation of cell proliferation	biological_process	6
TRINITY_DN10826_c0_g2	UNIPROTKB|A7UTI5	90	1.4e-11	1275815	AgaP_AGAP004989	GO:0045087	innate immune response	biological_process	5
TRINITY_DN10830_c0_g1	FB|FBgn0030049	42.4	2.8e-09	31795	Trf4-1	GO:0003887	DNA-directed DNA polymerase activity	molecular_function	8
TRINITY_DN10830_c0_g1	FB|FBgn0030049	42.4	2.8e-09	31795	Trf4-1	GO:0004652	polynucleotide adenylyltransferase activity	molecular_function	8
TRINITY_DN10830_c0_g1	FB|FBgn0030049	42.4	2.8e-09	31795	Trf4-1	GO:0007062	sister chromatid cohesion	biological_process	5
TRINITY_DN10830_c0_g1	FB|FBgn0030049	42.4	2.8e-09	31795	Trf4-1	GO:0043630	ncRNA polyadenylation involved in polyadenylation-dependent ncRNA catabolic process	biological_process	11
TRINITY_DN10837_c0_g3	MGI|MGI:87989	100	7.4e-41	11655	Alas1	GO:0003824	catalytic activity	molecular_function	3
TRINITY_DN10837_c0_g3	MGI|MGI:87989	100	7.4e-41	11655	Alas1	GO:0003870	5-aminolevulinate synthase activity	molecular_function	9
TRINITY_DN10837_c0_g3	MGI|MGI:87989	100	7.4e-41	11655	Alas1	GO:0005654	nucleoplasm	cellular_component	6
TRINITY_DN10837_c0_g3	MGI|MGI:87989	100	7.4e-41	11655	Alas1	GO:0005739	mitochondrion	cellular_component	6
TRINITY_DN10837_c0_g3	MGI|MGI:87989	100	7.4e-41	11655	Alas1	GO:0005759	mitochondrial matrix	cellular_component	7
TRINITY_DN10837_c0_g3	MGI|MGI:87989	100	7.4e-41	11655	Alas1	GO:0005829	cytosol	cellular_component	6
TRINITY_DN10837_c0_g3	MGI|MGI:87989	100	7.4e-41	11655	Alas1	GO:0006778	porphyrin-containing compound metabolic process	biological_process	7
TRINITY_DN10837_c0_g3	MGI|MGI:87989	100	7.4e-41	11655	Alas1	GO:0006783	heme biosynthetic process	biological_process	9
TRINITY_DN10837_c0_g3	MGI|MGI:87989	100	7.4e-41	11655	Alas1	GO:0008152	metabolic process	biological_process	3
TRINITY_DN10837_c0_g3	MGI|MGI:87989	100	7.4e-41	11655	Alas1	GO:0009058	biosynthetic process	biological_process	4
TRINITY_DN10837_c0_g3	MGI|MGI:87989	100	7.4e-41	11655	Alas1	GO:0016740	transferase activity	molecular_function	4
TRINITY_DN10837_c0_g3	MGI|MGI:87989	100	7.4e-41	11655	Alas1	GO:0016746	transferase activity, transferring acyl groups	molecular_function	5
TRINITY_DN10837_c0_g3	MGI|MGI:87989	100	7.4e-41	11655	Alas1	GO:0030170	pyridoxal phosphate binding	molecular_function	6
TRINITY_DN10837_c0_g3	MGI|MGI:87989	100	7.4e-41	11655	Alas1	GO:0033014	tetrapyrrole biosynthetic process	biological_process	7
TRINITY_DN10837_c0_g3	MGI|MGI:87989	100	7.4e-41	11655	Alas1	GO:0042802	identical protein binding	molecular_function	5
TRINITY_DN1083_c0_g1	FB|FBgn0038247	66.2	2.7e-23	41774	Cad88C	GO:0005509	calcium ion binding	molecular_function	7
TRINITY_DN1083_c0_g1	FB|FBgn0038247	66.2	2.7e-23	41774	Cad88C	GO:0005886	plasma membrane	cellular_component	4
TRINITY_DN1083_c0_g1	FB|FBgn0038247	66.2	2.7e-23	41774	Cad88C	GO:0005887	integral component of plasma membrane	cellular_component	6
TRINITY_DN1083_c0_g1	FB|FBgn0038247	66.2	2.7e-23	41774	Cad88C	GO:0007156	homophilic cell adhesion via plasma membrane adhesion molecules	biological_process	7
TRINITY_DN1083_c0_g1	FB|FBgn0038247	66.2	2.7e-23	41774	Cad88C	GO:0007424	open tracheal system development	biological_process	7
TRINITY_DN1083_c0_g1	FB|FBgn0038247	66.2	2.7e-23	41774	Cad88C	GO:0016339	calcium-dependent cell-cell adhesion via plasma membrane cell adhesion molecules	biological_process	7
TRINITY_DN1083_c0_g1	FB|FBgn0038247	66.2	2.7e-23	41774	Cad88C	GO:0044331	cell-cell adhesion mediated by cadherin	biological_process	6
TRINITY_DN10848_c0_g2	FB|FBgn0264598	93.5	3e-07	31224	PsGEF	GO:0005089	Rho guanyl-nucleotide exchange factor activity	molecular_function	9
TRINITY_DN10848_c0_g2	FB|FBgn0264598	93.5	3e-07	31224	PsGEF	GO:0005544	calcium-dependent phospholipid binding	molecular_function	6
TRINITY_DN10848_c0_g2	FB|FBgn0264598	93.5	3e-07	31224	PsGEF	GO:0005622	intracellular	cellular_component	4
TRINITY_DN10848_c0_g2	FB|FBgn0264598	93.5	3e-07	31224	PsGEF	GO:0016319	mushroom body development	biological_process	5
TRINITY_DN10848_c0_g2	FB|FBgn0264598	93.5	3e-07	31224	PsGEF	GO:0030833	regulation of actin filament polymerization	biological_process	8
TRINITY_DN10848_c0_g2	FB|FBgn0264598	93.5	3e-07	31224	PsGEF	GO:0035022	positive regulation of Rac protein signal transduction	biological_process	12
TRINITY_DN10848_c0_g2	FB|FBgn0264598	93.5	3e-07	31224	PsGEF	GO:0035023	regulation of Rho protein signal transduction	biological_process	11
TRINITY_DN10848_c0_g2	FB|FBgn0264598	93.5	3e-07	31224	PsGEF	GO:1900029	positive regulation of ruffle assembly	biological_process	10
TRINITY_DN10848_c0_g4	FB|FBgn0264598	61.2	4.6e-07	31224	PsGEF	GO:0005089	Rho guanyl-nucleotide exchange factor activity	molecular_function	9
TRINITY_DN10848_c0_g4	FB|FBgn0264598	61.2	4.6e-07	31224	PsGEF	GO:0005544	calcium-dependent phospholipid binding	molecular_function	6
TRINITY_DN10848_c0_g4	FB|FBgn0264598	61.2	4.6e-07	31224	PsGEF	GO:0005622	intracellular	cellular_component	4
TRINITY_DN10848_c0_g4	FB|FBgn0264598	61.2	4.6e-07	31224	PsGEF	GO:0016319	mushroom body development	biological_process	5
TRINITY_DN10848_c0_g4	FB|FBgn0264598	61.2	4.6e-07	31224	PsGEF	GO:0030833	regulation of actin filament polymerization	biological_process	8
TRINITY_DN10848_c0_g4	FB|FBgn0264598	61.2	4.6e-07	31224	PsGEF	GO:0035022	positive regulation of Rac protein signal transduction	biological_process	12
TRINITY_DN10848_c0_g4	FB|FBgn0264598	61.2	4.6e-07	31224	PsGEF	GO:0035023	regulation of Rho protein signal transduction	biological_process	11
TRINITY_DN10848_c0_g4	FB|FBgn0264598	61.2	4.6e-07	31224	PsGEF	GO:1900029	positive regulation of ruffle assembly	biological_process	10
TRINITY_DN10848_c0_g5	FB|FBgn0264598	91.3	7.7e-31	31224	PsGEF	GO:0005089	Rho guanyl-nucleotide exchange factor activity	molecular_function	9
TRINITY_DN10848_c0_g5	FB|FBgn0264598	91.3	7.7e-31	31224	PsGEF	GO:0005544	calcium-dependent phospholipid binding	molecular_function	6
TRINITY_DN10848_c0_g5	FB|FBgn0264598	91.3	7.7e-31	31224	PsGEF	GO:0005622	intracellular	cellular_component	4
TRINITY_DN10848_c0_g5	FB|FBgn0264598	91.3	7.7e-31	31224	PsGEF	GO:0016319	mushroom body development	biological_process	5
TRINITY_DN10848_c0_g5	FB|FBgn0264598	91.3	7.7e-31	31224	PsGEF	GO:0030833	regulation of actin filament polymerization	biological_process	8
TRINITY_DN10848_c0_g5	FB|FBgn0264598	91.3	7.7e-31	31224	PsGEF	GO:0035022	positive regulation of Rac protein signal transduction	biological_process	12
TRINITY_DN10848_c0_g5	FB|FBgn0264598	91.3	7.7e-31	31224	PsGEF	GO:0035023	regulation of Rho protein signal transduction	biological_process	11
TRINITY_DN10848_c0_g5	FB|FBgn0264598	91.3	7.7e-31	31224	PsGEF	GO:1900029	positive regulation of ruffle assembly	biological_process	10
TRINITY_DN10854_c0_g1	FB|FBgn0034734	69.6	7.4e-13	37570	CG4554	GO:0000462	maturation of SSU-rRNA from tricistronic rRNA transcript (SSU-rRNA, 5.8S rRNA, LSU-rRNA)	biological_process	13
TRINITY_DN10854_c0_g1	FB|FBgn0034734	69.6	7.4e-13	37570	CG4554	GO:0005730	nucleolus	cellular_component	6
TRINITY_DN10854_c0_g1	FB|FBgn0034734	69.6	7.4e-13	37570	CG4554	GO:0030686	90S preribosome	cellular_component	6
TRINITY_DN10854_c0_g1	FB|FBgn0034734	69.6	7.4e-13	37570	CG4554	GO:0032040	small-subunit processome	cellular_component	6
TRINITY_DN10864_c0_g1	FB|FBgn0011676	60.6	5e-25	34495	Nos	GO:0002027	regulation of heart rate	biological_process	9
TRINITY_DN10864_c0_g1	FB|FBgn0011676	60.6	5e-25	34495	Nos	GO:0003958	NADPH-hemoprotein reductase activity	molecular_function	7
TRINITY_DN10864_c0_g1	FB|FBgn0011676	60.6	5e-25	34495	Nos	GO:0004517	nitric-oxide synthase activity	molecular_function	7
TRINITY_DN10864_c0_g1	FB|FBgn0011676	60.6	5e-25	34495	Nos	GO:0005506	iron ion binding	molecular_function	8
TRINITY_DN10864_c0_g1	FB|FBgn0011676	60.6	5e-25	34495	Nos	GO:0005516	calmodulin binding	molecular_function	5
TRINITY_DN10864_c0_g1	FB|FBgn0011676	60.6	5e-25	34495	Nos	GO:0005634	nucleus	cellular_component	6
TRINITY_DN10864_c0_g1	FB|FBgn0011676	60.6	5e-25	34495	Nos	GO:0005777	peroxisome	cellular_component	7
TRINITY_DN10864_c0_g1	FB|FBgn0011676	60.6	5e-25	34495	Nos	GO:0005829	cytosol	cellular_component	6
TRINITY_DN10864_c0_g1	FB|FBgn0011676	60.6	5e-25	34495	Nos	GO:0005886	plasma membrane	cellular_component	4
TRINITY_DN10864_c0_g1	FB|FBgn0011676	60.6	5e-25	34495	Nos	GO:0006527	arginine catabolic process	biological_process	12
TRINITY_DN10864_c0_g1	FB|FBgn0011676	60.6	5e-25	34495	Nos	GO:0006809	nitric oxide biosynthetic process	biological_process	8
TRINITY_DN10864_c0_g1	FB|FBgn0011676	60.6	5e-25	34495	Nos	GO:0007263	nitric oxide mediated signal transduction	biological_process	7
TRINITY_DN10864_c0_g1	FB|FBgn0011676	60.6	5e-25	34495	Nos	GO:0007399	nervous system development	biological_process	6
TRINITY_DN10864_c0_g1	FB|FBgn0011676	60.6	5e-25	34495	Nos	GO:0007416	synapse assembly	biological_process	6
TRINITY_DN10864_c0_g1	FB|FBgn0011676	60.6	5e-25	34495	Nos	GO:0007444	imaginal disc development	biological_process	6
TRINITY_DN10864_c0_g1	FB|FBgn0011676	60.6	5e-25	34495	Nos	GO:0008156	negative regulation of DNA replication	biological_process	10
TRINITY_DN10864_c0_g1	FB|FBgn0011676	60.6	5e-25	34495	Nos	GO:0008285	negative regulation of cell proliferation	biological_process	7
TRINITY_DN10864_c0_g1	FB|FBgn0011676	60.6	5e-25	34495	Nos	GO:0009725	response to hormone	biological_process	5
TRINITY_DN10864_c0_g1	FB|FBgn0011676	60.6	5e-25	34495	Nos	GO:0010181	FMN binding	molecular_function	7
TRINITY_DN10864_c0_g1	FB|FBgn0011676	60.6	5e-25	34495	Nos	GO:0012506	vesicle membrane	cellular_component	5
TRINITY_DN10864_c0_g1	FB|FBgn0011676	60.6	5e-25	34495	Nos	GO:0016491	oxidoreductase activity	molecular_function	4
TRINITY_DN10864_c0_g1	FB|FBgn0011676	60.6	5e-25	34495	Nos	GO:0016709	oxidoreductase activity, acting on paired donors, with incorporation or reduction of molecular oxygen, NAD(P)H as one donor, and incorporation of one atom of oxygen	molecular_function	6
TRINITY_DN10864_c0_g1	FB|FBgn0011676	60.6	5e-25	34495	Nos	GO:0020037	heme binding	molecular_function	6
TRINITY_DN10864_c0_g1	FB|FBgn0011676	60.6	5e-25	34495	Nos	GO:0031284	positive regulation of guanylate cyclase activity	biological_process	8
TRINITY_DN10864_c0_g1	FB|FBgn0011676	60.6	5e-25	34495	Nos	GO:0032496	response to lipopolysaccharide	biological_process	7
TRINITY_DN10864_c0_g1	FB|FBgn0011676	60.6	5e-25	34495	Nos	GO:0046620	regulation of organ growth	biological_process	7
TRINITY_DN10864_c0_g1	FB|FBgn0011676	60.6	5e-25	34495	Nos	GO:0050660	flavin adenine dinucleotide binding	molecular_function	6
TRINITY_DN10864_c0_g1	FB|FBgn0011676	60.6	5e-25	34495	Nos	GO:0050661	NADP binding	molecular_function	6
TRINITY_DN10864_c0_g1	FB|FBgn0011676	60.6	5e-25	34495	Nos	GO:0055114	oxidation-reduction process	biological_process	4
TRINITY_DN10867_c0_g1	FB|FBgn0026179	70.7	4.9e-06	40327	siz	GO:0000139	Golgi membrane	cellular_component	7
TRINITY_DN10867_c0_g1	FB|FBgn0026179	70.7	4.9e-06	40327	siz	GO:0001745	compound eye morphogenesis	biological_process	8
TRINITY_DN10867_c0_g1	FB|FBgn0026179	70.7	4.9e-06	40327	siz	GO:0002121	inter-male aggressive behavior	biological_process	6
TRINITY_DN10867_c0_g1	FB|FBgn0026179	70.7	4.9e-06	40327	siz	GO:0005086	ARF guanyl-nucleotide exchange factor activity	molecular_function	8
TRINITY_DN10867_c0_g1	FB|FBgn0026179	70.7	4.9e-06	40327	siz	GO:0007417	central nervous system development	biological_process	6
TRINITY_DN10867_c0_g1	FB|FBgn0026179	70.7	4.9e-06	40327	siz	GO:0007520	myoblast fusion	biological_process	6
TRINITY_DN10867_c0_g1	FB|FBgn0026179	70.7	4.9e-06	40327	siz	GO:0030036	actin cytoskeleton organization	biological_process	7
TRINITY_DN10867_c0_g1	FB|FBgn0026179	70.7	4.9e-06	40327	siz	GO:0032014	positive regulation of ARF protein signal transduction	biological_process	12
TRINITY_DN10867_c0_g1	FB|FBgn0026179	70.7	4.9e-06	40327	siz	GO:0045296	cadherin binding	molecular_function	6
TRINITY_DN10872_c0_g1	RGD|3026	100	6.9e-30	-	Lyz2	GO:0000137	Golgi cis cisterna	cellular_component	8
TRINITY_DN10872_c0_g1	RGD|3026	100	6.9e-30	-	Lyz2	GO:0001895	retina homeostasis	biological_process	8
TRINITY_DN10872_c0_g1	RGD|3026	100	6.9e-30	-	Lyz2	GO:0003796	lysozyme activity	molecular_function	7
TRINITY_DN10872_c0_g1	RGD|3026	100	6.9e-30	-	Lyz2	GO:0005615	extracellular space	cellular_component	4
TRINITY_DN10872_c0_g1	RGD|3026	100	6.9e-30	-	Lyz2	GO:0005737	cytoplasm	cellular_component	5
TRINITY_DN10872_c0_g1	RGD|3026	100	6.9e-30	-	Lyz2	GO:0005788	endoplasmic reticulum lumen	cellular_component	7
TRINITY_DN10872_c0_g1	RGD|3026	100	6.9e-30	-	Lyz2	GO:0005795	Golgi stack	cellular_component	7
TRINITY_DN10872_c0_g1	RGD|3026	100	6.9e-30	-	Lyz2	GO:0005902	microvillus	cellular_component	7
TRINITY_DN10872_c0_g1	RGD|3026	100	6.9e-30	-	Lyz2	GO:0016798	hydrolase activity, acting on glycosyl bonds	molecular_function	5
TRINITY_DN10872_c0_g1	RGD|3026	100	6.9e-30	-	Lyz2	GO:0016998	cell wall macromolecule catabolic process	biological_process	8
TRINITY_DN10872_c0_g1	RGD|3026	100	6.9e-30	-	Lyz2	GO:0019835	cytolysis	biological_process	4
TRINITY_DN10872_c0_g1	RGD|3026	100	6.9e-30	-	Lyz2	GO:0030140	trans-Golgi network transport vesicle	cellular_component	8
TRINITY_DN10872_c0_g1	RGD|3026	100	6.9e-30	-	Lyz2	GO:0030141	secretory granule	cellular_component	8
TRINITY_DN10872_c0_g1	RGD|3026	100	6.9e-30	-	Lyz2	GO:0031640	killing of cells of other organism	biological_process	4
TRINITY_DN10872_c0_g1	RGD|3026	100	6.9e-30	-	Lyz2	GO:0042742	defense response to bacterium	biological_process	8
TRINITY_DN10872_c0_g1	RGD|3026	100	6.9e-30	-	Lyz2	GO:0042802	identical protein binding	molecular_function	5
TRINITY_DN10872_c0_g1	RGD|3026	100	6.9e-30	-	Lyz2	GO:0048237	rough endoplasmic reticulum lumen	cellular_component	8
TRINITY_DN10872_c0_g1	RGD|3026	100	6.9e-30	-	Lyz2	GO:0050829	defense response to Gram-negative bacterium	biological_process	9
TRINITY_DN10872_c0_g1	RGD|3026	100	6.9e-30	-	Lyz2	GO:0050830	defense response to Gram-positive bacterium	biological_process	9
TRINITY_DN10872_c0_g1	RGD|3026	100	6.9e-30	-	Lyz2	GO:0070062	extracellular exosome	cellular_component	7
TRINITY_DN10872_c0_g2	MGI|MGI:96897	100	4e-32	17105	Lyz2	GO:0000137	Golgi cis cisterna	cellular_component	8
TRINITY_DN10872_c0_g2	MGI|MGI:96897	100	4e-32	17105	Lyz2	GO:0003796	lysozyme activity	molecular_function	7
TRINITY_DN10872_c0_g2	MGI|MGI:96897	100	4e-32	17105	Lyz2	GO:0003824	catalytic activity	molecular_function	3
TRINITY_DN10872_c0_g2	MGI|MGI:96897	100	4e-32	17105	Lyz2	GO:0005576	extracellular region	cellular_component	3
TRINITY_DN10872_c0_g2	MGI|MGI:96897	100	4e-32	17105	Lyz2	GO:0005615	extracellular space	cellular_component	4
TRINITY_DN10872_c0_g2	MGI|MGI:96897	100	4e-32	17105	Lyz2	GO:0005737	cytoplasm	cellular_component	5
TRINITY_DN10872_c0_g2	MGI|MGI:96897	100	4e-32	17105	Lyz2	GO:0005788	endoplasmic reticulum lumen	cellular_component	7
TRINITY_DN10872_c0_g2	MGI|MGI:96897	100	4e-32	17105	Lyz2	GO:0005795	Golgi stack	cellular_component	7
TRINITY_DN10872_c0_g2	MGI|MGI:96897	100	4e-32	17105	Lyz2	GO:0005902	microvillus	cellular_component	7
TRINITY_DN10872_c0_g2	MGI|MGI:96897	100	4e-32	17105	Lyz2	GO:0008152	metabolic process	biological_process	3
TRINITY_DN10872_c0_g2	MGI|MGI:96897	100	4e-32	17105	Lyz2	GO:0016787	hydrolase activity	molecular_function	4
TRINITY_DN10872_c0_g2	MGI|MGI:96897	100	4e-32	17105	Lyz2	GO:0016798	hydrolase activity, acting on glycosyl bonds	molecular_function	5
TRINITY_DN10872_c0_g2	MGI|MGI:96897	100	4e-32	17105	Lyz2	GO:0016998	cell wall macromolecule catabolic process	biological_process	8
TRINITY_DN10872_c0_g2	MGI|MGI:96897	100	4e-32	17105	Lyz2	GO:0019835	cytolysis	biological_process	4
TRINITY_DN10872_c0_g2	MGI|MGI:96897	100	4e-32	17105	Lyz2	GO:0030140	trans-Golgi network transport vesicle	cellular_component	8
TRINITY_DN10872_c0_g2	MGI|MGI:96897	100	4e-32	17105	Lyz2	GO:0030141	secretory granule	cellular_component	8
TRINITY_DN10872_c0_g2	MGI|MGI:96897	100	4e-32	17105	Lyz2	GO:0042742	defense response to bacterium	biological_process	8
TRINITY_DN10872_c0_g2	MGI|MGI:96897	100	4e-32	17105	Lyz2	GO:0042802	identical protein binding	molecular_function	5
TRINITY_DN10872_c0_g2	MGI|MGI:96897	100	4e-32	17105	Lyz2	GO:0048237	rough endoplasmic reticulum lumen	cellular_component	8
TRINITY_DN10872_c0_g2	MGI|MGI:96897	100	4e-32	17105	Lyz2	GO:0050829	defense response to Gram-negative bacterium	biological_process	9
TRINITY_DN10872_c0_g2	MGI|MGI:96897	100	4e-32	17105	Lyz2	GO:0050830	defense response to Gram-positive bacterium	biological_process	9
TRINITY_DN10891_c1_g1	UNIPROTKB|C3ZPL6	51.3	8.7e-06	7247499	BRAFLDRAFT_88361	GO:0004842	ubiquitin-protein transferase activity	molecular_function	6
TRINITY_DN10891_c1_g1	UNIPROTKB|C3ZPL6	51.3	8.7e-06	7247499	BRAFLDRAFT_88361	GO:0031463	Cul3-RING ubiquitin ligase complex	cellular_component	7
TRINITY_DN10911_c0_g1	FB|FBgn0033698	64.8	2e-18	36319	CG8858	GO:0000502	proteasome complex	cellular_component	5
TRINITY_DN10911_c0_g1	FB|FBgn0033698	64.8	2e-18	36319	CG8858	GO:0003674	molecular_function	molecular_function	2
TRINITY_DN10911_c0_g1	FB|FBgn0033698	64.8	2e-18	36319	CG8858	GO:0005634	nucleus	cellular_component	6
TRINITY_DN10911_c0_g1	FB|FBgn0033698	64.8	2e-18	36319	CG8858	GO:0005737	cytoplasm	cellular_component	5
TRINITY_DN10911_c0_g1	FB|FBgn0033698	64.8	2e-18	36319	CG8858	GO:0008150	biological_process	biological_process	2
TRINITY_DN10911_c0_g1	FB|FBgn0033698	64.8	2e-18	36319	CG8858	GO:0043248	proteasome assembly	biological_process	8
TRINITY_DN10918_c0_g1	UNIPROTKB|F7FNS7	100	4.9e-72	-	RPS15A	GO:0005784	Sec61 translocon complex	cellular_component	8
TRINITY_DN10918_c0_g1	UNIPROTKB|F7FNS7	100	4.9e-72	-	RPS15A	GO:0006613	cotranslational protein targeting to membrane	biological_process	13
TRINITY_DN10918_c0_g1	UNIPROTKB|F7FNS7	100	4.9e-72	-	RPS15A	GO:0016021	integral component of membrane	cellular_component	5
TRINITY_DN10923_c1_g1	MGI|MGI:95566	100	6.7e-32	14268	Fn1	GO:0001525	angiogenesis	biological_process	5
TRINITY_DN10923_c1_g1	MGI|MGI:95566	100	6.7e-32	14268	Fn1	GO:0001775	cell activation	biological_process	4
TRINITY_DN10923_c1_g1	MGI|MGI:95566	100	6.7e-32	14268	Fn1	GO:0001932	regulation of protein phosphorylation	biological_process	9
TRINITY_DN10923_c1_g1	MGI|MGI:95566	100	6.7e-32	14268	Fn1	GO:0002020	protease binding	molecular_function	6
TRINITY_DN10923_c1_g1	MGI|MGI:95566	100	6.7e-32	14268	Fn1	GO:0005102	receptor binding	molecular_function	5
TRINITY_DN10923_c1_g1	MGI|MGI:95566	100	6.7e-32	14268	Fn1	GO:0005178	integrin binding	molecular_function	6
TRINITY_DN10923_c1_g1	MGI|MGI:95566	100	6.7e-32	14268	Fn1	GO:0005515	protein binding	molecular_function	4
TRINITY_DN10923_c1_g1	MGI|MGI:95566	100	6.7e-32	14268	Fn1	GO:0005576	extracellular region	cellular_component	3
TRINITY_DN10923_c1_g1	MGI|MGI:95566	100	6.7e-32	14268	Fn1	GO:0005577	fibrinogen complex	cellular_component	4
TRINITY_DN10923_c1_g1	MGI|MGI:95566	100	6.7e-32	14268	Fn1	GO:0005604	basement membrane	cellular_component	6
TRINITY_DN10923_c1_g1	MGI|MGI:95566	100	6.7e-32	14268	Fn1	GO:0005615	extracellular space	cellular_component	4
TRINITY_DN10923_c1_g1	MGI|MGI:95566	100	6.7e-32	14268	Fn1	GO:0005793	endoplasmic reticulum-Golgi intermediate compartment	cellular_component	6
TRINITY_DN10923_c1_g1	MGI|MGI:95566	100	6.7e-32	14268	Fn1	GO:0006953	acute-phase response	biological_process	8
TRINITY_DN10923_c1_g1	MGI|MGI:95566	100	6.7e-32	14268	Fn1	GO:0007044	cell-substrate junction assembly	biological_process	7
TRINITY_DN10923_c1_g1	MGI|MGI:95566	100	6.7e-32	14268	Fn1	GO:0007155	cell adhesion	biological_process	4
TRINITY_DN10923_c1_g1	MGI|MGI:95566	100	6.7e-32	14268	Fn1	GO:0007160	cell-matrix adhesion	biological_process	6
TRINITY_DN10923_c1_g1	MGI|MGI:95566	100	6.7e-32	14268	Fn1	GO:0007161	calcium-independent cell-matrix adhesion	biological_process	7
TRINITY_DN10923_c1_g1	MGI|MGI:95566	100	6.7e-32	14268	Fn1	GO:0008022	protein C-terminus binding	molecular_function	5
TRINITY_DN10923_c1_g1	MGI|MGI:95566	100	6.7e-32	14268	Fn1	GO:0008201	heparin binding	molecular_function	6
TRINITY_DN10923_c1_g1	MGI|MGI:95566	100	6.7e-32	14268	Fn1	GO:0008284	positive regulation of cell proliferation	biological_process	7
TRINITY_DN10923_c1_g1	MGI|MGI:95566	100	6.7e-32	14268	Fn1	GO:0008347	glial cell migration	biological_process	7
TRINITY_DN10923_c1_g1	MGI|MGI:95566	100	6.7e-32	14268	Fn1	GO:0008360	regulation of cell shape	biological_process	8
TRINITY_DN10923_c1_g1	MGI|MGI:95566	100	6.7e-32	14268	Fn1	GO:0010628	positive regulation of gene expression	biological_process	8
TRINITY_DN10923_c1_g1	MGI|MGI:95566	100	6.7e-32	14268	Fn1	GO:0016324	apical plasma membrane	cellular_component	5
TRINITY_DN10923_c1_g1	MGI|MGI:95566	100	6.7e-32	14268	Fn1	GO:0016504	peptidase activator activity	molecular_function	6
TRINITY_DN10923_c1_g1	MGI|MGI:95566	100	6.7e-32	14268	Fn1	GO:0018149	peptide cross-linking	biological_process	9
TRINITY_DN10923_c1_g1	MGI|MGI:95566	100	6.7e-32	14268	Fn1	GO:0019899	enzyme binding	molecular_function	5
TRINITY_DN10923_c1_g1	MGI|MGI:95566	100	6.7e-32	14268	Fn1	GO:0030198	extracellular matrix organization	biological_process	6
TRINITY_DN10923_c1_g1	MGI|MGI:95566	100	6.7e-32	14268	Fn1	GO:0030335	positive regulation of cell migration	biological_process	8
TRINITY_DN10923_c1_g1	MGI|MGI:95566	100	6.7e-32	14268	Fn1	GO:0031012	extracellular matrix	cellular_component	4
TRINITY_DN10923_c1_g1	MGI|MGI:95566	100	6.7e-32	14268	Fn1	GO:0033622	integrin activation	biological_process	7
TRINITY_DN10923_c1_g1	MGI|MGI:95566	100	6.7e-32	14268	Fn1	GO:0034446	substrate adhesion-dependent cell spreading	biological_process	8
TRINITY_DN10923_c1_g1	MGI|MGI:95566	100	6.7e-32	14268	Fn1	GO:0035987	endodermal cell differentiation	biological_process	6
TRINITY_DN10923_c1_g1	MGI|MGI:95566	100	6.7e-32	14268	Fn1	GO:0042060	wound healing	biological_process	6
TRINITY_DN10923_c1_g1	MGI|MGI:95566	100	6.7e-32	14268	Fn1	GO:0042802	identical protein binding	molecular_function	5
TRINITY_DN10923_c1_g1	MGI|MGI:95566	100	6.7e-32	14268	Fn1	GO:0043066	negative regulation of apoptotic process	biological_process	9
TRINITY_DN10923_c1_g1	MGI|MGI:95566	100	6.7e-32	14268	Fn1	GO:0045340	mercury ion binding	molecular_function	8
TRINITY_DN10923_c1_g1	MGI|MGI:95566	100	6.7e-32	14268	Fn1	GO:0045773	positive regulation of axon extension	biological_process	8
TRINITY_DN10923_c1_g1	MGI|MGI:95566	100	6.7e-32	14268	Fn1	GO:0048146	positive regulation of fibroblast proliferation	biological_process	8
TRINITY_DN10923_c1_g1	MGI|MGI:95566	100	6.7e-32	14268	Fn1	GO:0050921	positive regulation of chemotaxis	biological_process	8
TRINITY_DN10923_c1_g1	MGI|MGI:95566	100	6.7e-32	14268	Fn1	GO:0051087	chaperone binding	molecular_function	5
TRINITY_DN10923_c1_g1	MGI|MGI:95566	100	6.7e-32	14268	Fn1	GO:0051702	interaction with symbiont	biological_process	5
TRINITY_DN10923_c1_g1	MGI|MGI:95566	100	6.7e-32	14268	Fn1	GO:0052047	interaction with other organism via secreted substance involved in symbiotic interaction	biological_process	5
TRINITY_DN10923_c1_g1	MGI|MGI:95566	100	6.7e-32	14268	Fn1	GO:0070062	extracellular exosome	cellular_component	7
TRINITY_DN10923_c1_g1	MGI|MGI:95566	100	6.7e-32	14268	Fn1	GO:0070372	regulation of ERK1 and ERK2 cascade	biological_process	11
TRINITY_DN10923_c1_g1	MGI|MGI:95566	100	6.7e-32	14268	Fn1	GO:0071288	cellular response to mercury ion	biological_process	8
TRINITY_DN10923_c1_g1	MGI|MGI:95566	100	6.7e-32	14268	Fn1	GO:0071347	cellular response to interleukin-1	biological_process	8
TRINITY_DN10923_c1_g1	MGI|MGI:95566	100	6.7e-32	14268	Fn1	GO:0097718	disordered domain specific binding	molecular_function	6
TRINITY_DN10923_c1_g1	MGI|MGI:95566	100	6.7e-32	14268	Fn1	GO:1901166	neural crest cell migration involved in autonomic nervous system development	biological_process	9
TRINITY_DN10923_c1_g1	MGI|MGI:95566	100	6.7e-32	14268	Fn1	GO:1904237	positive regulation of substrate-dependent cell migration, cell attachment to substrate	biological_process	8
TRINITY_DN10923_c1_g1	MGI|MGI:95566	100	6.7e-32	14268	Fn1	GO:2001202	negative regulation of transforming growth factor-beta secretion	biological_process	9
TRINITY_DN10924_c0_g2	MGI|MGI:107460	100	1e-48	110323	Cox6b1	GO:0005739	mitochondrion	cellular_component	6
TRINITY_DN10924_c0_g2	MGI|MGI:107460	100	1e-48	110323	Cox6b1	GO:0005743	mitochondrial inner membrane	cellular_component	6
TRINITY_DN10933_c0_g1	MGI|MGI:1933134	100	1.7e-39	80286	Tusc3	GO:0004579	dolichyl-diphosphooligosaccharide-protein glycotransferase activity	molecular_function	8
TRINITY_DN10933_c0_g1	MGI|MGI:1933134	100	1.7e-39	80286	Tusc3	GO:0005739	mitochondrion	cellular_component	6
TRINITY_DN10933_c0_g1	MGI|MGI:1933134	100	1.7e-39	80286	Tusc3	GO:0005783	endoplasmic reticulum	cellular_component	6
TRINITY_DN10933_c0_g1	MGI|MGI:1933134	100	1.7e-39	80286	Tusc3	GO:0008250	oligosaccharyltransferase complex	cellular_component	7
TRINITY_DN10933_c0_g1	MGI|MGI:1933134	100	1.7e-39	80286	Tusc3	GO:0015095	magnesium ion transmembrane transporter activity	molecular_function	9
TRINITY_DN10933_c0_g1	MGI|MGI:1933134	100	1.7e-39	80286	Tusc3	GO:0015693	magnesium ion transport	biological_process	10
TRINITY_DN10933_c0_g1	MGI|MGI:1933134	100	1.7e-39	80286	Tusc3	GO:0016020	membrane	cellular_component	3
TRINITY_DN10933_c0_g1	MGI|MGI:1933134	100	1.7e-39	80286	Tusc3	GO:0016021	integral component of membrane	cellular_component	5
TRINITY_DN10933_c0_g1	MGI|MGI:1933134	100	1.7e-39	80286	Tusc3	GO:0018279	protein N-linked glycosylation via asparagine	biological_process	11
TRINITY_DN10933_c0_g1	MGI|MGI:1933134	100	1.7e-39	80286	Tusc3	GO:0050890	cognition	biological_process	6
TRINITY_DN10940_c0_g1	MGI|MGI:98351	100	2.4e-85	20655	Sod1	GO:0000187	activation of MAPK activity	biological_process	13
TRINITY_DN10940_c0_g1	MGI|MGI:98351	100	2.4e-85	20655	Sod1	GO:0000302	response to reactive oxygen species	biological_process	6
TRINITY_DN10940_c0_g1	MGI|MGI:98351	100	2.4e-85	20655	Sod1	GO:0000303	response to superoxide	biological_process	8
TRINITY_DN10940_c0_g1	MGI|MGI:98351	100	2.4e-85	20655	Sod1	GO:0001541	ovarian follicle development	biological_process	6
TRINITY_DN10940_c0_g1	MGI|MGI:98351	100	2.4e-85	20655	Sod1	GO:0001819	positive regulation of cytokine production	biological_process	7
TRINITY_DN10940_c0_g1	MGI|MGI:98351	100	2.4e-85	20655	Sod1	GO:0001895	retina homeostasis	biological_process	8
TRINITY_DN10940_c0_g1	MGI|MGI:98351	100	2.4e-85	20655	Sod1	GO:0002262	myeloid cell homeostasis	biological_process	4
TRINITY_DN10940_c0_g1	MGI|MGI:98351	100	2.4e-85	20655	Sod1	GO:0004784	superoxide dismutase activity	molecular_function	4
TRINITY_DN10940_c0_g1	MGI|MGI:98351	100	2.4e-85	20655	Sod1	GO:0005507	copper ion binding	molecular_function	8
TRINITY_DN10940_c0_g1	MGI|MGI:98351	100	2.4e-85	20655	Sod1	GO:0005515	protein binding	molecular_function	4
TRINITY_DN10940_c0_g1	MGI|MGI:98351	100	2.4e-85	20655	Sod1	GO:0005576	extracellular region	cellular_component	3
TRINITY_DN10940_c0_g1	MGI|MGI:98351	100	2.4e-85	20655	Sod1	GO:0005615	extracellular space	cellular_component	4
TRINITY_DN10940_c0_g1	MGI|MGI:98351	100	2.4e-85	20655	Sod1	GO:0005634	nucleus	cellular_component	6
TRINITY_DN10940_c0_g1	MGI|MGI:98351	100	2.4e-85	20655	Sod1	GO:0005654	nucleoplasm	cellular_component	6
TRINITY_DN10940_c0_g1	MGI|MGI:98351	100	2.4e-85	20655	Sod1	GO:0005737	cytoplasm	cellular_component	5
TRINITY_DN10940_c0_g1	MGI|MGI:98351	100	2.4e-85	20655	Sod1	GO:0005739	mitochondrion	cellular_component	6
TRINITY_DN10940_c0_g1	MGI|MGI:98351	100	2.4e-85	20655	Sod1	GO:0005758	mitochondrial intermembrane space	cellular_component	6
TRINITY_DN10940_c0_g1	MGI|MGI:98351	100	2.4e-85	20655	Sod1	GO:0005764	lysosome	cellular_component	8
TRINITY_DN10940_c0_g1	MGI|MGI:98351	100	2.4e-85	20655	Sod1	GO:0005777	peroxisome	cellular_component	7
TRINITY_DN10940_c0_g1	MGI|MGI:98351	100	2.4e-85	20655	Sod1	GO:0005829	cytosol	cellular_component	6
TRINITY_DN10940_c0_g1	MGI|MGI:98351	100	2.4e-85	20655	Sod1	GO:0005886	plasma membrane	cellular_component	4
TRINITY_DN10940_c0_g1	MGI|MGI:98351	100	2.4e-85	20655	Sod1	GO:0006749	glutathione metabolic process	biological_process	8
TRINITY_DN10940_c0_g1	MGI|MGI:98351	100	2.4e-85	20655	Sod1	GO:0006801	superoxide metabolic process	biological_process	6
TRINITY_DN10940_c0_g1	MGI|MGI:98351	100	2.4e-85	20655	Sod1	GO:0006879	cellular iron ion homeostasis	biological_process	12
TRINITY_DN10940_c0_g1	MGI|MGI:98351	100	2.4e-85	20655	Sod1	GO:0006979	response to oxidative stress	biological_process	5
TRINITY_DN10940_c0_g1	MGI|MGI:98351	100	2.4e-85	20655	Sod1	GO:0007283	spermatogenesis	biological_process	7
TRINITY_DN10940_c0_g1	MGI|MGI:98351	100	2.4e-85	20655	Sod1	GO:0007566	embryo implantation	biological_process	4
TRINITY_DN10940_c0_g1	MGI|MGI:98351	100	2.4e-85	20655	Sod1	GO:0007568	aging	biological_process	4
TRINITY_DN10940_c0_g1	MGI|MGI:98351	100	2.4e-85	20655	Sod1	GO:0007569	cell aging	biological_process	5
TRINITY_DN10940_c0_g1	MGI|MGI:98351	100	2.4e-85	20655	Sod1	GO:0007605	sensory perception of sound	biological_process	8
TRINITY_DN10940_c0_g1	MGI|MGI:98351	100	2.4e-85	20655	Sod1	GO:0007626	locomotory behavior	biological_process	4
TRINITY_DN10940_c0_g1	MGI|MGI:98351	100	2.4e-85	20655	Sod1	GO:0008089	anterograde axonal transport	biological_process	11
TRINITY_DN10940_c0_g1	MGI|MGI:98351	100	2.4e-85	20655	Sod1	GO:0008090	retrograde axonal transport	biological_process	11
TRINITY_DN10940_c0_g1	MGI|MGI:98351	100	2.4e-85	20655	Sod1	GO:0008217	regulation of blood pressure	biological_process	5
TRINITY_DN10940_c0_g1	MGI|MGI:98351	100	2.4e-85	20655	Sod1	GO:0008270	zinc ion binding	molecular_function	8
TRINITY_DN10940_c0_g1	MGI|MGI:98351	100	2.4e-85	20655	Sod1	GO:0009408	response to heat	biological_process	5
TRINITY_DN10940_c0_g1	MGI|MGI:98351	100	2.4e-85	20655	Sod1	GO:0010033	response to organic substance	biological_process	5
TRINITY_DN10940_c0_g1	MGI|MGI:98351	100	2.4e-85	20655	Sod1	GO:0016209	antioxidant activity	molecular_function	3
TRINITY_DN10940_c0_g1	MGI|MGI:98351	100	2.4e-85	20655	Sod1	GO:0016491	oxidoreductase activity	molecular_function	4
TRINITY_DN10940_c0_g1	MGI|MGI:98351	100	2.4e-85	20655	Sod1	GO:0019226	transmission of nerve impulse	biological_process	5
TRINITY_DN10940_c0_g1	MGI|MGI:98351	100	2.4e-85	20655	Sod1	GO:0019430	removal of superoxide radicals	biological_process	7
TRINITY_DN10940_c0_g1	MGI|MGI:98351	100	2.4e-85	20655	Sod1	GO:0019899	enzyme binding	molecular_function	5
TRINITY_DN10940_c0_g1	MGI|MGI:98351	100	2.4e-85	20655	Sod1	GO:0030141	secretory granule	cellular_component	8
TRINITY_DN10940_c0_g1	MGI|MGI:98351	100	2.4e-85	20655	Sod1	GO:0030346	protein phosphatase 2B binding	molecular_function	8
TRINITY_DN10940_c0_g1	MGI|MGI:98351	100	2.4e-85	20655	Sod1	GO:0031012	extracellular matrix	cellular_component	4
TRINITY_DN10940_c0_g1	MGI|MGI:98351	100	2.4e-85	20655	Sod1	GO:0031045	dense core granule	cellular_component	9
TRINITY_DN10940_c0_g1	MGI|MGI:98351	100	2.4e-85	20655	Sod1	GO:0031410	cytoplasmic vesicle	cellular_component	6
TRINITY_DN10940_c0_g1	MGI|MGI:98351	100	2.4e-85	20655	Sod1	GO:0031667	response to nutrient levels	biological_process	6
TRINITY_DN10940_c0_g1	MGI|MGI:98351	100	2.4e-85	20655	Sod1	GO:0032287	peripheral nervous system myelin maintenance	biological_process	8
TRINITY_DN10940_c0_g1	MGI|MGI:98351	100	2.4e-85	20655	Sod1	GO:0032839	dendrite cytoplasm	cellular_component	9
TRINITY_DN10940_c0_g1	MGI|MGI:98351	100	2.4e-85	20655	Sod1	GO:0032930	positive regulation of superoxide anion generation	biological_process	10
TRINITY_DN10940_c0_g1	MGI|MGI:98351	100	2.4e-85	20655	Sod1	GO:0040014	regulation of multicellular organism growth	biological_process	7
TRINITY_DN10940_c0_g1	MGI|MGI:98351	100	2.4e-85	20655	Sod1	GO:0042493	response to drug	biological_process	5
TRINITY_DN10940_c0_g1	MGI|MGI:98351	100	2.4e-85	20655	Sod1	GO:0042542	response to hydrogen peroxide	biological_process	7
TRINITY_DN10940_c0_g1	MGI|MGI:98351	100	2.4e-85	20655	Sod1	GO:0042554	superoxide anion generation	biological_process	7
TRINITY_DN10940_c0_g1	MGI|MGI:98351	100	2.4e-85	20655	Sod1	GO:0042802	identical protein binding	molecular_function	5
TRINITY_DN10940_c0_g1	MGI|MGI:98351	100	2.4e-85	20655	Sod1	GO:0043005	neuron projection	cellular_component	5
TRINITY_DN10940_c0_g1	MGI|MGI:98351	100	2.4e-85	20655	Sod1	GO:0043025	neuronal cell body	cellular_component	5
TRINITY_DN10940_c0_g1	MGI|MGI:98351	100	2.4e-85	20655	Sod1	GO:0043066	negative regulation of apoptotic process	biological_process	9
TRINITY_DN10940_c0_g1	MGI|MGI:98351	100	2.4e-85	20655	Sod1	GO:0043085	positive regulation of catalytic activity	biological_process	6
TRINITY_DN10940_c0_g1	MGI|MGI:98351	100	2.4e-85	20655	Sod1	GO:0043087	regulation of GTPase activity	biological_process	7
TRINITY_DN10940_c0_g1	MGI|MGI:98351	100	2.4e-85	20655	Sod1	GO:0043209	myelin sheath	cellular_component	4
TRINITY_DN10940_c0_g1	MGI|MGI:98351	100	2.4e-85	20655	Sod1	GO:0043524	negative regulation of neuron apoptotic process	biological_process	10
TRINITY_DN10940_c0_g1	MGI|MGI:98351	100	2.4e-85	20655	Sod1	GO:0045471	response to ethanol	biological_process	6
TRINITY_DN10940_c0_g1	MGI|MGI:98351	100	2.4e-85	20655	Sod1	GO:0045541	negative regulation of cholesterol biosynthetic process	biological_process	11
TRINITY_DN10940_c0_g1	MGI|MGI:98351	100	2.4e-85	20655	Sod1	GO:0045859	regulation of protein kinase activity	biological_process	10
TRINITY_DN10940_c0_g1	MGI|MGI:98351	100	2.4e-85	20655	Sod1	GO:0046688	response to copper ion	biological_process	7
TRINITY_DN10940_c0_g1	MGI|MGI:98351	100	2.4e-85	20655	Sod1	GO:0046716	muscle cell cellular homeostasis	biological_process	5
TRINITY_DN10940_c0_g1	MGI|MGI:98351	100	2.4e-85	20655	Sod1	GO:0046872	metal ion binding	molecular_function	6
TRINITY_DN10940_c0_g1	MGI|MGI:98351	100	2.4e-85	20655	Sod1	GO:0048365	Rac GTPase binding	molecular_function	10
TRINITY_DN10940_c0_g1	MGI|MGI:98351	100	2.4e-85	20655	Sod1	GO:0048678	response to axon injury	biological_process	6
TRINITY_DN10940_c0_g1	MGI|MGI:98351	100	2.4e-85	20655	Sod1	GO:0050665	hydrogen peroxide biosynthetic process	biological_process	8
TRINITY_DN10940_c0_g1	MGI|MGI:98351	100	2.4e-85	20655	Sod1	GO:0051087	chaperone binding	molecular_function	5
TRINITY_DN10940_c0_g1	MGI|MGI:98351	100	2.4e-85	20655	Sod1	GO:0051881	regulation of mitochondrial membrane potential	biological_process	6
TRINITY_DN10940_c0_g1	MGI|MGI:98351	100	2.4e-85	20655	Sod1	GO:0055114	oxidation-reduction process	biological_process	4
TRINITY_DN10940_c0_g1	MGI|MGI:98351	100	2.4e-85	20655	Sod1	GO:0060047	heart contraction	biological_process	7
TRINITY_DN10940_c0_g1	MGI|MGI:98351	100	2.4e-85	20655	Sod1	GO:0060052	neurofilament cytoskeleton organization	biological_process	8
TRINITY_DN10940_c0_g1	MGI|MGI:98351	100	2.4e-85	20655	Sod1	GO:0060087	relaxation of vascular smooth muscle	biological_process	8
TRINITY_DN10940_c0_g1	MGI|MGI:98351	100	2.4e-85	20655	Sod1	GO:0060088	auditory receptor cell stereocilium organization	biological_process	9
TRINITY_DN10940_c0_g1	MGI|MGI:98351	100	2.4e-85	20655	Sod1	GO:0072593	reactive oxygen species metabolic process	biological_process	5
TRINITY_DN10940_c0_g1	MGI|MGI:98351	100	2.4e-85	20655	Sod1	GO:1902177	positive regulation of oxidative stress-induced intrinsic apoptotic signaling pathway	biological_process	9
TRINITY_DN10945_c0_g1	FB|FBgn0264711	75	1.5e-24	2768995	CG43980	GO:0005737	cytoplasm	cellular_component	5
TRINITY_DN10945_c0_g1	FB|FBgn0264711	75	1.5e-24	2768995	CG43980	GO:0005829	cytosol	cellular_component	6
TRINITY_DN10945_c0_g1	FB|FBgn0264711	75	1.5e-24	2768995	CG43980	GO:0006950	response to stress	biological_process	4
TRINITY_DN10945_c0_g1	FB|FBgn0264711	75	1.5e-24	2768995	CG43980	GO:0019005	SCF ubiquitin ligase complex	cellular_component	7
TRINITY_DN10945_c0_g1	FB|FBgn0264711	75	1.5e-24	2768995	CG43980	GO:0022008	neurogenesis	biological_process	6
TRINITY_DN10945_c0_g1	FB|FBgn0264711	75	1.5e-24	2768995	CG43980	GO:0030162	regulation of proteolysis	biological_process	8
TRINITY_DN10945_c0_g1	FB|FBgn0264711	75	1.5e-24	2768995	CG43980	GO:0031625	ubiquitin protein ligase binding	molecular_function	7
TRINITY_DN10945_c0_g1	FB|FBgn0264711	75	1.5e-24	2768995	CG43980	GO:0043161	proteasome-mediated ubiquitin-dependent protein catabolic process	biological_process	11
TRINITY_DN10945_c0_g1	FB|FBgn0264711	75	1.5e-24	2768995	CG43980	GO:0046982	protein heterodimerization activity	molecular_function	6
TRINITY_DN10949_c0_g1	UNIPROTKB|Q7PWU2	84.8	1.4e-29	1279818	AgaP_AGAP008851	GO:0004842	ubiquitin-protein transferase activity	molecular_function	6
TRINITY_DN10949_c0_g1	UNIPROTKB|Q7PWU2	84.8	1.4e-29	1279818	AgaP_AGAP008851	GO:0005737	cytoplasm	cellular_component	5
TRINITY_DN10977_c0_g1	MGI|MGI:1353424	100	3.4e-40	30057	Timm8b	GO:0005739	mitochondrion	cellular_component	6
TRINITY_DN10977_c0_g1	MGI|MGI:1353424	100	3.4e-40	30057	Timm8b	GO:0005743	mitochondrial inner membrane	cellular_component	6
TRINITY_DN10977_c0_g1	MGI|MGI:1353424	100	3.4e-40	30057	Timm8b	GO:0015031	protein transport	biological_process	9
TRINITY_DN10977_c0_g1	MGI|MGI:1353424	100	3.4e-40	30057	Timm8b	GO:0016020	membrane	cellular_component	3
TRINITY_DN10977_c0_g1	MGI|MGI:1353424	100	3.4e-40	30057	Timm8b	GO:0046872	metal ion binding	molecular_function	6
TRINITY_DN10977_c0_g1	MGI|MGI:1353424	100	3.4e-40	30057	Timm8b	GO:0046873	metal ion transmembrane transporter activity	molecular_function	8
TRINITY_DN10977_c0_g1	MGI|MGI:1353424	100	3.4e-40	30057	Timm8b	GO:0098655	cation transmembrane transport	biological_process	8
TRINITY_DN10978_c0_g1	FB|FBgn0027343	78.6	3.1e-27	31023	fz3	GO:0003676	nucleic acid binding	molecular_function	5
TRINITY_DN10978_c0_g1	FB|FBgn0027343	78.6	3.1e-27	31023	fz3	GO:0004888	transmembrane signaling receptor activity	molecular_function	5
TRINITY_DN10978_c0_g1	FB|FBgn0027343	78.6	3.1e-27	31023	fz3	GO:0004930	G-protein coupled receptor activity	molecular_function	6
TRINITY_DN10978_c0_g1	FB|FBgn0027343	78.6	3.1e-27	31023	fz3	GO:0007163	establishment or maintenance of cell polarity	biological_process	4
TRINITY_DN10978_c0_g1	FB|FBgn0027343	78.6	3.1e-27	31023	fz3	GO:0007165	signal transduction	biological_process	4
TRINITY_DN10978_c0_g1	FB|FBgn0027343	78.6	3.1e-27	31023	fz3	GO:0016021	integral component of membrane	cellular_component	5
TRINITY_DN10978_c0_g1	FB|FBgn0027343	78.6	3.1e-27	31023	fz3	GO:0017147	Wnt-protein binding	molecular_function	5
TRINITY_DN10978_c0_g1	FB|FBgn0027343	78.6	3.1e-27	31023	fz3	GO:0035567	non-canonical Wnt signaling pathway	biological_process	8
TRINITY_DN10978_c0_g1	FB|FBgn0027343	78.6	3.1e-27	31023	fz3	GO:0042813	Wnt-activated receptor activity	molecular_function	6
TRINITY_DN10978_c0_g1	FB|FBgn0027343	78.6	3.1e-27	31023	fz3	GO:0060070	canonical Wnt signaling pathway	biological_process	8
TRINITY_DN10985_c0_g2	FB|FBgn0033697	66.2	2.5e-28	36318	Cyp6t3	GO:0005506	iron ion binding	molecular_function	8
TRINITY_DN10985_c0_g2	FB|FBgn0033697	66.2	2.5e-28	36318	Cyp6t3	GO:0006697	ecdysone biosynthetic process	biological_process	9
TRINITY_DN10985_c0_g2	FB|FBgn0033697	66.2	2.5e-28	36318	Cyp6t3	GO:0016491	oxidoreductase activity	molecular_function	4
TRINITY_DN10985_c0_g2	FB|FBgn0033697	66.2	2.5e-28	36318	Cyp6t3	GO:0016705	oxidoreductase activity, acting on paired donors, with incorporation or reduction of molecular oxygen	molecular_function	5
TRINITY_DN10985_c0_g2	FB|FBgn0033697	66.2	2.5e-28	36318	Cyp6t3	GO:0020037	heme binding	molecular_function	6
TRINITY_DN10985_c0_g2	FB|FBgn0033697	66.2	2.5e-28	36318	Cyp6t3	GO:0046680	response to DDT	biological_process	7
TRINITY_DN10985_c0_g2	FB|FBgn0033697	66.2	2.5e-28	36318	Cyp6t3	GO:0046701	insecticide catabolic process	biological_process	7
TRINITY_DN10985_c0_g2	FB|FBgn0033697	66.2	2.5e-28	36318	Cyp6t3	GO:0048638	regulation of developmental growth	biological_process	6
TRINITY_DN10985_c0_g2	FB|FBgn0033697	66.2	2.5e-28	36318	Cyp6t3	GO:0055114	oxidation-reduction process	biological_process	4
TRINITY_DN10993_c0_g1	FB|FBgn0025725	92.6	3.2e-48	38199	alphaCOP	GO:0000902	cell morphogenesis	biological_process	6
TRINITY_DN10993_c0_g1	FB|FBgn0025725	92.6	3.2e-48	38199	alphaCOP	GO:0005198	structural molecule activity	molecular_function	3
TRINITY_DN10993_c0_g1	FB|FBgn0025725	92.6	3.2e-48	38199	alphaCOP	GO:0005793	endoplasmic reticulum-Golgi intermediate compartment	cellular_component	6
TRINITY_DN10993_c0_g1	FB|FBgn0025725	92.6	3.2e-48	38199	alphaCOP	GO:0006886	intracellular protein transport	biological_process	10
TRINITY_DN10993_c0_g1	FB|FBgn0025725	92.6	3.2e-48	38199	alphaCOP	GO:0006888	ER to Golgi vesicle-mediated transport	biological_process	7
TRINITY_DN10993_c0_g1	FB|FBgn0025725	92.6	3.2e-48	38199	alphaCOP	GO:0006890	retrograde vesicle-mediated transport, Golgi to ER	biological_process	8
TRINITY_DN10993_c0_g1	FB|FBgn0025725	92.6	3.2e-48	38199	alphaCOP	GO:0006891	intra-Golgi vesicle-mediated transport	biological_process	8
TRINITY_DN10993_c0_g1	FB|FBgn0025725	92.6	3.2e-48	38199	alphaCOP	GO:0006909	phagocytosis	biological_process	7
TRINITY_DN10993_c0_g1	FB|FBgn0025725	92.6	3.2e-48	38199	alphaCOP	GO:0007112	male meiosis cytokinesis	biological_process	5
TRINITY_DN10993_c0_g1	FB|FBgn0025725	92.6	3.2e-48	38199	alphaCOP	GO:0010883	regulation of lipid storage	biological_process	5
TRINITY_DN10993_c0_g1	FB|FBgn0025725	92.6	3.2e-48	38199	alphaCOP	GO:0016192	vesicle-mediated transport	biological_process	6
TRINITY_DN10993_c0_g1	FB|FBgn0025725	92.6	3.2e-48	38199	alphaCOP	GO:0030126	COPI vesicle coat	cellular_component	8
TRINITY_DN10993_c0_g1	FB|FBgn0025725	92.6	3.2e-48	38199	alphaCOP	GO:0048812	neuron projection morphogenesis	biological_process	8
TRINITY_DN10993_c0_g1	FB|FBgn0025725	92.6	3.2e-48	38199	alphaCOP	GO:1905345	protein localization to cleavage furrow	biological_process	8
TRINITY_DN10995_c0_g1	FB|FBgn0038131	62.3	5.2e-19	41630	CG15888	GO:0003674	molecular_function	molecular_function	2
TRINITY_DN10995_c0_g1	FB|FBgn0038131	62.3	5.2e-19	41630	CG15888	GO:0005575	cellular_component	cellular_component	2
TRINITY_DN10995_c0_g1	FB|FBgn0038131	62.3	5.2e-19	41630	CG15888	GO:0008150	biological_process	biological_process	2
TRINITY_DN11002_c0_g1	FB|FBgn0030504	66	9.7e-29	32320	CG2691	GO:0003674	molecular_function	molecular_function	2
TRINITY_DN11002_c0_g1	FB|FBgn0030504	66	9.7e-29	32320	CG2691	GO:0005634	nucleus	cellular_component	6
TRINITY_DN11002_c0_g1	FB|FBgn0030504	66	9.7e-29	32320	CG2691	GO:0048812	neuron projection morphogenesis	biological_process	8
TRINITY_DN11003_c0_g2	FB|FBgn0265726	80	2.9e-18	32329	Nna1	GO:0002164	larval development	biological_process	5
TRINITY_DN11003_c0_g2	FB|FBgn0265726	80	2.9e-18	32329	Nna1	GO:0003407	neural retina development	biological_process	5
TRINITY_DN11003_c0_g2	FB|FBgn0265726	80	2.9e-18	32329	Nna1	GO:0004181	metallocarboxypeptidase activity	molecular_function	9
TRINITY_DN11003_c0_g2	FB|FBgn0265726	80	2.9e-18	32329	Nna1	GO:0005739	mitochondrion	cellular_component	6
TRINITY_DN11003_c0_g2	FB|FBgn0265726	80	2.9e-18	32329	Nna1	GO:0006508	proteolysis	biological_process	7
TRINITY_DN11003_c0_g2	FB|FBgn0265726	80	2.9e-18	32329	Nna1	GO:0007005	mitochondrion organization	biological_process	6
TRINITY_DN11003_c0_g2	FB|FBgn0265726	80	2.9e-18	32329	Nna1	GO:0008270	zinc ion binding	molecular_function	8
TRINITY_DN11005_c0_g1	FB|FBgn0041180	52.5	1.5e-17	35248	Tep4	GO:0004866	endopeptidase inhibitor activity	molecular_function	7
TRINITY_DN11005_c0_g1	FB|FBgn0041180	52.5	1.5e-17	35248	Tep4	GO:0005615	extracellular space	cellular_component	4
TRINITY_DN11005_c0_g1	FB|FBgn0041180	52.5	1.5e-17	35248	Tep4	GO:0009620	response to fungus	biological_process	7
TRINITY_DN11005_c0_g1	FB|FBgn0041180	52.5	1.5e-17	35248	Tep4	GO:0032504	multicellular organism reproduction	biological_process	4
TRINITY_DN11007_c0_g1	FB|FBgn0029167	52.2	1.4e-14	-	Hml	GO:0005576	extracellular region	cellular_component	3
TRINITY_DN11007_c0_g1	FB|FBgn0029167	52.2	1.4e-14	-	Hml	GO:0006030	chitin metabolic process	biological_process	7
TRINITY_DN11007_c0_g1	FB|FBgn0029167	52.2	1.4e-14	-	Hml	GO:0007599	hemostasis	biological_process	6
TRINITY_DN11007_c0_g1	FB|FBgn0029167	52.2	1.4e-14	-	Hml	GO:0008061	chitin binding	molecular_function	5
TRINITY_DN11007_c0_g1	FB|FBgn0029167	52.2	1.4e-14	-	Hml	GO:0035006	melanization defense response	biological_process	8
TRINITY_DN11007_c0_g1	FB|FBgn0029167	52.2	1.4e-14	-	Hml	GO:0042060	wound healing	biological_process	6
TRINITY_DN11007_c0_g1	FB|FBgn0029167	52.2	1.4e-14	-	Hml	GO:0042381	hemolymph coagulation	biological_process	6
TRINITY_DN11007_c0_g1	FB|FBgn0029167	52.2	1.4e-14	-	Hml	GO:0042803	protein homodimerization activity	molecular_function	6
TRINITY_DN11011_c0_g2	FB|FBgn0032857	87	3e-27	35309	CG10947	GO:0005634	nucleus	cellular_component	6
TRINITY_DN11011_c0_g2	FB|FBgn0032857	87	3e-27	35309	CG10947	GO:0005737	cytoplasm	cellular_component	5
TRINITY_DN11011_c0_g2	FB|FBgn0032857	87	3e-27	35309	CG10947	GO:0006417	regulation of translation	biological_process	9
TRINITY_DN11011_c0_g2	FB|FBgn0032857	87	3e-27	35309	CG10947	GO:0008757	S-adenosylmethionine-dependent methyltransferase activity	molecular_function	7
TRINITY_DN11011_c0_g4	FB|FBgn0032857	68.4	5.3e-28	35309	CG10947	GO:0005634	nucleus	cellular_component	6
TRINITY_DN11011_c0_g4	FB|FBgn0032857	68.4	5.3e-28	35309	CG10947	GO:0005737	cytoplasm	cellular_component	5
TRINITY_DN11011_c0_g4	FB|FBgn0032857	68.4	5.3e-28	35309	CG10947	GO:0006417	regulation of translation	biological_process	9
TRINITY_DN11011_c0_g4	FB|FBgn0032857	68.4	5.3e-28	35309	CG10947	GO:0008757	S-adenosylmethionine-dependent methyltransferase activity	molecular_function	7
TRINITY_DN11039_c0_g1	RGD|1307072	91.5	3e-59	288088	Ndufb4	GO:0003674	molecular_function	molecular_function	2
TRINITY_DN11039_c0_g1	RGD|1307072	91.5	3e-59	288088	Ndufb4	GO:0005575	cellular_component	cellular_component	2
TRINITY_DN11039_c0_g1	RGD|1307072	91.5	3e-59	288088	Ndufb4	GO:0005739	mitochondrion	cellular_component	6
TRINITY_DN11039_c0_g1	RGD|1307072	91.5	3e-59	288088	Ndufb4	GO:0005743	mitochondrial inner membrane	cellular_component	6
TRINITY_DN11039_c0_g1	RGD|1307072	91.5	3e-59	288088	Ndufb4	GO:0005747	mitochondrial respiratory chain complex I	cellular_component	7
TRINITY_DN11039_c0_g1	RGD|1307072	91.5	3e-59	288088	Ndufb4	GO:0006979	response to oxidative stress	biological_process	5
TRINITY_DN11039_c0_g1	RGD|1307072	91.5	3e-59	288088	Ndufb4	GO:0008137	NADH dehydrogenase (ubiquinone) activity	molecular_function	8
TRINITY_DN11039_c0_g1	RGD|1307072	91.5	3e-59	288088	Ndufb4	GO:0008150	biological_process	biological_process	2
TRINITY_DN11039_c0_g1	RGD|1307072	91.5	3e-59	288088	Ndufb4	GO:0016021	integral component of membrane	cellular_component	5
TRINITY_DN11039_c0_g1	RGD|1307072	91.5	3e-59	288088	Ndufb4	GO:0031965	nuclear membrane	cellular_component	5
TRINITY_DN11039_c0_g1	RGD|1307072	91.5	3e-59	288088	Ndufb4	GO:0032981	mitochondrial respiratory chain complex I assembly	biological_process	9
TRINITY_DN11039_c0_g1	RGD|1307072	91.5	3e-59	288088	Ndufb4	GO:0055114	oxidation-reduction process	biological_process	4
TRINITY_DN11039_c0_g1	RGD|1307072	91.5	3e-59	288088	Ndufb4	GO:0070062	extracellular exosome	cellular_component	7
TRINITY_DN11043_c0_g1	FB|FBgn0039207	70.9	3.8e-26	42928	CG5789	GO:0005524	ATP binding	molecular_function	5
TRINITY_DN11043_c0_g1	FB|FBgn0039207	70.9	3.8e-26	42928	CG5789	GO:0016020	membrane	cellular_component	3
TRINITY_DN11043_c0_g1	FB|FBgn0039207	70.9	3.8e-26	42928	CG5789	GO:0016021	integral component of membrane	cellular_component	5
TRINITY_DN11043_c0_g1	FB|FBgn0039207	70.9	3.8e-26	42928	CG5789	GO:0042626	ATPase activity, coupled to transmembrane movement of substances	molecular_function	8
TRINITY_DN11043_c0_g1	FB|FBgn0039207	70.9	3.8e-26	42928	CG5789	GO:0055085	transmembrane transport	biological_process	6
TRINITY_DN11046_c0_g1	FB|FBgn0263599	97.5	1.5e-87	39737	l(3)72Ab	GO:0000278	mitotic cell cycle	biological_process	5
TRINITY_DN11046_c0_g1	FB|FBgn0263599	97.5	1.5e-87	39737	l(3)72Ab	GO:0000381	regulation of alternative mRNA splicing, via spliceosome	biological_process	10
TRINITY_DN11046_c0_g1	FB|FBgn0263599	97.5	1.5e-87	39737	l(3)72Ab	GO:0000398	mRNA splicing, via spliceosome	biological_process	13
TRINITY_DN11046_c0_g1	FB|FBgn0263599	97.5	1.5e-87	39737	l(3)72Ab	GO:0003676	nucleic acid binding	molecular_function	5
TRINITY_DN11046_c0_g1	FB|FBgn0263599	97.5	1.5e-87	39737	l(3)72Ab	GO:0003724	RNA helicase activity	molecular_function	10
TRINITY_DN11046_c0_g1	FB|FBgn0263599	97.5	1.5e-87	39737	l(3)72Ab	GO:0004004	ATP-dependent RNA helicase activity	molecular_function	11
TRINITY_DN11046_c0_g1	FB|FBgn0263599	97.5	1.5e-87	39737	l(3)72Ab	GO:0005524	ATP binding	molecular_function	5
TRINITY_DN11046_c0_g1	FB|FBgn0263599	97.5	1.5e-87	39737	l(3)72Ab	GO:0005634	nucleus	cellular_component	6
TRINITY_DN11046_c0_g1	FB|FBgn0263599	97.5	1.5e-87	39737	l(3)72Ab	GO:0005681	spliceosomal complex	cellular_component	6
TRINITY_DN11046_c0_g1	FB|FBgn0263599	97.5	1.5e-87	39737	l(3)72Ab	GO:0007283	spermatogenesis	biological_process	7
TRINITY_DN11046_c0_g1	FB|FBgn0263599	97.5	1.5e-87	39737	l(3)72Ab	GO:0007419	ventral cord development	biological_process	6
TRINITY_DN11046_c0_g1	FB|FBgn0263599	97.5	1.5e-87	39737	l(3)72Ab	GO:0008380	RNA splicing	biological_process	10
TRINITY_DN11046_c0_g1	FB|FBgn0263599	97.5	1.5e-87	39737	l(3)72Ab	GO:0030532	small nuclear ribonucleoprotein complex	cellular_component	6
TRINITY_DN11046_c0_g1	FB|FBgn0263599	97.5	1.5e-87	39737	l(3)72Ab	GO:0071011	precatalytic spliceosome	cellular_component	7
TRINITY_DN11046_c0_g1	FB|FBgn0263599	97.5	1.5e-87	39737	l(3)72Ab	GO:0071013	catalytic step 2 spliceosome	cellular_component	7
TRINITY_DN11047_c0_g2	FB|FBgn0030087	95.5	1.3e-30	31839	CG7766	GO:0004689	phosphorylase kinase activity	molecular_function	10
TRINITY_DN11047_c0_g2	FB|FBgn0030087	95.5	1.3e-30	31839	CG7766	GO:0005516	calmodulin binding	molecular_function	5
TRINITY_DN11047_c0_g2	FB|FBgn0030087	95.5	1.3e-30	31839	CG7766	GO:0005964	phosphorylase kinase complex	cellular_component	6
TRINITY_DN11047_c0_g2	FB|FBgn0030087	95.5	1.3e-30	31839	CG7766	GO:0005977	glycogen metabolic process	biological_process	9
TRINITY_DN11047_c0_g2	FB|FBgn0030087	95.5	1.3e-30	31839	CG7766	GO:0006468	protein phosphorylation	biological_process	9
TRINITY_DN11051_c0_g1	FB|FBgn0027580	81.8	4.1e-08	36020	PCB	GO:0004075	biotin carboxylase activity	molecular_function	6
TRINITY_DN11051_c0_g1	FB|FBgn0027580	81.8	4.1e-08	36020	PCB	GO:0004736	pyruvate carboxylase activity	molecular_function	6
TRINITY_DN11051_c0_g1	FB|FBgn0027580	81.8	4.1e-08	36020	PCB	GO:0005524	ATP binding	molecular_function	5
TRINITY_DN11051_c0_g1	FB|FBgn0027580	81.8	4.1e-08	36020	PCB	GO:0005739	mitochondrion	cellular_component	6
TRINITY_DN11051_c0_g1	FB|FBgn0027580	81.8	4.1e-08	36020	PCB	GO:0005759	mitochondrial matrix	cellular_component	7
TRINITY_DN11051_c0_g1	FB|FBgn0027580	81.8	4.1e-08	36020	PCB	GO:0006090	pyruvate metabolic process	biological_process	9
TRINITY_DN11051_c0_g1	FB|FBgn0027580	81.8	4.1e-08	36020	PCB	GO:0006094	gluconeogenesis	biological_process	9
TRINITY_DN11051_c0_g1	FB|FBgn0027580	81.8	4.1e-08	36020	PCB	GO:0009374	biotin binding	molecular_function	5
TRINITY_DN11051_c0_g1	FB|FBgn0027580	81.8	4.1e-08	36020	PCB	GO:0046872	metal ion binding	molecular_function	6
TRINITY_DN11053_c1_g1	FB|FBgn0002526	68.1	2.2e-22	38723	LanA	GO:0002121	inter-male aggressive behavior	biological_process	6
TRINITY_DN11053_c1_g1	FB|FBgn0002526	68.1	2.2e-22	38723	LanA	GO:0005102	receptor binding	molecular_function	5
TRINITY_DN11053_c1_g1	FB|FBgn0002526	68.1	2.2e-22	38723	LanA	GO:0005604	basement membrane	cellular_component	6
TRINITY_DN11053_c1_g1	FB|FBgn0002526	68.1	2.2e-22	38723	LanA	GO:0007411	axon guidance	biological_process	6
TRINITY_DN11053_c1_g1	FB|FBgn0002526	68.1	2.2e-22	38723	LanA	GO:0007498	mesoderm development	biological_process	6
TRINITY_DN11053_c1_g1	FB|FBgn0002526	68.1	2.2e-22	38723	LanA	GO:0007507	heart development	biological_process	6
TRINITY_DN11053_c1_g1	FB|FBgn0002526	68.1	2.2e-22	38723	LanA	GO:0010906	regulation of glucose metabolic process	biological_process	9
TRINITY_DN11053_c1_g1	FB|FBgn0002526	68.1	2.2e-22	38723	LanA	GO:0016321	female meiosis chromosome segregation	biological_process	5
TRINITY_DN11053_c1_g1	FB|FBgn0002526	68.1	2.2e-22	38723	LanA	GO:0030155	regulation of cell adhesion	biological_process	5
TRINITY_DN11053_c1_g1	FB|FBgn0002526	68.1	2.2e-22	38723	LanA	GO:0030334	regulation of cell migration	biological_process	7
TRINITY_DN11053_c1_g1	FB|FBgn0002526	68.1	2.2e-22	38723	LanA	GO:0033627	cell adhesion mediated by integrin	biological_process	5
TRINITY_DN11053_c1_g1	FB|FBgn0002526	68.1	2.2e-22	38723	LanA	GO:0034446	substrate adhesion-dependent cell spreading	biological_process	8
TRINITY_DN11053_c1_g1	FB|FBgn0002526	68.1	2.2e-22	38723	LanA	GO:0035001	dorsal trunk growth, open tracheal system	biological_process	6
TRINITY_DN11053_c1_g1	FB|FBgn0002526	68.1	2.2e-22	38723	LanA	GO:0035011	melanotic encapsulation of foreign target	biological_process	9
TRINITY_DN11053_c1_g1	FB|FBgn0002526	68.1	2.2e-22	38723	LanA	GO:0036062	presynaptic periactive zone	cellular_component	5
TRINITY_DN11053_c1_g1	FB|FBgn0002526	68.1	2.2e-22	38723	LanA	GO:0045886	negative regulation of synaptic growth at neuromuscular junction	biological_process	8
TRINITY_DN11053_c1_g1	FB|FBgn0002526	68.1	2.2e-22	38723	LanA	GO:0045995	regulation of embryonic development	biological_process	7
TRINITY_DN11058_c0_g1	UNIPROTKB|F1ML72	98.3	2.4e-59	-	RPL34	GO:0003723	RNA binding	molecular_function	6
TRINITY_DN11058_c0_g1	UNIPROTKB|F1ML72	98.3	2.4e-59	-	RPL34	GO:0003735	structural constituent of ribosome	molecular_function	4
TRINITY_DN11058_c0_g1	UNIPROTKB|F1ML72	98.3	2.4e-59	-	RPL34	GO:0005730	nucleolus	cellular_component	6
TRINITY_DN11058_c0_g1	UNIPROTKB|F1ML72	98.3	2.4e-59	-	RPL34	GO:0005739	mitochondrion	cellular_component	6
TRINITY_DN11058_c0_g1	UNIPROTKB|F1ML72	98.3	2.4e-59	-	RPL34	GO:0006412	translation	biological_process	8
TRINITY_DN11058_c0_g1	UNIPROTKB|F1ML72	98.3	2.4e-59	-	RPL34	GO:0022625	cytosolic large ribosomal subunit	cellular_component	8
TRINITY_DN11058_c0_g1	UNIPROTKB|F1ML72	98.3	2.4e-59	-	RPL34	GO:0042254	ribosome biogenesis	biological_process	6
TRINITY_DN11058_c0_g1	UNIPROTKB|F1ML72	98.3	2.4e-59	-	RPL34	GO:0070062	extracellular exosome	cellular_component	7
TRINITY_DN11060_c0_g2	UNIPROTKB|E1BAV9	100	1e-33	-	KIF1C	GO:0003777	microtubule motor activity	molecular_function	10
TRINITY_DN11060_c0_g2	UNIPROTKB|E1BAV9	100	1e-33	-	KIF1C	GO:0005524	ATP binding	molecular_function	5
TRINITY_DN11060_c0_g2	UNIPROTKB|E1BAV9	100	1e-33	-	KIF1C	GO:0005794	Golgi apparatus	cellular_component	6
TRINITY_DN11060_c0_g2	UNIPROTKB|E1BAV9	100	1e-33	-	KIF1C	GO:0005871	kinesin complex	cellular_component	5
TRINITY_DN11060_c0_g2	UNIPROTKB|E1BAV9	100	1e-33	-	KIF1C	GO:0006890	retrograde vesicle-mediated transport, Golgi to ER	biological_process	8
TRINITY_DN11060_c0_g2	UNIPROTKB|E1BAV9	100	1e-33	-	KIF1C	GO:0007018	microtubule-based movement	biological_process	5
TRINITY_DN11060_c0_g2	UNIPROTKB|E1BAV9	100	1e-33	-	KIF1C	GO:0008017	microtubule binding	molecular_function	7
TRINITY_DN11060_c0_g2	UNIPROTKB|E1BAV9	100	1e-33	-	KIF1C	GO:0016887	ATPase activity	molecular_function	9
TRINITY_DN11060_c0_g2	UNIPROTKB|E1BAV9	100	1e-33	-	KIF1C	GO:0030705	cytoskeleton-dependent intracellular transport	biological_process	7
TRINITY_DN11060_c0_g3	UNIPROTKB|E1BAV9	100	8.5e-36	-	KIF1C	GO:0003777	microtubule motor activity	molecular_function	10
TRINITY_DN11060_c0_g3	UNIPROTKB|E1BAV9	100	8.5e-36	-	KIF1C	GO:0005524	ATP binding	molecular_function	5
TRINITY_DN11060_c0_g3	UNIPROTKB|E1BAV9	100	8.5e-36	-	KIF1C	GO:0005794	Golgi apparatus	cellular_component	6
TRINITY_DN11060_c0_g3	UNIPROTKB|E1BAV9	100	8.5e-36	-	KIF1C	GO:0005871	kinesin complex	cellular_component	5
TRINITY_DN11060_c0_g3	UNIPROTKB|E1BAV9	100	8.5e-36	-	KIF1C	GO:0006890	retrograde vesicle-mediated transport, Golgi to ER	biological_process	8
TRINITY_DN11060_c0_g3	UNIPROTKB|E1BAV9	100	8.5e-36	-	KIF1C	GO:0007018	microtubule-based movement	biological_process	5
TRINITY_DN11060_c0_g3	UNIPROTKB|E1BAV9	100	8.5e-36	-	KIF1C	GO:0008017	microtubule binding	molecular_function	7
TRINITY_DN11060_c0_g3	UNIPROTKB|E1BAV9	100	8.5e-36	-	KIF1C	GO:0016887	ATPase activity	molecular_function	9
TRINITY_DN11060_c0_g3	UNIPROTKB|E1BAV9	100	8.5e-36	-	KIF1C	GO:0030705	cytoskeleton-dependent intracellular transport	biological_process	7
TRINITY_DN11071_c0_g1	MGI|MGI:99510	100	3.1e-18	19241	Tmsb4x	GO:0003779	actin binding	molecular_function	6
TRINITY_DN11071_c0_g1	MGI|MGI:99510	100	3.1e-18	19241	Tmsb4x	GO:0003785	actin monomer binding	molecular_function	7
TRINITY_DN11071_c0_g1	MGI|MGI:99510	100	3.1e-18	19241	Tmsb4x	GO:0005515	protein binding	molecular_function	4
TRINITY_DN11071_c0_g1	MGI|MGI:99510	100	3.1e-18	19241	Tmsb4x	GO:0005615	extracellular space	cellular_component	4
TRINITY_DN11071_c0_g1	MGI|MGI:99510	100	3.1e-18	19241	Tmsb4x	GO:0005634	nucleus	cellular_component	6
TRINITY_DN11071_c0_g1	MGI|MGI:99510	100	3.1e-18	19241	Tmsb4x	GO:0005737	cytoplasm	cellular_component	5
TRINITY_DN11071_c0_g1	MGI|MGI:99510	100	3.1e-18	19241	Tmsb4x	GO:0005829	cytosol	cellular_component	6
TRINITY_DN11071_c0_g1	MGI|MGI:99510	100	3.1e-18	19241	Tmsb4x	GO:0005856	cytoskeleton	cellular_component	6
TRINITY_DN11071_c0_g1	MGI|MGI:99510	100	3.1e-18	19241	Tmsb4x	GO:0007015	actin filament organization	biological_process	6
TRINITY_DN11071_c0_g1	MGI|MGI:99510	100	3.1e-18	19241	Tmsb4x	GO:0014911	positive regulation of smooth muscle cell migration	biological_process	9
TRINITY_DN11071_c0_g1	MGI|MGI:99510	100	3.1e-18	19241	Tmsb4x	GO:0030334	regulation of cell migration	biological_process	7
TRINITY_DN11071_c0_g1	MGI|MGI:99510	100	3.1e-18	19241	Tmsb4x	GO:0031941	filamentous actin	cellular_component	4
TRINITY_DN11071_c0_g1	MGI|MGI:99510	100	3.1e-18	19241	Tmsb4x	GO:0042989	sequestering of actin monomers	biological_process	10
TRINITY_DN11071_c0_g1	MGI|MGI:99510	100	3.1e-18	19241	Tmsb4x	GO:0045893	positive regulation of transcription, DNA-templated	biological_process	9
TRINITY_DN11071_c0_g1	MGI|MGI:99510	100	3.1e-18	19241	Tmsb4x	GO:0051152	positive regulation of smooth muscle cell differentiation	biological_process	9
TRINITY_DN11079_c0_g1	FB|FBgn0004167	93	2.2e-28	38418	kst	GO:0003779	actin binding	molecular_function	6
TRINITY_DN11079_c0_g1	FB|FBgn0004167	93	2.2e-28	38418	kst	GO:0005515	protein binding	molecular_function	4
TRINITY_DN11079_c0_g1	FB|FBgn0004167	93	2.2e-28	38418	kst	GO:0005543	phospholipid binding	molecular_function	5
TRINITY_DN11079_c0_g1	FB|FBgn0004167	93	2.2e-28	38418	kst	GO:0005886	plasma membrane	cellular_component	4
TRINITY_DN11079_c0_g1	FB|FBgn0004167	93	2.2e-28	38418	kst	GO:0005912	adherens junction	cellular_component	5
TRINITY_DN11079_c0_g1	FB|FBgn0004167	93	2.2e-28	38418	kst	GO:0006897	endocytosis	biological_process	7
TRINITY_DN11079_c0_g1	FB|FBgn0004167	93	2.2e-28	38418	kst	GO:0007009	plasma membrane organization	biological_process	6
TRINITY_DN11079_c0_g1	FB|FBgn0004167	93	2.2e-28	38418	kst	GO:0008017	microtubule binding	molecular_function	7
TRINITY_DN11079_c0_g1	FB|FBgn0004167	93	2.2e-28	38418	kst	GO:0008091	spectrin	cellular_component	6
TRINITY_DN11079_c0_g1	FB|FBgn0004167	93	2.2e-28	38418	kst	GO:0008092	cytoskeletal protein binding	molecular_function	5
TRINITY_DN11079_c0_g1	FB|FBgn0004167	93	2.2e-28	38418	kst	GO:0010797	regulation of multivesicular body size involved in endosome transport	biological_process	8
TRINITY_DN11079_c0_g1	FB|FBgn0004167	93	2.2e-28	38418	kst	GO:0016324	apical plasma membrane	cellular_component	5
TRINITY_DN11079_c0_g1	FB|FBgn0004167	93	2.2e-28	38418	kst	GO:0016327	apicolateral plasma membrane	cellular_component	5
TRINITY_DN11079_c0_g1	FB|FBgn0004167	93	2.2e-28	38418	kst	GO:0030707	ovarian follicle cell development	biological_process	8
TRINITY_DN11079_c0_g1	FB|FBgn0004167	93	2.2e-28	38418	kst	GO:0032432	actin filament bundle	cellular_component	6
TRINITY_DN11079_c0_g1	FB|FBgn0004167	93	2.2e-28	38418	kst	GO:0032509	endosome transport via multivesicular body sorting pathway	biological_process	8
TRINITY_DN11079_c0_g1	FB|FBgn0004167	93	2.2e-28	38418	kst	GO:0042060	wound healing	biological_process	6
TRINITY_DN11079_c0_g1	FB|FBgn0004167	93	2.2e-28	38418	kst	GO:0045186	zonula adherens assembly	biological_process	8
TRINITY_DN11082_c0_g1	FB|FBgn0019686	66.7	5.1e-18	35288	lok	GO:0000077	DNA damage checkpoint	biological_process	7
TRINITY_DN11082_c0_g1	FB|FBgn0019686	66.7	5.1e-18	35288	lok	GO:0004672	protein kinase activity	molecular_function	7
TRINITY_DN11082_c0_g1	FB|FBgn0019686	66.7	5.1e-18	35288	lok	GO:0004674	protein serine/threonine kinase activity	molecular_function	8
TRINITY_DN11082_c0_g1	FB|FBgn0019686	66.7	5.1e-18	35288	lok	GO:0005524	ATP binding	molecular_function	5
TRINITY_DN11082_c0_g1	FB|FBgn0019686	66.7	5.1e-18	35288	lok	GO:0005634	nucleus	cellular_component	6
TRINITY_DN11082_c0_g1	FB|FBgn0019686	66.7	5.1e-18	35288	lok	GO:0006282	regulation of DNA repair	biological_process	9
TRINITY_DN11082_c0_g1	FB|FBgn0019686	66.7	5.1e-18	35288	lok	GO:0006468	protein phosphorylation	biological_process	9
TRINITY_DN11082_c0_g1	FB|FBgn0019686	66.7	5.1e-18	35288	lok	GO:0006915	apoptotic process	biological_process	6
TRINITY_DN11082_c0_g1	FB|FBgn0019686	66.7	5.1e-18	35288	lok	GO:0006919	activation of cysteine-type endopeptidase activity involved in apoptotic process	biological_process	11
TRINITY_DN11082_c0_g1	FB|FBgn0019686	66.7	5.1e-18	35288	lok	GO:0006974	cellular response to DNA damage stimulus	biological_process	6
TRINITY_DN11082_c0_g1	FB|FBgn0019686	66.7	5.1e-18	35288	lok	GO:0007281	germ cell development	biological_process	5
TRINITY_DN11082_c0_g1	FB|FBgn0019686	66.7	5.1e-18	35288	lok	GO:0008630	intrinsic apoptotic signaling pathway in response to DNA damage	biological_process	7
TRINITY_DN11082_c0_g1	FB|FBgn0019686	66.7	5.1e-18	35288	lok	GO:0018105	peptidyl-serine phosphorylation	biological_process	10
TRINITY_DN11082_c0_g1	FB|FBgn0019686	66.7	5.1e-18	35288	lok	GO:0018107	peptidyl-threonine phosphorylation	biological_process	10
TRINITY_DN11082_c0_g1	FB|FBgn0019686	66.7	5.1e-18	35288	lok	GO:0030717	oocyte karyosome formation	biological_process	6
TRINITY_DN11082_c0_g1	FB|FBgn0019686	66.7	5.1e-18	35288	lok	GO:0035234	ectopic germ cell programmed cell death	biological_process	5
TRINITY_DN11082_c0_g1	FB|FBgn0019686	66.7	5.1e-18	35288	lok	GO:0042770	signal transduction in response to DNA damage	biological_process	7
TRINITY_DN11082_c0_g1	FB|FBgn0019686	66.7	5.1e-18	35288	lok	GO:0042981	regulation of apoptotic process	biological_process	8
TRINITY_DN11082_c0_g1	FB|FBgn0019686	66.7	5.1e-18	35288	lok	GO:0044773	mitotic DNA damage checkpoint	biological_process	8
TRINITY_DN11082_c0_g1	FB|FBgn0019686	66.7	5.1e-18	35288	lok	GO:0045944	positive regulation of transcription by RNA polymerase II	biological_process	10
TRINITY_DN11082_c0_g1	FB|FBgn0019686	66.7	5.1e-18	35288	lok	GO:0050321	tau-protein kinase activity	molecular_function	8
TRINITY_DN11082_c0_g1	FB|FBgn0019686	66.7	5.1e-18	35288	lok	GO:0051091	positive regulation of DNA binding transcription factor activity	biological_process	6
TRINITY_DN11082_c0_g1	FB|FBgn0019686	66.7	5.1e-18	35288	lok	GO:0071480	cellular response to gamma radiation	biological_process	8
TRINITY_DN11082_c0_g1	FB|FBgn0019686	66.7	5.1e-18	35288	lok	GO:0072332	intrinsic apoptotic signaling pathway by p53 class mediator	biological_process	7
TRINITY_DN11083_c0_g1	UNIPROTKB|G1KXP1	53.9	8.1e-21	-	G1KXP1	GO:0000981	RNA polymerase II transcription factor activity, sequence-specific DNA binding	molecular_function	5
TRINITY_DN11083_c0_g1	UNIPROTKB|G1KXP1	53.9	8.1e-21	-	G1KXP1	GO:0003677	DNA binding	molecular_function	6
TRINITY_DN11083_c0_g1	UNIPROTKB|G1KXP1	53.9	8.1e-21	-	G1KXP1	GO:0005654	nucleoplasm	cellular_component	6
TRINITY_DN11083_c0_g1	UNIPROTKB|G1KXP1	53.9	8.1e-21	-	G1KXP1	GO:0005737	cytoplasm	cellular_component	5
TRINITY_DN11089_c1_g1	FB|FBgn0266696	60	4.6e-25	38306	Svil	GO:0003779	actin binding	molecular_function	6
TRINITY_DN11089_c1_g1	FB|FBgn0266696	60	4.6e-25	38306	Svil	GO:0005575	cellular_component	cellular_component	2
TRINITY_DN11089_c1_g1	FB|FBgn0266696	60	4.6e-25	38306	Svil	GO:0007010	cytoskeleton organization	biological_process	6
TRINITY_DN11089_c1_g1	FB|FBgn0266696	60	4.6e-25	38306	Svil	GO:0008150	biological_process	biological_process	2
TRINITY_DN11089_c1_g1	FB|FBgn0266696	60	4.6e-25	38306	Svil	GO:0051015	actin filament binding	molecular_function	7
TRINITY_DN11091_c0_g1	FB|FBgn0003137	80	7.2e-09	43872	Ppn	GO:0004222	metalloendopeptidase activity	molecular_function	8
TRINITY_DN11091_c0_g1	FB|FBgn0003137	80	7.2e-09	43872	Ppn	GO:0004867	serine-type endopeptidase inhibitor activity	molecular_function	8
TRINITY_DN11091_c0_g1	FB|FBgn0003137	80	7.2e-09	43872	Ppn	GO:0005201	extracellular matrix structural constituent	molecular_function	4
TRINITY_DN11091_c0_g1	FB|FBgn0003137	80	7.2e-09	43872	Ppn	GO:0005604	basement membrane	cellular_component	6
[truncated: 91,523 more rows]
