# Supplementary material for: Heat Shock Protein Genes Affect the Rapid Cold Hardening Ability of Two Invasive Tephritids
Source: Insects. 2024 Jan 29;15(2):90. doi: 10.3390/insects15020090 (PMC10889258; doi:10.3390/insects15020090)
Supplement: Supplementary file 1 [file insects-15-00090-s001.zip › annotation/KEGG/KEGG_annotation.xlsx]

## Sheet: Sheet1
Query	KEGG_hit	KEGG_identity	KEGG_evalue	GeneName	GeneDescription	KOEntry	KODescription	EC	PathwayEntry	PathwayDefinition	KEGGLevel1	KEGGLevel2
TRINITY_DN10013_c0_g1	nve:NEMVE_v1g100198	35.1	5.9e-07	NA	NA	NA	NA	NA	NA	NA	NA	NA
TRINITY_DN10023_c0_g1	mde:101898213	92.4	2.8e-36	NA	NA	NA	NA	NA	NA	NA	NA	NA
TRINITY_DN10026_c0_g1	cfa:478904	100	4.2e-48	RPL37A	60S ribosomal protein L37a	K02921	large subunit ribosomal protein L37Ae	-	cfa03010	Ribosome	Genetic Information Processing	Translation
TRINITY_DN1003_c0_g1	dvi:Dvir_GJ19051	88.2	8.2e-29	NA	NA	NA	NA	NA	NA	NA	NA	NA
TRINITY_DN10048_c0_g2	dgr:Dgri_GH20888	50.8	8.7e-07	NA	NA	NA	NA	NA	NA	NA	NA	NA
TRINITY_DN10060_c0_g1	mde:101897637	93.8	2.4e-42	-	inositol 1	K04958	inositol 1,4,5-triphosphate receptor type 1	-	mde04070	Phosphatidylinositol signaling system	Environmental Information Processing	Signal transduction
TRINITY_DN10060_c0_g1	mde:101897637	93.8	2.4e-42	-	inositol 1	K04958	inositol 1,4,5-triphosphate receptor type 1	-	mde04140	Autophagy - animal	Cellular Processes	Transport and catabolism
TRINITY_DN10060_c0_g1	mde:101897637	93.8	2.4e-42	-	inositol 1	K04958	inositol 1,4,5-triphosphate receptor type 1	-	mde04745	Phototransduction - fly	Organismal Systems	Sensory system
TRINITY_DN10065_c0_g1	dmo:Dmoj_GI10520	79.2	1.6e-28	-	uncharacterized protein	K00665	fatty acid synthase, animal type	EC:2.3.1.85	dmo00061	Fatty acid biosynthesis	Metabolism	Lipid metabolism
TRINITY_DN10124_c0_g1	dpo:Dpse_GA26307	54.5	3e-19	-	uncharacterized protein	K05087	insulin-like growth factor 1 receptor	EC:2.7.10.1	dpo04068	FoxO signaling pathway	Environmental Information Processing	Signal transduction
TRINITY_DN10124_c0_g1	dpo:Dpse_GA26307	54.5	3e-19	-	uncharacterized protein	K05087	insulin-like growth factor 1 receptor	EC:2.7.10.1	dpo04150	mTOR signaling pathway	Environmental Information Processing	Signal transduction
TRINITY_DN10124_c0_g1	dpo:Dpse_GA26307	54.5	3e-19	-	uncharacterized protein	K05087	insulin-like growth factor 1 receptor	EC:2.7.10.1	dpo04144	Endocytosis	Cellular Processes	Transport and catabolism
TRINITY_DN10124_c0_g1	dpo:Dpse_GA26307	54.5	3e-19	-	uncharacterized protein	K05087	insulin-like growth factor 1 receptor	EC:2.7.10.1	dpo04140	Autophagy - animal	Cellular Processes	Transport and catabolism
TRINITY_DN10124_c0_g1	dpo:Dpse_GA26307	54.5	3e-19	-	uncharacterized protein	K05087	insulin-like growth factor 1 receptor	EC:2.7.10.1	dpo04213	Longevity regulating pathway - multiple species	Organismal Systems	Aging
TRINITY_DN1012_c0_g1	mmu:20190	97	3.3e-34	Ryr1	ryanodine receptor 1, skeletal muscle	K04961	ryanodine receptor 1	-	mmu04371	Apelin signaling pathway	Environmental Information Processing	Signal transduction
TRINITY_DN1012_c0_g1	mmu:20190	97	3.3e-34	Ryr1	ryanodine receptor 1, skeletal muscle	K04961	ryanodine receptor 1	-	mmu04020	Calcium signaling pathway	Environmental Information Processing	Signal transduction
TRINITY_DN1012_c0_g1	mmu:20190	97	3.3e-34	Ryr1	ryanodine receptor 1, skeletal muscle	K04961	ryanodine receptor 1	-	mmu04921	Oxytocin signaling pathway	Organismal Systems	Endocrine system
TRINITY_DN1012_c0_g1	mmu:20190	97	3.3e-34	Ryr1	ryanodine receptor 1, skeletal muscle	K04961	ryanodine receptor 1	-	mmu04730	Long-term depression	Organismal Systems	Nervous system
TRINITY_DN1012_c0_g1	mmu:20190	97	3.3e-34	Ryr1	ryanodine receptor 1, skeletal muscle	K04961	ryanodine receptor 1	-	mmu04713	Circadian entrainment	Organismal Systems	Environmental adaptation
TRINITY_DN10131_c0_g2	dvi:Dvir_GJ14456	58.6	3.9e-13	NA	NA	NA	NA	NA	NA	NA	NA	NA
TRINITY_DN10133_c0_g1	hsa:6138	100	1.5e-40	RPL15	ribosomal protein L15	K02877	large subunit ribosomal protein L15e	-	hsa03010	Ribosome	Genetic Information Processing	Translation
TRINITY_DN10133_c0_g2	hsa:6138	100	1.8e-117	RPL15	ribosomal protein L15	K02877	large subunit ribosomal protein L15e	-	hsa03010	Ribosome	Genetic Information Processing	Translation
TRINITY_DN10192_c0_g1	mde:101892762	66.3	8.4e-24	NA	NA	NA	NA	NA	NA	NA	NA	NA
TRINITY_DN10205_c0_g1	dpx:DAPPUDRAFT_232498	62.3	4.8e-11	-	hypothetical protein	K06255	heparan sulfate proteoglycan 2 (perlecan)	-	dpx04512	ECM-receptor interaction	Environmental Information Processing	Signaling molecules and interaction
TRINITY_DN10208_c0_g2	rno:502317	100	1.4e-39	NA	NA	NA	NA	NA	NA	NA	NA	NA
TRINITY_DN10209_c1_g1	dme:Dmel_CG32346	70.7	7.5e-23	NA	NA	NA	NA	NA	NA	NA	NA	NA
TRINITY_DN10219_c0_g1	dmo:Dmoj_GI12752	85.3	1.7e-11	NA	NA	NA	NA	NA	NA	NA	NA	NA
TRINITY_DN10241_c0_g1	mde:101899809	61.3	6.2e-34	NA	NA	NA	NA	NA	NA	NA	NA	NA
TRINITY_DN10247_c0_g1	spu:590007	39.8	4.1e-17	NA	NA	NA	NA	NA	NA	NA	NA	NA
TRINITY_DN10252_c0_g1	rno:360887	100	5.7e-40	NA	NA	NA	NA	NA	NA	NA	NA	NA
TRINITY_DN10263_c0_g1	dme:Dmel_CG5092	100	3.1e-44	Tor	target of rapamycin, isoform A	K07203	serine/threonine-protein kinase mTOR	EC:2.7.11.1	dme04150	mTOR signaling pathway	Environmental Information Processing	Signal transduction
TRINITY_DN10263_c0_g1	dme:Dmel_CG5092	100	3.1e-44	Tor	target of rapamycin, isoform A	K07203	serine/threonine-protein kinase mTOR	EC:2.7.11.1	dme04140	Autophagy - animal	Cellular Processes	Transport and catabolism
TRINITY_DN10263_c0_g1	dme:Dmel_CG5092	100	3.1e-44	Tor	target of rapamycin, isoform A	K07203	serine/threonine-protein kinase mTOR	EC:2.7.11.1	dme04136	Autophagy - other eukaryotes	Cellular Processes	Transport and catabolism
TRINITY_DN10263_c0_g1	dme:Dmel_CG5092	100	3.1e-44	Tor	target of rapamycin, isoform A	K07203	serine/threonine-protein kinase mTOR	EC:2.7.11.1	dme04213	Longevity regulating pathway - multiple species	Organismal Systems	Aging
TRINITY_DN10263_c0_g2	mde:101893055	95.8	5.9e-33	-	target of rapamycin	K07203	serine/threonine-protein kinase mTOR	EC:2.7.11.1	mde04150	mTOR signaling pathway	Environmental Information Processing	Signal transduction
TRINITY_DN10263_c0_g2	mde:101893055	95.8	5.9e-33	-	target of rapamycin	K07203	serine/threonine-protein kinase mTOR	EC:2.7.11.1	mde04140	Autophagy - animal	Cellular Processes	Transport and catabolism
TRINITY_DN10263_c0_g2	mde:101893055	95.8	5.9e-33	-	target of rapamycin	K07203	serine/threonine-protein kinase mTOR	EC:2.7.11.1	mde04136	Autophagy - other eukaryotes	Cellular Processes	Transport and catabolism
TRINITY_DN10263_c0_g2	mde:101893055	95.8	5.9e-33	-	target of rapamycin	K07203	serine/threonine-protein kinase mTOR	EC:2.7.11.1	mde04213	Longevity regulating pathway - multiple species	Organismal Systems	Aging
TRINITY_DN10264_c0_g1	dpo:Dpse_GA16214	92.9	4.4e-40	-	uncharacterized protein	K12874	intron-binding protein aquarius	-	dpo03040	Spliceosome	Genetic Information Processing	Transcription
TRINITY_DN10309_c0_g1	dpo:Dpse_GA11331	98.6	7.1e-31	NA	NA	NA	NA	NA	NA	NA	NA	NA
TRINITY_DN10310_c0_g1	dwi:Dwil_GK16984	51.4	2.1e-09	NA	NA	NA	NA	NA	NA	NA	NA	NA
TRINITY_DN10314_c0_g1	soc:105203144	44.6	6.5e-11	NA	NA	NA	NA	NA	NA	NA	NA	NA
TRINITY_DN10314_c0_g2	mde:101887716	49.6	1.2e-26	NA	NA	NA	NA	NA	NA	NA	NA	NA
TRINITY_DN10325_c0_g1	aju:106983127	92.5	3.3e-22	MYH14	myosin heavy chain 14	K10352	myosin heavy chain	-	aju04530	Tight junction	Cellular Processes	Cellular community - eukaryotes
TRINITY_DN10325_c0_g2	mmu:17709	91.7	1.7e-104	COX2	cytochrome c oxidase subunit II	K02261	cytochrome c oxidase subunit 2	-	mmu00190	Oxidative phosphorylation	Metabolism	Energy metabolism
TRINITY_DN10325_c0_g2	mmu:17709	91.7	1.7e-104	COX2	cytochrome c oxidase subunit II	K02261	cytochrome c oxidase subunit 2	-	mmu04260	Cardiac muscle contraction	Organismal Systems	Circulatory system
TRINITY_DN10325_c0_g2	mmu:17709	91.7	1.7e-104	COX2	cytochrome c oxidase subunit II	K02261	cytochrome c oxidase subunit 2	-	mmu04714	Thermogenesis	Organismal Systems	Environmental adaptation
TRINITY_DN10325_c0_g2	mmu:17709	91.7	1.7e-104	COX2	cytochrome c oxidase subunit II	K02261	cytochrome c oxidase subunit 2	-	mmu05010	Alzheimer disease	Human Diseases	Neurodegenerative diseases
TRINITY_DN10325_c0_g2	mmu:17709	91.7	1.7e-104	COX2	cytochrome c oxidase subunit II	K02261	cytochrome c oxidase subunit 2	-	mmu05012	Parkinson disease	Human Diseases	Neurodegenerative diseases
TRINITY_DN10325_c0_g2	mmu:17709	91.7	1.7e-104	COX2	cytochrome c oxidase subunit II	K02261	cytochrome c oxidase subunit 2	-	mmu05016	Huntington disease	Human Diseases	Neurodegenerative diseases
TRINITY_DN10325_c0_g2	mmu:17709	91.7	1.7e-104	COX2	cytochrome c oxidase subunit II	K02261	cytochrome c oxidase subunit 2	-	mmu04932	Non-alcoholic fatty liver disease (NAFLD)	Human Diseases	Endocrine and metabolic diseases
TRINITY_DN10325_c0_g3	rno:26198	92.4	2.4e-103	COX2	COXII	K02261	cytochrome c oxidase subunit 2	-	rno00190	Oxidative phosphorylation	Metabolism	Energy metabolism
TRINITY_DN10325_c0_g3	rno:26198	92.4	2.4e-103	COX2	COXII	K02261	cytochrome c oxidase subunit 2	-	rno04260	Cardiac muscle contraction	Organismal Systems	Circulatory system
TRINITY_DN10325_c0_g3	rno:26198	92.4	2.4e-103	COX2	COXII	K02261	cytochrome c oxidase subunit 2	-	rno04714	Thermogenesis	Organismal Systems	Environmental adaptation
TRINITY_DN10325_c0_g3	rno:26198	92.4	2.4e-103	COX2	COXII	K02261	cytochrome c oxidase subunit 2	-	rno05010	Alzheimer disease	Human Diseases	Neurodegenerative diseases
TRINITY_DN10325_c0_g3	rno:26198	92.4	2.4e-103	COX2	COXII	K02261	cytochrome c oxidase subunit 2	-	rno05012	Parkinson disease	Human Diseases	Neurodegenerative diseases
TRINITY_DN10325_c0_g3	rno:26198	92.4	2.4e-103	COX2	COXII	K02261	cytochrome c oxidase subunit 2	-	rno05016	Huntington disease	Human Diseases	Neurodegenerative diseases
TRINITY_DN10325_c0_g3	rno:26198	92.4	2.4e-103	COX2	COXII	K02261	cytochrome c oxidase subunit 2	-	rno04932	Non-alcoholic fatty liver disease (NAFLD)	Human Diseases	Endocrine and metabolic diseases
TRINITY_DN10333_c0_g2	aplc:110989800	39.4	2e-06	NA	NA	NA	NA	NA	NA	NA	NA	NA
TRINITY_DN10334_c0_g1	mde:101901631	53.4	3.1e-10	NA	NA	NA	NA	NA	NA	NA	NA	NA
TRINITY_DN10337_c0_g2	hsa:3184	100	7.6e-14	NA	NA	NA	NA	NA	NA	NA	NA	NA
TRINITY_DN10342_c0_g1	dmo:Dmoj_GI23575	88	1.6e-43	-	uncharacterized protein	K00281	glycine dehydrogenase	EC:1.4.4.2	dmo00630	Glyoxylate and dicarboxylate metabolism	Metabolism	Carbohydrate metabolism
TRINITY_DN10342_c0_g1	dmo:Dmoj_GI23575	88	1.6e-43	-	uncharacterized protein	K00281	glycine dehydrogenase	EC:1.4.4.2	dmo00260	Glycine, serine and threonine metabolism	Metabolism	Amino acid metabolism
TRINITY_DN10344_c0_g1	dmo:Dmoj_GI18496	83.7	5.9e-40	NA	NA	NA	NA	NA	NA	NA	NA	NA
TRINITY_DN10344_c0_g2	dvi:Dvir_GJ21359	48.8	1.9e-08	NA	NA	NA	NA	NA	NA	NA	NA	NA
TRINITY_DN10344_c0_g3	dmo:Dmoj_GI18496	85.7	7.7e-30	NA	NA	NA	NA	NA	NA	NA	NA	NA
TRINITY_DN10351_c0_g1	tut:107366037	35.9	4.9e-24	-	putative glucosylceramidase 4	K01201	glucosylceramidase	EC:3.2.1.45	tut00600	Sphingolipid metabolism	Metabolism	Lipid metabolism
TRINITY_DN10351_c0_g1	tut:107366037	35.9	4.9e-24	-	putative glucosylceramidase 4	K01201	glucosylceramidase	EC:3.2.1.45	tut00511	Other glycan degradation	Metabolism	Glycan biosynthesis and metabolism
TRINITY_DN10351_c0_g1	tut:107366037	35.9	4.9e-24	-	putative glucosylceramidase 4	K01201	glucosylceramidase	EC:3.2.1.45	tut04142	Lysosome	Cellular Processes	Transport and catabolism
TRINITY_DN10357_c0_g1	hsa:9168	100	1e-14	NA	NA	NA	NA	NA	NA	NA	NA	NA
TRINITY_DN10368_c0_g1	ngi:103744809	100	2e-69	Rpl28	ribosomal protein L28	K02903	large subunit ribosomal protein L28e	-	ngi03010	Ribosome	Genetic Information Processing	Translation
TRINITY_DN10375_c0_g1	mde:101899058	83.1	3.5e-22	-	baculoviral IAP repeat-containing protein 6	K10586	baculoviral IAP repeat-containing protein 6 (apollon)	EC:2.3.2.23	mde04120	Ubiquitin mediated proteolysis	Genetic Information Processing	Folding, sorting and degradation
TRINITY_DN10375_c0_g1	mde:101899058	83.1	3.5e-22	-	baculoviral IAP repeat-containing protein 6	K10586	baculoviral IAP repeat-containing protein 6 (apollon)	EC:2.3.2.23	mde04214	Apoptosis - fly	Cellular Processes	Cell growth and death
TRINITY_DN10375_c0_g1	mde:101899058	83.1	3.5e-22	-	baculoviral IAP repeat-containing protein 6	K10586	baculoviral IAP repeat-containing protein 6 (apollon)	EC:2.3.2.23	mde04215	Apoptosis - multiple species	Cellular Processes	Cell growth and death
TRINITY_DN10378_c0_g2	dpo:Dpse_GA10969	58.8	6.6e-13	NA	NA	NA	NA	NA	NA	NA	NA	NA
TRINITY_DN10385_c0_g1	crg:105332571	48.3	1.2e-13	NA	NA	NA	NA	NA	NA	NA	NA	NA
TRINITY_DN10387_c0_g1	mmu:17992	100	9e-43	Ndufa4	Ndufa4, mitochondrial complex associated	K03948	NADH dehydrogenase (ubiquinone) 1 alpha subcomplex subunit 4	-	mmu00190	Oxidative phosphorylation	Metabolism	Energy metabolism
TRINITY_DN10387_c0_g1	mmu:17992	100	9e-43	Ndufa4	Ndufa4, mitochondrial complex associated	K03948	NADH dehydrogenase (ubiquinone) 1 alpha subcomplex subunit 4	-	mmu04723	Retrograde endocannabinoid signaling	Organismal Systems	Nervous system
TRINITY_DN10387_c0_g1	mmu:17992	100	9e-43	Ndufa4	Ndufa4, mitochondrial complex associated	K03948	NADH dehydrogenase (ubiquinone) 1 alpha subcomplex subunit 4	-	mmu04714	Thermogenesis	Organismal Systems	Environmental adaptation
TRINITY_DN10387_c0_g1	mmu:17992	100	9e-43	Ndufa4	Ndufa4, mitochondrial complex associated	K03948	NADH dehydrogenase (ubiquinone) 1 alpha subcomplex subunit 4	-	mmu05010	Alzheimer disease	Human Diseases	Neurodegenerative diseases
TRINITY_DN10387_c0_g1	mmu:17992	100	9e-43	Ndufa4	Ndufa4, mitochondrial complex associated	K03948	NADH dehydrogenase (ubiquinone) 1 alpha subcomplex subunit 4	-	mmu05012	Parkinson disease	Human Diseases	Neurodegenerative diseases
TRINITY_DN10387_c0_g1	mmu:17992	100	9e-43	Ndufa4	Ndufa4, mitochondrial complex associated	K03948	NADH dehydrogenase (ubiquinone) 1 alpha subcomplex subunit 4	-	mmu05016	Huntington disease	Human Diseases	Neurodegenerative diseases
TRINITY_DN10387_c0_g1	mmu:17992	100	9e-43	Ndufa4	Ndufa4, mitochondrial complex associated	K03948	NADH dehydrogenase (ubiquinone) 1 alpha subcomplex subunit 4	-	mmu04932	Non-alcoholic fatty liver disease (NAFLD)	Human Diseases	Endocrine and metabolic diseases
TRINITY_DN10395_c0_g1	mmu:14775	99.5	8.1e-115	Gpx1	glutathione peroxidase 1	K00432	glutathione peroxidase	EC:1.11.1.9	mmu00590	Arachidonic acid metabolism	Metabolism	Lipid metabolism
TRINITY_DN10395_c0_g1	mmu:14775	99.5	8.1e-115	Gpx1	glutathione peroxidase 1	K00432	glutathione peroxidase	EC:1.11.1.9	mmu00480	Glutathione metabolism	Metabolism	Metabolism of other amino acids
TRINITY_DN10395_c0_g1	mmu:14775	99.5	8.1e-115	Gpx1	glutathione peroxidase 1	K00432	glutathione peroxidase	EC:1.11.1.9	mmu04918	Thyroid hormone synthesis	Organismal Systems	Endocrine system
TRINITY_DN10395_c0_g1	mmu:14775	99.5	8.1e-115	Gpx1	glutathione peroxidase 1	K00432	glutathione peroxidase	EC:1.11.1.9	mmu05014	Amyotrophic lateral sclerosis (ALS)	Human Diseases	Neurodegenerative diseases
TRINITY_DN10395_c0_g1	mmu:14775	99.5	8.1e-115	Gpx1	glutathione peroxidase 1	K00432	glutathione peroxidase	EC:1.11.1.9	mmu05016	Huntington disease	Human Diseases	Neurodegenerative diseases
TRINITY_DN10409_c0_g1	mmu:68015	100	1.5e-30	NA	NA	NA	NA	NA	NA	NA	NA	NA
TRINITY_DN10412_c0_g1	mde:101890848	91.5	3.4e-37	NA	NA	NA	NA	NA	NA	NA	NA	NA
TRINITY_DN10419_c0_g1	dmo:Dmoj_GI15973	87.5	9e-06	NA	NA	NA	NA	NA	NA	NA	NA	NA
TRINITY_DN10441_c0_g1	pvt:110075171	63.3	4.5e-09	NA	NA	NA	NA	NA	NA	NA	NA	NA
TRINITY_DN10450_c0_g1	mde:101897077	43.2	1.2e-12	-	midasin	K14572	midasin	-	mde03008	Ribosome biogenesis in eukaryotes	Genetic Information Processing	Translation
TRINITY_DN10454_c0_g1	dan:Dana_GF24711	83.3	7.4e-28	-	uncharacterized protein	K10413	dynein heavy chain 1, cytosolic	-	dan04145	Phagosome	Cellular Processes	Transport and catabolism
TRINITY_DN10477_c0_g1	phd:102318579	98.5	1.3e-68	RPL32	ribosomal protein L32	K02912	large subunit ribosomal protein L32e	-	phd03010	Ribosome	Genetic Information Processing	Translation
TRINITY_DN10486_c0_g1	der:Dere_GG22109	88.2	3.1e-54	-	uncharacterized protein	K01196	glycogen debranching enzyme	EC:2.4.1.25 3.2.1.33	der00500	Starch and sucrose metabolism	Metabolism	Carbohydrate metabolism
TRINITY_DN104_c0_g1	phd:102339308	98.3	2.4e-23	-	uncharacterized LOC102339308	K12837	splicing factor U2AF 65 kDa subunit	-	phd03040	Spliceosome	Genetic Information Processing	Transcription
TRINITY_DN10503_c0_g1	hsa:84557	100	9.1e-34	MAP1LC3A	microtubule associated protein 1 light chain 3 alpha	K10435	microtubule-associated protein 1 light chain	-	hsa04216	Ferroptosis	Cellular Processes	Cell growth and death
TRINITY_DN10506_c0_g1	lgi:LOTGIDRAFT_154132	61.1	8e-34	NA	NA	NA	NA	NA	NA	NA	NA	NA
TRINITY_DN10518_c1_g2	mde:101895198	80.3	8.9e-26	NA	NA	NA	NA	NA	NA	NA	NA	NA
TRINITY_DN10544_c0_g1	mde:101894579	93.4	3.3e-34	-	putative U5 small nuclear ribonucleoprotein 200 kDa helicase	K12854	pre-mRNA-splicing helicase BRR2	EC:3.6.4.13	mde03040	Spliceosome	Genetic Information Processing	Transcription
TRINITY_DN10558_c0_g1	dpo:Dpse_GA21612	74.2	5.4e-31	NA	NA	NA	NA	NA	NA	NA	NA	NA
TRINITY_DN10559_c0_g1	mmu:66043	99.4	2e-73	Atp5d	ATP synthase, H+ transporting, mitochondrial F1 complex, delta subunit	K02134	F-type H+-transporting ATPase subunit delta	-	mmu00190	Oxidative phosphorylation	Metabolism	Energy metabolism
TRINITY_DN10559_c0_g1	mmu:66043	99.4	2e-73	Atp5d	ATP synthase, H+ transporting, mitochondrial F1 complex, delta subunit	K02134	F-type H+-transporting ATPase subunit delta	-	mmu04714	Thermogenesis	Organismal Systems	Environmental adaptation
TRINITY_DN10559_c0_g1	mmu:66043	99.4	2e-73	Atp5d	ATP synthase, H+ transporting, mitochondrial F1 complex, delta subunit	K02134	F-type H+-transporting ATPase subunit delta	-	mmu05010	Alzheimer disease	Human Diseases	Neurodegenerative diseases
TRINITY_DN10559_c0_g1	mmu:66043	99.4	2e-73	Atp5d	ATP synthase, H+ transporting, mitochondrial F1 complex, delta subunit	K02134	F-type H+-transporting ATPase subunit delta	-	mmu05012	Parkinson disease	Human Diseases	Neurodegenerative diseases
TRINITY_DN10559_c0_g1	mmu:66043	99.4	2e-73	Atp5d	ATP synthase, H+ transporting, mitochondrial F1 complex, delta subunit	K02134	F-type H+-transporting ATPase subunit delta	-	mmu05016	Huntington disease	Human Diseases	Neurodegenerative diseases
TRINITY_DN10563_c0_g1	mde:101891400	85.1	6.6e-32	NA	NA	NA	NA	NA	NA	NA	NA	NA
TRINITY_DN10570_c0_g1	mde:101900664	98.6	6.1e-35	-	dynein heavy chain	K10413	dynein heavy chain 1, cytosolic	-	mde04145	Phagosome	Cellular Processes	Transport and catabolism
TRINITY_DN10572_c0_g1	der:Dere_GG20798	94	2e-30	NA	NA	NA	NA	NA	NA	NA	NA	NA
TRINITY_DN1057_c0_g1	mmu:54381	100	3.2e-31	NA	NA	NA	NA	NA	NA	NA	NA	NA
TRINITY_DN10599_c0_g1	mmu:59008	100	7e-31	Anapc5	anaphase-promoting complex subunit 5	K03352	anaphase-promoting complex subunit 5	-	mmu04120	Ubiquitin mediated proteolysis	Genetic Information Processing	Folding, sorting and degradation
TRINITY_DN10599_c0_g1	mmu:59008	100	7e-31	Anapc5	anaphase-promoting complex subunit 5	K03352	anaphase-promoting complex subunit 5	-	mmu04110	Cell cycle	Cellular Processes	Cell growth and death
TRINITY_DN10599_c0_g1	mmu:59008	100	7e-31	Anapc5	anaphase-promoting complex subunit 5	K03352	anaphase-promoting complex subunit 5	-	mmu04114	Oocyte meiosis	Cellular Processes	Cell growth and death
TRINITY_DN10599_c0_g1	mmu:59008	100	7e-31	Anapc5	anaphase-promoting complex subunit 5	K03352	anaphase-promoting complex subunit 5	-	mmu04657	IL-17 signaling pathway	Organismal Systems	Immune system
TRINITY_DN10599_c0_g1	mmu:59008	100	7e-31	Anapc5	anaphase-promoting complex subunit 5	K03352	anaphase-promoting complex subunit 5	-	mmu04914	Progesterone-mediated oocyte maturation	Organismal Systems	Endocrine system
TRINITY_DN10599_c0_g1	mmu:59008	100	7e-31	Anapc5	anaphase-promoting complex subunit 5	K03352	anaphase-promoting complex subunit 5	-	mmu05166	HTLV-I infection	Human Diseases	Infectious diseases
TRINITY_DN10599_c0_g3	mmu:59008	100	8.7e-48	Anapc5	anaphase-promoting complex subunit 5	K03352	anaphase-promoting complex subunit 5	-	mmu04120	Ubiquitin mediated proteolysis	Genetic Information Processing	Folding, sorting and degradation
TRINITY_DN10599_c0_g3	mmu:59008	100	8.7e-48	Anapc5	anaphase-promoting complex subunit 5	K03352	anaphase-promoting complex subunit 5	-	mmu04110	Cell cycle	Cellular Processes	Cell growth and death
TRINITY_DN10599_c0_g3	mmu:59008	100	8.7e-48	Anapc5	anaphase-promoting complex subunit 5	K03352	anaphase-promoting complex subunit 5	-	mmu04114	Oocyte meiosis	Cellular Processes	Cell growth and death
TRINITY_DN10599_c0_g3	mmu:59008	100	8.7e-48	Anapc5	anaphase-promoting complex subunit 5	K03352	anaphase-promoting complex subunit 5	-	mmu04657	IL-17 signaling pathway	Organismal Systems	Immune system
TRINITY_DN10599_c0_g3	mmu:59008	100	8.7e-48	Anapc5	anaphase-promoting complex subunit 5	K03352	anaphase-promoting complex subunit 5	-	mmu04914	Progesterone-mediated oocyte maturation	Organismal Systems	Endocrine system
TRINITY_DN10599_c0_g3	mmu:59008	100	8.7e-48	Anapc5	anaphase-promoting complex subunit 5	K03352	anaphase-promoting complex subunit 5	-	mmu05166	HTLV-I infection	Human Diseases	Infectious diseases
TRINITY_DN10618_c0_g1	mde:101888580	78.6	1.9e-28	-	Niemann-Pick type protein homolog 1B	K12385	Niemann-Pick C1 protein	-	mde04142	Lysosome	Cellular Processes	Transport and catabolism
TRINITY_DN10650_c0_g1	dse:Dsec_GM20664	83.2	1.2e-46	NA	NA	NA	NA	NA	NA	NA	NA	NA
TRINITY_DN10668_c0_g1	mde:101889347	50.8	9e-12	-	collagen alpha-1(I) chain	K19719	collagen, type II, alpha	-	mde04512	ECM-receptor interaction	Environmental Information Processing	Signaling molecules and interaction
TRINITY_DN10678_c0_g1	dgr:Dgri_GH13617	77.9	7.5e-45	-	GH13617 gene product from transcript GH13617-RA	K12311	lysosomal alpha-mannosidase	EC:3.2.1.24	dgr00511	Other glycan degradation	Metabolism	Glycan biosynthesis and metabolism
TRINITY_DN10678_c0_g1	dgr:Dgri_GH13617	77.9	7.5e-45	-	GH13617 gene product from transcript GH13617-RA	K12311	lysosomal alpha-mannosidase	EC:3.2.1.24	dgr04142	Lysosome	Cellular Processes	Transport and catabolism
TRINITY_DN10682_c0_g1	mde:101890762	88.2	2e-09	-	probable histone-lysine N-methyltransferase CG1716	K11423	histone-lysine N-methyltransferase SETD2	EC:2.1.1.43	mde00310	Lysine degradation	Metabolism	Amino acid metabolism
TRINITY_DN10687_c0_g1	mde:101892948	51.9	8.6e-17	-	tetratricopeptide repeat protein 37	K12600	superkiller protein 3	-	mde03018	RNA degradation	Genetic Information Processing	Folding, sorting and degradation
TRINITY_DN10694_c0_g1	mde:101895788	74.2	6e-25	NA	NA	NA	NA	NA	NA	NA	NA	NA
TRINITY_DN10709_c0_g1	mmu:57423	100	1.2e-43	Atp5j2	ATP synthase, H+ transporting, mitochondrial F0 complex, subunit F2	K02130	F-type H+-transporting ATPase subunit f	-	mmu00190	Oxidative phosphorylation	Metabolism	Energy metabolism
TRINITY_DN10709_c0_g1	mmu:57423	100	1.2e-43	Atp5j2	ATP synthase, H+ transporting, mitochondrial F0 complex, subunit F2	K02130	F-type H+-transporting ATPase subunit f	-	mmu04714	Thermogenesis	Organismal Systems	Environmental adaptation
TRINITY_DN10724_c0_g1	mde:101890774	73.6	5.4e-31	NA	NA	NA	NA	NA	NA	NA	NA	NA
TRINITY_DN10731_c0_g1	mde:101891400	94.6	9.2e-34	NA	NA	NA	NA	NA	NA	NA	NA	NA
TRINITY_DN10733_c0_g1	hsa:4836	100	2.5e-22	NA	NA	NA	NA	NA	NA	NA	NA	NA
TRINITY_DN10737_c0_g2	dwi:Dwil_GK24721	78.8	1.3e-23	NA	NA	NA	NA	NA	NA	NA	NA	NA
TRINITY_DN10747_c0_g1	mmu:66913	100	3.8e-48	NA	NA	NA	NA	NA	NA	NA	NA	NA
TRINITY_DN10753_c0_g1	mde:101893055	89.5	2e-41	-	target of rapamycin	K07203	serine/threonine-protein kinase mTOR	EC:2.7.11.1	mde04150	mTOR signaling pathway	Environmental Information Processing	Signal transduction
TRINITY_DN10753_c0_g1	mde:101893055	89.5	2e-41	-	target of rapamycin	K07203	serine/threonine-protein kinase mTOR	EC:2.7.11.1	mde04140	Autophagy - animal	Cellular Processes	Transport and catabolism
TRINITY_DN10753_c0_g1	mde:101893055	89.5	2e-41	-	target of rapamycin	K07203	serine/threonine-protein kinase mTOR	EC:2.7.11.1	mde04136	Autophagy - other eukaryotes	Cellular Processes	Transport and catabolism
TRINITY_DN10753_c0_g1	mde:101893055	89.5	2e-41	-	target of rapamycin	K07203	serine/threonine-protein kinase mTOR	EC:2.7.11.1	mde04213	Longevity regulating pathway - multiple species	Organismal Systems	Aging
TRINITY_DN10777_c0_g1	dan:Dana_GF15135	94.2	3.3e-45	NA	NA	NA	NA	NA	NA	NA	NA	NA
TRINITY_DN10785_c0_g1	dwi:Dwil_GK18067	97.9	7e-50	NA	NA	NA	NA	NA	NA	NA	NA	NA
TRINITY_DN10786_c0_g2	cqu:CpipJ_CPIJ002864	89.3	4.1e-07	-	tryptophan 2	K00453	tryptophan 2,3-dioxygenase	EC:1.13.11.11	cqu00380	Tryptophan metabolism	Metabolism	Amino acid metabolism
TRINITY_DN10796_c0_g1	dwi:Dwil_GK17256	51.3	2.3e-11	-	uncharacterized protein	K06240	laminin, alpha 3/5	-	dwi04512	ECM-receptor interaction	Environmental Information Processing	Signaling molecules and interaction
TRINITY_DN10804_c0_g1	soc:105196472	47.1	1.2e-08	NA	NA	NA	NA	NA	NA	NA	NA	NA
TRINITY_DN10814_c0_g1	mde:101891456	75.3	3.4e-29	-	nuclear pore complex protein Nup160 homolog	K14303	nuclear pore complex protein Nup160	-	mde03013	RNA transport	Genetic Information Processing	Translation
TRINITY_DN10815_c0_g1	dvi:Dvir_GJ13444	88.7	3.5e-30	NA	NA	NA	NA	NA	NA	NA	NA	NA
TRINITY_DN10816_c0_g1	dme:Dmel_CG43782	96.8	2.2e-48	orb2	orb2, isoform D	K02602	cytoplasmic polyadenylation element-binding protein	-	dme04320	Dorso-ventral axis formation	Organismal Systems	Development
TRINITY_DN10819_c0_g1	mde:101900676	80.6	2.1e-24	-	intron-binding protein aquarius	K12874	intron-binding protein aquarius	-	mde03040	Spliceosome	Genetic Information Processing	Transcription
TRINITY_DN10823_c0_g1	dmo:Dmoj_GI11417	90.9	5.1e-42	-	uncharacterized protein	K01580	glutamate decarboxylase	EC:4.1.1.15	dmo00650	Butanoate metabolism	Metabolism	Carbohydrate metabolism
TRINITY_DN10823_c0_g1	dmo:Dmoj_GI11417	90.9	5.1e-42	-	uncharacterized protein	K01580	glutamate decarboxylase	EC:4.1.1.15	dmo00250	Alanine, aspartate and glutamate metabolism	Metabolism	Amino acid metabolism
TRINITY_DN10823_c0_g1	dmo:Dmoj_GI11417	90.9	5.1e-42	-	uncharacterized protein	K01580	glutamate decarboxylase	EC:4.1.1.15	dmo00410	beta-Alanine metabolism	Metabolism	Metabolism of other amino acids
TRINITY_DN10823_c0_g1	dmo:Dmoj_GI11417	90.9	5.1e-42	-	uncharacterized protein	K01580	glutamate decarboxylase	EC:4.1.1.15	dmo00430	Taurine and hypotaurine metabolism	Metabolism	Metabolism of other amino acids
TRINITY_DN10826_c0_g2	dwi:Dwil_GK20085	97.7	3.2e-15	NA	NA	NA	NA	NA	NA	NA	NA	NA
TRINITY_DN10830_c0_g1	mde:101890806	54.4	3.8e-13	-	LOW QUALITY PROTEIN: non-canonical poly(A) RNA polymerase protein Trf4-1	K03514	non-canonical poly(A) RNA polymerase PAPD5/7	EC:2.7.7.19	mde03018	RNA degradation	Genetic Information Processing	Folding, sorting and degradation
TRINITY_DN10837_c0_g3	mmu:11655	100	2.5e-40	Alas1	aminolevulinic acid synthase 1	K00643	5-aminolevulinate synthase	EC:2.3.1.37	mmu00260	Glycine, serine and threonine metabolism	Metabolism	Amino acid metabolism
TRINITY_DN10837_c0_g3	mmu:11655	100	2.5e-40	Alas1	aminolevulinic acid synthase 1	K00643	5-aminolevulinate synthase	EC:2.3.1.37	mmu00860	Porphyrin and chlorophyll metabolism	Metabolism	Metabolism of cofactors and vitamins
TRINITY_DN10854_c0_g1	dme:Dmel_CG4554	69.6	2.5e-12	NA	NA	NA	NA	NA	NA	NA	NA	NA
TRINITY_DN10864_c0_g1	dan:Dana_GF14065	61.7	5.8e-25	-	uncharacterized protein	K13240	nitric-oxide synthase, brain	EC:1.14.13.39	dan00220	Arginine biosynthesis	Metabolism	Amino acid metabolism
TRINITY_DN10864_c0_g1	dan:Dana_GF14065	61.7	5.8e-25	-	uncharacterized protein	K13240	nitric-oxide synthase, brain	EC:1.14.13.39	dan00330	Arginine and proline metabolism	Metabolism	Amino acid metabolism
TRINITY_DN10864_c0_g1	dan:Dana_GF14065	61.7	5.8e-25	-	uncharacterized protein	K13240	nitric-oxide synthase, brain	EC:1.14.13.39	dan04145	Phagosome	Cellular Processes	Transport and catabolism
TRINITY_DN10867_c0_g1	mde:101896486	54.9	8.6e-10	-	uncharacterized protein LOC101896486	K12495	IQ motif and SEC7 domain-containing protein	-	mde04144	Endocytosis	Cellular Processes	Transport and catabolism
TRINITY_DN10872_c0_g1	rno:25211	100	2.4e-29	Lyz2	lysozyme 2	K13915	lysozyme C	EC:3.2.1.17	rno04970	Salivary secretion	Organismal Systems	Digestive system
TRINITY_DN10872_c0_g2	mmu:17105	100	1.4e-31	Lyz2	lysozyme 2	K13915	lysozyme C	EC:3.2.1.17	mmu04970	Salivary secretion	Organismal Systems	Digestive system
TRINITY_DN10891_c1_g1	hro:HELRODRAFT_109220	56.4	9.2e-07	-	hypothetical protein	K06236	collagen, type I, alpha	-	hro04512	ECM-receptor interaction	Environmental Information Processing	Signaling molecules and interaction
TRINITY_DN10891_c1_g1	hro:HELRODRAFT_109220	56.4	9.2e-07	-	hypothetical protein	K06236	collagen, type I, alpha	-	hro04933	AGE-RAGE signaling pathway in diabetic complications	Human Diseases	Endocrine and metabolic diseases
TRINITY_DN10911_c0_g1	dgr:Dgri_GH22981	66.2	1.4e-18	NA	NA	NA	NA	NA	NA	NA	NA	NA
TRINITY_DN10918_c0_g1	ssc:100626041	100	1.7e-71	RPS15A	40S ribosomal protein S15a isoform X1	K02957	small subunit ribosomal protein S15Ae	-	ssc03010	Ribosome	Genetic Information Processing	Translation
TRINITY_DN10923_c1_g1	mmu:14268	100	2.3e-31	Fn1	fibronectin 1	K05717	fibronectin 1	-	mmu04151	PI3K-Akt signaling pathway	Environmental Information Processing	Signal transduction
TRINITY_DN10923_c1_g1	mmu:14268	100	2.3e-31	Fn1	fibronectin 1	K05717	fibronectin 1	-	mmu04512	ECM-receptor interaction	Environmental Information Processing	Signaling molecules and interaction
TRINITY_DN10923_c1_g1	mmu:14268	100	2.3e-31	Fn1	fibronectin 1	K05717	fibronectin 1	-	mmu04510	Focal adhesion	Cellular Processes	Cellular community - eukaryotes
TRINITY_DN10923_c1_g1	mmu:14268	100	2.3e-31	Fn1	fibronectin 1	K05717	fibronectin 1	-	mmu04810	Regulation of actin cytoskeleton	Cellular Processes	Cell motility
TRINITY_DN10923_c1_g1	mmu:14268	100	2.3e-31	Fn1	fibronectin 1	K05717	fibronectin 1	-	mmu05200	Pathways in cancer	Human Diseases	Cancers
TRINITY_DN10923_c1_g1	mmu:14268	100	2.3e-31	Fn1	fibronectin 1	K05717	fibronectin 1	-	mmu05205	Proteoglycans in cancer	Human Diseases	Cancers
TRINITY_DN10923_c1_g1	mmu:14268	100	2.3e-31	Fn1	fibronectin 1	K05717	fibronectin 1	-	mmu05222	Small cell lung cancer	Human Diseases	Cancers
TRINITY_DN10923_c1_g1	mmu:14268	100	2.3e-31	Fn1	fibronectin 1	K05717	fibronectin 1	-	mmu04933	AGE-RAGE signaling pathway in diabetic complications	Human Diseases	Endocrine and metabolic diseases
TRINITY_DN10923_c1_g1	mmu:14268	100	2.3e-31	Fn1	fibronectin 1	K05717	fibronectin 1	-	mmu05100	Bacterial invasion of epithelial cells	Human Diseases	Infectious diseases
TRINITY_DN10923_c1_g1	mmu:14268	100	2.3e-31	Fn1	fibronectin 1	K05717	fibronectin 1	-	mmu05165	Human papillomavirus infection	Human Diseases	Infectious diseases
TRINITY_DN10923_c1_g1	mmu:14268	100	2.3e-31	Fn1	fibronectin 1	K05717	fibronectin 1	-	mmu05146	Amoebiasis	Human Diseases	Infectious diseases
TRINITY_DN10924_c0_g2	mmu:110323	100	3.4e-48	Cox6b1	cytochrome c oxidase, subunit 6B1	K02267	cytochrome c oxidase subunit 6b	-	mmu00190	Oxidative phosphorylation	Metabolism	Energy metabolism
TRINITY_DN10924_c0_g2	mmu:110323	100	3.4e-48	Cox6b1	cytochrome c oxidase, subunit 6B1	K02267	cytochrome c oxidase subunit 6b	-	mmu04260	Cardiac muscle contraction	Organismal Systems	Circulatory system
TRINITY_DN10924_c0_g2	mmu:110323	100	3.4e-48	Cox6b1	cytochrome c oxidase, subunit 6B1	K02267	cytochrome c oxidase subunit 6b	-	mmu04714	Thermogenesis	Organismal Systems	Environmental adaptation
TRINITY_DN10924_c0_g2	mmu:110323	100	3.4e-48	Cox6b1	cytochrome c oxidase, subunit 6B1	K02267	cytochrome c oxidase subunit 6b	-	mmu05010	Alzheimer disease	Human Diseases	Neurodegenerative diseases
TRINITY_DN10924_c0_g2	mmu:110323	100	3.4e-48	Cox6b1	cytochrome c oxidase, subunit 6B1	K02267	cytochrome c oxidase subunit 6b	-	mmu05012	Parkinson disease	Human Diseases	Neurodegenerative diseases
TRINITY_DN10924_c0_g2	mmu:110323	100	3.4e-48	Cox6b1	cytochrome c oxidase, subunit 6B1	K02267	cytochrome c oxidase subunit 6b	-	mmu05016	Huntington disease	Human Diseases	Neurodegenerative diseases
TRINITY_DN10924_c0_g2	mmu:110323	100	3.4e-48	Cox6b1	cytochrome c oxidase, subunit 6B1	K02267	cytochrome c oxidase subunit 6b	-	mmu04932	Non-alcoholic fatty liver disease (NAFLD)	Human Diseases	Endocrine and metabolic diseases
TRINITY_DN10933_c0_g1	mmu:80286	100	5.7e-39	Tusc3	tumor suppressor candidate 3	K12669	oligosaccharyltransferase complex subunit gamma	-	mmu00510	N-Glycan biosynthesis	Metabolism	Glycan biosynthesis and metabolism
TRINITY_DN10933_c0_g1	mmu:80286	100	5.7e-39	Tusc3	tumor suppressor candidate 3	K12669	oligosaccharyltransferase complex subunit gamma	-	mmu04141	Protein processing in endoplasmic reticulum	Genetic Information Processing	Folding, sorting and degradation
TRINITY_DN10940_c0_g1	mmu:20655	100	8.1e-85	Sod1	superoxide dismutase 1, soluble	K04565	superoxide dismutase, Cu-Zn family	EC:1.15.1.1	mmu04146	Peroxisome	Cellular Processes	Transport and catabolism
TRINITY_DN10940_c0_g1	mmu:20655	100	8.1e-85	Sod1	superoxide dismutase 1, soluble	K04565	superoxide dismutase, Cu-Zn family	EC:1.15.1.1	mmu04213	Longevity regulating pathway - multiple species	Organismal Systems	Aging
TRINITY_DN10940_c0_g1	mmu:20655	100	8.1e-85	Sod1	superoxide dismutase 1, soluble	K04565	superoxide dismutase, Cu-Zn family	EC:1.15.1.1	mmu05014	Amyotrophic lateral sclerosis (ALS)	Human Diseases	Neurodegenerative diseases
TRINITY_DN10940_c0_g1	mmu:20655	100	8.1e-85	Sod1	superoxide dismutase 1, soluble	K04565	superoxide dismutase, Cu-Zn family	EC:1.15.1.1	mmu05016	Huntington disease	Human Diseases	Neurodegenerative diseases
TRINITY_DN10940_c0_g1	mmu:20655	100	8.1e-85	Sod1	superoxide dismutase 1, soluble	K04565	superoxide dismutase, Cu-Zn family	EC:1.15.1.1	mmu05020	Prion diseases	Human Diseases	Neurodegenerative diseases
TRINITY_DN10945_c0_g1	mde:101896269	94.7	8.9e-37	NA	NA	NA	NA	NA	NA	NA	NA	NA
TRINITY_DN10949_c0_g1	dmo:Dmoj_GI13053	89.6	3.3e-30	NA	NA	NA	NA	NA	NA	NA	NA	NA
TRINITY_DN10977_c0_g1	mmu:30057	100	1.2e-39	NA	NA	NA	NA	NA	NA	NA	NA	NA
TRINITY_DN10978_c0_g1	mde:101896814	84.3	1e-29	-	frizzled-3	K04690	frizzled	-	mde04310	Wnt signaling pathway	Environmental Information Processing	Signal transduction
TRINITY_DN10978_c0_g1	mde:101896814	84.3	1e-29	-	frizzled-3	K04690	frizzled	-	mde04150	mTOR signaling pathway	Environmental Information Processing	Signal transduction
TRINITY_DN10985_c0_g1	mde:101899434	52.5	4.1e-10	NA	NA	NA	NA	NA	NA	NA	NA	NA
TRINITY_DN10985_c0_g2	dmo:Dmoj_GI20590	66.2	2.2e-28	NA	NA	NA	NA	NA	NA	NA	NA	NA
TRINITY_DN10993_c0_g1	dme:Dmel_CG7961	92.6	1.1e-47	NA	NA	NA	NA	NA	NA	NA	NA	NA
TRINITY_DN11002_c0_g1	mde:101895198	81.1	9e-34	NA	NA	NA	NA	NA	NA	NA	NA	NA
TRINITY_DN11005_c0_g1	dwi:Dwil_GK24382	55.6	2e-18	NA	NA	NA	NA	NA	NA	NA	NA	NA
TRINITY_DN11007_c0_g1	dmo:Dmoj_GI13091	60.6	8.2e-19	-	uncharacterized protein	K03900	von Willebrand factor	-	dmo04512	ECM-receptor interaction	Environmental Information Processing	Signaling molecules and interaction
TRINITY_DN11011_c0_g2	dmo:Dmoj_GI17957	88.4	9.4e-28	-	uncharacterized protein	K18826	calmodulin-lysine N-methyltransferase	EC:2.1.1.60	dmo00310	Lysine degradation	Metabolism	Amino acid metabolism
TRINITY_DN11011_c0_g4	dpo:Dpse_GA10659	72.2	9.7e-29	-	uncharacterized protein	K18826	calmodulin-lysine N-methyltransferase	EC:2.1.1.60	dpo00310	Lysine degradation	Metabolism	Amino acid metabolism
TRINITY_DN11039_c0_g1	mmu:100041273	100	4e-63	Ndufb4c	NADH:ubiquinone oxidoreductase subunit B4C	K03960	NADH dehydrogenase (ubiquinone) 1 beta subcomplex subunit 4	-	mmu00190	Oxidative phosphorylation	Metabolism	Energy metabolism
TRINITY_DN11039_c0_g1	mmu:100041273	100	4e-63	Ndufb4c	NADH:ubiquinone oxidoreductase subunit B4C	K03960	NADH dehydrogenase (ubiquinone) 1 beta subcomplex subunit 4	-	mmu04723	Retrograde endocannabinoid signaling	Organismal Systems	Nervous system
TRINITY_DN11039_c0_g1	mmu:100041273	100	4e-63	Ndufb4c	NADH:ubiquinone oxidoreductase subunit B4C	K03960	NADH dehydrogenase (ubiquinone) 1 beta subcomplex subunit 4	-	mmu04714	Thermogenesis	Organismal Systems	Environmental adaptation
TRINITY_DN11039_c0_g1	mmu:100041273	100	4e-63	Ndufb4c	NADH:ubiquinone oxidoreductase subunit B4C	K03960	NADH dehydrogenase (ubiquinone) 1 beta subcomplex subunit 4	-	mmu05010	Alzheimer disease	Human Diseases	Neurodegenerative diseases
TRINITY_DN11039_c0_g1	mmu:100041273	100	4e-63	Ndufb4c	NADH:ubiquinone oxidoreductase subunit B4C	K03960	NADH dehydrogenase (ubiquinone) 1 beta subcomplex subunit 4	-	mmu05012	Parkinson disease	Human Diseases	Neurodegenerative diseases
TRINITY_DN11039_c0_g1	mmu:100041273	100	4e-63	Ndufb4c	NADH:ubiquinone oxidoreductase subunit B4C	K03960	NADH dehydrogenase (ubiquinone) 1 beta subcomplex subunit 4	-	mmu05016	Huntington disease	Human Diseases	Neurodegenerative diseases
TRINITY_DN11039_c0_g1	mmu:100041273	100	4e-63	Ndufb4c	NADH:ubiquinone oxidoreductase subunit B4C	K03960	NADH dehydrogenase (ubiquinone) 1 beta subcomplex subunit 4	-	mmu04932	Non-alcoholic fatty liver disease (NAFLD)	Human Diseases	Endocrine and metabolic diseases
TRINITY_DN11043_c0_g1	lhu:105676736	60	1.1e-21	-	multidrug resistance-associated protein 4-like	K05673	ATP-binding cassette, subfamily C (CFTR/MRP), member 4	-	lhu02010	ABC transporters	Environmental Information Processing	Membrane transport
TRINITY_DN11046_c0_g1	dmo:Dmoj_GI13421	97.5	4e-87	-	uncharacterized protein	K12854	pre-mRNA-splicing helicase BRR2	EC:3.6.4.13	dmo03040	Spliceosome	Genetic Information Processing	Transcription
TRINITY_DN11047_c0_g2	tsp:Tsp_00876	41.7	2.6e-11	-	phosphorylase B kinase regulatory subunit alpha	K07190	phosphorylase kinase alpha/beta subunit	-	tsp04020	Calcium signaling pathway	Environmental Information Processing	Signal transduction
TRINITY_DN11051_c0_g1	mde:101888004	90.9	4.4e-09	-	pyruvate carboxylase	K01958	pyruvate carboxylase	EC:6.4.1.1	mde00020	Citrate cycle (TCA cycle)	Metabolism	Carbohydrate metabolism
TRINITY_DN11051_c0_g1	mde:101888004	90.9	4.4e-09	-	pyruvate carboxylase	K01958	pyruvate carboxylase	EC:6.4.1.1	mde00620	Pyruvate metabolism	Metabolism	Carbohydrate metabolism
TRINITY_DN11053_c0_g1	mde:101897673	52.1	5.7e-20	-	laminin subunit alpha	K06240	laminin, alpha 3/5	-	mde04512	ECM-receptor interaction	Environmental Information Processing	Signaling molecules and interaction
TRINITY_DN11053_c1_g1	mde:101897673	79.7	1.3e-26	-	laminin subunit alpha	K06240	laminin, alpha 3/5	-	mde04512	ECM-receptor interaction	Environmental Information Processing	Signaling molecules and interaction
TRINITY_DN11058_c0_g1	mmu:619547	100	9.2e-58	Rpl34-ps1	ribosomal protein L34, pseudogene 1	K02915	large subunit ribosomal protein L34e	-	mmu03010	Ribosome	Genetic Information Processing	Translation
TRINITY_DN11060_c0_g2	hsa:10749	100	3.4e-33	NA	NA	NA	NA	NA	NA	NA	NA	NA
TRINITY_DN11060_c0_g3	mcc:721601	100	2.9e-35	NA	NA	NA	NA	NA	NA	NA	NA	NA
TRINITY_DN11071_c0_g1	cjc:100399195	88.5	1.5e-19	TMSB4X	thymosin beta 4, X-linked	K05764	thymosin, beta 4	-	cjc04810	Regulation of actin cytoskeleton	Cellular Processes	Cell motility
TRINITY_DN11079_c0_g1	mde:101897032	94.4	5.1e-29	NA	NA	NA	NA	NA	NA	NA	NA	NA
TRINITY_DN11082_c0_g1	dwi:Dwil_GK18729	66.7	4.2e-19	NA	NA	NA	NA	NA	NA	NA	NA	NA
TRINITY_DN11083_c0_g1	ccar:109070401	61.9	2.8e-12	-	carnitine O-acetyltransferase-like	K00624	carnitine O-acetyltransferase	EC:2.3.1.7	ccar04146	Peroxisome	Cellular Processes	Transport and catabolism
TRINITY_DN11107_c0_g1	hsa:6167	100	2.1e-49	RPL37	ribosomal protein L37	K02922	large subunit ribosomal protein L37e	-	hsa03010	Ribosome	Genetic Information Processing	Translation
TRINITY_DN11112_c0_g1	dmo:Dmoj_GI18375	92.5	2.2e-26	-	uncharacterized protein	K01115	phospholipase D1/2	EC:3.1.4.4	dmo00564	Glycerophospholipid metabolism	Metabolism	Lipid metabolism
TRINITY_DN11112_c0_g1	dmo:Dmoj_GI18375	92.5	2.2e-26	-	uncharacterized protein	K01115	phospholipase D1/2	EC:3.1.4.4	dmo00565	Ether lipid metabolism	Metabolism	Lipid metabolism
TRINITY_DN11112_c0_g1	dmo:Dmoj_GI18375	92.5	2.2e-26	-	uncharacterized protein	K01115	phospholipase D1/2	EC:3.1.4.4	dmo04144	Endocytosis	Cellular Processes	Transport and catabolism
TRINITY_DN11116_c0_g1	mde:101896144	58.8	2.4e-19	-	nucleoporin NUP188 homolog	K14311	nuclear pore complex protein Nup188	-	mde03013	RNA transport	Genetic Information Processing	Translation
TRINITY_DN11117_c0_g1	mde:101897826	94.4	1.5e-33	NA	NA	NA	NA	NA	NA	NA	NA	NA
TRINITY_DN11123_c0_g1	fca:101092163	99.3	1.6e-77	RPS23	40S ribosomal protein S23	K02973	small subunit ribosomal protein S23e	-	fca03010	Ribosome	Genetic Information Processing	Translation
TRINITY_DN11124_c0_g1	mde:101894351	90.5	1.2e-36	NA	NA	NA	NA	NA	NA	NA	NA	NA
TRINITY_DN11131_c0_g1	mde:101897637	92	4.8e-30	-	inositol 1	K04958	inositol 1,4,5-triphosphate receptor type 1	-	mde04070	Phosphatidylinositol signaling system	Environmental Information Processing	Signal transduction
TRINITY_DN11131_c0_g1	mde:101897637	92	4.8e-30	-	inositol 1	K04958	inositol 1,4,5-triphosphate receptor type 1	-	mde04140	Autophagy - animal	Cellular Processes	Transport and catabolism
TRINITY_DN11131_c0_g1	mde:101897637	92	4.8e-30	-	inositol 1	K04958	inositol 1,4,5-triphosphate receptor type 1	-	mde04745	Phototransduction - fly	Organismal Systems	Sensory system
TRINITY_DN11134_c0_g1	mmu:67942	100	1.5e-67	Atp5g2	ATP synthase, H+ transporting, mitochondrial F0 complex, subunit C2 (subunit 9)	K02128	F-type H+-transporting ATPase subunit c	-	mmu00190	Oxidative phosphorylation	Metabolism	Energy metabolism
TRINITY_DN11134_c0_g1	mmu:67942	100	1.5e-67	Atp5g2	ATP synthase, H+ transporting, mitochondrial F0 complex, subunit C2 (subunit 9)	K02128	F-type H+-transporting ATPase subunit c	-	mmu04714	Thermogenesis	Organismal Systems	Environmental adaptation
TRINITY_DN11134_c0_g1	mmu:67942	100	1.5e-67	Atp5g2	ATP synthase, H+ transporting, mitochondrial F0 complex, subunit C2 (subunit 9)	K02128	F-type H+-transporting ATPase subunit c	-	mmu05010	Alzheimer disease	Human Diseases	Neurodegenerative diseases
TRINITY_DN11134_c0_g1	mmu:67942	100	1.5e-67	Atp5g2	ATP synthase, H+ transporting, mitochondrial F0 complex, subunit C2 (subunit 9)	K02128	F-type H+-transporting ATPase subunit c	-	mmu05012	Parkinson disease	Human Diseases	Neurodegenerative diseases
TRINITY_DN11134_c0_g1	mmu:67942	100	1.5e-67	Atp5g2	ATP synthase, H+ transporting, mitochondrial F0 complex, subunit C2 (subunit 9)	K02128	F-type H+-transporting ATPase subunit c	-	mmu05016	Huntington disease	Human Diseases	Neurodegenerative diseases
TRINITY_DN11139_c0_g1	dme:Dmel_CG6206	84.3	2.5e-40	LManII	lysosomal alpha-mannosidase II, isoform A	K12311	lysosomal alpha-mannosidase	EC:3.2.1.24	dme00511	Other glycan degradation	Metabolism	Glycan biosynthesis and metabolism
TRINITY_DN11139_c0_g1	dme:Dmel_CG6206	84.3	2.5e-40	LManII	lysosomal alpha-mannosidase II, isoform A	K12311	lysosomal alpha-mannosidase	EC:3.2.1.24	dme04142	Lysosome	Cellular Processes	Transport and catabolism
TRINITY_DN11176_c0_g4	hsa:2316	100	1.3e-38	FLNA	filamin A	K04437	filamin	-	hsa04010	MAPK signaling pathway	Environmental Information Processing	Signal transduction
TRINITY_DN11176_c0_g4	hsa:2316	100	1.3e-38	FLNA	filamin A	K04437	filamin	-	hsa04510	Focal adhesion	Cellular Processes	Cellular community - eukaryotes
TRINITY_DN11176_c0_g4	hsa:2316	100	1.3e-38	FLNA	filamin A	K04437	filamin	-	hsa05205	Proteoglycans in cancer	Human Diseases	Cancers
TRINITY_DN11176_c0_g4	hsa:2316	100	1.3e-38	FLNA	filamin A	K04437	filamin	-	hsa05132	Salmonella infection	Human Diseases	Infectious diseases
TRINITY_DN11184_c0_g1	mde:101890157	60.8	2.1e-09	NA	NA	NA	NA	NA	NA	NA	NA	NA
TRINITY_DN11185_c0_g1	dan:Dana_GF16995	67.9	2.6e-47	NA	NA	NA	NA	NA	NA	NA	NA	NA
TRINITY_DN11195_c0_g1	dmo:Dmoj_GI11661	74	2.6e-26	-	uncharacterized protein	K01183	chitinase	EC:3.2.1.14	dmo00520	Amino sugar and nucleotide sugar metabolism	Metabolism	Carbohydrate metabolism
TRINITY_DN11210_c0_g1	dpo:Dpse_GA14008	87.5	3.3e-46	NA	NA	NA	NA	NA	NA	NA	NA	NA
TRINITY_DN11225_c0_g1	mde:101890034	96	1.9e-34	NA	NA	NA	NA	NA	NA	NA	NA	NA
TRINITY_DN11231_c0_g1	hsa:6160	100	2.9e-65	RPL31	ribosomal protein L31	K02910	large subunit ribosomal protein L31e	-	hsa03010	Ribosome	Genetic Information Processing	Translation
TRINITY_DN11248_c0_g1	mde:101899416	61	8.3e-20	NA	NA	NA	NA	NA	NA	NA	NA	NA
TRINITY_DN1124_c0_g1	mmu:76722	100	4.1e-173	Ckmt2	creatine kinase, mitochondrial 2	K00933	creatine kinase	EC:2.7.3.2	mmu00330	Arginine and proline metabolism	Metabolism	Amino acid metabolism
TRINITY_DN11259_c0_g1	dmo:Dmoj_GI13734	83.8	1.3e-28	NA	NA	NA	NA	NA	NA	NA	NA	NA
TRINITY_DN11261_c0_g2	mde:101893419	50	3.2e-08	-	probable 26S proteasome complex subunit sem1	K10881	26 proteasome complex subunit DSS1	-	mde03050	Proteasome	Genetic Information Processing	Folding, sorting and degradation
TRINITY_DN11261_c0_g2	mde:101893419	50	3.2e-08	-	probable 26S proteasome complex subunit sem1	K10881	26 proteasome complex subunit DSS1	-	mde03440	Homologous recombination	Genetic Information Processing	Replication and repair
TRINITY_DN11263_c0_g1	dgr:Dgri_GH17953	69.7	1.9e-21	NA	NA	NA	NA	NA	NA	NA	NA	NA
TRINITY_DN11273_c0_g1	dme:Dmel_CG1977	97.3	3.9e-32	NA	NA	NA	NA	NA	NA	NA	NA	NA
TRINITY_DN11274_c0_g1	mde:101896144	60.3	4.9e-19	-	nucleoporin NUP188 homolog	K14311	nuclear pore complex protein Nup188	-	mde03013	RNA transport	Genetic Information Processing	Translation
TRINITY_DN11283_c0_g1	mde:101899058	59.1	5.8e-19	-	baculoviral IAP repeat-containing protein 6	K10586	baculoviral IAP repeat-containing protein 6 (apollon)	EC:2.3.2.23	mde04120	Ubiquitin mediated proteolysis	Genetic Information Processing	Folding, sorting and degradation
TRINITY_DN11283_c0_g1	mde:101899058	59.1	5.8e-19	-	baculoviral IAP repeat-containing protein 6	K10586	baculoviral IAP repeat-containing protein 6 (apollon)	EC:2.3.2.23	mde04214	Apoptosis - fly	Cellular Processes	Cell growth and death
TRINITY_DN11283_c0_g1	mde:101899058	59.1	5.8e-19	-	baculoviral IAP repeat-containing protein 6	K10586	baculoviral IAP repeat-containing protein 6 (apollon)	EC:2.3.2.23	mde04215	Apoptosis - multiple species	Cellular Processes	Cell growth and death
TRINITY_DN11287_c0_g2	ssc:100154823	96.6	1.1e-20	NA	NA	NA	NA	NA	NA	NA	NA	NA
TRINITY_DN11289_c0_g1	tca:658844	75.3	4.8e-29	NA	NA	NA	NA	NA	NA	NA	NA	NA
TRINITY_DN11291_c0_g1	dwi:Dwil_GK25553	78.9	2.6e-30	NA	NA	NA	NA	NA	NA	NA	NA	NA
TRINITY_DN11291_c0_g2	dme:Dmel_CG42611	98.9	6.1e-48	NA	NA	NA	NA	NA	NA	NA	NA	NA
TRINITY_DN11295_c0_g1	pale:102887587	97.2	5.4e-98	CRYAB	alpha-crystallin B chain	K09542	crystallin, alpha B	-	pale04141	Protein processing in endoplasmic reticulum	Genetic Information Processing	Folding, sorting and degradation
TRINITY_DN11295_c0_g1	pale:102887587	97.2	5.4e-98	CRYAB	alpha-crystallin B chain	K09542	crystallin, alpha B	-	pale04213	Longevity regulating pathway - multiple species	Organismal Systems	Aging
TRINITY_DN11302_c0_g1	dmo:Dmoj_GI12320	36.2	4.8e-08	NA	NA	NA	NA	NA	NA	NA	NA	NA
TRINITY_DN11305_c0_g1	dya:Dyak_GE20585	97.2	4e-34	-	uncharacterized protein	K10413	dynein heavy chain 1, cytosolic	-	dya04145	Phagosome	Cellular Processes	Transport and catabolism
TRINITY_DN11309_c0_g1	mde:101889815	43.2	5.3e-18	NA	NA	NA	NA	NA	NA	NA	NA	NA
TRINITY_DN11318_c0_g1	spu:593243	42.5	1.4e-09	NA	NA	NA	NA	NA	NA	NA	NA	NA
TRINITY_DN11327_c0_g1	mde:101896384	96.1	3.2e-20	-	histone-lysine N-methyltransferase	K11427	histone-lysine N-methyltransferase, H3 lysine-79 specific	EC:2.1.1.43	mde00310	Lysine degradation	Metabolism	Amino acid metabolism
TRINITY_DN11329_c0_g3	mde:101890798	77.5	5.7e-26	NA	NA	NA	NA	NA	NA	NA	NA	NA
TRINITY_DN1132_c0_g1	dvi:Dvir_GJ19029	95.7	4.1e-31	NA	NA	NA	NA	NA	NA	NA	NA	NA
TRINITY_DN11348_c0_g1	dmo:Dmoj_GI24031	52.9	6.6e-53	-	uncharacterized protein	K10586	baculoviral IAP repeat-containing protein 6 (apollon)	EC:2.3.2.23	dmo04120	Ubiquitin mediated proteolysis	Genetic Information Processing	Folding, sorting and degradation
TRINITY_DN11348_c0_g1	dmo:Dmoj_GI24031	52.9	6.6e-53	-	uncharacterized protein	K10586	baculoviral IAP repeat-containing protein 6 (apollon)	EC:2.3.2.23	dmo04214	Apoptosis - fly	Cellular Processes	Cell growth and death
TRINITY_DN11348_c0_g1	dmo:Dmoj_GI24031	52.9	6.6e-53	-	uncharacterized protein	K10586	baculoviral IAP repeat-containing protein 6 (apollon)	EC:2.3.2.23	dmo04215	Apoptosis - multiple species	Cellular Processes	Cell growth and death
TRINITY_DN11360_c0_g1	mmu:67126	98.1	2.9e-20	Atp5e	ATP synthase, H+ transporting, mitochondrial F1 complex, epsilon subunit	K02135	F-type H+-transporting ATPase subunit epsilon	-	mmu00190	Oxidative phosphorylation	Metabolism	Energy metabolism
TRINITY_DN11360_c0_g1	mmu:67126	98.1	2.9e-20	Atp5e	ATP synthase, H+ transporting, mitochondrial F1 complex, epsilon subunit	K02135	F-type H+-transporting ATPase subunit epsilon	-	mmu04714	Thermogenesis	Organismal Systems	Environmental adaptation
TRINITY_DN11360_c0_g1	mmu:67126	98.1	2.9e-20	Atp5e	ATP synthase, H+ transporting, mitochondrial F1 complex, epsilon subunit	K02135	F-type H+-transporting ATPase subunit epsilon	-	mmu05010	Alzheimer disease	Human Diseases	Neurodegenerative diseases
TRINITY_DN11360_c0_g1	mmu:67126	98.1	2.9e-20	Atp5e	ATP synthase, H+ transporting, mitochondrial F1 complex, epsilon subunit	K02135	F-type H+-transporting ATPase subunit epsilon	-	mmu05012	Parkinson disease	Human Diseases	Neurodegenerative diseases
TRINITY_DN11360_c0_g1	mmu:67126	98.1	2.9e-20	Atp5e	ATP synthase, H+ transporting, mitochondrial F1 complex, epsilon subunit	K02135	F-type H+-transporting ATPase subunit epsilon	-	mmu05016	Huntington disease	Human Diseases	Neurodegenerative diseases
TRINITY_DN11369_c0_g1	mde:101901364	81.1	9.9e-28	NA	NA	NA	NA	NA	NA	NA	NA	NA
TRINITY_DN11374_c0_g1	mde:101898217	76.5	3.5e-27	NA	NA	NA	NA	NA	NA	NA	NA	NA
TRINITY_DN11378_c0_g2	rno:25177	100	2.4e-86	Fhl1	four and a half LIM domains 1	K14365	four and a half LIM domains protein 1	-	rno04630	Jak-STAT signaling pathway	Environmental Information Processing	Signal transduction
TRINITY_DN11381_c0_g1	mde:101898828	69.5	2.1e-20	NA	NA	NA	NA	NA	NA	NA	NA	NA
TRINITY_DN11385_c0_g1	dan:Dana_GF11897	47.3	9e-07	NA	NA	NA	NA	NA	NA	NA	NA	NA
TRINITY_DN11398_c0_g2	dmo:Dmoj_GI19594	53.5	1.2e-11	-	uncharacterized protein	K14572	midasin	-	dmo03008	Ribosome biogenesis in eukaryotes	Genetic Information Processing	Translation
TRINITY_DN11399_c0_g1	rno:100911847	100	2.1e-81	-	40S ribosomal protein S14-like	K02955	small subunit ribosomal protein S14e	-	rno03010	Ribosome	Genetic Information Processing	Translation
TRINITY_DN11404_c0_g1	dgr:Dgri_GH24870	78.4	8.2e-37	-	GH24870 gene product from transcript GH24870-RA	K05546	mannosyl-oligosaccharide alpha-1,3-glucosidase	EC:3.2.1.207	dgr00510	N-Glycan biosynthesis	Metabolism	Glycan biosynthesis and metabolism
TRINITY_DN11404_c0_g1	dgr:Dgri_GH24870	78.4	8.2e-37	-	GH24870 gene product from transcript GH24870-RA	K05546	mannosyl-oligosaccharide alpha-1,3-glucosidase	EC:3.2.1.207	dgr04141	Protein processing in endoplasmic reticulum	Genetic Information Processing	Folding, sorting and degradation
TRINITY_DN11415_c0_g1	mde:101887760	91.9	6.6e-32	-	dihydropyrimidine dehydrogenase [NADP(+)]	K00207	dihydropyrimidine dehydrogenase (NADP+)	EC:1.3.1.2	mde00240	Pyrimidine metabolism	Metabolism	Nucleotide metabolism
TRINITY_DN11415_c0_g1	mde:101887760	91.9	6.6e-32	-	dihydropyrimidine dehydrogenase [NADP(+)]	K00207	dihydropyrimidine dehydrogenase (NADP+)	EC:1.3.1.2	mde00410	beta-Alanine metabolism	Metabolism	Metabolism of other amino acids
TRINITY_DN11415_c0_g1	mde:101887760	91.9	6.6e-32	-	dihydropyrimidine dehydrogenase [NADP(+)]	K00207	dihydropyrimidine dehydrogenase (NADP+)	EC:1.3.1.2	mde00770	Pantothenate and CoA biosynthesis	Metabolism	Metabolism of cofactors and vitamins
TRINITY_DN11415_c0_g1	mde:101887760	91.9	6.6e-32	-	dihydropyrimidine dehydrogenase [NADP(+)]	K00207	dihydropyrimidine dehydrogenase (NADP+)	EC:1.3.1.2	mde00983	Drug metabolism - other enzymes	Metabolism	Xenobiotics biodegradation and metabolism
TRINITY_DN11416_c0_g1	dwi:Dwil_GK20943	98.5	5.6e-30	NA	NA	NA	NA	NA	NA	NA	NA	NA
TRINITY_DN11421_c0_g1	dmo:Dmoj_GI25610	92.4	1.1e-27	NA	NA	NA	NA	NA	NA	NA	NA	NA
TRINITY_DN11425_c0_g2	cqu:CpipJ_CPIJ003239	46.5	2.6e-11	NA	NA	NA	NA	NA	NA	NA	NA	NA
TRINITY_DN11430_c0_g1	mmu:17831	100	0	Muc2	mucin 2	K10955	mucin-2	-	mmu05226	Gastric cancer	Human Diseases	Cancers
TRINITY_DN11430_c0_g1	mmu:17831	100	0	Muc2	mucin 2	K10955	mucin-2	-	mmu05146	Amoebiasis	Human Diseases	Infectious diseases
TRINITY_DN11443_c0_g1	mde:101889989	86.1	3.2e-28	NA	NA	NA	NA	NA	NA	NA	NA	NA
TRINITY_DN11455_c0_g1	mde:101901242	88.7	3.5e-21	-	E3 ubiquitin-protein ligase MARCH6	K10661	E3 ubiquitin-protein ligase MARCH6	EC:2.3.2.27	mde04141	Protein processing in endoplasmic reticulum	Genetic Information Processing	Folding, sorting and degradation
TRINITY_DN11456_c0_g1	dmo:Dmoj_GI11663	63.2	6.3e-06	NA	NA	NA	NA	NA	NA	NA	NA	NA
TRINITY_DN11476_c0_g1	ocu:100350855	94.8	3.3e-73	-	60S ribosomal protein L23a	K02893	large subunit ribosomal protein L23Ae	-	ocu03010	Ribosome	Genetic Information Processing	Translation
TRINITY_DN11476_c0_g2	ocu:100350855	98.8	7.2e-38	-	60S ribosomal protein L23a	K02893	large subunit ribosomal protein L23Ae	-	ocu03010	Ribosome	Genetic Information Processing	Translation
TRINITY_DN11478_c0_g1	mde:101890848	87.6	3.5e-41	NA	NA	NA	NA	NA	NA	NA	NA	NA
TRINITY_DN11479_c0_g1	mde:101899809	65.7	2.5e-35	NA	NA	NA	NA	NA	NA	NA	NA	NA
TRINITY_DN11494_c0_g1	dpo:Dpse_GA19432	94.4	3.7e-32	-	uncharacterized protein	K12867	pre-mRNA-splicing factor SYF1	-	dpo03040	Spliceosome	Genetic Information Processing	Transcription
TRINITY_DN11498_c0_g1	dvi:Dvir_GJ10318	50	4.1e-07	NA	NA	NA	NA	NA	NA	NA	NA	NA
TRINITY_DN11500_c0_g3	dme:Dmel_CG4502	96	5.9e-07	CG4502	uncharacterized protein, isoform A	K10582	ubiquitin-conjugating enzyme E2 Q	EC:2.3.2.23	dme04120	Ubiquitin mediated proteolysis	Genetic Information Processing	Folding, sorting and degradation
TRINITY_DN11513_c0_g1	mde:101895971	99.3	3.9e-71	NA	NA	NA	NA	NA	NA	NA	NA	NA
TRINITY_DN1151_c0_g1	mmu:12469	100	1.4e-41	NA	NA	NA	NA	NA	NA	NA	NA	NA
TRINITY_DN1152_c0_g1	mmu:14229	100	9.2e-33	Fkbp5	FK506 binding protein 5	K09571	FK506-binding protein 4/5	EC:5.2.1.8	mmu04915	Estrogen signaling pathway	Organismal Systems	Endocrine system
TRINITY_DN11536_c0_g1	ptr:467787	97.2	1.5e-18	NA	NA	NA	NA	NA	NA	NA	NA	NA
TRINITY_DN11537_c0_g1	dmo:Dmoj_GI15752	58.8	7.2e-15	-	uncharacterized protein	K10728	topoisomerase (DNA) II binding protein 1	-	dmo03440	Homologous recombination	Genetic Information Processing	Replication and repair
TRINITY_DN11546_c0_g1	dme:Dmel_CG3885	86.4	1.9e-32	NA	NA	NA	NA	NA	NA	NA	NA	NA
TRINITY_DN11547_c0_g1	hsa:6205	100	1.1e-85	RPS11	ribosomal protein S11	K02949	small subunit ribosomal protein S11e	-	hsa03010	Ribosome	Genetic Information Processing	Translation
TRINITY_DN11551_c0_g1	lak:106180951	41.7	2e-11	NA	NA	NA	NA	NA	NA	NA	NA	NA
TRINITY_DN11562_c0_g1	rro:104672455	98	1.7e-52	NA	NA	NA	NA	NA	NA	NA	NA	NA
TRINITY_DN11570_c0_g1	dwi:Dwil_GK25272	96.3	2.9e-20	NA	NA	NA	NA	NA	NA	NA	NA	NA
TRINITY_DN11576_c0_g1	mmu:20085	100	4.8e-77	Rps19	ribosomal protein S19	K02966	small subunit ribosomal protein S19e	-	mmu03010	Ribosome	Genetic Information Processing	Translation
TRINITY_DN11579_c0_g1	dvi:Dvir_GJ19969	69.6	2.4e-10	-	uncharacterized protein	K01196	glycogen debranching enzyme	EC:2.4.1.25 3.2.1.33	dvi00500	Starch and sucrose metabolism	Metabolism	Carbohydrate metabolism
TRINITY_DN11588_c0_g1	aga:AgaP_AGAP005700	82.4	3.3e-06	NA	NA	NA	NA	NA	NA	NA	NA	NA
TRINITY_DN11594_c0_g1	mde:101889815	44	5e-35	NA	NA	NA	NA	NA	NA	NA	NA	NA
TRINITY_DN11597_c0_g1	dvi:Dvir_GJ23670	80.8	2e-26	NA	NA	NA	NA	NA	NA	NA	NA	NA
TRINITY_DN11603_c0_g1	mde:101893656	71.1	7.2e-09	NA	NA	NA	NA	NA	NA	NA	NA	NA
TRINITY_DN11607_c0_g1	dan:Dana_GF10216	74.5	9.1e-15	NA	NA	NA	NA	NA	NA	NA	NA	NA
TRINITY_DN11614_c0_g1	dpo:Dpse_GA22280	90.3	3.4e-06	NA	NA	NA	NA	NA	NA	NA	NA	NA
TRINITY_DN11618_c0_g1	mde:101894542	68.2	2.8e-19	NA	NA	NA	NA	NA	NA	NA	NA	NA
TRINITY_DN11622_c0_g1	tca:661047	89.6	1.7e-26	NA	NA	NA	NA	NA	NA	NA	NA	NA
TRINITY_DN11623_c0_g1	dpo:Dpse_GA18084	74.2	1.3e-32	NA	NA	NA	NA	NA	NA	NA	NA	NA
TRINITY_DN11627_c0_g1	hsa:6135	100	2.1e-97	RPL11	ribosomal protein L11	K02868	large subunit ribosomal protein L11e	-	hsa03010	Ribosome	Genetic Information Processing	Translation
TRINITY_DN11634_c0_g2	dan:Dana_GF12365	49.4	2.5e-20	NA	NA	NA	NA	NA	NA	NA	NA	NA
TRINITY_DN11640_c0_g1	pxy:105389714	50.7	1.1e-13	-	uncharacterized LOC105389714	K18468	vacuolar protein sorting-associated protein 35	-	pxy04144	Endocytosis	Cellular Processes	Transport and catabolism
TRINITY_DN11652_c1_g3	der:Dere_GG16976	75.5	9.5e-34	NA	NA	NA	NA	NA	NA	NA	NA	NA
TRINITY_DN11653_c0_g1	dmo:Dmoj_GI13357	58.3	7.7e-20	NA	NA	NA	NA	NA	NA	NA	NA	NA
TRINITY_DN11664_c0_g1	mde:101891628	96.7	4.8e-40	NA	NA	NA	NA	NA	NA	NA	NA	NA
TRINITY_DN11688_c0_g1	mmu:19988	100	1.5e-140	Rpl6	ribosomal protein L6	K02934	large subunit ribosomal protein L6e	-	mmu03010	Ribosome	Genetic Information Processing	Translation
TRINITY_DN11701_c0_g1	mde:101888580	63	1.9e-34	-	Niemann-Pick type protein homolog 1B	K12385	Niemann-Pick C1 protein	-	mde04142	Lysosome	Cellular Processes	Transport and catabolism
TRINITY_DN11713_c0_g1	mde:101897032	83.1	4.6e-35	NA	NA	NA	NA	NA	NA	NA	NA	NA
TRINITY_DN11716_c0_g1	mde:101899801	79	1.4e-37	NA	NA	NA	NA	NA	NA	NA	NA	NA
TRINITY_DN11722_c0_g1	mde:101899809	76.5	1.5e-24	NA	NA	NA	NA	NA	NA	NA	NA	NA
TRINITY_DN11723_c1_g3	mmu:21838	100	9.7e-24	Thy1	thymus cell antigen 1, theta	K06514	Thy-1 cell surface antigen	-	mmu04670	Leukocyte transendothelial migration	Organismal Systems	Immune system
TRINITY_DN11736_c0_g1	dvi:Dvir_GJ21931	46.3	1.2e-20	NA	NA	NA	NA	NA	NA	NA	NA	NA
TRINITY_DN11748_c0_g2	dwi:Dwil_GK12371	52.7	1.6e-06	-	uncharacterized protein	K00923	phosphatidylinositol-4-phosphate 3-kinase	EC:2.7.1.154	dwi00562	Inositol phosphate metabolism	Metabolism	Carbohydrate metabolism
TRINITY_DN11748_c0_g2	dwi:Dwil_GK12371	52.7	1.6e-06	-	uncharacterized protein	K00923	phosphatidylinositol-4-phosphate 3-kinase	EC:2.7.1.154	dwi04070	Phosphatidylinositol signaling system	Environmental Information Processing	Signal transduction
TRINITY_DN11757_c0_g1	mde:101895198	92.3	3.9e-21	NA	NA	NA	NA	NA	NA	NA	NA	NA
TRINITY_DN11767_c0_g1	tut:107369946	49.5	2.1e-22	NA	NA	NA	NA	NA	NA	NA	NA	NA
TRINITY_DN11770_c0_g1	dme:Dmel_CG11198	95.6	8.4e-45	ACC	Acetyl-CoA carboxylase, isoform C	K11262	acetyl-CoA carboxylase / biotin carboxylase 1	EC:6.4.1.2 6.3.4.14 2.1.3.15	dme00620	Pyruvate metabolism	Metabolism	Carbohydrate metabolism
TRINITY_DN11770_c0_g1	dme:Dmel_CG11198	95.6	8.4e-45	ACC	Acetyl-CoA carboxylase, isoform C	K11262	acetyl-CoA carboxylase / biotin carboxylase 1	EC:6.4.1.2 6.3.4.14 2.1.3.15	dme00640	Propanoate metabolism	Metabolism	Carbohydrate metabolism
TRINITY_DN11770_c0_g1	dme:Dmel_CG11198	95.6	8.4e-45	ACC	Acetyl-CoA carboxylase, isoform C	K11262	acetyl-CoA carboxylase / biotin carboxylase 1	EC:6.4.1.2 6.3.4.14 2.1.3.15	dme00061	Fatty acid biosynthesis	Metabolism	Lipid metabolism
TRINITY_DN11770_c0_g1	dme:Dmel_CG11198	95.6	8.4e-45	ACC	Acetyl-CoA carboxylase, isoform C	K11262	acetyl-CoA carboxylase / biotin carboxylase 1	EC:6.4.1.2 6.3.4.14 2.1.3.15	dme00254	Aflatoxin biosynthesis	Metabolism	Biosynthesis of other secondary metabolites
TRINITY_DN11774_c0_g1	dgr:Dgri_GH21783	57.9	4.4e-07	NA	NA	NA	NA	NA	NA	NA	NA	NA
TRINITY_DN11775_c0_g2	dme:Dmel_CG31795	43.8	1.1e-08	NA	NA	NA	NA	NA	NA	NA	NA	NA
TRINITY_DN11775_c0_g5	mde:101888655	57.4	3.7e-18	NA	NA	NA	NA	NA	NA	NA	NA	NA
TRINITY_DN11788_c0_g1	mde:101890619	91.2	3.4e-35	-	laminin subunit gamma-1	K05635	laminin, gamma 1	-	mde04512	ECM-receptor interaction	Environmental Information Processing	Signaling molecules and interaction
TRINITY_DN11790_c0_g1	mde:101899058	55.1	1.5e-16	-	baculoviral IAP repeat-containing protein 6	K10586	baculoviral IAP repeat-containing protein 6 (apollon)	EC:2.3.2.23	mde04120	Ubiquitin mediated proteolysis	Genetic Information Processing	Folding, sorting and degradation
TRINITY_DN11790_c0_g1	mde:101899058	55.1	1.5e-16	-	baculoviral IAP repeat-containing protein 6	K10586	baculoviral IAP repeat-containing protein 6 (apollon)	EC:2.3.2.23	mde04214	Apoptosis - fly	Cellular Processes	Cell growth and death
TRINITY_DN11790_c0_g1	mde:101899058	55.1	1.5e-16	-	baculoviral IAP repeat-containing protein 6	K10586	baculoviral IAP repeat-containing protein 6 (apollon)	EC:2.3.2.23	mde04215	Apoptosis - multiple species	Cellular Processes	Cell growth and death
TRINITY_DN11791_c0_g1	cjc:100386128	97.1	1.1e-68	-	40S ribosomal protein S20	K02969	small subunit ribosomal protein S20e	-	cjc03010	Ribosome	Genetic Information Processing	Translation
TRINITY_DN11809_c0_g3	dgr:Dgri_GH18930	55.4	6.7e-18	NA	NA	NA	NA	NA	NA	NA	NA	NA
TRINITY_DN11811_c1_g1	dwi:Dwil_GK17098	57.1	1.8e-18	-	uncharacterized protein	K03900	von Willebrand factor	-	dwi04512	ECM-receptor interaction	Environmental Information Processing	Signaling molecules and interaction
TRINITY_DN11817_c0_g1	mde:101892444	86.2	4.4e-32	NA	NA	NA	NA	NA	NA	NA	NA	NA
TRINITY_DN11828_c0_g1	mde:101887226	35.3	5.8e-06	NA	NA	NA	NA	NA	NA	NA	NA	NA
TRINITY_DN11842_c0_g1	sasa:106604822	48.4	1.4e-06	NA	NA	NA	NA	NA	NA	NA	NA	NA
TRINITY_DN11846_c0_g1	der:Dere_GG17690	43.5	6.3e-15	-	uncharacterized protein	K01435	biotinidase	EC:3.5.1.12	der00780	Biotin metabolism	Metabolism	Metabolism of cofactors and vitamins
TRINITY_DN11854_c0_g1	tsp:Tsp_01558	58.6	1.5e-26	-	phosphorylase B kinase regulatory subunit beta	K07190	phosphorylase kinase alpha/beta subunit	-	tsp04020	Calcium signaling pathway	Environmental Information Processing	Signal transduction
TRINITY_DN11860_c0_g1	rss:109442552	87.2	1.4e-17	-	S-adenosylmethionine synthase 2	K00789	S-adenosylmethionine synthetase	EC:2.5.1.6	rss00270	Cysteine and methionine metabolism	Metabolism	Amino acid metabolism
TRINITY_DN11860_c0_g2	rss:109442552	93.5	8.1e-140	-	S-adenosylmethionine synthase 2	K00789	S-adenosylmethionine synthetase	EC:2.5.1.6	rss00270	Cysteine and methionine metabolism	Metabolism	Amino acid metabolism
TRINITY_DN11861_c0_g1	dgr:Dgri_GH16531	42.9	1.1e-15	NA	NA	NA	NA	NA	NA	NA	NA	NA
TRINITY_DN1186_c0_g1	hsa:1454	100	5.2e-37	CSNK1E	casein kinase 1 epsilon	K08960	casein kinase 1, epsilon	EC:2.7.11.1	hsa04310	Wnt signaling pathway	Environmental Information Processing	Signal transduction
TRINITY_DN1186_c0_g1	hsa:1454	100	5.2e-37	CSNK1E	casein kinase 1 epsilon	K08960	casein kinase 1, epsilon	EC:2.7.11.1	hsa04340	Hedgehog signaling pathway	Environmental Information Processing	Signal transduction
TRINITY_DN1186_c0_g1	hsa:1454	100	5.2e-37	CSNK1E	casein kinase 1 epsilon	K08960	casein kinase 1, epsilon	EC:2.7.11.1	hsa04390	Hippo signaling pathway	Environmental Information Processing	Signal transduction
TRINITY_DN1186_c0_g1	hsa:1454	100	5.2e-37	CSNK1E	casein kinase 1 epsilon	K08960	casein kinase 1, epsilon	EC:2.7.11.1	hsa04392	Hippo signaling pathway - multiple species	Environmental Information Processing	Signal transduction
TRINITY_DN1186_c0_g1	hsa:1454	100	5.2e-37	CSNK1E	casein kinase 1 epsilon	K08960	casein kinase 1, epsilon	EC:2.7.11.1	hsa04068	FoxO signaling pathway	Environmental Information Processing	Signal transduction
TRINITY_DN1186_c0_g1	hsa:1454	100	5.2e-37	CSNK1E	casein kinase 1 epsilon	K08960	casein kinase 1, epsilon	EC:2.7.11.1	hsa04710	Circadian rhythm	Organismal Systems	Environmental adaptation
TRINITY_DN11875_c0_g1	mde:101889838	62.3	2.4e-35	NA	NA	NA	NA	NA	NA	NA	NA	NA
TRINITY_DN11881_c0_g1	tca:660533	53	7.1e-12	NA	NA	NA	NA	NA	NA	NA	NA	NA
TRINITY_DN11884_c0_g2	mde:101889815	58.5	2.1e-21	NA	NA	NA	NA	NA	NA	NA	NA	NA
TRINITY_DN11890_c0_g1	mde:101894465	81.7	3.7e-44	-	probable chitinase 3	K01183	chitinase	EC:3.2.1.14	mde00520	Amino sugar and nucleotide sugar metabolism	Metabolism	Carbohydrate metabolism
TRINITY_DN11891_c0_g1	mde:101899809	64.7	5.4e-48	NA	NA	NA	NA	NA	NA	NA	NA	NA
TRINITY_DN11892_c0_g1	dpa:109537265	54.4	1.3e-15	-	chitinase-like protein Idgf4	K01183	chitinase	EC:3.2.1.14	dpa00520	Amino sugar and nucleotide sugar metabolism	Metabolism	Carbohydrate metabolism
TRINITY_DN11898_c0_g1	mde:101896144	65.4	9.5e-24	-	nucleoporin NUP188 homolog	K14311	nuclear pore complex protein Nup188	-	mde03013	RNA transport	Genetic Information Processing	Translation
TRINITY_DN11899_c0_g1	mde:101890930	51.6	7.7e-46	-	aminopeptidase N isoform X2	K11140	aminopeptidase N	EC:3.4.11.2	mde00480	Glutathione metabolism	Metabolism	Metabolism of other amino acids
TRINITY_DN11904_c0_g2	dwi:Dwil_GK18722	59	7.7e-13	-	uncharacterized protein	K13516	lysophospholipid acyltransferase 7	EC:2.3.1.-	dwi00564	Glycerophospholipid metabolism	Metabolism	Lipid metabolism
TRINITY_DN11905_c0_g1	mmu:19989	100	6.8e-114	Rpl7	ribosomal protein L7	K02937	large subunit ribosomal protein L7e	-	mmu03010	Ribosome	Genetic Information Processing	Translation
TRINITY_DN11928_c0_g1	mmu:15507	100	1.7e-42	Hspb1	heat shock protein 1	K04455	heat shock protein beta-1	-	mmu04010	MAPK signaling pathway	Environmental Information Processing	Signal transduction
TRINITY_DN11928_c0_g1	mmu:15507	100	1.7e-42	Hspb1	heat shock protein 1	K04455	heat shock protein beta-1	-	mmu04370	VEGF signaling pathway	Environmental Information Processing	Signal transduction
TRINITY_DN11928_c0_g1	mmu:15507	100	1.7e-42	Hspb1	heat shock protein 1	K04455	heat shock protein beta-1	-	mmu05169	Epstein-Barr virus infection	Human Diseases	Infectious diseases
TRINITY_DN11928_c0_g1	mmu:15507	100	1.7e-42	Hspb1	heat shock protein 1	K04455	heat shock protein beta-1	-	mmu05146	Amoebiasis	Human Diseases	Infectious diseases
TRINITY_DN11948_c0_g1	dpa:109537564	60.7	1.2e-24	-	basement membrane-specific heparan sulfate proteoglycan core protein isoform X1	K06255	heparan sulfate proteoglycan 2 (perlecan)	-	dpa04512	ECM-receptor interaction	Environmental Information Processing	Signaling molecules and interaction
TRINITY_DN11949_c0_g2	dvi:Dvir_GJ10104	89	1.1e-46	NA	NA	NA	NA	NA	NA	NA	NA	NA
TRINITY_DN11952_c0_g1	aplc:110979625	48.3	4.8e-13	NA	NA	NA	NA	NA	NA	NA	NA	NA
TRINITY_DN11955_c0_g1	der:Dere_GG18417	56.3	6.1e-13	-	uncharacterized protein	K04718	sphingosine kinase	EC:2.7.1.91	der00600	Sphingolipid metabolism	Metabolism	Lipid metabolism
TRINITY_DN11957_c0_g1	dme:Dmel_CG8728	90.6	1.5e-60	NA	NA	NA	NA	NA	NA	NA	NA	NA
TRINITY_DN11960_c0_g2	aag:5573569	56.7	1.6e-11	NA	NA	NA	NA	NA	NA	NA	NA	NA
TRINITY_DN11960_c0_g3	dgr:Dgri_GH15828	55.8	1.8e-14	NA	NA	NA	NA	NA	NA	NA	NA	NA
TRINITY_DN11961_c0_g2	mde:101901371	92.5	4.7e-32	NA	NA	NA	NA	NA	NA	NA	NA	NA
TRINITY_DN11964_c0_g1	dan:Dana_GF21857	95.8	9.9e-33	-	uncharacterized protein	K07151	dolichyl-diphosphooligosaccharide---protein glycosyltransferase	EC:2.4.99.18	dan00510	N-Glycan biosynthesis	Metabolism	Glycan biosynthesis and metabolism
TRINITY_DN11964_c0_g1	dan:Dana_GF21857	95.8	9.9e-33	-	uncharacterized protein	K07151	dolichyl-diphosphooligosaccharide---protein glycosyltransferase	EC:2.4.99.18	dan04141	Protein processing in endoplasmic reticulum	Genetic Information Processing	Folding, sorting and degradation
TRINITY_DN11964_c0_g2	dvi:Dvir_GJ18789	83.1	1.9e-23	-	uncharacterized protein	K07151	dolichyl-diphosphooligosaccharide---protein glycosyltransferase	EC:2.4.99.18	dvi00510	N-Glycan biosynthesis	Metabolism	Glycan biosynthesis and metabolism
TRINITY_DN11964_c0_g2	dvi:Dvir_GJ18789	83.1	1.9e-23	-	uncharacterized protein	K07151	dolichyl-diphosphooligosaccharide---protein glycosyltransferase	EC:2.4.99.18	dvi04141	Protein processing in endoplasmic reticulum	Genetic Information Processing	Folding, sorting and degradation
TRINITY_DN11969_c0_g1	api:100159286	46.4	8.9e-10	NA	NA	NA	NA	NA	NA	NA	NA	NA
TRINITY_DN11978_c0_g2	rno:24854	100	5.3e-54	Clu	clusterin	K17252	clusterin	-	rno04610	Complement and coagulation cascades	Organismal Systems	Immune system
TRINITY_DN11982_c0_g1	dvi:Dvir_GJ13444	90.4	2.2e-58	NA	NA	NA	NA	NA	NA	NA	NA	NA
TRINITY_DN11988_c0_g1	hsa:1759	100	9.5e-53	DNM1	dynamin 1	K01528	dynamin GTPase	EC:3.6.5.5	hsa04072	Phospholipase D signaling pathway	Environmental Information Processing	Signal transduction
TRINITY_DN11988_c0_g1	hsa:1759	100	9.5e-53	DNM1	dynamin 1	K01528	dynamin GTPase	EC:3.6.5.5	hsa04144	Endocytosis	Cellular Processes	Transport and catabolism
TRINITY_DN11988_c0_g1	hsa:1759	100	9.5e-53	DNM1	dynamin 1	K01528	dynamin GTPase	EC:3.6.5.5	hsa04961	Endocrine and other factor-regulated calcium reabsorption	Organismal Systems	Excretory system
TRINITY_DN11988_c0_g1	hsa:1759	100	9.5e-53	DNM1	dynamin 1	K01528	dynamin GTPase	EC:3.6.5.5	hsa04721	Synaptic vesicle cycle	Organismal Systems	Nervous system
TRINITY_DN11988_c0_g1	hsa:1759	100	9.5e-53	DNM1	dynamin 1	K01528	dynamin GTPase	EC:3.6.5.5	hsa05100	Bacterial invasion of epithelial cells	Human Diseases	Infectious diseases
TRINITY_DN11988_c0_g2	hsa:1759	100	6.8e-41	DNM1	dynamin 1	K01528	dynamin GTPase	EC:3.6.5.5	hsa04072	Phospholipase D signaling pathway	Environmental Information Processing	Signal transduction
TRINITY_DN11988_c0_g2	hsa:1759	100	6.8e-41	DNM1	dynamin 1	K01528	dynamin GTPase	EC:3.6.5.5	hsa04144	Endocytosis	Cellular Processes	Transport and catabolism
TRINITY_DN11988_c0_g2	hsa:1759	100	6.8e-41	DNM1	dynamin 1	K01528	dynamin GTPase	EC:3.6.5.5	hsa04961	Endocrine and other factor-regulated calcium reabsorption	Organismal Systems	Excretory system
TRINITY_DN11988_c0_g2	hsa:1759	100	6.8e-41	DNM1	dynamin 1	K01528	dynamin GTPase	EC:3.6.5.5	hsa04721	Synaptic vesicle cycle	Organismal Systems	Nervous system
TRINITY_DN11988_c0_g2	hsa:1759	100	6.8e-41	DNM1	dynamin 1	K01528	dynamin GTPase	EC:3.6.5.5	hsa05100	Bacterial invasion of epithelial cells	Human Diseases	Infectious diseases
TRINITY_DN11991_c0_g1	dpx:DAPPUDRAFT_262868	36.5	1.3e-06	NA	NA	NA	NA	NA	NA	NA	NA	NA
TRINITY_DN11991_c0_g2	hcq:109511535	38.6	3.7e-09	NA	NA	NA	NA	NA	NA	NA	NA	NA
TRINITY_DN12004_c0_g1	dmo:Dmoj_GI10793	59.1	3.8e-18	NA	NA	NA	NA	NA	NA	NA	NA	NA
TRINITY_DN12012_c0_g1	dwi:Dwil_GK15547	88.1	1.1e-61	NA	NA	NA	NA	NA	NA	NA	NA	NA
TRINITY_DN12020_c0_g1	mde:101893754	61.5	6.2e-32	-	gamma-butyrobetaine dioxygenase	K00471	gamma-butyrobetaine dioxygenase	EC:1.14.11.1	mde00310	Lysine degradation	Metabolism	Amino acid metabolism
TRINITY_DN12022_c0_g1	dse:Dsec_GM12077	62.3	4.7e-15	NA	NA	NA	NA	NA	NA	NA	NA	NA
TRINITY_DN12030_c1_g1	dwi:Dwil_GK14672	90.5	1.3e-35	-	uncharacterized protein	K01869	leucyl-tRNA synthetase	EC:6.1.1.4	dwi00970	Aminoacyl-tRNA biosynthesis	Genetic Information Processing	Translation
TRINITY_DN12033_c0_g1	dpa:109537924	41.2	8.8e-07	-	very long-chain-fatty-acid--CoA ligase bubblegum	K15013	long-chain-fatty-acid--CoA ligase ACSBG	EC:6.2.1.3	dpa00061	Fatty acid biosynthesis	Metabolism	Lipid metabolism
TRINITY_DN12033_c0_g1	dpa:109537924	41.2	8.8e-07	-	very long-chain-fatty-acid--CoA ligase bubblegum	K15013	long-chain-fatty-acid--CoA ligase ACSBG	EC:6.2.1.3	dpa00071	Fatty acid degradation	Metabolism	Lipid metabolism
TRINITY_DN12034_c0_g1	mde:101892167	38	1.2e-13	-	beta-mannosidase	K01192	beta-mannosidase	EC:3.2.1.25	mde00511	Other glycan degradation	Metabolism	Glycan biosynthesis and metabolism
TRINITY_DN12034_c0_g1	mde:101892167	38	1.2e-13	-	beta-mannosidase	K01192	beta-mannosidase	EC:3.2.1.25	mde04142	Lysosome	Cellular Processes	Transport and catabolism
TRINITY_DN12034_c0_g2	mde:101891994	55.2	1.6e-24	-	beta-mannosidase	K01192	beta-mannosidase	EC:3.2.1.25	mde00511	Other glycan degradation	Metabolism	Glycan biosynthesis and metabolism
TRINITY_DN12034_c0_g2	mde:101891994	55.2	1.6e-24	-	beta-mannosidase	K01192	beta-mannosidase	EC:3.2.1.25	mde04142	Lysosome	Cellular Processes	Transport and catabolism
TRINITY_DN12039_c0_g1	dgr:Dgri_GH12403	66.4	7e-40	-	GH12403 gene product from transcript GH12403-RA	K04718	sphingosine kinase	EC:2.7.1.91	dgr00600	Sphingolipid metabolism	Metabolism	Lipid metabolism
TRINITY_DN12041_c0_g1	dgr:Dgri_GH24473	89.7	1.4e-28	-	GH24473 gene product from transcript GH24473-RA	K05677	ATP-binding cassette, subfamily D (ALD), member 3	-	dgr02010	ABC transporters	Environmental Information Processing	Membrane transport
TRINITY_DN12041_c0_g1	dgr:Dgri_GH24473	89.7	1.4e-28	-	GH24473 gene product from transcript GH24473-RA	K05677	ATP-binding cassette, subfamily D (ALD), member 3	-	dgr04146	Peroxisome	Cellular Processes	Transport and catabolism
TRINITY_DN12046_c0_g2	mmu:56462	100	5.6e-44	NA	NA	NA	NA	NA	NA	NA	NA	NA
TRINITY_DN12051_c0_g1	mde:101892781	86.5	5.6e-45	-	protein lethal(2) giant larvae	K06094	lethal(2) giant larvae protein	-	mde04391	Hippo signaling pathway -fly	Environmental Information Processing	Signal transduction
TRINITY_DN12053_c0_g1	dpe:Dper_GL19134	60.8	4.8e-19	-	GL19134 gene product from transcript GL19134-RA	K12311	lysosomal alpha-mannosidase	EC:3.2.1.24	dpe00511	Other glycan degradation	Metabolism	Glycan biosynthesis and metabolism
TRINITY_DN12053_c0_g1	dpe:Dper_GL19134	60.8	4.8e-19	-	GL19134 gene product from transcript GL19134-RA	K12311	lysosomal alpha-mannosidase	EC:3.2.1.24	dpe04142	Lysosome	Cellular Processes	Transport and catabolism
TRINITY_DN12056_c0_g1	dpo:Dpse_GA10423	60.3	1.2e-14	NA	NA	NA	NA	NA	NA	NA	NA	NA
TRINITY_DN12060_c0_g1	dgr:Dgri_GH24997	89.3	1.8e-57	-	GH24997 gene product from transcript GH24997-RA	K01873	valyl-tRNA synthetase	EC:6.1.1.9	dgr00970	Aminoacyl-tRNA biosynthesis	Genetic Information Processing	Translation
TRINITY_DN12065_c0_g1	mde:101899454	57.7	7.5e-31	NA	NA	NA	NA	NA	NA	NA	NA	NA
TRINITY_DN12075_c0_g1	sko:100370802	49.1	4.9e-08	-	aminopeptidase N-like	K11140	aminopeptidase N	EC:3.4.11.2	sko00480	Glutathione metabolism	Metabolism	Metabolism of other amino acids
TRINITY_DN12077_c0_g3	lav:100663400	48.8	1.1e-19	RECK	reversion-inducing cysteine-rich protein with Kazal motifs isoform X1	K17461	reversion-inducing-cysteine-rich protein with kazal motifs	-	lav05206	MicroRNAs in cancer	Human Diseases	Cancers
TRINITY_DN12082_c0_g1	dwi:Dwil_GK15028	50.7	3.4e-17	-	uncharacterized protein	K15013	long-chain-fatty-acid--CoA ligase ACSBG	EC:6.2.1.3	dwi00061	Fatty acid biosynthesis	Metabolism	Lipid metabolism
TRINITY_DN12082_c0_g1	dwi:Dwil_GK15028	50.7	3.4e-17	-	uncharacterized protein	K15013	long-chain-fatty-acid--CoA ligase ACSBG	EC:6.2.1.3	dwi00071	Fatty acid degradation	Metabolism	Lipid metabolism
TRINITY_DN1208_c0_g1	bta:326581	98.8	2.1e-41	EEF1G	elongation factor 1-gamma	K03233	elongation factor 1-gamma	-	bta05134	Legionellosis	Human Diseases	Infectious diseases
TRINITY_DN12091_c0_g1	mde:109611603	61	1e-13	-	regulatory-associated protein of mTOR	K07204	regulatory associated protein of mTOR	-	mde04150	mTOR signaling pathway	Environmental Information Processing	Signal transduction
TRINITY_DN12091_c0_g1	mde:109611603	61	1e-13	-	regulatory-associated protein of mTOR	K07204	regulatory associated protein of mTOR	-	mde04140	Autophagy - animal	Cellular Processes	Transport and catabolism
TRINITY_DN12091_c0_g1	mde:109611603	61	1e-13	-	regulatory-associated protein of mTOR	K07204	regulatory associated protein of mTOR	-	mde04136	Autophagy - other eukaryotes	Cellular Processes	Transport and catabolism
TRINITY_DN12091_c0_g1	mde:109611603	61	1e-13	-	regulatory-associated protein of mTOR	K07204	regulatory associated protein of mTOR	-	mde04213	Longevity regulating pathway - multiple species	Organismal Systems	Aging
TRINITY_DN12105_c0_g1	mde:101889838	65.3	1.5e-18	NA	NA	NA	NA	NA	NA	NA	NA	NA
TRINITY_DN12108_c0_g1	mde:101887760	84.1	3.2e-62	-	dihydropyrimidine dehydrogenase [NADP(+)]	K00207	dihydropyrimidine dehydrogenase (NADP+)	EC:1.3.1.2	mde00240	Pyrimidine metabolism	Metabolism	Nucleotide metabolism
TRINITY_DN12108_c0_g1	mde:101887760	84.1	3.2e-62	-	dihydropyrimidine dehydrogenase [NADP(+)]	K00207	dihydropyrimidine dehydrogenase (NADP+)	EC:1.3.1.2	mde00410	beta-Alanine metabolism	Metabolism	Metabolism of other amino acids
TRINITY_DN12108_c0_g1	mde:101887760	84.1	3.2e-62	-	dihydropyrimidine dehydrogenase [NADP(+)]	K00207	dihydropyrimidine dehydrogenase (NADP+)	EC:1.3.1.2	mde00770	Pantothenate and CoA biosynthesis	Metabolism	Metabolism of cofactors and vitamins
TRINITY_DN12108_c0_g1	mde:101887760	84.1	3.2e-62	-	dihydropyrimidine dehydrogenase [NADP(+)]	K00207	dihydropyrimidine dehydrogenase (NADP+)	EC:1.3.1.2	mde00983	Drug metabolism - other enzymes	Metabolism	Xenobiotics biodegradation and metabolism
TRINITY_DN12110_c0_g1	dpo:Dpse_GA14045	84.8	4.1e-74	-	uncharacterized protein	K16196	eukaryotic translation initiation factor 2-alpha kinase 4	EC:2.7.11.1	dpo04141	Protein processing in endoplasmic reticulum	Genetic Information Processing	Folding, sorting and degradation
TRINITY_DN12110_c0_g1	dpo:Dpse_GA14045	84.8	4.1e-74	-	uncharacterized protein	K16196	eukaryotic translation initiation factor 2-alpha kinase 4	EC:2.7.11.1	dpo04140	Autophagy - animal	Cellular Processes	Transport and catabolism
TRINITY_DN12111_c0_g1	mde:101895346	92.9	6e-35	-	probable glutamine-dependent NAD(+) synthetase	K01950	NAD+ synthase (glutamine-hydrolysing)	EC:6.3.5.1	mde00760	Nicotinate and nicotinamide metabolism	Metabolism	Metabolism of cofactors and vitamins
TRINITY_DN12112_c0_g1	dvi:Dvir_GJ21556	67.5	1.3e-33	NA	NA	NA	NA	NA	NA	NA	NA	NA
TRINITY_DN12118_c0_g1	rno:84015	100	2.4e-33	Ttn	titin	K12567	titin	EC:2.7.11.1	rno05410	Hypertrophic cardiomyopathy (HCM)	Human Diseases	Cardiovascular diseases
TRINITY_DN12118_c0_g1	rno:84015	100	2.4e-33	Ttn	titin	K12567	titin	EC:2.7.11.1	rno05414	Dilated cardiomyopathy (DCM)	Human Diseases	Cardiovascular diseases
TRINITY_DN12118_c0_g3	rno:84015	100	8.4e-56	Ttn	titin	K12567	titin	EC:2.7.11.1	rno05410	Hypertrophic cardiomyopathy (HCM)	Human Diseases	Cardiovascular diseases
TRINITY_DN12118_c0_g3	rno:84015	100	8.4e-56	Ttn	titin	K12567	titin	EC:2.7.11.1	rno05414	Dilated cardiomyopathy (DCM)	Human Diseases	Cardiovascular diseases
TRINITY_DN12125_c0_g1	mde:101900717	73.6	1.6e-25	NA	NA	NA	NA	NA	NA	NA	NA	NA
TRINITY_DN12137_c0_g1	phu:Phum_PHUM087140	67.5	1.2e-07	-	hypothetical protein	K02881	large subunit ribosomal protein L18	-	phu03010	Ribosome	Genetic Information Processing	Translation
TRINITY_DN12139_c0_g2	pxy:105386959	57.5	7.3e-06	NA	NA	NA	NA	NA	NA	NA	NA	NA
TRINITY_DN12141_c0_g1	dmo:Dmoj_GI24369	75.5	7.2e-37	-	uncharacterized protein	K02324	DNA polymerase epsilon subunit 1	EC:2.7.7.7	dmo00230	Purine metabolism	Metabolism	Nucleotide metabolism
TRINITY_DN12141_c0_g1	dmo:Dmoj_GI24369	75.5	7.2e-37	-	uncharacterized protein	K02324	DNA polymerase epsilon subunit 1	EC:2.7.7.7	dmo00240	Pyrimidine metabolism	Metabolism	Nucleotide metabolism
TRINITY_DN12141_c0_g1	dmo:Dmoj_GI24369	75.5	7.2e-37	-	uncharacterized protein	K02324	DNA polymerase epsilon subunit 1	EC:2.7.7.7	dmo03030	DNA replication	Genetic Information Processing	Replication and repair
TRINITY_DN12141_c0_g1	dmo:Dmoj_GI24369	75.5	7.2e-37	-	uncharacterized protein	K02324	DNA polymerase epsilon subunit 1	EC:2.7.7.7	dmo03410	Base excision repair	Genetic Information Processing	Replication and repair
TRINITY_DN12141_c0_g1	dmo:Dmoj_GI24369	75.5	7.2e-37	-	uncharacterized protein	K02324	DNA polymerase epsilon subunit 1	EC:2.7.7.7	dmo03420	Nucleotide excision repair	Genetic Information Processing	Replication and repair
TRINITY_DN12142_c0_g1	mde:101889471	85	1.2e-41	NA	NA	NA	NA	NA	NA	NA	NA	NA
TRINITY_DN12159_c0_g1	dpa:109537265	51.5	3.6e-11	-	chitinase-like protein Idgf4	K01183	chitinase	EC:3.2.1.14	dpa00520	Amino sugar and nucleotide sugar metabolism	Metabolism	Carbohydrate metabolism
TRINITY_DN1216_c0_g1	bta:789205	55.1	1.5e-60	NA	NA	NA	NA	NA	NA	NA	NA	NA
TRINITY_DN12172_c0_g1	srx:107723650	44	3.6e-10	-	collagen alpha-3(VI) chain-like	K06238	collagen, type VI, alpha	-	srx04512	ECM-receptor interaction	Environmental Information Processing	Signaling molecules and interaction
TRINITY_DN12172_c0_g1	srx:107723650	44	3.6e-10	-	collagen alpha-3(VI) chain-like	K06238	collagen, type VI, alpha	-	srx04510	Focal adhesion	Cellular Processes	Cellular community - eukaryotes
TRINITY_DN12183_c0_g2	mde:101892284	85.7	4.4e-15	-	protein crumbs isoform X3	K16681	protein crumbs	-	mde04391	Hippo signaling pathway -fly	Environmental Information Processing	Signal transduction
TRINITY_DN12186_c0_g1	dan:Dana_GF21034	37	8.3e-07	-	uncharacterized protein	K03348	anaphase-promoting complex subunit 1	-	dan04120	Ubiquitin mediated proteolysis	Genetic Information Processing	Folding, sorting and degradation
TRINITY_DN12191_c0_g1	dgr:Dgri_GH10759	83.1	2.1e-30	-	GH10759 gene product from transcript GH10759-RA	K01183	chitinase	EC:3.2.1.14	dgr00520	Amino sugar and nucleotide sugar metabolism	Metabolism	Carbohydrate metabolism
TRINITY_DN12192_c0_g1	mde:101893909	65.9	1.4e-09	-	pre-mRNA-splicing factor SYF1	K12867	pre-mRNA-splicing factor SYF1	-	mde03040	Spliceosome	Genetic Information Processing	Transcription
TRINITY_DN12197_c0_g1	mde:101890619	81.8	2.4e-24	-	laminin subunit gamma-1	K05635	laminin, gamma 1	-	mde04512	ECM-receptor interaction	Environmental Information Processing	Signaling molecules and interaction
TRINITY_DN12197_c1_g1	mde:101890619	79.5	1.6e-40	-	laminin subunit gamma-1	K05635	laminin, gamma 1	-	mde04512	ECM-receptor interaction	Environmental Information Processing	Signaling molecules and interaction
TRINITY_DN12209_c0_g1	dsi:Dsimw501_GD10948	92.9	1.8e-34	Dsim_GD10948	GD10948 gene product from transcript GD10948-RF	K01873	valyl-tRNA synthetase	EC:6.1.1.9	dsi00970	Aminoacyl-tRNA biosynthesis	Genetic Information Processing	Translation
TRINITY_DN12212_c0_g1	dwi:Dwil_GK20780	73.7	3.4e-26	-	uncharacterized protein	K05658	ATP-binding cassette, subfamily B (MDR/TAP), member 1	EC:3.6.3.44	dwi02010	ABC transporters	Environmental Information Processing	Membrane transport
TRINITY_DN12216_c0_g1	mde:101898063	88.6	1e-33	-	ribosome biogenesis protein BMS1 homolog	K14569	ribosome biogenesis protein BMS1	-	mde03008	Ribosome biogenesis in eukaryotes	Genetic Information Processing	Translation
TRINITY_DN12218_c0_g1	mde:101897193	90.7	7.5e-63	-	alpha-aminoadipic semialdehyde synthase	K14157	alpha-aminoadipic semialdehyde synthase	EC:1.5.1.8 1.5.1.9	mde00310	Lysine degradation	Metabolism	Amino acid metabolism
TRINITY_DN12225_c0_g1	dpa:109543459	98.5	2.8e-29	-	ATP-dependent RNA helicase DHX8	K12818	ATP-dependent RNA helicase DHX8/PRP22	EC:3.6.4.13	dpa03040	Spliceosome	Genetic Information Processing	Transcription
TRINITY_DN12245_c1_g1	mde:101890780	70.9	4.2e-21	NA	NA	NA	NA	NA	NA	NA	NA	NA
TRINITY_DN12254_c0_g1	dmo:Dmoj_GI13252	88	1.5e-41	-	uncharacterized protein	K05635	laminin, gamma 1	-	dmo04512	ECM-receptor interaction	Environmental Information Processing	Signaling molecules and interaction
TRINITY_DN12257_c0_g1	dpe:Dper_GL21830	67.9	3.5e-29	NA	NA	NA	NA	NA	NA	NA	NA	NA
TRINITY_DN12274_c0_g1	mde:101887760	68	1.7e-46	-	dihydropyrimidine dehydrogenase [NADP(+)]	K00207	dihydropyrimidine dehydrogenase (NADP+)	EC:1.3.1.2	mde00240	Pyrimidine metabolism	Metabolism	Nucleotide metabolism
TRINITY_DN12274_c0_g1	mde:101887760	68	1.7e-46	-	dihydropyrimidine dehydrogenase [NADP(+)]	K00207	dihydropyrimidine dehydrogenase (NADP+)	EC:1.3.1.2	mde00410	beta-Alanine metabolism	Metabolism	Metabolism of other amino acids
TRINITY_DN12274_c0_g1	mde:101887760	68	1.7e-46	-	dihydropyrimidine dehydrogenase [NADP(+)]	K00207	dihydropyrimidine dehydrogenase (NADP+)	EC:1.3.1.2	mde00770	Pantothenate and CoA biosynthesis	Metabolism	Metabolism of cofactors and vitamins
TRINITY_DN12274_c0_g1	mde:101887760	68	1.7e-46	-	dihydropyrimidine dehydrogenase [NADP(+)]	K00207	dihydropyrimidine dehydrogenase (NADP+)	EC:1.3.1.2	mde00983	Drug metabolism - other enzymes	Metabolism	Xenobiotics biodegradation and metabolism
TRINITY_DN12281_c0_g1	mde:101893212	80	6.4e-24	NA	NA	NA	NA	NA	NA	NA	NA	NA
TRINITY_DN12282_c0_g1	lak:106161377	40.8	2.1e-07	NA	NA	NA	NA	NA	NA	NA	NA	NA
TRINITY_DN12283_c0_g1	dan:Dana_GF15640	93.3	3.4e-36	-	uncharacterized protein	K20409	WD repeat-containing protein 59	-	dan04150	mTOR signaling pathway	Environmental Information Processing	Signal transduction
TRINITY_DN12293_c0_g2	mde:101893661	97.1	7.6e-34	NA	NA	NA	NA	NA	NA	NA	NA	NA
TRINITY_DN12295_c0_g1	mde:101889546	79.6	2.5e-36	-	trifunctional purine biosynthetic protein adenosine-3	K11787	phosphoribosylamine--glycine ligase / phosphoribosylglycinamide formyltransferase / phosphoribosylformylglycinamidine cyclo-ligase	EC:6.3.4.13 2.1.2.2 6.3.3.1	mde00230	Purine metabolism	Metabolism	Nucleotide metabolism
TRINITY_DN12295_c0_g1	mde:101889546	79.6	2.5e-36	-	trifunctional purine biosynthetic protein adenosine-3	K11787	phosphoribosylamine--glycine ligase / phosphoribosylglycinamide formyltransferase / phosphoribosylformylglycinamidine cyclo-ligase	EC:6.3.4.13 2.1.2.2 6.3.3.1	mde00670	One carbon pool by folate	Metabolism	Metabolism of cofactors and vitamins
TRINITY_DN12304_c0_g1	dmo:Dmoj_GI15489	77.6	3.3e-35	NA	NA	NA	NA	NA	NA	NA	NA	NA
TRINITY_DN12308_c0_g1	dgr:Dgri_GH11382	88.2	7.1e-10	-	GH11382 gene product from transcript GH11382-RA	K14157	alpha-aminoadipic semialdehyde synthase	EC:1.5.1.8 1.5.1.9	dgr00310	Lysine degradation	Metabolism	Amino acid metabolism
TRINITY_DN12313_c0_g1	mde:101888270	89.7	5.7e-30	NA	NA	NA	NA	NA	NA	NA	NA	NA
TRINITY_DN12318_c0_g1	mmu:20068	100	5.1e-70	Rps17	ribosomal protein S17	K02962	small subunit ribosomal protein S17e	-	mmu03010	Ribosome	Genetic Information Processing	Translation
TRINITY_DN12320_c0_g1	mde:101893920	93.2	2.5e-25	-	WD repeat-containing protein mio	K20407	WD repeat-containing protein mio	-	mde04150	mTOR signaling pathway	Environmental Information Processing	Signal transduction
TRINITY_DN12330_c0_g3	hsa:6132	100	2.8e-85	RPL8	ribosomal protein L8	K02938	large subunit ribosomal protein L8e	-	hsa03010	Ribosome	Genetic Information Processing	Translation
TRINITY_DN12338_c0_g1	sfm:108922222	55.9	6.1e-27	-	trypsin-2-like	K01312	trypsin	EC:3.4.21.4	sfm04080	Neuroactive ligand-receptor interaction	Environmental Information Processing	Signaling molecules and interaction
TRINITY_DN12339_c0_g1	mde:101888393	81.2	1.6e-27	NA	NA	NA	NA	NA	NA	NA	NA	NA
TRINITY_DN12347_c0_g1	dsi:Dsimw501_GD16058	60.8	1.3e-22	NA	NA	NA	NA	NA	NA	NA	NA	NA
TRINITY_DN12353_c0_g1	mde:101901453	94	2.8e-29	NA	NA	NA	NA	NA	NA	NA	NA	NA
TRINITY_DN12355_c0_g1	dme:Dmel_CG1554	100	1e-35	RpII215	RNA polymerase II 215kD subunit	K03006	DNA-directed RNA polymerase II subunit RPB1	EC:2.7.7.6	dme00230	Purine metabolism	Metabolism	Nucleotide metabolism
TRINITY_DN12355_c0_g1	dme:Dmel_CG1554	100	1e-35	RpII215	RNA polymerase II 215kD subunit	K03006	DNA-directed RNA polymerase II subunit RPB1	EC:2.7.7.6	dme00240	Pyrimidine metabolism	Metabolism	Nucleotide metabolism
TRINITY_DN12355_c0_g1	dme:Dmel_CG1554	100	1e-35	RpII215	RNA polymerase II 215kD subunit	K03006	DNA-directed RNA polymerase II subunit RPB1	EC:2.7.7.6	dme03020	RNA polymerase	Genetic Information Processing	Transcription
TRINITY_DN12372_c0_g1	dgr:Dgri_GH20981	94.8	3.6e-88	-	GH20981 gene product from transcript GH20981-RA	K12350	sphingomyelin phosphodiesterase	EC:3.1.4.12	dgr00600	Sphingolipid metabolism	Metabolism	Lipid metabolism
TRINITY_DN12372_c0_g1	dgr:Dgri_GH20981	94.8	3.6e-88	-	GH20981 gene product from transcript GH20981-RA	K12350	sphingomyelin phosphodiesterase	EC:3.1.4.12	dgr04142	Lysosome	Cellular Processes	Transport and catabolism
TRINITY_DN12383_c0_g1	dwi:Dwil_GK13548	94.9	6.6e-58	-	uncharacterized protein	K04428	mitogen-activated protein kinase kinase kinase 4	EC:2.7.11.25	dwi04013	MAPK signaling pathway - fly	Environmental Information Processing	Signal transduction
TRINITY_DN12383_c0_g1	dwi:Dwil_GK13548	94.9	6.6e-58	-	uncharacterized protein	K04428	mitogen-activated protein kinase kinase kinase 4	EC:2.7.11.25	dwi04624	Toll and Imd signaling pathway	Organismal Systems	Immune system
TRINITY_DN12385_c0_g1	mde:101901505	89.2	3.6e-116	-	CAD protein	K11540	carbamoyl-phosphate synthase / aspartate carbamoyltransferase / dihydroorotase	EC:6.3.5.5 2.1.3.2 3.5.2.3	mde00240	Pyrimidine metabolism	Metabolism	Nucleotide metabolism
TRINITY_DN12385_c0_g1	mde:101901505	89.2	3.6e-116	-	CAD protein	K11540	carbamoyl-phosphate synthase / aspartate carbamoyltransferase / dihydroorotase	EC:6.3.5.5 2.1.3.2 3.5.2.3	mde00250	Alanine, aspartate and glutamate metabolism	Metabolism	Amino acid metabolism
TRINITY_DN12389_c0_g1	mde:101893492	56.6	6.9e-49	-	HEAT repeat-containing protein 1 homolog	K14550	U3 small nucleolar RNA-associated protein 10	-	mde03008	Ribosome biogenesis in eukaryotes	Genetic Information Processing	Translation
TRINITY_DN12391_c0_g1	pss:102461330	33.8	6.3e-06	NA	NA	NA	NA	NA	NA	NA	NA	NA
TRINITY_DN12393_c0_g1	dgr:Dgri_GH16327	64	3.5e-07	NA	NA	NA	NA	NA	NA	NA	NA	NA
TRINITY_DN12398_c0_g1	prap:110996986	75.8	3e-08	-	V-type proton ATPase 116 kDa subunit a-like	K02154	V-type H+-transporting ATPase subunit a	-	prap00190	Oxidative phosphorylation	Metabolism	Energy metabolism
TRINITY_DN12398_c0_g1	prap:110996986	75.8	3e-08	-	V-type proton ATPase 116 kDa subunit a-like	K02154	V-type H+-transporting ATPase subunit a	-	prap04145	Phagosome	Cellular Processes	Transport and catabolism
TRINITY_DN12398_c0_g1	prap:110996986	75.8	3e-08	-	V-type proton ATPase 116 kDa subunit a-like	K02154	V-type H+-transporting ATPase subunit a	-	prap04142	Lysosome	Cellular Processes	Transport and catabolism
TRINITY_DN12407_c0_g1	dan:Dana_GF21180	44.7	1.7e-22	NA	NA	NA	NA	NA	NA	NA	NA	NA
TRINITY_DN12411_c0_g1	mde:101889815	53.5	5e-24	NA	NA	NA	NA	NA	NA	NA	NA	NA
TRINITY_DN12428_c0_g1	dgr:Dgri_GH24090	77.3	2.2e-22	-	GH24090 gene product from transcript GH24090-RA	K14327	regulator of nonsense transcripts 2	-	dgr03013	RNA transport	Genetic Information Processing	Translation
TRINITY_DN12428_c0_g1	dgr:Dgri_GH24090	77.3	2.2e-22	-	GH24090 gene product from transcript GH24090-RA	K14327	regulator of nonsense transcripts 2	-	dgr03015	mRNA surveillance pathway	Genetic Information Processing	Translation
TRINITY_DN12432_c0_g1	dan:Dana_GF15389	62.9	2e-17	-	uncharacterized protein	K00232	acyl-CoA oxidase	EC:1.3.3.6	dan00071	Fatty acid degradation	Metabolism	Lipid metabolism
TRINITY_DN12432_c0_g1	dan:Dana_GF15389	62.9	2e-17	-	uncharacterized protein	K00232	acyl-CoA oxidase	EC:1.3.3.6	dan00592	alpha-Linolenic acid metabolism	Metabolism	Lipid metabolism
TRINITY_DN12432_c0_g1	dan:Dana_GF15389	62.9	2e-17	-	uncharacterized protein	K00232	acyl-CoA oxidase	EC:1.3.3.6	dan01040	Biosynthesis of unsaturated fatty acids	Metabolism	Lipid metabolism
TRINITY_DN12432_c0_g1	dan:Dana_GF15389	62.9	2e-17	-	uncharacterized protein	K00232	acyl-CoA oxidase	EC:1.3.3.6	dan04146	Peroxisome	Cellular Processes	Transport and catabolism
TRINITY_DN12437_c0_g1	hsa:6152	100	1e-61	RPL24	ribosomal protein L24	K02896	large subunit ribosomal protein L24e	-	hsa03010	Ribosome	Genetic Information Processing	Translation
TRINITY_DN12441_c0_g1	mde:101890127	55.7	1.2e-22	NA	NA	NA	NA	NA	NA	NA	NA	NA
TRINITY_DN12445_c0_g1	dvi:Dvir_GJ14028	89.3	6.8e-07	NA	NA	NA	NA	NA	NA	NA	NA	NA
TRINITY_DN12449_c0_g1	dpo:Dpse_GA15938	44.6	3.1e-06	-	uncharacterized protein	K00472	prolyl 4-hydroxylase	EC:1.14.11.2	dpo00330	Arginine and proline metabolism	Metabolism	Amino acid metabolism
TRINITY_DN12451_c0_g1	dpo:Dpse_GA18343	61.6	3.3e-18	NA	NA	NA	NA	NA	NA	NA	NA	NA
TRINITY_DN12461_c0_g1	dmo:Dmoj_GI17797	96.7	4.6e-25	NA	NA	NA	NA	NA	NA	NA	NA	NA
TRINITY_DN12475_c0_g1	dmo:Dmoj_GI13421	93.2	4.9e-49	-	uncharacterized protein	K12854	pre-mRNA-splicing helicase BRR2	EC:3.6.4.13	dmo03040	Spliceosome	Genetic Information Processing	Transcription
TRINITY_DN12486_c0_g1	mmu:64294	100	1.1e-81	NA	NA	NA	NA	NA	NA	NA	NA	NA
TRINITY_DN12486_c0_g2	hsa:81618	100	5.9e-06	NA	NA	NA	NA	NA	NA	NA	NA	NA
TRINITY_DN12491_c0_g2	mmu:16832	100	1.4e-66	Ldhb	lactate dehydrogenase B	K00016	L-lactate dehydrogenase	EC:1.1.1.27	mmu00010	Glycolysis / Gluconeogenesis	Metabolism	Carbohydrate metabolism
TRINITY_DN12491_c0_g2	mmu:16832	100	1.4e-66	Ldhb	lactate dehydrogenase B	K00016	L-lactate dehydrogenase	EC:1.1.1.27	mmu00620	Pyruvate metabolism	Metabolism	Carbohydrate metabolism
TRINITY_DN12491_c0_g2	mmu:16832	100	1.4e-66	Ldhb	lactate dehydrogenase B	K00016	L-lactate dehydrogenase	EC:1.1.1.27	mmu00640	Propanoate metabolism	Metabolism	Carbohydrate metabolism
TRINITY_DN12491_c0_g2	mmu:16832	100	1.4e-66	Ldhb	lactate dehydrogenase B	K00016	L-lactate dehydrogenase	EC:1.1.1.27	mmu00270	Cysteine and methionine metabolism	Metabolism	Amino acid metabolism
TRINITY_DN12491_c0_g2	mmu:16832	100	1.4e-66	Ldhb	lactate dehydrogenase B	K00016	L-lactate dehydrogenase	EC:1.1.1.27	mmu04922	Glucagon signaling pathway	Organismal Systems	Endocrine system
TRINITY_DN12496_c0_g1	dan:Dana_GF11658	98.8	1.4e-38	-	uncharacterized protein	K03252	translation initiation factor 3 subunit C	-	dan03013	RNA transport	Genetic Information Processing	Translation
TRINITY_DN12499_c0_g1	dpo:Dpse_GA25359	63.6	7.8e-11	-	uncharacterized protein	K01183	chitinase	EC:3.2.1.14	dpo00520	Amino sugar and nucleotide sugar metabolism	Metabolism	Carbohydrate metabolism
TRINITY_DN12509_c0_g1	dsi:Dsimw501_GD25615	52.5	1.1e-13	NA	NA	NA	NA	NA	NA	NA	NA	NA
TRINITY_DN12511_c0_g1	rss:109440234	90.4	1e-36	-	phenylalanine ammonia-lyase 1	K10775	phenylalanine ammonia-lyase	EC:4.3.1.24	rss00360	Phenylalanine metabolism	Metabolism	Amino acid metabolism
TRINITY_DN12511_c0_g2	rss:109440235	76.2	4.6e-213	-	phenylalanine ammonia-lyase 2	K10775	phenylalanine ammonia-lyase	EC:4.3.1.24	rss00360	Phenylalanine metabolism	Metabolism	Amino acid metabolism
TRINITY_DN12511_c0_g3	rss:109440235	72.6	7e-48	-	phenylalanine ammonia-lyase 2	K10775	phenylalanine ammonia-lyase	EC:4.3.1.24	rss00360	Phenylalanine metabolism	Metabolism	Amino acid metabolism
TRINITY_DN12512_c0_g1	dwi:Dwil_GK16217	89.4	1.5e-35	-	uncharacterized protein	K14676	lysophospholipid hydrolase	EC:3.1.1.5	dwi00564	Glycerophospholipid metabolism	Metabolism	Lipid metabolism
TRINITY_DN12527_c0_g1	mde:101901672	60	1e-12	-	5-oxoprolinase	K01469	5-oxoprolinase (ATP-hydrolysing)	EC:3.5.2.9	mde00480	Glutathione metabolism	Metabolism	Metabolism of other amino acids
TRINITY_DN12530_c0_g5	mmu:67300	100	3e-38	Cltc	clathrin, heavy polypeptide (Hc)	K04646	clathrin heavy chain	-	mmu04144	Endocytosis	Cellular Processes	Transport and catabolism
TRINITY_DN12530_c0_g5	mmu:67300	100	3e-38	Cltc	clathrin, heavy polypeptide (Hc)	K04646	clathrin heavy chain	-	mmu04142	Lysosome	Cellular Processes	Transport and catabolism
TRINITY_DN12530_c0_g5	mmu:67300	100	3e-38	Cltc	clathrin, heavy polypeptide (Hc)	K04646	clathrin heavy chain	-	mmu04961	Endocrine and other factor-regulated calcium reabsorption	Organismal Systems	Excretory system
TRINITY_DN12530_c0_g5	mmu:67300	100	3e-38	Cltc	clathrin, heavy polypeptide (Hc)	K04646	clathrin heavy chain	-	mmu04721	Synaptic vesicle cycle	Organismal Systems	Nervous system
TRINITY_DN12530_c0_g5	mmu:67300	100	3e-38	Cltc	clathrin, heavy polypeptide (Hc)	K04646	clathrin heavy chain	-	mmu05016	Huntington disease	Human Diseases	Neurodegenerative diseases
TRINITY_DN12530_c0_g5	mmu:67300	100	3e-38	Cltc	clathrin, heavy polypeptide (Hc)	K04646	clathrin heavy chain	-	mmu05100	Bacterial invasion of epithelial cells	Human Diseases	Infectious diseases
TRINITY_DN12536_c0_g1	mde:101892444	88.5	1.1e-41	NA	NA	NA	NA	NA	NA	NA	NA	NA
TRINITY_DN12538_c0_g1	cfa:476387	97.5	3.7e-104	RPS9	40S ribosomal protein S9	K02997	small subunit ribosomal protein S9e	-	cfa03010	Ribosome	Genetic Information Processing	Translation
TRINITY_DN12547_c0_g1	mde:101898217	52.5	1.1e-22	NA	NA	NA	NA	NA	NA	NA	NA	NA
TRINITY_DN12559_c0_g1	mde:101889884	65.2	2.7e-09	NA	NA	NA	NA	NA	NA	NA	NA	NA
TRINITY_DN12564_c0_g1	dmo:Dmoj_GI17838	77.4	2.6e-32	NA	NA	NA	NA	NA	NA	NA	NA	NA
TRINITY_DN12565_c0_g1	loa:LOAG_18223	52.7	1.2e-17	-	phosphorylase b kinase regulatory subunit beta	K07190	phosphorylase kinase alpha/beta subunit	-	loa04020	Calcium signaling pathway	Environmental Information Processing	Signal transduction
TRINITY_DN12572_c0_g1	der:Dere_GG17004	63.3	9.4e-14	NA	NA	NA	NA	NA	NA	NA	NA	NA
TRINITY_DN12576_c0_g1	rno:25721	100	2.1e-61	Got2	glutamic-oxaloacetic transaminase 2	K14455	aspartate aminotransferase, mitochondrial	EC:2.6.1.1	rno00250	Alanine, aspartate and glutamate metabolism	Metabolism	Amino acid metabolism
TRINITY_DN12576_c0_g1	rno:25721	100	2.1e-61	Got2	glutamic-oxaloacetic transaminase 2	K14455	aspartate aminotransferase, mitochondrial	EC:2.6.1.1	rno00270	Cysteine and methionine metabolism	Metabolism	Amino acid metabolism
TRINITY_DN12576_c0_g1	rno:25721	100	2.1e-61	Got2	glutamic-oxaloacetic transaminase 2	K14455	aspartate aminotransferase, mitochondrial	EC:2.6.1.1	rno00220	Arginine biosynthesis	Metabolism	Amino acid metabolism
TRINITY_DN12576_c0_g1	rno:25721	100	2.1e-61	Got2	glutamic-oxaloacetic transaminase 2	K14455	aspartate aminotransferase, mitochondrial	EC:2.6.1.1	rno00330	Arginine and proline metabolism	Metabolism	Amino acid metabolism
TRINITY_DN12576_c0_g1	rno:25721	100	2.1e-61	Got2	glutamic-oxaloacetic transaminase 2	K14455	aspartate aminotransferase, mitochondrial	EC:2.6.1.1	rno00350	Tyrosine metabolism	Metabolism	Amino acid metabolism
TRINITY_DN12576_c0_g1	rno:25721	100	2.1e-61	Got2	glutamic-oxaloacetic transaminase 2	K14455	aspartate aminotransferase, mitochondrial	EC:2.6.1.1	rno00360	Phenylalanine metabolism	Metabolism	Amino acid metabolism
TRINITY_DN12576_c0_g1	rno:25721	100	2.1e-61	Got2	glutamic-oxaloacetic transaminase 2	K14455	aspartate aminotransferase, mitochondrial	EC:2.6.1.1	rno00400	Phenylalanine, tyrosine and tryptophan biosynthesis	Metabolism	Amino acid metabolism
TRINITY_DN12576_c0_g1	rno:25721	100	2.1e-61	Got2	glutamic-oxaloacetic transaminase 2	K14455	aspartate aminotransferase, mitochondrial	EC:2.6.1.1	rno04975	Fat digestion and absorption	Organismal Systems	Digestive system
TRINITY_DN12577_c0_g1	mde:101889546	52.2	5.6e-22	-	trifunctional purine biosynthetic protein adenosine-3	K11787	phosphoribosylamine--glycine ligase / phosphoribosylglycinamide formyltransferase / phosphoribosylformylglycinamidine cyclo-ligase	EC:6.3.4.13 2.1.2.2 6.3.3.1	mde00230	Purine metabolism	Metabolism	Nucleotide metabolism
TRINITY_DN12577_c0_g1	mde:101889546	52.2	5.6e-22	-	trifunctional purine biosynthetic protein adenosine-3	K11787	phosphoribosylamine--glycine ligase / phosphoribosylglycinamide formyltransferase / phosphoribosylformylglycinamidine cyclo-ligase	EC:6.3.4.13 2.1.2.2 6.3.3.1	mde00670	One carbon pool by folate	Metabolism	Metabolism of cofactors and vitamins
TRINITY_DN12582_c0_g2	lak:106154242	43.1	2.2e-08	NA	NA	NA	NA	NA	NA	NA	NA	NA
TRINITY_DN12587_c0_g1	aag:5571529	42	3.9e-18	NA	NA	NA	NA	NA	NA	NA	NA	NA
TRINITY_DN12588_c0_g1	mde:101890843	77.9	4.4e-37	-	ubiquitin-protein ligase E3C	K10589	ubiquitin-protein ligase E3 C	EC:2.3.2.26	mde04120	Ubiquitin mediated proteolysis	Genetic Information Processing	Folding, sorting and degradation
TRINITY_DN12597_c0_g1	mde:101893726	58.6	2.2e-48	NA	NA	NA	NA	NA	NA	NA	NA	NA
TRINITY_DN12607_c0_g1	bta:787914	93.2	8.1e-93	RPS6	40S ribosomal protein S6	K02991	small subunit ribosomal protein S6e	-	bta03010	Ribosome	Genetic Information Processing	Translation
TRINITY_DN12607_c0_g1	bta:787914	93.2	8.1e-93	RPS6	40S ribosomal protein S6	K02991	small subunit ribosomal protein S6e	-	bta04371	Apelin signaling pathway	Environmental Information Processing	Signal transduction
TRINITY_DN12607_c0_g1	bta:787914	93.2	8.1e-93	RPS6	40S ribosomal protein S6	K02991	small subunit ribosomal protein S6e	-	bta04066	HIF-1 signaling pathway	Environmental Information Processing	Signal transduction
TRINITY_DN12607_c0_g1	bta:787914	93.2	8.1e-93	RPS6	40S ribosomal protein S6	K02991	small subunit ribosomal protein S6e	-	bta04151	PI3K-Akt signaling pathway	Environmental Information Processing	Signal transduction
TRINITY_DN12607_c0_g1	bta:787914	93.2	8.1e-93	RPS6	40S ribosomal protein S6	K02991	small subunit ribosomal protein S6e	-	bta04150	mTOR signaling pathway	Environmental Information Processing	Signal transduction
TRINITY_DN12607_c0_g1	bta:787914	93.2	8.1e-93	RPS6	40S ribosomal protein S6	K02991	small subunit ribosomal protein S6e	-	bta04910	Insulin signaling pathway	Organismal Systems	Endocrine system
TRINITY_DN12607_c0_g1	bta:787914	93.2	8.1e-93	RPS6	40S ribosomal protein S6	K02991	small subunit ribosomal protein S6e	-	bta04714	Thermogenesis	Organismal Systems	Environmental adaptation
TRINITY_DN12607_c0_g1	bta:787914	93.2	8.1e-93	RPS6	40S ribosomal protein S6	K02991	small subunit ribosomal protein S6e	-	bta05205	Proteoglycans in cancer	Human Diseases	Cancers
TRINITY_DN12607_c0_g1	bta:787914	93.2	8.1e-93	RPS6	40S ribosomal protein S6	K02991	small subunit ribosomal protein S6e	-	bta01521	EGFR tyrosine kinase inhibitor resistance	Human Diseases	Drug resistance
TRINITY_DN12607_c0_g2	biu:109571278	99.1	8e-58	-	40S ribosomal protein S6	K02991	small subunit ribosomal protein S6e	-	biu03010	Ribosome	Genetic Information Processing	Translation
TRINITY_DN12607_c0_g2	biu:109571278	99.1	8e-58	-	40S ribosomal protein S6	K02991	small subunit ribosomal protein S6e	-	biu04371	Apelin signaling pathway	Environmental Information Processing	Signal transduction
TRINITY_DN12607_c0_g2	biu:109571278	99.1	8e-58	-	40S ribosomal protein S6	K02991	small subunit ribosomal protein S6e	-	biu04066	HIF-1 signaling pathway	Environmental Information Processing	Signal transduction
TRINITY_DN12607_c0_g2	biu:109571278	99.1	8e-58	-	40S ribosomal protein S6	K02991	small subunit ribosomal protein S6e	-	biu04151	PI3K-Akt signaling pathway	Environmental Information Processing	Signal transduction
TRINITY_DN12607_c0_g2	biu:109571278	99.1	8e-58	-	40S ribosomal protein S6	K02991	small subunit ribosomal protein S6e	-	biu04150	mTOR signaling pathway	Environmental Information Processing	Signal transduction
TRINITY_DN12607_c0_g2	biu:109571278	99.1	8e-58	-	40S ribosomal protein S6	K02991	small subunit ribosomal protein S6e	-	biu04910	Insulin signaling pathway	Organismal Systems	Endocrine system
TRINITY_DN12607_c0_g2	biu:109571278	99.1	8e-58	-	40S ribosomal protein S6	K02991	small subunit ribosomal protein S6e	-	biu04714	Thermogenesis	Organismal Systems	Environmental adaptation
TRINITY_DN12607_c0_g2	biu:109571278	99.1	8e-58	-	40S ribosomal protein S6	K02991	small subunit ribosomal protein S6e	-	biu05205	Proteoglycans in cancer	Human Diseases	Cancers
TRINITY_DN12607_c0_g2	biu:109571278	99.1	8e-58	-	40S ribosomal protein S6	K02991	small subunit ribosomal protein S6e	-	biu01521	EGFR tyrosine kinase inhibitor resistance	Human Diseases	Drug resistance
TRINITY_DN12612_c0_g1	mde:101893532	80.6	1.4e-25	NA	NA	NA	NA	NA	NA	NA	NA	NA
TRINITY_DN12613_c0_g1	mde:101901631	77.8	5e-15	NA	NA	NA	NA	NA	NA	NA	NA	NA
TRINITY_DN12614_c0_g1	rno:29328	97.2	1.1e-105	Gpx4	glutathione peroxidase 4	K05361	phospholipid-hydroperoxide glutathione peroxidase	EC:1.11.1.12	rno00480	Glutathione metabolism	Metabolism	Metabolism of other amino acids
TRINITY_DN12614_c0_g1	rno:29328	97.2	1.1e-105	Gpx4	glutathione peroxidase 4	K05361	phospholipid-hydroperoxide glutathione peroxidase	EC:1.11.1.12	rno04216	Ferroptosis	Cellular Processes	Cell growth and death
TRINITY_DN12619_c0_g1	mde:101888270	84.1	1.1e-30	NA	NA	NA	NA	NA	NA	NA	NA	NA
TRINITY_DN12622_c0_g2	mde:101893689	86.8	2.6e-30	NA	NA	NA	NA	NA	NA	NA	NA	NA
TRINITY_DN12624_c0_g1	dmo:Dmoj_GI17179	83.8	4.1e-28	NA	NA	NA	NA	NA	NA	NA	NA	NA
TRINITY_DN12628_c0_g1	rno:29754	100	5e-65	Atp5g1	ATP synthase, H+ transporting, mitochondrial Fo complex, subunit C1 (subunit 9)	K02128	F-type H+-transporting ATPase subunit c	-	rno00190	Oxidative phosphorylation	Metabolism	Energy metabolism
TRINITY_DN12628_c0_g1	rno:29754	100	5e-65	Atp5g1	ATP synthase, H+ transporting, mitochondrial Fo complex, subunit C1 (subunit 9)	K02128	F-type H+-transporting ATPase subunit c	-	rno04714	Thermogenesis	Organismal Systems	Environmental adaptation
TRINITY_DN12628_c0_g1	rno:29754	100	5e-65	Atp5g1	ATP synthase, H+ transporting, mitochondrial Fo complex, subunit C1 (subunit 9)	K02128	F-type H+-transporting ATPase subunit c	-	rno05010	Alzheimer disease	Human Diseases	Neurodegenerative diseases
TRINITY_DN12628_c0_g1	rno:29754	100	5e-65	Atp5g1	ATP synthase, H+ transporting, mitochondrial Fo complex, subunit C1 (subunit 9)	K02128	F-type H+-transporting ATPase subunit c	-	rno05012	Parkinson disease	Human Diseases	Neurodegenerative diseases
TRINITY_DN12628_c0_g1	rno:29754	100	5e-65	Atp5g1	ATP synthase, H+ transporting, mitochondrial Fo complex, subunit C1 (subunit 9)	K02128	F-type H+-transporting ATPase subunit c	-	rno05016	Huntington disease	Human Diseases	Neurodegenerative diseases
TRINITY_DN12629_c0_g1	mde:101899809	44.3	1.6e-19	NA	NA	NA	NA	NA	NA	NA	NA	NA
TRINITY_DN12629_c1_g1	mde:101899809	61.1	1.1e-23	NA	NA	NA	NA	NA	NA	NA	NA	NA
TRINITY_DN12633_c0_g1	mde:101894887	69.1	2.5e-44	-	lysosomal alpha-mannosidase isoform X1	K12311	lysosomal alpha-mannosidase	EC:3.2.1.24	mde00511	Other glycan degradation	Metabolism	Glycan biosynthesis and metabolism
TRINITY_DN12633_c0_g1	mde:101894887	69.1	2.5e-44	-	lysosomal alpha-mannosidase isoform X1	K12311	lysosomal alpha-mannosidase	EC:3.2.1.24	mde04142	Lysosome	Cellular Processes	Transport and catabolism
TRINITY_DN12634_c0_g1	prap:110992173	65.2	9.2e-11	NA	NA	NA	NA	NA	NA	NA	NA	NA
TRINITY_DN12640_c0_g1	rno:100360522	100	4.1e-36	-	ribosomal protein P1-like	K02942	large subunit ribosomal protein LP1	-	rno03010	Ribosome	Genetic Information Processing	Translation
TRINITY_DN12642_c0_g1	tgu:100231700	44.2	1.9e-07	NA	NA	NA	NA	NA	NA	NA	NA	NA
TRINITY_DN12648_c0_g1	dpo:Dpse_GA21310	56.8	7.7e-25	NA	NA	NA	NA	NA	NA	NA	NA	NA
TRINITY_DN12654_c0_g1	mde:101897751	80	1e-34	-	type II inositol 1	K01099	inositol polyphosphate 5-phosphatase INPP5B/F	EC:3.1.3.36	mde00562	Inositol phosphate metabolism	Metabolism	Carbohydrate metabolism
TRINITY_DN12654_c0_g1	mde:101897751	80	1e-34	-	type II inositol 1	K01099	inositol polyphosphate 5-phosphatase INPP5B/F	EC:3.1.3.36	mde04070	Phosphatidylinositol signaling system	Environmental Information Processing	Signal transduction
TRINITY_DN12660_c0_g1	mde:101900190	86.7	6.9e-34	-	uncharacterized protein LOC101900190	K05688	PTEN induced putative kinase 1	EC:2.7.11.1	mde04137	Mitophagy - animal	Cellular Processes	Transport and catabolism
TRINITY_DN12666_c0_g1	mmu:12215	100	3.3e-141	NA	NA	NA	NA	NA	NA	NA	NA	NA
TRINITY_DN12669_c0_g1	sfm:108921041	33.9	6.4e-10	NA	NA	NA	NA	NA	NA	NA	NA	NA
TRINITY_DN12672_c0_g1	mde:101900331	80	1.2e-31	-	glucose dehydrogenase [FAD	K00115	glucose 1-dehydrogenase (FAD, quinone)	EC:1.1.5.9	mde00030	Pentose phosphate pathway	Metabolism	Carbohydrate metabolism
TRINITY_DN12683_c0_g1	mde:101891270	84.4	2e-36	-	ATP-binding cassette sub-family B member 8	K05655	ATP-binding cassette, subfamily B (MDR/TAP), member 8	-	mde02010	ABC transporters	Environmental Information Processing	Membrane transport
TRINITY_DN12692_c0_g1	mmu:22272	100	4.4e-42	Uqcrq	ubiquinol-cytochrome c reductase, complex III subunit VII	K00418	ubiquinol-cytochrome c reductase subunit 8	-	mmu00190	Oxidative phosphorylation	Metabolism	Energy metabolism
TRINITY_DN12692_c0_g1	mmu:22272	100	4.4e-42	Uqcrq	ubiquinol-cytochrome c reductase, complex III subunit VII	K00418	ubiquinol-cytochrome c reductase subunit 8	-	mmu04260	Cardiac muscle contraction	Organismal Systems	Circulatory system
TRINITY_DN12692_c0_g1	mmu:22272	100	4.4e-42	Uqcrq	ubiquinol-cytochrome c reductase, complex III subunit VII	K00418	ubiquinol-cytochrome c reductase subunit 8	-	mmu04714	Thermogenesis	Organismal Systems	Environmental adaptation
TRINITY_DN12692_c0_g1	mmu:22272	100	4.4e-42	Uqcrq	ubiquinol-cytochrome c reductase, complex III subunit VII	K00418	ubiquinol-cytochrome c reductase subunit 8	-	mmu05010	Alzheimer disease	Human Diseases	Neurodegenerative diseases
TRINITY_DN12692_c0_g1	mmu:22272	100	4.4e-42	Uqcrq	ubiquinol-cytochrome c reductase, complex III subunit VII	K00418	ubiquinol-cytochrome c reductase subunit 8	-	mmu05012	Parkinson disease	Human Diseases	Neurodegenerative diseases
TRINITY_DN12692_c0_g1	mmu:22272	100	4.4e-42	Uqcrq	ubiquinol-cytochrome c reductase, complex III subunit VII	K00418	ubiquinol-cytochrome c reductase subunit 8	-	mmu05016	Huntington disease	Human Diseases	Neurodegenerative diseases
TRINITY_DN12692_c0_g1	mmu:22272	100	4.4e-42	Uqcrq	ubiquinol-cytochrome c reductase, complex III subunit VII	K00418	ubiquinol-cytochrome c reductase subunit 8	-	mmu04932	Non-alcoholic fatty liver disease (NAFLD)	Human Diseases	Endocrine and metabolic diseases
TRINITY_DN12701_c0_g3	mde:105261447	59.3	7.1e-42	NA	NA	NA	NA	NA	NA	NA	NA	NA
TRINITY_DN12704_c0_g1	mde:101888641	98.8	2.5e-40	NA	NA	NA	NA	NA	NA	NA	NA	NA
TRINITY_DN12708_c0_g1	rno:64205	100	8.9e-133	Rplp0	ribosomal protein lateral stalk subunit P0	K02941	large subunit ribosomal protein LP0	-	rno03010	Ribosome	Genetic Information Processing	Translation
TRINITY_DN12708_c0_g2	mmu:11837	100	5.5e-153	Rplp0	ribosomal protein, large, P0	K02941	large subunit ribosomal protein LP0	-	mmu03010	Ribosome	Genetic Information Processing	Translation
TRINITY_DN12709_c0_g1	amex:103032594	35.7	6.1e-13	abca12	LOW QUALITY PROTEIN: ATP-binding cassette sub-family A member 12	K05646	ATP-binding cassette, subfamily A (ABC1), member 12	-	amex02010	ABC transporters	Environmental Information Processing	Membrane transport
TRINITY_DN12711_c0_g2	fcd:110860494	46.8	1.8e-32	-	myrosinase 1-like	K01229	lactase-phlorizin hydrolase	EC:3.2.1.108 3.2.1.62	fcd00052	Galactose metabolism	Metabolism	Carbohydrate metabolism
TRINITY_DN12712_c0_g1	dwi:Dwil_GK14769	88.7	9.1e-105	-	uncharacterized protein	K01183	chitinase	EC:3.2.1.14	dwi00520	Amino sugar and nucleotide sugar metabolism	Metabolism	Carbohydrate metabolism
TRINITY_DN12722_c0_g1	dsi:Dsimw501_GD13415	77.2	6.5e-12	NA	NA	NA	NA	NA	NA	NA	NA	NA
TRINITY_DN12726_c0_g2	mde:101899416	59	5.6e-21	NA	NA	NA	NA	NA	NA	NA	NA	NA
TRINITY_DN12730_c0_g2	ovi:T265_10724	46.7	9.2e-07	NA	NA	NA	NA	NA	NA	NA	NA	NA
TRINITY_DN12738_c0_g3	dvi:Dvir_GJ18862	100	4e-26	NA	NA	NA	NA	NA	NA	NA	NA	NA
TRINITY_DN12738_c0_g6	phu:Phum_PHUM470230	73.7	1.2e-18	NA	NA	NA	NA	NA	NA	NA	NA	NA
TRINITY_DN12738_c0_g7	dpa:109539338	79.3	6.7e-39	NA	NA	NA	NA	NA	NA	NA	NA	NA
TRINITY_DN12745_c0_g1	dwi:Dwil_GK23979	67.9	2.9e-22	-	uncharacterized protein	K13240	nitric-oxide synthase, brain	EC:1.14.13.39	dwi00220	Arginine biosynthesis	Metabolism	Amino acid metabolism
TRINITY_DN12745_c0_g1	dwi:Dwil_GK23979	67.9	2.9e-22	-	uncharacterized protein	K13240	nitric-oxide synthase, brain	EC:1.14.13.39	dwi00330	Arginine and proline metabolism	Metabolism	Amino acid metabolism
TRINITY_DN12745_c0_g1	dwi:Dwil_GK23979	67.9	2.9e-22	-	uncharacterized protein	K13240	nitric-oxide synthase, brain	EC:1.14.13.39	dwi04145	Phagosome	Cellular Processes	Transport and catabolism
TRINITY_DN1274_c0_g1	mmu:66211	100	4.7e-32	Rpl3l	ribosomal protein L3-like	K02925	large subunit ribosomal protein L3e	-	mmu03010	Ribosome	Genetic Information Processing	Translation
TRINITY_DN12762_c0_g1	tru:101078455	65.6	1.4e-15	nckap1	NCK associated protein 1	K05750	NCK-associated protein 1	-	tru04810	Regulation of actin cytoskeleton	Cellular Processes	Cell motility
TRINITY_DN12764_c0_g1	mde:101893909	72.9	1.7e-14	-	pre-mRNA-splicing factor SYF1	K12867	pre-mRNA-splicing factor SYF1	-	mde03040	Spliceosome	Genetic Information Processing	Transcription
TRINITY_DN12766_c0_g1	dmo:Dmoj_GI23967	86.5	8.1e-38	NA	NA	NA	NA	NA	NA	NA	NA	NA
TRINITY_DN12771_c0_g1	pvt:110074919	37.7	1.7e-06	LAMA3	laminin subunit alpha-3	K06240	laminin, alpha 3/5	-	pvt04512	ECM-receptor interaction	Environmental Information Processing	Signaling molecules and interaction
TRINITY_DN12771_c0_g1	pvt:110074919	37.7	1.7e-06	LAMA3	laminin subunit alpha-3	K06240	laminin, alpha 3/5	-	pvt04510	Focal adhesion	Cellular Processes	Cellular community - eukaryotes
TRINITY_DN12776_c0_g1	dwi:Dwil_GK21929	42.1	8e-16	NA	NA	NA	NA	NA	NA	NA	NA	NA
TRINITY_DN12778_c0_g1	der:Dere_GG15710	88	2.3e-43	NA	NA	NA	NA	NA	NA	NA	NA	NA
TRINITY_DN12782_c0_g1	mde:101891994	65.2	6.9e-31	-	beta-mannosidase	K01192	beta-mannosidase	EC:3.2.1.25	mde00511	Other glycan degradation	Metabolism	Glycan biosynthesis and metabolism
TRINITY_DN12782_c0_g1	mde:101891994	65.2	6.9e-31	-	beta-mannosidase	K01192	beta-mannosidase	EC:3.2.1.25	mde04142	Lysosome	Cellular Processes	Transport and catabolism
TRINITY_DN12785_c0_g1	dwi:Dwil_GK21607	44.6	7.6e-12	-	uncharacterized protein	K14311	nuclear pore complex protein Nup188	-	dwi03013	RNA transport	Genetic Information Processing	Translation
TRINITY_DN12786_c0_g1	mde:101898374	63.2	8.7e-120	-	(E3-independent) E2 ubiquitin-conjugating enzyme UBE2O	K10581	ubiquitin-conjugating enzyme E2 O	EC:2.3.2.24	mde04120	Ubiquitin mediated proteolysis	Genetic Information Processing	Folding, sorting and degradation
TRINITY_DN12788_c0_g1	mde:101899472	64.2	1.5e-22	NA	NA	NA	NA	NA	NA	NA	NA	NA
TRINITY_DN12789_c0_g1	ngi:103752156	99.2	1.1e-63	Gabarap	GABA type A receptor-associated protein	K08341	GABA(A) receptor-associated protein	-	ngi04371	Apelin signaling pathway	Environmental Information Processing	Signal transduction
TRINITY_DN12789_c0_g1	ngi:103752156	99.2	1.1e-63	Gabarap	GABA type A receptor-associated protein	K08341	GABA(A) receptor-associated protein	-	ngi04068	FoxO signaling pathway	Environmental Information Processing	Signal transduction
TRINITY_DN12789_c0_g1	ngi:103752156	99.2	1.1e-63	Gabarap	GABA type A receptor-associated protein	K08341	GABA(A) receptor-associated protein	-	ngi04140	Autophagy - animal	Cellular Processes	Transport and catabolism
TRINITY_DN12789_c0_g1	ngi:103752156	99.2	1.1e-63	Gabarap	GABA type A receptor-associated protein	K08341	GABA(A) receptor-associated protein	-	ngi04136	Autophagy - other eukaryotes	Cellular Processes	Transport and catabolism
TRINITY_DN12789_c0_g1	ngi:103752156	99.2	1.1e-63	Gabarap	GABA type A receptor-associated protein	K08341	GABA(A) receptor-associated protein	-	ngi04137	Mitophagy - animal	Cellular Processes	Transport and catabolism
TRINITY_DN12789_c0_g1	ngi:103752156	99.2	1.1e-63	Gabarap	GABA type A receptor-associated protein	K08341	GABA(A) receptor-associated protein	-	ngi04621	NOD-like receptor signaling pathway	Organismal Systems	Immune system
TRINITY_DN12789_c0_g1	ngi:103752156	99.2	1.1e-63	Gabarap	GABA type A receptor-associated protein	K08341	GABA(A) receptor-associated protein	-	ngi04727	GABAergic synapse	Organismal Systems	Nervous system
TRINITY_DN12789_c0_g1	ngi:103752156	99.2	1.1e-63	Gabarap	GABA type A receptor-associated protein	K08341	GABA(A) receptor-associated protein	-	ngi05167	Kaposi sarcoma-associated herpesvirus infection	Human Diseases	Infectious diseases
TRINITY_DN12792_c0_g1	dan:Dana_GF10158	60.7	1.3e-10	-	uncharacterized protein	K00253	isovaleryl-CoA dehydrogenase	EC:1.3.8.4	dan00280	Valine, leucine and isoleucine degradation	Metabolism	Amino acid metabolism
TRINITY_DN12793_c0_g1	aag:5573038	89.3	1.2e-59	-	dihydropyrimidine dehydrogenase [NADP(+)]	K00207	dihydropyrimidine dehydrogenase (NADP+)	EC:1.3.1.2	aag00240	Pyrimidine metabolism	Metabolism	Nucleotide metabolism
TRINITY_DN12793_c0_g1	aag:5573038	89.3	1.2e-59	-	dihydropyrimidine dehydrogenase [NADP(+)]	K00207	dihydropyrimidine dehydrogenase (NADP+)	EC:1.3.1.2	aag00410	beta-Alanine metabolism	Metabolism	Metabolism of other amino acids
TRINITY_DN12793_c0_g1	aag:5573038	89.3	1.2e-59	-	dihydropyrimidine dehydrogenase [NADP(+)]	K00207	dihydropyrimidine dehydrogenase (NADP+)	EC:1.3.1.2	aag00770	Pantothenate and CoA biosynthesis	Metabolism	Metabolism of cofactors and vitamins
TRINITY_DN12793_c0_g1	aag:5573038	89.3	1.2e-59	-	dihydropyrimidine dehydrogenase [NADP(+)]	K00207	dihydropyrimidine dehydrogenase (NADP+)	EC:1.3.1.2	aag00983	Drug metabolism - other enzymes	Metabolism	Xenobiotics biodegradation and metabolism
TRINITY_DN12799_c0_g1	dpo:Dpse_GA15266	67	1.5e-26	NA	NA	NA	NA	NA	NA	NA	NA	NA
TRINITY_DN12801_c0_g1	dgr:Dgri_GH21602	67.9	2.1e-34	-	GH21602 gene product from transcript GH21602-RA	K05658	ATP-binding cassette, subfamily B (MDR/TAP), member 1	EC:3.6.3.44	dgr02010	ABC transporters	Environmental Information Processing	Membrane transport
TRINITY_DN12802_c0_g1	mde:101894683	43.4	3.3e-15	-	eukaryotic translation initiation factor 2-alpha kinase isoform X1	K08860	eukaryotic translation initiation factor 2-alpha kinase 3	EC:2.7.11.1	mde04141	Protein processing in endoplasmic reticulum	Genetic Information Processing	Folding, sorting and degradation
TRINITY_DN12802_c0_g1	mde:101894683	43.4	3.3e-15	-	eukaryotic translation initiation factor 2-alpha kinase isoform X1	K08860	eukaryotic translation initiation factor 2-alpha kinase 3	EC:2.7.11.1	mde04140	Autophagy - animal	Cellular Processes	Transport and catabolism
TRINITY_DN12802_c0_g1	mde:101894683	43.4	3.3e-15	-	eukaryotic translation initiation factor 2-alpha kinase isoform X1	K08860	eukaryotic translation initiation factor 2-alpha kinase 3	EC:2.7.11.1	mde04137	Mitophagy - animal	Cellular Processes	Transport and catabolism
TRINITY_DN12802_c0_g1	mde:101894683	43.4	3.3e-15	-	eukaryotic translation initiation factor 2-alpha kinase isoform X1	K08860	eukaryotic translation initiation factor 2-alpha kinase 3	EC:2.7.11.1	mde04214	Apoptosis - fly	Cellular Processes	Cell growth and death
TRINITY_DN12804_c0_g1	mde:101895168	84.1	2.8e-24	-	multidrug resistance protein homolog 49 isoform X3	K05658	ATP-binding cassette, subfamily B (MDR/TAP), member 1	EC:3.6.3.44	mde02010	ABC transporters	Environmental Information Processing	Membrane transport
TRINITY_DN12826_c0_g5	mde:101894143	54.2	2.3e-17	NA	NA	NA	NA	NA	NA	NA	NA	NA
TRINITY_DN12827_c0_g1	dmo:Dmoj_GI21555	67.1	9.8e-20	NA	NA	NA	NA	NA	NA	NA	NA	NA
TRINITY_DN12838_c0_g1	mmu:12336	100	3.4e-113	NA	NA	NA	NA	NA	NA	NA	NA	NA
TRINITY_DN12839_c0_g1	pgc:109853758	43.7	4.4e-12	-	synaptic vesicle glycoprotein 2B-like	K06258	MFS transporter, VNT family, synaptic vesicle glycoprotein 2	-	pgc04512	ECM-receptor interaction	Environmental Information Processing	Signaling molecules and interaction
TRINITY_DN12843_c1_g1	zne:110827737	41.1	6.3e-16	-	synaptic vesicle glycoprotein 2B-like	K06258	MFS transporter, VNT family, synaptic vesicle glycoprotein 2	-	zne04512	ECM-receptor interaction	Environmental Information Processing	Signaling molecules and interaction
TRINITY_DN12846_c0_g1	mde:101901406	70.6	2.4e-07	-	peroxisomal acyl-coenzyme A oxidase 3	K00232	acyl-CoA oxidase	EC:1.3.3.6	mde00071	Fatty acid degradation	Metabolism	Lipid metabolism
TRINITY_DN12846_c0_g1	mde:101901406	70.6	2.4e-07	-	peroxisomal acyl-coenzyme A oxidase 3	K00232	acyl-CoA oxidase	EC:1.3.3.6	mde00592	alpha-Linolenic acid metabolism	Metabolism	Lipid metabolism
TRINITY_DN12846_c0_g1	mde:101901406	70.6	2.4e-07	-	peroxisomal acyl-coenzyme A oxidase 3	K00232	acyl-CoA oxidase	EC:1.3.3.6	mde01040	Biosynthesis of unsaturated fatty acids	Metabolism	Lipid metabolism
TRINITY_DN12846_c0_g1	mde:101901406	70.6	2.4e-07	-	peroxisomal acyl-coenzyme A oxidase 3	K00232	acyl-CoA oxidase	EC:1.3.3.6	mde04146	Peroxisome	Cellular Processes	Transport and catabolism
TRINITY_DN12849_c0_g1	dsi:Dsimw501_GD16774	58.9	1.2e-15	Dsim_Sap-r	Saposin-related	K12382	saposin	-	dsi04142	Lysosome	Cellular Processes	Transport and catabolism
TRINITY_DN12852_c0_g3	mmu:20005	100	8.4e-104	Rpl9	ribosomal protein L9	K02940	large subunit ribosomal protein L9e	-	mmu03010	Ribosome	Genetic Information Processing	Translation
TRINITY_DN12862_c0_g2	mmu:20091	100	2.5e-145	Rps3a1	ribosomal protein S3A1	K02984	small subunit ribosomal protein S3Ae	-	mmu03010	Ribosome	Genetic Information Processing	Translation
TRINITY_DN12866_c0_g1	lak:106177633	32.6	1.2e-06	NA	NA	NA	NA	NA	NA	NA	NA	NA
TRINITY_DN12867_c0_g2	aplc:110983445	60	2.5e-09	NA	NA	NA	NA	NA	NA	NA	NA	NA
TRINITY_DN12873_c0_g1	dme:Dmel_CG9092	57.1	5.2e-34	Gal	beta galactosidase, isoform B	K12309	beta-galactosidase	EC:3.2.1.23	dme00052	Galactose metabolism	Metabolism	Carbohydrate metabolism
TRINITY_DN12873_c0_g1	dme:Dmel_CG9092	57.1	5.2e-34	Gal	beta galactosidase, isoform B	K12309	beta-galactosidase	EC:3.2.1.23	dme00600	Sphingolipid metabolism	Metabolism	Lipid metabolism
TRINITY_DN12873_c0_g1	dme:Dmel_CG9092	57.1	5.2e-34	Gal	beta galactosidase, isoform B	K12309	beta-galactosidase	EC:3.2.1.23	dme00531	Glycosaminoglycan degradation	Metabolism	Glycan biosynthesis and metabolism
TRINITY_DN12873_c0_g1	dme:Dmel_CG9092	57.1	5.2e-34	Gal	beta galactosidase, isoform B	K12309	beta-galactosidase	EC:3.2.1.23	dme00604	Glycosphingolipid biosynthesis - ganglio series	Metabolism	Glycan biosynthesis and metabolism
TRINITY_DN12873_c0_g1	dme:Dmel_CG9092	57.1	5.2e-34	Gal	beta galactosidase, isoform B	K12309	beta-galactosidase	EC:3.2.1.23	dme00511	Other glycan degradation	Metabolism	Glycan biosynthesis and metabolism
TRINITY_DN12873_c0_g1	dme:Dmel_CG9092	57.1	5.2e-34	Gal	beta galactosidase, isoform B	K12309	beta-galactosidase	EC:3.2.1.23	dme04142	Lysosome	Cellular Processes	Transport and catabolism
TRINITY_DN12884_c0_g1	zne:110832998	39	4.3e-16	-	putative fatty acyl-CoA reductase CG5065 isoform X1	K13356	alcohol-forming fatty acyl-CoA reductase	EC:1.2.1.84	zne00073	Cutin, suberine and wax biosynthesis	Metabolism	Lipid metabolism
TRINITY_DN12884_c0_g1	zne:110832998	39	4.3e-16	-	putative fatty acyl-CoA reductase CG5065 isoform X1	K13356	alcohol-forming fatty acyl-CoA reductase	EC:1.2.1.84	zne04146	Peroxisome	Cellular Processes	Transport and catabolism
TRINITY_DN12885_c0_g1	mde:101888649	40	4.1e-06	-	carnitine O-acetyltransferase isoform X1	K00624	carnitine O-acetyltransferase	EC:2.3.1.7	mde04146	Peroxisome	Cellular Processes	Transport and catabolism
TRINITY_DN12887_c0_g1	mde:101899472	76.8	6.2e-31	NA	NA	NA	NA	NA	NA	NA	NA	NA
TRINITY_DN12892_c0_g1	dpe:Dper_GL18808	63.2	1e-19	NA	NA	NA	NA	NA	NA	NA	NA	NA
TRINITY_DN12895_c0_g1	mde:101896220	71.3	3.4e-54	-	probable dolichyl pyrophosphate Glc1Man9GlcNAc2 alpha-1	K03849	alpha-1,3-glucosyltransferase	EC:2.4.1.265	mde00510	N-Glycan biosynthesis	Metabolism	Glycan biosynthesis and metabolism
TRINITY_DN12896_c0_g1	gja:107122496	77.3	4.6e-22	L2HGDH	L-2-hydroxyglutarate dehydrogenase	K00109	2-hydroxyglutarate dehydrogenase	EC:1.1.99.2	gja00650	Butanoate metabolism	Metabolism	Carbohydrate metabolism
TRINITY_DN12901_c0_g1	lav:100662144	46.2	1.4e-12	DLL3	delta-like protein 3	K06051	delta	-	lav04330	Notch signaling pathway	Environmental Information Processing	Signal transduction
TRINITY_DN12901_c0_g1	lav:100662144	46.2	1.4e-12	DLL3	delta-like protein 3	K06051	delta	-	lav04658	Th1 and Th2 cell differentiation	Organismal Systems	Immune system
TRINITY_DN12901_c0_g1	lav:100662144	46.2	1.4e-12	DLL3	delta-like protein 3	K06051	delta	-	lav05200	Pathways in cancer	Human Diseases	Cancers
TRINITY_DN12901_c0_g1	lav:100662144	46.2	1.4e-12	DLL3	delta-like protein 3	K06051	delta	-	lav05224	Breast cancer	Human Diseases	Cancers
TRINITY_DN12901_c0_g1	lav:100662144	46.2	1.4e-12	DLL3	delta-like protein 3	K06051	delta	-	lav01522	Endocrine resistance	Human Diseases	Drug resistance
TRINITY_DN12910_c0_g1	mmu:100862446	100	1e-99	-	ferritin light chain 1	K13625	ferritin light chain	-	mmu04216	Ferroptosis	Cellular Processes	Cell growth and death
TRINITY_DN12910_c0_g1	mmu:100862446	100	1e-99	-	ferritin light chain 1	K13625	ferritin light chain	-	mmu04217	Necroptosis	Cellular Processes	Cell growth and death
TRINITY_DN12910_c0_g1	mmu:100862446	100	1e-99	-	ferritin light chain 1	K13625	ferritin light chain	-	mmu04978	Mineral absorption	Organismal Systems	Digestive system
TRINITY_DN12916_c0_g2	nvl:108557455	38.1	1.5e-26	NA	NA	NA	NA	NA	NA	NA	NA	NA
TRINITY_DN12920_c0_g1	lak:106169894	85.7	1.2e-27	NA	NA	NA	NA	NA	NA	NA	NA	NA
TRINITY_DN12923_c0_g1	mde:101899995	61.5	1.4e-61	-	mitochondrial inner membrane protease subunit 1 isoform X1	K09647	mitochondrial inner membrane protease subunit 1	EC:3.4.21.-	mde03060	Protein export	Genetic Information Processing	Folding, sorting and degradation
TRINITY_DN12927_c0_g1	dmo:Dmoj_GI10793	48.1	1.3e-14	NA	NA	NA	NA	NA	NA	NA	NA	NA
TRINITY_DN12935_c0_g1	mde:101899617	85.1	1.1e-25	-	choline/ethanolamine kinase isoform X2	K14156	choline/ethanolamine kinase	EC:2.7.1.32 2.7.1.82	mde00564	Glycerophospholipid metabolism	Metabolism	Lipid metabolism
TRINITY_DN12939_c0_g1	dan:Dana_GF16762	82.4	8.2e-29	NA	NA	NA	NA	NA	NA	NA	NA	NA
TRINITY_DN12943_c0_g1	dme:Dmel_CG5535	79.1	3e-34	NA	NA	NA	NA	NA	NA	NA	NA	NA
TRINITY_DN12944_c0_g1	bfo:BRAFLDRAFT_86444	53.8	1.2e-18	NA	NA	NA	NA	NA	NA	NA	NA	NA
TRINITY_DN12945_c0_g2	bta:781411	44.2	1.6e-28	NA	NA	NA	NA	NA	NA	NA	NA	NA
TRINITY_DN12952_c0_g1	dme:Dmel_CG5841	97	1.4e-32	NA	NA	NA	NA	NA	NA	NA	NA	NA
TRINITY_DN12954_c0_g1	dgr:Dgri_GH10190	95.8	1.6e-30	NA	NA	NA	NA	NA	NA	NA	NA	NA
TRINITY_DN12954_c0_g2	dvi:Dvir_GJ20636	96	3.6e-33	NA	NA	NA	NA	NA	NA	NA	NA	NA
TRINITY_DN12961_c0_g2	ccar:109055633	44.3	1.4e-09	-	transcription factor Sp1-like	K04684	transcription factor Sp1	-	ccar04350	TGF-beta signaling pathway	Environmental Information Processing	Signal transduction
TRINITY_DN12961_c0_g2	ccar:109055633	44.3	1.4e-09	-	transcription factor Sp1-like	K04684	transcription factor Sp1	-	ccar04137	Mitophagy - animal	Cellular Processes	Transport and catabolism
TRINITY_DN12962_c0_g1	mde:101901672	97.5	1.6e-37	-	5-oxoprolinase	K01469	5-oxoprolinase (ATP-hydrolysing)	EC:3.5.2.9	mde00480	Glutathione metabolism	Metabolism	Metabolism of other amino acids
TRINITY_DN12963_c0_g1	dpo:Dpse_GA23839	71	1.4e-06	NA	NA	NA	NA	NA	NA	NA	NA	NA
TRINITY_DN12972_c0_g1	mde:101896908	78.4	5.7e-31	-	valine--tRNA ligase isoform X2	K01873	valyl-tRNA synthetase	EC:6.1.1.9	mde00970	Aminoacyl-tRNA biosynthesis	Genetic Information Processing	Translation
TRINITY_DN12973_c0_g1	pmac:106707404	60.2	3.5e-31	NA	NA	NA	NA	NA	NA	NA	NA	NA
TRINITY_DN12977_c0_g1	dgr:Dgri_GH20528	63.8	3.6e-43	NA	NA	NA	NA	NA	NA	NA	NA	NA
TRINITY_DN12986_c0_g1	mde:101899701	67.1	8.3e-19	NA	NA	NA	NA	NA	NA	NA	NA	NA
TRINITY_DN12991_c0_g1	mde:101901406	95.7	3.6e-32	-	peroxisomal acyl-coenzyme A oxidase 3	K00232	acyl-CoA oxidase	EC:1.3.3.6	mde00071	Fatty acid degradation	Metabolism	Lipid metabolism
TRINITY_DN12991_c0_g1	mde:101901406	95.7	3.6e-32	-	peroxisomal acyl-coenzyme A oxidase 3	K00232	acyl-CoA oxidase	EC:1.3.3.6	mde00592	alpha-Linolenic acid metabolism	Metabolism	Lipid metabolism
TRINITY_DN12991_c0_g1	mde:101901406	95.7	3.6e-32	-	peroxisomal acyl-coenzyme A oxidase 3	K00232	acyl-CoA oxidase	EC:1.3.3.6	mde01040	Biosynthesis of unsaturated fatty acids	Metabolism	Lipid metabolism
TRINITY_DN12991_c0_g1	mde:101901406	95.7	3.6e-32	-	peroxisomal acyl-coenzyme A oxidase 3	K00232	acyl-CoA oxidase	EC:1.3.3.6	mde04146	Peroxisome	Cellular Processes	Transport and catabolism
TRINITY_DN12992_c1_g1	rno:317165	41.7	3.4e-06	NA	NA	NA	NA	NA	NA	NA	NA	NA
TRINITY_DN13000_c0_g1	dwi:Dwil_GK12860	56.8	4.2e-18	NA	NA	NA	NA	NA	NA	NA	NA	NA
TRINITY_DN13016_c0_g1	dan:Dana_GF15317	78.2	5.2e-50	NA	NA	NA	NA	NA	NA	NA	NA	NA
TRINITY_DN13019_c0_g1	mde:101894887	43.2	1.5e-25	-	lysosomal alpha-mannosidase isoform X1	K12311	lysosomal alpha-mannosidase	EC:3.2.1.24	mde00511	Other glycan degradation	Metabolism	Glycan biosynthesis and metabolism
TRINITY_DN13019_c0_g1	mde:101894887	43.2	1.5e-25	-	lysosomal alpha-mannosidase isoform X1	K12311	lysosomal alpha-mannosidase	EC:3.2.1.24	mde04142	Lysosome	Cellular Processes	Transport and catabolism
TRINITY_DN13021_c0_g1	mde:101887411	81.7	6.6e-37	-	laminin subunit beta-1	K05636	laminin, beta 1	-	mde04512	ECM-receptor interaction	Environmental Information Processing	Signaling molecules and interaction
TRINITY_DN13031_c0_g1	mde:101889066	60.8	2.2e-10	NA	NA	NA	NA	NA	NA	NA	NA	NA
TRINITY_DN13032_c0_g1	dpo:Dpse_GA25359	87.2	6.8e-18	-	uncharacterized protein	K01183	chitinase	EC:3.2.1.14	dpo00520	Amino sugar and nucleotide sugar metabolism	Metabolism	Carbohydrate metabolism
TRINITY_DN13034_c0_g1	mde:101894465	89.6	3.2e-37	-	probable chitinase 3	K01183	chitinase	EC:3.2.1.14	mde00520	Amino sugar and nucleotide sugar metabolism	Metabolism	Carbohydrate metabolism
TRINITY_DN13035_c0_g1	dme:Dmel_CG12499	33.8	4.9e-06	NA	NA	NA	NA	NA	NA	NA	NA	NA
TRINITY_DN13040_c0_g1	dme:Dmel_CG8646	63.2	6.1e-19	CG8646	uncharacterized protein	K01135	arylsulfatase B	EC:3.1.6.12	dme00531	Glycosaminoglycan degradation	Metabolism	Glycan biosynthesis and metabolism
TRINITY_DN13040_c0_g1	dme:Dmel_CG8646	63.2	6.1e-19	CG8646	uncharacterized protein	K01135	arylsulfatase B	EC:3.1.6.12	dme04142	Lysosome	Cellular Processes	Transport and catabolism
TRINITY_DN13042_c0_g1	dan:Dana_GF26231	50	5.2e-10	NA	NA	NA	NA	NA	NA	NA	NA	NA
TRINITY_DN13042_c0_g3	mde:101896297	48.1	1e-07	NA	NA	NA	NA	NA	NA	NA	NA	NA
TRINITY_DN13043_c0_g1	der:Dere_GG19100	90.9	2.4e-36	-	uncharacterized protein	K04237	partitioning defective protein 3	-	der04391	Hippo signaling pathway -fly	Environmental Information Processing	Signal transduction
TRINITY_DN13043_c0_g1	der:Dere_GG19100	90.9	2.4e-36	-	uncharacterized protein	K04237	partitioning defective protein 3	-	der04080	Neuroactive ligand-receptor interaction	Environmental Information Processing	Signaling molecules and interaction
TRINITY_DN13043_c0_g1	der:Dere_GG19100	90.9	2.4e-36	-	uncharacterized protein	K04237	partitioning defective protein 3	-	der04144	Endocytosis	Cellular Processes	Transport and catabolism
TRINITY_DN13051_c0_g1	mde:101888580	77.9	7.6e-42	-	Niemann-Pick type protein homolog 1B	K12385	Niemann-Pick C1 protein	-	mde04142	Lysosome	Cellular Processes	Transport and catabolism
TRINITY_DN13055_c0_g1	dpo:Dpse_GA21355	72.9	3.3e-44	NA	NA	NA	NA	NA	NA	NA	NA	NA
TRINITY_DN13056_c0_g1	aec:105150319	35.5	1.4e-11	NA	NA	NA	NA	NA	NA	NA	NA	NA
TRINITY_DN13061_c0_g1	hsa:4637	100	6.5e-83	MYL6	myosin light chain 6	K12751	myosin light chain 6	-	hsa04530	Tight junction	Cellular Processes	Cellular community - eukaryotes
TRINITY_DN13061_c0_g1	hsa:4637	100	6.5e-83	MYL6	myosin light chain 6	K12751	myosin light chain 6	-	hsa04921	Oxytocin signaling pathway	Organismal Systems	Endocrine system
TRINITY_DN13061_c0_g1	hsa:4637	100	6.5e-83	MYL6	myosin light chain 6	K12751	myosin light chain 6	-	hsa04270	Vascular smooth muscle contraction	Organismal Systems	Circulatory system
TRINITY_DN13069_c0_g1	dmo:Dmoj_GI22127	74.2	1.7e-29	NA	NA	NA	NA	NA	NA	NA	NA	NA
TRINITY_DN13077_c0_g1	dme:Dmel_CG3717	74.7	2.1e-29	NA	NA	NA	NA	NA	NA	NA	NA	NA
TRINITY_DN1307_c0_g1	rno:363447	100	8.4e-58	Tspan7	tetraspanin 7	K06571	tetraspanin-7	-	rno05202	Transcriptional misregulation in cancers	Human Diseases	Cancers
TRINITY_DN13083_c0_g1	dpo:Dpse_GA15490	82.4	1.8e-60	NA	NA	NA	NA	NA	NA	NA	NA	NA
TRINITY_DN13084_c0_g1	dpo:Dpse_GA20194	88.1	1.2e-27	-	uncharacterized protein	K09586	endoplasmic reticulum protein 29	-	dpo04141	Protein processing in endoplasmic reticulum	Genetic Information Processing	Folding, sorting and degradation
TRINITY_DN13091_c0_g1	mde:101897276	75	5.6e-49	NA	NA	NA	NA	NA	NA	NA	NA	NA
TRINITY_DN13093_c0_g1	bmy:Bm1_27390	33.8	6.5e-25	NA	NA	NA	NA	NA	NA	NA	NA	NA
TRINITY_DN13097_c0_g1	dgr:Dgri_GH21602	66.2	5.5e-21	-	GH21602 gene product from transcript GH21602-RA	K05658	ATP-binding cassette, subfamily B (MDR/TAP), member 1	EC:3.6.3.44	dgr02010	ABC transporters	Environmental Information Processing	Membrane transport
TRINITY_DN1309_c0_g1	mmu:16456	100	2.3e-38	F11r	F11 receptor	K06089	junctional adhesion molecule 1	-	mmu04514	Cell adhesion molecules (CAMs)	Environmental Information Processing	Signaling molecules and interaction
TRINITY_DN1309_c0_g1	mmu:16456	100	2.3e-38	F11r	F11 receptor	K06089	junctional adhesion molecule 1	-	mmu04530	Tight junction	Cellular Processes	Cellular community - eukaryotes
TRINITY_DN1309_c0_g1	mmu:16456	100	2.3e-38	F11r	F11 receptor	K06089	junctional adhesion molecule 1	-	mmu04670	Leukocyte transendothelial migration	Organismal Systems	Immune system
TRINITY_DN13102_c0_g1	mde:101897193	83.8	3.8e-47	-	alpha-aminoadipic semialdehyde synthase	K14157	alpha-aminoadipic semialdehyde synthase	EC:1.5.1.8 1.5.1.9	mde00310	Lysine degradation	Metabolism	Amino acid metabolism
TRINITY_DN13114_c0_g1	dgr:Dgri_GH17745	55.2	6.7e-54	-	GH17745 gene product from transcript GH17745-RA	K12385	Niemann-Pick C1 protein	-	dgr04142	Lysosome	Cellular Processes	Transport and catabolism
TRINITY_DN13117_c0_g1	mde:101890034	64.4	1.3e-38	NA	NA	NA	NA	NA	NA	NA	NA	NA
TRINITY_DN13117_c1_g1	mde:101890034	66.7	5.4e-20	NA	NA	NA	NA	NA	NA	NA	NA	NA
TRINITY_DN13128_c0_g1	dan:Dana_GF12026	97.9	5.6e-47	-	uncharacterized protein	K12818	ATP-dependent RNA helicase DHX8/PRP22	EC:3.6.4.13	dan03040	Spliceosome	Genetic Information Processing	Transcription
TRINITY_DN13129_c0_g1	zne:110828372	48.8	2e-15	-	protein peste-like isoform X1	K13885	scavenger receptor class B, member 1	-	zne04145	Phagosome	Cellular Processes	Transport and catabolism
TRINITY_DN13146_c0_g1	mde:101894579	87.2	8.4e-50	-	putative U5 small nuclear ribonucleoprotein 200 kDa helicase	K12854	pre-mRNA-splicing helicase BRR2	EC:3.6.4.13	mde03040	Spliceosome	Genetic Information Processing	Transcription
TRINITY_DN13149_c0_g1	mde:101894887	83.5	4.5e-78	-	lysosomal alpha-mannosidase isoform X1	K12311	lysosomal alpha-mannosidase	EC:3.2.1.24	mde00511	Other glycan degradation	Metabolism	Glycan biosynthesis and metabolism
TRINITY_DN13149_c0_g1	mde:101894887	83.5	4.5e-78	-	lysosomal alpha-mannosidase isoform X1	K12311	lysosomal alpha-mannosidase	EC:3.2.1.24	mde04142	Lysosome	Cellular Processes	Transport and catabolism
TRINITY_DN13155_c0_g1	mde:101894887	59.3	8e-25	-	lysosomal alpha-mannosidase isoform X1	K12311	lysosomal alpha-mannosidase	EC:3.2.1.24	mde00511	Other glycan degradation	Metabolism	Glycan biosynthesis and metabolism
TRINITY_DN13155_c0_g1	mde:101894887	59.3	8e-25	-	lysosomal alpha-mannosidase isoform X1	K12311	lysosomal alpha-mannosidase	EC:3.2.1.24	mde04142	Lysosome	Cellular Processes	Transport and catabolism
TRINITY_DN13157_c0_g1	mde:101892871	81.8	1.6e-57	NA	NA	NA	NA	NA	NA	NA	NA	NA
TRINITY_DN13162_c0_g1	dvi:Dvir_GJ21587	95.3	7.8e-45	-	uncharacterized protein	K12350	sphingomyelin phosphodiesterase	EC:3.1.4.12	dvi00600	Sphingolipid metabolism	Metabolism	Lipid metabolism
TRINITY_DN13162_c0_g1	dvi:Dvir_GJ21587	95.3	7.8e-45	-	uncharacterized protein	K12350	sphingomyelin phosphodiesterase	EC:3.1.4.12	dvi04142	Lysosome	Cellular Processes	Transport and catabolism
TRINITY_DN13166_c0_g1	dsi:Dsimw501_GD22750	85.1	1.2e-30	Dsim_GD22750	GD22750 gene product from transcript GD22750-RB	K01869	leucyl-tRNA synthetase	EC:6.1.1.4	dsi00970	Aminoacyl-tRNA biosynthesis	Genetic Information Processing	Translation
TRINITY_DN13179_c0_g2	mde:101892837	97.2	1.1e-124	-	pre-mRNA-processing-splicing factor 8	K12856	pre-mRNA-processing factor 8	-	mde03040	Spliceosome	Genetic Information Processing	Transcription
TRINITY_DN13181_c0_g1	nvl:108567566	28.4	1.8e-08	-	synaptic vesicle glycoprotein 2C-like	K06258	MFS transporter, VNT family, synaptic vesicle glycoprotein 2	-	nvl04512	ECM-receptor interaction	Environmental Information Processing	Signaling molecules and interaction
TRINITY_DN13195_c0_g1	mde:101893647	57.4	2.3e-28	NA	NA	NA	NA	NA	NA	NA	NA	NA
TRINITY_DN13199_c0_g1	dmo:Dmoj_GI14701	72.6	1.4e-30	-	uncharacterized protein	K05546	mannosyl-oligosaccharide alpha-1,3-glucosidase	EC:3.2.1.207	dmo00510	N-Glycan biosynthesis	Metabolism	Glycan biosynthesis and metabolism
TRINITY_DN13199_c0_g1	dmo:Dmoj_GI14701	72.6	1.4e-30	-	uncharacterized protein	K05546	mannosyl-oligosaccharide alpha-1,3-glucosidase	EC:3.2.1.207	dmo04141	Protein processing in endoplasmic reticulum	Genetic Information Processing	Folding, sorting and degradation
TRINITY_DN13201_c0_g1	mmu:22352	100	3.9e-228	Vim	vimentin	K07606	vimentin	-	mmu05206	MicroRNAs in cancer	Human Diseases	Cancers
TRINITY_DN13201_c0_g1	mmu:22352	100	3.9e-228	Vim	vimentin	K07606	vimentin	-	mmu05169	Epstein-Barr virus infection	Human Diseases	Infectious diseases
TRINITY_DN13215_c0_g1	dme:Dmel_CG17065	57.9	1.7e-28	CG17065	uncharacterized protein, isoform D	K01443	N-acetylglucosamine-6-phosphate deacetylase	EC:3.5.1.25	dme00520	Amino sugar and nucleotide sugar metabolism	Metabolism	Carbohydrate metabolism
TRINITY_DN13218_c0_g1	mmu:228033	100	3.2e-68	Atp5g3	ATP synthase, H+ transporting, mitochondrial F0 complex, subunit C3 (subunit 9)	K02128	F-type H+-transporting ATPase subunit c	-	mmu00190	Oxidative phosphorylation	Metabolism	Energy metabolism
TRINITY_DN13218_c0_g1	mmu:228033	100	3.2e-68	Atp5g3	ATP synthase, H+ transporting, mitochondrial F0 complex, subunit C3 (subunit 9)	K02128	F-type H+-transporting ATPase subunit c	-	mmu04714	Thermogenesis	Organismal Systems	Environmental adaptation
TRINITY_DN13218_c0_g1	mmu:228033	100	3.2e-68	Atp5g3	ATP synthase, H+ transporting, mitochondrial F0 complex, subunit C3 (subunit 9)	K02128	F-type H+-transporting ATPase subunit c	-	mmu05010	Alzheimer disease	Human Diseases	Neurodegenerative diseases
TRINITY_DN13218_c0_g1	mmu:228033	100	3.2e-68	Atp5g3	ATP synthase, H+ transporting, mitochondrial F0 complex, subunit C3 (subunit 9)	K02128	F-type H+-transporting ATPase subunit c	-	mmu05012	Parkinson disease	Human Diseases	Neurodegenerative diseases
TRINITY_DN13218_c0_g1	mmu:228033	100	3.2e-68	Atp5g3	ATP synthase, H+ transporting, mitochondrial F0 complex, subunit C3 (subunit 9)	K02128	F-type H+-transporting ATPase subunit c	-	mmu05016	Huntington disease	Human Diseases	Neurodegenerative diseases
TRINITY_DN13221_c0_g1	mmu:27050	100	6e-133	Rps3	ribosomal protein S3	K02985	small subunit ribosomal protein S3e	-	mmu03010	Ribosome	Genetic Information Processing	Translation
TRINITY_DN13225_c1_g1	acs:100561333	38.6	3.2e-09	NA	NA	NA	NA	NA	NA	NA	NA	NA
TRINITY_DN13234_c0_g1	xla:108719648	38.4	3.2e-31	NA	NA	NA	NA	NA	NA	NA	NA	NA
TRINITY_DN13235_c0_g1	ngi:103739994	100	1.4e-112	Rpl13	ribosomal protein L13	K02873	large subunit ribosomal protein L13e	-	ngi03010	Ribosome	Genetic Information Processing	Translation
TRINITY_DN13238_c0_g1	rno:24701	100	0	Pygm	glycogen phosphorylase, muscle associated	K00688	glycogen phosphorylase	EC:2.4.1.1	rno00500	Starch and sucrose metabolism	Metabolism	Carbohydrate metabolism
TRINITY_DN13238_c0_g1	rno:24701	100	0	Pygm	glycogen phosphorylase, muscle associated	K00688	glycogen phosphorylase	EC:2.4.1.1	rno04217	Necroptosis	Cellular Processes	Cell growth and death
TRINITY_DN13238_c0_g1	rno:24701	100	0	Pygm	glycogen phosphorylase, muscle associated	K00688	glycogen phosphorylase	EC:2.4.1.1	rno04910	Insulin signaling pathway	Organismal Systems	Endocrine system
TRINITY_DN13238_c0_g1	rno:24701	100	0	Pygm	glycogen phosphorylase, muscle associated	K00688	glycogen phosphorylase	EC:2.4.1.1	rno04922	Glucagon signaling pathway	Organismal Systems	Endocrine system
TRINITY_DN13238_c0_g1	rno:24701	100	0	Pygm	glycogen phosphorylase, muscle associated	K00688	glycogen phosphorylase	EC:2.4.1.1	rno04931	Insulin resistance	Human Diseases	Endocrine and metabolic diseases
TRINITY_DN13248_c0_g1	mde:101893244	85.7	9.1e-94	-	cytosolic purine 5'-nucleotidase isoform X1	K01081	5'-nucleotidase	EC:3.1.3.5	mde00230	Purine metabolism	Metabolism	Nucleotide metabolism
TRINITY_DN13248_c0_g1	mde:101893244	85.7	9.1e-94	-	cytosolic purine 5'-nucleotidase isoform X1	K01081	5'-nucleotidase	EC:3.1.3.5	mde00240	Pyrimidine metabolism	Metabolism	Nucleotide metabolism
TRINITY_DN13248_c0_g1	mde:101893244	85.7	9.1e-94	-	cytosolic purine 5'-nucleotidase isoform X1	K01081	5'-nucleotidase	EC:3.1.3.5	mde00760	Nicotinate and nicotinamide metabolism	Metabolism	Metabolism of cofactors and vitamins
TRINITY_DN13249_c0_g1	mmu:22121	100	1e-108	Rpl13a	ribosomal protein L13A	K02872	large subunit ribosomal protein L13Ae	-	mmu03010	Ribosome	Genetic Information Processing	Translation
TRINITY_DN13253_c0_g1	ptr:466117	100	8.5e-59	RPS24	40S ribosomal protein S24 isoform X3	K02974	small subunit ribosomal protein S24e	-	ptr03010	Ribosome	Genetic Information Processing	Translation
TRINITY_DN13256_c0_g5	mmu:56421	100	2.1e-35	Pfkp	phosphofructokinase, platelet	K00850	6-phosphofructokinase 1	EC:2.7.1.11	mmu00010	Glycolysis / Gluconeogenesis	Metabolism	Carbohydrate metabolism
TRINITY_DN13256_c0_g5	mmu:56421	100	2.1e-35	Pfkp	phosphofructokinase, platelet	K00850	6-phosphofructokinase 1	EC:2.7.1.11	mmu00030	Pentose phosphate pathway	Metabolism	Carbohydrate metabolism
TRINITY_DN13256_c0_g5	mmu:56421	100	2.1e-35	Pfkp	phosphofructokinase, platelet	K00850	6-phosphofructokinase 1	EC:2.7.1.11	mmu00051	Fructose and mannose metabolism	Metabolism	Carbohydrate metabolism
TRINITY_DN13256_c0_g5	mmu:56421	100	2.1e-35	Pfkp	phosphofructokinase, platelet	K00850	6-phosphofructokinase 1	EC:2.7.1.11	mmu00052	Galactose metabolism	Metabolism	Carbohydrate metabolism
TRINITY_DN13256_c0_g5	mmu:56421	100	2.1e-35	Pfkp	phosphofructokinase, platelet	K00850	6-phosphofructokinase 1	EC:2.7.1.11	mmu03018	RNA degradation	Genetic Information Processing	Folding, sorting and degradation
TRINITY_DN13256_c0_g5	mmu:56421	100	2.1e-35	Pfkp	phosphofructokinase, platelet	K00850	6-phosphofructokinase 1	EC:2.7.1.11	mmu04152	AMPK signaling pathway	Environmental Information Processing	Signal transduction
TRINITY_DN13256_c0_g5	mmu:56421	100	2.1e-35	Pfkp	phosphofructokinase, platelet	K00850	6-phosphofructokinase 1	EC:2.7.1.11	mmu04919	Thyroid hormone signaling pathway	Organismal Systems	Endocrine system
TRINITY_DN13256_c0_g5	mmu:56421	100	2.1e-35	Pfkp	phosphofructokinase, platelet	K00850	6-phosphofructokinase 1	EC:2.7.1.11	mmu05230	Central carbon metabolism in cancer	Human Diseases	Cancers
TRINITY_DN13256_c0_g8	rno:25307	100	1.8e-74	Cst3	cystatin C	K13899	cystatin-C	-	rno04970	Salivary secretion	Organismal Systems	Digestive system
TRINITY_DN13261_c0_g1	mde:101892585	86.3	8.5e-18	NA	NA	NA	NA	NA	NA	NA	NA	NA
TRINITY_DN13263_c0_g1	dmo:Dmoj_GI18374	61.7	9.5e-13	NA	NA	NA	NA	NA	NA	NA	NA	NA
TRINITY_DN13265_c0_g1	dgr:Dgri_GH20462	60.2	3.8e-24	-	GH20462 gene product from transcript GH20462-RA	K14558	periodic tryptophan protein 2	-	dgr03008	Ribosome biogenesis in eukaryotes	Genetic Information Processing	Translation
TRINITY_DN13272_c0_g5	rno:171009	98.6	0	Actn3	actinin alpha 3	K21073	actinin alpha 2/3	-	rno05412	Arrhythmogenic right ventricular cardiomyopathy (ARVC)	Human Diseases	Cardiovascular diseases
TRINITY_DN13273_c0_g1	mde:101889815	48.3	2e-09	NA	NA	NA	NA	NA	NA	NA	NA	NA
TRINITY_DN13279_c0_g1	dgr:Dgri_GH19922	62.5	1.3e-08	NA	NA	NA	NA	NA	NA	NA	NA	NA
TRINITY_DN13284_c0_g1	dya:Dyak_GE14115	59	1.8e-51	NA	NA	NA	NA	NA	NA	NA	NA	NA
TRINITY_DN13286_c0_g1	dpo:Dpse_GA18576	68.7	5.4e-37	NA	NA	NA	NA	NA	NA	NA	NA	NA
TRINITY_DN13288_c1_g1	mde:101889747	64	4.4e-53	NA	NA	NA	NA	NA	NA	NA	NA	NA
TRINITY_DN13289_c0_g1	mde:101901787	46.1	2.9e-43	NA	NA	NA	NA	NA	NA	NA	NA	NA
TRINITY_DN13309_c0_g1	sfm:108938560	60.6	5e-21	NA	NA	NA	NA	NA	NA	NA	NA	NA
TRINITY_DN13315_c0_g1	dme:Dmel_CG4916	94	3.1e-236	me31B	maternal expression at 31B, isoform A	K12614	ATP-dependent RNA helicase DDX6/DHH1	EC:3.6.4.13	dme03018	RNA degradation	Genetic Information Processing	Folding, sorting and degradation
TRINITY_DN13317_c0_g1	dwi:Dwil_GK23897	85.6	1.5e-55	-	uncharacterized protein	K01254	leukotriene-A4 hydrolase	EC:3.3.2.6	dwi00590	Arachidonic acid metabolism	Metabolism	Lipid metabolism
TRINITY_DN13320_c0_g2	dan:Dana_GF13785	97.3	2.1e-35	NA	NA	NA	NA	NA	NA	NA	NA	NA
TRINITY_DN13322_c0_g1	dan:Dana_GF15640	67.2	1e-08	-	uncharacterized protein	K20409	WD repeat-containing protein 59	-	dan04150	mTOR signaling pathway	Environmental Information Processing	Signal transduction
TRINITY_DN13324_c0_g1	mde:101899451	79.4	2.1e-41	-	sarcosine dehydrogenase	K00314	sarcosine dehydrogenase	EC:1.5.8.3	mde00260	Glycine, serine and threonine metabolism	Metabolism	Amino acid metabolism
TRINITY_DN13327_c0_g1	mde:101887760	83.1	1.5e-58	-	dihydropyrimidine dehydrogenase [NADP(+)]	K00207	dihydropyrimidine dehydrogenase (NADP+)	EC:1.3.1.2	mde00240	Pyrimidine metabolism	Metabolism	Nucleotide metabolism
TRINITY_DN13327_c0_g1	mde:101887760	83.1	1.5e-58	-	dihydropyrimidine dehydrogenase [NADP(+)]	K00207	dihydropyrimidine dehydrogenase (NADP+)	EC:1.3.1.2	mde00410	beta-Alanine metabolism	Metabolism	Metabolism of other amino acids
TRINITY_DN13327_c0_g1	mde:101887760	83.1	1.5e-58	-	dihydropyrimidine dehydrogenase [NADP(+)]	K00207	dihydropyrimidine dehydrogenase (NADP+)	EC:1.3.1.2	mde00770	Pantothenate and CoA biosynthesis	Metabolism	Metabolism of cofactors and vitamins
TRINITY_DN13327_c0_g1	mde:101887760	83.1	1.5e-58	-	dihydropyrimidine dehydrogenase [NADP(+)]	K00207	dihydropyrimidine dehydrogenase (NADP+)	EC:1.3.1.2	mde00983	Drug metabolism - other enzymes	Metabolism	Xenobiotics biodegradation and metabolism
TRINITY_DN13335_c0_g1	dvi:Dvir_GJ18229	54.9	1.9e-35	NA	NA	NA	NA	NA	NA	NA	NA	NA
TRINITY_DN13335_c0_g2	dan:Dana_GF14249	67.1	1e-23	NA	NA	NA	NA	NA	NA	NA	NA	NA
TRINITY_DN13335_c0_g3	mde:101889838	55.8	2.3e-44	NA	NA	NA	NA	NA	NA	NA	NA	NA
TRINITY_DN13337_c0_g1	tca:660350	53.5	1.6e-14	-	ATP-binding cassette sub-family G member 1	K05679	ATP-binding cassette, subfamily G (WHITE), member 1	-	tca02010	ABC transporters	Environmental Information Processing	Membrane transport
TRINITY_DN13338_c0_g1	amex:103033388	39.5	6.8e-08	NA	NA	NA	NA	NA	NA	NA	NA	NA
TRINITY_DN13340_c0_g1	api:100164310	62.4	2.9e-24	-	multidrug resistance-associated protein 4	K05673	ATP-binding cassette, subfamily C (CFTR/MRP), member 4	-	api02010	ABC transporters	Environmental Information Processing	Membrane transport
TRINITY_DN13348_c0_g1	mde:101888179	92.8	2.3e-34	-	fumarylacetoacetase	K01555	fumarylacetoacetase	EC:3.7.1.2	mde00350	Tyrosine metabolism	Metabolism	Amino acid metabolism
TRINITY_DN13353_c0_g1	der:Dere_GG25098	62.5	7.1e-29	NA	NA	NA	NA	NA	NA	NA	NA	NA
TRINITY_DN13356_c0_g1	dpx:DAPPUDRAFT_100070	36.8	3.5e-10	NA	NA	NA	NA	NA	NA	NA	NA	NA
TRINITY_DN13356_c0_g2	tca:661379	59.4	5.5e-35	NA	NA	NA	NA	NA	NA	NA	NA	NA
TRINITY_DN13360_c0_g1	mde:101895496	60.6	3.4e-27	-	ribonuclease 3	K03685	ribonuclease III	EC:3.1.26.3	mde03008	Ribosome biogenesis in eukaryotes	Genetic Information Processing	Translation
TRINITY_DN13361_c0_g1	dya:Dyak_GE15288	66.9	2.6e-48	-	uncharacterized protein	K05546	mannosyl-oligosaccharide alpha-1,3-glucosidase	EC:3.2.1.207	dya00510	N-Glycan biosynthesis	Metabolism	Glycan biosynthesis and metabolism
TRINITY_DN13361_c0_g1	dya:Dyak_GE15288	66.9	2.6e-48	-	uncharacterized protein	K05546	mannosyl-oligosaccharide alpha-1,3-glucosidase	EC:3.2.1.207	dya04141	Protein processing in endoplasmic reticulum	Genetic Information Processing	Folding, sorting and degradation
TRINITY_DN13363_c0_g1	mde:101894191	78.1	1.3e-09	-	glycogen debranching enzyme	K01196	glycogen debranching enzyme	EC:2.4.1.25 3.2.1.33	mde00500	Starch and sucrose metabolism	Metabolism	Carbohydrate metabolism
TRINITY_DN13366_c0_g1	dme:Dmel_CG6133	80.6	4.1e-39	NA	NA	NA	NA	NA	NA	NA	NA	NA
TRINITY_DN13371_c0_g1	dme:Dmel_CG8646	61.6	3.8e-23	CG8646	uncharacterized protein	K01135	arylsulfatase B	EC:3.1.6.12	dme00531	Glycosaminoglycan degradation	Metabolism	Glycan biosynthesis and metabolism
TRINITY_DN13371_c0_g1	dme:Dmel_CG8646	61.6	3.8e-23	CG8646	uncharacterized protein	K01135	arylsulfatase B	EC:3.1.6.12	dme04142	Lysosome	Cellular Processes	Transport and catabolism
TRINITY_DN13396_c0_g1	der:Dere_GG17186	62.5	2.2e-25	-	uncharacterized protein	K00816	kynurenine---oxoglutarate transaminase / cysteine-S-conjugate beta-lyase / glutamine---phenylpyruvate transaminase	EC:2.6.1.7 4.4.1.13 2.6.1.64	der00380	Tryptophan metabolism	Metabolism	Amino acid metabolism
TRINITY_DN13396_c0_g1	der:Dere_GG17186	62.5	2.2e-25	-	uncharacterized protein	K00816	kynurenine---oxoglutarate transaminase / cysteine-S-conjugate beta-lyase / glutamine---phenylpyruvate transaminase	EC:2.6.1.7 4.4.1.13 2.6.1.64	der00450	Selenocompound metabolism	Metabolism	Metabolism of other amino acids
TRINITY_DN13397_c0_g1	mde:101900073	77.6	1e-63	-	periodic tryptophan protein 2 homolog	K14558	periodic tryptophan protein 2	-	mde03008	Ribosome biogenesis in eukaryotes	Genetic Information Processing	Translation
TRINITY_DN13401_c0_g1	cqu:CpipJ_CPIJ001786	49.5	2.5e-27	NA	NA	NA	NA	NA	NA	NA	NA	NA
TRINITY_DN13412_c0_g1	cfr:102520221	97.7	1.2e-127	RPL10	ribosomal protein L10	K02866	large subunit ribosomal protein L10e	-	cfr03010	Ribosome	Genetic Information Processing	Translation
TRINITY_DN13412_c0_g2	hsa:6134	100	1.9e-36	RPL10	ribosomal protein L10	K02866	large subunit ribosomal protein L10e	-	hsa03010	Ribosome	Genetic Information Processing	Translation
TRINITY_DN13424_c0_g1	mde:101888375	74.8	5.2e-51	-	mitogen-activated protein kinase kinase kinase 4 isoform X1	K04428	mitogen-activated protein kinase kinase kinase 4	EC:2.7.11.25	mde04013	MAPK signaling pathway - fly	Environmental Information Processing	Signal transduction
TRINITY_DN13424_c0_g1	mde:101888375	74.8	5.2e-51	-	mitogen-activated protein kinase kinase kinase 4 isoform X1	K04428	mitogen-activated protein kinase kinase kinase 4	EC:2.7.11.25	mde04624	Toll and Imd signaling pathway	Organismal Systems	Immune system
TRINITY_DN13425_c0_g1	lhu:105675515	51.5	8.9e-23	NA	NA	NA	NA	NA	NA	NA	NA	NA
TRINITY_DN13425_c0_g2	api:100160088	37.4	6.8e-57	NA	NA	NA	NA	NA	NA	NA	NA	NA
TRINITY_DN13427_c0_g4	nvi:100123978	33.8	4e-06	-	synaptic vesicle glycoprotein 2A-like	K06258	MFS transporter, VNT family, synaptic vesicle glycoprotein 2	-	nvi04512	ECM-receptor interaction	Environmental Information Processing	Signaling molecules and interaction
TRINITY_DN13432_c0_g1	dwi:Dwil_GK14141	71.6	1.5e-37	-	uncharacterized protein	K00472	prolyl 4-hydroxylase	EC:1.14.11.2	dwi00330	Arginine and proline metabolism	Metabolism	Amino acid metabolism
TRINITY_DN13437_c0_g1	mde:101891492	68.4	2.6e-40	-	adenosine deaminase AGSA	K19572	adenosine deaminase CECR1	EC:3.5.4.4	mde00230	Purine metabolism	Metabolism	Nucleotide metabolism
TRINITY_DN13445_c0_g1	dgr:Dgri_GH12315	70	4.6e-36	-	GH12315 gene product from transcript GH12315-RA	K13356	alcohol-forming fatty acyl-CoA reductase	EC:1.2.1.84	dgr00073	Cutin, suberine and wax biosynthesis	Metabolism	Lipid metabolism
TRINITY_DN13445_c0_g1	dgr:Dgri_GH12315	70	4.6e-36	-	GH12315 gene product from transcript GH12315-RA	K13356	alcohol-forming fatty acyl-CoA reductase	EC:1.2.1.84	dgr04146	Peroxisome	Cellular Processes	Transport and catabolism
TRINITY_DN13446_c0_g1	dan:Dana_GF16864	46.7	1.2e-13	NA	NA	NA	NA	NA	NA	NA	NA	NA
TRINITY_DN13448_c0_g1	mde:101887909	58.2	7e-20	NA	NA	NA	NA	NA	NA	NA	NA	NA
TRINITY_DN13448_c0_g2	mde:101887909	74.5	1.8e-34	NA	NA	NA	NA	NA	NA	NA	NA	NA
TRINITY_DN13450_c0_g1	mde:101898828	53.5	2e-18	NA	NA	NA	NA	NA	NA	NA	NA	NA
TRINITY_DN13452_c0_g1	mde:101891741	78.9	1.9e-39	NA	NA	NA	NA	NA	NA	NA	NA	NA
TRINITY_DN13457_c0_g2	dmo:Dmoj_GI12888	82.3	7.2e-20	NA	NA	NA	NA	NA	NA	NA	NA	NA
TRINITY_DN13460_c1_g1	els:105009800	46.9	8.4e-12	NA	NA	NA	NA	NA	NA	NA	NA	NA
TRINITY_DN13469_c0_g1	mmu:12842	100	6.5e-161	Col1a1	collagen, type I, alpha 1	K06236	collagen, type I, alpha	-	mmu04151	PI3K-Akt signaling pathway	Environmental Information Processing	Signal transduction
TRINITY_DN13469_c0_g1	mmu:12842	100	6.5e-161	Col1a1	collagen, type I, alpha 1	K06236	collagen, type I, alpha	-	mmu04512	ECM-receptor interaction	Environmental Information Processing	Signaling molecules and interaction
TRINITY_DN13469_c0_g1	mmu:12842	100	6.5e-161	Col1a1	collagen, type I, alpha 1	K06236	collagen, type I, alpha	-	mmu04510	Focal adhesion	Cellular Processes	Cellular community - eukaryotes
TRINITY_DN13469_c0_g1	mmu:12842	100	6.5e-161	Col1a1	collagen, type I, alpha 1	K06236	collagen, type I, alpha	-	mmu04611	Platelet activation	Organismal Systems	Immune system
TRINITY_DN13469_c0_g1	mmu:12842	100	6.5e-161	Col1a1	collagen, type I, alpha 1	K06236	collagen, type I, alpha	-	mmu04926	Relaxin signaling pathway	Organismal Systems	Endocrine system
TRINITY_DN13469_c0_g1	mmu:12842	100	6.5e-161	Col1a1	collagen, type I, alpha 1	K06236	collagen, type I, alpha	-	mmu04974	Protein digestion and absorption	Organismal Systems	Digestive system
TRINITY_DN13469_c0_g1	mmu:12842	100	6.5e-161	Col1a1	collagen, type I, alpha 1	K06236	collagen, type I, alpha	-	mmu05205	Proteoglycans in cancer	Human Diseases	Cancers
TRINITY_DN13469_c0_g1	mmu:12842	100	6.5e-161	Col1a1	collagen, type I, alpha 1	K06236	collagen, type I, alpha	-	mmu04933	AGE-RAGE signaling pathway in diabetic complications	Human Diseases	Endocrine and metabolic diseases
TRINITY_DN13469_c0_g1	mmu:12842	100	6.5e-161	Col1a1	collagen, type I, alpha 1	K06236	collagen, type I, alpha	-	mmu05165	Human papillomavirus infection	Human Diseases	Infectious diseases
TRINITY_DN13469_c0_g1	mmu:12842	100	6.5e-161	Col1a1	collagen, type I, alpha 1	K06236	collagen, type I, alpha	-	mmu05146	Amoebiasis	Human Diseases	Infectious diseases
TRINITY_DN13469_c0_g2	mmu:12843	100	1.2e-152	Col1a2	collagen, type I, alpha 2	K06236	collagen, type I, alpha	-	mmu04151	PI3K-Akt signaling pathway	Environmental Information Processing	Signal transduction
TRINITY_DN13469_c0_g2	mmu:12843	100	1.2e-152	Col1a2	collagen, type I, alpha 2	K06236	collagen, type I, alpha	-	mmu04512	ECM-receptor interaction	Environmental Information Processing	Signaling molecules and interaction
TRINITY_DN13469_c0_g2	mmu:12843	100	1.2e-152	Col1a2	collagen, type I, alpha 2	K06236	collagen, type I, alpha	-	mmu04510	Focal adhesion	Cellular Processes	Cellular community - eukaryotes
TRINITY_DN13469_c0_g2	mmu:12843	100	1.2e-152	Col1a2	collagen, type I, alpha 2	K06236	collagen, type I, alpha	-	mmu04611	Platelet activation	Organismal Systems	Immune system
TRINITY_DN13469_c0_g2	mmu:12843	100	1.2e-152	Col1a2	collagen, type I, alpha 2	K06236	collagen, type I, alpha	-	mmu04926	Relaxin signaling pathway	Organismal Systems	Endocrine system
TRINITY_DN13469_c0_g2	mmu:12843	100	1.2e-152	Col1a2	collagen, type I, alpha 2	K06236	collagen, type I, alpha	-	mmu04974	Protein digestion and absorption	Organismal Systems	Digestive system
TRINITY_DN13469_c0_g2	mmu:12843	100	1.2e-152	Col1a2	collagen, type I, alpha 2	K06236	collagen, type I, alpha	-	mmu05205	Proteoglycans in cancer	Human Diseases	Cancers
TRINITY_DN13469_c0_g2	mmu:12843	100	1.2e-152	Col1a2	collagen, type I, alpha 2	K06236	collagen, type I, alpha	-	mmu04933	AGE-RAGE signaling pathway in diabetic complications	Human Diseases	Endocrine and metabolic diseases
TRINITY_DN13469_c0_g2	mmu:12843	100	1.2e-152	Col1a2	collagen, type I, alpha 2	K06236	collagen, type I, alpha	-	mmu05165	Human papillomavirus infection	Human Diseases	Infectious diseases
TRINITY_DN13469_c0_g2	mmu:12843	100	1.2e-152	Col1a2	collagen, type I, alpha 2	K06236	collagen, type I, alpha	-	mmu05146	Amoebiasis	Human Diseases	Infectious diseases
TRINITY_DN13477_c0_g1	mde:101898787	69.5	1.2e-19	NA	NA	NA	NA	NA	NA	NA	NA	NA
TRINITY_DN13484_c0_g1	cfo:105257045	52.4	6.7e-06	-	ATP-dependent RNA helicase DHX36	K14442	ATP-dependent RNA helicase DHX36	EC:3.6.4.13	cfo03018	RNA degradation	Genetic Information Processing	Folding, sorting and degradation
TRINITY_DN13489_c0_g1	dmo:Dmoj_GI18628	96.2	9.4e-72	-	uncharacterized protein	K12867	pre-mRNA-splicing factor SYF1	-	dmo03040	Spliceosome	Genetic Information Processing	Transcription
TRINITY_DN13492_c0_g1	mde:101894949	50.8	6.5e-06	NA	NA	NA	NA	NA	NA	NA	NA	NA
TRINITY_DN13494_c0_g1	lgi:LOTGIDRAFT_54049	48.7	3.3e-13	-	hypothetical protein	K12301	MFS transporter, ACS family, solute carrier family 17 (sodium-dependent inorganic phosphate cotransporter), member 5	-	lgi04142	Lysosome	Cellular Processes	Transport and catabolism
TRINITY_DN13501_c0_g1	hsa:6143	100	1.2e-84	RPL19	ribosomal protein L19	K02885	large subunit ribosomal protein L19e	-	hsa03010	Ribosome	Genetic Information Processing	Translation
TRINITY_DN13504_c0_g1	mde:101901672	89.5	6.9e-50	-	5-oxoprolinase	K01469	5-oxoprolinase (ATP-hydrolysing)	EC:3.5.2.9	mde00480	Glutathione metabolism	Metabolism	Metabolism of other amino acids
TRINITY_DN13505_c1_g1	nai:NECAME_00475	53.8	9.9e-19	NA	NA	NA	NA	NA	NA	NA	NA	NA
TRINITY_DN13508_c0_g1	mde:101891528	89.7	6.3e-33	-	Niemann-Pick C1 protein isoform X1	K12385	Niemann-Pick C1 protein	-	mde04142	Lysosome	Cellular Processes	Transport and catabolism
TRINITY_DN13509_c0_g1	mde:101894398	84.4	4.4e-57	NA	NA	NA	NA	NA	NA	NA	NA	NA
TRINITY_DN13511_c0_g1	dse:Dsec_GM12005	73	5e-34	NA	NA	NA	NA	NA	NA	NA	NA	NA
TRINITY_DN13512_c0_g1	mmu:12858	100	3.2e-78	Cox5a	cytochrome c oxidase subunit 5A	K02264	cytochrome c oxidase subunit 5a	-	mmu00190	Oxidative phosphorylation	Metabolism	Energy metabolism
TRINITY_DN13512_c0_g1	mmu:12858	100	3.2e-78	Cox5a	cytochrome c oxidase subunit 5A	K02264	cytochrome c oxidase subunit 5a	-	mmu04260	Cardiac muscle contraction	Organismal Systems	Circulatory system
TRINITY_DN13512_c0_g1	mmu:12858	100	3.2e-78	Cox5a	cytochrome c oxidase subunit 5A	K02264	cytochrome c oxidase subunit 5a	-	mmu04714	Thermogenesis	Organismal Systems	Environmental adaptation
TRINITY_DN13512_c0_g1	mmu:12858	100	3.2e-78	Cox5a	cytochrome c oxidase subunit 5A	K02264	cytochrome c oxidase subunit 5a	-	mmu05010	Alzheimer disease	Human Diseases	Neurodegenerative diseases
TRINITY_DN13512_c0_g1	mmu:12858	100	3.2e-78	Cox5a	cytochrome c oxidase subunit 5A	K02264	cytochrome c oxidase subunit 5a	-	mmu05012	Parkinson disease	Human Diseases	Neurodegenerative diseases
TRINITY_DN13512_c0_g1	mmu:12858	100	3.2e-78	Cox5a	cytochrome c oxidase subunit 5A	K02264	cytochrome c oxidase subunit 5a	-	mmu05016	Huntington disease	Human Diseases	Neurodegenerative diseases
TRINITY_DN13512_c0_g1	mmu:12858	100	3.2e-78	Cox5a	cytochrome c oxidase subunit 5A	K02264	cytochrome c oxidase subunit 5a	-	mmu04932	Non-alcoholic fatty liver disease (NAFLD)	Human Diseases	Endocrine and metabolic diseases
TRINITY_DN13524_c0_g2	dmo:Dmoj_GI20022	57	2.3e-17	NA	NA	NA	NA	NA	NA	NA	NA	NA
TRINITY_DN13524_c0_g4	dpo:Dpse_GA15834	90.5	1.7e-32	NA	NA	NA	NA	NA	NA	NA	NA	NA
TRINITY_DN13529_c0_g1	mmu:72157	100	3.7e-52	Pgm2	phosphoglucomutase 2	K01835	phosphoglucomutase	EC:5.4.2.2	mmu00010	Glycolysis / Gluconeogenesis	Metabolism	Carbohydrate metabolism
TRINITY_DN13529_c0_g1	mmu:72157	100	3.7e-52	Pgm2	phosphoglucomutase 2	K01835	phosphoglucomutase	EC:5.4.2.2	mmu00030	Pentose phosphate pathway	Metabolism	Carbohydrate metabolism
TRINITY_DN13529_c0_g1	mmu:72157	100	3.7e-52	Pgm2	phosphoglucomutase 2	K01835	phosphoglucomutase	EC:5.4.2.2	mmu00052	Galactose metabolism	Metabolism	Carbohydrate metabolism
TRINITY_DN13529_c0_g1	mmu:72157	100	3.7e-52	Pgm2	phosphoglucomutase 2	K01835	phosphoglucomutase	EC:5.4.2.2	mmu00500	Starch and sucrose metabolism	Metabolism	Carbohydrate metabolism
TRINITY_DN13529_c0_g1	mmu:72157	100	3.7e-52	Pgm2	phosphoglucomutase 2	K01835	phosphoglucomutase	EC:5.4.2.2	mmu00520	Amino sugar and nucleotide sugar metabolism	Metabolism	Carbohydrate metabolism
TRINITY_DN13529_c0_g1	mmu:72157	100	3.7e-52	Pgm2	phosphoglucomutase 2	K01835	phosphoglucomutase	EC:5.4.2.2	mmu00230	Purine metabolism	Metabolism	Nucleotide metabolism
TRINITY_DN13529_c0_g2	rno:24645	100	1.7e-239	Pgm1	phosphoglucomutase 1	K01835	phosphoglucomutase	EC:5.4.2.2	rno00010	Glycolysis / Gluconeogenesis	Metabolism	Carbohydrate metabolism
TRINITY_DN13529_c0_g2	rno:24645	100	1.7e-239	Pgm1	phosphoglucomutase 1	K01835	phosphoglucomutase	EC:5.4.2.2	rno00030	Pentose phosphate pathway	Metabolism	Carbohydrate metabolism
TRINITY_DN13529_c0_g2	rno:24645	100	1.7e-239	Pgm1	phosphoglucomutase 1	K01835	phosphoglucomutase	EC:5.4.2.2	rno00052	Galactose metabolism	Metabolism	Carbohydrate metabolism
TRINITY_DN13529_c0_g2	rno:24645	100	1.7e-239	Pgm1	phosphoglucomutase 1	K01835	phosphoglucomutase	EC:5.4.2.2	rno00500	Starch and sucrose metabolism	Metabolism	Carbohydrate metabolism
TRINITY_DN13529_c0_g2	rno:24645	100	1.7e-239	Pgm1	phosphoglucomutase 1	K01835	phosphoglucomutase	EC:5.4.2.2	rno00520	Amino sugar and nucleotide sugar metabolism	Metabolism	Carbohydrate metabolism
TRINITY_DN13529_c0_g2	rno:24645	100	1.7e-239	Pgm1	phosphoglucomutase 1	K01835	phosphoglucomutase	EC:5.4.2.2	rno00230	Purine metabolism	Metabolism	Nucleotide metabolism
TRINITY_DN13546_c0_g1	cqu:CpipJ_CPIJ006018	44.2	9.6e-49	-	trypsin 5G1	K01312	trypsin	EC:3.4.21.4	cqu04080	Neuroactive ligand-receptor interaction	Environmental Information Processing	Signaling molecules and interaction
TRINITY_DN13558_c0_g1	dwi:Dwil_GK12860	64.3	4e-40	NA	NA	NA	NA	NA	NA	NA	NA	NA
TRINITY_DN13558_c0_g2	dwi:Dwil_GK12860	57.1	4.8e-19	NA	NA	NA	NA	NA	NA	NA	NA	NA
TRINITY_DN1355_c0_g1	mmu:16775	100	2.9e-32	Lama4	laminin, alpha 4	K06241	laminin, alpha 4	-	mmu04151	PI3K-Akt signaling pathway	Environmental Information Processing	Signal transduction
TRINITY_DN1355_c0_g1	mmu:16775	100	2.9e-32	Lama4	laminin, alpha 4	K06241	laminin, alpha 4	-	mmu04512	ECM-receptor interaction	Environmental Information Processing	Signaling molecules and interaction
TRINITY_DN1355_c0_g1	mmu:16775	100	2.9e-32	Lama4	laminin, alpha 4	K06241	laminin, alpha 4	-	mmu04510	Focal adhesion	Cellular Processes	Cellular community - eukaryotes
TRINITY_DN1355_c0_g1	mmu:16775	100	2.9e-32	Lama4	laminin, alpha 4	K06241	laminin, alpha 4	-	mmu05200	Pathways in cancer	Human Diseases	Cancers
TRINITY_DN1355_c0_g1	mmu:16775	100	2.9e-32	Lama4	laminin, alpha 4	K06241	laminin, alpha 4	-	mmu05222	Small cell lung cancer	Human Diseases	Cancers
TRINITY_DN1355_c0_g1	mmu:16775	100	2.9e-32	Lama4	laminin, alpha 4	K06241	laminin, alpha 4	-	mmu05165	Human papillomavirus infection	Human Diseases	Infectious diseases
TRINITY_DN1355_c0_g1	mmu:16775	100	2.9e-32	Lama4	laminin, alpha 4	K06241	laminin, alpha 4	-	mmu05146	Amoebiasis	Human Diseases	Infectious diseases
TRINITY_DN1355_c0_g1	mmu:16775	100	2.9e-32	Lama4	laminin, alpha 4	K06241	laminin, alpha 4	-	mmu05145	Toxoplasmosis	Human Diseases	Infectious diseases
TRINITY_DN1355_c0_g1	mmu:16775	100	2.9e-32	Lama4	laminin, alpha 4	K06241	laminin, alpha 4	-	mmu05143	African trypanosomiasis	Human Diseases	Infectious diseases
TRINITY_DN13560_c0_g1	mmu:26451	100	6.4e-61	Rpl27a	ribosomal protein L27A	K02900	large subunit ribosomal protein L27Ae	-	mmu03010	Ribosome	Genetic Information Processing	Translation
TRINITY_DN13560_c0_g5	hsa:4512	90.4	3.6e-34	COX1	cytochrome c oxidase subunit I	K02256	cytochrome c oxidase subunit 1	EC:1.9.3.1	hsa00190	Oxidative phosphorylation	Metabolism	Energy metabolism
TRINITY_DN13560_c0_g5	hsa:4512	90.4	3.6e-34	COX1	cytochrome c oxidase subunit I	K02256	cytochrome c oxidase subunit 1	EC:1.9.3.1	hsa04260	Cardiac muscle contraction	Organismal Systems	Circulatory system
TRINITY_DN13560_c0_g5	hsa:4512	90.4	3.6e-34	COX1	cytochrome c oxidase subunit I	K02256	cytochrome c oxidase subunit 1	EC:1.9.3.1	hsa04714	Thermogenesis	Organismal Systems	Environmental adaptation
TRINITY_DN13560_c0_g5	hsa:4512	90.4	3.6e-34	COX1	cytochrome c oxidase subunit I	K02256	cytochrome c oxidase subunit 1	EC:1.9.3.1	hsa05010	Alzheimer disease	Human Diseases	Neurodegenerative diseases
TRINITY_DN13560_c0_g5	hsa:4512	90.4	3.6e-34	COX1	cytochrome c oxidase subunit I	K02256	cytochrome c oxidase subunit 1	EC:1.9.3.1	hsa05012	Parkinson disease	Human Diseases	Neurodegenerative diseases
TRINITY_DN13560_c0_g5	hsa:4512	90.4	3.6e-34	COX1	cytochrome c oxidase subunit I	K02256	cytochrome c oxidase subunit 1	EC:1.9.3.1	hsa05016	Huntington disease	Human Diseases	Neurodegenerative diseases
TRINITY_DN13560_c0_g5	hsa:4512	90.4	3.6e-34	COX1	cytochrome c oxidase subunit I	K02256	cytochrome c oxidase subunit 1	EC:1.9.3.1	hsa04932	Non-alcoholic fatty liver disease (NAFLD)	Human Diseases	Endocrine and metabolic diseases
TRINITY_DN13560_c0_g6	rno:26195	91.7	7.8e-260	COX1	cytochrome c oxidase subunit 1	K02256	cytochrome c oxidase subunit 1	EC:1.9.3.1	rno00190	Oxidative phosphorylation	Metabolism	Energy metabolism
TRINITY_DN13560_c0_g6	rno:26195	91.7	7.8e-260	COX1	cytochrome c oxidase subunit 1	K02256	cytochrome c oxidase subunit 1	EC:1.9.3.1	rno04260	Cardiac muscle contraction	Organismal Systems	Circulatory system
TRINITY_DN13560_c0_g6	rno:26195	91.7	7.8e-260	COX1	cytochrome c oxidase subunit 1	K02256	cytochrome c oxidase subunit 1	EC:1.9.3.1	rno04714	Thermogenesis	Organismal Systems	Environmental adaptation
TRINITY_DN13560_c0_g6	rno:26195	91.7	7.8e-260	COX1	cytochrome c oxidase subunit 1	K02256	cytochrome c oxidase subunit 1	EC:1.9.3.1	rno05010	Alzheimer disease	Human Diseases	Neurodegenerative diseases
TRINITY_DN13560_c0_g6	rno:26195	91.7	7.8e-260	COX1	cytochrome c oxidase subunit 1	K02256	cytochrome c oxidase subunit 1	EC:1.9.3.1	rno05012	Parkinson disease	Human Diseases	Neurodegenerative diseases
TRINITY_DN13560_c0_g6	rno:26195	91.7	7.8e-260	COX1	cytochrome c oxidase subunit 1	K02256	cytochrome c oxidase subunit 1	EC:1.9.3.1	rno05016	Huntington disease	Human Diseases	Neurodegenerative diseases
TRINITY_DN13560_c0_g6	rno:26195	91.7	7.8e-260	COX1	cytochrome c oxidase subunit 1	K02256	cytochrome c oxidase subunit 1	EC:1.9.3.1	rno04932	Non-alcoholic fatty liver disease (NAFLD)	Human Diseases	Endocrine and metabolic diseases
TRINITY_DN13560_c0_g7	mmu:17708	91.7	8.5e-259	COX1	cytochrome c oxidase subunit I	K02256	cytochrome c oxidase subunit 1	EC:1.9.3.1	mmu00190	Oxidative phosphorylation	Metabolism	Energy metabolism
TRINITY_DN13560_c0_g7	mmu:17708	91.7	8.5e-259	COX1	cytochrome c oxidase subunit I	K02256	cytochrome c oxidase subunit 1	EC:1.9.3.1	mmu04260	Cardiac muscle contraction	Organismal Systems	Circulatory system
TRINITY_DN13560_c0_g7	mmu:17708	91.7	8.5e-259	COX1	cytochrome c oxidase subunit I	K02256	cytochrome c oxidase subunit 1	EC:1.9.3.1	mmu04714	Thermogenesis	Organismal Systems	Environmental adaptation
TRINITY_DN13560_c0_g7	mmu:17708	91.7	8.5e-259	COX1	cytochrome c oxidase subunit I	K02256	cytochrome c oxidase subunit 1	EC:1.9.3.1	mmu05010	Alzheimer disease	Human Diseases	Neurodegenerative diseases
TRINITY_DN13560_c0_g7	mmu:17708	91.7	8.5e-259	COX1	cytochrome c oxidase subunit I	K02256	cytochrome c oxidase subunit 1	EC:1.9.3.1	mmu05012	Parkinson disease	Human Diseases	Neurodegenerative diseases
TRINITY_DN13560_c0_g7	mmu:17708	91.7	8.5e-259	COX1	cytochrome c oxidase subunit I	K02256	cytochrome c oxidase subunit 1	EC:1.9.3.1	mmu05016	Huntington disease	Human Diseases	Neurodegenerative diseases
TRINITY_DN13560_c0_g7	mmu:17708	91.7	8.5e-259	COX1	cytochrome c oxidase subunit I	K02256	cytochrome c oxidase subunit 1	EC:1.9.3.1	mmu04932	Non-alcoholic fatty liver disease (NAFLD)	Human Diseases	Endocrine and metabolic diseases
TRINITY_DN13563_c0_g1	mde:101893656	70.3	1.9e-50	NA	NA	NA	NA	NA	NA	NA	NA	NA
TRINITY_DN13567_c0_g1	dme:Dmel_CG3810	37.3	4.6e-06	Edem1	ER degradation enhancer, mannosidase alpha-like 1, isoform D	K10085	ER degradation enhancer, mannosidase alpha-like 2	-	dme04141	Protein processing in endoplasmic reticulum	Genetic Information Processing	Folding, sorting and degradation
TRINITY_DN13568_c0_g1	hsa:1917	100	6.4e-16	EEF1A2	eukaryotic translation elongation factor 1 alpha 2	K03231	elongation factor 1-alpha	-	hsa03013	RNA transport	Genetic Information Processing	Translation
TRINITY_DN13568_c0_g1	hsa:1917	100	6.4e-16	EEF1A2	eukaryotic translation elongation factor 1 alpha 2	K03231	elongation factor 1-alpha	-	hsa05134	Legionellosis	Human Diseases	Infectious diseases
TRINITY_DN13568_c0_g2	mmu:13628	100	3.1e-249	Eef1a2	eukaryotic translation elongation factor 1 alpha 2	K03231	elongation factor 1-alpha	-	mmu03013	RNA transport	Genetic Information Processing	Translation
TRINITY_DN13568_c0_g2	mmu:13628	100	3.1e-249	Eef1a2	eukaryotic translation elongation factor 1 alpha 2	K03231	elongation factor 1-alpha	-	mmu05134	Legionellosis	Human Diseases	Infectious diseases
TRINITY_DN13568_c0_g3	lco:104920372	78.4	1.4e-24	-	elongation factor 1-alpha 1	K03231	elongation factor 1-alpha	-	lco03013	RNA transport	Genetic Information Processing	Translation
TRINITY_DN13572_c0_g1	dme:Dmel_CG31904	57	2.6e-10	NA	NA	NA	NA	NA	NA	NA	NA	NA
TRINITY_DN13576_c0_g1	tca:660350	70.5	7.7e-33	-	ATP-binding cassette sub-family G member 1	K05679	ATP-binding cassette, subfamily G (WHITE), member 1	-	tca02010	ABC transporters	Environmental Information Processing	Membrane transport
TRINITY_DN13577_c0_g1	dmo:Dmoj_GI18927	80.7	1.5e-33	NA	NA	NA	NA	NA	NA	NA	NA	NA
TRINITY_DN13580_c0_g1	pgc:109860103	39.8	4.8e-07	-	histone-lysine N-methyltransferase SETMAR-like	K11433	histone-lysine N-methyltransferase SETMAR	EC:2.1.1.43	pgc00310	Lysine degradation	Metabolism	Amino acid metabolism
TRINITY_DN13583_c0_g1	der:Dere_GG11465	71.1	1.7e-27	NA	NA	NA	NA	NA	NA	NA	NA	NA
TRINITY_DN13584_c0_g1	mde:101899293	94.3	1e-48	NA	NA	NA	NA	NA	NA	NA	NA	NA
TRINITY_DN13591_c0_g1	dgr:Dgri_GH23159	78.3	5.9e-14	-	GH23159 gene product from transcript GH23159-RA	K18443	golgi-specific brefeldin A-resistance guanine nucleotide exchange factor 1	-	dgr04144	Endocytosis	Cellular Processes	Transport and catabolism
TRINITY_DN13601_c0_g1	dme:Dmel_CG12092	84.2	1.9e-18	Npc1b	Niemann-Pick type C-1b	K12385	Niemann-Pick C1 protein	-	dme04142	Lysosome	Cellular Processes	Transport and catabolism
TRINITY_DN13613_c0_g1	mde:101889838	46.9	1.4e-34	NA	NA	NA	NA	NA	NA	NA	NA	NA
TRINITY_DN13619_c0_g1	lak:106159524	36	2.3e-07	NA	NA	NA	NA	NA	NA	NA	NA	NA
TRINITY_DN13626_c0_g3	mde:101893648	50.6	2.3e-17	NA	NA	NA	NA	NA	NA	NA	NA	NA
TRINITY_DN13628_c0_g1	dya:Dyak_GE14119	42.9	3.4e-06	NA	NA	NA	NA	NA	NA	NA	NA	NA
TRINITY_DN13630_c0_g1	mde:101896269	81.9	2.5e-80	NA	NA	NA	NA	NA	NA	NA	NA	NA
TRINITY_DN13637_c0_g1	der:Dere_GG13510	89.3	7.6e-69	-	uncharacterized protein	K12854	pre-mRNA-splicing helicase BRR2	EC:3.6.4.13	der03040	Spliceosome	Genetic Information Processing	Transcription
TRINITY_DN13639_c0_g1	mde:101897743	54.8	3.3e-11	-	neuropathy target esterase sws isoform X1	K14676	lysophospholipid hydrolase	EC:3.1.1.5	mde00564	Glycerophospholipid metabolism	Metabolism	Lipid metabolism
TRINITY_DN13644_c0_g2	dan:Dana_GF12696	85.5	2.1e-24	-	uncharacterized protein	K04511	prickle	-	dan04310	Wnt signaling pathway	Environmental Information Processing	Signal transduction
TRINITY_DN13656_c0_g1	dpo:Dpse_GA14437	82.7	5.9e-49	-	uncharacterized protein	K02266	cytochrome c oxidase subunit 6a	-	dpo00190	Oxidative phosphorylation	Metabolism	Energy metabolism
TRINITY_DN13658_c0_g1	mde:101901672	89.4	1.5e-56	-	5-oxoprolinase	K01469	5-oxoprolinase (ATP-hydrolysing)	EC:3.5.2.9	mde00480	Glutathione metabolism	Metabolism	Metabolism of other amino acids
TRINITY_DN13666_c0_g1	dya:Dyak_GE18760	46.2	7.8e-39	NA	NA	NA	NA	NA	NA	NA	NA	NA
TRINITY_DN13673_c0_g1	dya:Dyak_GE19020	57.4	5.7e-14	-	uncharacterized protein	K15013	long-chain-fatty-acid--CoA ligase ACSBG	EC:6.2.1.3	dya00061	Fatty acid biosynthesis	Metabolism	Lipid metabolism
TRINITY_DN13673_c0_g1	dya:Dyak_GE19020	57.4	5.7e-14	-	uncharacterized protein	K15013	long-chain-fatty-acid--CoA ligase ACSBG	EC:6.2.1.3	dya00071	Fatty acid degradation	Metabolism	Lipid metabolism
TRINITY_DN13674_c0_g1	mde:101896269	77.2	7.2e-37	NA	NA	NA	NA	NA	NA	NA	NA	NA
TRINITY_DN13674_c0_g2	mde:101896269	72.8	1.7e-52	NA	NA	NA	NA	NA	NA	NA	NA	NA
TRINITY_DN13676_c0_g1	mde:101890263	49	3.1e-24	NA	NA	NA	NA	NA	NA	NA	NA	NA
TRINITY_DN13681_c0_g1	dvi:Dvir_GJ11843	83.5	1.7e-37	NA	NA	NA	NA	NA	NA	NA	NA	NA
TRINITY_DN13684_c0_g1	hsa:6201	100	1.2e-93	RPS7	ribosomal protein S7	K02993	small subunit ribosomal protein S7e	-	hsa03010	Ribosome	Genetic Information Processing	Translation
TRINITY_DN13685_c0_g1	dpl:KGM_203831	33.5	4.9e-15	-	Phosphatidylinositol glycan anchor biosynthesis class U protein	K05293	phosphatidylinositol glycan, class U	-	dpl00563	Glycosylphosphatidylinositol(GPI)-anchor biosynthesis	Metabolism	Glycan biosynthesis and metabolism
TRINITY_DN13687_c0_g1	zne:110827737	34.6	4.4e-10	-	synaptic vesicle glycoprotein 2B-like	K06258	MFS transporter, VNT family, synaptic vesicle glycoprotein 2	-	zne04512	ECM-receptor interaction	Environmental Information Processing	Signaling molecules and interaction
TRINITY_DN13690_c0_g1	dme:Dmel_CG7402	53	4e-24	CG7402	uncharacterized protein	K01135	arylsulfatase B	EC:3.1.6.12	dme00531	Glycosaminoglycan degradation	Metabolism	Glycan biosynthesis and metabolism
TRINITY_DN13690_c0_g1	dme:Dmel_CG7402	53	4e-24	CG7402	uncharacterized protein	K01135	arylsulfatase B	EC:3.1.6.12	dme04142	Lysosome	Cellular Processes	Transport and catabolism
TRINITY_DN13706_c0_g1	mde:101895687	42.7	1.3e-08	-	protein cappuccino isoform X1	K02184	formin 2	-	mde04320	Dorso-ventral axis formation	Organismal Systems	Development
TRINITY_DN13708_c0_g1	dmo:Dmoj_GI18555	91	3e-67	-	uncharacterized protein	K22503	aspartyl-tRNA synthetase	EC:6.1.1.12	dmo00970	Aminoacyl-tRNA biosynthesis	Genetic Information Processing	Translation
TRINITY_DN13714_c0_g1	mde:101900483	43.9	1.7e-14	-	nuclear pore complex protein Nup88	K14318	nuclear pore complex protein Nup88	-	mde03013	RNA transport	Genetic Information Processing	Translation
TRINITY_DN13715_c0_g1	dvi:Dvir_GJ17933	49.1	4.6e-17	NA	NA	NA	NA	NA	NA	NA	NA	NA
TRINITY_DN13719_c0_g1	mde:109613222	73.5	1.6e-19	NA	NA	NA	NA	NA	NA	NA	NA	NA
TRINITY_DN13723_c0_g1	mde:101898550	98.9	3.1e-46	-	U6 snRNA-associated Sm-like protein LSm5	K12624	U6 snRNA-associated Sm-like protein LSm5	-	mde03040	Spliceosome	Genetic Information Processing	Transcription
TRINITY_DN13723_c0_g1	mde:101898550	98.9	3.1e-46	-	U6 snRNA-associated Sm-like protein LSm5	K12624	U6 snRNA-associated Sm-like protein LSm5	-	mde03018	RNA degradation	Genetic Information Processing	Folding, sorting and degradation
TRINITY_DN13726_c0_g1	mmu:19933	100	3.4e-87	Rpl21	ribosomal protein L21	K02889	large subunit ribosomal protein L21e	-	mmu03010	Ribosome	Genetic Information Processing	Translation
TRINITY_DN13732_c0_g1	dvi:Dvir_GJ15916	89.8	2.1e-184	-	uncharacterized protein	K08957	casein kinase 1, alpha	EC:2.7.11.1	dvi04310	Wnt signaling pathway	Environmental Information Processing	Signal transduction
TRINITY_DN13732_c0_g1	dvi:Dvir_GJ15916	89.8	2.1e-184	-	uncharacterized protein	K08957	casein kinase 1, alpha	EC:2.7.11.1	dvi04341	Hedgehog signaling pathway - fly	Environmental Information Processing	Signal transduction
TRINITY_DN13733_c0_g1	rno:58854	99.2	2.9e-138	Psmb4	proteasome subunit beta 4	K02736	20S proteasome subunit beta 7	EC:3.4.25.1	rno03050	Proteasome	Genetic Information Processing	Folding, sorting and degradation
TRINITY_DN13752_c0_g1	mde:101888179	89.7	1.8e-31	-	fumarylacetoacetase	K01555	fumarylacetoacetase	EC:3.7.1.2	mde00350	Tyrosine metabolism	Metabolism	Amino acid metabolism
TRINITY_DN13757_c0_g1	mdo:100032047	52.9	1.1e-10	SPINT1	serine peptidase inhibitor, Kunitz type 1	K15619	Kunitz-type protease inhibitor 1	-	mdo05202	Transcriptional misregulation in cancers	Human Diseases	Cancers
TRINITY_DN13757_c0_g1	mdo:100032047	52.9	1.1e-10	SPINT1	serine peptidase inhibitor, Kunitz type 1	K15619	Kunitz-type protease inhibitor 1	-	mdo05215	Prostate cancer	Human Diseases	Cancers
TRINITY_DN13763_c0_g1	dme:Dmel_CG3997	86.5	7.6e-09	RpL39	ribosomal protein L39	K02924	large subunit ribosomal protein L39e	-	dme03010	Ribosome	Genetic Information Processing	Translation
TRINITY_DN13765_c0_g1	mmu:12857	100	6e-94	Cox4i1	cytochrome c oxidase subunit 4I1	K02263	cytochrome c oxidase subunit 4	-	mmu00190	Oxidative phosphorylation	Metabolism	Energy metabolism
TRINITY_DN13765_c0_g1	mmu:12857	100	6e-94	Cox4i1	cytochrome c oxidase subunit 4I1	K02263	cytochrome c oxidase subunit 4	-	mmu04260	Cardiac muscle contraction	Organismal Systems	Circulatory system
TRINITY_DN13765_c0_g1	mmu:12857	100	6e-94	Cox4i1	cytochrome c oxidase subunit 4I1	K02263	cytochrome c oxidase subunit 4	-	mmu04714	Thermogenesis	Organismal Systems	Environmental adaptation
TRINITY_DN13765_c0_g1	mmu:12857	100	6e-94	Cox4i1	cytochrome c oxidase subunit 4I1	K02263	cytochrome c oxidase subunit 4	-	mmu05010	Alzheimer disease	Human Diseases	Neurodegenerative diseases
TRINITY_DN13765_c0_g1	mmu:12857	100	6e-94	Cox4i1	cytochrome c oxidase subunit 4I1	K02263	cytochrome c oxidase subunit 4	-	mmu05012	Parkinson disease	Human Diseases	Neurodegenerative diseases
TRINITY_DN13765_c0_g1	mmu:12857	100	6e-94	Cox4i1	cytochrome c oxidase subunit 4I1	K02263	cytochrome c oxidase subunit 4	-	mmu05016	Huntington disease	Human Diseases	Neurodegenerative diseases
TRINITY_DN13765_c0_g1	mmu:12857	100	6e-94	Cox4i1	cytochrome c oxidase subunit 4I1	K02263	cytochrome c oxidase subunit 4	-	mmu04932	Non-alcoholic fatty liver disease (NAFLD)	Human Diseases	Endocrine and metabolic diseases
TRINITY_DN13780_c0_g2	mde:101899243	69.3	4.6e-30	NA	NA	NA	NA	NA	NA	NA	NA	NA
TRINITY_DN13780_c0_g3	zne:110834351	68	5.7e-23	NA	NA	NA	NA	NA	NA	NA	NA	NA
TRINITY_DN13786_c0_g1	mmu:11949	100	8.3e-151	Atp5c1	ATP synthase, H+ transporting, mitochondrial F1 complex, gamma polypeptide 1	K02136	F-type H+-transporting ATPase subunit gamma	-	mmu00190	Oxidative phosphorylation	Metabolism	Energy metabolism
TRINITY_DN13786_c0_g1	mmu:11949	100	8.3e-151	Atp5c1	ATP synthase, H+ transporting, mitochondrial F1 complex, gamma polypeptide 1	K02136	F-type H+-transporting ATPase subunit gamma	-	mmu04714	Thermogenesis	Organismal Systems	Environmental adaptation
TRINITY_DN13786_c0_g1	mmu:11949	100	8.3e-151	Atp5c1	ATP synthase, H+ transporting, mitochondrial F1 complex, gamma polypeptide 1	K02136	F-type H+-transporting ATPase subunit gamma	-	mmu05010	Alzheimer disease	Human Diseases	Neurodegenerative diseases
TRINITY_DN13786_c0_g1	mmu:11949	100	8.3e-151	Atp5c1	ATP synthase, H+ transporting, mitochondrial F1 complex, gamma polypeptide 1	K02136	F-type H+-transporting ATPase subunit gamma	-	mmu05012	Parkinson disease	Human Diseases	Neurodegenerative diseases
TRINITY_DN13786_c0_g1	mmu:11949	100	8.3e-151	Atp5c1	ATP synthase, H+ transporting, mitochondrial F1 complex, gamma polypeptide 1	K02136	F-type H+-transporting ATPase subunit gamma	-	mmu05016	Huntington disease	Human Diseases	Neurodegenerative diseases
TRINITY_DN13786_c0_g2	bom:102279738	100	1.7e-74	RPL26	ribosomal protein L26	K02898	large subunit ribosomal protein L26e	-	bom03010	Ribosome	Genetic Information Processing	Translation
TRINITY_DN13792_c0_g2	mde:101897047	48.8	3e-23	-	proteasome maturation protein	K11599	proteasome maturation protein	-	mde03050	Proteasome	Genetic Information Processing	Folding, sorting and degradation
TRINITY_DN13793_c0_g1	mde:101896908	80	2.3e-53	-	valine--tRNA ligase isoform X2	K01873	valyl-tRNA synthetase	EC:6.1.1.9	mde00970	Aminoacyl-tRNA biosynthesis	Genetic Information Processing	Translation
TRINITY_DN13797_c0_g1	dya:Dyak_GE16478	61.5	2.8e-18	-	uncharacterized protein	K01435	biotinidase	EC:3.5.1.12	dya00780	Biotin metabolism	Metabolism	Metabolism of cofactors and vitamins
TRINITY_DN13803_c0_g1	dpo:Dpse_GA23839	78.8	1.7e-64	NA	NA	NA	NA	NA	NA	NA	NA	NA
TRINITY_DN13807_c0_g1	dgr:Dgri_GH17911	45	3.6e-14	NA	NA	NA	NA	NA	NA	NA	NA	NA
TRINITY_DN13816_c0_g1	mmu:102634941	99.2	3e-66	Gm29376	predicted gene 29376	K02905	large subunit ribosomal protein L29e	-	mmu03010	Ribosome	Genetic Information Processing	Translation
TRINITY_DN13824_c0_g1	cfr:102518639	29.6	1e-16	SERPINB4	serpin B4	K13963	serpin B	-	cfr05146	Amoebiasis	Human Diseases	Infectious diseases
TRINITY_DN13825_c0_g2	mde:101895687	66.7	1.7e-20	-	protein cappuccino isoform X1	K02184	formin 2	-	mde04320	Dorso-ventral axis formation	Organismal Systems	Development
TRINITY_DN13828_c0_g1	dgr:Dgri_GH14168	51.6	4.5e-12	NA	NA	NA	NA	NA	NA	NA	NA	NA
TRINITY_DN13839_c0_g1	dme:Dmel_CG5535	52.3	3.7e-40	NA	NA	NA	NA	NA	NA	NA	NA	NA
TRINITY_DN13841_c0_g2	dgr:Dgri_GH14721	97.7	2.1e-40	-	GH14721 gene product from transcript GH14721-RA	K11087	small nuclear ribonucleoprotein D1	-	dgr03040	Spliceosome	Genetic Information Processing	Transcription
TRINITY_DN13842_c0_g1	myd:102768381	99	3.2e-113	ARHGDIA	Rho GDP dissociation inhibitor alpha	K12462	Rho GDP-dissociation inhibitor	-	myd04962	Vasopressin-regulated water reabsorption	Organismal Systems	Excretory system
TRINITY_DN13842_c0_g1	myd:102768381	99	3.2e-113	ARHGDIA	Rho GDP dissociation inhibitor alpha	K12462	Rho GDP-dissociation inhibitor	-	myd04722	Neurotrophin signaling pathway	Organismal Systems	Nervous system
TRINITY_DN13844_c0_g1	mde:101898644	72.3	3.3e-13	-	purine nucleoside phosphorylase isoform X2	K03783	purine-nucleoside phosphorylase	EC:2.4.2.1	mde00230	Purine metabolism	Metabolism	Nucleotide metabolism
TRINITY_DN13844_c0_g1	mde:101898644	72.3	3.3e-13	-	purine nucleoside phosphorylase isoform X2	K03783	purine-nucleoside phosphorylase	EC:2.4.2.1	mde00240	Pyrimidine metabolism	Metabolism	Nucleotide metabolism
TRINITY_DN13844_c0_g1	mde:101898644	72.3	3.3e-13	-	purine nucleoside phosphorylase isoform X2	K03783	purine-nucleoside phosphorylase	EC:2.4.2.1	mde00760	Nicotinate and nicotinamide metabolism	Metabolism	Metabolism of cofactors and vitamins
TRINITY_DN13844_c0_g2	mde:101898644	87.3	6.1e-62	-	purine nucleoside phosphorylase isoform X2	K03783	purine-nucleoside phosphorylase	EC:2.4.2.1	mde00230	Purine metabolism	Metabolism	Nucleotide metabolism
TRINITY_DN13844_c0_g2	mde:101898644	87.3	6.1e-62	-	purine nucleoside phosphorylase isoform X2	K03783	purine-nucleoside phosphorylase	EC:2.4.2.1	mde00240	Pyrimidine metabolism	Metabolism	Nucleotide metabolism
TRINITY_DN13844_c0_g2	mde:101898644	87.3	6.1e-62	-	purine nucleoside phosphorylase isoform X2	K03783	purine-nucleoside phosphorylase	EC:2.4.2.1	mde00760	Nicotinate and nicotinamide metabolism	Metabolism	Metabolism of cofactors and vitamins
TRINITY_DN13844_c0_g3	mde:101898644	82.9	7.9e-30	-	purine nucleoside phosphorylase isoform X2	K03783	purine-nucleoside phosphorylase	EC:2.4.2.1	mde00230	Purine metabolism	Metabolism	Nucleotide metabolism
TRINITY_DN13844_c0_g3	mde:101898644	82.9	7.9e-30	-	purine nucleoside phosphorylase isoform X2	K03783	purine-nucleoside phosphorylase	EC:2.4.2.1	mde00240	Pyrimidine metabolism	Metabolism	Nucleotide metabolism
TRINITY_DN13844_c0_g3	mde:101898644	82.9	7.9e-30	-	purine nucleoside phosphorylase isoform X2	K03783	purine-nucleoside phosphorylase	EC:2.4.2.1	mde00760	Nicotinate and nicotinamide metabolism	Metabolism	Metabolism of cofactors and vitamins
TRINITY_DN13845_c0_g1	mde:101893754	76.7	1.5e-42	-	gamma-butyrobetaine dioxygenase	K00471	gamma-butyrobetaine dioxygenase	EC:1.14.11.1	mde00310	Lysine degradation	Metabolism	Amino acid metabolism
TRINITY_DN13849_c0_g2	mmu:19702	33	3.6e-06	Ren2	renin 2 tandem duplication of Ren1	K01380	renin	EC:3.4.23.15	mmu04924	Renin secretion	Organismal Systems	Endocrine system
TRINITY_DN13849_c0_g2	mmu:19702	33	3.6e-06	Ren2	renin 2 tandem duplication of Ren1	K01380	renin	EC:3.4.23.15	mmu04614	Renin-angiotensin system	Organismal Systems	Endocrine system
TRINITY_DN13867_c0_g1	bfo:BRAFLDRAFT_89452	48.3	2.9e-35	NA	NA	NA	NA	NA	NA	NA	NA	NA
TRINITY_DN13872_c0_g1	mde:101895433	86.9	2e-36	NA	NA	NA	NA	NA	NA	NA	NA	NA
TRINITY_DN13873_c0_g2	dsi:Dsimw501_GD25106	91.2	6.3e-29	NA	NA	NA	NA	NA	NA	NA	NA	NA
TRINITY_DN13876_c0_g1	mde:101900828	89.4	2.8e-16	-	AMP deaminase 2 isoform X1	K01490	AMP deaminase	EC:3.5.4.6	mde00230	Purine metabolism	Metabolism	Nucleotide metabolism
TRINITY_DN13879_c0_g1	mde:101887760	69.4	2.8e-39	-	dihydropyrimidine dehydrogenase [NADP(+)]	K00207	dihydropyrimidine dehydrogenase (NADP+)	EC:1.3.1.2	mde00240	Pyrimidine metabolism	Metabolism	Nucleotide metabolism
TRINITY_DN13879_c0_g1	mde:101887760	69.4	2.8e-39	-	dihydropyrimidine dehydrogenase [NADP(+)]	K00207	dihydropyrimidine dehydrogenase (NADP+)	EC:1.3.1.2	mde00410	beta-Alanine metabolism	Metabolism	Metabolism of other amino acids
TRINITY_DN13879_c0_g1	mde:101887760	69.4	2.8e-39	-	dihydropyrimidine dehydrogenase [NADP(+)]	K00207	dihydropyrimidine dehydrogenase (NADP+)	EC:1.3.1.2	mde00770	Pantothenate and CoA biosynthesis	Metabolism	Metabolism of cofactors and vitamins
TRINITY_DN13879_c0_g1	mde:101887760	69.4	2.8e-39	-	dihydropyrimidine dehydrogenase [NADP(+)]	K00207	dihydropyrimidine dehydrogenase (NADP+)	EC:1.3.1.2	mde00983	Drug metabolism - other enzymes	Metabolism	Xenobiotics biodegradation and metabolism
TRINITY_DN13882_c0_g1	dpo:Dpse_GA15477	95.5	1e-214	NA	NA	NA	NA	NA	NA	NA	NA	NA
TRINITY_DN13884_c1_g1	dsi:Dsimw501_GD24080	91.3	4.6e-43	NA	NA	NA	NA	NA	NA	NA	NA	NA
TRINITY_DN13890_c0_g2	mde:109612036	68.4	1.3e-25	-	cadherin-related tumor suppressor	K16669	protocadherin Fat 4	-	mde04391	Hippo signaling pathway -fly	Environmental Information Processing	Signal transduction
TRINITY_DN13890_c0_g2	mde:109612036	68.4	1.3e-25	-	cadherin-related tumor suppressor	K16669	protocadherin Fat 4	-	mde04392	Hippo signaling pathway - multiple species	Environmental Information Processing	Signal transduction
TRINITY_DN13892_c2_g1	pgc:109861607	61.7	1e-13	-	histone-lysine N-methyltransferase SETMAR-like	K11433	histone-lysine N-methyltransferase SETMAR	EC:2.1.1.43	pgc00310	Lysine degradation	Metabolism	Amino acid metabolism
TRINITY_DN13895_c0_g1	mde:101894966	72.2	9.1e-41	NA	NA	NA	NA	NA	NA	NA	NA	NA
TRINITY_DN13897_c0_g1	mmu:11946	100	1.5e-306	Atp5a1	ATP synthase, H+ transporting, mitochondrial F1 complex, alpha subunit 1	K02132	F-type H+-transporting ATPase subunit alpha	-	mmu00190	Oxidative phosphorylation	Metabolism	Energy metabolism
TRINITY_DN13897_c0_g1	mmu:11946	100	1.5e-306	Atp5a1	ATP synthase, H+ transporting, mitochondrial F1 complex, alpha subunit 1	K02132	F-type H+-transporting ATPase subunit alpha	-	mmu04714	Thermogenesis	Organismal Systems	Environmental adaptation
TRINITY_DN13897_c0_g1	mmu:11946	100	1.5e-306	Atp5a1	ATP synthase, H+ transporting, mitochondrial F1 complex, alpha subunit 1	K02132	F-type H+-transporting ATPase subunit alpha	-	mmu05010	Alzheimer disease	Human Diseases	Neurodegenerative diseases
TRINITY_DN13897_c0_g1	mmu:11946	100	1.5e-306	Atp5a1	ATP synthase, H+ transporting, mitochondrial F1 complex, alpha subunit 1	K02132	F-type H+-transporting ATPase subunit alpha	-	mmu05012	Parkinson disease	Human Diseases	Neurodegenerative diseases
TRINITY_DN13897_c0_g1	mmu:11946	100	1.5e-306	Atp5a1	ATP synthase, H+ transporting, mitochondrial F1 complex, alpha subunit 1	K02132	F-type H+-transporting ATPase subunit alpha	-	mmu05016	Huntington disease	Human Diseases	Neurodegenerative diseases
TRINITY_DN13898_c0_g1	mmu:67891	100	7.8e-213	Rpl4	ribosomal protein L4	K02930	large subunit ribosomal protein L4e	-	mmu03010	Ribosome	Genetic Information Processing	Translation
TRINITY_DN13899_c0_g1	rno:24264	100	7.2e-69	Ckb	creatine kinase B	K00933	creatine kinase	EC:2.7.3.2	rno00330	Arginine and proline metabolism	Metabolism	Amino acid metabolism
TRINITY_DN13906_c0_g1	dpa:109544651	44.7	1.4e-24	-	L-dopachrome tautomerase yellow-f2-like	K22203	dopachrome tautomerase	EC:5.3.3.12	dpa00350	Tyrosine metabolism	Metabolism	Amino acid metabolism
TRINITY_DN13917_c0_g1	dwi:Dwil_GK25473	64.8	1.4e-189	NA	NA	NA	NA	NA	NA	NA	NA	NA
TRINITY_DN13918_c0_g1	mde:101887909	69.9	2.6e-62	NA	NA	NA	NA	NA	NA	NA	NA	NA
TRINITY_DN13923_c0_g1	der:Dere_GG23838	81	2.6e-18	NA	NA	NA	NA	NA	NA	NA	NA	NA
TRINITY_DN13924_c0_g1	dpo:Dpse_GA19890	70.5	3.7e-06	NA	NA	NA	NA	NA	NA	NA	NA	NA
TRINITY_DN13925_c0_g2	dpo:Dpse_GA20061	73.7	1.9e-131	NA	NA	NA	NA	NA	NA	NA	NA	NA
TRINITY_DN13932_c0_g1	mde:101890127	60.4	1.5e-30	NA	NA	NA	NA	NA	NA	NA	NA	NA
TRINITY_DN13936_c0_g3	rno:26202	91.6	5.3e-272	ND5	NADH dehydrogenase subunit 5	K03883	NADH-ubiquinone oxidoreductase chain 5	EC:1.6.5.3	rno00190	Oxidative phosphorylation	Metabolism	Energy metabolism
TRINITY_DN13936_c0_g3	rno:26202	91.6	5.3e-272	ND5	NADH dehydrogenase subunit 5	K03883	NADH-ubiquinone oxidoreductase chain 5	EC:1.6.5.3	rno04723	Retrograde endocannabinoid signaling	Organismal Systems	Nervous system
TRINITY_DN13936_c0_g3	rno:26202	91.6	5.3e-272	ND5	NADH dehydrogenase subunit 5	K03883	NADH-ubiquinone oxidoreductase chain 5	EC:1.6.5.3	rno04714	Thermogenesis	Organismal Systems	Environmental adaptation
TRINITY_DN13936_c0_g3	rno:26202	91.6	5.3e-272	ND5	NADH dehydrogenase subunit 5	K03883	NADH-ubiquinone oxidoreductase chain 5	EC:1.6.5.3	rno05012	Parkinson disease	Human Diseases	Neurodegenerative diseases
TRINITY_DN13936_c0_g4	rno:26192	94.1	2.2e-192	CYTB	cytochrome b	K00412	ubiquinol-cytochrome c reductase cytochrome b subunit	-	rno00190	Oxidative phosphorylation	Metabolism	Energy metabolism
TRINITY_DN13936_c0_g4	rno:26192	94.1	2.2e-192	CYTB	cytochrome b	K00412	ubiquinol-cytochrome c reductase cytochrome b subunit	-	rno04260	Cardiac muscle contraction	Organismal Systems	Circulatory system
TRINITY_DN13936_c0_g4	rno:26192	94.1	2.2e-192	CYTB	cytochrome b	K00412	ubiquinol-cytochrome c reductase cytochrome b subunit	-	rno04714	Thermogenesis	Organismal Systems	Environmental adaptation
TRINITY_DN13936_c0_g4	rno:26192	94.1	2.2e-192	CYTB	cytochrome b	K00412	ubiquinol-cytochrome c reductase cytochrome b subunit	-	rno05010	Alzheimer disease	Human Diseases	Neurodegenerative diseases
TRINITY_DN13936_c0_g4	rno:26192	94.1	2.2e-192	CYTB	cytochrome b	K00412	ubiquinol-cytochrome c reductase cytochrome b subunit	-	rno05012	Parkinson disease	Human Diseases	Neurodegenerative diseases
TRINITY_DN13936_c0_g4	rno:26192	94.1	2.2e-192	CYTB	cytochrome b	K00412	ubiquinol-cytochrome c reductase cytochrome b subunit	-	rno05016	Huntington disease	Human Diseases	Neurodegenerative diseases
TRINITY_DN13936_c0_g4	rno:26192	94.1	2.2e-192	CYTB	cytochrome b	K00412	ubiquinol-cytochrome c reductase cytochrome b subunit	-	rno04932	Non-alcoholic fatty liver disease (NAFLD)	Human Diseases	Endocrine and metabolic diseases
TRINITY_DN13936_c0_g7	mmu:17721	90.7	3.3e-295	ND5	NADH dehydrogenase subunit 5	K03883	NADH-ubiquinone oxidoreductase chain 5	EC:1.6.5.3	mmu00190	Oxidative phosphorylation	Metabolism	Energy metabolism
TRINITY_DN13936_c0_g7	mmu:17721	90.7	3.3e-295	ND5	NADH dehydrogenase subunit 5	K03883	NADH-ubiquinone oxidoreductase chain 5	EC:1.6.5.3	mmu04723	Retrograde endocannabinoid signaling	Organismal Systems	Nervous system
TRINITY_DN13936_c0_g7	mmu:17721	90.7	3.3e-295	ND5	NADH dehydrogenase subunit 5	K03883	NADH-ubiquinone oxidoreductase chain 5	EC:1.6.5.3	mmu04714	Thermogenesis	Organismal Systems	Environmental adaptation
TRINITY_DN13936_c0_g7	mmu:17721	90.7	3.3e-295	ND5	NADH dehydrogenase subunit 5	K03883	NADH-ubiquinone oxidoreductase chain 5	EC:1.6.5.3	mmu05012	Parkinson disease	Human Diseases	Neurodegenerative diseases
TRINITY_DN13947_c0_g1	mmu:17717	87	9.5e-147	ND2	NADH dehydrogenase subunit 2	K03879	NADH-ubiquinone oxidoreductase chain 2	EC:1.6.5.3	mmu00190	Oxidative phosphorylation	Metabolism	Energy metabolism
TRINITY_DN13947_c0_g1	mmu:17717	87	9.5e-147	ND2	NADH dehydrogenase subunit 2	K03879	NADH-ubiquinone oxidoreductase chain 2	EC:1.6.5.3	mmu04723	Retrograde endocannabinoid signaling	Organismal Systems	Nervous system
TRINITY_DN13947_c0_g1	mmu:17717	87	9.5e-147	ND2	NADH dehydrogenase subunit 2	K03879	NADH-ubiquinone oxidoreductase chain 2	EC:1.6.5.3	mmu04714	Thermogenesis	Organismal Systems	Environmental adaptation
TRINITY_DN13947_c0_g1	mmu:17717	87	9.5e-147	ND2	NADH dehydrogenase subunit 2	K03879	NADH-ubiquinone oxidoreductase chain 2	EC:1.6.5.3	mmu05012	Parkinson disease	Human Diseases	Neurodegenerative diseases
TRINITY_DN13947_c0_g2	rno:26194	86.3	1.4e-148	ND2	NADH dehydrogenase subunit 2	K03879	NADH-ubiquinone oxidoreductase chain 2	EC:1.6.5.3	rno00190	Oxidative phosphorylation	Metabolism	Energy metabolism
TRINITY_DN13947_c0_g2	rno:26194	86.3	1.4e-148	ND2	NADH dehydrogenase subunit 2	K03879	NADH-ubiquinone oxidoreductase chain 2	EC:1.6.5.3	rno04723	Retrograde endocannabinoid signaling	Organismal Systems	Nervous system
TRINITY_DN13947_c0_g2	rno:26194	86.3	1.4e-148	ND2	NADH dehydrogenase subunit 2	K03879	NADH-ubiquinone oxidoreductase chain 2	EC:1.6.5.3	rno04714	Thermogenesis	Organismal Systems	Environmental adaptation
TRINITY_DN13947_c0_g2	rno:26194	86.3	1.4e-148	ND2	NADH dehydrogenase subunit 2	K03879	NADH-ubiquinone oxidoreductase chain 2	EC:1.6.5.3	rno05012	Parkinson disease	Human Diseases	Neurodegenerative diseases
TRINITY_DN13950_c0_g1	bta:514047	41.9	3e-09	NA	NA	NA	NA	NA	NA	NA	NA	NA
TRINITY_DN13951_c0_g2	mde:101897952	51	1.5e-20	-	protein screw	K16621	bone morphogenetic protein 7	-	mde04350	TGF-beta signaling pathway	Environmental Information Processing	Signal transduction
TRINITY_DN13952_c0_g1	dvi:Dvir_GJ18689	98.8	3.7e-42	-	uncharacterized protein	K11540	carbamoyl-phosphate synthase / aspartate carbamoyltransferase / dihydroorotase	EC:6.3.5.5 2.1.3.2 3.5.2.3	dvi00240	Pyrimidine metabolism	Metabolism	Nucleotide metabolism
TRINITY_DN13952_c0_g1	dvi:Dvir_GJ18689	98.8	3.7e-42	-	uncharacterized protein	K11540	carbamoyl-phosphate synthase / aspartate carbamoyltransferase / dihydroorotase	EC:6.3.5.5 2.1.3.2 3.5.2.3	dvi00250	Alanine, aspartate and glutamate metabolism	Metabolism	Amino acid metabolism
TRINITY_DN13952_c1_g1	mde:101901505	85.7	6.9e-117	-	CAD protein	K11540	carbamoyl-phosphate synthase / aspartate carbamoyltransferase / dihydroorotase	EC:6.3.5.5 2.1.3.2 3.5.2.3	mde00240	Pyrimidine metabolism	Metabolism	Nucleotide metabolism
TRINITY_DN13952_c1_g1	mde:101901505	85.7	6.9e-117	-	CAD protein	K11540	carbamoyl-phosphate synthase / aspartate carbamoyltransferase / dihydroorotase	EC:6.3.5.5 2.1.3.2 3.5.2.3	mde00250	Alanine, aspartate and glutamate metabolism	Metabolism	Amino acid metabolism
TRINITY_DN13952_c1_g2	dan:Dana_GF21836	91.3	4.4e-75	-	uncharacterized protein	K11540	carbamoyl-phosphate synthase / aspartate carbamoyltransferase / dihydroorotase	EC:6.3.5.5 2.1.3.2 3.5.2.3	dan00240	Pyrimidine metabolism	Metabolism	Nucleotide metabolism
TRINITY_DN13952_c1_g2	dan:Dana_GF21836	91.3	4.4e-75	-	uncharacterized protein	K11540	carbamoyl-phosphate synthase / aspartate carbamoyltransferase / dihydroorotase	EC:6.3.5.5 2.1.3.2 3.5.2.3	dan00250	Alanine, aspartate and glutamate metabolism	Metabolism	Amino acid metabolism
TRINITY_DN13953_c0_g1	dwi:Dwil_GK14769	87	1.5e-41	-	uncharacterized protein	K01183	chitinase	EC:3.2.1.14	dwi00520	Amino sugar and nucleotide sugar metabolism	Metabolism	Carbohydrate metabolism
TRINITY_DN13953_c1_g1	dwi:Dwil_GK14769	59.8	9.2e-31	-	uncharacterized protein	K01183	chitinase	EC:3.2.1.14	dwi00520	Amino sugar and nucleotide sugar metabolism	Metabolism	Carbohydrate metabolism
TRINITY_DN13956_c0_g1	aag:5568633	76.3	2.1e-40	-	peroxisomal multifunctional enzyme type 2 isoform X1	K12405	3-hydroxyacyl-CoA dehydrogenase / 3a,7a,12a-trihydroxy-5b-cholest-24-enoyl-CoA hydratase / enoyl-CoA hydratase 2	EC:1.1.1.35 4.2.1.107 4.2.1.119	aag04146	Peroxisome	Cellular Processes	Transport and catabolism
TRINITY_DN13963_c0_g1	mde:101889353	76.2	8.5e-39	-	putative GPI-anchor transamidase	K05290	phosphatidylinositol glycan, class K	EC:2.6.-.-	mde00563	Glycosylphosphatidylinositol(GPI)-anchor biosynthesis	Metabolism	Glycan biosynthesis and metabolism
TRINITY_DN13965_c0_g2	dgr:Dgri_GH20973	59.4	1e-47	NA	NA	NA	NA	NA	NA	NA	NA	NA
TRINITY_DN13969_c0_g1	dmo:Dmoj_GI23973	71.8	1.9e-44	-	uncharacterized protein	K00273	D-amino-acid oxidase	EC:1.4.3.3	dmo00260	Glycine, serine and threonine metabolism	Metabolism	Amino acid metabolism
TRINITY_DN13969_c0_g1	dmo:Dmoj_GI23973	71.8	1.9e-44	-	uncharacterized protein	K00273	D-amino-acid oxidase	EC:1.4.3.3	dmo00330	Arginine and proline metabolism	Metabolism	Amino acid metabolism
TRINITY_DN13969_c0_g1	dmo:Dmoj_GI23973	71.8	1.9e-44	-	uncharacterized protein	K00273	D-amino-acid oxidase	EC:1.4.3.3	dmo00472	D-Arginine and D-ornithine metabolism	Metabolism	Metabolism of other amino acids
TRINITY_DN13969_c0_g1	dmo:Dmoj_GI23973	71.8	1.9e-44	-	uncharacterized protein	K00273	D-amino-acid oxidase	EC:1.4.3.3	dmo00311	Penicillin and cephalosporin biosynthesis	Metabolism	Biosynthesis of other secondary metabolites
TRINITY_DN13969_c0_g1	dmo:Dmoj_GI23973	71.8	1.9e-44	-	uncharacterized protein	K00273	D-amino-acid oxidase	EC:1.4.3.3	dmo04146	Peroxisome	Cellular Processes	Transport and catabolism
TRINITY_DN13972_c0_g3	dwi:Dwil_GK17856	91.2	9.7e-30	NA	NA	NA	NA	NA	NA	NA	NA	NA
TRINITY_DN13976_c0_g1	dvi:Dvir_GJ12043	88.5	3.4e-57	-	uncharacterized protein	K14569	ribosome biogenesis protein BMS1	-	dvi03008	Ribosome biogenesis in eukaryotes	Genetic Information Processing	Translation
TRINITY_DN13984_c0_g1	mcc:719733	91.1	1.9e-18	STMN1	stathmin 1	K04381	stathmin	-	mcc04010	MAPK signaling pathway	Environmental Information Processing	Signal transduction
TRINITY_DN13984_c0_g1	mcc:719733	91.1	1.9e-18	STMN1	stathmin 1	K04381	stathmin	-	mcc05206	MicroRNAs in cancer	Human Diseases	Cancers
TRINITY_DN13985_c0_g1	mde:101888771	69.9	1.1e-32	NA	NA	NA	NA	NA	NA	NA	NA	NA
TRINITY_DN13986_c0_g3	dpo:Dpse_GA20901	95.9	9.5e-63	Dpse_Vha14	Vha14	K02151	V-type H+-transporting ATPase subunit F	-	dpo00190	Oxidative phosphorylation	Metabolism	Energy metabolism
TRINITY_DN13986_c0_g3	dpo:Dpse_GA20901	95.9	9.5e-63	Dpse_Vha14	Vha14	K02151	V-type H+-transporting ATPase subunit F	-	dpo04150	mTOR signaling pathway	Environmental Information Processing	Signal transduction
TRINITY_DN13986_c0_g3	dpo:Dpse_GA20901	95.9	9.5e-63	Dpse_Vha14	Vha14	K02151	V-type H+-transporting ATPase subunit F	-	dpo04145	Phagosome	Cellular Processes	Transport and catabolism
TRINITY_DN13987_c0_g1	mde:101901310	68.9	4.9e-55	NA	NA	NA	NA	NA	NA	NA	NA	NA
TRINITY_DN13991_c0_g2	crg:105332889	47.9	1.2e-32	-	phospholipase D2-like	K01115	phospholipase D1/2	EC:3.1.4.4	crg00564	Glycerophospholipid metabolism	Metabolism	Lipid metabolism
TRINITY_DN13991_c0_g2	crg:105332889	47.9	1.2e-32	-	phospholipase D2-like	K01115	phospholipase D1/2	EC:3.1.4.4	crg00565	Ether lipid metabolism	Metabolism	Lipid metabolism
TRINITY_DN13991_c0_g2	crg:105332889	47.9	1.2e-32	-	phospholipase D2-like	K01115	phospholipase D1/2	EC:3.1.4.4	crg04144	Endocytosis	Cellular Processes	Transport and catabolism
TRINITY_DN13993_c0_g1	mde:101888389	88.8	2.4e-98	NA	NA	NA	NA	NA	NA	NA	NA	NA
TRINITY_DN13995_c0_g1	dwi:Dwil_GK13155	58.8	6.2e-06	NA	NA	NA	NA	NA	NA	NA	NA	NA
TRINITY_DN14003_c0_g1	dme:Dmel_CG10444	81.1	8.8e-10	NA	NA	NA	NA	NA	NA	NA	NA	NA
TRINITY_DN14006_c0_g1	mde:101895541	95.5	2e-06	NA	NA	NA	NA	NA	NA	NA	NA	NA
TRINITY_DN1400_c0_g1	dan:Dana_GF25093	100	2.3e-26	NA	NA	NA	NA	NA	NA	NA	NA	NA
TRINITY_DN14013_c0_g1	mde:101888584	55.4	2.3e-14	-	Golgi-specific brefeldin A-resistance guanine nucleotide exchange factor 1	K18443	golgi-specific brefeldin A-resistance guanine nucleotide exchange factor 1	-	mde04144	Endocytosis	Cellular Processes	Transport and catabolism
TRINITY_DN14016_c0_g1	mde:101898302	83	1.9e-12	NA	NA	NA	NA	NA	NA	NA	NA	NA
TRINITY_DN14019_c0_g1	mmu:319195	94.6	7.8e-96	Rpl17	ribosomal protein L17	K02880	large subunit ribosomal protein L17e	-	mmu03010	Ribosome	Genetic Information Processing	Translation
TRINITY_DN14022_c0_g1	mde:101891875	53.5	9.5e-31	-	glucosylceramidase isoform X1	K01201	glucosylceramidase	EC:3.2.1.45	mde00600	Sphingolipid metabolism	Metabolism	Lipid metabolism
TRINITY_DN14022_c0_g1	mde:101891875	53.5	9.5e-31	-	glucosylceramidase isoform X1	K01201	glucosylceramidase	EC:3.2.1.45	mde00511	Other glycan degradation	Metabolism	Glycan biosynthesis and metabolism
TRINITY_DN14022_c0_g1	mde:101891875	53.5	9.5e-31	-	glucosylceramidase isoform X1	K01201	glucosylceramidase	EC:3.2.1.45	mde04142	Lysosome	Cellular Processes	Transport and catabolism
TRINITY_DN14025_c0_g3	mde:101897634	56.1	4.5e-16	NA	NA	NA	NA	NA	NA	NA	NA	NA
TRINITY_DN14026_c0_g1	mde:101893179	86.6	7.4e-66	NA	NA	NA	NA	NA	NA	NA	NA	NA
TRINITY_DN14026_c0_g2	mde:101893179	85.9	1.4e-32	NA	NA	NA	NA	NA	NA	NA	NA	NA
TRINITY_DN14033_c0_g1	ola:101168560	43.8	1.7e-06	NA	NA	NA	NA	NA	NA	NA	NA	NA
TRINITY_DN14034_c0_g2	mde:101895886	60.3	1.7e-38	NA	NA	NA	NA	NA	NA	NA	NA	NA
TRINITY_DN14034_c1_g1	mde:105261417	84.1	2.6e-21	-	cecropin-A2 isoform X1	K20696	cecropin	-	mde04624	Toll and Imd signaling pathway	Organismal Systems	Immune system
TRINITY_DN14036_c0_g1	mde:101894545	59.7	2.7e-20	NA	NA	NA	NA	NA	NA	NA	NA	NA
TRINITY_DN14036_c0_g2	mde:101894545	65.2	2.2e-18	NA	NA	NA	NA	NA	NA	NA	NA	NA
TRINITY_DN14037_c0_g1	mde:101896908	89.3	2.1e-33	-	valine--tRNA ligase isoform X2	K01873	valyl-tRNA synthetase	EC:6.1.1.9	mde00970	Aminoacyl-tRNA biosynthesis	Genetic Information Processing	Translation
TRINITY_DN1403_c0_g1	mmu:73078	100	2.4e-34	NA	NA	NA	NA	NA	NA	NA	NA	NA
TRINITY_DN14040_c0_g2	mde:105261846	47.1	1.4e-31	NA	NA	NA	NA	NA	NA	NA	NA	NA
TRINITY_DN14043_c0_g1	dvi:Dvir_GJ16723	39	1.5e-07	NA	NA	NA	NA	NA	NA	NA	NA	NA
TRINITY_DN14052_c0_g1	mde:101887464	72.8	2e-86	NA	NA	NA	NA	NA	NA	NA	NA	NA
TRINITY_DN14053_c0_g1	mde:101899814	62.2	2e-20	NA	NA	NA	NA	NA	NA	NA	NA	NA
TRINITY_DN14054_c0_g1	dpe:Dper_GL25437	83.1	3.8e-38	-	GL25437 gene product from transcript GL25437-RA	K03900	von Willebrand factor	-	dpe04512	ECM-receptor interaction	Environmental Information Processing	Signaling molecules and interaction
TRINITY_DN14054_c0_g3	mde:101888148	74.7	5.1e-32	-	hemocytin isoform X1	K03900	von Willebrand factor	-	mde04512	ECM-receptor interaction	Environmental Information Processing	Signaling molecules and interaction
TRINITY_DN14054_c0_g4	der:Dere_GG15655	71.4	1.9e-23	-	uncharacterized protein	K03900	von Willebrand factor	-	der04512	ECM-receptor interaction	Environmental Information Processing	Signaling molecules and interaction
TRINITY_DN14055_c0_g1	dvi:Dvir_GJ16858	81.8	5.2e-21	-	uncharacterized protein	K03957	NADH dehydrogenase (ubiquinone) 1 beta subcomplex subunit 1	-	dvi00190	Oxidative phosphorylation	Metabolism	Energy metabolism
TRINITY_DN14057_c0_g1	cqu:CpipJ_CPIJ003239	60.7	4.6e-18	NA	NA	NA	NA	NA	NA	NA	NA	NA
TRINITY_DN14060_c0_g1	mde:101892091	62.2	1.2e-27	-	gamma-glutamyltranspeptidase 1	K18592	gamma-glutamyltranspeptidase / glutathione hydrolase / leukotriene-C4 hydrolase	EC:2.3.2.2 3.4.19.13 3.4.19.14	mde00590	Arachidonic acid metabolism	Metabolism	Lipid metabolism
TRINITY_DN14060_c0_g1	mde:101892091	62.2	1.2e-27	-	gamma-glutamyltranspeptidase 1	K18592	gamma-glutamyltranspeptidase / glutathione hydrolase / leukotriene-C4 hydrolase	EC:2.3.2.2 3.4.19.13 3.4.19.14	mde00430	Taurine and hypotaurine metabolism	Metabolism	Metabolism of other amino acids
TRINITY_DN14060_c0_g1	mde:101892091	62.2	1.2e-27	-	gamma-glutamyltranspeptidase 1	K18592	gamma-glutamyltranspeptidase / glutathione hydrolase / leukotriene-C4 hydrolase	EC:2.3.2.2 3.4.19.13 3.4.19.14	mde00480	Glutathione metabolism	Metabolism	Metabolism of other amino acids
TRINITY_DN14069_c1_g2	aec:105153281	56.7	1e-11	NA	NA	NA	NA	NA	NA	NA	NA	NA
TRINITY_DN14069_c1_g3	aec:105146071	34	3.3e-09	-	uncharacterized protein LOC105146071	K11433	histone-lysine N-methyltransferase SETMAR	EC:2.1.1.43	aec00310	Lysine degradation	Metabolism	Amino acid metabolism
TRINITY_DN14070_c0_g2	rno:257644	100	2.8e-88	NA	NA	NA	NA	NA	NA	NA	NA	NA
TRINITY_DN14071_c1_g1	mde:101896269	86.5	6.4e-68	NA	NA	NA	NA	NA	NA	NA	NA	NA
TRINITY_DN14075_c1_g1	aec:105153281	60.8	5.1e-22	NA	NA	NA	NA	NA	NA	NA	NA	NA
TRINITY_DN14079_c0_g1	mde:101889838	63.6	6.9e-42	NA	NA	NA	NA	NA	NA	NA	NA	NA
TRINITY_DN14079_c1_g1	dwi:Dwil_GK24382	57.7	3.1e-70	NA	NA	NA	NA	NA	NA	NA	NA	NA
TRINITY_DN14079_c1_g2	dpo:Dpse_GA10274	71.2	1.4e-24	NA	NA	NA	NA	NA	NA	NA	NA	NA
TRINITY_DN14081_c0_g1	dan:Dana_GF11114	52.2	1.9e-20	NA	NA	NA	NA	NA	NA	NA	NA	NA
TRINITY_DN14082_c0_g1	ipu:108263667	43.9	8.3e-12	abcg8	ATP binding cassette subfamily G member 8	K05684	ATP-binding cassette, subfamily G (WHITE), member 8 (sterolin 2)	-	ipu02010	ABC transporters	Environmental Information Processing	Membrane transport
TRINITY_DN14098_c0_g1	dme:Dmel_CG14283	86.1	2.7e-44	NA	NA	NA	NA	NA	NA	NA	NA	NA
TRINITY_DN14101_c0_g4	dpe:Dper_GL12404	71.4	1.5e-25	NA	NA	NA	NA	NA	NA	NA	NA	NA
TRINITY_DN14105_c0_g1	mde:101893965	57.4	2.3e-24	-	glycerate kinase	K11529	glycerate 2-kinase	EC:2.7.1.165	mde00030	Pentose phosphate pathway	Metabolism	Carbohydrate metabolism
TRINITY_DN14105_c0_g1	mde:101893965	57.4	2.3e-24	-	glycerate kinase	K11529	glycerate 2-kinase	EC:2.7.1.165	mde00630	Glyoxylate and dicarboxylate metabolism	Metabolism	Carbohydrate metabolism
TRINITY_DN14105_c0_g1	mde:101893965	57.4	2.3e-24	-	glycerate kinase	K11529	glycerate 2-kinase	EC:2.7.1.165	mde00561	Glycerolipid metabolism	Metabolism	Lipid metabolism
TRINITY_DN14105_c0_g1	mde:101893965	57.4	2.3e-24	-	glycerate kinase	K11529	glycerate 2-kinase	EC:2.7.1.165	mde00260	Glycine, serine and threonine metabolism	Metabolism	Amino acid metabolism
TRINITY_DN14107_c0_g1	mde:101890289	81.8	6.9e-26	-	D-aspartate oxidase	K00272	D-aspartate oxidase	EC:1.4.3.1	mde00250	Alanine, aspartate and glutamate metabolism	Metabolism	Amino acid metabolism
TRINITY_DN14107_c0_g1	mde:101890289	81.8	6.9e-26	-	D-aspartate oxidase	K00272	D-aspartate oxidase	EC:1.4.3.1	mde04146	Peroxisome	Cellular Processes	Transport and catabolism
TRINITY_DN14108_c0_g1	mde:101901639	97.4	2e-60	-	transcription elongation factor B polypeptide 1	K03872	elongin-C	-	mde04120	Ubiquitin mediated proteolysis	Genetic Information Processing	Folding, sorting and degradation
TRINITY_DN14110_c0_g1	mde:101897352	62.7	1.6e-38	-	cystathionine beta-synthase	K01697	cystathionine beta-synthase	EC:4.2.1.22	mde00260	Glycine, serine and threonine metabolism	Metabolism	Amino acid metabolism
TRINITY_DN14110_c0_g1	mde:101897352	62.7	1.6e-38	-	cystathionine beta-synthase	K01697	cystathionine beta-synthase	EC:4.2.1.22	mde00270	Cysteine and methionine metabolism	Metabolism	Amino acid metabolism
TRINITY_DN14111_c0_g1	api:100161304	60.6	7.8e-41	NA	NA	NA	NA	NA	NA	NA	NA	NA
TRINITY_DN14115_c0_g1	dse:Dsec_GM13455	92.6	9.9e-173	-	Dsec\GM13455-PA	K11540	carbamoyl-phosphate synthase / aspartate carbamoyltransferase / dihydroorotase	EC:6.3.5.5 2.1.3.2 3.5.2.3	dse00240	Pyrimidine metabolism	Metabolism	Nucleotide metabolism
TRINITY_DN14115_c0_g1	dse:Dsec_GM13455	92.6	9.9e-173	-	Dsec\GM13455-PA	K11540	carbamoyl-phosphate synthase / aspartate carbamoyltransferase / dihydroorotase	EC:6.3.5.5 2.1.3.2 3.5.2.3	dse00250	Alanine, aspartate and glutamate metabolism	Metabolism	Amino acid metabolism
TRINITY_DN14116_c0_g2	dvi:Dvir_GJ15866	44.9	6.6e-24	NA	NA	NA	NA	NA	NA	NA	NA	NA
TRINITY_DN14120_c0_g1	mde:101892486	100	6.7e-77	-	AP-2 complex subunit sigma	K11827	AP-2 complex subunit sigma-1	-	mde04144	Endocytosis	Cellular Processes	Transport and catabolism
TRINITY_DN14123_c0_g1	mde:101889923	96.6	5.6e-60	-	DNA-directed RNA polymerase II subunit RPB11	K03008	DNA-directed RNA polymerase II subunit RPB11	-	mde00230	Purine metabolism	Metabolism	Nucleotide metabolism
TRINITY_DN14123_c0_g1	mde:101889923	96.6	5.6e-60	-	DNA-directed RNA polymerase II subunit RPB11	K03008	DNA-directed RNA polymerase II subunit RPB11	-	mde00240	Pyrimidine metabolism	Metabolism	Nucleotide metabolism
TRINITY_DN14123_c0_g1	mde:101889923	96.6	5.6e-60	-	DNA-directed RNA polymerase II subunit RPB11	K03008	DNA-directed RNA polymerase II subunit RPB11	-	mde03020	RNA polymerase	Genetic Information Processing	Transcription
TRINITY_DN14124_c0_g1	dpa:109537265	41.4	2.4e-43	-	chitinase-like protein Idgf4	K01183	chitinase	EC:3.2.1.14	dpa00520	Amino sugar and nucleotide sugar metabolism	Metabolism	Carbohydrate metabolism
TRINITY_DN14138_c0_g1	dpo:Dpse_GA19631	67.7	9.5e-16	NA	NA	NA	NA	NA	NA	NA	NA	NA
TRINITY_DN14142_c0_g2	dmo:Dmoj_GI18090	91.7	1.7e-36	-	uncharacterized protein	K07203	serine/threonine-protein kinase mTOR	EC:2.7.11.1	dmo04150	mTOR signaling pathway	Environmental Information Processing	Signal transduction
TRINITY_DN14142_c0_g2	dmo:Dmoj_GI18090	91.7	1.7e-36	-	uncharacterized protein	K07203	serine/threonine-protein kinase mTOR	EC:2.7.11.1	dmo04140	Autophagy - animal	Cellular Processes	Transport and catabolism
TRINITY_DN14142_c0_g2	dmo:Dmoj_GI18090	91.7	1.7e-36	-	uncharacterized protein	K07203	serine/threonine-protein kinase mTOR	EC:2.7.11.1	dmo04136	Autophagy - other eukaryotes	Cellular Processes	Transport and catabolism
TRINITY_DN14142_c0_g2	dmo:Dmoj_GI18090	91.7	1.7e-36	-	uncharacterized protein	K07203	serine/threonine-protein kinase mTOR	EC:2.7.11.1	dmo04213	Longevity regulating pathway - multiple species	Organismal Systems	Aging
TRINITY_DN14143_c0_g1	sko:100376490	32.7	1.3e-16	NA	NA	NA	NA	NA	NA	NA	NA	NA
TRINITY_DN14145_c0_g1	dgr:Dgri_GH18857	69.7	7e-14	NA	NA	NA	NA	NA	NA	NA	NA	NA
TRINITY_DN14146_c0_g1	dmo:Dmoj_GI23672	98.6	1.3e-74	-	uncharacterized protein	K02953	small subunit ribosomal protein S13e	-	dmo03010	Ribosome	Genetic Information Processing	Translation
TRINITY_DN14148_c0_g1	dgr:Dgri_GH13384	71.8	2.2e-24	-	GH13384 gene product from transcript GH13384-RA	K02268	cytochrome c oxidase subunit 6c	-	dgr00190	Oxidative phosphorylation	Metabolism	Energy metabolism
TRINITY_DN14154_c0_g1	dya:Dyak_GE13812	77.4	2.1e-52	NA	NA	NA	NA	NA	NA	NA	NA	NA
TRINITY_DN14159_c0_g1	mde:101893492	69.4	1.9e-48	-	HEAT repeat-containing protein 1 homolog	K14550	U3 small nucleolar RNA-associated protein 10	-	mde03008	Ribosome biogenesis in eukaryotes	Genetic Information Processing	Translation
TRINITY_DN14173_c0_g1	mde:101896977	62.4	2.4e-85	NA	NA	NA	NA	NA	NA	NA	NA	NA
TRINITY_DN14180_c0_g1	dya:Dyak_GE10366	81.8	1.8e-46	-	uncharacterized protein	K02324	DNA polymerase epsilon subunit 1	EC:2.7.7.7	dya00230	Purine metabolism	Metabolism	Nucleotide metabolism
TRINITY_DN14180_c0_g1	dya:Dyak_GE10366	81.8	1.8e-46	-	uncharacterized protein	K02324	DNA polymerase epsilon subunit 1	EC:2.7.7.7	dya00240	Pyrimidine metabolism	Metabolism	Nucleotide metabolism
TRINITY_DN14180_c0_g1	dya:Dyak_GE10366	81.8	1.8e-46	-	uncharacterized protein	K02324	DNA polymerase epsilon subunit 1	EC:2.7.7.7	dya03030	DNA replication	Genetic Information Processing	Replication and repair
TRINITY_DN14180_c0_g1	dya:Dyak_GE10366	81.8	1.8e-46	-	uncharacterized protein	K02324	DNA polymerase epsilon subunit 1	EC:2.7.7.7	dya03410	Base excision repair	Genetic Information Processing	Replication and repair
TRINITY_DN14180_c0_g1	dya:Dyak_GE10366	81.8	1.8e-46	-	uncharacterized protein	K02324	DNA polymerase epsilon subunit 1	EC:2.7.7.7	dya03420	Nucleotide excision repair	Genetic Information Processing	Replication and repair
TRINITY_DN14182_c0_g1	dvi:Dvir_GJ17060	81	1.8e-59	-	uncharacterized protein	K02950	small subunit ribosomal protein S12	-	dvi03010	Ribosome	Genetic Information Processing	Translation
TRINITY_DN1418_c0_g1	mmu:15107	100	7.2e-35	Hadh	hydroxyacyl-Coenzyme A dehydrogenase	K00022	3-hydroxyacyl-CoA dehydrogenase	EC:1.1.1.35	mmu00650	Butanoate metabolism	Metabolism	Carbohydrate metabolism
TRINITY_DN1418_c0_g1	mmu:15107	100	7.2e-35	Hadh	hydroxyacyl-Coenzyme A dehydrogenase	K00022	3-hydroxyacyl-CoA dehydrogenase	EC:1.1.1.35	mmu00062	Fatty acid elongation	Metabolism	Lipid metabolism
TRINITY_DN1418_c0_g1	mmu:15107	100	7.2e-35	Hadh	hydroxyacyl-Coenzyme A dehydrogenase	K00022	3-hydroxyacyl-CoA dehydrogenase	EC:1.1.1.35	mmu00071	Fatty acid degradation	Metabolism	Lipid metabolism
TRINITY_DN1418_c0_g1	mmu:15107	100	7.2e-35	Hadh	hydroxyacyl-Coenzyme A dehydrogenase	K00022	3-hydroxyacyl-CoA dehydrogenase	EC:1.1.1.35	mmu00280	Valine, leucine and isoleucine degradation	Metabolism	Amino acid metabolism
TRINITY_DN1418_c0_g1	mmu:15107	100	7.2e-35	Hadh	hydroxyacyl-Coenzyme A dehydrogenase	K00022	3-hydroxyacyl-CoA dehydrogenase	EC:1.1.1.35	mmu00310	Lysine degradation	Metabolism	Amino acid metabolism
TRINITY_DN1418_c0_g1	mmu:15107	100	7.2e-35	Hadh	hydroxyacyl-Coenzyme A dehydrogenase	K00022	3-hydroxyacyl-CoA dehydrogenase	EC:1.1.1.35	mmu00380	Tryptophan metabolism	Metabolism	Amino acid metabolism
TRINITY_DN14194_c0_g1	ccar:109070401	54.7	7.3e-08	-	carnitine O-acetyltransferase-like	K00624	carnitine O-acetyltransferase	EC:2.3.1.7	ccar04146	Peroxisome	Cellular Processes	Transport and catabolism
TRINITY_DN14203_c0_g1	dvi:Dvir_GJ18789	73.3	2.3e-14	-	uncharacterized protein	K07151	dolichyl-diphosphooligosaccharide---protein glycosyltransferase	EC:2.4.99.18	dvi00510	N-Glycan biosynthesis	Metabolism	Glycan biosynthesis and metabolism
TRINITY_DN14203_c0_g1	dvi:Dvir_GJ18789	73.3	2.3e-14	-	uncharacterized protein	K07151	dolichyl-diphosphooligosaccharide---protein glycosyltransferase	EC:2.4.99.18	dvi04141	Protein processing in endoplasmic reticulum	Genetic Information Processing	Folding, sorting and degradation
TRINITY_DN14210_c0_g1	dsi:Dsimw501_GD17088	52.8	3.6e-17	NA	NA	NA	NA	NA	NA	NA	NA	NA
TRINITY_DN14211_c0_g1	dme:Dmel_CG40452	97.1	7.2e-108	NA	NA	NA	NA	NA	NA	NA	NA	NA
TRINITY_DN14222_c0_g1	mde:101900623	56.7	3.8e-19	NA	NA	NA	NA	NA	NA	NA	NA	NA
TRINITY_DN14223_c0_g1	ame:551497	82.6	1.2e-79	NA	NA	NA	NA	NA	NA	NA	NA	NA
TRINITY_DN14226_c0_g1	dmo:Dmoj_GI17774	86.5	8.1e-72	-	uncharacterized protein	K01869	leucyl-tRNA synthetase	EC:6.1.1.4	dmo00970	Aminoacyl-tRNA biosynthesis	Genetic Information Processing	Translation
TRINITY_DN14231_c0_g1	mmu:14319	99.5	3e-101	Fth1	ferritin heavy polypeptide 1	K00522	ferritin heavy chain	EC:1.16.3.2	mmu04216	Ferroptosis	Cellular Processes	Cell growth and death
TRINITY_DN14231_c0_g1	mmu:14319	99.5	3e-101	Fth1	ferritin heavy polypeptide 1	K00522	ferritin heavy chain	EC:1.16.3.2	mmu04217	Necroptosis	Cellular Processes	Cell growth and death
TRINITY_DN14231_c0_g1	mmu:14319	99.5	3e-101	Fth1	ferritin heavy polypeptide 1	K00522	ferritin heavy chain	EC:1.16.3.2	mmu04978	Mineral absorption	Organismal Systems	Digestive system
TRINITY_DN14236_c0_g1	dvi:Dvir_GJ24518	49.4	1.7e-46	-	uncharacterized protein	K20403	TELO2-interacting protein 1	-	dvi04150	mTOR signaling pathway	Environmental Information Processing	Signal transduction
TRINITY_DN14244_c0_g1	obi:106877475	23.2	5.8e-07	NA	NA	NA	NA	NA	NA	NA	NA	NA
TRINITY_DN14247_c0_g1	mde:101898496	58.6	1.9e-33	-	probable 5-hydroxyisourate hydrolase	K07127	5-hydroxyisourate hydrolase	EC:3.5.2.17	mde00230	Purine metabolism	Metabolism	Nucleotide metabolism
TRINITY_DN14250_c0_g1	dgr:Dgri_GH19709	88.8	1.8e-57	-	GH19709 gene product from transcript GH19709-RA	K20398	ragulator complex protein LAMTOR2	-	dgr04150	mTOR signaling pathway	Environmental Information Processing	Signal transduction
TRINITY_DN14252_c0_g1	tut:107367414	74.7	9.9e-35	NA	NA	NA	NA	NA	NA	NA	NA	NA
TRINITY_DN14257_c2_g1	dme:Dmel_CG5535	83.8	5.8e-25	NA	NA	NA	NA	NA	NA	NA	NA	NA
TRINITY_DN14260_c0_g1	ipu:108257749	55.1	6.8e-92	afdn	afadin, adherens junction formation factor	K05702	afadin	-	ipu04520	Adherens junction	Cellular Processes	Cellular community - eukaryotes
TRINITY_DN14260_c0_g1	ipu:108257749	55.1	6.8e-92	afdn	afadin, adherens junction formation factor	K05702	afadin	-	ipu04530	Tight junction	Cellular Processes	Cellular community - eukaryotes
TRINITY_DN14264_c0_g1	mde:101896908	92.6	2.4e-63	-	valine--tRNA ligase isoform X2	K01873	valyl-tRNA synthetase	EC:6.1.1.9	mde00970	Aminoacyl-tRNA biosynthesis	Genetic Information Processing	Translation
TRINITY_DN14266_c0_g1	ccar:109098342	51	1.8e-21	NA	NA	NA	NA	NA	NA	NA	NA	NA
TRINITY_DN14275_c0_g1	mmu:56451	100	9.1e-161	Suclg1	succinate-CoA ligase, GDP-forming, alpha subunit	K01899	succinyl-CoA synthetase alpha subunit	EC:6.2.1.4 6.2.1.5	mmu00020	Citrate cycle (TCA cycle)	Metabolism	Carbohydrate metabolism
TRINITY_DN14275_c0_g1	mmu:56451	100	9.1e-161	Suclg1	succinate-CoA ligase, GDP-forming, alpha subunit	K01899	succinyl-CoA synthetase alpha subunit	EC:6.2.1.4 6.2.1.5	mmu00640	Propanoate metabolism	Metabolism	Carbohydrate metabolism
TRINITY_DN14277_c0_g2	mde:101890374	91.6	3e-41	NA	NA	NA	NA	NA	NA	NA	NA	NA
TRINITY_DN14281_c0_g1	mde:101901505	62.4	1.5e-19	-	CAD protein	K11540	carbamoyl-phosphate synthase / aspartate carbamoyltransferase / dihydroorotase	EC:6.3.5.5 2.1.3.2 3.5.2.3	mde00240	Pyrimidine metabolism	Metabolism	Nucleotide metabolism
TRINITY_DN14281_c0_g1	mde:101901505	62.4	1.5e-19	-	CAD protein	K11540	carbamoyl-phosphate synthase / aspartate carbamoyltransferase / dihydroorotase	EC:6.3.5.5 2.1.3.2 3.5.2.3	mde00250	Alanine, aspartate and glutamate metabolism	Metabolism	Amino acid metabolism
TRINITY_DN14281_c0_g2	mde:101901505	84.5	3.2e-73	-	CAD protein	K11540	carbamoyl-phosphate synthase / aspartate carbamoyltransferase / dihydroorotase	EC:6.3.5.5 2.1.3.2 3.5.2.3	mde00240	Pyrimidine metabolism	Metabolism	Nucleotide metabolism
TRINITY_DN14281_c0_g2	mde:101901505	84.5	3.2e-73	-	CAD protein	K11540	carbamoyl-phosphate synthase / aspartate carbamoyltransferase / dihydroorotase	EC:6.3.5.5 2.1.3.2 3.5.2.3	mde00250	Alanine, aspartate and glutamate metabolism	Metabolism	Amino acid metabolism
TRINITY_DN14282_c0_g1	dmo:Dmoj_GI19985	74.6	7.9e-27	-	uncharacterized protein	K03945	NADH dehydrogenase (ubiquinone) 1 alpha subcomplex subunit 1	-	dmo00190	Oxidative phosphorylation	Metabolism	Energy metabolism
TRINITY_DN14284_c0_g1	mde:101891741	86	1.7e-39	NA	NA	NA	NA	NA	NA	NA	NA	NA
TRINITY_DN14286_c0_g2	mde:101898450	76.1	5.1e-23	-	heat shock protein 70-like	K03283	heat shock 70kDa protein 1/2/6/8	-	mde03040	Spliceosome	Genetic Information Processing	Transcription
TRINITY_DN14286_c0_g2	mde:101898450	76.1	5.1e-23	-	heat shock protein 70-like	K03283	heat shock 70kDa protein 1/2/6/8	-	mde04141	Protein processing in endoplasmic reticulum	Genetic Information Processing	Folding, sorting and degradation
TRINITY_DN14286_c0_g2	mde:101898450	76.1	5.1e-23	-	heat shock protein 70-like	K03283	heat shock 70kDa protein 1/2/6/8	-	mde04144	Endocytosis	Cellular Processes	Transport and catabolism
TRINITY_DN14286_c0_g2	mde:101898450	76.1	5.1e-23	-	heat shock protein 70-like	K03283	heat shock 70kDa protein 1/2/6/8	-	mde04213	Longevity regulating pathway - multiple species	Organismal Systems	Aging
TRINITY_DN14300_c0_g1	spu:581342	49	9.2e-43	NA	NA	NA	NA	NA	NA	NA	NA	NA
TRINITY_DN14306_c0_g1	mde:101887772	71.6	9.8e-51	-	nuclear nucleic acid-binding protein C1D	K12592	exosome complex protein LRP1	-	mde03018	RNA degradation	Genetic Information Processing	Folding, sorting and degradation
TRINITY_DN14311_c0_g1	mde:101889676	66.2	1.5e-20	NA	NA	NA	NA	NA	NA	NA	NA	NA
TRINITY_DN14311_c1_g1	mde:101889676	57.6	1.9e-14	NA	NA	NA	NA	NA	NA	NA	NA	NA
TRINITY_DN14315_c0_g1	tgu:100218590	46.3	1.3e-29	-	pancreatic lipase-related protein 2-like	K14073	pancreatic triacylglycerol lipase	EC:3.1.1.3	tgu00561	Glycerolipid metabolism	Metabolism	Lipid metabolism
TRINITY_DN14316_c0_g1	dpo:Dpse_GA20075	77.1	1.5e-40	NA	NA	NA	NA	NA	NA	NA	NA	NA
TRINITY_DN14320_c2_g2	dme:Dmel_CG42640	59.6	1.9e-10	PPO3	prophenoloxidase 3	K00505	tyrosinase	EC:1.14.18.1	dme00350	Tyrosine metabolism	Metabolism	Amino acid metabolism
TRINITY_DN14320_c2_g3	dme:Dmel_CG42640	59.6	1.9e-10	PPO3	prophenoloxidase 3	K00505	tyrosinase	EC:1.14.18.1	dme00350	Tyrosine metabolism	Metabolism	Amino acid metabolism
TRINITY_DN14321_c0_g1	mde:101900371	58.3	3.2e-35	-	protein disulfide-isomerase	K09580	protein disulfide-isomerase A1	EC:5.3.4.1	mde04141	Protein processing in endoplasmic reticulum	Genetic Information Processing	Folding, sorting and degradation
TRINITY_DN14325_c0_g1	ngi:103748123	66.7	1.6e-62	NA	NA	NA	NA	NA	NA	NA	NA	NA
TRINITY_DN14326_c0_g2	rno:60666	100	2.6e-43	Gpd1	glycerol-3-phosphate dehydrogenase 1	K00006	glycerol-3-phosphate dehydrogenase (NAD+)	EC:1.1.1.8	rno00564	Glycerophospholipid metabolism	Metabolism	Lipid metabolism
TRINITY_DN14326_c0_g3	mmu:14555	100	5.3e-200	Gpd1	glycerol-3-phosphate dehydrogenase 1 (soluble)	K00006	glycerol-3-phosphate dehydrogenase (NAD+)	EC:1.1.1.8	mmu00564	Glycerophospholipid metabolism	Metabolism	Lipid metabolism
TRINITY_DN14329_c0_g1	mde:101894277	93.3	7.8e-80	-	histone deacetylase complex subunit SAP18	K14324	histone deacetylase complex subunit SAP18	-	mde03013	RNA transport	Genetic Information Processing	Translation
TRINITY_DN14329_c0_g1	mde:101894277	93.3	7.8e-80	-	histone deacetylase complex subunit SAP18	K14324	histone deacetylase complex subunit SAP18	-	mde03015	mRNA surveillance pathway	Genetic Information Processing	Translation
TRINITY_DN14335_c0_g1	acyg:106033793	40.8	7.4e-16	-	threonine--tRNA ligase	K01868	threonyl-tRNA synthetase	EC:6.1.1.3	acyg00970	Aminoacyl-tRNA biosynthesis	Genetic Information Processing	Translation
TRINITY_DN14338_c2_g1	pxy:105386718	68.1	1.1e-47	NA	NA	NA	NA	NA	NA	NA	NA	NA
TRINITY_DN14361_c0_g1	dya:Dyak_GE10763	63.5	2.8e-13	-	uncharacterized protein	K12311	lysosomal alpha-mannosidase	EC:3.2.1.24	dya00511	Other glycan degradation	Metabolism	Glycan biosynthesis and metabolism
TRINITY_DN14361_c0_g1	dya:Dyak_GE10763	63.5	2.8e-13	-	uncharacterized protein	K12311	lysosomal alpha-mannosidase	EC:3.2.1.24	dya04142	Lysosome	Cellular Processes	Transport and catabolism
TRINITY_DN14374_c0_g1	mde:101900358	91.1	1.2e-13	NA	NA	NA	NA	NA	NA	NA	NA	NA
TRINITY_DN14374_c0_g2	mde:101900358	63.8	4.9e-41	NA	NA	NA	NA	NA	NA	NA	NA	NA
TRINITY_DN14375_c0_g3	dgr:Dgri_GH18138	85.3	4.5e-27	NA	NA	NA	NA	NA	NA	NA	NA	NA
TRINITY_DN14375_c0_g4	mde:101899769	83.5	1.1e-39	NA	NA	NA	NA	NA	NA	NA	NA	NA
TRINITY_DN14378_c0_g1	mde:101900065	66.4	4.7e-89	NA	NA	NA	NA	NA	NA	NA	NA	NA
TRINITY_DN14378_c0_g2	mde:101899899	54.3	1.8e-19	NA	NA	NA	NA	NA	NA	NA	NA	NA
TRINITY_DN14382_c0_g1	mde:101891699	81.9	1.9e-64	NA	NA	NA	NA	NA	NA	NA	NA	NA
TRINITY_DN14383_c0_g1	mmu:13033	100	8.6e-242	Ctsd	cathepsin D	K01379	cathepsin D	EC:3.4.23.5	mmu04071	Sphingolipid signaling pathway	Environmental Information Processing	Signal transduction
TRINITY_DN14383_c0_g1	mmu:13033	100	8.6e-242	Ctsd	cathepsin D	K01379	cathepsin D	EC:3.4.23.5	mmu04142	Lysosome	Cellular Processes	Transport and catabolism
TRINITY_DN14383_c0_g1	mmu:13033	100	8.6e-242	Ctsd	cathepsin D	K01379	cathepsin D	EC:3.4.23.5	mmu04140	Autophagy - animal	Cellular Processes	Transport and catabolism
TRINITY_DN14383_c0_g1	mmu:13033	100	8.6e-242	Ctsd	cathepsin D	K01379	cathepsin D	EC:3.4.23.5	mmu04210	Apoptosis	Cellular Processes	Cell growth and death
TRINITY_DN14383_c0_g1	mmu:13033	100	8.6e-242	Ctsd	cathepsin D	K01379	cathepsin D	EC:3.4.23.5	mmu04915	Estrogen signaling pathway	Organismal Systems	Endocrine system
TRINITY_DN14383_c0_g1	mmu:13033	100	8.6e-242	Ctsd	cathepsin D	K01379	cathepsin D	EC:3.4.23.5	mmu05152	Tuberculosis	Human Diseases	Infectious diseases
TRINITY_DN14386_c0_g1	mde:101895315	77.1	8.2e-07	NA	NA	NA	NA	NA	NA	NA	NA	NA
TRINITY_DN14386_c0_g3	dan:Dana_GF20901	70.8	6.7e-17	NA	NA	NA	NA	NA	NA	NA	NA	NA
TRINITY_DN14389_c0_g1	mde:101894422	78.5	4.1e-103	-	exosome complex component RRP40	K03681	exosome complex component RRP40	-	mde03018	RNA degradation	Genetic Information Processing	Folding, sorting and degradation
TRINITY_DN14392_c0_g1	mde:101892384	78.9	3.3e-28	NA	NA	NA	NA	NA	NA	NA	NA	NA
TRINITY_DN14395_c0_g1	ame:410639	51.3	5.5e-30	GB14019	alpha-methyldopa hypersensitive protein-like	K01593	aromatic-L-amino-acid/L-tryptophan decarboxylase	EC:4.1.1.28 4.1.1.105	ame00350	Tyrosine metabolism	Metabolism	Amino acid metabolism
TRINITY_DN14395_c0_g1	ame:410639	51.3	5.5e-30	GB14019	alpha-methyldopa hypersensitive protein-like	K01593	aromatic-L-amino-acid/L-tryptophan decarboxylase	EC:4.1.1.28 4.1.1.105	ame00360	Phenylalanine metabolism	Metabolism	Amino acid metabolism
TRINITY_DN14395_c0_g1	ame:410639	51.3	5.5e-30	GB14019	alpha-methyldopa hypersensitive protein-like	K01593	aromatic-L-amino-acid/L-tryptophan decarboxylase	EC:4.1.1.28 4.1.1.105	ame00380	Tryptophan metabolism	Metabolism	Amino acid metabolism
TRINITY_DN14403_c0_g1	mde:101889171	76.1	1.2e-53	NA	NA	NA	NA	NA	NA	NA	NA	NA
TRINITY_DN14404_c0_g1	rno:25728	100	4.6e-75	Apoe	apolipoprotein E	K04524	apolipoprotein E	-	rno04979	Cholesterol metabolism	Organismal Systems	Digestive system
TRINITY_DN14404_c0_g1	rno:25728	100	4.6e-75	Apoe	apolipoprotein E	K04524	apolipoprotein E	-	rno05010	Alzheimer disease	Human Diseases	Neurodegenerative diseases
TRINITY_DN14410_c0_g1	mmu:27176	100	6.1e-144	Rpl7a	ribosomal protein L7A	K02936	large subunit ribosomal protein L7Ae	-	mmu03010	Ribosome	Genetic Information Processing	Translation
TRINITY_DN14413_c0_g1	mde:101897904	70.1	5.2e-53	NA	NA	NA	NA	NA	NA	NA	NA	NA
TRINITY_DN14414_c0_g1	dgr:Dgri_GH14021	76.3	1.4e-25	-	GH14021 gene product from transcript GH14021-RA	K07375	tubulin beta	-	dgr04145	Phagosome	Cellular Processes	Transport and catabolism
TRINITY_DN14418_c0_g3	dme:Dmel_CG42611	95.5	4.7e-48	NA	NA	NA	NA	NA	NA	NA	NA	NA
TRINITY_DN14418_c0_g5	mde:101890934	88.6	1.3e-40	NA	NA	NA	NA	NA	NA	NA	NA	NA
TRINITY_DN14418_c0_g6	api:100168855	87.9	3.2e-45	NA	NA	NA	NA	NA	NA	NA	NA	NA
TRINITY_DN14423_c0_g1	tsp:Tsp_10304	35.8	7.2e-12	-	putative DNA repair protein	K10847	DNA-repair protein complementing XP-A cells	-	tsp03420	Nucleotide excision repair	Genetic Information Processing	Replication and repair
TRINITY_DN14427_c0_g1	mde:101897193	92.2	3.2e-81	-	alpha-aminoadipic semialdehyde synthase	K14157	alpha-aminoadipic semialdehyde synthase	EC:1.5.1.8 1.5.1.9	mde00310	Lysine degradation	Metabolism	Amino acid metabolism
TRINITY_DN14431_c0_g1	dme:Dmel_CG6638	90.8	1.1e-45	CG6638	uncharacterized protein	K00253	isovaleryl-CoA dehydrogenase	EC:1.3.8.4	dme00280	Valine, leucine and isoleucine degradation	Metabolism	Amino acid metabolism
TRINITY_DN14431_c0_g2	dmo:Dmoj_GI12421	94.3	1.8e-54	-	uncharacterized protein	K00253	isovaleryl-CoA dehydrogenase	EC:1.3.8.4	dmo00280	Valine, leucine and isoleucine degradation	Metabolism	Amino acid metabolism
TRINITY_DN14434_c0_g2	dme:Dmel_CG33323	94.1	9e-13	NA	NA	NA	NA	NA	NA	NA	NA	NA
TRINITY_DN14437_c0_g1	dan:Dana_GF22842	91	5.3e-64	-	uncharacterized protein	K14157	alpha-aminoadipic semialdehyde synthase	EC:1.5.1.8 1.5.1.9	dan00310	Lysine degradation	Metabolism	Amino acid metabolism
TRINITY_DN14441_c0_g1	mde:101887745	76.4	4.6e-105	NA	NA	NA	NA	NA	NA	NA	NA	NA
TRINITY_DN14447_c0_g1	rno:64529	100	1.6e-50	Ctsb	cathepsin B	K01363	cathepsin B	EC:3.4.22.1	rno04142	Lysosome	Cellular Processes	Transport and catabolism
TRINITY_DN14447_c0_g1	rno:64529	100	1.6e-50	Ctsb	cathepsin B	K01363	cathepsin B	EC:3.4.22.1	rno04140	Autophagy - animal	Cellular Processes	Transport and catabolism
TRINITY_DN14447_c0_g1	rno:64529	100	1.6e-50	Ctsb	cathepsin B	K01363	cathepsin B	EC:3.4.22.1	rno04210	Apoptosis	Cellular Processes	Cell growth and death
TRINITY_DN14447_c0_g1	rno:64529	100	1.6e-50	Ctsb	cathepsin B	K01363	cathepsin B	EC:3.4.22.1	rno04621	NOD-like receptor signaling pathway	Organismal Systems	Immune system
TRINITY_DN14447_c0_g1	rno:64529	100	1.6e-50	Ctsb	cathepsin B	K01363	cathepsin B	EC:3.4.22.1	rno04612	Antigen processing and presentation	Organismal Systems	Immune system
TRINITY_DN14447_c0_g1	rno:64529	100	1.6e-50	Ctsb	cathepsin B	K01363	cathepsin B	EC:3.4.22.1	rno04924	Renin secretion	Organismal Systems	Endocrine system
TRINITY_DN14449_c0_g1	cmk:103171584	43.9	6.5e-18	-	angiopoietin-related protein 4-like	K08767	angiopoietin-like 4	-	cmk03320	PPAR signaling pathway	Organismal Systems	Endocrine system
TRINITY_DN14452_c0_g1	mde:101892024	78.5	2.6e-78	NA	NA	NA	NA	NA	NA	NA	NA	NA
TRINITY_DN14453_c0_g1	rno:24957	100	5e-118	Glul	glutamate-ammonia ligase	K01915	glutamine synthetase	EC:6.3.1.2	rno00630	Glyoxylate and dicarboxylate metabolism	Metabolism	Carbohydrate metabolism
TRINITY_DN14453_c0_g1	rno:24957	100	5e-118	Glul	glutamate-ammonia ligase	K01915	glutamine synthetase	EC:6.3.1.2	rno00910	Nitrogen metabolism	Metabolism	Energy metabolism
TRINITY_DN14453_c0_g1	rno:24957	100	5e-118	Glul	glutamate-ammonia ligase	K01915	glutamine synthetase	EC:6.3.1.2	rno00250	Alanine, aspartate and glutamate metabolism	Metabolism	Amino acid metabolism
TRINITY_DN14453_c0_g1	rno:24957	100	5e-118	Glul	glutamate-ammonia ligase	K01915	glutamine synthetase	EC:6.3.1.2	rno00220	Arginine biosynthesis	Metabolism	Amino acid metabolism
TRINITY_DN14453_c0_g1	rno:24957	100	5e-118	Glul	glutamate-ammonia ligase	K01915	glutamine synthetase	EC:6.3.1.2	rno04217	Necroptosis	Cellular Processes	Cell growth and death
TRINITY_DN14453_c0_g1	rno:24957	100	5e-118	Glul	glutamate-ammonia ligase	K01915	glutamine synthetase	EC:6.3.1.2	rno04724	Glutamatergic synapse	Organismal Systems	Nervous system
TRINITY_DN14453_c0_g1	rno:24957	100	5e-118	Glul	glutamate-ammonia ligase	K01915	glutamine synthetase	EC:6.3.1.2	rno04727	GABAergic synapse	Organismal Systems	Nervous system
TRINITY_DN14453_c0_g4	rno:24957	100	4.5e-101	Glul	glutamate-ammonia ligase	K01915	glutamine synthetase	EC:6.3.1.2	rno00630	Glyoxylate and dicarboxylate metabolism	Metabolism	Carbohydrate metabolism
TRINITY_DN14453_c0_g4	rno:24957	100	4.5e-101	Glul	glutamate-ammonia ligase	K01915	glutamine synthetase	EC:6.3.1.2	rno00910	Nitrogen metabolism	Metabolism	Energy metabolism
TRINITY_DN14453_c0_g4	rno:24957	100	4.5e-101	Glul	glutamate-ammonia ligase	K01915	glutamine synthetase	EC:6.3.1.2	rno00250	Alanine, aspartate and glutamate metabolism	Metabolism	Amino acid metabolism
TRINITY_DN14453_c0_g4	rno:24957	100	4.5e-101	Glul	glutamate-ammonia ligase	K01915	glutamine synthetase	EC:6.3.1.2	rno00220	Arginine biosynthesis	Metabolism	Amino acid metabolism
TRINITY_DN14453_c0_g4	rno:24957	100	4.5e-101	Glul	glutamate-ammonia ligase	K01915	glutamine synthetase	EC:6.3.1.2	rno04217	Necroptosis	Cellular Processes	Cell growth and death
TRINITY_DN14453_c0_g4	rno:24957	100	4.5e-101	Glul	glutamate-ammonia ligase	K01915	glutamine synthetase	EC:6.3.1.2	rno04724	Glutamatergic synapse	Organismal Systems	Nervous system
TRINITY_DN14453_c0_g4	rno:24957	100	4.5e-101	Glul	glutamate-ammonia ligase	K01915	glutamine synthetase	EC:6.3.1.2	rno04727	GABAergic synapse	Organismal Systems	Nervous system
TRINITY_DN14454_c0_g1	lcf:108903049	43.5	9.7e-06	NA	NA	NA	NA	NA	NA	NA	NA	NA
TRINITY_DN14457_c0_g1	dsi:Dsimw501_GD19106	63.1	2.3e-55	Dsim_GD19106	GD19106 gene product from transcript GD19106-RA	K00287	dihydrofolate reductase	EC:1.5.1.3	dsi00790	Folate biosynthesis	Metabolism	Metabolism of cofactors and vitamins
TRINITY_DN14457_c0_g1	dsi:Dsimw501_GD19106	63.1	2.3e-55	Dsim_GD19106	GD19106 gene product from transcript GD19106-RA	K00287	dihydrofolate reductase	EC:1.5.1.3	dsi00670	One carbon pool by folate	Metabolism	Metabolism of cofactors and vitamins
TRINITY_DN14460_c0_g1	dme:Dmel_CG10248	63.9	1.4e-16	NA	NA	NA	NA	NA	NA	NA	NA	NA
TRINITY_DN14473_c0_g1	mde:101887887	58.9	1.8e-106	NA	NA	NA	NA	NA	NA	NA	NA	NA
TRINITY_DN14483_c0_g1	zne:110835899	45.2	2.4e-10	-	neurogenic locus notch homolog protein 3	K20995	Notch 3	-	zne04330	Notch signaling pathway	Environmental Information Processing	Signal transduction
TRINITY_DN14483_c0_g1	zne:110835899	45.2	2.4e-10	-	neurogenic locus notch homolog protein 3	K20995	Notch 3	-	zne04320	Dorso-ventral axis formation	Organismal Systems	Development
TRINITY_DN14484_c0_g1	dpe:Dper_GL23796	82.5	3.9e-116	-	GL23796 gene product from transcript GL23796-RA	K12188	ESCRT-II complex subunit VPS22	-	dpe04144	Endocytosis	Cellular Processes	Transport and catabolism
TRINITY_DN14486_c0_g1	mde:101893963	88.6	1.7e-74	-	40S ribosomal protein S10b	K02947	small subunit ribosomal protein S10e	-	mde03010	Ribosome	Genetic Information Processing	Translation
TRINITY_DN14488_c0_g1	dpa:109537265	44.4	3.1e-22	-	chitinase-like protein Idgf4	K01183	chitinase	EC:3.2.1.14	dpa00520	Amino sugar and nucleotide sugar metabolism	Metabolism	Carbohydrate metabolism
TRINITY_DN14488_c0_g2	dpa:109537265	42.6	9.4e-07	-	chitinase-like protein Idgf4	K01183	chitinase	EC:3.2.1.14	dpa00520	Amino sugar and nucleotide sugar metabolism	Metabolism	Carbohydrate metabolism
TRINITY_DN14490_c0_g1	dya:Dyak_GE10884	57.8	5.2e-60	-	uncharacterized protein	K00472	prolyl 4-hydroxylase	EC:1.14.11.2	dya00330	Arginine and proline metabolism	Metabolism	Amino acid metabolism
TRINITY_DN14492_c0_g2	lcm:102353427	32.5	7.9e-44	PAOX	polyamine oxidase	K00308	N1-acetylpolyamine oxidase	EC:1.5.3.13	lcm04146	Peroxisome	Cellular Processes	Transport and catabolism
TRINITY_DN14500_c1_g1	mde:101890191	79.6	3.4e-116	-	26S proteasome non-ATPase regulatory subunit 8	K03031	26S proteasome regulatory subunit N12	-	mde03050	Proteasome	Genetic Information Processing	Folding, sorting and degradation
TRINITY_DN14501_c0_g1	dan:Dana_GF17909	47.1	1.2e-61	-	uncharacterized protein	K11433	histone-lysine N-methyltransferase SETMAR	EC:2.1.1.43	dan00310	Lysine degradation	Metabolism	Amino acid metabolism
TRINITY_DN14502_c0_g1	dvi:Dvir_GJ20598	87	5.1e-51	NA	NA	NA	NA	NA	NA	NA	NA	NA
TRINITY_DN14506_c0_g1	mmu:22273	100	3.4e-270	Uqcrc1	ubiquinol-cytochrome c reductase core protein 1	K00414	ubiquinol-cytochrome c reductase core subunit 1	-	mmu00190	Oxidative phosphorylation	Metabolism	Energy metabolism
TRINITY_DN14506_c0_g1	mmu:22273	100	3.4e-270	Uqcrc1	ubiquinol-cytochrome c reductase core protein 1	K00414	ubiquinol-cytochrome c reductase core subunit 1	-	mmu04260	Cardiac muscle contraction	Organismal Systems	Circulatory system
TRINITY_DN14506_c0_g1	mmu:22273	100	3.4e-270	Uqcrc1	ubiquinol-cytochrome c reductase core protein 1	K00414	ubiquinol-cytochrome c reductase core subunit 1	-	mmu04714	Thermogenesis	Organismal Systems	Environmental adaptation
TRINITY_DN14506_c0_g1	mmu:22273	100	3.4e-270	Uqcrc1	ubiquinol-cytochrome c reductase core protein 1	K00414	ubiquinol-cytochrome c reductase core subunit 1	-	mmu05010	Alzheimer disease	Human Diseases	Neurodegenerative diseases
TRINITY_DN14506_c0_g1	mmu:22273	100	3.4e-270	Uqcrc1	ubiquinol-cytochrome c reductase core protein 1	K00414	ubiquinol-cytochrome c reductase core subunit 1	-	mmu05012	Parkinson disease	Human Diseases	Neurodegenerative diseases
TRINITY_DN14506_c0_g1	mmu:22273	100	3.4e-270	Uqcrc1	ubiquinol-cytochrome c reductase core protein 1	K00414	ubiquinol-cytochrome c reductase core subunit 1	-	mmu05016	Huntington disease	Human Diseases	Neurodegenerative diseases
TRINITY_DN14506_c0_g1	mmu:22273	100	3.4e-270	Uqcrc1	ubiquinol-cytochrome c reductase core protein 1	K00414	ubiquinol-cytochrome c reductase core subunit 1	-	mmu04932	Non-alcoholic fatty liver disease (NAFLD)	Human Diseases	Endocrine and metabolic diseases
TRINITY_DN14513_c0_g3	dan:Dana_GF23236	87.6	7.3e-74	NA	NA	NA	NA	NA	NA	NA	NA	NA
TRINITY_DN14514_c0_g1	dwi:Dwil_GK17335	88.5	7.3e-69	NA	NA	NA	NA	NA	NA	NA	NA	NA
TRINITY_DN14515_c0_g1	crg:105331761	50	2.2e-12	-	cathepsin L1	K01365	cathepsin L	EC:3.4.22.15	crg04145	Phagosome	Cellular Processes	Transport and catabolism
TRINITY_DN14515_c0_g1	crg:105331761	50	2.2e-12	-	cathepsin L1	K01365	cathepsin L	EC:3.4.22.15	crg04142	Lysosome	Cellular Processes	Transport and catabolism
TRINITY_DN14515_c0_g1	crg:105331761	50	2.2e-12	-	cathepsin L1	K01365	cathepsin L	EC:3.4.22.15	crg04140	Autophagy - animal	Cellular Processes	Transport and catabolism
TRINITY_DN14516_c0_g1	loa:LOAG_08427	55.3	2e-22	NA	NA	NA	NA	NA	NA	NA	NA	NA
TRINITY_DN14517_c0_g1	mde:101901595	90.3	2.6e-39	NA	NA	NA	NA	NA	NA	NA	NA	NA
TRINITY_DN14525_c1_g1	mde:101898911	63.4	1.1e-32	NA	NA	NA	NA	NA	NA	NA	NA	NA
TRINITY_DN14526_c0_g1	cjc:100395458	100	9.2e-154	RPS4X	ribosomal protein S4, X-linked	K02987	small subunit ribosomal protein S4e	-	cjc03010	Ribosome	Genetic Information Processing	Translation
TRINITY_DN14526_c0_g3	pps:100989137	100	4.2e-31	EIF4G2	eukaryotic translation initiation factor 4 gamma 2	K03260	translation initiation factor 4G	-	pps03013	RNA transport	Genetic Information Processing	Translation
TRINITY_DN14526_c0_g3	pps:100989137	100	4.2e-31	EIF4G2	eukaryotic translation initiation factor 4 gamma 2	K03260	translation initiation factor 4G	-	pps05416	Viral myocarditis	Human Diseases	Cardiovascular diseases
TRINITY_DN14527_c0_g1	mde:101890481	93.4	2.4e-129	-	60S ribosomal protein L7a	K02936	large subunit ribosomal protein L7Ae	-	mde03010	Ribosome	Genetic Information Processing	Translation
TRINITY_DN14534_c4_g2	soc:105198947	37.3	2.2e-06	NA	NA	NA	NA	NA	NA	NA	NA	NA
TRINITY_DN14540_c0_g1	mmu:14115	100	4e-127	NA	NA	NA	NA	NA	NA	NA	NA	NA
TRINITY_DN14543_c0_g1	dgr:Dgri_GH20806	66.7	2.7e-20	NA	NA	NA	NA	NA	NA	NA	NA	NA
TRINITY_DN14545_c0_g1	mde:101889066	80.6	3.3e-28	NA	NA	NA	NA	NA	NA	NA	NA	NA
TRINITY_DN14547_c0_g1	dmo:Dmoj_GI23165	72.6	4.1e-92	-	uncharacterized protein	K00049	glyoxylate/hydroxypyruvate reductase	EC:1.1.1.79 1.1.1.81	dmo00620	Pyruvate metabolism	Metabolism	Carbohydrate metabolism
TRINITY_DN14547_c0_g1	dmo:Dmoj_GI23165	72.6	4.1e-92	-	uncharacterized protein	K00049	glyoxylate/hydroxypyruvate reductase	EC:1.1.1.79 1.1.1.81	dmo00630	Glyoxylate and dicarboxylate metabolism	Metabolism	Carbohydrate metabolism
TRINITY_DN14547_c0_g1	dmo:Dmoj_GI23165	72.6	4.1e-92	-	uncharacterized protein	K00049	glyoxylate/hydroxypyruvate reductase	EC:1.1.1.79 1.1.1.81	dmo00260	Glycine, serine and threonine metabolism	Metabolism	Amino acid metabolism
TRINITY_DN14548_c0_g2	epa:110239584	46.1	5.5e-32	-	epidermal retinol dehydrogenase 2-like	K15734	all-trans-retinol dehydrogenase (NAD+)	EC:1.1.1.105	epa00830	Retinol metabolism	Metabolism	Metabolism of cofactors and vitamins
TRINITY_DN14550_c0_g2	tru:101070785	92.5	2e-65	NA	NA	NA	NA	NA	NA	NA	NA	NA
TRINITY_DN14556_c0_g1	xla:108720042	55.6	1.4e-07	NA	NA	NA	NA	NA	NA	NA	NA	NA
TRINITY_DN14558_c0_g1	mde:101891283	67.3	1.2e-55	-	cytochrome c oxidase subunit 5A	K02264	cytochrome c oxidase subunit 5a	-	mde00190	Oxidative phosphorylation	Metabolism	Energy metabolism
TRINITY_DN14558_c0_g2	mde:101891283	68.6	1.1e-47	-	cytochrome c oxidase subunit 5A	K02264	cytochrome c oxidase subunit 5a	-	mde00190	Oxidative phosphorylation	Metabolism	Energy metabolism
TRINITY_DN14561_c0_g1	mde:101900881	66.7	2.3e-33	-	acylphosphatase-2	K01512	acylphosphatase	EC:3.6.1.7	mde00620	Pyruvate metabolism	Metabolism	Carbohydrate metabolism
TRINITY_DN14568_c0_g1	tsp:Tsp_04046	35.6	8.6e-20	-	26S proteasome non-ATPase regulatory subunit 1	K03032	26S proteasome regulatory subunit N2	-	tsp03050	Proteasome	Genetic Information Processing	Folding, sorting and degradation
TRINITY_DN14572_c1_g1	nfu:107387520	63.2	6.7e-20	-	neurofibromin-like	K08052	neurofibromin 1	-	nfu04010	MAPK signaling pathway	Environmental Information Processing	Signal transduction
TRINITY_DN14572_c1_g9	mmu:23962	100	1.2e-27	Oasl2	2'-5' oligoadenylate synthetase-like 2	K14608	2'-5'-oligoadenylate synthase-like protein	-	mmu05165	Human papillomavirus infection	Human Diseases	Infectious diseases
TRINITY_DN14573_c0_g1	xla:100036821	61.2	6.6e-22	dbi.S	diazepam binding inhibitor (GABA receptor modulator, acyl-CoA binding protein) S homeolog	K08762	diazepam-binding inhibitor (GABA receptor modulator, acyl-CoA-binding protein)	-	xla03320	PPAR signaling pathway	Organismal Systems	Endocrine system
TRINITY_DN14575_c0_g1	dre:30206	61.6	3.3e-55	tle3a	transducin-like enhancer protein 3-A isoform 1	K04497	groucho	-	dre04310	Wnt signaling pathway	Environmental Information Processing	Signal transduction
TRINITY_DN14575_c0_g1	dre:30206	61.6	3.3e-55	tle3a	transducin-like enhancer protein 3-A isoform 1	K04497	groucho	-	dre04330	Notch signaling pathway	Environmental Information Processing	Signal transduction
TRINITY_DN14576_c0_g1	dgr:Dgri_GH16956	62.9	7.7e-22	NA	NA	NA	NA	NA	NA	NA	NA	NA
TRINITY_DN14578_c0_g1	dan:Dana_GF24802	84.4	3.8e-48	-	uncharacterized protein	K08336	ubiquitin-like protein ATG12	-	dan04068	FoxO signaling pathway	Environmental Information Processing	Signal transduction
TRINITY_DN14578_c0_g1	dan:Dana_GF24802	84.4	3.8e-48	-	uncharacterized protein	K08336	ubiquitin-like protein ATG12	-	dan04140	Autophagy - animal	Cellular Processes	Transport and catabolism
TRINITY_DN14578_c0_g1	dan:Dana_GF24802	84.4	3.8e-48	-	uncharacterized protein	K08336	ubiquitin-like protein ATG12	-	dan04136	Autophagy - other eukaryotes	Cellular Processes	Transport and catabolism
TRINITY_DN14580_c0_g1	nvi:100120806	39.3	5.1e-08	NA	NA	NA	NA	NA	NA	NA	NA	NA
TRINITY_DN14599_c0_g1	aga:AgaP_AGAP002867	59.3	3.4e-37	NA	NA	NA	NA	NA	NA	NA	NA	NA
TRINITY_DN14600_c0_g1	mde:101891779	98.5	1.6e-74	-	protein mago nashi	K12877	protein mago nashi	-	mde03040	Spliceosome	Genetic Information Processing	Transcription
TRINITY_DN14600_c0_g1	mde:101891779	98.5	1.6e-74	-	protein mago nashi	K12877	protein mago nashi	-	mde03013	RNA transport	Genetic Information Processing	Translation
TRINITY_DN14600_c0_g1	mde:101891779	98.5	1.6e-74	-	protein mago nashi	K12877	protein mago nashi	-	mde03015	mRNA surveillance pathway	Genetic Information Processing	Translation
TRINITY_DN14618_c0_g2	dme:Dmel_CG8415	100	5.4e-77	RpS23	ribosomal protein S23, isoform B	K02973	small subunit ribosomal protein S23e	-	dme03010	Ribosome	Genetic Information Processing	Translation
TRINITY_DN14619_c0_g1	mde:101898213	77.2	6.1e-124	NA	NA	NA	NA	NA	NA	NA	NA	NA
TRINITY_DN14625_c0_g1	mmu:268373	100	1.1e-93	Ppia	peptidylprolyl isomerase A	K03767	peptidyl-prolyl cis-trans isomerase A (cyclophilin A)	EC:5.2.1.8	mmu04217	Necroptosis	Cellular Processes	Cell growth and death
TRINITY_DN14631_c0_g1	dan:Dana_GF10072	79.8	2.1e-49	NA	NA	NA	NA	NA	NA	NA	NA	NA
TRINITY_DN14644_c0_g1	mde:101893532	76.1	3.4e-31	NA	NA	NA	NA	NA	NA	NA	NA	NA
TRINITY_DN14657_c0_g1	dvi:Dvir_GJ22789	85.4	4.5e-192	NA	NA	NA	NA	NA	NA	NA	NA	NA
TRINITY_DN14658_c0_g2	pxy:105386959	41.5	4.9e-49	NA	NA	NA	NA	NA	NA	NA	NA	NA
TRINITY_DN14659_c0_g2	lav:100657612	91.5	3.3e-29	-	calmodulin	K02183	calmodulin	-	lav04014	Ras signaling pathway	Environmental Information Processing	Signal transduction
TRINITY_DN14659_c0_g2	lav:100657612	91.5	3.3e-29	-	calmodulin	K02183	calmodulin	-	lav04015	Rap1 signaling pathway	Environmental Information Processing	Signal transduction
TRINITY_DN14659_c0_g2	lav:100657612	91.5	3.3e-29	-	calmodulin	K02183	calmodulin	-	lav04371	Apelin signaling pathway	Environmental Information Processing	Signal transduction
TRINITY_DN14659_c0_g2	lav:100657612	91.5	3.3e-29	-	calmodulin	K02183	calmodulin	-	lav04020	Calcium signaling pathway	Environmental Information Processing	Signal transduction
TRINITY_DN14659_c0_g2	lav:100657612	91.5	3.3e-29	-	calmodulin	K02183	calmodulin	-	lav04070	Phosphatidylinositol signaling system	Environmental Information Processing	Signal transduction
TRINITY_DN14659_c0_g2	lav:100657612	91.5	3.3e-29	-	calmodulin	K02183	calmodulin	-	lav04024	cAMP signaling pathway	Environmental Information Processing	Signal transduction
TRINITY_DN14659_c0_g2	lav:100657612	91.5	3.3e-29	-	calmodulin	K02183	calmodulin	-	lav04022	cGMP - PKG signaling pathway	Environmental Information Processing	Signal transduction
TRINITY_DN14659_c0_g2	lav:100657612	91.5	3.3e-29	-	calmodulin	K02183	calmodulin	-	lav04114	Oocyte meiosis	Cellular Processes	Cell growth and death
TRINITY_DN14659_c0_g2	lav:100657612	91.5	3.3e-29	-	calmodulin	K02183	calmodulin	-	lav04218	Cellular senescence	Cellular Processes	Cell growth and death
TRINITY_DN14659_c0_g2	lav:100657612	91.5	3.3e-29	-	calmodulin	K02183	calmodulin	-	lav04625	C-type lectin receptor signaling pathway	Organismal Systems	Immune system
TRINITY_DN14659_c0_g2	lav:100657612	91.5	3.3e-29	-	calmodulin	K02183	calmodulin	-	lav04910	Insulin signaling pathway	Organismal Systems	Endocrine system
TRINITY_DN14659_c0_g2	lav:100657612	91.5	3.3e-29	-	calmodulin	K02183	calmodulin	-	lav04922	Glucagon signaling pathway	Organismal Systems	Endocrine system
TRINITY_DN14659_c0_g2	lav:100657612	91.5	3.3e-29	-	calmodulin	K02183	calmodulin	-	lav04912	GnRH signaling pathway	Organismal Systems	Endocrine system
TRINITY_DN14659_c0_g2	lav:100657612	91.5	3.3e-29	-	calmodulin	K02183	calmodulin	-	lav04915	Estrogen signaling pathway	Organismal Systems	Endocrine system
TRINITY_DN14659_c0_g2	lav:100657612	91.5	3.3e-29	-	calmodulin	K02183	calmodulin	-	lav04921	Oxytocin signaling pathway	Organismal Systems	Endocrine system
TRINITY_DN14659_c0_g2	lav:100657612	91.5	3.3e-29	-	calmodulin	K02183	calmodulin	-	lav04916	Melanogenesis	Organismal Systems	Endocrine system
TRINITY_DN14659_c0_g2	lav:100657612	91.5	3.3e-29	-	calmodulin	K02183	calmodulin	-	lav04924	Renin secretion	Organismal Systems	Endocrine system
TRINITY_DN14659_c0_g2	lav:100657612	91.5	3.3e-29	-	calmodulin	K02183	calmodulin	-	lav04925	Aldosterone synthesis and secretion	Organismal Systems	Endocrine system
TRINITY_DN14659_c0_g2	lav:100657612	91.5	3.3e-29	-	calmodulin	K02183	calmodulin	-	lav04261	Adrenergic signaling in cardiomyocytes	Organismal Systems	Circulatory system
TRINITY_DN14659_c0_g2	lav:100657612	91.5	3.3e-29	-	calmodulin	K02183	calmodulin	-	lav04270	Vascular smooth muscle contraction	Organismal Systems	Circulatory system
TRINITY_DN14659_c0_g2	lav:100657612	91.5	3.3e-29	-	calmodulin	K02183	calmodulin	-	lav04970	Salivary secretion	Organismal Systems	Digestive system
TRINITY_DN14659_c0_g2	lav:100657612	91.5	3.3e-29	-	calmodulin	K02183	calmodulin	-	lav04971	Gastric acid secretion	Organismal Systems	Digestive system
TRINITY_DN14659_c0_g2	lav:100657612	91.5	3.3e-29	-	calmodulin	K02183	calmodulin	-	lav04728	Dopaminergic synapse	Organismal Systems	Nervous system
TRINITY_DN14659_c0_g2	lav:100657612	91.5	3.3e-29	-	calmodulin	K02183	calmodulin	-	lav04720	Long-term potentiation	Organismal Systems	Nervous system
TRINITY_DN14659_c0_g2	lav:100657612	91.5	3.3e-29	-	calmodulin	K02183	calmodulin	-	lav04722	Neurotrophin signaling pathway	Organismal Systems	Nervous system
TRINITY_DN14659_c0_g2	lav:100657612	91.5	3.3e-29	-	calmodulin	K02183	calmodulin	-	lav04744	Phototransduction	Organismal Systems	Sensory system
TRINITY_DN14659_c0_g2	lav:100657612	91.5	3.3e-29	-	calmodulin	K02183	calmodulin	-	lav04740	Olfactory transduction	Organismal Systems	Sensory system
TRINITY_DN14659_c0_g2	lav:100657612	91.5	3.3e-29	-	calmodulin	K02183	calmodulin	-	lav04750	Inflammatory mediator regulation of TRP channels	Organismal Systems	Sensory system
TRINITY_DN14659_c0_g2	lav:100657612	91.5	3.3e-29	-	calmodulin	K02183	calmodulin	-	lav04713	Circadian entrainment	Organismal Systems	Environmental adaptation
TRINITY_DN14659_c0_g2	lav:100657612	91.5	3.3e-29	-	calmodulin	K02183	calmodulin	-	lav05200	Pathways in cancer	Human Diseases	Cancers
TRINITY_DN14659_c0_g2	lav:100657612	91.5	3.3e-29	-	calmodulin	K02183	calmodulin	-	lav05214	Glioma	Human Diseases	Cancers
TRINITY_DN14659_c0_g2	lav:100657612	91.5	3.3e-29	-	calmodulin	K02183	calmodulin	-	lav05010	Alzheimer disease	Human Diseases	Neurodegenerative diseases
TRINITY_DN14659_c0_g2	lav:100657612	91.5	3.3e-29	-	calmodulin	K02183	calmodulin	-	lav05031	Amphetamine addiction	Human Diseases	Substance dependence
TRINITY_DN14659_c0_g2	lav:100657612	91.5	3.3e-29	-	calmodulin	K02183	calmodulin	-	lav05034	Alcoholism	Human Diseases	Substance dependence
TRINITY_DN14659_c0_g2	lav:100657612	91.5	3.3e-29	-	calmodulin	K02183	calmodulin	-	lav05418	Fluid shear stress and atherosclerosis	Human Diseases	Cardiovascular diseases
TRINITY_DN14659_c0_g2	lav:100657612	91.5	3.3e-29	-	calmodulin	K02183	calmodulin	-	lav05133	Pertussis	Human Diseases	Infectious diseases
TRINITY_DN14659_c0_g2	lav:100657612	91.5	3.3e-29	-	calmodulin	K02183	calmodulin	-	lav05152	Tuberculosis	Human Diseases	Infectious diseases
TRINITY_DN14659_c0_g2	lav:100657612	91.5	3.3e-29	-	calmodulin	K02183	calmodulin	-	lav05163	Human cytomegalovirus infection	Human Diseases	Infectious diseases
TRINITY_DN14659_c0_g2	lav:100657612	91.5	3.3e-29	-	calmodulin	K02183	calmodulin	-	lav05167	Kaposi sarcoma-associated herpesvirus infection	Human Diseases	Infectious diseases
TRINITY_DN14659_c0_g4	dgr:Dgri_GH20573	90.1	5.6e-28	NA	NA	NA	NA	NA	NA	NA	NA	NA
TRINITY_DN14666_c1_g2	bta:524810	60.3	3.2e-162	-	IgM precursor	K06856	immunoglobulin heavy chain	-	bta04064	NF-kappa B signaling pathway	Environmental Information Processing	Signal transduction
TRINITY_DN14666_c1_g2	bta:524810	60.3	3.2e-162	-	IgM precursor	K06856	immunoglobulin heavy chain	-	bta04020	Calcium signaling pathway	Environmental Information Processing	Signal transduction
TRINITY_DN14666_c1_g2	bta:524810	60.3	3.2e-162	-	IgM precursor	K06856	immunoglobulin heavy chain	-	bta04072	Phospholipase D signaling pathway	Environmental Information Processing	Signal transduction
TRINITY_DN14666_c1_g2	bta:524810	60.3	3.2e-162	-	IgM precursor	K06856	immunoglobulin heavy chain	-	bta04151	PI3K-Akt signaling pathway	Environmental Information Processing	Signal transduction
TRINITY_DN14666_c1_g2	bta:524810	60.3	3.2e-162	-	IgM precursor	K06856	immunoglobulin heavy chain	-	bta04145	Phagosome	Cellular Processes	Transport and catabolism
TRINITY_DN14666_c1_g2	bta:524810	60.3	3.2e-162	-	IgM precursor	K06856	immunoglobulin heavy chain	-	bta04640	Hematopoietic cell lineage	Organismal Systems	Immune system
TRINITY_DN14666_c1_g2	bta:524810	60.3	3.2e-162	-	IgM precursor	K06856	immunoglobulin heavy chain	-	bta04650	Natural killer cell mediated cytotoxicity	Organismal Systems	Immune system
TRINITY_DN14666_c1_g2	bta:524810	60.3	3.2e-162	-	IgM precursor	K06856	immunoglobulin heavy chain	-	bta04662	B cell receptor signaling pathway	Organismal Systems	Immune system
TRINITY_DN14666_c1_g2	bta:524810	60.3	3.2e-162	-	IgM precursor	K06856	immunoglobulin heavy chain	-	bta04664	Fc epsilon RI signaling pathway	Organismal Systems	Immune system
TRINITY_DN14666_c1_g2	bta:524810	60.3	3.2e-162	-	IgM precursor	K06856	immunoglobulin heavy chain	-	bta04666	Fc gamma R-mediated phagocytosis	Organismal Systems	Immune system
TRINITY_DN14666_c1_g2	bta:524810	60.3	3.2e-162	-	IgM precursor	K06856	immunoglobulin heavy chain	-	bta04672	Intestinal immune network for IgA production	Organismal Systems	Immune system
TRINITY_DN14666_c1_g2	bta:524810	60.3	3.2e-162	-	IgM precursor	K06856	immunoglobulin heavy chain	-	bta05202	Transcriptional misregulation in cancers	Human Diseases	Cancers
TRINITY_DN14666_c1_g2	bta:524810	60.3	3.2e-162	-	IgM precursor	K06856	immunoglobulin heavy chain	-	bta05310	Asthma	Human Diseases	Immune diseases
TRINITY_DN14666_c1_g2	bta:524810	60.3	3.2e-162	-	IgM precursor	K06856	immunoglobulin heavy chain	-	bta05322	Systemic lupus erythematosus	Human Diseases	Immune diseases
TRINITY_DN14666_c1_g2	bta:524810	60.3	3.2e-162	-	IgM precursor	K06856	immunoglobulin heavy chain	-	bta05323	Rheumatoid arthritis	Human Diseases	Immune diseases
TRINITY_DN14666_c1_g2	bta:524810	60.3	3.2e-162	-	IgM precursor	K06856	immunoglobulin heavy chain	-	bta05320	Autoimmune thyroid disease	Human Diseases	Immune diseases
TRINITY_DN14666_c1_g2	bta:524810	60.3	3.2e-162	-	IgM precursor	K06856	immunoglobulin heavy chain	-	bta05330	Allograft rejection	Human Diseases	Immune diseases
TRINITY_DN14666_c1_g2	bta:524810	60.3	3.2e-162	-	IgM precursor	K06856	immunoglobulin heavy chain	-	bta05340	Primary immunodeficiency	Human Diseases	Immune diseases
TRINITY_DN14666_c1_g2	bta:524810	60.3	3.2e-162	-	IgM precursor	K06856	immunoglobulin heavy chain	-	bta05414	Dilated cardiomyopathy (DCM)	Human Diseases	Cardiovascular diseases
TRINITY_DN14666_c1_g2	bta:524810	60.3	3.2e-162	-	IgM precursor	K06856	immunoglobulin heavy chain	-	bta05416	Viral myocarditis	Human Diseases	Cardiovascular diseases
TRINITY_DN14666_c1_g2	bta:524810	60.3	3.2e-162	-	IgM precursor	K06856	immunoglobulin heavy chain	-	bta05150	Staphylococcus aureus infection	Human Diseases	Infectious diseases
TRINITY_DN14666_c1_g2	bta:524810	60.3	3.2e-162	-	IgM precursor	K06856	immunoglobulin heavy chain	-	bta05152	Tuberculosis	Human Diseases	Infectious diseases
TRINITY_DN14666_c1_g2	bta:524810	60.3	3.2e-162	-	IgM precursor	K06856	immunoglobulin heavy chain	-	bta05162	Measles	Human Diseases	Infectious diseases
TRINITY_DN14666_c1_g2	bta:524810	60.3	3.2e-162	-	IgM precursor	K06856	immunoglobulin heavy chain	-	bta05169	Epstein-Barr virus infection	Human Diseases	Infectious diseases
TRINITY_DN14666_c1_g2	bta:524810	60.3	3.2e-162	-	IgM precursor	K06856	immunoglobulin heavy chain	-	bta05146	Amoebiasis	Human Diseases	Infectious diseases
TRINITY_DN14666_c1_g2	bta:524810	60.3	3.2e-162	-	IgM precursor	K06856	immunoglobulin heavy chain	-	bta05140	Leishmaniasis	Human Diseases	Infectious diseases
TRINITY_DN14666_c1_g2	bta:524810	60.3	3.2e-162	-	IgM precursor	K06856	immunoglobulin heavy chain	-	bta05143	African trypanosomiasis	Human Diseases	Infectious diseases
TRINITY_DN14668_c0_g2	rno:100911515	100	8.7e-148	-	triosephosphate isomerase-like	K01803	triosephosphate isomerase (TIM)	EC:5.3.1.1	rno00010	Glycolysis / Gluconeogenesis	Metabolism	Carbohydrate metabolism
TRINITY_DN14668_c0_g2	rno:100911515	100	8.7e-148	-	triosephosphate isomerase-like	K01803	triosephosphate isomerase (TIM)	EC:5.3.1.1	rno00051	Fructose and mannose metabolism	Metabolism	Carbohydrate metabolism
TRINITY_DN14668_c0_g2	rno:100911515	100	8.7e-148	-	triosephosphate isomerase-like	K01803	triosephosphate isomerase (TIM)	EC:5.3.1.1	rno00562	Inositol phosphate metabolism	Metabolism	Carbohydrate metabolism
TRINITY_DN1466_c0_g1	mde:101899116	61	1.3e-06	NA	NA	NA	NA	NA	NA	NA	NA	NA
TRINITY_DN14670_c0_g1	tca:664385	68.9	1.5e-09	-	alpha-amylase	K01176	alpha-amylase	EC:3.2.1.1	tca00500	Starch and sucrose metabolism	Metabolism	Carbohydrate metabolism
TRINITY_DN14670_c0_g2	mde:101890748	66.2	2.5e-24	-	alpha-amylase-related protein	K01176	alpha-amylase	EC:3.2.1.1	mde00500	Starch and sucrose metabolism	Metabolism	Carbohydrate metabolism
TRINITY_DN14673_c0_g1	dvi:Dvir_GJ23236	72.4	2.7e-61	-	uncharacterized protein	K02963	small subunit ribosomal protein S18	-	dvi03010	Ribosome	Genetic Information Processing	Translation
TRINITY_DN14674_c0_g1	mde:101896656	72.9	4.7e-142	-	SUMO-activating enzyme subunit 1	K10684	ubiquitin-like 1-activating enzyme E1 A	EC:6.2.1.45	mde04120	Ubiquitin mediated proteolysis	Genetic Information Processing	Folding, sorting and degradation
TRINITY_DN14677_c0_g1	mmu:56348	100	3e-31	Hsd17b12	hydroxysteroid (17-beta) dehydrogenase 12	K10251	17beta-estradiol 17-dehydrogenase / very-long-chain 3-oxoacyl-CoA reductase	EC:1.1.1.62 1.1.1.330	mmu00062	Fatty acid elongation	Metabolism	Lipid metabolism
TRINITY_DN14677_c0_g1	mmu:56348	100	3e-31	Hsd17b12	hydroxysteroid (17-beta) dehydrogenase 12	K10251	17beta-estradiol 17-dehydrogenase / very-long-chain 3-oxoacyl-CoA reductase	EC:1.1.1.62 1.1.1.330	mmu00140	Steroid hormone biosynthesis	Metabolism	Lipid metabolism
TRINITY_DN14677_c0_g1	mmu:56348	100	3e-31	Hsd17b12	hydroxysteroid (17-beta) dehydrogenase 12	K10251	17beta-estradiol 17-dehydrogenase / very-long-chain 3-oxoacyl-CoA reductase	EC:1.1.1.62 1.1.1.330	mmu01040	Biosynthesis of unsaturated fatty acids	Metabolism	Lipid metabolism
TRINITY_DN14678_c0_g1	myd:102753518	48.4	5e-11	NA	NA	NA	NA	NA	NA	NA	NA	NA
TRINITY_DN14678_c0_g2	pale:102897661	40	4.7e-18	NA	NA	NA	NA	NA	NA	NA	NA	NA
TRINITY_DN14680_c0_g2	dgr:Dgri_GH13860	76	6.7e-30	NA	NA	NA	NA	NA	NA	NA	NA	NA
TRINITY_DN14683_c0_g1	dwi:Dwil_GK16415	70.7	4.8e-09	NA	NA	NA	NA	NA	NA	NA	NA	NA
TRINITY_DN14684_c0_g2	dmo:Dmoj_GI20676	80.6	1.2e-09	NA	NA	NA	NA	NA	NA	NA	NA	NA
TRINITY_DN14689_c0_g1	mde:101893080	95.9	1.5e-108	-	ubiquitin-conjugating enzyme E2-22 kDa	K04649	ubiquitin-conjugating enzyme (huntingtin interacting protein 2)	EC:2.3.2.23	mde04120	Ubiquitin mediated proteolysis	Genetic Information Processing	Folding, sorting and degradation
TRINITY_DN14710_c0_g1	mmu:12945	100	0	Dmbt1	deleted in malignant brain tumors 1	K13912	deleted in malignant brain tumors 1 protein	-	mmu04970	Salivary secretion	Organismal Systems	Digestive system
TRINITY_DN14712_c1_g1	mde:109612329	52	2.8e-25	NA	NA	NA	NA	NA	NA	NA	NA	NA
TRINITY_DN14719_c0_g1	mde:101900422	79.4	1.5e-06	-	serine/threonine-protein phosphatase 2B catalytic subunit 1 isoform X1	K04348	serine/threonine-protein phosphatase 2B catalytic subunit	EC:3.1.3.16	mde04310	Wnt signaling pathway	Environmental Information Processing	Signal transduction
TRINITY_DN14722_c0_g1	cjo:107323303	38.4	1.2e-12	NA	NA	NA	NA	NA	NA	NA	NA	NA
TRINITY_DN14723_c0_g1	mde:101898844	63.4	5.1e-42	NA	NA	NA	NA	NA	NA	NA	NA	NA
TRINITY_DN14728_c0_g1	dsi:Dsimw501_GD13043	79.4	3.2e-44	Dsim_GD13043	GD13043 gene product from transcript GD13043-RA	K12161	ubiquitin related modifier 1	-	dsi04122	Sulfur relay system	Genetic Information Processing	Folding, sorting and degradation
TRINITY_DN14729_c0_g1	mde:101901357	70.8	3.1e-33	-	signal peptidase complex subunit 1	K12946	signal peptidase complex subunit 1	EC:3.4.-.-	mde03060	Protein export	Genetic Information Processing	Folding, sorting and degradation
TRINITY_DN14739_c0_g1	mmu:17449	100	4.7e-185	Mdh1	malate dehydrogenase 1, NAD (soluble)	K00025	malate dehydrogenase	EC:1.1.1.37	mmu00020	Citrate cycle (TCA cycle)	Metabolism	Carbohydrate metabolism
TRINITY_DN14739_c0_g1	mmu:17449	100	4.7e-185	Mdh1	malate dehydrogenase 1, NAD (soluble)	K00025	malate dehydrogenase	EC:1.1.1.37	mmu00620	Pyruvate metabolism	Metabolism	Carbohydrate metabolism
TRINITY_DN14739_c0_g1	mmu:17449	100	4.7e-185	Mdh1	malate dehydrogenase 1, NAD (soluble)	K00025	malate dehydrogenase	EC:1.1.1.37	mmu00630	Glyoxylate and dicarboxylate metabolism	Metabolism	Carbohydrate metabolism
TRINITY_DN14739_c0_g1	mmu:17449	100	4.7e-185	Mdh1	malate dehydrogenase 1, NAD (soluble)	K00025	malate dehydrogenase	EC:1.1.1.37	mmu00270	Cysteine and methionine metabolism	Metabolism	Amino acid metabolism
TRINITY_DN14739_c0_g1	mmu:17449	100	4.7e-185	Mdh1	malate dehydrogenase 1, NAD (soluble)	K00025	malate dehydrogenase	EC:1.1.1.37	mmu04964	Proximal tubule bicarbonate reclamation	Organismal Systems	Excretory system
TRINITY_DN1473_c0_g1	dpo:Dpse_GA11197	91.7	8e-17	NA	NA	NA	NA	NA	NA	NA	NA	NA
TRINITY_DN14744_c0_g1	dya:Dyak_GE14256	83.2	2.3e-71	NA	NA	NA	NA	NA	NA	NA	NA	NA
TRINITY_DN14746_c0_g1	dwi:Dwil_GK21345	73.3	7.5e-30	NA	NA	NA	NA	NA	NA	NA	NA	NA
TRINITY_DN14750_c0_g1	dse:Dsec_GM26020	88.7	3e-80	-	Dsec\GM26020-PA	K14575	AAA family ATPase	-	dse03008	Ribosome biogenesis in eukaryotes	Genetic Information Processing	Translation
TRINITY_DN14751_c0_g1	mde:101895761	68	3e-38	-	trypsin-1-like	K01312	trypsin	EC:3.4.21.4	mde04080	Neuroactive ligand-receptor interaction	Environmental Information Processing	Signaling molecules and interaction
TRINITY_DN14752_c0_g1	mde:101900561	79.6	3.7e-90	-	alpha-amylase A	K01176	alpha-amylase	EC:3.2.1.1	mde00500	Starch and sucrose metabolism	Metabolism	Carbohydrate metabolism
TRINITY_DN14754_c0_g1	sfm:108937223	64.6	6.1e-18	-	cAMP-dependent protein kinase type I-alpha regulatory subunit-like isoform X1	K04739	cAMP-dependent protein kinase regulator	-	sfm04910	Insulin signaling pathway	Organismal Systems	Endocrine system
TRINITY_DN14755_c0_g1	dvi:Dvir_GJ12346	60.8	2.3e-44	NA	NA	NA	NA	NA	NA	NA	NA	NA
TRINITY_DN14756_c0_g1	mde:101898317	60.4	8.1e-103	-	nucleoporin NUP53	K14313	nuclear pore complex protein Nup53	-	mde03013	RNA transport	Genetic Information Processing	Translation
TRINITY_DN14758_c0_g1	mde:101898232	63.5	2.7e-21	-	eukaryotic peptide chain release factor GTP-binding subunit ERF3A	K03267	peptide chain release factor subunit 3	-	mde03015	mRNA surveillance pathway	Genetic Information Processing	Translation
TRINITY_DN14762_c0_g1	mde:101899234	94	1.3e-182	NA	NA	NA	NA	NA	NA	NA	NA	NA
TRINITY_DN14780_c0_g1	ccan:109699192	34.5	1e-07	NA	NA	NA	NA	NA	NA	NA	NA	NA
TRINITY_DN14780_c0_g2	lav:100675175	38.6	1.1e-12	NA	NA	NA	NA	NA	NA	NA	NA	NA
TRINITY_DN14781_c0_g1	dpe:Dper_GL26848	68.2	5.6e-102	NA	NA	NA	NA	NA	NA	NA	NA	NA
TRINITY_DN14785_c0_g1	dya:Dyak_GE19615	68.9	9.6e-93	-	uncharacterized protein	K05287	phosphatidylinositol glycan, class F	EC:2.7.-.-	dya00563	Glycosylphosphatidylinositol(GPI)-anchor biosynthesis	Metabolism	Glycan biosynthesis and metabolism
TRINITY_DN14790_c0_g1	mde:101899690	72.3	1.7e-21	-	ketohexokinase-like	K00846	ketohexokinase	EC:2.7.1.3	mde00051	Fructose and mannose metabolism	Metabolism	Carbohydrate metabolism
TRINITY_DN14795_c0_g1	tmu:101340363	40.2	1e-47	-	epidermal retinol dehydrogenase 2 isoform X1	K15734	all-trans-retinol dehydrogenase (NAD+)	EC:1.1.1.105	tmu00830	Retinol metabolism	Metabolism	Metabolism of cofactors and vitamins
TRINITY_DN14800_c0_g1	dpx:DAPPUDRAFT_48504	33.1	2.1e-16	NA	NA	NA	NA	NA	NA	NA	NA	NA
TRINITY_DN14801_c0_g2	dme:Dmel_CG4574	82.8	6.7e-18	Plc21C	phospholipase C at 21C, isoform D	K05858	phosphatidylinositol phospholipase C, beta	EC:3.1.4.11	dme00562	Inositol phosphate metabolism	Metabolism	Carbohydrate metabolism
TRINITY_DN14801_c0_g2	dme:Dmel_CG4574	82.8	6.7e-18	Plc21C	phospholipase C at 21C, isoform D	K05858	phosphatidylinositol phospholipase C, beta	EC:3.1.4.11	dme04310	Wnt signaling pathway	Environmental Information Processing	Signal transduction
TRINITY_DN14801_c0_g2	dme:Dmel_CG4574	82.8	6.7e-18	Plc21C	phospholipase C at 21C, isoform D	K05858	phosphatidylinositol phospholipase C, beta	EC:3.1.4.11	dme04070	Phosphatidylinositol signaling system	Environmental Information Processing	Signal transduction
TRINITY_DN14801_c0_g2	dme:Dmel_CG4574	82.8	6.7e-18	Plc21C	phospholipase C at 21C, isoform D	K05858	phosphatidylinositol phospholipase C, beta	EC:3.1.4.11	dme04745	Phototransduction - fly	Organismal Systems	Sensory system
TRINITY_DN14801_c0_g2	dme:Dmel_CG4574	82.8	6.7e-18	Plc21C	phospholipase C at 21C, isoform D	K05858	phosphatidylinositol phospholipase C, beta	EC:3.1.4.11	dme04933	AGE-RAGE signaling pathway in diabetic complications	Human Diseases	Endocrine and metabolic diseases
TRINITY_DN14802_c0_g2	mmu:16785	100	2.8e-159	Rpsa	ribosomal protein SA	K02998	small subunit ribosomal protein SAe	-	mmu03010	Ribosome	Genetic Information Processing	Translation
TRINITY_DN14805_c0_g1	mde:105261963	47.3	1.9e-40	-	phosphatidylinositol N-acetylglucosaminyltransferase subunit P	K03861	phosphatidylinositol glycan, class P	-	mde00563	Glycosylphosphatidylinositol(GPI)-anchor biosynthesis	Metabolism	Glycan biosynthesis and metabolism
TRINITY_DN14810_c0_g1	nvl:108567768	36.8	1.5e-13	NA	NA	NA	NA	NA	NA	NA	NA	NA
TRINITY_DN14817_c0_g1	mde:101893754	49	2.6e-07	-	gamma-butyrobetaine dioxygenase	K00471	gamma-butyrobetaine dioxygenase	EC:1.14.11.1	mde00310	Lysine degradation	Metabolism	Amino acid metabolism
TRINITY_DN14822_c0_g4	mde:101900193	61	6.9e-19	NA	NA	NA	NA	NA	NA	NA	NA	NA
TRINITY_DN14835_c0_g1	dan:Dana_GF17957	74.4	4.9e-96	-	uncharacterized protein	K02726	20S proteasome subunit alpha 2	EC:3.4.25.1	dan03050	Proteasome	Genetic Information Processing	Folding, sorting and degradation
TRINITY_DN14837_c0_g1	dsi:Dsimw501_GD15030	51.1	4.5e-17	Dsim_GD15030	GD15030 gene product from transcript GD15030-RA	K01080	phosphatidate phosphatase	EC:3.1.3.4	dsi00561	Glycerolipid metabolism	Metabolism	Lipid metabolism
TRINITY_DN14837_c0_g1	dsi:Dsimw501_GD15030	51.1	4.5e-17	Dsim_GD15030	GD15030 gene product from transcript GD15030-RA	K01080	phosphatidate phosphatase	EC:3.1.3.4	dsi00564	Glycerophospholipid metabolism	Metabolism	Lipid metabolism
TRINITY_DN14837_c0_g1	dsi:Dsimw501_GD15030	51.1	4.5e-17	Dsim_GD15030	GD15030 gene product from transcript GD15030-RA	K01080	phosphatidate phosphatase	EC:3.1.3.4	dsi00565	Ether lipid metabolism	Metabolism	Lipid metabolism
TRINITY_DN14837_c0_g1	dsi:Dsimw501_GD15030	51.1	4.5e-17	Dsim_GD15030	GD15030 gene product from transcript GD15030-RA	K01080	phosphatidate phosphatase	EC:3.1.3.4	dsi00600	Sphingolipid metabolism	Metabolism	Lipid metabolism
TRINITY_DN14839_c0_g1	mde:101893890	93.1	2.1e-80	-	60S ribosomal protein L21	K02889	large subunit ribosomal protein L21e	-	mde03010	Ribosome	Genetic Information Processing	Translation
TRINITY_DN14840_c1_g1	dpx:DAPPUDRAFT_64347	36.2	5.5e-12	NA	NA	NA	NA	NA	NA	NA	NA	NA
TRINITY_DN14856_c0_g1	dwi:Dwil_GK20010	79.7	2.8e-27	NA	NA	NA	NA	NA	NA	NA	NA	NA
TRINITY_DN14856_c0_g2	mde:101893481	80.8	1.8e-29	NA	NA	NA	NA	NA	NA	NA	NA	NA
TRINITY_DN14858_c1_g3	dpe:Dper_GL24681	84.3	1.5e-122	NA	NA	NA	NA	NA	NA	NA	NA	NA
TRINITY_DN14860_c0_g6	dya:Dyak_GE19184	56.8	7.5e-10	NA	NA	NA	NA	NA	NA	NA	NA	NA
TRINITY_DN14863_c0_g1	rno:191576	100	1.6e-25	Tecr	trans-2,3-enoyl-CoA reductase	K10258	very-long-chain enoyl-CoA reductase	EC:1.3.1.93	rno00062	Fatty acid elongation	Metabolism	Lipid metabolism
TRINITY_DN14863_c0_g1	rno:191576	100	1.6e-25	Tecr	trans-2,3-enoyl-CoA reductase	K10258	very-long-chain enoyl-CoA reductase	EC:1.3.1.93	rno01040	Biosynthesis of unsaturated fatty acids	Metabolism	Lipid metabolism
TRINITY_DN14875_c0_g3	mde:101888516	97.8	6.1e-17	NA	NA	NA	NA	NA	NA	NA	NA	NA
TRINITY_DN14879_c0_g3	mde:101899308	50	7.1e-06	NA	NA	NA	NA	NA	NA	NA	NA	NA
TRINITY_DN14882_c0_g1	dan:Dana_GF13335	61	2e-81	-	uncharacterized protein	K01312	trypsin	EC:3.4.21.4	dan04080	Neuroactive ligand-receptor interaction	Environmental Information Processing	Signaling molecules and interaction
TRINITY_DN14883_c0_g1	myi:110454645	44.2	1.2e-22	-	ATP-binding cassette sub-family G member 5-like	K05683	ATP-binding cassette, subfamily G (WHITE), member 5 (sterolin 1)	-	myi02010	ABC transporters	Environmental Information Processing	Membrane transport
TRINITY_DN14884_c0_g1	mde:101899809	58.5	1.1e-63	NA	NA	NA	NA	NA	NA	NA	NA	NA
TRINITY_DN14888_c0_g1	dpa:109533707	40.1	1.2e-66	NA	NA	NA	NA	NA	NA	NA	NA	NA
TRINITY_DN14889_c0_g1	dpo:Dpse_GA18639	89	2.7e-98	NA	NA	NA	NA	NA	NA	NA	NA	NA
TRINITY_DN14892_c0_g1	dpa:109537265	44.8	6.1e-47	-	chitinase-like protein Idgf4	K01183	chitinase	EC:3.2.1.14	dpa00520	Amino sugar and nucleotide sugar metabolism	Metabolism	Carbohydrate metabolism
TRINITY_DN14903_c1_g1	nvi:100120782	55.7	4e-34	NA	NA	NA	NA	NA	NA	NA	NA	NA
TRINITY_DN14906_c0_g1	dwi:Dwil_GK14119	87.6	4.1e-72	NA	NA	NA	NA	NA	NA	NA	NA	NA
TRINITY_DN14911_c0_g1	tsp:Tsp_02446	43.9	1.6e-37	NA	NA	NA	NA	NA	NA	NA	NA	NA
TRINITY_DN14916_c0_g1	dya:Dyak_GE18402	70.3	3.1e-20	NA	NA	NA	NA	NA	NA	NA	NA	NA
TRINITY_DN14921_c0_g1	mde:101900647	71.7	4.5e-76	-	peroxisomal membrane protein 2	K13347	peroxisomal membrane protein 2	-	mde04146	Peroxisome	Cellular Processes	Transport and catabolism
TRINITY_DN14943_c0_g1	mde:101893199	71.7	5.8e-52	-	beta-hexosaminidase subunit beta	K12373	hexosaminidase	EC:3.2.1.52	mde00520	Amino sugar and nucleotide sugar metabolism	Metabolism	Carbohydrate metabolism
TRINITY_DN14943_c0_g1	mde:101893199	71.7	5.8e-52	-	beta-hexosaminidase subunit beta	K12373	hexosaminidase	EC:3.2.1.52	mde00531	Glycosaminoglycan degradation	Metabolism	Glycan biosynthesis and metabolism
TRINITY_DN14943_c0_g1	mde:101893199	71.7	5.8e-52	-	beta-hexosaminidase subunit beta	K12373	hexosaminidase	EC:3.2.1.52	mde00603	Glycosphingolipid biosynthesis - globo and isoglobo series	Metabolism	Glycan biosynthesis and metabolism
TRINITY_DN14943_c0_g1	mde:101893199	71.7	5.8e-52	-	beta-hexosaminidase subunit beta	K12373	hexosaminidase	EC:3.2.1.52	mde00604	Glycosphingolipid biosynthesis - ganglio series	Metabolism	Glycan biosynthesis and metabolism
TRINITY_DN14943_c0_g1	mde:101893199	71.7	5.8e-52	-	beta-hexosaminidase subunit beta	K12373	hexosaminidase	EC:3.2.1.52	mde00511	Other glycan degradation	Metabolism	Glycan biosynthesis and metabolism
TRINITY_DN14943_c0_g1	mde:101893199	71.7	5.8e-52	-	beta-hexosaminidase subunit beta	K12373	hexosaminidase	EC:3.2.1.52	mde04142	Lysosome	Cellular Processes	Transport and catabolism
TRINITY_DN14945_c0_g1	dvi:Dvir_GJ19943	63.7	2.6e-98	NA	NA	NA	NA	NA	NA	NA	NA	NA
TRINITY_DN14946_c0_g1	dan:Dana_GF25126	40.2	1.9e-14	-	uncharacterized protein	K04526	insulin	-	dan04068	FoxO signaling pathway	Environmental Information Processing	Signal transduction
TRINITY_DN14946_c0_g1	dan:Dana_GF25126	40.2	1.9e-14	-	uncharacterized protein	K04526	insulin	-	dan04150	mTOR signaling pathway	Environmental Information Processing	Signal transduction
TRINITY_DN14946_c0_g1	dan:Dana_GF25126	40.2	1.9e-14	-	uncharacterized protein	K04526	insulin	-	dan04140	Autophagy - animal	Cellular Processes	Transport and catabolism
TRINITY_DN14946_c0_g1	dan:Dana_GF25126	40.2	1.9e-14	-	uncharacterized protein	K04526	insulin	-	dan04213	Longevity regulating pathway - multiple species	Organismal Systems	Aging
TRINITY_DN14948_c0_g1	shr:100932876	52.7	3.3e-12	TFPI	tissue factor pathway inhibitor isoform X1	K03909	tissue factor pathway inhibitor	-	shr04610	Complement and coagulation cascades	Organismal Systems	Immune system
TRINITY_DN14949_c0_g1	pxy:105386718	60.6	2.8e-32	NA	NA	NA	NA	NA	NA	NA	NA	NA
TRINITY_DN14953_c0_g1	mde:101899504	62.2	1.3e-24	-	UDP-glucuronosyltransferase isoform X1	K00699	glucuronosyltransferase	EC:2.4.1.17	mde00040	Pentose and glucuronate interconversions	Metabolism	Carbohydrate metabolism
TRINITY_DN14953_c0_g1	mde:101899504	62.2	1.3e-24	-	UDP-glucuronosyltransferase isoform X1	K00699	glucuronosyltransferase	EC:2.4.1.17	mde00053	Ascorbate and aldarate metabolism	Metabolism	Carbohydrate metabolism
TRINITY_DN14953_c0_g1	mde:101899504	62.2	1.3e-24	-	UDP-glucuronosyltransferase isoform X1	K00699	glucuronosyltransferase	EC:2.4.1.17	mde00830	Retinol metabolism	Metabolism	Metabolism of cofactors and vitamins
TRINITY_DN14953_c0_g1	mde:101899504	62.2	1.3e-24	-	UDP-glucuronosyltransferase isoform X1	K00699	glucuronosyltransferase	EC:2.4.1.17	mde00860	Porphyrin and chlorophyll metabolism	Metabolism	Metabolism of cofactors and vitamins
TRINITY_DN14953_c0_g1	mde:101899504	62.2	1.3e-24	-	UDP-glucuronosyltransferase isoform X1	K00699	glucuronosyltransferase	EC:2.4.1.17	mde00980	Metabolism of xenobiotics by cytochrome P450	Metabolism	Xenobiotics biodegradation and metabolism
TRINITY_DN14953_c0_g1	mde:101899504	62.2	1.3e-24	-	UDP-glucuronosyltransferase isoform X1	K00699	glucuronosyltransferase	EC:2.4.1.17	mde00982	Drug metabolism - cytochrome P450	Metabolism	Xenobiotics biodegradation and metabolism
TRINITY_DN14953_c0_g1	mde:101899504	62.2	1.3e-24	-	UDP-glucuronosyltransferase isoform X1	K00699	glucuronosyltransferase	EC:2.4.1.17	mde00983	Drug metabolism - other enzymes	Metabolism	Xenobiotics biodegradation and metabolism
TRINITY_DN14958_c0_g1	mde:101887426	94.1	1.2e-27	-	vang-like protein 2-B	K04510	vang-like	-	mde04310	Wnt signaling pathway	Environmental Information Processing	Signal transduction
TRINITY_DN14959_c0_g1	ame:411240	52.7	1.6e-36	NA	NA	NA	NA	NA	NA	NA	NA	NA
TRINITY_DN14963_c0_g2	dya:Dyak_GE13731	52.6	1.3e-33	-	uncharacterized protein	K00699	glucuronosyltransferase	EC:2.4.1.17	dya00040	Pentose and glucuronate interconversions	Metabolism	Carbohydrate metabolism
TRINITY_DN14963_c0_g2	dya:Dyak_GE13731	52.6	1.3e-33	-	uncharacterized protein	K00699	glucuronosyltransferase	EC:2.4.1.17	dya00053	Ascorbate and aldarate metabolism	Metabolism	Carbohydrate metabolism
TRINITY_DN14963_c0_g2	dya:Dyak_GE13731	52.6	1.3e-33	-	uncharacterized protein	K00699	glucuronosyltransferase	EC:2.4.1.17	dya00830	Retinol metabolism	Metabolism	Metabolism of cofactors and vitamins
TRINITY_DN14963_c0_g2	dya:Dyak_GE13731	52.6	1.3e-33	-	uncharacterized protein	K00699	glucuronosyltransferase	EC:2.4.1.17	dya00860	Porphyrin and chlorophyll metabolism	Metabolism	Metabolism of cofactors and vitamins
TRINITY_DN14963_c0_g2	dya:Dyak_GE13731	52.6	1.3e-33	-	uncharacterized protein	K00699	glucuronosyltransferase	EC:2.4.1.17	dya00980	Metabolism of xenobiotics by cytochrome P450	Metabolism	Xenobiotics biodegradation and metabolism
TRINITY_DN14963_c0_g2	dya:Dyak_GE13731	52.6	1.3e-33	-	uncharacterized protein	K00699	glucuronosyltransferase	EC:2.4.1.17	dya00982	Drug metabolism - cytochrome P450	Metabolism	Xenobiotics biodegradation and metabolism
TRINITY_DN14963_c0_g2	dya:Dyak_GE13731	52.6	1.3e-33	-	uncharacterized protein	K00699	glucuronosyltransferase	EC:2.4.1.17	dya00983	Drug metabolism - other enzymes	Metabolism	Xenobiotics biodegradation and metabolism
TRINITY_DN14965_c0_g4	api:103307953	59.6	2.7e-40	NA	NA	NA	NA	NA	NA	NA	NA	NA
TRINITY_DN14965_c0_g9	acs:103277513	42.3	4.6e-10	NA	NA	NA	NA	NA	NA	NA	NA	NA
TRINITY_DN14966_c1_g3	pgc:109861120	77.4	2.5e-17	-	fatty acid synthase-like	K00665	fatty acid synthase, animal type	EC:2.3.1.85	pgc00061	Fatty acid biosynthesis	Metabolism	Lipid metabolism
TRINITY_DN14967_c0_g2	mde:101890353	87	2.9e-23	-	mitochondrial import receptor subunit TOM7 homolog	K17771	mitochondrial import receptor subunit TOM7	-	mde04137	Mitophagy - animal	Cellular Processes	Transport and catabolism
TRINITY_DN14969_c1_g1	mde:101898662	98.3	5.2e-207	NA	NA	NA	NA	NA	NA	NA	NA	NA
TRINITY_DN14970_c0_g2	mde:101894333	68.1	2e-33	NA	NA	NA	NA	NA	NA	NA	NA	NA
TRINITY_DN14974_c1_g1	nai:NECAME_15447	35.7	3.3e-29	-	oxidoreductase	K03331	L-xylulose reductase	EC:1.1.1.10	nai00040	Pentose and glucuronate interconversions	Metabolism	Carbohydrate metabolism
TRINITY_DN14977_c0_g2	mde:101893575	46	2.5e-40	NA	NA	NA	NA	NA	NA	NA	NA	NA
TRINITY_DN14988_c0_g1	dpo:Dpse_GA27163	47.3	3.9e-29	-	uncharacterized protein	K22203	dopachrome tautomerase	EC:5.3.3.12	dpo00350	Tyrosine metabolism	Metabolism	Amino acid metabolism
TRINITY_DN14991_c0_g1	dse:Dsec_GM15934	60	9.5e-26	-	Dsec\GM15934-PA	K19363	lipopolysaccharide-induced tumor necrosis factor-alpha factor	-	dse04142	Lysosome	Cellular Processes	Transport and catabolism
TRINITY_DN14998_c0_g1	mde:101889549	78.4	1.4e-95	-	60S ribosomal protein L13	K02873	large subunit ribosomal protein L13e	-	mde03010	Ribosome	Genetic Information Processing	Translation
TRINITY_DN15003_c0_g1	dvi:Dvir_GJ15736	88.4	4.3e-60	-	uncharacterized protein	K02954	small subunit ribosomal protein S14	-	dvi03010	Ribosome	Genetic Information Processing	Translation
TRINITY_DN15008_c0_g2	dwi:Dwil_GK13206	63.3	9.4e-26	NA	NA	NA	NA	NA	NA	NA	NA	NA
TRINITY_DN15008_c0_g5	dan:Dana_GF16342	92.9	1.6e-37	NA	NA	NA	NA	NA	NA	NA	NA	NA
TRINITY_DN15016_c0_g2	lcm:106704261	28	9.5e-06	-	uncharacterized LOC106704261	K12354	ectonucleotide pyrophosphatase/phosphodiesterase family member 7	EC:3.1.4.12	lcm00600	Sphingolipid metabolism	Metabolism	Lipid metabolism
TRINITY_DN15024_c0_g1	mde:101896358	67.2	3.6e-87	NA	NA	NA	NA	NA	NA	NA	NA	NA
TRINITY_DN15033_c0_g1	mde:101887555	78.7	1.2e-89	NA	NA	NA	NA	NA	NA	NA	NA	NA
TRINITY_DN15036_c0_g1	dpe:Dper_GL21036	75	1.2e-31	-	GL21036 gene product from transcript GL21036-RA	K02906	large subunit ribosomal protein L3	-	dpe03010	Ribosome	Genetic Information Processing	Translation
TRINITY_DN15037_c0_g2	dvi:Dvir_GJ16022	62.6	1.4e-56	NA	NA	NA	NA	NA	NA	NA	NA	NA
TRINITY_DN15038_c0_g2	dvi:Dvir_GJ23206	83.5	1.1e-105	NA	NA	NA	NA	NA	NA	NA	NA	NA
TRINITY_DN15040_c0_g1	tsp:Tsp_13481	54.5	6.4e-40	NA	NA	NA	NA	NA	NA	NA	NA	NA
TRINITY_DN15042_c0_g1	mde:101889659	77.8	9.1e-10	NA	NA	NA	NA	NA	NA	NA	NA	NA
TRINITY_DN15045_c0_g2	dmo:Dmoj_GI21996	95.7	9.7e-33	NA	NA	NA	NA	NA	NA	NA	NA	NA
TRINITY_DN15046_c0_g1	tsp:Tsp_02455	52.7	2.5e-52	NA	NA	NA	NA	NA	NA	NA	NA	NA
TRINITY_DN15049_c0_g1	dmo:Dmoj_GI10089	54.5	4.6e-12	-	uncharacterized protein	K12874	intron-binding protein aquarius	-	dmo03040	Spliceosome	Genetic Information Processing	Transcription
TRINITY_DN15055_c0_g1	ngi:103746226	100	1.4e-58	-	60S ribosomal protein L36a-like	K02929	large subunit ribosomal protein L44e	-	ngi03010	Ribosome	Genetic Information Processing	Translation
TRINITY_DN15055_c1_g1	dme:Dmel_CG7424	100	8.1e-19	RpL36A	ribosomal protein L36A, isoform B	K02929	large subunit ribosomal protein L44e	-	dme03010	Ribosome	Genetic Information Processing	Translation
TRINITY_DN15055_c1_g2	ame:411515	95.1	1.6e-49	RpL36A	60S ribosomal protein L44	K02929	large subunit ribosomal protein L44e	-	ame03010	Ribosome	Genetic Information Processing	Translation
TRINITY_DN15056_c0_g2	hsa:10383	100	1.2e-262	TUBB4B	tubulin beta 4B class IVb	K07375	tubulin beta	-	hsa04145	Phagosome	Cellular Processes	Transport and catabolism
TRINITY_DN15056_c0_g2	hsa:10383	100	1.2e-262	TUBB4B	tubulin beta 4B class IVb	K07375	tubulin beta	-	hsa04540	Gap junction	Cellular Processes	Cellular community - eukaryotes
TRINITY_DN15056_c0_g2	hsa:10383	100	1.2e-262	TUBB4B	tubulin beta 4B class IVb	K07375	tubulin beta	-	hsa05130	Pathogenic Escherichia coli infection	Human Diseases	Infectious diseases
TRINITY_DN15056_c0_g5	bacu:103012292	99.5	2.7e-101	RPL12	ribosomal protein L12	K02870	large subunit ribosomal protein L12e	-	bacu03010	Ribosome	Genetic Information Processing	Translation
TRINITY_DN15058_c0_g1	der:Dere_GG10681	91.9	2.4e-106	-	uncharacterized protein	K12184	ESCRT-I complex subunit VPS28	-	der04144	Endocytosis	Cellular Processes	Transport and catabolism
TRINITY_DN15058_c0_g2	mmu:98660	100	1.7e-52	Atp1a2	ATPase, Na+/K+ transporting, alpha 2 polypeptide	K01539	sodium/potassium-transporting ATPase subunit alpha	EC:3.6.3.9	mmu04024	cAMP signaling pathway	Environmental Information Processing	Signal transduction
TRINITY_DN15058_c0_g2	mmu:98660	100	1.7e-52	Atp1a2	ATPase, Na+/K+ transporting, alpha 2 polypeptide	K01539	sodium/potassium-transporting ATPase subunit alpha	EC:3.6.3.9	mmu04022	cGMP - PKG signaling pathway	Environmental Information Processing	Signal transduction
TRINITY_DN15058_c0_g2	mmu:98660	100	1.7e-52	Atp1a2	ATPase, Na+/K+ transporting, alpha 2 polypeptide	K01539	sodium/potassium-transporting ATPase subunit alpha	EC:3.6.3.9	mmu04911	Insulin secretion	Organismal Systems	Endocrine system
TRINITY_DN15058_c0_g2	mmu:98660	100	1.7e-52	Atp1a2	ATPase, Na+/K+ transporting, alpha 2 polypeptide	K01539	sodium/potassium-transporting ATPase subunit alpha	EC:3.6.3.9	mmu04918	Thyroid hormone synthesis	Organismal Systems	Endocrine system
TRINITY_DN15058_c0_g2	mmu:98660	100	1.7e-52	Atp1a2	ATPase, Na+/K+ transporting, alpha 2 polypeptide	K01539	sodium/potassium-transporting ATPase subunit alpha	EC:3.6.3.9	mmu04919	Thyroid hormone signaling pathway	Organismal Systems	Endocrine system
TRINITY_DN15058_c0_g2	mmu:98660	100	1.7e-52	Atp1a2	ATPase, Na+/K+ transporting, alpha 2 polypeptide	K01539	sodium/potassium-transporting ATPase subunit alpha	EC:3.6.3.9	mmu04925	Aldosterone synthesis and secretion	Organismal Systems	Endocrine system
TRINITY_DN15058_c0_g2	mmu:98660	100	1.7e-52	Atp1a2	ATPase, Na+/K+ transporting, alpha 2 polypeptide	K01539	sodium/potassium-transporting ATPase subunit alpha	EC:3.6.3.9	mmu04260	Cardiac muscle contraction	Organismal Systems	Circulatory system
TRINITY_DN15058_c0_g2	mmu:98660	100	1.7e-52	Atp1a2	ATPase, Na+/K+ transporting, alpha 2 polypeptide	K01539	sodium/potassium-transporting ATPase subunit alpha	EC:3.6.3.9	mmu04261	Adrenergic signaling in cardiomyocytes	Organismal Systems	Circulatory system
TRINITY_DN15058_c0_g2	mmu:98660	100	1.7e-52	Atp1a2	ATPase, Na+/K+ transporting, alpha 2 polypeptide	K01539	sodium/potassium-transporting ATPase subunit alpha	EC:3.6.3.9	mmu04970	Salivary secretion	Organismal Systems	Digestive system
TRINITY_DN15058_c0_g2	mmu:98660	100	1.7e-52	Atp1a2	ATPase, Na+/K+ transporting, alpha 2 polypeptide	K01539	sodium/potassium-transporting ATPase subunit alpha	EC:3.6.3.9	mmu04971	Gastric acid secretion	Organismal Systems	Digestive system
TRINITY_DN15058_c0_g2	mmu:98660	100	1.7e-52	Atp1a2	ATPase, Na+/K+ transporting, alpha 2 polypeptide	K01539	sodium/potassium-transporting ATPase subunit alpha	EC:3.6.3.9	mmu04972	Pancreatic secretion	Organismal Systems	Digestive system
TRINITY_DN15058_c0_g2	mmu:98660	100	1.7e-52	Atp1a2	ATPase, Na+/K+ transporting, alpha 2 polypeptide	K01539	sodium/potassium-transporting ATPase subunit alpha	EC:3.6.3.9	mmu04976	Bile secretion	Organismal Systems	Digestive system
TRINITY_DN15058_c0_g2	mmu:98660	100	1.7e-52	Atp1a2	ATPase, Na+/K+ transporting, alpha 2 polypeptide	K01539	sodium/potassium-transporting ATPase subunit alpha	EC:3.6.3.9	mmu04973	Carbohydrate digestion and absorption	Organismal Systems	Digestive system
TRINITY_DN15058_c0_g2	mmu:98660	100	1.7e-52	Atp1a2	ATPase, Na+/K+ transporting, alpha 2 polypeptide	K01539	sodium/potassium-transporting ATPase subunit alpha	EC:3.6.3.9	mmu04974	Protein digestion and absorption	Organismal Systems	Digestive system
TRINITY_DN15058_c0_g2	mmu:98660	100	1.7e-52	Atp1a2	ATPase, Na+/K+ transporting, alpha 2 polypeptide	K01539	sodium/potassium-transporting ATPase subunit alpha	EC:3.6.3.9	mmu04978	Mineral absorption	Organismal Systems	Digestive system
TRINITY_DN15058_c0_g2	mmu:98660	100	1.7e-52	Atp1a2	ATPase, Na+/K+ transporting, alpha 2 polypeptide	K01539	sodium/potassium-transporting ATPase subunit alpha	EC:3.6.3.9	mmu04960	Aldosterone-regulated sodium reabsorption	Organismal Systems	Excretory system
TRINITY_DN15058_c0_g2	mmu:98660	100	1.7e-52	Atp1a2	ATPase, Na+/K+ transporting, alpha 2 polypeptide	K01539	sodium/potassium-transporting ATPase subunit alpha	EC:3.6.3.9	mmu04961	Endocrine and other factor-regulated calcium reabsorption	Organismal Systems	Excretory system
TRINITY_DN15058_c0_g2	mmu:98660	100	1.7e-52	Atp1a2	ATPase, Na+/K+ transporting, alpha 2 polypeptide	K01539	sodium/potassium-transporting ATPase subunit alpha	EC:3.6.3.9	mmu04964	Proximal tubule bicarbonate reclamation	Organismal Systems	Excretory system
TRINITY_DN15058_c0_g3	mmu:11928	100	0	Atp1a1	ATPase, Na+/K+ transporting, alpha 1 polypeptide	K01539	sodium/potassium-transporting ATPase subunit alpha	EC:3.6.3.9	mmu04024	cAMP signaling pathway	Environmental Information Processing	Signal transduction
TRINITY_DN15058_c0_g3	mmu:11928	100	0	Atp1a1	ATPase, Na+/K+ transporting, alpha 1 polypeptide	K01539	sodium/potassium-transporting ATPase subunit alpha	EC:3.6.3.9	mmu04022	cGMP - PKG signaling pathway	Environmental Information Processing	Signal transduction
TRINITY_DN15058_c0_g3	mmu:11928	100	0	Atp1a1	ATPase, Na+/K+ transporting, alpha 1 polypeptide	K01539	sodium/potassium-transporting ATPase subunit alpha	EC:3.6.3.9	mmu04911	Insulin secretion	Organismal Systems	Endocrine system
TRINITY_DN15058_c0_g3	mmu:11928	100	0	Atp1a1	ATPase, Na+/K+ transporting, alpha 1 polypeptide	K01539	sodium/potassium-transporting ATPase subunit alpha	EC:3.6.3.9	mmu04918	Thyroid hormone synthesis	Organismal Systems	Endocrine system
TRINITY_DN15058_c0_g3	mmu:11928	100	0	Atp1a1	ATPase, Na+/K+ transporting, alpha 1 polypeptide	K01539	sodium/potassium-transporting ATPase subunit alpha	EC:3.6.3.9	mmu04919	Thyroid hormone signaling pathway	Organismal Systems	Endocrine system
TRINITY_DN15058_c0_g3	mmu:11928	100	0	Atp1a1	ATPase, Na+/K+ transporting, alpha 1 polypeptide	K01539	sodium/potassium-transporting ATPase subunit alpha	EC:3.6.3.9	mmu04925	Aldosterone synthesis and secretion	Organismal Systems	Endocrine system
TRINITY_DN15058_c0_g3	mmu:11928	100	0	Atp1a1	ATPase, Na+/K+ transporting, alpha 1 polypeptide	K01539	sodium/potassium-transporting ATPase subunit alpha	EC:3.6.3.9	mmu04260	Cardiac muscle contraction	Organismal Systems	Circulatory system
TRINITY_DN15058_c0_g3	mmu:11928	100	0	Atp1a1	ATPase, Na+/K+ transporting, alpha 1 polypeptide	K01539	sodium/potassium-transporting ATPase subunit alpha	EC:3.6.3.9	mmu04261	Adrenergic signaling in cardiomyocytes	Organismal Systems	Circulatory system
TRINITY_DN15058_c0_g3	mmu:11928	100	0	Atp1a1	ATPase, Na+/K+ transporting, alpha 1 polypeptide	K01539	sodium/potassium-transporting ATPase subunit alpha	EC:3.6.3.9	mmu04970	Salivary secretion	Organismal Systems	Digestive system
TRINITY_DN15058_c0_g3	mmu:11928	100	0	Atp1a1	ATPase, Na+/K+ transporting, alpha 1 polypeptide	K01539	sodium/potassium-transporting ATPase subunit alpha	EC:3.6.3.9	mmu04971	Gastric acid secretion	Organismal Systems	Digestive system
TRINITY_DN15058_c0_g3	mmu:11928	100	0	Atp1a1	ATPase, Na+/K+ transporting, alpha 1 polypeptide	K01539	sodium/potassium-transporting ATPase subunit alpha	EC:3.6.3.9	mmu04972	Pancreatic secretion	Organismal Systems	Digestive system
TRINITY_DN15058_c0_g3	mmu:11928	100	0	Atp1a1	ATPase, Na+/K+ transporting, alpha 1 polypeptide	K01539	sodium/potassium-transporting ATPase subunit alpha	EC:3.6.3.9	mmu04976	Bile secretion	Organismal Systems	Digestive system
TRINITY_DN15058_c0_g3	mmu:11928	100	0	Atp1a1	ATPase, Na+/K+ transporting, alpha 1 polypeptide	K01539	sodium/potassium-transporting ATPase subunit alpha	EC:3.6.3.9	mmu04973	Carbohydrate digestion and absorption	Organismal Systems	Digestive system
TRINITY_DN15058_c0_g3	mmu:11928	100	0	Atp1a1	ATPase, Na+/K+ transporting, alpha 1 polypeptide	K01539	sodium/potassium-transporting ATPase subunit alpha	EC:3.6.3.9	mmu04974	Protein digestion and absorption	Organismal Systems	Digestive system
TRINITY_DN15058_c0_g3	mmu:11928	100	0	Atp1a1	ATPase, Na+/K+ transporting, alpha 1 polypeptide	K01539	sodium/potassium-transporting ATPase subunit alpha	EC:3.6.3.9	mmu04978	Mineral absorption	Organismal Systems	Digestive system
TRINITY_DN15058_c0_g3	mmu:11928	100	0	Atp1a1	ATPase, Na+/K+ transporting, alpha 1 polypeptide	K01539	sodium/potassium-transporting ATPase subunit alpha	EC:3.6.3.9	mmu04960	Aldosterone-regulated sodium reabsorption	Organismal Systems	Excretory system
TRINITY_DN15058_c0_g3	mmu:11928	100	0	Atp1a1	ATPase, Na+/K+ transporting, alpha 1 polypeptide	K01539	sodium/potassium-transporting ATPase subunit alpha	EC:3.6.3.9	mmu04961	Endocrine and other factor-regulated calcium reabsorption	Organismal Systems	Excretory system
TRINITY_DN15058_c0_g3	mmu:11928	100	0	Atp1a1	ATPase, Na+/K+ transporting, alpha 1 polypeptide	K01539	sodium/potassium-transporting ATPase subunit alpha	EC:3.6.3.9	mmu04964	Proximal tubule bicarbonate reclamation	Organismal Systems	Excretory system
TRINITY_DN15058_c0_g4	mmu:98660	100	6.5e-48	Atp1a2	ATPase, Na+/K+ transporting, alpha 2 polypeptide	K01539	sodium/potassium-transporting ATPase subunit alpha	EC:3.6.3.9	mmu04024	cAMP signaling pathway	Environmental Information Processing	Signal transduction
TRINITY_DN15058_c0_g4	mmu:98660	100	6.5e-48	Atp1a2	ATPase, Na+/K+ transporting, alpha 2 polypeptide	K01539	sodium/potassium-transporting ATPase subunit alpha	EC:3.6.3.9	mmu04022	cGMP - PKG signaling pathway	Environmental Information Processing	Signal transduction
TRINITY_DN15058_c0_g4	mmu:98660	100	6.5e-48	Atp1a2	ATPase, Na+/K+ transporting, alpha 2 polypeptide	K01539	sodium/potassium-transporting ATPase subunit alpha	EC:3.6.3.9	mmu04911	Insulin secretion	Organismal Systems	Endocrine system
TRINITY_DN15058_c0_g4	mmu:98660	100	6.5e-48	Atp1a2	ATPase, Na+/K+ transporting, alpha 2 polypeptide	K01539	sodium/potassium-transporting ATPase subunit alpha	EC:3.6.3.9	mmu04918	Thyroid hormone synthesis	Organismal Systems	Endocrine system
TRINITY_DN15058_c0_g4	mmu:98660	100	6.5e-48	Atp1a2	ATPase, Na+/K+ transporting, alpha 2 polypeptide	K01539	sodium/potassium-transporting ATPase subunit alpha	EC:3.6.3.9	mmu04919	Thyroid hormone signaling pathway	Organismal Systems	Endocrine system
TRINITY_DN15058_c0_g4	mmu:98660	100	6.5e-48	Atp1a2	ATPase, Na+/K+ transporting, alpha 2 polypeptide	K01539	sodium/potassium-transporting ATPase subunit alpha	EC:3.6.3.9	mmu04925	Aldosterone synthesis and secretion	Organismal Systems	Endocrine system
TRINITY_DN15058_c0_g4	mmu:98660	100	6.5e-48	Atp1a2	ATPase, Na+/K+ transporting, alpha 2 polypeptide	K01539	sodium/potassium-transporting ATPase subunit alpha	EC:3.6.3.9	mmu04260	Cardiac muscle contraction	Organismal Systems	Circulatory system
TRINITY_DN15058_c0_g4	mmu:98660	100	6.5e-48	Atp1a2	ATPase, Na+/K+ transporting, alpha 2 polypeptide	K01539	sodium/potassium-transporting ATPase subunit alpha	EC:3.6.3.9	mmu04261	Adrenergic signaling in cardiomyocytes	Organismal Systems	Circulatory system
TRINITY_DN15058_c0_g4	mmu:98660	100	6.5e-48	Atp1a2	ATPase, Na+/K+ transporting, alpha 2 polypeptide	K01539	sodium/potassium-transporting ATPase subunit alpha	EC:3.6.3.9	mmu04970	Salivary secretion	Organismal Systems	Digestive system
TRINITY_DN15058_c0_g4	mmu:98660	100	6.5e-48	Atp1a2	ATPase, Na+/K+ transporting, alpha 2 polypeptide	K01539	sodium/potassium-transporting ATPase subunit alpha	EC:3.6.3.9	mmu04971	Gastric acid secretion	Organismal Systems	Digestive system
TRINITY_DN15058_c0_g4	mmu:98660	100	6.5e-48	Atp1a2	ATPase, Na+/K+ transporting, alpha 2 polypeptide	K01539	sodium/potassium-transporting ATPase subunit alpha	EC:3.6.3.9	mmu04972	Pancreatic secretion	Organismal Systems	Digestive system
TRINITY_DN15058_c0_g4	mmu:98660	100	6.5e-48	Atp1a2	ATPase, Na+/K+ transporting, alpha 2 polypeptide	K01539	sodium/potassium-transporting ATPase subunit alpha	EC:3.6.3.9	mmu04976	Bile secretion	Organismal Systems	Digestive system
TRINITY_DN15058_c0_g4	mmu:98660	100	6.5e-48	Atp1a2	ATPase, Na+/K+ transporting, alpha 2 polypeptide	K01539	sodium/potassium-transporting ATPase subunit alpha	EC:3.6.3.9	mmu04973	Carbohydrate digestion and absorption	Organismal Systems	Digestive system
TRINITY_DN15058_c0_g4	mmu:98660	100	6.5e-48	Atp1a2	ATPase, Na+/K+ transporting, alpha 2 polypeptide	K01539	sodium/potassium-transporting ATPase subunit alpha	EC:3.6.3.9	mmu04974	Protein digestion and absorption	Organismal Systems	Digestive system
TRINITY_DN15058_c0_g4	mmu:98660	100	6.5e-48	Atp1a2	ATPase, Na+/K+ transporting, alpha 2 polypeptide	K01539	sodium/potassium-transporting ATPase subunit alpha	EC:3.6.3.9	mmu04978	Mineral absorption	Organismal Systems	Digestive system
TRINITY_DN15058_c0_g4	mmu:98660	100	6.5e-48	Atp1a2	ATPase, Na+/K+ transporting, alpha 2 polypeptide	K01539	sodium/potassium-transporting ATPase subunit alpha	EC:3.6.3.9	mmu04960	Aldosterone-regulated sodium reabsorption	Organismal Systems	Excretory system
TRINITY_DN15058_c0_g4	mmu:98660	100	6.5e-48	Atp1a2	ATPase, Na+/K+ transporting, alpha 2 polypeptide	K01539	sodium/potassium-transporting ATPase subunit alpha	EC:3.6.3.9	mmu04961	Endocrine and other factor-regulated calcium reabsorption	Organismal Systems	Excretory system
TRINITY_DN15058_c0_g4	mmu:98660	100	6.5e-48	Atp1a2	ATPase, Na+/K+ transporting, alpha 2 polypeptide	K01539	sodium/potassium-transporting ATPase subunit alpha	EC:3.6.3.9	mmu04964	Proximal tubule bicarbonate reclamation	Organismal Systems	Excretory system
TRINITY_DN15058_c0_g5	mmu:98660	100	1.3e-94	Atp1a2	ATPase, Na+/K+ transporting, alpha 2 polypeptide	K01539	sodium/potassium-transporting ATPase subunit alpha	EC:3.6.3.9	mmu04024	cAMP signaling pathway	Environmental Information Processing	Signal transduction
TRINITY_DN15058_c0_g5	mmu:98660	100	1.3e-94	Atp1a2	ATPase, Na+/K+ transporting, alpha 2 polypeptide	K01539	sodium/potassium-transporting ATPase subunit alpha	EC:3.6.3.9	mmu04022	cGMP - PKG signaling pathway	Environmental Information Processing	Signal transduction
TRINITY_DN15058_c0_g5	mmu:98660	100	1.3e-94	Atp1a2	ATPase, Na+/K+ transporting, alpha 2 polypeptide	K01539	sodium/potassium-transporting ATPase subunit alpha	EC:3.6.3.9	mmu04911	Insulin secretion	Organismal Systems	Endocrine system
TRINITY_DN15058_c0_g5	mmu:98660	100	1.3e-94	Atp1a2	ATPase, Na+/K+ transporting, alpha 2 polypeptide	K01539	sodium/potassium-transporting ATPase subunit alpha	EC:3.6.3.9	mmu04918	Thyroid hormone synthesis	Organismal Systems	Endocrine system
TRINITY_DN15058_c0_g5	mmu:98660	100	1.3e-94	Atp1a2	ATPase, Na+/K+ transporting, alpha 2 polypeptide	K01539	sodium/potassium-transporting ATPase subunit alpha	EC:3.6.3.9	mmu04919	Thyroid hormone signaling pathway	Organismal Systems	Endocrine system
TRINITY_DN15058_c0_g5	mmu:98660	100	1.3e-94	Atp1a2	ATPase, Na+/K+ transporting, alpha 2 polypeptide	K01539	sodium/potassium-transporting ATPase subunit alpha	EC:3.6.3.9	mmu04925	Aldosterone synthesis and secretion	Organismal Systems	Endocrine system
TRINITY_DN15058_c0_g5	mmu:98660	100	1.3e-94	Atp1a2	ATPase, Na+/K+ transporting, alpha 2 polypeptide	K01539	sodium/potassium-transporting ATPase subunit alpha	EC:3.6.3.9	mmu04260	Cardiac muscle contraction	Organismal Systems	Circulatory system
TRINITY_DN15058_c0_g5	mmu:98660	100	1.3e-94	Atp1a2	ATPase, Na+/K+ transporting, alpha 2 polypeptide	K01539	sodium/potassium-transporting ATPase subunit alpha	EC:3.6.3.9	mmu04261	Adrenergic signaling in cardiomyocytes	Organismal Systems	Circulatory system
TRINITY_DN15058_c0_g5	mmu:98660	100	1.3e-94	Atp1a2	ATPase, Na+/K+ transporting, alpha 2 polypeptide	K01539	sodium/potassium-transporting ATPase subunit alpha	EC:3.6.3.9	mmu04970	Salivary secretion	Organismal Systems	Digestive system
TRINITY_DN15058_c0_g5	mmu:98660	100	1.3e-94	Atp1a2	ATPase, Na+/K+ transporting, alpha 2 polypeptide	K01539	sodium/potassium-transporting ATPase subunit alpha	EC:3.6.3.9	mmu04971	Gastric acid secretion	Organismal Systems	Digestive system
TRINITY_DN15058_c0_g5	mmu:98660	100	1.3e-94	Atp1a2	ATPase, Na+/K+ transporting, alpha 2 polypeptide	K01539	sodium/potassium-transporting ATPase subunit alpha	EC:3.6.3.9	mmu04972	Pancreatic secretion	Organismal Systems	Digestive system
TRINITY_DN15058_c0_g5	mmu:98660	100	1.3e-94	Atp1a2	ATPase, Na+/K+ transporting, alpha 2 polypeptide	K01539	sodium/potassium-transporting ATPase subunit alpha	EC:3.6.3.9	mmu04976	Bile secretion	Organismal Systems	Digestive system
TRINITY_DN15058_c0_g5	mmu:98660	100	1.3e-94	Atp1a2	ATPase, Na+/K+ transporting, alpha 2 polypeptide	K01539	sodium/potassium-transporting ATPase subunit alpha	EC:3.6.3.9	mmu04973	Carbohydrate digestion and absorption	Organismal Systems	Digestive system
TRINITY_DN15058_c0_g5	mmu:98660	100	1.3e-94	Atp1a2	ATPase, Na+/K+ transporting, alpha 2 polypeptide	K01539	sodium/potassium-transporting ATPase subunit alpha	EC:3.6.3.9	mmu04974	Protein digestion and absorption	Organismal Systems	Digestive system
TRINITY_DN15058_c0_g5	mmu:98660	100	1.3e-94	Atp1a2	ATPase, Na+/K+ transporting, alpha 2 polypeptide	K01539	sodium/potassium-transporting ATPase subunit alpha	EC:3.6.3.9	mmu04978	Mineral absorption	Organismal Systems	Digestive system
TRINITY_DN15058_c0_g5	mmu:98660	100	1.3e-94	Atp1a2	ATPase, Na+/K+ transporting, alpha 2 polypeptide	K01539	sodium/potassium-transporting ATPase subunit alpha	EC:3.6.3.9	mmu04960	Aldosterone-regulated sodium reabsorption	Organismal Systems	Excretory system
TRINITY_DN15058_c0_g5	mmu:98660	100	1.3e-94	Atp1a2	ATPase, Na+/K+ transporting, alpha 2 polypeptide	K01539	sodium/potassium-transporting ATPase subunit alpha	EC:3.6.3.9	mmu04961	Endocrine and other factor-regulated calcium reabsorption	Organismal Systems	Excretory system
TRINITY_DN15058_c0_g5	mmu:98660	100	1.3e-94	Atp1a2	ATPase, Na+/K+ transporting, alpha 2 polypeptide	K01539	sodium/potassium-transporting ATPase subunit alpha	EC:3.6.3.9	mmu04964	Proximal tubule bicarbonate reclamation	Organismal Systems	Excretory system
TRINITY_DN15058_c0_g6	hsa:476	100	1.7e-32	ATP1A1	ATPase Na+/K+ transporting subunit alpha 1	K01539	sodium/potassium-transporting ATPase subunit alpha	EC:3.6.3.9	hsa04024	cAMP signaling pathway	Environmental Information Processing	Signal transduction
TRINITY_DN15058_c0_g6	hsa:476	100	1.7e-32	ATP1A1	ATPase Na+/K+ transporting subunit alpha 1	K01539	sodium/potassium-transporting ATPase subunit alpha	EC:3.6.3.9	hsa04022	cGMP - PKG signaling pathway	Environmental Information Processing	Signal transduction
TRINITY_DN15058_c0_g6	hsa:476	100	1.7e-32	ATP1A1	ATPase Na+/K+ transporting subunit alpha 1	K01539	sodium/potassium-transporting ATPase subunit alpha	EC:3.6.3.9	hsa04911	Insulin secretion	Organismal Systems	Endocrine system
TRINITY_DN15058_c0_g6	hsa:476	100	1.7e-32	ATP1A1	ATPase Na+/K+ transporting subunit alpha 1	K01539	sodium/potassium-transporting ATPase subunit alpha	EC:3.6.3.9	hsa04918	Thyroid hormone synthesis	Organismal Systems	Endocrine system
TRINITY_DN15058_c0_g6	hsa:476	100	1.7e-32	ATP1A1	ATPase Na+/K+ transporting subunit alpha 1	K01539	sodium/potassium-transporting ATPase subunit alpha	EC:3.6.3.9	hsa04919	Thyroid hormone signaling pathway	Organismal Systems	Endocrine system
TRINITY_DN15058_c0_g6	hsa:476	100	1.7e-32	ATP1A1	ATPase Na+/K+ transporting subunit alpha 1	K01539	sodium/potassium-transporting ATPase subunit alpha	EC:3.6.3.9	hsa04925	Aldosterone synthesis and secretion	Organismal Systems	Endocrine system
TRINITY_DN15058_c0_g6	hsa:476	100	1.7e-32	ATP1A1	ATPase Na+/K+ transporting subunit alpha 1	K01539	sodium/potassium-transporting ATPase subunit alpha	EC:3.6.3.9	hsa04260	Cardiac muscle contraction	Organismal Systems	Circulatory system
TRINITY_DN15058_c0_g6	hsa:476	100	1.7e-32	ATP1A1	ATPase Na+/K+ transporting subunit alpha 1	K01539	sodium/potassium-transporting ATPase subunit alpha	EC:3.6.3.9	hsa04261	Adrenergic signaling in cardiomyocytes	Organismal Systems	Circulatory system
TRINITY_DN15058_c0_g6	hsa:476	100	1.7e-32	ATP1A1	ATPase Na+/K+ transporting subunit alpha 1	K01539	sodium/potassium-transporting ATPase subunit alpha	EC:3.6.3.9	hsa04970	Salivary secretion	Organismal Systems	Digestive system
TRINITY_DN15058_c0_g6	hsa:476	100	1.7e-32	ATP1A1	ATPase Na+/K+ transporting subunit alpha 1	K01539	sodium/potassium-transporting ATPase subunit alpha	EC:3.6.3.9	hsa04971	Gastric acid secretion	Organismal Systems	Digestive system
TRINITY_DN15058_c0_g6	hsa:476	100	1.7e-32	ATP1A1	ATPase Na+/K+ transporting subunit alpha 1	K01539	sodium/potassium-transporting ATPase subunit alpha	EC:3.6.3.9	hsa04972	Pancreatic secretion	Organismal Systems	Digestive system
TRINITY_DN15058_c0_g6	hsa:476	100	1.7e-32	ATP1A1	ATPase Na+/K+ transporting subunit alpha 1	K01539	sodium/potassium-transporting ATPase subunit alpha	EC:3.6.3.9	hsa04976	Bile secretion	Organismal Systems	Digestive system
TRINITY_DN15058_c0_g6	hsa:476	100	1.7e-32	ATP1A1	ATPase Na+/K+ transporting subunit alpha 1	K01539	sodium/potassium-transporting ATPase subunit alpha	EC:3.6.3.9	hsa04973	Carbohydrate digestion and absorption	Organismal Systems	Digestive system
TRINITY_DN15058_c0_g6	hsa:476	100	1.7e-32	ATP1A1	ATPase Na+/K+ transporting subunit alpha 1	K01539	sodium/potassium-transporting ATPase subunit alpha	EC:3.6.3.9	hsa04974	Protein digestion and absorption	Organismal Systems	Digestive system
TRINITY_DN15058_c0_g6	hsa:476	100	1.7e-32	ATP1A1	ATPase Na+/K+ transporting subunit alpha 1	K01539	sodium/potassium-transporting ATPase subunit alpha	EC:3.6.3.9	hsa04978	Mineral absorption	Organismal Systems	Digestive system
TRINITY_DN15058_c0_g6	hsa:476	100	1.7e-32	ATP1A1	ATPase Na+/K+ transporting subunit alpha 1	K01539	sodium/potassium-transporting ATPase subunit alpha	EC:3.6.3.9	hsa04960	Aldosterone-regulated sodium reabsorption	Organismal Systems	Excretory system
TRINITY_DN15058_c0_g6	hsa:476	100	1.7e-32	ATP1A1	ATPase Na+/K+ transporting subunit alpha 1	K01539	sodium/potassium-transporting ATPase subunit alpha	EC:3.6.3.9	hsa04961	Endocrine and other factor-regulated calcium reabsorption	Organismal Systems	Excretory system
TRINITY_DN15058_c0_g6	hsa:476	100	1.7e-32	ATP1A1	ATPase Na+/K+ transporting subunit alpha 1	K01539	sodium/potassium-transporting ATPase subunit alpha	EC:3.6.3.9	hsa04964	Proximal tubule bicarbonate reclamation	Organismal Systems	Excretory system
TRINITY_DN15058_c0_g7	hsa:477	100	9.6e-44	ATP1A2	ATPase Na+/K+ transporting subunit alpha 2	K01539	sodium/potassium-transporting ATPase subunit alpha	EC:3.6.3.9	hsa04024	cAMP signaling pathway	Environmental Information Processing	Signal transduction
TRINITY_DN15058_c0_g7	hsa:477	100	9.6e-44	ATP1A2	ATPase Na+/K+ transporting subunit alpha 2	K01539	sodium/potassium-transporting ATPase subunit alpha	EC:3.6.3.9	hsa04022	cGMP - PKG signaling pathway	Environmental Information Processing	Signal transduction
TRINITY_DN15058_c0_g7	hsa:477	100	9.6e-44	ATP1A2	ATPase Na+/K+ transporting subunit alpha 2	K01539	sodium/potassium-transporting ATPase subunit alpha	EC:3.6.3.9	hsa04911	Insulin secretion	Organismal Systems	Endocrine system
TRINITY_DN15058_c0_g7	hsa:477	100	9.6e-44	ATP1A2	ATPase Na+/K+ transporting subunit alpha 2	K01539	sodium/potassium-transporting ATPase subunit alpha	EC:3.6.3.9	hsa04918	Thyroid hormone synthesis	Organismal Systems	Endocrine system
TRINITY_DN15058_c0_g7	hsa:477	100	9.6e-44	ATP1A2	ATPase Na+/K+ transporting subunit alpha 2	K01539	sodium/potassium-transporting ATPase subunit alpha	EC:3.6.3.9	hsa04919	Thyroid hormone signaling pathway	Organismal Systems	Endocrine system
TRINITY_DN15058_c0_g7	hsa:477	100	9.6e-44	ATP1A2	ATPase Na+/K+ transporting subunit alpha 2	K01539	sodium/potassium-transporting ATPase subunit alpha	EC:3.6.3.9	hsa04925	Aldosterone synthesis and secretion	Organismal Systems	Endocrine system
TRINITY_DN15058_c0_g7	hsa:477	100	9.6e-44	ATP1A2	ATPase Na+/K+ transporting subunit alpha 2	K01539	sodium/potassium-transporting ATPase subunit alpha	EC:3.6.3.9	hsa04260	Cardiac muscle contraction	Organismal Systems	Circulatory system
TRINITY_DN15058_c0_g7	hsa:477	100	9.6e-44	ATP1A2	ATPase Na+/K+ transporting subunit alpha 2	K01539	sodium/potassium-transporting ATPase subunit alpha	EC:3.6.3.9	hsa04261	Adrenergic signaling in cardiomyocytes	Organismal Systems	Circulatory system
TRINITY_DN15058_c0_g7	hsa:477	100	9.6e-44	ATP1A2	ATPase Na+/K+ transporting subunit alpha 2	K01539	sodium/potassium-transporting ATPase subunit alpha	EC:3.6.3.9	hsa04970	Salivary secretion	Organismal Systems	Digestive system
TRINITY_DN15058_c0_g7	hsa:477	100	9.6e-44	ATP1A2	ATPase Na+/K+ transporting subunit alpha 2	K01539	sodium/potassium-transporting ATPase subunit alpha	EC:3.6.3.9	hsa04971	Gastric acid secretion	Organismal Systems	Digestive system
TRINITY_DN15058_c0_g7	hsa:477	100	9.6e-44	ATP1A2	ATPase Na+/K+ transporting subunit alpha 2	K01539	sodium/potassium-transporting ATPase subunit alpha	EC:3.6.3.9	hsa04972	Pancreatic secretion	Organismal Systems	Digestive system
TRINITY_DN15058_c0_g7	hsa:477	100	9.6e-44	ATP1A2	ATPase Na+/K+ transporting subunit alpha 2	K01539	sodium/potassium-transporting ATPase subunit alpha	EC:3.6.3.9	hsa04976	Bile secretion	Organismal Systems	Digestive system
TRINITY_DN15058_c0_g7	hsa:477	100	9.6e-44	ATP1A2	ATPase Na+/K+ transporting subunit alpha 2	K01539	sodium/potassium-transporting ATPase subunit alpha	EC:3.6.3.9	hsa04973	Carbohydrate digestion and absorption	Organismal Systems	Digestive system
TRINITY_DN15058_c0_g7	hsa:477	100	9.6e-44	ATP1A2	ATPase Na+/K+ transporting subunit alpha 2	K01539	sodium/potassium-transporting ATPase subunit alpha	EC:3.6.3.9	hsa04974	Protein digestion and absorption	Organismal Systems	Digestive system
TRINITY_DN15058_c0_g7	hsa:477	100	9.6e-44	ATP1A2	ATPase Na+/K+ transporting subunit alpha 2	K01539	sodium/potassium-transporting ATPase subunit alpha	EC:3.6.3.9	hsa04978	Mineral absorption	Organismal Systems	Digestive system
TRINITY_DN15058_c0_g7	hsa:477	100	9.6e-44	ATP1A2	ATPase Na+/K+ transporting subunit alpha 2	K01539	sodium/potassium-transporting ATPase subunit alpha	EC:3.6.3.9	hsa04960	Aldosterone-regulated sodium reabsorption	Organismal Systems	Excretory system
TRINITY_DN15058_c0_g7	hsa:477	100	9.6e-44	ATP1A2	ATPase Na+/K+ transporting subunit alpha 2	K01539	sodium/potassium-transporting ATPase subunit alpha	EC:3.6.3.9	hsa04961	Endocrine and other factor-regulated calcium reabsorption	Organismal Systems	Excretory system
TRINITY_DN15058_c0_g7	hsa:477	100	9.6e-44	ATP1A2	ATPase Na+/K+ transporting subunit alpha 2	K01539	sodium/potassium-transporting ATPase subunit alpha	EC:3.6.3.9	hsa04964	Proximal tubule bicarbonate reclamation	Organismal Systems	Excretory system
TRINITY_DN15058_c0_g8	hsa:477	100	2.7e-42	ATP1A2	ATPase Na+/K+ transporting subunit alpha 2	K01539	sodium/potassium-transporting ATPase subunit alpha	EC:3.6.3.9	hsa04024	cAMP signaling pathway	Environmental Information Processing	Signal transduction
TRINITY_DN15058_c0_g8	hsa:477	100	2.7e-42	ATP1A2	ATPase Na+/K+ transporting subunit alpha 2	K01539	sodium/potassium-transporting ATPase subunit alpha	EC:3.6.3.9	hsa04022	cGMP - PKG signaling pathway	Environmental Information Processing	Signal transduction
TRINITY_DN15058_c0_g8	hsa:477	100	2.7e-42	ATP1A2	ATPase Na+/K+ transporting subunit alpha 2	K01539	sodium/potassium-transporting ATPase subunit alpha	EC:3.6.3.9	hsa04911	Insulin secretion	Organismal Systems	Endocrine system
TRINITY_DN15058_c0_g8	hsa:477	100	2.7e-42	ATP1A2	ATPase Na+/K+ transporting subunit alpha 2	K01539	sodium/potassium-transporting ATPase subunit alpha	EC:3.6.3.9	hsa04918	Thyroid hormone synthesis	Organismal Systems	Endocrine system
TRINITY_DN15058_c0_g8	hsa:477	100	2.7e-42	ATP1A2	ATPase Na+/K+ transporting subunit alpha 2	K01539	sodium/potassium-transporting ATPase subunit alpha	EC:3.6.3.9	hsa04919	Thyroid hormone signaling pathway	Organismal Systems	Endocrine system
TRINITY_DN15058_c0_g8	hsa:477	100	2.7e-42	ATP1A2	ATPase Na+/K+ transporting subunit alpha 2	K01539	sodium/potassium-transporting ATPase subunit alpha	EC:3.6.3.9	hsa04925	Aldosterone synthesis and secretion	Organismal Systems	Endocrine system
TRINITY_DN15058_c0_g8	hsa:477	100	2.7e-42	ATP1A2	ATPase Na+/K+ transporting subunit alpha 2	K01539	sodium/potassium-transporting ATPase subunit alpha	EC:3.6.3.9	hsa04260	Cardiac muscle contraction	Organismal Systems	Circulatory system
TRINITY_DN15058_c0_g8	hsa:477	100	2.7e-42	ATP1A2	ATPase Na+/K+ transporting subunit alpha 2	K01539	sodium/potassium-transporting ATPase subunit alpha	EC:3.6.3.9	hsa04261	Adrenergic signaling in cardiomyocytes	Organismal Systems	Circulatory system
TRINITY_DN15058_c0_g8	hsa:477	100	2.7e-42	ATP1A2	ATPase Na+/K+ transporting subunit alpha 2	K01539	sodium/potassium-transporting ATPase subunit alpha	EC:3.6.3.9	hsa04970	Salivary secretion	Organismal Systems	Digestive system
TRINITY_DN15058_c0_g8	hsa:477	100	2.7e-42	ATP1A2	ATPase Na+/K+ transporting subunit alpha 2	K01539	sodium/potassium-transporting ATPase subunit alpha	EC:3.6.3.9	hsa04971	Gastric acid secretion	Organismal Systems	Digestive system
TRINITY_DN15058_c0_g8	hsa:477	100	2.7e-42	ATP1A2	ATPase Na+/K+ transporting subunit alpha 2	K01539	sodium/potassium-transporting ATPase subunit alpha	EC:3.6.3.9	hsa04972	Pancreatic secretion	Organismal Systems	Digestive system
TRINITY_DN15058_c0_g8	hsa:477	100	2.7e-42	ATP1A2	ATPase Na+/K+ transporting subunit alpha 2	K01539	sodium/potassium-transporting ATPase subunit alpha	EC:3.6.3.9	hsa04976	Bile secretion	Organismal Systems	Digestive system
TRINITY_DN15058_c0_g8	hsa:477	100	2.7e-42	ATP1A2	ATPase Na+/K+ transporting subunit alpha 2	K01539	sodium/potassium-transporting ATPase subunit alpha	EC:3.6.3.9	hsa04973	Carbohydrate digestion and absorption	Organismal Systems	Digestive system
TRINITY_DN15058_c0_g8	hsa:477	100	2.7e-42	ATP1A2	ATPase Na+/K+ transporting subunit alpha 2	K01539	sodium/potassium-transporting ATPase subunit alpha	EC:3.6.3.9	hsa04974	Protein digestion and absorption	Organismal Systems	Digestive system
TRINITY_DN15058_c0_g8	hsa:477	100	2.7e-42	ATP1A2	ATPase Na+/K+ transporting subunit alpha 2	K01539	sodium/potassium-transporting ATPase subunit alpha	EC:3.6.3.9	hsa04978	Mineral absorption	Organismal Systems	Digestive system
TRINITY_DN15058_c0_g8	hsa:477	100	2.7e-42	ATP1A2	ATPase Na+/K+ transporting subunit alpha 2	K01539	sodium/potassium-transporting ATPase subunit alpha	EC:3.6.3.9	hsa04960	Aldosterone-regulated sodium reabsorption	Organismal Systems	Excretory system
TRINITY_DN15058_c0_g8	hsa:477	100	2.7e-42	ATP1A2	ATPase Na+/K+ transporting subunit alpha 2	K01539	sodium/potassium-transporting ATPase subunit alpha	EC:3.6.3.9	hsa04961	Endocrine and other factor-regulated calcium reabsorption	Organismal Systems	Excretory system
TRINITY_DN15058_c0_g8	hsa:477	100	2.7e-42	ATP1A2	ATPase Na+/K+ transporting subunit alpha 2	K01539	sodium/potassium-transporting ATPase subunit alpha	EC:3.6.3.9	hsa04964	Proximal tubule bicarbonate reclamation	Organismal Systems	Excretory system
TRINITY_DN15062_c0_g1	zne:110840655	51.3	1.1e-13	-	CD63 antigen-like	K06497	CD63 antigen	-	zne04142	Lysosome	Cellular Processes	Transport and catabolism
TRINITY_DN15068_c0_g1	dwi:Dwil_GK21503	62.3	2.2e-55	Dwil_Mal-A2	maltase A2	K01187	alpha-glucosidase	EC:3.2.1.20	dwi00052	Galactose metabolism	Metabolism	Carbohydrate metabolism
TRINITY_DN15068_c0_g1	dwi:Dwil_GK21503	62.3	2.2e-55	Dwil_Mal-A2	maltase A2	K01187	alpha-glucosidase	EC:3.2.1.20	dwi00500	Starch and sucrose metabolism	Metabolism	Carbohydrate metabolism
TRINITY_DN15077_c0_g1	ame:727001	65	4e-46	NA	NA	NA	NA	NA	NA	NA	NA	NA
TRINITY_DN15078_c0_g1	dwi:Dwil_GK20371	73.5	2e-23	-	uncharacterized protein	K02273	cytochrome c oxidase subunit 8	-	dwi00190	Oxidative phosphorylation	Metabolism	Energy metabolism
TRINITY_DN15079_c0_g2	dsi:Dsimw501_GD21413	56.4	1.2e-43	Dsim_GD21413	GD21413 gene product from transcript GD21413-RC	K00162	pyruvate dehydrogenase E1 component beta subunit	EC:1.2.4.1	dsi00010	Glycolysis / Gluconeogenesis	Metabolism	Carbohydrate metabolism
TRINITY_DN15079_c0_g2	dsi:Dsimw501_GD21413	56.4	1.2e-43	Dsim_GD21413	GD21413 gene product from transcript GD21413-RC	K00162	pyruvate dehydrogenase E1 component beta subunit	EC:1.2.4.1	dsi00020	Citrate cycle (TCA cycle)	Metabolism	Carbohydrate metabolism
TRINITY_DN15079_c0_g2	dsi:Dsimw501_GD21413	56.4	1.2e-43	Dsim_GD21413	GD21413 gene product from transcript GD21413-RC	K00162	pyruvate dehydrogenase E1 component beta subunit	EC:1.2.4.1	dsi00620	Pyruvate metabolism	Metabolism	Carbohydrate metabolism
TRINITY_DN15081_c0_g1	dpo:Dpse_GA28770	74.5	3.4e-13	-	uncharacterized protein	K03099	son of sevenless	-	dpo04013	MAPK signaling pathway - fly	Environmental Information Processing	Signal transduction
TRINITY_DN15081_c0_g1	dpo:Dpse_GA28770	74.5	3.4e-13	-	uncharacterized protein	K03099	son of sevenless	-	dpo04068	FoxO signaling pathway	Environmental Information Processing	Signal transduction
TRINITY_DN15081_c0_g1	dpo:Dpse_GA28770	74.5	3.4e-13	-	uncharacterized protein	K03099	son of sevenless	-	dpo04150	mTOR signaling pathway	Environmental Information Processing	Signal transduction
TRINITY_DN15081_c0_g1	dpo:Dpse_GA28770	74.5	3.4e-13	-	uncharacterized protein	K03099	son of sevenless	-	dpo04320	Dorso-ventral axis formation	Organismal Systems	Development
TRINITY_DN15083_c0_g1	dvi:Dvir_GJ17797	59.2	8.3e-101	NA	NA	NA	NA	NA	NA	NA	NA	NA
TRINITY_DN15090_c0_g1	dvi:Dvir_GJ10715	47.3	4.6e-64	NA	NA	NA	NA	NA	NA	NA	NA	NA
TRINITY_DN15104_c0_g1	dpx:DAPPUDRAFT_64347	41	6.6e-15	NA	NA	NA	NA	NA	NA	NA	NA	NA
TRINITY_DN15106_c0_g3	mde:101898652	82.8	2.6e-21	-	adenylate cyclase type 9	K08049	adenylate cyclase 9	EC:4.6.1.1	mde00230	Purine metabolism	Metabolism	Nucleotide metabolism
TRINITY_DN15106_c0_g3	mde:101898652	82.8	2.6e-21	-	adenylate cyclase type 9	K08049	adenylate cyclase 9	EC:4.6.1.1	mde04213	Longevity regulating pathway - multiple species	Organismal Systems	Aging
TRINITY_DN15107_c0_g1	dan:Dana_GF10187	84	2.8e-29	-	uncharacterized protein	K08048	adenylate cyclase 8	EC:4.6.1.1	dan00230	Purine metabolism	Metabolism	Nucleotide metabolism
TRINITY_DN15107_c0_g1	dan:Dana_GF10187	84	2.8e-29	-	uncharacterized protein	K08048	adenylate cyclase 8	EC:4.6.1.1	dan04213	Longevity regulating pathway - multiple species	Organismal Systems	Aging
TRINITY_DN15108_c0_g3	dvi:Dvir_GJ19943	60.6	2.8e-96	NA	NA	NA	NA	NA	NA	NA	NA	NA
TRINITY_DN15110_c0_g1	dvi:Dvir_GJ19774	62.3	1.3e-41	-	uncharacterized protein	K09586	endoplasmic reticulum protein 29	-	dvi04141	Protein processing in endoplasmic reticulum	Genetic Information Processing	Folding, sorting and degradation
TRINITY_DN15114_c0_g2	els:105029842	34.1	1.1e-09	NA	NA	NA	NA	NA	NA	NA	NA	NA
TRINITY_DN15114_c0_g3	api:103311492	69.9	7.7e-20	NA	NA	NA	NA	NA	NA	NA	NA	NA
TRINITY_DN15117_c0_g1	mde:101895376	32.7	3.2e-19	-	uncharacterized protein LOC101895376	K14552	NET1-associated nuclear protein 1 (U3 small nucleolar RNA-associated protein 17)	-	mde03008	Ribosome biogenesis in eukaryotes	Genetic Information Processing	Translation
TRINITY_DN15118_c0_g1	mde:101900660	76.1	1.1e-107	NA	NA	NA	NA	NA	NA	NA	NA	NA
TRINITY_DN15122_c0_g1	tut:107369326	39.3	4e-10	-	cathepsin L1-like	K01365	cathepsin L	EC:3.4.22.15	tut04145	Phagosome	Cellular Processes	Transport and catabolism
TRINITY_DN15122_c0_g1	tut:107369326	39.3	4e-10	-	cathepsin L1-like	K01365	cathepsin L	EC:3.4.22.15	tut04142	Lysosome	Cellular Processes	Transport and catabolism
TRINITY_DN15122_c0_g1	tut:107369326	39.3	4e-10	-	cathepsin L1-like	K01365	cathepsin L	EC:3.4.22.15	tut04140	Autophagy - animal	Cellular Processes	Transport and catabolism
TRINITY_DN15129_c0_g1	cqu:CpipJ_CPIJ003726	45.3	5.1e-73	-	arginine N-methyltransferase 1	K11434	type I protein arginine methyltransferase	EC:2.1.1.319	cqu04068	FoxO signaling pathway	Environmental Information Processing	Signal transduction
TRINITY_DN15130_c0_g1	mde:101894612	67.2	5.6e-105	-	TBC1 domain family member 7	K20396	TBC1 domain family member 7	-	mde04150	mTOR signaling pathway	Environmental Information Processing	Signal transduction
TRINITY_DN15130_c0_g2	der:Dere_GG12367	74.9	4.9e-69	NA	NA	NA	NA	NA	NA	NA	NA	NA
TRINITY_DN15132_c0_g1	xtr:100135178	61.2	8e-41	NA	NA	NA	NA	NA	NA	NA	NA	NA
TRINITY_DN15132_c0_g2	mde:101893855	75.8	5.5e-59	-	transcription initiation factor TFIID subunit 12 isoform X1	K03126	transcription initiation factor TFIID subunit 12	-	mde03022	Basal transcription factors	Genetic Information Processing	Transcription
TRINITY_DN15140_c0_g1	dpo:Dpse_GA20335	66.1	3.5e-15	-	uncharacterized protein	K04404	TAK1-binding protein 2	-	dpo04013	MAPK signaling pathway - fly	Environmental Information Processing	Signal transduction
TRINITY_DN15140_c0_g1	dpo:Dpse_GA20335	66.1	3.5e-15	-	uncharacterized protein	K04404	TAK1-binding protein 2	-	dpo04214	Apoptosis - fly	Cellular Processes	Cell growth and death
TRINITY_DN15140_c0_g1	dpo:Dpse_GA20335	66.1	3.5e-15	-	uncharacterized protein	K04404	TAK1-binding protein 2	-	dpo04624	Toll and Imd signaling pathway	Organismal Systems	Immune system
TRINITY_DN15142_c0_g1	dvi:Dvir_GJ23854	73.1	2.1e-57	-	uncharacterized protein	K15730	cytosolic prostaglandin-E synthase	EC:5.3.99.3	dvi00590	Arachidonic acid metabolism	Metabolism	Lipid metabolism
TRINITY_DN15144_c0_g1	dwi:Dwil_GK24163	38.3	1.9e-16	NA	NA	NA	NA	NA	NA	NA	NA	NA
TRINITY_DN15144_c1_g3	dwi:Dwil_GK24842	85.7	5e-52	-	uncharacterized protein	K12668	oligosaccharyltransferase complex subunit epsilon	-	dwi00510	N-Glycan biosynthesis	Metabolism	Glycan biosynthesis and metabolism
TRINITY_DN15144_c1_g3	dwi:Dwil_GK24842	85.7	5e-52	-	uncharacterized protein	K12668	oligosaccharyltransferase complex subunit epsilon	-	dwi04141	Protein processing in endoplasmic reticulum	Genetic Information Processing	Folding, sorting and degradation
TRINITY_DN15150_c0_g1	mde:101901342	71.6	3.7e-82	NA	NA	NA	NA	NA	NA	NA	NA	NA
TRINITY_DN15157_c0_g1	mde:101894576	66.9	2.4e-51	NA	NA	NA	NA	NA	NA	NA	NA	NA
TRINITY_DN15160_c0_g1	mde:101895561	52	4.7e-49	-	maltase A2	K01187	alpha-glucosidase	EC:3.2.1.20	mde00052	Galactose metabolism	Metabolism	Carbohydrate metabolism
TRINITY_DN15160_c0_g1	mde:101895561	52	4.7e-49	-	maltase A2	K01187	alpha-glucosidase	EC:3.2.1.20	mde00500	Starch and sucrose metabolism	Metabolism	Carbohydrate metabolism
TRINITY_DN15161_c0_g1	dvi:Dvir_GJ14390	53.1	4.5e-07	NA	NA	NA	NA	NA	NA	NA	NA	NA
TRINITY_DN15162_c0_g1	dme:Dmel_CG7685	61.1	1.4e-71	CG7685	uncharacterized protein, isoform B	K01187	alpha-glucosidase	EC:3.2.1.20	dme00052	Galactose metabolism	Metabolism	Carbohydrate metabolism
TRINITY_DN15162_c0_g1	dme:Dmel_CG7685	61.1	1.4e-71	CG7685	uncharacterized protein, isoform B	K01187	alpha-glucosidase	EC:3.2.1.20	dme00500	Starch and sucrose metabolism	Metabolism	Carbohydrate metabolism
TRINITY_DN15166_c0_g1	dya:ND4	68.2	5.7e-162	-	NADH dehydrogenase subunit 4	K03881	NADH-ubiquinone oxidoreductase chain 4	EC:1.6.5.3	dya00190	Oxidative phosphorylation	Metabolism	Energy metabolism
TRINITY_DN15167_c1_g2	dpe:Dper_GL15466	45.2	2.1e-08	NA	NA	NA	NA	NA	NA	NA	NA	NA
TRINITY_DN15169_c0_g1	dwi:Dwil_GK17190	88.1	1.2e-110	NA	NA	NA	NA	NA	NA	NA	NA	NA
TRINITY_DN15172_c0_g1	mde:101900794	71.9	2.2e-72	NA	NA	NA	NA	NA	NA	NA	NA	NA
TRINITY_DN15179_c0_g1	dya:Dyak_GE16361	42	5.5e-18	-	uncharacterized protein	K00161	pyruvate dehydrogenase E1 component alpha subunit	EC:1.2.4.1	dya00010	Glycolysis / Gluconeogenesis	Metabolism	Carbohydrate metabolism
TRINITY_DN15179_c0_g1	dya:Dyak_GE16361	42	5.5e-18	-	uncharacterized protein	K00161	pyruvate dehydrogenase E1 component alpha subunit	EC:1.2.4.1	dya00020	Citrate cycle (TCA cycle)	Metabolism	Carbohydrate metabolism
TRINITY_DN15179_c0_g1	dya:Dyak_GE16361	42	5.5e-18	-	uncharacterized protein	K00161	pyruvate dehydrogenase E1 component alpha subunit	EC:1.2.4.1	dya00620	Pyruvate metabolism	Metabolism	Carbohydrate metabolism
TRINITY_DN15180_c2_g1	lcm:106704261	48.8	3.7e-15	-	uncharacterized LOC106704261	K12354	ectonucleotide pyrophosphatase/phosphodiesterase family member 7	EC:3.1.4.12	lcm00600	Sphingolipid metabolism	Metabolism	Lipid metabolism
TRINITY_DN15180_c2_g2	lcm:106704261	44.9	1e-11	-	uncharacterized LOC106704261	K12354	ectonucleotide pyrophosphatase/phosphodiesterase family member 7	EC:3.1.4.12	lcm00600	Sphingolipid metabolism	Metabolism	Lipid metabolism
TRINITY_DN15185_c0_g1	dpe:Dper_GL16302	70.5	7.4e-78	NA	NA	NA	NA	NA	NA	NA	NA	NA
TRINITY_DN15186_c0_g1	dpo:Dpse_GA21237	82.6	2.6e-12	NA	NA	NA	NA	NA	NA	NA	NA	NA
TRINITY_DN15188_c0_g1	mde:101893394	82.7	6e-134	NA	NA	NA	NA	NA	NA	NA	NA	NA
TRINITY_DN15193_c2_g3	dvi:Dvir_GJ14681	56.3	4.6e-23	NA	NA	NA	NA	NA	NA	NA	NA	NA
TRINITY_DN15194_c0_g1	mde:101898727	56.4	3.9e-127	NA	NA	NA	NA	NA	NA	NA	NA	NA
TRINITY_DN15194_c0_g3	aag:5567100	74	1.2e-93	-	proteasome subunit alpha type-7-1	K02731	20S proteasome subunit alpha 4	EC:3.4.25.1	aag03050	Proteasome	Genetic Information Processing	Folding, sorting and degradation
TRINITY_DN15196_c0_g1	tsp:Tsp_02455	58.3	4.6e-55	NA	NA	NA	NA	NA	NA	NA	NA	NA
TRINITY_DN15197_c0_g1	mde:101894221	77.4	4.1e-147	-	ribonuclease H2 subunit A	K10743	ribonuclease H2 subunit A	EC:3.1.26.4	mde03030	DNA replication	Genetic Information Processing	Replication and repair
TRINITY_DN15199_c0_g1	chx:102178087	97.2	9.5e-97	MYL9	myosin light chain 9	K12755	myosin regulatory light chain 9	-	chx04024	cAMP signaling pathway	Environmental Information Processing	Signal transduction
TRINITY_DN15199_c0_g1	chx:102178087	97.2	9.5e-97	MYL9	myosin light chain 9	K12755	myosin regulatory light chain 9	-	chx04022	cGMP - PKG signaling pathway	Environmental Information Processing	Signal transduction
TRINITY_DN15199_c0_g1	chx:102178087	97.2	9.5e-97	MYL9	myosin light chain 9	K12755	myosin regulatory light chain 9	-	chx04510	Focal adhesion	Cellular Processes	Cellular community - eukaryotes
TRINITY_DN15199_c0_g1	chx:102178087	97.2	9.5e-97	MYL9	myosin light chain 9	K12755	myosin regulatory light chain 9	-	chx04530	Tight junction	Cellular Processes	Cellular community - eukaryotes
TRINITY_DN15199_c0_g1	chx:102178087	97.2	9.5e-97	MYL9	myosin light chain 9	K12755	myosin regulatory light chain 9	-	chx04810	Regulation of actin cytoskeleton	Cellular Processes	Cell motility
TRINITY_DN15199_c0_g1	chx:102178087	97.2	9.5e-97	MYL9	myosin light chain 9	K12755	myosin regulatory light chain 9	-	chx04670	Leukocyte transendothelial migration	Organismal Systems	Immune system
TRINITY_DN15199_c0_g1	chx:102178087	97.2	9.5e-97	MYL9	myosin light chain 9	K12755	myosin regulatory light chain 9	-	chx04921	Oxytocin signaling pathway	Organismal Systems	Endocrine system
TRINITY_DN15199_c0_g1	chx:102178087	97.2	9.5e-97	MYL9	myosin light chain 9	K12755	myosin regulatory light chain 9	-	chx04270	Vascular smooth muscle contraction	Organismal Systems	Circulatory system
TRINITY_DN15199_c0_g2	mmu:67268	100	3.3e-21	Myl12a	myosin, light chain 12A, regulatory, non-sarcomeric	K12757	myosin regulatory light chain 12	-	mmu04510	Focal adhesion	Cellular Processes	Cellular community - eukaryotes
TRINITY_DN15199_c0_g2	mmu:67268	100	3.3e-21	Myl12a	myosin, light chain 12A, regulatory, non-sarcomeric	K12757	myosin regulatory light chain 12	-	mmu04530	Tight junction	Cellular Processes	Cellular community - eukaryotes
TRINITY_DN15199_c0_g2	mmu:67268	100	3.3e-21	Myl12a	myosin, light chain 12A, regulatory, non-sarcomeric	K12757	myosin regulatory light chain 12	-	mmu04810	Regulation of actin cytoskeleton	Cellular Processes	Cell motility
TRINITY_DN15199_c0_g2	mmu:67268	100	3.3e-21	Myl12a	myosin, light chain 12A, regulatory, non-sarcomeric	K12757	myosin regulatory light chain 12	-	mmu04611	Platelet activation	Organismal Systems	Immune system
TRINITY_DN15199_c0_g2	mmu:67268	100	3.3e-21	Myl12a	myosin, light chain 12A, regulatory, non-sarcomeric	K12757	myosin regulatory light chain 12	-	mmu04670	Leukocyte transendothelial migration	Organismal Systems	Immune system
TRINITY_DN15201_c0_g1	mde:101899531	66.4	3.1e-108	NA	NA	NA	NA	NA	NA	NA	NA	NA
TRINITY_DN15201_c0_g2	mde:101899531	91	1.7e-33	NA	NA	NA	NA	NA	NA	NA	NA	NA
TRINITY_DN15202_c0_g1	mde:101889825	78.1	1.1e-132	-	ubiquitin fusion degradation protein 1 homolog	K14016	ubiquitin fusion degradation protein 1	-	mde04141	Protein processing in endoplasmic reticulum	Genetic Information Processing	Folding, sorting and degradation
TRINITY_DN15203_c0_g1	der:Dere_GG27126	82.6	2.9e-16	-	uncharacterized protein	K14404	cleavage and polyadenylation specificity factor subunit 4	-	der03015	mRNA surveillance pathway	Genetic Information Processing	Translation
TRINITY_DN15204_c0_g1	dvi:Dvir_GJ11605	82.9	4.7e-10	NA	NA	NA	NA	NA	NA	NA	NA	NA
TRINITY_DN15207_c0_g1	dme:Dmel_CG3284	96.8	2.2e-70	RpII15	RNA polymerase II 15kD subunit, isoform B	K03017	DNA-directed RNA polymerase II subunit RPB9	-	dme00230	Purine metabolism	Metabolism	Nucleotide metabolism
TRINITY_DN15207_c0_g1	dme:Dmel_CG3284	96.8	2.2e-70	RpII15	RNA polymerase II 15kD subunit, isoform B	K03017	DNA-directed RNA polymerase II subunit RPB9	-	dme00240	Pyrimidine metabolism	Metabolism	Nucleotide metabolism
TRINITY_DN15207_c0_g1	dme:Dmel_CG3284	96.8	2.2e-70	RpII15	RNA polymerase II 15kD subunit, isoform B	K03017	DNA-directed RNA polymerase II subunit RPB9	-	dme03020	RNA polymerase	Genetic Information Processing	Transcription
TRINITY_DN15209_c0_g1	isc:IscW_ISCW008890	43.4	2.1e-14	NA	NA	NA	NA	NA	NA	NA	NA	NA
TRINITY_DN15210_c0_g2	mde:101895123	65.3	2.2e-07	NA	NA	NA	NA	NA	NA	NA	NA	NA
TRINITY_DN15211_c1_g2	els:105029842	39.4	1.2e-39	NA	NA	NA	NA	NA	NA	NA	NA	NA
TRINITY_DN15211_c1_g3	els:105029842	39	5e-16	NA	NA	NA	NA	NA	NA	NA	NA	NA
TRINITY_DN15213_c0_g1	mde:101901098	86.3	2.2e-31	NA	NA	NA	NA	NA	NA	NA	NA	NA
TRINITY_DN15215_c2_g1	bmor:100127041	46.9	6.1e-06	NA	NA	NA	NA	NA	NA	NA	NA	NA
TRINITY_DN15216_c0_g1	cfa:403728	88.1	6.9e-102	YBX3	Y-box-binding protein 3	K06099	cold shock domain protein A	-	cfa04530	Tight junction	Cellular Processes	Cellular community - eukaryotes
TRINITY_DN15218_c0_g1	mde:101887938	92.2	6e-55	-	replication factor C subunit 5	K10756	replication factor C subunit 3/5	-	mde03030	DNA replication	Genetic Information Processing	Replication and repair
TRINITY_DN15218_c0_g1	mde:101887938	92.2	6e-55	-	replication factor C subunit 5	K10756	replication factor C subunit 3/5	-	mde03420	Nucleotide excision repair	Genetic Information Processing	Replication and repair
TRINITY_DN15218_c0_g1	mde:101887938	92.2	6e-55	-	replication factor C subunit 5	K10756	replication factor C subunit 3/5	-	mde03430	Mismatch repair	Genetic Information Processing	Replication and repair
TRINITY_DN15222_c0_g1	dmo:Dmoj_GI26852	67.4	1.1e-98	-	uncharacterized protein	K13676	UDP-xylose:glucoside alpha-1,3-xylosyltransferase	EC:2.4.2.-	dmo00514	Other types of O-glycan biosynthesis	Metabolism	Glycan biosynthesis and metabolism
TRINITY_DN15231_c1_g1	aag:5565764	68	2.7e-13	NA	NA	NA	NA	NA	NA	NA	NA	NA
TRINITY_DN15236_c0_g1	mde:101898164	61.1	5.2e-52	-	heat shock protein 23	K09542	crystallin, alpha B	-	mde04141	Protein processing in endoplasmic reticulum	Genetic Information Processing	Folding, sorting and degradation
TRINITY_DN15236_c0_g1	mde:101898164	61.1	5.2e-52	-	heat shock protein 23	K09542	crystallin, alpha B	-	mde04213	Longevity regulating pathway - multiple species	Organismal Systems	Aging
TRINITY_DN15237_c0_g4	lav:100662230	46	1.4e-06	SFTPD	LOW QUALITY PROTEIN: pulmonary surfactant-associated protein D	K10068	pulmonary surfactant-associated protein D	-	lav04145	Phagosome	Cellular Processes	Transport and catabolism
TRINITY_DN15242_c0_g1	dpa:109537265	39.4	7e-49	-	chitinase-like protein Idgf4	K01183	chitinase	EC:3.2.1.14	dpa00520	Amino sugar and nucleotide sugar metabolism	Metabolism	Carbohydrate metabolism
TRINITY_DN15247_c0_g1	mde:101898080	71	4.4e-34	NA	NA	NA	NA	NA	NA	NA	NA	NA
TRINITY_DN15249_c0_g1	dme:Dmel_CG10418	97.9	9.1e-47	CG10418	uncharacterized protein	K12621	U6 snRNA-associated Sm-like protein LSm2	-	dme03040	Spliceosome	Genetic Information Processing	Transcription
TRINITY_DN15249_c0_g1	dme:Dmel_CG10418	97.9	9.1e-47	CG10418	uncharacterized protein	K12621	U6 snRNA-associated Sm-like protein LSm2	-	dme03018	RNA degradation	Genetic Information Processing	Folding, sorting and degradation
TRINITY_DN15250_c4_g1	mde:101893602	100	2.8e-36	-	probable small nuclear ribonucleoprotein G	K11099	small nuclear ribonucleoprotein G	-	mde03040	Spliceosome	Genetic Information Processing	Transcription
TRINITY_DN15250_c4_g2	dpo:Dpse_GA18203	92.6	5.7e-06	-	uncharacterized protein	K02966	small subunit ribosomal protein S19e	-	dpo03010	Ribosome	Genetic Information Processing	Translation
TRINITY_DN15250_c4_g3	dgr:Dgri_GH12611	92.9	8e-80	-	GH12611 gene product from transcript GH12611-RA	K02966	small subunit ribosomal protein S19e	-	dgr03010	Ribosome	Genetic Information Processing	Translation
TRINITY_DN15252_c0_g1	mde:101888299	81.4	1.1e-117	-	proteasome subunit alpha type-3	K02727	20S proteasome subunit alpha 7	EC:3.4.25.1	mde03050	Proteasome	Genetic Information Processing	Folding, sorting and degradation
TRINITY_DN15254_c0_g1	der:Dere_GG23202	91.2	4.8e-11	-	uncharacterized protein	K01115	phospholipase D1/2	EC:3.1.4.4	der00564	Glycerophospholipid metabolism	Metabolism	Lipid metabolism
TRINITY_DN15254_c0_g1	der:Dere_GG23202	91.2	4.8e-11	-	uncharacterized protein	K01115	phospholipase D1/2	EC:3.1.4.4	der00565	Ether lipid metabolism	Metabolism	Lipid metabolism
TRINITY_DN15254_c0_g1	der:Dere_GG23202	91.2	4.8e-11	-	uncharacterized protein	K01115	phospholipase D1/2	EC:3.1.4.4	der04144	Endocytosis	Cellular Processes	Transport and catabolism
TRINITY_DN15257_c1_g1	aec:105153281	76.6	1.1e-21	NA	NA	NA	NA	NA	NA	NA	NA	NA
TRINITY_DN15257_c1_g3	aec:105153281	75.4	8.4e-19	NA	NA	NA	NA	NA	NA	NA	NA	NA
TRINITY_DN15260_c0_g3	dgr:Dgri_GH18609	83.1	1.3e-22	-	GH18609 gene product from transcript GH18609-RA	K00139	succinate-semialdehyde dehydrogenase	EC:1.2.1.24	dgr00650	Butanoate metabolism	Metabolism	Carbohydrate metabolism
TRINITY_DN15260_c0_g3	dgr:Dgri_GH18609	83.1	1.3e-22	-	GH18609 gene product from transcript GH18609-RA	K00139	succinate-semialdehyde dehydrogenase	EC:1.2.1.24	dgr00250	Alanine, aspartate and glutamate metabolism	Metabolism	Amino acid metabolism
TRINITY_DN15260_c0_g4	dwi:Dwil_GK25626	73.1	4.1e-23	NA	NA	NA	NA	NA	NA	NA	NA	NA
TRINITY_DN15263_c0_g5	mde:101897888	71.3	1.5e-51	-	uncharacterized protein LOC101897888 isoform X1	K20210	ras-responsive element-binding protein 1	-	mde04013	MAPK signaling pathway - fly	Environmental Information Processing	Signal transduction
TRINITY_DN15263_c0_g6	mde:101897888	89.1	5.3e-13	-	uncharacterized protein LOC101897888 isoform X1	K20210	ras-responsive element-binding protein 1	-	mde04013	MAPK signaling pathway - fly	Environmental Information Processing	Signal transduction
TRINITY_DN15266_c0_g1	dwi:Dwil_GK25655	49	1.7e-22	-	uncharacterized protein	K05719	integrin beta 1	-	dwi04512	ECM-receptor interaction	Environmental Information Processing	Signaling molecules and interaction
TRINITY_DN15266_c0_g1	dwi:Dwil_GK25655	49	1.7e-22	-	uncharacterized protein	K05719	integrin beta 1	-	dwi04145	Phagosome	Cellular Processes	Transport and catabolism
TRINITY_DN15267_c0_g1	srx:107733198	38.2	2.7e-17	-	protein O-mannosyl-transferase 2-like	K00728	dolichyl-phosphate-mannose-protein mannosyltransferase	EC:2.4.1.109	srx00515	Mannose type O-glycan biosyntheis	Metabolism	Glycan biosynthesis and metabolism
TRINITY_DN15267_c0_g1	srx:107733198	38.2	2.7e-17	-	protein O-mannosyl-transferase 2-like	K00728	dolichyl-phosphate-mannose-protein mannosyltransferase	EC:2.4.1.109	srx00514	Other types of O-glycan biosynthesis	Metabolism	Glycan biosynthesis and metabolism
TRINITY_DN15268_c0_g1	mde:101899706	68.5	1.7e-117	-	dehydrodolichyl diphosphate synthase complex subunit DHDDS	K11778	ditrans,polycis-polyprenyl diphosphate synthase	EC:2.5.1.87	mde00900	Terpenoid backbone biosynthesis	Metabolism	Metabolism of terpenoids and polyketides
TRINITY_DN15269_c0_g1	mde:101892459	66.5	3.7e-106	NA	NA	NA	NA	NA	NA	NA	NA	NA
TRINITY_DN15271_c0_g1	dan:Dana_GF11062	74.5	1.2e-64	NA	NA	NA	NA	NA	NA	NA	NA	NA
TRINITY_DN15272_c1_g1	mde:101900385	69.1	6.5e-61	NA	NA	NA	NA	NA	NA	NA	NA	NA
TRINITY_DN15272_c2_g1	aec:105153281	81.7	2.5e-52	NA	NA	NA	NA	NA	NA	NA	NA	NA
TRINITY_DN15272_c2_g2	aec:105153281	75	9.4e-44	NA	NA	NA	NA	NA	NA	NA	NA	NA
TRINITY_DN15272_c2_g3	aec:105153281	83.3	9.6e-12	NA	NA	NA	NA	NA	NA	NA	NA	NA
TRINITY_DN15277_c0_g1	mde:101899990	78.6	3.2e-111	-	proteasome subunit alpha type-1	K02725	20S proteasome subunit alpha 6	EC:3.4.25.1	mde03050	Proteasome	Genetic Information Processing	Folding, sorting and degradation
TRINITY_DN15279_c0_g1	xma:102226112	34.7	6.2e-09	NA	NA	NA	NA	NA	NA	NA	NA	NA
TRINITY_DN15279_c0_g3	tsp:Tsp_02148	52.8	1.6e-14	-	7 transmembrane receptor	K04615	gamma-aminobutyric acid type B receptor	-	tsp04080	Neuroactive ligand-receptor interaction	Environmental Information Processing	Signaling molecules and interaction
TRINITY_DN15282_c0_g1	mde:101894401	46	7.6e-89	-	beta-1	K02175	putative enzyme (brainiac)	-	mde04320	Dorso-ventral axis formation	Organismal Systems	Development
TRINITY_DN15283_c0_g1	mde:20358598	82.9	3.9e-131	ND1	NADH dehydrogenase subunit 1	K03878	NADH-ubiquinone oxidoreductase chain 1	EC:1.6.5.3	mde00190	Oxidative phosphorylation	Metabolism	Energy metabolism
TRINITY_DN15286_c0_g1	dwi:Dwil_GK20256	53.9	4.9e-67	-	uncharacterized protein	K21749	N-acylneuraminate/3-deoxy-D-glycero-D-galacto-nononate cytidylyltransferase	EC:2.7.7.43 2.7.7.92	dwi00520	Amino sugar and nucleotide sugar metabolism	Metabolism	Carbohydrate metabolism
TRINITY_DN15294_c0_g1	dvi:Dvir_GJ13898	82.9	6.8e-32	NA	NA	NA	NA	NA	NA	NA	NA	NA
TRINITY_DN15295_c3_g1	mde:101895836	58.7	4.6e-55	-	uncharacterized protein LOC101895836	K20397	ragulator complex protein LAMTOR1	-	mde04150	mTOR signaling pathway	Environmental Information Processing	Signal transduction
TRINITY_DN15298_c0_g1	mde:101898885	89.9	1.2e-76	-	probable cGMP 3'	K13758	retinal rod rhodopsin-sensitive cGMP 3',5'-cyclic phosphodiesterase subunit delta	-	mde00230	Purine metabolism	Metabolism	Nucleotide metabolism
TRINITY_DN15301_c0_g3	dmo:Dmoj_GI23976	84.9	2.1e-33	-	uncharacterized protein	K10593	E3 ubiquitin-protein ligase EDD1	EC:2.3.2.26	dmo04120	Ubiquitin mediated proteolysis	Genetic Information Processing	Folding, sorting and degradation
TRINITY_DN15302_c0_g1	ipu:108277612	45.9	2.7e-14	-	ATP-binding cassette sub-family G member 1-like	K05679	ATP-binding cassette, subfamily G (WHITE), member 1	-	ipu02010	ABC transporters	Environmental Information Processing	Membrane transport
TRINITY_DN15303_c0_g2	tut:107360804	38.1	1.8e-28	-	dopamine beta-hydroxylase-like	K00503	dopamine beta-monooxygenase	EC:1.14.17.1	tut00350	Tyrosine metabolism	Metabolism	Amino acid metabolism
TRINITY_DN15304_c0_g3	mde:101896833	90.5	2.1e-33	NA	NA	NA	NA	NA	NA	NA	NA	NA
TRINITY_DN15311_c0_g1	zne:110837423	41.1	8.1e-14	NA	NA	NA	NA	NA	NA	NA	NA	NA
TRINITY_DN15315_c0_g1	dwi:Dwil_GK20875	88.4	2.4e-26	-	uncharacterized protein	K05658	ATP-binding cassette, subfamily B (MDR/TAP), member 1	EC:3.6.3.44	dwi02010	ABC transporters	Environmental Information Processing	Membrane transport
TRINITY_DN15315_c2_g1	dmo:Dmoj_GI19571	73.8	1e-91	-	uncharacterized protein	K05658	ATP-binding cassette, subfamily B (MDR/TAP), member 1	EC:3.6.3.44	dmo02010	ABC transporters	Environmental Information Processing	Membrane transport
TRINITY_DN15325_c4_g4	dwi:Dwil_GK14873	43.3	3.2e-07	NA	NA	NA	NA	NA	NA	NA	NA	NA
TRINITY_DN15326_c2_g2	soc:105200558	53.1	6.6e-07	-	histone-lysine N-methyltransferase SETMAR-like	K11433	histone-lysine N-methyltransferase SETMAR	EC:2.1.1.43	soc00310	Lysine degradation	Metabolism	Amino acid metabolism
TRINITY_DN15327_c0_g1	dmo:Dmoj_GI21106	97.4	1.5e-79	-	uncharacterized protein	K02964	small subunit ribosomal protein S18e	-	dmo03010	Ribosome	Genetic Information Processing	Translation
TRINITY_DN15328_c1_g1	hsa:10382	100	2.8e-44	TUBB4A	tubulin beta 4A class IVa	K07375	tubulin beta	-	hsa04145	Phagosome	Cellular Processes	Transport and catabolism
TRINITY_DN15328_c1_g1	hsa:10382	100	2.8e-44	TUBB4A	tubulin beta 4A class IVa	K07375	tubulin beta	-	hsa04540	Gap junction	Cellular Processes	Cellular community - eukaryotes
TRINITY_DN15328_c1_g1	hsa:10382	100	2.8e-44	TUBB4A	tubulin beta 4A class IVa	K07375	tubulin beta	-	hsa05130	Pathogenic Escherichia coli infection	Human Diseases	Infectious diseases
TRINITY_DN15328_c1_g2	rss:109443161	94.3	7.1e-52	-	tubulin beta-1 chain-like	K07375	tubulin beta	-	rss04145	Phagosome	Cellular Processes	Transport and catabolism
TRINITY_DN15328_c1_g2	rss:109443161	94.3	7.1e-52	-	tubulin beta-1 chain-like	K07375	tubulin beta	-	rss04540	Gap junction	Cellular Processes	Cellular community - eukaryotes
TRINITY_DN15328_c1_g3	hsa:7280	100	9.6e-43	TUBB2A	tubulin beta 2A class IIa	K07375	tubulin beta	-	hsa04145	Phagosome	Cellular Processes	Transport and catabolism
TRINITY_DN15328_c1_g3	hsa:7280	100	9.6e-43	TUBB2A	tubulin beta 2A class IIa	K07375	tubulin beta	-	hsa04540	Gap junction	Cellular Processes	Cellular community - eukaryotes
TRINITY_DN15328_c1_g3	hsa:7280	100	9.6e-43	TUBB2A	tubulin beta 2A class IIa	K07375	tubulin beta	-	hsa05130	Pathogenic Escherichia coli infection	Human Diseases	Infectious diseases
TRINITY_DN15328_c1_g5	dme:Dmel_CG9277	100	1.7e-254	betaTub56D	beta-Tubulin at 56D, isoform B	K07375	tubulin beta	-	dme04145	Phagosome	Cellular Processes	Transport and catabolism
TRINITY_DN15328_c1_g6	hsa:7280	100	4.2e-44	TUBB2A	tubulin beta 2A class IIa	K07375	tubulin beta	-	hsa04145	Phagosome	Cellular Processes	Transport and catabolism
TRINITY_DN15328_c1_g6	hsa:7280	100	4.2e-44	TUBB2A	tubulin beta 2A class IIa	K07375	tubulin beta	-	hsa04540	Gap junction	Cellular Processes	Cellular community - eukaryotes
TRINITY_DN15328_c1_g6	hsa:7280	100	4.2e-44	TUBB2A	tubulin beta 2A class IIa	K07375	tubulin beta	-	hsa05130	Pathogenic Escherichia coli infection	Human Diseases	Infectious diseases
TRINITY_DN15335_c0_g1	pxy:105386838	46.5	9.5e-213	-	uncharacterized LOC105386838	K14401	cleavage and polyadenylation specificity factor subunit 1	-	pxy03015	mRNA surveillance pathway	Genetic Information Processing	Translation
TRINITY_DN15343_c0_g1	rss:109442994	100	1.2e-72	-	polyubiquitin	K08770	ubiquitin C	-	rss03320	PPAR signaling pathway	Organismal Systems	Endocrine system
TRINITY_DN15343_c0_g3	epz:103545744	100	8.9e-64	-	polyubiquitin-B	K08770	ubiquitin C	-	epz03320	PPAR signaling pathway	Organismal Systems	Endocrine system
TRINITY_DN15343_c0_g4	mmu:22187	100	2.4e-70	Ubb	ubiquitin B	K04551	ubiquitin B	-	mmu04144	Endocytosis	Cellular Processes	Transport and catabolism
TRINITY_DN15343_c0_g4	mmu:22187	100	2.4e-70	Ubb	ubiquitin B	K04551	ubiquitin B	-	mmu04137	Mitophagy - animal	Cellular Processes	Transport and catabolism
TRINITY_DN15343_c0_g4	mmu:22187	100	2.4e-70	Ubb	ubiquitin B	K04551	ubiquitin B	-	mmu05012	Parkinson disease	Human Diseases	Neurodegenerative diseases
TRINITY_DN15343_c0_g4	mmu:22187	100	2.4e-70	Ubb	ubiquitin B	K04551	ubiquitin B	-	mmu05167	Kaposi sarcoma-associated herpesvirus infection	Human Diseases	Infectious diseases
TRINITY_DN15350_c0_g1	mde:101896646	54.5	3.3e-73	NA	NA	NA	NA	NA	NA	NA	NA	NA
TRINITY_DN15355_c0_g1	mde:101888352	91.3	1.3e-29	-	ATP-binding cassette sub-family A member 3 isoform X1	K05643	ATP-binding cassette, subfamily A (ABC1), member 3	-	mde02010	ABC transporters	Environmental Information Processing	Membrane transport
TRINITY_DN15359_c0_g1	mde:101893697	94.5	1.7e-123	-	40S ribosomal protein S2	K02981	small subunit ribosomal protein S2e	-	mde03010	Ribosome	Genetic Information Processing	Translation
TRINITY_DN15364_c2_g1	cqu:CpipJ_CPIJ015443	47.6	1.7e-15	-	hypothetical protein	K19363	lipopolysaccharide-induced tumor necrosis factor-alpha factor	-	cqu04142	Lysosome	Cellular Processes	Transport and catabolism
TRINITY_DN15370_c0_g2	mde:101893965	59	7.5e-15	-	glycerate kinase	K11529	glycerate 2-kinase	EC:2.7.1.165	mde00030	Pentose phosphate pathway	Metabolism	Carbohydrate metabolism
TRINITY_DN15370_c0_g2	mde:101893965	59	7.5e-15	-	glycerate kinase	K11529	glycerate 2-kinase	EC:2.7.1.165	mde00630	Glyoxylate and dicarboxylate metabolism	Metabolism	Carbohydrate metabolism
TRINITY_DN15370_c0_g2	mde:101893965	59	7.5e-15	-	glycerate kinase	K11529	glycerate 2-kinase	EC:2.7.1.165	mde00561	Glycerolipid metabolism	Metabolism	Lipid metabolism
TRINITY_DN15370_c0_g2	mde:101893965	59	7.5e-15	-	glycerate kinase	K11529	glycerate 2-kinase	EC:2.7.1.165	mde00260	Glycine, serine and threonine metabolism	Metabolism	Amino acid metabolism
TRINITY_DN15370_c0_g3	mde:101893965	67.1	2.2e-44	-	glycerate kinase	K11529	glycerate 2-kinase	EC:2.7.1.165	mde00030	Pentose phosphate pathway	Metabolism	Carbohydrate metabolism
TRINITY_DN15370_c0_g3	mde:101893965	67.1	2.2e-44	-	glycerate kinase	K11529	glycerate 2-kinase	EC:2.7.1.165	mde00630	Glyoxylate and dicarboxylate metabolism	Metabolism	Carbohydrate metabolism
TRINITY_DN15370_c0_g3	mde:101893965	67.1	2.2e-44	-	glycerate kinase	K11529	glycerate 2-kinase	EC:2.7.1.165	mde00561	Glycerolipid metabolism	Metabolism	Lipid metabolism
TRINITY_DN15370_c0_g3	mde:101893965	67.1	2.2e-44	-	glycerate kinase	K11529	glycerate 2-kinase	EC:2.7.1.165	mde00260	Glycine, serine and threonine metabolism	Metabolism	Amino acid metabolism
TRINITY_DN15379_c0_g1	dya:Dyak_GE15456	61.8	6.1e-78	NA	NA	NA	NA	NA	NA	NA	NA	NA
TRINITY_DN15380_c0_g5	mmu:11430	100	2.5e-36	Acox1	acyl-Coenzyme A oxidase 1, palmitoyl	K00232	acyl-CoA oxidase	EC:1.3.3.6	mmu00071	Fatty acid degradation	Metabolism	Lipid metabolism
TRINITY_DN15380_c0_g5	mmu:11430	100	2.5e-36	Acox1	acyl-Coenzyme A oxidase 1, palmitoyl	K00232	acyl-CoA oxidase	EC:1.3.3.6	mmu00592	alpha-Linolenic acid metabolism	Metabolism	Lipid metabolism
TRINITY_DN15380_c0_g5	mmu:11430	100	2.5e-36	Acox1	acyl-Coenzyme A oxidase 1, palmitoyl	K00232	acyl-CoA oxidase	EC:1.3.3.6	mmu01040	Biosynthesis of unsaturated fatty acids	Metabolism	Lipid metabolism
TRINITY_DN15380_c0_g5	mmu:11430	100	2.5e-36	Acox1	acyl-Coenzyme A oxidase 1, palmitoyl	K00232	acyl-CoA oxidase	EC:1.3.3.6	mmu04024	cAMP signaling pathway	Environmental Information Processing	Signal transduction
TRINITY_DN15380_c0_g5	mmu:11430	100	2.5e-36	Acox1	acyl-Coenzyme A oxidase 1, palmitoyl	K00232	acyl-CoA oxidase	EC:1.3.3.6	mmu04146	Peroxisome	Cellular Processes	Transport and catabolism
TRINITY_DN15380_c0_g5	mmu:11430	100	2.5e-36	Acox1	acyl-Coenzyme A oxidase 1, palmitoyl	K00232	acyl-CoA oxidase	EC:1.3.3.6	mmu03320	PPAR signaling pathway	Organismal Systems	Endocrine system
TRINITY_DN15382_c1_g1	api:100165787	50.6	3.3e-10	cp20	cuticular protein 20	K03006	DNA-directed RNA polymerase II subunit RPB1	EC:2.7.7.6	api00230	Purine metabolism	Metabolism	Nucleotide metabolism
TRINITY_DN15382_c1_g1	api:100165787	50.6	3.3e-10	cp20	cuticular protein 20	K03006	DNA-directed RNA polymerase II subunit RPB1	EC:2.7.7.6	api00240	Pyrimidine metabolism	Metabolism	Nucleotide metabolism
TRINITY_DN15382_c1_g1	api:100165787	50.6	3.3e-10	cp20	cuticular protein 20	K03006	DNA-directed RNA polymerase II subunit RPB1	EC:2.7.7.6	api03020	RNA polymerase	Genetic Information Processing	Transcription
TRINITY_DN15388_c0_g1	mde:101891906	66.7	9.4e-71	-	anaphase-promoting complex subunit 10	K03357	anaphase-promoting complex subunit 10	-	mde04120	Ubiquitin mediated proteolysis	Genetic Information Processing	Folding, sorting and degradation
TRINITY_DN15390_c0_g1	mmu:11947	100	1.2e-293	Atp5b	ATP synthase, H+ transporting mitochondrial F1 complex, beta subunit	K02133	F-type H+-transporting ATPase subunit beta	EC:3.6.3.14	mmu00190	Oxidative phosphorylation	Metabolism	Energy metabolism
TRINITY_DN15390_c0_g1	mmu:11947	100	1.2e-293	Atp5b	ATP synthase, H+ transporting mitochondrial F1 complex, beta subunit	K02133	F-type H+-transporting ATPase subunit beta	EC:3.6.3.14	mmu04714	Thermogenesis	Organismal Systems	Environmental adaptation
TRINITY_DN15390_c0_g1	mmu:11947	100	1.2e-293	Atp5b	ATP synthase, H+ transporting mitochondrial F1 complex, beta subunit	K02133	F-type H+-transporting ATPase subunit beta	EC:3.6.3.14	mmu05010	Alzheimer disease	Human Diseases	Neurodegenerative diseases
TRINITY_DN15390_c0_g1	mmu:11947	100	1.2e-293	Atp5b	ATP synthase, H+ transporting mitochondrial F1 complex, beta subunit	K02133	F-type H+-transporting ATPase subunit beta	EC:3.6.3.14	mmu05012	Parkinson disease	Human Diseases	Neurodegenerative diseases
TRINITY_DN15390_c0_g1	mmu:11947	100	1.2e-293	Atp5b	ATP synthase, H+ transporting mitochondrial F1 complex, beta subunit	K02133	F-type H+-transporting ATPase subunit beta	EC:3.6.3.14	mmu05016	Huntington disease	Human Diseases	Neurodegenerative diseases
TRINITY_DN15400_c0_g1	mde:109613222	53	4.3e-51	NA	NA	NA	NA	NA	NA	NA	NA	NA
TRINITY_DN15404_c0_g1	mde:101896350	95.1	6.1e-76	NA	NA	NA	NA	NA	NA	NA	NA	NA
TRINITY_DN15407_c0_g1	dwi:Dwil_GK24602	89.9	7.2e-99	-	uncharacterized protein	K06094	lethal(2) giant larvae protein	-	dwi04391	Hippo signaling pathway -fly	Environmental Information Processing	Signal transduction
TRINITY_DN15410_c0_g1	mde:101894051	84.8	7.2e-64	-	uncharacterized protein LOC101894051	K13298	dual 3',5'-cyclic-AMP and -GMP phosphodiesterase 11	EC:3.1.4.17 3.1.4.35	mde00230	Purine metabolism	Metabolism	Nucleotide metabolism
TRINITY_DN15410_c1_g1	mde:101895508	64.4	2.8e-105	NA	NA	NA	NA	NA	NA	NA	NA	NA
TRINITY_DN15410_c1_g3	mde:101895508	90.5	6.9e-41	NA	NA	NA	NA	NA	NA	NA	NA	NA
TRINITY_DN15411_c0_g2	dme:Dmel_CG13418	70	1.8e-47	RpI12	RpI12	K03000	DNA-directed RNA polymerase I subunit RPA12	-	dme00230	Purine metabolism	Metabolism	Nucleotide metabolism
TRINITY_DN15411_c0_g2	dme:Dmel_CG13418	70	1.8e-47	RpI12	RpI12	K03000	DNA-directed RNA polymerase I subunit RPA12	-	dme00240	Pyrimidine metabolism	Metabolism	Nucleotide metabolism
TRINITY_DN15411_c0_g2	dme:Dmel_CG13418	70	1.8e-47	RpI12	RpI12	K03000	DNA-directed RNA polymerase I subunit RPA12	-	dme03020	RNA polymerase	Genetic Information Processing	Transcription
TRINITY_DN15412_c0_g1	der:Dere_GG20709	73	7.3e-40	-	uncharacterized protein	K01077	alkaline phosphatase	EC:3.1.3.1	der00730	Thiamine metabolism	Metabolism	Metabolism of cofactors and vitamins
TRINITY_DN15412_c0_g1	der:Dere_GG20709	73	7.3e-40	-	uncharacterized protein	K01077	alkaline phosphatase	EC:3.1.3.1	der00790	Folate biosynthesis	Metabolism	Metabolism of cofactors and vitamins
TRINITY_DN15414_c0_g2	mde:101895622	81.9	5e-191	-	actin-related protein 2/3 complex subunit 1A	K05757	actin related protein 2/3 complex, subunit 1A/1B	-	mde04144	Endocytosis	Cellular Processes	Transport and catabolism
TRINITY_DN15423_c2_g2	dan:Dana_GF14459	87.5	1.2e-16	-	uncharacterized protein	K00965	UDPglucose--hexose-1-phosphate uridylyltransferase	EC:2.7.7.12	dan00052	Galactose metabolism	Metabolism	Carbohydrate metabolism
TRINITY_DN15423_c2_g2	dan:Dana_GF14459	87.5	1.2e-16	-	uncharacterized protein	K00965	UDPglucose--hexose-1-phosphate uridylyltransferase	EC:2.7.7.12	dan00520	Amino sugar and nucleotide sugar metabolism	Metabolism	Carbohydrate metabolism
TRINITY_DN15424_c0_g1	mde:101897207	75.9	4.7e-66	-	28S ribosomal protein S7	K02992	small subunit ribosomal protein S7	-	mde03010	Ribosome	Genetic Information Processing	Translation
TRINITY_DN15426_c0_g2	der:Dere_GG15696	72.5	5.8e-09	-	uncharacterized protein	K00738	alpha-1,3-mannosylglycoprotein beta-1,4-N-acetylglucosaminyltransferase A/B	EC:2.4.1.145	der00510	N-Glycan biosynthesis	Metabolism	Glycan biosynthesis and metabolism
TRINITY_DN15427_c0_g1	mmu:14751	99.8	0	Gpi1	glucose phosphate isomerase 1	K01810	glucose-6-phosphate isomerase	EC:5.3.1.9	mmu00010	Glycolysis / Gluconeogenesis	Metabolism	Carbohydrate metabolism
TRINITY_DN15427_c0_g1	mmu:14751	99.8	0	Gpi1	glucose phosphate isomerase 1	K01810	glucose-6-phosphate isomerase	EC:5.3.1.9	mmu00030	Pentose phosphate pathway	Metabolism	Carbohydrate metabolism
TRINITY_DN15427_c0_g1	mmu:14751	99.8	0	Gpi1	glucose phosphate isomerase 1	K01810	glucose-6-phosphate isomerase	EC:5.3.1.9	mmu00500	Starch and sucrose metabolism	Metabolism	Carbohydrate metabolism
TRINITY_DN15427_c0_g1	mmu:14751	99.8	0	Gpi1	glucose phosphate isomerase 1	K01810	glucose-6-phosphate isomerase	EC:5.3.1.9	mmu00520	Amino sugar and nucleotide sugar metabolism	Metabolism	Carbohydrate metabolism
TRINITY_DN15430_c0_g1	dgr:Dgri_GH19463	63.1	1.5e-68	NA	NA	NA	NA	NA	NA	NA	NA	NA
TRINITY_DN15431_c0_g1	dpo:Dpse_GA14374	67.6	5.2e-99	NA	NA	NA	NA	NA	NA	NA	NA	NA
TRINITY_DN15433_c0_g2	cqu:CpipJ_CPIJ017258	41.8	1.2e-07	NA	NA	NA	NA	NA	NA	NA	NA	NA
TRINITY_DN15434_c0_g1	dgr:Dgri_GH11187	45.1	6.7e-70	NA	NA	NA	NA	NA	NA	NA	NA	NA
TRINITY_DN15436_c0_g2	dme:Dmel_CG3201	92.5	1.5e-72	NA	NA	NA	NA	NA	NA	NA	NA	NA
TRINITY_DN15439_c0_g1	dgr:Dgri_GH17959	81.5	6.6e-26	-	GH17959 gene product from transcript GH17959-RA	K08873	serine/threonine-protein kinase SMG1	EC:2.7.11.1	dgr03015	mRNA surveillance pathway	Genetic Information Processing	Translation
TRINITY_DN15451_c0_g2	dmo:Dmoj_GI11369	89.1	1.1e-27	NA	NA	NA	NA	NA	NA	NA	NA	NA
TRINITY_DN15454_c0_g1	mde:101901477	56.2	1.6e-07	-	sphingomyelin phosphodiesterase isoform X2	K12350	sphingomyelin phosphodiesterase	EC:3.1.4.12	mde00600	Sphingolipid metabolism	Metabolism	Lipid metabolism
TRINITY_DN15454_c0_g1	mde:101901477	56.2	1.6e-07	-	sphingomyelin phosphodiesterase isoform X2	K12350	sphingomyelin phosphodiesterase	EC:3.1.4.12	mde04142	Lysosome	Cellular Processes	Transport and catabolism
TRINITY_DN15458_c0_g1	mde:101897619	98.2	1.3e-85	-	60S ribosomal protein L10a-2	K02865	large subunit ribosomal protein L10Ae	-	mde03010	Ribosome	Genetic Information Processing	Translation
TRINITY_DN15463_c0_g1	dvi:Dvir_GJ24504	44.4	4e-42	-	uncharacterized protein	K00472	prolyl 4-hydroxylase	EC:1.14.11.2	dvi00330	Arginine and proline metabolism	Metabolism	Amino acid metabolism
TRINITY_DN15466_c0_g2	mde:101890348	92.6	1.5e-49	NA	NA	NA	NA	NA	NA	NA	NA	NA
TRINITY_DN15476_c2_g2	dgr:Dgri_GH20617	79	3.4e-21	-	GH20617 gene product from transcript GH20617-RA	K00272	D-aspartate oxidase	EC:1.4.3.1	dgr00250	Alanine, aspartate and glutamate metabolism	Metabolism	Amino acid metabolism
TRINITY_DN15476_c2_g2	dgr:Dgri_GH20617	79	3.4e-21	-	GH20617 gene product from transcript GH20617-RA	K00272	D-aspartate oxidase	EC:1.4.3.1	dgr04146	Peroxisome	Cellular Processes	Transport and catabolism
TRINITY_DN15478_c1_g1	rno:26201	89.6	2.9e-209	ND4	NADH dehydrogenase subunit 4	K03881	NADH-ubiquinone oxidoreductase chain 4	EC:1.6.5.3	rno00190	Oxidative phosphorylation	Metabolism	Energy metabolism
TRINITY_DN15478_c1_g1	rno:26201	89.6	2.9e-209	ND4	NADH dehydrogenase subunit 4	K03881	NADH-ubiquinone oxidoreductase chain 4	EC:1.6.5.3	rno04723	Retrograde endocannabinoid signaling	Organismal Systems	Nervous system
TRINITY_DN15478_c1_g1	rno:26201	89.6	2.9e-209	ND4	NADH dehydrogenase subunit 4	K03881	NADH-ubiquinone oxidoreductase chain 4	EC:1.6.5.3	rno04714	Thermogenesis	Organismal Systems	Environmental adaptation
TRINITY_DN15478_c1_g1	rno:26201	89.6	2.9e-209	ND4	NADH dehydrogenase subunit 4	K03881	NADH-ubiquinone oxidoreductase chain 4	EC:1.6.5.3	rno05012	Parkinson disease	Human Diseases	Neurodegenerative diseases
TRINITY_DN15478_c1_g2	mmu:18951	100	2.9e-168	Sept5	septin 5	K04557	septin 5	-	mmu05012	Parkinson disease	Human Diseases	Neurodegenerative diseases
TRINITY_DN15478_c1_g3	mmu:17063	100	1.2e-202	NA	NA	NA	NA	NA	NA	NA	NA	NA
TRINITY_DN15484_c0_g1	mde:101897423	75.2	3.9e-44	-	vacuolar protein sorting-associated protein 37B	K12185	ESCRT-I complex subunit VPS37	-	mde04144	Endocytosis	Cellular Processes	Transport and catabolism
TRINITY_DN15486_c0_g1	dsi:Dsimw501_GD17928	69.1	1e-62	Dsim_GD17928	GD17928 gene product from transcript GD17928-RA	K21138	guanosine-3',5'-bis(diphosphate) 3'-pyrophosphohydrolase	EC:3.1.7.2	dsi00230	Purine metabolism	Metabolism	Nucleotide metabolism
TRINITY_DN15487_c0_g6	adf:107328293	38.1	3.5e-18	-	uncharacterized LOC107328293	K03654	ATP-dependent DNA helicase RecQ	EC:3.6.4.12	adf03018	RNA degradation	Genetic Information Processing	Folding, sorting and degradation
TRINITY_DN15489_c3_g1	soc:105203376	35.9	3.4e-10	-	ribonucleases P/MRP protein subunit POP1-like	K01164	ribonuclease P/MRP protein subunit POP1	EC:3.1.26.5	soc03013	RNA transport	Genetic Information Processing	Translation
TRINITY_DN15489_c3_g1	soc:105203376	35.9	3.4e-10	-	ribonucleases P/MRP protein subunit POP1-like	K01164	ribonuclease P/MRP protein subunit POP1	EC:3.1.26.5	soc03008	Ribosome biogenesis in eukaryotes	Genetic Information Processing	Translation
TRINITY_DN15490_c0_g2	tsp:Tsp_01411	35.6	7.1e-29	NA	NA	NA	NA	NA	NA	NA	NA	NA
TRINITY_DN15491_c0_g1	cbr:CBG13912	46.1	7e-23	-	Hypothetical protein CBG13912	K14394	low molecular weight phosphotyrosine protein phosphatase	EC:3.1.3.2 3.1.3.48	cbr00730	Thiamine metabolism	Metabolism	Metabolism of cofactors and vitamins
TRINITY_DN15491_c0_g1	cbr:CBG13912	46.1	7e-23	-	Hypothetical protein CBG13912	K14394	low molecular weight phosphotyrosine protein phosphatase	EC:3.1.3.2 3.1.3.48	cbr00740	Riboflavin metabolism	Metabolism	Metabolism of cofactors and vitamins
TRINITY_DN15495_c0_g1	dsi:Dsimw501_GD10640	41.1	1e-39	NA	NA	NA	NA	NA	NA	NA	NA	NA
TRINITY_DN15498_c0_g2	pgc:109861120	77.8	1e-12	-	fatty acid synthase-like	K00665	fatty acid synthase, animal type	EC:2.3.1.85	pgc00061	Fatty acid biosynthesis	Metabolism	Lipid metabolism
[truncated: 12,833 more rows]
