# Supplementary material for: Heat Shock Protein Genes Affect the Rapid Cold Hardening Ability of Two Invasive Tephritids
Source: Insects. 2024 Jan 29;15(2):90. doi: 10.3390/insects15020090 (PMC10889258; doi:10.3390/insects15020090)
Supplement: Supplementary file 1 [file insects-15-00090-s001.zip › annotation/NR/NR_annotation.xlsx]

## Sheet: Sheet1
Query	NR_hit	NR_description	NR_species	NR_identity	NR_evalue
TRINITY_DN10006_c0_g1	XP_019844601.1	PREDICTED: uncharacterized protein LOC105222439 [Bactrocera dorsalis]	Bactrocera_dorsalis	100	5.9e-36
TRINITY_DN10011_c0_g1	XP_011208706.1	PREDICTED: uncharacterized protein LOC105229907 [Bactrocera dorsalis]	Bactrocera_dorsalis	97.8	4.1e-96
TRINITY_DN10013_c0_g1	Q8VEM9.1	RecName: Full=Kelch domain-containing protein 3; AltName: Full=Protein Peas; AltName: Full=Testis intracellular mediator protein	Mus_musculus	100	5.1e-41
TRINITY_DN10017_c0_g1	XP_011198573.1	PREDICTED: probable kinetochore protein NDC80 [Bactrocera dorsalis]	Bactrocera_dorsalis	81.7	6e-12
TRINITY_DN10023_c0_g1	XP_011214279.1	PREDICTED: LOW QUALITY PROTEIN: proteasome-associated protein ECM29 homolog [Bactrocera dorsalis]	Bactrocera_dorsalis	100	4.2e-38
TRINITY_DN10026_c0_g1	EDL24233.1	mCG7661 [Mus musculus]	Mus_musculus	95	1.4e-49
TRINITY_DN10038_c0_g1	XP_014087199.1	PREDICTED: uncharacterized protein LOC106615497 [Bactrocera oleae]	Bactrocera_oleae	100	4.6e-26
TRINITY_DN1003_c0_g1	XP_019848402.1	PREDICTED: protein sidekick, partial [Bactrocera dorsalis]	Bactrocera_dorsalis	100	1.3e-32
TRINITY_DN10041_c0_g1	XP_011190922.1	PREDICTED: probable serine/threonine-protein kinase dyrk2 [Zeugodacus cucurbitae]	Zeugodacus_cucurbitae	64.1	6.8e-25
TRINITY_DN10048_c0_g2	XP_011197358.1	PREDICTED: protein claret segregational [Bactrocera dorsalis]	Bactrocera_dorsalis	100	8.7e-29
TRINITY_DN10052_c0_g1	XP_019845339.1	PREDICTED: uncharacterized protein LOC105224980 isoform X3 [Bactrocera dorsalis]	Bactrocera_dorsalis	100	2.9e-30
TRINITY_DN10060_c0_g1	XP_011196997.1	PREDICTED: inositol 1,4,5-trisphosphate receptor isoform X1 [Zeugodacus cucurbitae]	Zeugodacus_cucurbitae	100	6.9e-43
TRINITY_DN10065_c0_g1	XP_011204063.1	PREDICTED: fatty acid synthase [Bactrocera dorsalis]	Bactrocera_dorsalis	100	2.2e-36
TRINITY_DN10083_c0_g1	XP_014102643.1	PREDICTED: sushi, von Willebrand factor type A, EGF and pentraxin domain-containing protein 1 isoform X1 [Bactrocera oleae]	Bactrocera_oleae	100	2.3e-51
TRINITY_DN10097_c0_g1	XP_011198427.1	PREDICTED: probable serine/threonine-protein kinase nek3 [Bactrocera dorsalis]	Bactrocera_dorsalis	95.7	7.3e-42
TRINITY_DN10105_c0_g1	XP_011210469.1	PREDICTED: uncharacterized protein LOC105231070 [Bactrocera dorsalis]	Bactrocera_dorsalis	100	1.4e-30
TRINITY_DN10107_c0_g4	KOB64951.1	Uncharacterized protein OBRU01_22018 [Operophtera brumata]	Operophtera_brumata	60.6	5.7e-12
TRINITY_DN10116_c0_g1	XP_019844542.1	PREDICTED: mucin-5AC [Bactrocera dorsalis]	Bactrocera_dorsalis	95.7	1.3e-27
TRINITY_DN10116_c0_g2	XP_019844542.1	PREDICTED: mucin-5AC [Bactrocera dorsalis]	Bactrocera_dorsalis	100	2.4e-26
TRINITY_DN10116_c0_g4	XP_018787770.1	PREDICTED: mucin-5AC isoform X1 [Bactrocera latifrons]	Bactrocera_latifrons	83.7	1.2e-09
TRINITY_DN10119_c0_g1	XP_011212804.1	PREDICTED: titin [Bactrocera dorsalis]	Bactrocera_dorsalis	92.3	1.4e-49
TRINITY_DN10124_c0_g1	XP_004518075.1	insulin-like receptor [Ceratitis capitata]	Ceratitis_capitata	100	7e-38
TRINITY_DN1012_c0_g1	F1LMY4.1	RecName: Full=Ryanodine receptor 1; Short=RYR-1; Short=RyR1; AltName: Full=Skeletal muscle calcium release channel; AltName: Full=Skeletal muscle ryanodine receptor; AltName: Full=Skeletal muscle-type ryanodine receptor; AltName: Full=Type 1 ryanodine receptor	Rattus_norvegicus	100	4.2e-35
TRINITY_DN10131_c0_g1	XP_018783712.1	PREDICTED: odorant receptor 82a [Bactrocera latifrons]	Bactrocera_latifrons	97.1	1.2e-20
TRINITY_DN10131_c0_g2	XP_018783712.1	PREDICTED: odorant receptor 82a [Bactrocera latifrons]	Bactrocera_latifrons	94.4	6e-28
TRINITY_DN10133_c0_g1	NP_001240313.1	60S ribosomal protein L15 isoform 2 [Homo sapiens]	Homo_sapiens	100	1.4e-39
TRINITY_DN10133_c0_g2	GCF46396.1	hypothetical protein parPi_0006153 [Paroedura picta]	Paroedura_picta	100	1.6e-116
TRINITY_DN10139_c0_g1	XP_011213854.1	PREDICTED: uncharacterized protein LOC105233459 [Bactrocera dorsalis]	Bactrocera_dorsalis	92.1	3e-37
TRINITY_DN10145_c0_g1	XP_011191814.1	PREDICTED: contactin [Zeugodacus cucurbitae]	Zeugodacus_cucurbitae	100	2.9e-39
TRINITY_DN10171_c0_g1	XP_011198947.1	PREDICTED: uncharacterized protein LOC105223046 isoform X1 [Bactrocera dorsalis]	Bactrocera_dorsalis	98.7	1.6e-31
TRINITY_DN10175_c0_g1	XP_017470937.1	PREDICTED: uncharacterized protein LOC108362471 [Rhagoletis zephyria]	Rhagoletis_zephyria	60.7	1.6e-24
TRINITY_DN10179_c0_g1	XP_011206781.1	PREDICTED: zinc finger matrin-type protein CG9776 isoform X1 [Bactrocera dorsalis]	Bactrocera_dorsalis	96.9	2.5e-24
TRINITY_DN10182_c0_g1	XP_011186991.1	PREDICTED: serine protease 44 [Zeugodacus cucurbitae]	Zeugodacus_cucurbitae	63.4	2.5e-20
TRINITY_DN10184_c0_g1	XP_011179016.1	PREDICTED: RUN domain-containing protein 1 [Zeugodacus cucurbitae]	Zeugodacus_cucurbitae	100	1.9e-28
TRINITY_DN10185_c0_g1	XP_018788591.1	PREDICTED: uncharacterized protein LOC108968793 isoform X2 [Bactrocera latifrons]	Bactrocera_latifrons	84.3	9.5e-33
TRINITY_DN10192_c0_g1	XP_018801993.1	PREDICTED: tyrosine-protein kinase transmembrane receptor Ror [Bactrocera latifrons]	Bactrocera_latifrons	98.9	1.2e-44
TRINITY_DN10203_c0_g1	XP_011204832.1	PREDICTED: HEAT repeat-containing protein 1 homolog [Bactrocera dorsalis]	Bactrocera_dorsalis	97	1.4e-23
TRINITY_DN10205_c0_g1	XP_011209569.1	PREDICTED: basement membrane-specific heparan sulfate proteoglycan core protein isoform X2 [Bactrocera dorsalis]	Bactrocera_dorsalis	100	5.8e-39
TRINITY_DN10207_c0_g1	XP_018783752.1	PREDICTED: papilin isoform X1 [Bactrocera latifrons]	Bactrocera_latifrons	100	2.6e-36
TRINITY_DN10208_c0_g2	EDM07760.1	similar to Amyloid beta (A4) precursor-like protein 1 (predicted) [Rattus norvegicus]	Rattus_norvegicus	100	1.2e-38
TRINITY_DN10209_c1_g1	XP_011213544.1	PREDICTED: nucleosome-remodeling factor subunit NURF301 isoform X1 [Bactrocera dorsalis]	Bactrocera_dorsalis	100	9.8e-37
TRINITY_DN10210_c0_g1	ANS71578.1	transferrin-like protein [Bactrocera dorsalis]	Bactrocera_dorsalis	98.7	2.9e-34
TRINITY_DN10219_c0_g1	XP_011186584.1	PREDICTED: dynein heavy chain 3, axonemal [Zeugodacus cucurbitae]	Zeugodacus_cucurbitae	100	1.7e-12
TRINITY_DN10225_c0_g1	XP_011212804.1	PREDICTED: titin [Bactrocera dorsalis]	Bactrocera_dorsalis	93.4	6.1e-33
TRINITY_DN10227_c0_g1	XP_011211983.1	PREDICTED: open rectifier potassium channel protein 1 [Bactrocera dorsalis]	Bactrocera_dorsalis	94.7	1.7e-33
TRINITY_DN10241_c0_g1	XP_011209056.2	PREDICTED: LOW QUALITY PROTEIN: small subunit processome component 20 homolog [Bactrocera dorsalis]	Bactrocera_dorsalis	99.1	1.2e-51
TRINITY_DN10243_c0_g1	XP_018800699.1	PREDICTED: dopamine N-acetyltransferase [Bactrocera latifrons]	Bactrocera_latifrons	100	3.5e-34
TRINITY_DN10244_c0_g1	XP_011200402.1	PREDICTED: uncharacterized protein LOC105224109 [Bactrocera dorsalis]	Bactrocera_dorsalis	97.8	8e-77
TRINITY_DN10246_c0_g1	XP_011205663.1	PREDICTED: uncharacterized protein LOC105227829 isoform X1 [Bactrocera dorsalis]	Bactrocera_dorsalis	100	1.6e-72
TRINITY_DN10247_c0_g1	XP_018789302.1	PREDICTED: twitchin isoform X1 [Bactrocera latifrons]	Bactrocera_latifrons	92.9	3.7e-56
TRINITY_DN10249_c0_g1	XP_011211983.1	PREDICTED: open rectifier potassium channel protein 1 [Bactrocera dorsalis]	Bactrocera_dorsalis	100	7.4e-44
TRINITY_DN10250_c0_g1	XP_011199446.1	PREDICTED: cadherin-23 [Bactrocera dorsalis]	Bactrocera_dorsalis	100	3.3e-31
TRINITY_DN10251_c0_g1	XP_019848016.1	PREDICTED: protein draper-like [Bactrocera dorsalis]	Bactrocera_dorsalis	79.2	1.6e-50
TRINITY_DN10252_c0_g1	XP_005349032.1	atypical kinase COQ8A, mitochondrial [Microtus ochrogaster]	Microtus_ochrogaster	100	5.2e-39
TRINITY_DN1025_c0_g1	XP_018795530.1	PREDICTED: kinesin-like protein KIF12 isoform X2 [Bactrocera latifrons]	Bactrocera_latifrons	100	1.7e-27
TRINITY_DN10263_c0_g1	AAL39420.1	GM10438p [Drosophila melanogaster]	Drosophila_melanogaster	100	2.8e-43
TRINITY_DN10263_c0_g2	NP_001291913.1	target of rapamycin [Bactrocera dorsalis]	Bactrocera_dorsalis	100	2e-34
TRINITY_DN10264_c0_g1	XP_014085533.1	PREDICTED: intron-binding protein aquarius [Bactrocera oleae]	Bactrocera_oleae	100	3e-42
TRINITY_DN10268_c0_g1	XP_019844417.1	PREDICTED: protein ANTAGONIST OF LIKE HETEROCHROMATIN PROTEIN 1-like, partial [Bactrocera dorsalis]	Bactrocera_dorsalis	61.3	1.7e-20
TRINITY_DN10268_c0_g2	XP_023295068.1	protein ANTAGONIST OF LIKE HETEROCHROMATIN PROTEIN 1-like [Lucilia cuprina]	Lucilia_cuprina	63	9.4e-11
TRINITY_DN10270_c0_g1	XP_018788456.1	PREDICTED: uncharacterized protein LOC108968727 isoform X1 [Bactrocera latifrons]	Bactrocera_latifrons	92.4	3.2e-22
TRINITY_DN10304_c0_g1	BAC40675.1	unnamed protein product [Mus musculus]	Mus_musculus	100	3.3e-34
TRINITY_DN10309_c0_g1	XP_011195842.1	PREDICTED: spectrin beta chain, non-erythrocytic 5 isoform X1 [Zeugodacus cucurbitae]	Zeugodacus_cucurbitae	100	2.2e-30
TRINITY_DN10310_c0_g1	XP_011203623.1	PREDICTED: protein rhomboid [Bactrocera dorsalis]	Bactrocera_dorsalis	100	7.8e-31
TRINITY_DN10314_c0_g1	XP_011209469.1	PREDICTED: glucose dehydrogenase [FAD, quinone]-like [Bactrocera dorsalis]	Bactrocera_dorsalis	100	3.7e-36
TRINITY_DN10314_c0_g2	XP_011209469.1	PREDICTED: glucose dehydrogenase [FAD, quinone]-like [Bactrocera dorsalis]	Bactrocera_dorsalis	98.5	8.4e-68
TRINITY_DN10315_c0_g1	XP_011204239.1	PREDICTED: uncharacterized protein LOC105226845 isoform X1 [Bactrocera dorsalis]	Bactrocera_dorsalis	97.7	2.1e-63
TRINITY_DN10325_c0_g1	XP_021564729.1	myosin-14, partial [Carlito syrichta]	Carlito_syrichta	95.6	2.7e-22
TRINITY_DN10325_c0_g2	YP_004123233.1	cytochrome c oxidase subunit II (mitochondrion) [Rattus lutreolus]	Rattus_lutreolus	91.7	1.2e-103
TRINITY_DN10325_c0_g3	YP_665632.1	cytochrome c oxidase subunit II (mitochondrion) [Rattus norvegicus]	Rattus_norvegicus	92.4	2.2e-102
TRINITY_DN1032_c0_g1	XP_018790705.1	PREDICTED: uncharacterized protein LOC108970050 [Bactrocera latifrons]	Bactrocera_latifrons	100	2e-46
TRINITY_DN10333_c0_g1	XP_004524481.1	JNK-interacting protein 1 isoform X1 [Ceratitis capitata]	Ceratitis_capitata	100	5.1e-32
TRINITY_DN10333_c0_g2	XP_004524481.1	JNK-interacting protein 1 isoform X1 [Ceratitis capitata]	Ceratitis_capitata	100	3.5e-33
TRINITY_DN10334_c0_g1	XP_018799922.1	PREDICTED: putative GPI-anchored protein pfl2 isoform X1 [Bactrocera latifrons]	Bactrocera_latifrons	95.7	1.1e-37
TRINITY_DN10337_c0_g2	NP_031542.2	heterogeneous nuclear ribonucleoprotein D0 isoform c [Mus musculus]	Mus_musculus	100	6.9e-13
TRINITY_DN10342_c0_g1	XP_011201046.1	PREDICTED: glycine dehydrogenase (decarboxylating), mitochondrial [Bactrocera dorsalis]	Bactrocera_dorsalis	100	1.5e-47
TRINITY_DN10344_c0_g1	XP_011203998.1	PREDICTED: ALK tyrosine kinase receptor [Bactrocera dorsalis]	Bactrocera_dorsalis	100	2e-46
TRINITY_DN10344_c0_g2	XP_011203998.1	PREDICTED: ALK tyrosine kinase receptor [Bactrocera dorsalis]	Bactrocera_dorsalis	98.7	3.5e-37
TRINITY_DN10344_c0_g3	XP_011187163.1	PREDICTED: ALK tyrosine kinase receptor isoform X1 [Zeugodacus cucurbitae]	Zeugodacus_cucurbitae	100	2.5e-34
TRINITY_DN10351_c0_g1	AAL16724.1	putative transposase [Anopheles gambiae]	Anopheles_gambiae	56.2	3.1e-64
TRINITY_DN10354_c0_g1	XP_018799573.1	PREDICTED: uncharacterized protein LOC108975512 isoform X1 [Bactrocera latifrons]	Bactrocera_latifrons	70.2	1.2e-20
TRINITY_DN10357_c0_g1	XP_005364780.2	thymosin beta-10 [Microtus ochrogaster]	Microtus_ochrogaster	95.2	1.2e-21
TRINITY_DN10362_c0_g1	XP_011201116.1	PREDICTED: uncharacterized protein LOC105224661 [Bactrocera dorsalis]	Bactrocera_dorsalis	91.5	7.6e-35
TRINITY_DN10368_c0_g1	XP_006539742.1	PREDICTED: 60S ribosomal protein L28 isoform X1 [Mus musculus]	Mus_musculus	100	1.7e-69
TRINITY_DN10375_c0_g1	XP_011195044.1	PREDICTED: baculoviral IAP repeat-containing protein 6 [Zeugodacus cucurbitae]	Zeugodacus_cucurbitae	100	7.1e-29
TRINITY_DN10378_c0_g2	XP_018785097.1	PREDICTED: proton-coupled amino acid transporter-like protein CG1139 [Bactrocera latifrons]	Bactrocera_latifrons	95.7	7e-29
TRINITY_DN10385_c0_g1	XP_019845814.1	PREDICTED: uncharacterized protein LOC105226273 [Bactrocera dorsalis]	Bactrocera_dorsalis	100	1.1e-44
TRINITY_DN10387_c0_g1	NP_035016.1	cytochrome c oxidase subunit NDUFA4 [Mus musculus]	Mus_musculus	100	8.1e-42
TRINITY_DN10392_c2_g3	XP_017478228.1	PREDICTED: RNA-directed DNA polymerase from mobile element jockey-like [Rhagoletis zephyria]	Rhagoletis_zephyria	66.7	1.8e-10
TRINITY_DN10395_c0_g1	CAA27558.1	glutathione peroxidase [Mus musculus]	Mus_musculus	99.5	7.4e-114
TRINITY_DN10409_c0_g1	AAH06864.1	Trap1 protein, partial [Mus musculus]	Mus_musculus	100	1.4e-29
TRINITY_DN10410_c0_g1	XP_011177789.1	PREDICTED: protein unc-80 homolog isoform X1 [Zeugodacus cucurbitae]	Zeugodacus_cucurbitae	100	3.9e-33
TRINITY_DN10412_c0_g1	XP_011184963.1	PREDICTED: activating signal cointegrator 1 complex subunit 3 [Zeugodacus cucurbitae]	Zeugodacus_cucurbitae	100	2.1e-40
TRINITY_DN10419_c0_g1	XP_022829989.1	low-density lipoprotein receptor-related protein 2 [Spodoptera litura]	Spodoptera_litura	72.7	7.9e-08
TRINITY_DN10423_c0_g1	XP_011182924.1	PREDICTED: uncharacterized protein LOC105212575 [Zeugodacus cucurbitae]	Zeugodacus_cucurbitae	98.6	1e-35
TRINITY_DN10425_c0_g1	XP_011208746.1	PREDICTED: uncharacterized protein B0495.5 [Bactrocera dorsalis]	Bactrocera_dorsalis	94.7	2.7e-31
TRINITY_DN10426_c0_g1	XP_023028865.1	zinc finger MYM-type protein 1-like, partial [Leptinotarsa decemlineata]	Leptinotarsa_decemlineata	93.1	2.5e-29
TRINITY_DN10439_c0_g1	XP_011200698.1	PREDICTED: zinc finger protein 391-like [Bactrocera dorsalis]	Bactrocera_dorsalis	99	3.2e-27
TRINITY_DN10441_c0_g1	XP_011201448.2	PREDICTED: LOW QUALITY PROTEIN: nascent polypeptide-associated complex subunit alpha, muscle-specific form [Bactrocera dorsalis]	Bactrocera_dorsalis	97.2	1.1e-32
TRINITY_DN10448_c0_g1	XP_011178193.1	PREDICTED: uncharacterized protein LOC105209476 [Zeugodacus cucurbitae]	Zeugodacus_cucurbitae	97.8	1.5e-47
TRINITY_DN10450_c0_g1	XP_011202185.2	PREDICTED: LOW QUALITY PROTEIN: midasin [Bactrocera dorsalis]	Bactrocera_dorsalis	98.7	2e-34
TRINITY_DN10454_c0_g1	XP_011212785.1	PREDICTED: dynein heavy chain, cytoplasmic isoform X7 [Bactrocera dorsalis]	Bactrocera_dorsalis	100	2.4e-32
TRINITY_DN10465_c0_g1	XP_017466323.1	PREDICTED: putative nuclease HARBI1 [Rhagoletis zephyria]	Rhagoletis_zephyria	52.6	2.3e-17
TRINITY_DN10477_c0_g1	XP_022261964.1	60S ribosomal protein L32 isoform X1 [Canis lupus familiaris]	Canis_lupus	97.8	1.4e-68
TRINITY_DN10486_c0_g1	XP_011198747.1	PREDICTED: glycogen debranching enzyme [Bactrocera dorsalis]	Bactrocera_dorsalis	98.2	5.9e-59
TRINITY_DN104_c0_g1	XP_005976523.1	PREDICTED: uncharacterized protein LOC102339308 [Pantholops hodgsonii]	Pantholops_hodgsonii	98.3	2.2e-22
TRINITY_DN10503_c0_g1	NP_852610.1	microtubule-associated proteins 1A/1B light chain 3A isoform b [Homo sapiens]	Homo_sapiens	100	8.3e-33
TRINITY_DN10506_c0_g1	XP_011193424.1	PREDICTED: neurobeachin-like [Zeugodacus cucurbitae]	Zeugodacus_cucurbitae	100	5.4e-60
TRINITY_DN10508_c0_g1	XP_011212313.1	PREDICTED: uncharacterized protein LOC105232352 [Bactrocera dorsalis]	Bactrocera_dorsalis	88.6	1.8e-24
TRINITY_DN10516_c0_g1	XP_011204907.1	PREDICTED: uncharacterized protein LOC105227331 [Bactrocera dorsalis]	Bactrocera_dorsalis	95.2	2.3e-56
TRINITY_DN10517_c0_g1	XP_011202268.1	PREDICTED: uncharacterized protein LOC105225485, partial [Bactrocera dorsalis]	Bactrocera_dorsalis	100	1.2e-34
TRINITY_DN10518_c1_g2	XP_014094417.1	PREDICTED: RRP12-like protein [Bactrocera oleae]	Bactrocera_oleae	97.2	4.4e-31
TRINITY_DN10520_c0_g1	XP_011204239.1	PREDICTED: uncharacterized protein LOC105226845 isoform X1 [Bactrocera dorsalis]	Bactrocera_dorsalis	93.2	2.3e-28
TRINITY_DN10521_c0_g1	XP_019845980.1	PREDICTED: LOW QUALITY PROTEIN: uncharacterized protein LOC105226650 [Bactrocera dorsalis]	Bactrocera_dorsalis	99	2.4e-43
TRINITY_DN10522_c0_g1	XP_011199720.1	PREDICTED: LOW QUALITY PROTEIN: uncharacterized protein LOC105223648 [Bactrocera dorsalis]	Bactrocera_dorsalis	98.6	3.9e-32
TRINITY_DN10522_c1_g1	XP_011199720.1	PREDICTED: LOW QUALITY PROTEIN: uncharacterized protein LOC105223648 [Bactrocera dorsalis]	Bactrocera_dorsalis	96.9	1.9e-27
TRINITY_DN10529_c0_g1	XP_011212779.1	PREDICTED: laminin subunit alpha [Bactrocera dorsalis]	Bactrocera_dorsalis	100	1.6e-18
TRINITY_DN10531_c0_g1	XP_011211427.1	PREDICTED: ectopic P granules protein 5 homolog isoform X1 [Bactrocera dorsalis]	Bactrocera_dorsalis	96.3	6.5e-50
TRINITY_DN10541_c0_g1	XP_011211176.1	PREDICTED: AT-rich interactive domain-containing protein 2 [Bactrocera dorsalis]	Bactrocera_dorsalis	100	3e-21
TRINITY_DN10544_c0_g1	XP_019845701.1	PREDICTED: LOW QUALITY PROTEIN: putative U5 small nuclear ribonucleoprotein 200 kDa helicase [Bactrocera dorsalis]	Bactrocera_dorsalis	100	3.2e-35
TRINITY_DN10547_c0_g1	XP_018802845.1	PREDICTED: uncharacterized protein LOC108977570 [Bactrocera latifrons]	Bactrocera_latifrons	100	2.2e-42
TRINITY_DN10549_c0_g1	XP_019847771.1	PREDICTED: uncharacterized protein LOC105231545 [Bactrocera dorsalis]	Bactrocera_dorsalis	98.7	1.9e-35
TRINITY_DN10552_c0_g1	XP_018793777.1	PREDICTED: uncharacterized protein LOC108971896 isoform X1 [Bactrocera latifrons]	Bactrocera_latifrons	98.6	5.4e-29
TRINITY_DN10554_c0_g1	XP_011207561.1	PREDICTED: protein virilizer isoform X1 [Bactrocera dorsalis]	Bactrocera_dorsalis	100	2.9e-32
TRINITY_DN10558_c0_g1	XP_011199932.1	PREDICTED: dynactin subunit 1 [Bactrocera dorsalis]	Bactrocera_dorsalis	100	1.5e-42
TRINITY_DN10559_c0_g1	XP_006240907.1	PREDICTED: ATP synthase subunit delta, mitochondrial isoform X1 [Rattus norvegicus]	Rattus_norvegicus	86.3	9.9e-79
TRINITY_DN10563_c0_g1	XP_011203583.1	PREDICTED: dedicator of cytokinesis protein 1 [Bactrocera dorsalis]	Bactrocera_dorsalis	100	2.8e-36
TRINITY_DN10564_c0_g1	XP_018788571.1	PREDICTED: DNA repair protein RAD51 homolog 4 [Bactrocera latifrons]	Bactrocera_latifrons	91.5	5.4e-29
TRINITY_DN10570_c0_g1	XP_011186691.1	PREDICTED: dynein heavy chain, cytoplasmic isoform X4 [Zeugodacus cucurbitae]	Zeugodacus_cucurbitae	100	1.9e-34
TRINITY_DN10572_c0_g1	XP_014085685.1	PREDICTED: splicing factor, arginine/serine-rich 15 [Bactrocera oleae]	Bactrocera_oleae	100	2.2e-32
TRINITY_DN1057_c0_g1	AAC17945.1	hematopoietic lineage switch 2 [Mus musculus]	Mus_musculus	100	2.9e-30
TRINITY_DN10581_c0_g1	XP_011200054.1	PREDICTED: transport and Golgi organization protein 1 [Bactrocera dorsalis]	Bactrocera_dorsalis	92.9	1.7e-21
TRINITY_DN10595_c0_g1	XP_019844367.1	PREDICTED: dentin sialophosphoprotein-like [Bactrocera dorsalis]	Bactrocera_dorsalis	93	4.7e-25
TRINITY_DN10596_c0_g1	XP_011209299.2	PREDICTED: arrestin domain-containing protein 17 [Bactrocera dorsalis]	Bactrocera_dorsalis	94.5	8.2e-78
TRINITY_DN10599_c0_g1	NP_001276446.1	anaphase-promoting complex subunit 5 isoform c [Mus musculus]	Mus_musculus	100	6.4e-30
TRINITY_DN10599_c0_g3	NP_001073616.1	anaphase-promoting complex subunit 5 [Rattus norvegicus]	Rattus_norvegicus	100	7.9e-47
TRINITY_DN10617_c0_g1	XP_018785434.1	PREDICTED: putative leucine-rich repeat-containing protein DDB_G0290503 isoform X1 [Bactrocera latifrons]	Bactrocera_latifrons	92.5	2.2e-31
TRINITY_DN10618_c0_g1	XP_011198907.1	PREDICTED: Niemann-Pick type protein homolog 1B [Bactrocera dorsalis]	Bactrocera_dorsalis	98.6	2.5e-34
TRINITY_DN10621_c0_g1	XP_011209755.1	PREDICTED: uncharacterized protein LOC105230596 isoform X2 [Bactrocera dorsalis]	Bactrocera_dorsalis	99.1	2.2e-61
TRINITY_DN10622_c0_g1	XP_018793814.1	PREDICTED: trichohyalin [Bactrocera latifrons]	Bactrocera_latifrons	96.5	4.7e-11
TRINITY_DN10650_c0_g1	XP_011180512.1	PREDICTED: protein EFR3 homolog cmp44E isoform X3 [Zeugodacus cucurbitae]	Zeugodacus_cucurbitae	99.2	6.6e-56
TRINITY_DN10655_c0_g1	NP_079587.1	transmembrane protein 254 isoform 2 [Mus musculus]	Mus_musculus	100	2.8e-36
TRINITY_DN10657_c0_g1	XP_018800228.1	PREDICTED: maestro heat-like repeat-containing protein family member 1 [Bactrocera latifrons]	Bactrocera_latifrons	100	3.3e-28
TRINITY_DN10661_c0_g2	XP_011192024.1	PREDICTED: twitchin isoform X1 [Zeugodacus cucurbitae]	Zeugodacus_cucurbitae	82.4	1.9e-08
TRINITY_DN10662_c1_g1	NP_057907.2	RING finger protein 10 isoform 2 [Mus musculus]	Mus_musculus	100	1.3e-39
TRINITY_DN10668_c0_g1	XP_011209095.1	PREDICTED: collagen alpha-1(I) chain [Bactrocera dorsalis]	Bactrocera_dorsalis	100	1.1e-50
TRINITY_DN10678_c0_g1	XP_014101077.1	PREDICTED: lysosomal alpha-mannosidase-like, partial [Bactrocera oleae]	Bactrocera_oleae	100	1.6e-56
TRINITY_DN10682_c0_g1	XP_011201871.1	PREDICTED: probable histone-lysine N-methyltransferase CG1716 [Bactrocera dorsalis]	Bactrocera_dorsalis	94.9	6e-12
TRINITY_DN10686_c0_g3	XP_018785919.1	PREDICTED: uncharacterized protein LOC108967130 [Bactrocera latifrons]	Bactrocera_latifrons	96	3e-70
TRINITY_DN10687_c0_g1	XP_011198060.1	PREDICTED: tetratricopeptide repeat protein 37 [Bactrocera dorsalis]	Bactrocera_dorsalis	100	1.6e-40
TRINITY_DN10694_c0_g1	XP_017469214.1	PREDICTED: radial spoke head 1 homolog [Rhagoletis zephyria]	Rhagoletis_zephyria	87.1	3.6e-28
TRINITY_DN10699_c0_g1	XP_011203956.1	PREDICTED: uncharacterized protein LOC105226661 [Bactrocera dorsalis]	Bactrocera_dorsalis	90.3	5.5e-29
TRINITY_DN10705_c0_g1	XP_019844601.1	PREDICTED: uncharacterized protein LOC105222439 [Bactrocera dorsalis]	Bactrocera_dorsalis	95.3	4.1e-57
TRINITY_DN10709_c0_g1	NP_065607.1	ATP synthase subunit f, mitochondrial [Mus musculus]	Mus_musculus	100	1.1e-42
TRINITY_DN10713_c0_g1	XP_011203775.1	PREDICTED: ranBP2-like and GRIP domain-containing protein 3 [Bactrocera dorsalis]	Bactrocera_dorsalis	90.3	2.5e-13
TRINITY_DN10714_c0_g1	AAL93203.1	transposase [Bactrocera dorsalis]	Bactrocera_dorsalis	96.6	1.6e-38
TRINITY_DN10717_c0_g1	XP_014087728.1	PREDICTED: zinc finger SWIM domain-containing protein 8, partial [Bactrocera oleae]	Bactrocera_oleae	100	6.5e-14
TRINITY_DN10721_c0_g1	XP_019846519.1	PREDICTED: LOW QUALITY PROTEIN: EH domain-binding protein 1 [Bactrocera dorsalis]	Bactrocera_dorsalis	100	6e-34
TRINITY_DN10724_c0_g1	XP_011203621.1	PREDICTED: LOW QUALITY PROTEIN: protein rhomboid [Bactrocera dorsalis]	Bactrocera_dorsalis	100	3.5e-44
TRINITY_DN10731_c0_g1	XP_011193155.1	PREDICTED: dedicator of cytokinesis protein 1 [Zeugodacus cucurbitae]	Zeugodacus_cucurbitae	100	7.6e-34
TRINITY_DN10732_c0_g2	AAH24826.1	Csde1 protein, partial [Mus musculus]	Mus_musculus	100	3.6e-33
TRINITY_DN10733_c0_g1	NP_001080192.1	N-myristoyltransferase 1 L homeolog [Xenopus laevis]	Xenopus_laevis	100	2.2e-21
TRINITY_DN10737_c0_g2	AKI28981.1	gustatory receptor 28b [Bactrocera dorsalis]	Bactrocera_dorsalis	100	1.9e-31
TRINITY_DN10747_c0_g1	DAA15085.1	TPA: ER lumen protein retaining receptor 2 [Bos taurus]	Bos_taurus	100	3.4e-47
TRINITY_DN10753_c0_g1	XP_004531450.1	target of rapamycin [Ceratitis capitata]	Ceratitis_capitata	100	9.1e-48
TRINITY_DN10756_c0_g1	AAH24403.1	6330577E15Rik protein [Mus musculus]	Mus_musculus	100	1.9e-68
TRINITY_DN10763_c0_g1	XP_011197284.1	PREDICTED: uncharacterized protein LOC105221853 isoform X1 [Bactrocera dorsalis]	Bactrocera_dorsalis	96.7	8.1e-09
TRINITY_DN10771_c0_g1	XP_017461190.1	PREDICTED: uncharacterized protein LOC108354517 [Rhagoletis zephyria]	Rhagoletis_zephyria	73.2	2.5e-11
TRINITY_DN10777_c0_g1	XP_004531264.1	protein purity of essence [Ceratitis capitata]	Ceratitis_capitata	100	4.9e-47
TRINITY_DN10785_c0_g1	XP_004531186.1	myosin-VIIa [Ceratitis capitata]	Ceratitis_capitata	100	2.2e-49
TRINITY_DN10786_c0_g1	XP_011198556.1	PREDICTED: uncharacterized protein LOC105222781 [Bactrocera dorsalis]	Bactrocera_dorsalis	97.7	1.2e-36
TRINITY_DN10786_c0_g2	XP_011180047.1	PREDICTED: uncharacterized protein LOC105210658 [Zeugodacus cucurbitae]	Zeugodacus_cucurbitae	87.3	4e-16
TRINITY_DN10796_c0_g1	XP_014095513.1	PREDICTED: laminin subunit alpha [Bactrocera oleae]	Bactrocera_oleae	90.8	1.4e-27
TRINITY_DN10804_c0_g1	XP_018795795.1	PREDICTED: cadherin-23 [Bactrocera latifrons]	Bactrocera_latifrons	100	7.2e-41
TRINITY_DN10806_c0_g1	XP_018795794.1	PREDICTED: basic helix-loop-helix neural transcription factor TAP [Bactrocera latifrons]	Bactrocera_latifrons	94.9	7.5e-36
TRINITY_DN10806_c0_g2	XP_011199447.1	PREDICTED: basic helix-loop-helix neural transcription factor TAP [Bactrocera dorsalis]	Bactrocera_dorsalis	92.3	5.6e-35
TRINITY_DN10813_c0_g1	XP_011203506.1	PREDICTED: ankyrin repeat and KH domain-containing protein mask isoform X1 [Bactrocera dorsalis]	Bactrocera_dorsalis	95.4	1.5e-22
TRINITY_DN10814_c0_g1	XP_011202889.1	PREDICTED: nuclear pore complex protein Nup160 homolog [Bactrocera dorsalis]	Bactrocera_dorsalis	100	1.1e-41
TRINITY_DN10815_c0_g1	XP_011190482.1	PREDICTED: titin isoform X1 [Zeugodacus cucurbitae]	Zeugodacus_cucurbitae	100	1.1e-32
TRINITY_DN10816_c0_g1	XP_011180600.1	PREDICTED: probable RNA-binding protein orb2 isoform X3 [Zeugodacus cucurbitae]	Zeugodacus_cucurbitae	100	2.1e-49
TRINITY_DN10819_c0_g1	XP_011212774.2	PREDICTED: intron-binding protein aquarius [Bactrocera dorsalis]	Bactrocera_dorsalis	100	1e-29
TRINITY_DN10823_c0_g1	XP_018801723.1	PREDICTED: glutamate decarboxylase [Bactrocera latifrons]	Bactrocera_latifrons	98.9	4.5e-44
TRINITY_DN10824_c0_g1	XP_014086965.1	PREDICTED: mucin-5AC [Bactrocera oleae]	Bactrocera_oleae	89.6	7.9e-14
TRINITY_DN10826_c0_g1	XP_011212763.1	PREDICTED: tyrosine-protein kinase Abl isoform X1 [Bactrocera dorsalis]	Bactrocera_dorsalis	100	5.6e-35
TRINITY_DN10826_c0_g2	XP_011212763.1	PREDICTED: tyrosine-protein kinase Abl isoform X1 [Bactrocera dorsalis]	Bactrocera_dorsalis	100	8.9e-24
TRINITY_DN10830_c0_g1	XP_014099398.1	PREDICTED: non-canonical poly(A) RNA polymerase PAPD5 [Bactrocera oleae]	Bactrocera_oleae	100	3.1e-45
TRINITY_DN10837_c0_g3	EDL21126.1	aminolevulinic acid synthase 1 [Mus musculus]	Mus_musculus	100	2.3e-39
TRINITY_DN1083_c0_g1	XP_011202701.1	PREDICTED: cadherin-23 [Bactrocera dorsalis]	Bactrocera_dorsalis	98.6	1.5e-34
TRINITY_DN10844_c0_g1	XP_011211980.1	PREDICTED: structural maintenance of chromosomes protein 6 [Bactrocera dorsalis]	Bactrocera_dorsalis	100	3.4e-28
TRINITY_DN10848_c0_g2	XP_011209567.2	PREDICTED: uncharacterized protein LOC105230479 [Bactrocera dorsalis]	Bactrocera_dorsalis	100	2.9e-15
TRINITY_DN10848_c0_g4	XP_011209567.2	PREDICTED: uncharacterized protein LOC105230479 [Bactrocera dorsalis]	Bactrocera_dorsalis	100	5.8e-31
TRINITY_DN10848_c0_g5	XP_011183263.1	PREDICTED: uncharacterized protein LOC105212745 [Zeugodacus cucurbitae]	Zeugodacus_cucurbitae	100	1.2e-33
TRINITY_DN10851_c0_g1	XP_018789910.1	PREDICTED: muscle M-line assembly protein unc-89 [Bactrocera latifrons]	Bactrocera_latifrons	88.1	3.6e-29
TRINITY_DN10854_c0_g1	XP_018794678.1	PREDICTED: small subunit processome component 20 homolog [Bactrocera latifrons]	Bactrocera_latifrons	87.1	1e-19
TRINITY_DN10864_c0_g1	XP_011207554.1	PREDICTED: nitric oxide synthase [Bactrocera dorsalis]	Bactrocera_dorsalis	98.9	4.4e-47
TRINITY_DN10867_c0_g1	XP_011213561.1	PREDICTED: uncharacterized protein LOC105233242 [Bactrocera dorsalis]	Bactrocera_dorsalis	100	1.5e-23
TRINITY_DN10869_c0_g1	XP_011201327.1	PREDICTED: titin [Bactrocera dorsalis]	Bactrocera_dorsalis	97.8	5.5e-39
TRINITY_DN10872_c0_g1	CDM98787.1	TPA: lysozyme f2 [Rattus norvegicus]	Rattus_norvegicus	100	2.1e-28
TRINITY_DN10872_c0_g2	NP_059068.1	lysozyme C-2 precursor [Mus musculus]	Mus_musculus	100	1.2e-30
TRINITY_DN10875_c0_g2	XP_011204995.1	PREDICTED: uncharacterized protein LOC105227377 [Bactrocera dorsalis]	Bactrocera_dorsalis	100	2e-34
TRINITY_DN10891_c1_g1	XP_011207386.1	PREDICTED: fibrillin-1 isoform X1 [Bactrocera dorsalis]	Bactrocera_dorsalis	69	1.3e-19
TRINITY_DN10896_c0_g1	AMS38359.1	hypothetical protein [Bactrocera tryoni]	Bactrocera_tryoni	61.8	5.4e-12
TRINITY_DN10898_c0_g1	XP_017481022.1	PREDICTED: uncharacterized protein LOC108370236 isoform X2 [Rhagoletis zephyria]	Rhagoletis_zephyria	58.9	2.1e-06
TRINITY_DN10911_c0_g1	XP_011214279.1	PREDICTED: LOW QUALITY PROTEIN: proteasome-associated protein ECM29 homolog [Bactrocera dorsalis]	Bactrocera_dorsalis	100	1.8e-32
TRINITY_DN10918_c0_g1	EAW50256.1	hCG1994130, isoform CRA_b [Homo sapiens]	Homo_sapiens	100	1.5e-70
TRINITY_DN10923_c1_g1	NP_034363.1	fibronectin isoform a precursor [Mus musculus]	Mus_musculus	100	2.1e-30
TRINITY_DN10924_c0_g2	NP_079904.1	cytochrome c oxidase subunit 6B1 [Mus musculus]	Mus_musculus	100	3.1e-47
TRINITY_DN10933_c0_g1	NP_084530.3	tumor suppressor candidate 3 isoform 1 precursor [Mus musculus]	Mus_musculus	100	5.2e-38
TRINITY_DN10937_c0_g1	XP_018802427.1	PREDICTED: uncharacterized protein LOC108977268 [Bactrocera latifrons]	Bactrocera_latifrons	89.8	2.4e-10
TRINITY_DN10940_c0_g1	NP_035564.1	superoxide dismutase [Cu-Zn] [Mus musculus]	Mus_musculus	100	7.3e-84
TRINITY_DN10945_c0_g1	XP_011187665.1	PREDICTED: ankyrin repeat and BTB/POZ domain-containing protein 2 isoform X1 [Zeugodacus cucurbitae]	Zeugodacus_cucurbitae	100	2.2e-41
TRINITY_DN10949_c0_g1	XP_011194118.1	PREDICTED: E3 ubiquitin-protein ligase MIB2 [Zeugodacus cucurbitae]	Zeugodacus_cucurbitae	100	4e-34
TRINITY_DN10951_c0_g1	XP_018794555.1	PREDICTED: uncharacterized protein LOC108972437 [Bactrocera latifrons]	Bactrocera_latifrons	92.9	1.6e-32
TRINITY_DN10951_c0_g2	XP_018794555.1	PREDICTED: uncharacterized protein LOC108972437 [Bactrocera latifrons]	Bactrocera_latifrons	98	2.5e-48
TRINITY_DN10958_c0_g1	XP_011200268.1	PREDICTED: uncharacterized protein LOC105224008 [Bactrocera dorsalis]	Bactrocera_dorsalis	95.7	7.4e-16
TRINITY_DN10977_c0_g1	NP_038925.1	mitochondrial import inner membrane translocase subunit Tim8 B [Mus musculus]	Mus_musculus	100	1e-38
TRINITY_DN10978_c0_g1	XP_011191731.1	PREDICTED: frizzled-3 [Zeugodacus cucurbitae]	Zeugodacus_cucurbitae	100	3.3e-34
TRINITY_DN10981_c0_g1	XP_011214022.1	PREDICTED: proteoglycan 4 [Bactrocera dorsalis]	Bactrocera_dorsalis	99	1.7e-31
TRINITY_DN10985_c0_g1	XP_019848582.1	PREDICTED: LOW QUALITY PROTEIN: uncharacterized protein LOC105233823 [Bactrocera dorsalis]	Bactrocera_dorsalis	94.5	1.7e-33
TRINITY_DN10985_c0_g2	XP_019848582.1	PREDICTED: LOW QUALITY PROTEIN: uncharacterized protein LOC105233823 [Bactrocera dorsalis]	Bactrocera_dorsalis	100	4.4e-43
TRINITY_DN10993_c0_g1	XP_011200833.1	PREDICTED: coatomer subunit alpha [Bactrocera dorsalis]	Bactrocera_dorsalis	100	3.3e-50
TRINITY_DN10995_c0_g1	XP_011214182.1	PREDICTED: uncharacterized protein LOC105233727 [Bactrocera dorsalis]	Bactrocera_dorsalis	97.1	7.4e-31
TRINITY_DN10998_c0_g2	EPY87708.1	hypothetical protein CB1_000224010 [Camelus ferus]	Camelus_ferus	97.8	3.2e-15
TRINITY_DN11002_c0_g1	XP_011204365.1	PREDICTED: RRP12-like protein [Bactrocera dorsalis]	Bactrocera_dorsalis	98.9	1.6e-41
TRINITY_DN11003_c0_g2	XP_018800139.1	PREDICTED: uncharacterized protein LOC108975843 isoform X1 [Bactrocera latifrons]	Bactrocera_latifrons	98.7	4.1e-30
TRINITY_DN11005_c0_g1	XP_011212289.1	PREDICTED: murinoglobulin-1 [Bactrocera dorsalis]	Bactrocera_dorsalis	97.5	4.2e-38
TRINITY_DN11007_c0_g1	XP_011204691.1	PREDICTED: hemocytin [Bactrocera dorsalis]	Bactrocera_dorsalis	97.2	8.7e-35
TRINITY_DN11007_c1_g1	XP_011204691.1	PREDICTED: hemocytin [Bactrocera dorsalis]	Bactrocera_dorsalis	100	6.9e-16
TRINITY_DN11011_c0_g1	XP_011207672.1	PREDICTED: calmodulin-lysine N-methyltransferase [Bactrocera dorsalis]	Bactrocera_dorsalis	98.5	7.9e-12
TRINITY_DN11011_c0_g2	XP_017474493.1	PREDICTED: calmodulin-lysine N-methyltransferase [Rhagoletis zephyria]	Rhagoletis_zephyria	95.7	2.4e-29
TRINITY_DN11011_c0_g4	XP_011207672.1	PREDICTED: calmodulin-lysine N-methyltransferase [Bactrocera dorsalis]	Bactrocera_dorsalis	100	7.6e-40
TRINITY_DN11016_c0_g1	XP_011201631.1	PREDICTED: uncharacterized protein LOC105225027 [Bactrocera dorsalis]	Bactrocera_dorsalis	89.6	1.4e-42
TRINITY_DN11022_c0_g2	XP_011212689.1	PREDICTED: uncharacterized protein LOC105232628 [Bactrocera dorsalis]	Bactrocera_dorsalis	97.2	3e-39
TRINITY_DN11028_c0_g1	XP_011201421.1	PREDICTED: uncharacterized protein LOC105224887 isoform X1 [Bactrocera dorsalis]	Bactrocera_dorsalis	98.7	2.5e-35
TRINITY_DN11038_c0_g1	XP_011195324.1	PREDICTED: uncharacterized protein LOC105220574 [Zeugodacus cucurbitae]	Zeugodacus_cucurbitae	92.9	5.5e-29
TRINITY_DN11039_c0_g1	AAH96421.1	Ndufb4 protein, partial [Mus musculus]	Mus_musculus	100	3.6e-62
TRINITY_DN11043_c0_g1	XP_011197463.1	PREDICTED: multidrug resistance-associated protein 4 [Bactrocera dorsalis]	Bactrocera_dorsalis	98.7	2.1e-37
TRINITY_DN11046_c0_g1	XP_004518722.1	putative U5 small nuclear ribonucleoprotein 200 kDa helicase [Ceratitis capitata]	Ceratitis_capitata	100	1.1e-87
TRINITY_DN11047_c0_g2	XP_011191070.1	PREDICTED: probable phosphorylase b kinase regulatory subunit alpha isoform X2 [Zeugodacus cucurbitae]	Zeugodacus_cucurbitae	100	2.7e-30
TRINITY_DN11051_c0_g1	XP_011197905.1	PREDICTED: pyruvate carboxylase, mitochondrial isoform X1 [Bactrocera dorsalis]	Bactrocera_dorsalis	100	5.5e-10
TRINITY_DN11053_c0_g1	XP_018789998.1	PREDICTED: laminin subunit alpha [Bactrocera latifrons]	Bactrocera_latifrons	96.8	1.4e-45
TRINITY_DN11053_c1_g1	XP_014095513.1	PREDICTED: laminin subunit alpha [Bactrocera oleae]	Bactrocera_oleae	100	6.6e-32
TRINITY_DN11058_c0_g1	XP_017364622.1	PREDICTED: 60S ribosomal protein L34 isoform X1 [Cebus capucinus imitator]	Cebus_capucinus	98.3	5.7e-58
TRINITY_DN11060_c0_g2	NP_006603.2	kinesin-like protein KIF1C [Homo sapiens]	Homo_sapiens	100	3.1e-32
TRINITY_DN11060_c0_g3	BAD32285.1	mKIAA0706 protein, partial [Mus musculus]	Mus_musculus	100	2.6e-34
TRINITY_DN11069_c0_g2	XP_011208624.1	PREDICTED: uncharacterized protein LOC105229848 [Bactrocera dorsalis]	Bactrocera_dorsalis	98.5	3.2e-26
TRINITY_DN11071_c0_g1	AAA42246.1	thymosin beta-4 precursor, partial [Rattus norvegicus]	Rattus_norvegicus	98.2	1.6e-19
TRINITY_DN11079_c0_g1	XP_011195842.1	PREDICTED: spectrin beta chain, non-erythrocytic 5 isoform X1 [Zeugodacus cucurbitae]	Zeugodacus_cucurbitae	100	6.5e-30
TRINITY_DN11082_c0_g1	XP_011199839.1	PREDICTED: ovarian-specific serine/threonine-protein kinase Lok [Bactrocera dorsalis]	Bactrocera_dorsalis	100	4.3e-30
TRINITY_DN11083_c0_g1	XP_025832223.1	52 kDa repressor of the inhibitor of the protein kinase-like isoform X1 [Agrilus planipennis]	Agrilus_planipennis	97.1	7.7e-45
TRINITY_DN11089_c1_g1	XP_011205844.1	PREDICTED: uncharacterized protein LOC105227967 isoform X4 [Bactrocera dorsalis]	Bactrocera_dorsalis	98.2	2.2e-48
TRINITY_DN11091_c0_g1	XP_011202628.2	PREDICTED: LOW QUALITY PROTEIN: papilin [Bactrocera dorsalis]	Bactrocera_dorsalis	100	1.9e-11
TRINITY_DN11102_c0_g1	AFJ00335.1	alpha esterase, partial [Bactrocera dorsalis]	Bactrocera_dorsalis	97.6	2.2e-42
TRINITY_DN11107_c0_g1	AFA34383.1	ribosomal protein L37 [Ostrea edulis]	Ostrea_edulis	100	1.9e-48
TRINITY_DN11112_c0_g1	XP_011209061.1	PREDICTED: phospholipase D2 isoform X1 [Bactrocera dorsalis]	Bactrocera_dorsalis	100	8.7e-29
TRINITY_DN11116_c0_g1	XP_018788663.1	PREDICTED: nucleoporin NUP188 homolog [Bactrocera latifrons]	Bactrocera_latifrons	100	5.6e-35
TRINITY_DN11117_c0_g1	XP_011200833.1	PREDICTED: coatomer subunit alpha [Bactrocera dorsalis]	Bactrocera_dorsalis	100	7.4e-34
TRINITY_DN11122_c0_g1	SPP86169.1	blast:Tiggrin [Drosophila guanche]	Drosophila_guanche	46.8	4.7e-10
TRINITY_DN11123_c0_g1	XP_007079849.1	PREDICTED: 40S ribosomal protein S23 [Panthera tigris altaica]	Panthera_tigris	99.3	1.4e-76
TRINITY_DN11124_c0_g1	XP_011181149.1	PREDICTED: cGMP-dependent protein kinase, isozyme 1 [Zeugodacus cucurbitae]	Zeugodacus_cucurbitae	100	5.5e-40
TRINITY_DN11127_c0_g1	XP_014093763.1	PREDICTED: protein furry-like [Bactrocera oleae]	Bactrocera_oleae	100	3.2e-29
TRINITY_DN11131_c0_g1	XP_011208735.1	PREDICTED: inositol 1,4,5-trisphosphate receptor isoform X1 [Bactrocera dorsalis]	Bactrocera_dorsalis	100	3.2e-32
TRINITY_DN11134_c0_g1	NP_080744.1	ATP synthase F(0) complex subunit C2, mitochondrial precursor [Mus musculus]	Mus_musculus	100	1.4e-66
TRINITY_DN11139_c0_g1	XP_014100402.1	PREDICTED: lysosomal alpha-mannosidase-like, partial [Bactrocera oleae]	Bactrocera_oleae	98.8	2.4e-44
TRINITY_DN11140_c0_g1	XP_011177432.1	PREDICTED: SH3 and FCH domain-containing protein DDB_G0274695 isoform X5 [Zeugodacus cucurbitae]	Zeugodacus_cucurbitae	95.7	4.6e-20
TRINITY_DN11147_c0_g3	AFI80737.1	Taiman [Bactrocera dorsalis]	Bactrocera_dorsalis	97.1	2e-24
TRINITY_DN11157_c0_g1	XP_011203405.1	PREDICTED: uncharacterized protein LOC105226277 [Bactrocera dorsalis]	Bactrocera_dorsalis	98.7	3.2e-31
TRINITY_DN11163_c0_g1	XP_018794612.1	PREDICTED: zinc finger matrin-type protein CG9776 isoform X1 [Bactrocera latifrons]	Bactrocera_latifrons	89	9e-37
TRINITY_DN11176_c0_g4	NP_001447.2	filamin-A isoform 1 [Homo sapiens]	Homo_sapiens	100	1.2e-37
TRINITY_DN11177_c0_g1	XP_018795201.1	PREDICTED: cytosolic carboxypeptidase 6 isoform X1 [Bactrocera latifrons]	Bactrocera_latifrons	100	2.6e-32
TRINITY_DN11184_c0_g1	XP_018801840.1	PREDICTED: uncharacterized protein LOC108976889 [Bactrocera latifrons]	Bactrocera_latifrons	97	8.6e-49
TRINITY_DN11185_c0_g1	XP_018792748.1	PREDICTED: sodium-independent sulfate anion transporter [Bactrocera latifrons]	Bactrocera_latifrons	100	9.2e-67
TRINITY_DN11187_c0_g1	AAA88882.1	Tc1-like transposase [Drosophila virilis]	Drosophila_virilis	60.3	1.8e-10
TRINITY_DN11195_c0_g1	XP_011212320.1	PREDICTED: probable chitinase 3 [Bactrocera dorsalis]	Bactrocera_dorsalis	96.7	4.8e-42
TRINITY_DN11203_c0_g1	NP_077793.1	uncharacterized protein C6orf62 homolog [Mus musculus]	Mus_musculus	100	2.7e-30
TRINITY_DN11209_c0_g1	XP_011199720.1	PREDICTED: LOW QUALITY PROTEIN: uncharacterized protein LOC105223648 [Bactrocera dorsalis]	Bactrocera_dorsalis	92.2	1.3e-30
TRINITY_DN11210_c0_g1	XP_011207093.1	PREDICTED: solute carrier family 46 member 3 [Bactrocera dorsalis]	Bactrocera_dorsalis	100	6.2e-51
TRINITY_DN11212_c1_g1	CAA30503.1	unnamed protein product [Drosophila melanogaster]	Drosophila_melanogaster	52.9	1.3e-22
TRINITY_DN11225_c0_g1	XP_019847600.1	PREDICTED: nesprin-1-like isoform X1 [Bactrocera dorsalis]	Bactrocera_dorsalis	100	2.4e-35
TRINITY_DN11227_c0_g1	AMS38362.1	hypothetical protein [Bactrocera tryoni]	Bactrocera_tryoni	70.5	3.6e-12
TRINITY_DN11231_c0_g1	EDL04320.1	mCG49427 [Mus musculus]	Mus_musculus	100	2.4e-65
TRINITY_DN11236_c0_g1	XP_011207561.1	PREDICTED: protein virilizer isoform X1 [Bactrocera dorsalis]	Bactrocera_dorsalis	100	4e-61
TRINITY_DN11239_c0_g1	XP_014088313.1	PREDICTED: uncharacterized protein LOC106616263 [Bactrocera oleae]	Bactrocera_oleae	98.7	1.3e-39
TRINITY_DN11248_c0_g1	XP_018800786.1	PREDICTED: DNA polymerase V [Bactrocera latifrons]	Bactrocera_latifrons	97.5	3e-36
TRINITY_DN1124_c0_g1	NP_940807.1	creatine kinase S-type, mitochondrial precursor [Mus musculus]	Mus_musculus	100	3.7e-172
TRINITY_DN11259_c0_g1	XP_011199932.1	PREDICTED: dynactin subunit 1 [Bactrocera dorsalis]	Bactrocera_dorsalis	100	2e-35
TRINITY_DN11261_c0_g2	XP_011213967.1	PREDICTED: probable 26S proteasome complex subunit sem1 [Bactrocera dorsalis]	Bactrocera_dorsalis	93.3	2.7e-13
TRINITY_DN11263_c0_g1	XP_019845661.1	PREDICTED: protein-methionine sulfoxide oxidase Mical isoform X1 [Bactrocera dorsalis]	Bactrocera_dorsalis	96.1	1.5e-32
TRINITY_DN11273_c0_g1	XP_011179603.1	PREDICTED: spectrin alpha chain isoform X1 [Zeugodacus cucurbitae]	Zeugodacus_cucurbitae	100	2.5e-32
TRINITY_DN11274_c0_g1	XP_011214323.1	PREDICTED: nucleoporin NUP188 homolog [Bactrocera dorsalis]	Bactrocera_dorsalis	100	8.8e-35
TRINITY_DN11276_c0_g1	XP_011192709.1	PREDICTED: helicase domino [Zeugodacus cucurbitae]	Zeugodacus_cucurbitae	97.4	4.2e-10
TRINITY_DN11283_c0_g1	XP_019846138.1	PREDICTED: LOW QUALITY PROTEIN: baculoviral IAP repeat-containing protein 6 [Bactrocera dorsalis]	Bactrocera_dorsalis	100	8.4e-40
TRINITY_DN11285_c0_g1	XP_018792462.1	PREDICTED: glycerophosphocholine phosphodiesterase GPCPD1-like [Bactrocera latifrons]	Bactrocera_latifrons	99	3.1e-51
TRINITY_DN11287_c0_g2	RLQ69051.1	MORF4L1, partial [Cricetulus griseus]	Cricetulus_griseus	96.6	9.7e-20
TRINITY_DN11288_c0_g1	XP_019844601.1	PREDICTED: uncharacterized protein LOC105222439 [Bactrocera dorsalis]	Bactrocera_dorsalis	98.9	5.1e-45
TRINITY_DN11289_c0_g1	XP_011202418.1	PREDICTED: probable G-protein coupled receptor No18 [Bactrocera dorsalis]	Bactrocera_dorsalis	98.9	3.1e-42
TRINITY_DN11291_c0_g1	XP_018803490.1	PREDICTED: low-density lipoprotein receptor-related protein 2 isoform X1 [Bactrocera latifrons]	Bactrocera_latifrons	100	1.8e-37
TRINITY_DN11291_c0_g2	XP_011177441.1	PREDICTED: low-density lipoprotein receptor-related protein 2 [Zeugodacus cucurbitae]	Zeugodacus_cucurbitae	100	2.5e-47
TRINITY_DN11295_c0_g1	XP_011363711.1	alpha-crystallin B chain [Pteropus vampyrus]	Pteropus_vampyrus	97.8	2.2e-97
TRINITY_DN11302_c0_g1	XP_011212289.1	PREDICTED: murinoglobulin-1 [Bactrocera dorsalis]	Bactrocera_dorsalis	97.1	1.2e-33
TRINITY_DN11305_c0_g1	XP_011186691.1	PREDICTED: dynein heavy chain, cytoplasmic isoform X4 [Zeugodacus cucurbitae]	Zeugodacus_cucurbitae	100	1.3e-33
TRINITY_DN11309_c0_g1	XP_011207386.1	PREDICTED: fibrillin-1 isoform X1 [Bactrocera dorsalis]	Bactrocera_dorsalis	94.7	2.3e-51
TRINITY_DN11312_c0_g1	XP_011212850.1	PREDICTED: larval cuticle protein 8-like [Bactrocera dorsalis]	Bactrocera_dorsalis	93.4	9.7e-50
TRINITY_DN11312_c0_g3	XP_011212850.1	PREDICTED: larval cuticle protein 8-like [Bactrocera dorsalis]	Bactrocera_dorsalis	98.1	5.1e-52
TRINITY_DN11315_c0_g1	XP_011207694.1	PREDICTED: polypeptide N-acetylgalactosaminyltransferase 2 [Bactrocera dorsalis]	Bactrocera_dorsalis	100	1.1e-23
TRINITY_DN11318_c0_g1	XP_011210094.1	PREDICTED: uncharacterized protein LOC105230806 [Bactrocera dorsalis]	Bactrocera_dorsalis	100	3.8e-42
TRINITY_DN11320_c0_g1	XP_011204222.1	PREDICTED: serine/threonine-protein kinase 10 isoform X1 [Bactrocera dorsalis]	Bactrocera_dorsalis	81.7	6.4e-40
TRINITY_DN11326_c0_g1	XP_011209086.1	PREDICTED: uncharacterized protein LOC105230169 [Bactrocera dorsalis]	Bactrocera_dorsalis	95.2	3.6e-24
TRINITY_DN11327_c0_g1	XP_012158664.1	histone-lysine N-methyltransferase, H3 lysine-79 specific [Ceratitis capitata]	Ceratitis_capitata	100	3.1e-21
TRINITY_DN11329_c0_g3	XP_004533841.1	WD repeat and FYVE domain-containing protein 3 [Ceratitis capitata]	Ceratitis_capitata	93.5	1e-28
TRINITY_DN1132_c0_g1	AEX08661.1	voltage-gated sodium channel [Bactrocera dorsalis]	Bactrocera_dorsalis	100	8.8e-32
TRINITY_DN11334_c0_g1	XP_011198748.1	PREDICTED: kinase D-interacting substrate of 220 kDa isoform X1 [Bactrocera dorsalis]	Bactrocera_dorsalis	100	3.2e-45
TRINITY_DN11336_c0_g1	XP_018790400.1	PREDICTED: restin homolog isoform X4 [Bactrocera latifrons]	Bactrocera_latifrons	89.5	3.9e-25
TRINITY_DN11338_c0_g1	XP_019844683.1	PREDICTED: uncharacterized protein LOC105222422 isoform X2 [Bactrocera dorsalis]	Bactrocera_dorsalis	90.8	1.3e-69
TRINITY_DN11344_c0_g1	XP_011210094.1	PREDICTED: uncharacterized protein LOC105230806 [Bactrocera dorsalis]	Bactrocera_dorsalis	97.8	1.8e-45
TRINITY_DN11348_c0_g1	XP_019846138.1	PREDICTED: LOW QUALITY PROTEIN: baculoviral IAP repeat-containing protein 6 [Bactrocera dorsalis]	Bactrocera_dorsalis	99	3.4e-95
TRINITY_DN11356_c0_g1	XP_011204239.1	PREDICTED: uncharacterized protein LOC105226845 isoform X1 [Bactrocera dorsalis]	Bactrocera_dorsalis	100	1e-27
TRINITY_DN11360_c0_g1	XP_006991418.1	PREDICTED: ATP synthase subunit epsilon, mitochondrial-like [Peromyscus maniculatus bairdii]	Peromyscus_maniculatus	90.6	9.8e-22
TRINITY_DN11362_c0_g1	XP_018788456.1	PREDICTED: uncharacterized protein LOC108968727 isoform X1 [Bactrocera latifrons]	Bactrocera_latifrons	94.8	3.2e-16
TRINITY_DN11369_c0_g1	XP_011198924.1	PREDICTED: membrane metallo-endopeptidase-like 1 [Bactrocera dorsalis]	Bactrocera_dorsalis	100	2e-34
TRINITY_DN11374_c0_g1	XP_011202043.1	PREDICTED: venom dipeptidyl peptidase 4 [Bactrocera dorsalis]	Bactrocera_dorsalis	100	1.1e-34
TRINITY_DN11375_c0_g1	XP_011211983.1	PREDICTED: open rectifier potassium channel protein 1 [Bactrocera dorsalis]	Bactrocera_dorsalis	100	5.6e-10
TRINITY_DN11378_c0_g2	NP_001029098.1	four and a half LIM domains protein 1 isoform 1 [Rattus norvegicus]	Rattus_norvegicus	100	2.1e-85
TRINITY_DN11381_c0_g1	XP_004535208.1	protein lava lamp isoform X1 [Ceratitis capitata]	Ceratitis_capitata	89.3	9.8e-40
TRINITY_DN11382_c1_g1	XP_017051147.1	PREDICTED: uncharacterized protein LOC108094851 [Drosophila ficusphila]	Drosophila_ficusphila	69.4	2.5e-09
TRINITY_DN11385_c0_g1	XP_018794678.1	PREDICTED: small subunit processome component 20 homolog [Bactrocera latifrons]	Bactrocera_latifrons	97.1	4.4e-28
TRINITY_DN11392_c0_g1	XP_019844601.1	PREDICTED: uncharacterized protein LOC105222439 [Bactrocera dorsalis]	Bactrocera_dorsalis	98.6	1.5e-34
TRINITY_DN11395_c0_g1	XP_018800479.1	PREDICTED: uncharacterized protein LOC108976038 isoform X1 [Bactrocera latifrons]	Bactrocera_latifrons	100	1.1e-39
TRINITY_DN11397_c0_g1	XP_011180533.1	PREDICTED: uncharacterized protein LOC105210999 [Zeugodacus cucurbitae]	Zeugodacus_cucurbitae	100	2.2e-49
TRINITY_DN11398_c0_g2	XP_011202185.2	PREDICTED: LOW QUALITY PROTEIN: midasin [Bactrocera dorsalis]	Bactrocera_dorsalis	100	5.8e-31
TRINITY_DN11399_c0_g1	XP_003750078.4	PREDICTED: 40S ribosomal protein S14 isoform X1 [Rattus norvegicus]	Rattus_norvegicus	100	1.9e-80
TRINITY_DN11404_c0_g1	XP_011207067.2	PREDICTED: neutral alpha-glucosidase AB [Bactrocera dorsalis]	Bactrocera_dorsalis	100	2.6e-44
TRINITY_DN11415_c0_g1	XP_011181765.1	PREDICTED: dihydropyrimidine dehydrogenase [NADP(+)]-like [Zeugodacus cucurbitae]	Zeugodacus_cucurbitae	100	9.9e-34
TRINITY_DN11416_c0_g1	XP_011180512.1	PREDICTED: protein EFR3 homolog cmp44E isoform X3 [Zeugodacus cucurbitae]	Zeugodacus_cucurbitae	100	7.8e-30
TRINITY_DN11421_c0_g1	XP_011209757.1	PREDICTED: putative mediator of RNA polymerase II transcription subunit 26 [Bactrocera dorsalis]	Bactrocera_dorsalis	100	6.6e-36
TRINITY_DN11424_c0_g2	XP_018800544.1	PREDICTED: uncharacterized protein LOC108976086 [Bactrocera latifrons]	Bactrocera_latifrons	86.6	2e-35
TRINITY_DN11425_c0_g2	XP_018791072.1	PREDICTED: microtubule-actin cross-linking factor 1 isoform X2 [Bactrocera latifrons]	Bactrocera_latifrons	97.4	2e-33
TRINITY_DN11426_c0_g2	XP_018798089.1	PREDICTED: uncharacterized protein LOC108974614 isoform X1 [Bactrocera latifrons]	Bactrocera_latifrons	89.2	5.4e-36
TRINITY_DN11427_c0_g1	XP_019844601.1	PREDICTED: uncharacterized protein LOC105222439 [Bactrocera dorsalis]	Bactrocera_dorsalis	99.1	1.5e-62
TRINITY_DN11430_c0_g1	AAH34197.1	Muc2 protein [Mus musculus]	Mus_musculus	100	0
TRINITY_DN11443_c0_g1	XP_011180847.1	PREDICTED: sodium-dependent nutrient amino acid transporter 1 [Zeugodacus cucurbitae]	Zeugodacus_cucurbitae	100	2.7e-33
TRINITY_DN11448_c0_g1	XP_011186556.1	PREDICTED: NHL repeat-containing protein 2 [Zeugodacus cucurbitae]	Zeugodacus_cucurbitae	100	5.1e-38
TRINITY_DN11454_c0_g2	XP_018791856.1	PREDICTED: venom serine protease [Bactrocera latifrons]	Bactrocera_latifrons	97.1	3.3e-31
TRINITY_DN11455_c0_g1	XP_011205829.1	PREDICTED: E3 ubiquitin-protein ligase MARCH6 [Bactrocera dorsalis]	Bactrocera_dorsalis	100	4.5e-27
TRINITY_DN11456_c0_g1	XP_018799922.1	PREDICTED: putative GPI-anchored protein pfl2 isoform X1 [Bactrocera latifrons]	Bactrocera_latifrons	100	1.9e-32
TRINITY_DN11459_c0_g1	XP_018801477.1	PREDICTED: RNA polymerase II-associated protein 1 [Bactrocera latifrons]	Bactrocera_latifrons	90.5	2.2e-25
TRINITY_DN11468_c0_g1	XP_020713921.1	protein unc-79 homolog isoform X2 [Ceratitis capitata]	Ceratitis_capitata	85	3.7e-26
TRINITY_DN11474_c0_g3	XP_014100186.1	PREDICTED: homeodomain-interacting protein kinase 2 isoform X2 [Bactrocera oleae]	Bactrocera_oleae	96.8	9.4e-06
TRINITY_DN11476_c0_g1	NP_001192153.1	60S ribosomal protein L23a [Oryctolagus cuniculus]	Oryctolagus_cuniculus	94.8	3e-72
TRINITY_DN11476_c0_g2	AAH16558.1	Rpl23a protein, partial [Mus musculus]	Mus_musculus	100	2.2e-37
TRINITY_DN11478_c0_g1	XP_011206725.1	PREDICTED: activating signal cointegrator 1 complex subunit 3 [Bactrocera dorsalis]	Bactrocera_dorsalis	100	1.9e-45
TRINITY_DN11479_c0_g1	XP_014095397.1	PREDICTED: small subunit processome component 20 homolog [Bactrocera oleae]	Bactrocera_oleae	99.1	6.3e-53
TRINITY_DN11480_c0_g1	XP_026822330.1	cytoplasmic tRNA 2-thiolation protein 2 isoform X1 [Rhopalosiphum maidis]	Rhopalosiphum_maidis	54.5	1.3e-29
TRINITY_DN11481_c0_g1	XP_011201091.1	PREDICTED: protein late bloomer [Bactrocera dorsalis]	Bactrocera_dorsalis	100	2.1e-30
TRINITY_DN11487_c0_g1	XP_011211159.1	PREDICTED: regulator of G-protein signaling loco [Bactrocera dorsalis]	Bactrocera_dorsalis	100	1.1e-29
TRINITY_DN11488_c0_g1	XP_018791430.1	PREDICTED: uncharacterized protein LOC108970477 [Bactrocera latifrons]	Bactrocera_latifrons	92.4	3.7e-64
TRINITY_DN11492_c0_g1	XP_026753767.1	uncharacterized protein LOC113513983 [Galleria mellonella]	Galleria_mellonella	47.6	2.6e-09
TRINITY_DN11494_c0_g1	XP_011197746.1	PREDICTED: pre-mRNA-splicing factor SYF1 [Bactrocera dorsalis]	Bactrocera_dorsalis	100	6.1e-33
TRINITY_DN11498_c0_g1	XP_011211159.1	PREDICTED: regulator of G-protein signaling loco [Bactrocera dorsalis]	Bactrocera_dorsalis	100	9.6e-39
TRINITY_DN11500_c0_g3	XP_026463023.1	ubiquitin-conjugating enzyme E2Q-like protein 1 [Ctenocephalides felis]	Ctenocephalides_felis	100	2.4e-06
TRINITY_DN11501_c0_g1	XP_011201260.1	PREDICTED: uncharacterized protein LOC105224762 [Bactrocera dorsalis]	Bactrocera_dorsalis	97.1	3.7e-30
TRINITY_DN11513_c0_g1	XP_004524171.1	histone H2A.v [Ceratitis capitata]	Ceratitis_capitata	100	1.2e-70
TRINITY_DN11517_c0_g1	XP_014089129.1	PREDICTED: dyslexia-associated protein KIAA0319-like protein [Bactrocera oleae]	Bactrocera_oleae	97.8	1e-40
TRINITY_DN1151_c0_g1	NP_001099367.2	T-complex protein 1 subunit theta [Rattus norvegicus]	Rattus_norvegicus	100	1.2e-40
TRINITY_DN1152_c0_g1	XP_021005468.1	peptidyl-prolyl cis-trans isomerase FKBP5 [Mus caroli]	Mus_caroli	100	8.4e-32
TRINITY_DN11536_c0_g1	NP_149409.1	SNRPN upstream reading frame protein [Mus musculus]	Mus_musculus	95.8	3.3e-19
TRINITY_DN11537_c0_g1	XP_011204781.1	PREDICTED: DNA topoisomerase 2-binding protein 1-A [Bactrocera dorsalis]	Bactrocera_dorsalis	98.6	3.7e-33
TRINITY_DN11538_c0_g2	XP_019848131.1	PREDICTED: uncharacterized protein LOC105232808 [Bactrocera dorsalis]	Bactrocera_dorsalis	92.1	1.8e-17
TRINITY_DN11546_c0_g1	XP_011199442.1	PREDICTED: exocyst complex component 1 [Bactrocera dorsalis]	Bactrocera_dorsalis	100	1.1e-38
TRINITY_DN11547_c0_g1	KFO26211.1	60S ribosomal protein L13a [Fukomys damarensis]	Fukomys_damarensis	100	9.6e-85
TRINITY_DN11551_c0_g1	XP_004521741.1	CD109 antigen [Ceratitis capitata]	Ceratitis_capitata	100	9.8e-41
TRINITY_DN11552_c0_g1	XP_011199550.1	PREDICTED: LOW QUALITY PROTEIN: S phase cyclin A-associated protein in the endoplasmic reticulum [Bactrocera dorsalis]	Bactrocera_dorsalis	96.3	6e-32
TRINITY_DN11555_c0_g1	XP_018794617.1	PREDICTED: probable multidrug resistance-associated protein lethal(2)03659 [Bactrocera latifrons]	Bactrocera_latifrons	98.7	3.9e-38
TRINITY_DN11562_c0_g1	XP_010374558.1	PREDICTED: chlorophyll a-b binding protein of LHCII type 1, partial [Rhinopithecus roxellana]	Rhinopithecus_roxellana	98	1.5e-51
TRINITY_DN11565_c0_g1	XP_011197576.1	PREDICTED: mitogen-activated protein kinase kinase kinase 4 isoform X1 [Bactrocera dorsalis]	Bactrocera_dorsalis	95.9	3.3e-29
TRINITY_DN11570_c0_g1	XP_014094922.1	PREDICTED: achaete-scute complex protein T8 [Bactrocera oleae]	Bactrocera_oleae	91.2	5.4e-41
TRINITY_DN11576_c0_g1	ELW71038.1	40S ribosomal protein S19 [Tupaia chinensis]	Tupaia_chinensis	99.3	3e-77
TRINITY_DN11579_c0_g1	XP_018804744.1	PREDICTED: glycogen debranching enzyme [Bactrocera latifrons]	Bactrocera_latifrons	91.6	4.6e-39
TRINITY_DN11583_c0_g1	XP_011210212.1	PREDICTED: solute carrier family 22 member 13 [Bactrocera dorsalis]	Bactrocera_dorsalis	100	5.1e-42
TRINITY_DN11588_c0_g1	XP_011180659.1	PREDICTED: mediator of RNA polymerase II transcription subunit 14 [Zeugodacus cucurbitae]	Zeugodacus_cucurbitae	97.5	2.3e-13
TRINITY_DN11589_c0_g1	XP_019847593.1	PREDICTED: titin-like, partial [Bactrocera dorsalis]	Bactrocera_dorsalis	100	2.1e-34
TRINITY_DN11592_c0_g1	XP_027241858.1	calsyntenin-1 isoform X1 [Cricetulus griseus]	Cricetulus_griseus	100	4.5e-32
TRINITY_DN11594_c0_g1	XP_011207386.1	PREDICTED: fibrillin-1 isoform X1 [Bactrocera dorsalis]	Bactrocera_dorsalis	96.4	1e-94
TRINITY_DN11597_c0_g1	XP_011198605.1	PREDICTED: protein polybromo-1 [Bactrocera dorsalis]	Bactrocera_dorsalis	100	5.2e-36
TRINITY_DN11599_c0_g1	XP_011202142.1	PREDICTED: protein Optix [Bactrocera dorsalis]	Bactrocera_dorsalis	100	6.1e-37
TRINITY_DN11603_c0_g1	XP_011201131.1	PREDICTED: endoribonuclease Dicer [Bactrocera dorsalis]	Bactrocera_dorsalis	100	7.2e-31
TRINITY_DN11607_c0_g1	XP_018789910.1	PREDICTED: muscle M-line assembly protein unc-89 [Bactrocera latifrons]	Bactrocera_latifrons	88.6	1.2e-28
TRINITY_DN11608_c0_g1	XP_011200670.1	PREDICTED: zinc finger protein hangover [Bactrocera dorsalis]	Bactrocera_dorsalis	99.1	3.7e-59
TRINITY_DN11614_c0_g1	XP_018802433.1	PREDICTED: polyhomeotic-proximal chromatin protein [Bactrocera latifrons]	Bactrocera_latifrons	94.6	6.1e-09
TRINITY_DN11617_c0_g1	XP_011199084.1	PREDICTED: homeobox protein HMX3 [Bactrocera dorsalis]	Bactrocera_dorsalis	98.5	5.5e-15
TRINITY_DN11618_c0_g1	XP_011214206.1	PREDICTED: sodium-independent sulfate anion transporter [Bactrocera dorsalis]	Bactrocera_dorsalis	97.2	3.2e-29
TRINITY_DN11622_c0_g1	XP_011186329.1	PREDICTED: kinesin-like protein KIF13A [Zeugodacus cucurbitae]	Zeugodacus_cucurbitae	100	6.6e-29
TRINITY_DN11623_c0_g1	XP_011213226.1	PREDICTED: sialin [Bactrocera dorsalis]	Bactrocera_dorsalis	98.9	1.4e-45
TRINITY_DN11627_c0_g1	ELK02148.1	60S ribosomal protein L11 [Pteropus alecto]	Pteropus_alecto	100	1.9e-96
TRINITY_DN11634_c0_g1	XP_011205947.1	PREDICTED: probable cytochrome P450 6a13 [Bactrocera dorsalis]	Bactrocera_dorsalis	100	1.5e-28
TRINITY_DN11634_c0_g2	XP_011205947.1	PREDICTED: probable cytochrome P450 6a13 [Bactrocera dorsalis]	Bactrocera_dorsalis	98.9	4e-48
TRINITY_DN11639_c0_g1	XP_011203791.1	PREDICTED: ceramide kinase [Bactrocera dorsalis]	Bactrocera_dorsalis	100	3.1e-38
TRINITY_DN11640_c0_g1	XP_023306173.1	uncharacterized protein LOC111687921 [Lucilia cuprina]	Lucilia_cuprina	72.7	1.1e-27
TRINITY_DN11648_c0_g1	XP_018796838.1	PREDICTED: WD repeat-containing protein 75 [Bactrocera latifrons]	Bactrocera_latifrons	83.3	6.4e-40
TRINITY_DN11649_c0_g1	XP_011193424.1	PREDICTED: neurobeachin-like [Zeugodacus cucurbitae]	Zeugodacus_cucurbitae	100	2.5e-57
TRINITY_DN11652_c1_g3	XP_011209228.1	PREDICTED: protein mini spindles isoform X1 [Bactrocera dorsalis]	Bactrocera_dorsalis	100	2e-45
TRINITY_DN11653_c0_g1	XP_011202043.1	PREDICTED: venom dipeptidyl peptidase 4 [Bactrocera dorsalis]	Bactrocera_dorsalis	97.3	2e-34
TRINITY_DN11661_c0_g1	XP_019844601.1	PREDICTED: uncharacterized protein LOC105222439 [Bactrocera dorsalis]	Bactrocera_dorsalis	100	1.1e-35
TRINITY_DN11664_c0_g1	XP_011192183.1	PREDICTED: protein purity of essence [Zeugodacus cucurbitae]	Zeugodacus_cucurbitae	100	1.4e-40
TRINITY_DN11669_c0_g1	XP_018804781.1	PREDICTED: splicing factor, arginine/serine-rich 15 isoform X1 [Bactrocera latifrons]	Bactrocera_latifrons	96.7	2.5e-10
TRINITY_DN11686_c0_g1	XP_011203217.1	PREDICTED: protein suppressor of white apricot isoform X2 [Bactrocera dorsalis]	Bactrocera_dorsalis	98.8	3.2e-36
TRINITY_DN11688_c0_g1	AAH62880.1	Ribosomal protein L6 [Mus musculus]	Mus_musculus	100	1.4e-139
TRINITY_DN11689_c0_g1	XP_011204649.1	PREDICTED: 20-hydroxyecdysone protein [Bactrocera dorsalis]	Bactrocera_dorsalis	98.5	9.4e-25
TRINITY_DN11690_c0_g1	XP_011212295.1	PREDICTED: tiggrin [Bactrocera dorsalis]	Bactrocera_dorsalis	100	9.9e-34
TRINITY_DN11692_c1_g1	AMS38359.1	hypothetical protein [Bactrocera tryoni]	Bactrocera_tryoni	82.9	7.2e-07
TRINITY_DN11694_c0_g1	XP_011205350.1	PREDICTED: uncharacterized protein LOC105227620 [Bactrocera dorsalis]	Bactrocera_dorsalis	98.4	2.4e-25
TRINITY_DN11694_c0_g2	XP_011205350.1	PREDICTED: uncharacterized protein LOC105227620 [Bactrocera dorsalis]	Bactrocera_dorsalis	100	4e-39
TRINITY_DN11696_c0_g1	XP_018789038.1	PREDICTED: serine/threonine-protein kinase Smg1 [Bactrocera latifrons]	Bactrocera_latifrons	92.7	3e-59
TRINITY_DN11700_c0_g1	XP_011198649.1	PREDICTED: uncharacterized protein LOC105222833 isoform X1 [Bactrocera dorsalis]	Bactrocera_dorsalis	100	6.4e-30
TRINITY_DN11700_c0_g2	XP_011198649.1	PREDICTED: uncharacterized protein LOC105222833 isoform X1 [Bactrocera dorsalis]	Bactrocera_dorsalis	94.1	1.9e-67
TRINITY_DN11701_c0_g1	XP_011198907.1	PREDICTED: Niemann-Pick type protein homolog 1B [Bactrocera dorsalis]	Bactrocera_dorsalis	98	1.4e-54
TRINITY_DN11704_c0_g1	XP_018794764.1	PREDICTED: endothelin-converting enzyme 1 [Bactrocera latifrons]	Bactrocera_latifrons	98.6	1.1e-32
TRINITY_DN11705_c0_g1	XP_011210699.1	PREDICTED: uncharacterized protein LOC105231222 isoform X1 [Bactrocera dorsalis]	Bactrocera_dorsalis	93	4.4e-31
TRINITY_DN11707_c0_g1	XP_018783662.1	PREDICTED: cGMP-dependent protein kinase, isozyme 2 forms cD4/T1/T3A/T3B isoform X2 [Bactrocera latifrons]	Bactrocera_latifrons	92.2	4.2e-43
TRINITY_DN11713_c0_g1	XP_011195842.1	PREDICTED: spectrin beta chain, non-erythrocytic 5 isoform X1 [Zeugodacus cucurbitae]	Zeugodacus_cucurbitae	100	1.6e-41
TRINITY_DN11716_c0_g1	XP_011198904.1	PREDICTED: peptide transporter family 1 isoform X4 [Bactrocera dorsalis]	Bactrocera_dorsalis	100	1.8e-46
TRINITY_DN11720_c0_g2	XP_019847938.1	PREDICTED: uncharacterized protein LOC105231977 [Bactrocera dorsalis]	Bactrocera_dorsalis	97.2	3.2e-29
TRINITY_DN11722_c0_g1	XP_011209056.2	PREDICTED: LOW QUALITY PROTEIN: small subunit processome component 20 homolog [Bactrocera dorsalis]	Bactrocera_dorsalis	98.8	3.8e-34
TRINITY_DN11723_c1_g3	NP_033408.1	thy-1 membrane glycoprotein preproprotein [Mus musculus]	Mus_musculus	100	8.8e-23
TRINITY_DN11736_c0_g1	XP_011209056.2	PREDICTED: LOW QUALITY PROTEIN: small subunit processome component 20 homolog [Bactrocera dorsalis]	Bactrocera_dorsalis	95.5	1.2e-61
TRINITY_DN11741_c0_g4	XP_011203070.1	PREDICTED: transmembrane protein 47 isoform X2 [Bactrocera dorsalis]	Bactrocera_dorsalis	100	8.4e-34
TRINITY_DN11747_c0_g1	XP_018788847.1	PREDICTED: LOW QUALITY PROTEIN: uncharacterized protein LOC108968938 [Bactrocera latifrons]	Bactrocera_latifrons	99	4.1e-48
TRINITY_DN11748_c0_g2	XP_011201261.2	PREDICTED: LOW QUALITY PROTEIN: phosphatidylinositol 4-phosphate 3-kinase C2 domain-containing subunit beta [Bactrocera dorsalis]	Bactrocera_dorsalis	100	6e-28
TRINITY_DN11750_c0_g1	XP_011198327.1	PREDICTED: uncharacterized protein LOC105222636 [Bactrocera dorsalis]	Bactrocera_dorsalis	96.4	1.3e-34
TRINITY_DN11752_c0_g1	XP_011204002.1	PREDICTED: putative fatty acyl-CoA reductase CG8303 [Bactrocera dorsalis]	Bactrocera_dorsalis	100	4.5e-71
TRINITY_DN11757_c0_g1	XP_017466364.1	PREDICTED: RRP12-like protein [Rhagoletis zephyria]	Rhagoletis_zephyria	76.1	6.4e-22
TRINITY_DN11767_c0_g1	XP_004535989.1	serine proteinase stubble isoform X1 [Ceratitis capitata]	Ceratitis_capitata	100	8.9e-59
TRINITY_DN11770_c0_g1	XP_019846829.1	PREDICTED: acetyl-CoA carboxylase isoform X2 [Bactrocera dorsalis]	Bactrocera_dorsalis	100	1.4e-45
TRINITY_DN11774_c0_g1	XP_017484394.1	PREDICTED: nidogen-1, partial [Rhagoletis zephyria]	Rhagoletis_zephyria	77.6	6.3e-28
TRINITY_DN11775_c0_g2	XP_019848560.1	PREDICTED: receptor-type tyrosine-protein phosphatase N2 isoform X1 [Bactrocera dorsalis]	Bactrocera_dorsalis	97	8.1e-47
TRINITY_DN11775_c0_g4	XP_004521902.1	uncharacterized protein LOC101461252 isoform X1 [Ceratitis capitata]	Ceratitis_capitata	80.7	8.2e-09
TRINITY_DN11775_c0_g5	XP_014103161.1	PREDICTED: receptor-type tyrosine-protein phosphatase N2 [Bactrocera oleae]	Bactrocera_oleae	100	2.9e-40
TRINITY_DN11788_c0_g1	XP_011208930.1	PREDICTED: laminin subunit gamma-1 [Bactrocera dorsalis]	Bactrocera_dorsalis	100	6.1e-38
TRINITY_DN11790_c0_g1	XP_019846138.1	PREDICTED: LOW QUALITY PROTEIN: baculoviral IAP repeat-containing protein 6 [Bactrocera dorsalis]	Bactrocera_dorsalis	96.4	8.3e-37
TRINITY_DN11791_c0_g1	XP_009007421.1	PREDICTED: 40S ribosomal protein S20, partial [Callithrix jacchus]	Callithrix_jacchus	97.1	9.9e-68
TRINITY_DN11797_c0_g2	XP_017469402.1	PREDICTED: uncharacterized protein LOC108361313 [Rhagoletis zephyria]	Rhagoletis_zephyria	44.4	1.5e-30
TRINITY_DN11800_c0_g1	XP_018794640.1	PREDICTED: protein suppressor of sable isoform X1 [Bactrocera latifrons]	Bactrocera_latifrons	91.2	4.2e-30
TRINITY_DN11803_c0_g1	XP_011207561.1	PREDICTED: protein virilizer isoform X1 [Bactrocera dorsalis]	Bactrocera_dorsalis	100	1.2e-32
TRINITY_DN11809_c0_g3	XP_011202670.1	PREDICTED: disintegrin and metalloproteinase domain-containing protein 12 [Bactrocera dorsalis]	Bactrocera_dorsalis	100	4.2e-34
TRINITY_DN11811_c1_g1	XP_011204691.1	PREDICTED: hemocytin [Bactrocera dorsalis]	Bactrocera_dorsalis	98.6	1e-35
TRINITY_DN11817_c0_g1	XP_017483831.1	PREDICTED: protein 4.1 homolog, partial [Rhagoletis zephyria]	Rhagoletis_zephyria	93.8	2.2e-34
TRINITY_DN11820_c0_g1	XP_011209156.1	PREDICTED: uncharacterized protein LOC105230215 isoform X1 [Bactrocera dorsalis]	Bactrocera_dorsalis	100	6e-24
TRINITY_DN11828_c0_g1	XP_018792647.1	PREDICTED: probable cytochrome P450 6u1 [Bactrocera latifrons]	Bactrocera_latifrons	98.6	1.8e-29
TRINITY_DN11839_c0_g1	XP_023158307.1	helicase domino isoform X1 [Ceratitis capitata]	Ceratitis_capitata	55.1	7.6e-07
TRINITY_DN11842_c0_g1	XP_011199446.1	PREDICTED: cadherin-23 [Bactrocera dorsalis]	Bactrocera_dorsalis	100	5.1e-36
TRINITY_DN11844_c0_g1	XP_018783159.1	PREDICTED: protein rigor mortis [Bactrocera latifrons]	Bactrocera_latifrons	90.5	1.1e-40
TRINITY_DN11846_c0_g1	XP_011212054.2	PREDICTED: LOW QUALITY PROTEIN: vanin-like protein 1 [Bactrocera dorsalis]	Bactrocera_dorsalis	91.7	3.2e-49
TRINITY_DN11848_c0_g1	XP_011208765.2	PREDICTED: protein dopey-1 homolog [Bactrocera dorsalis]	Bactrocera_dorsalis	100	5.3e-26
TRINITY_DN11853_c0_g1	XP_019844378.1	PREDICTED: zinc finger protein Xfin [Bactrocera dorsalis]	Bactrocera_dorsalis	97.5	3.5e-33
TRINITY_DN11854_c0_g1	XP_011201742.1	PREDICTED: probable phosphorylase b kinase regulatory subunit beta isoform X2 [Bactrocera dorsalis]	Bactrocera_dorsalis	100	5.5e-51
TRINITY_DN11855_c0_g1	XP_019846382.1	PREDICTED: LOW QUALITY PROTEIN: uncharacterized protein LOC105227588 [Bactrocera dorsalis]	Bactrocera_dorsalis	100	6.8e-35
TRINITY_DN11858_c0_g1	XP_011202628.2	PREDICTED: LOW QUALITY PROTEIN: papilin [Bactrocera dorsalis]	Bactrocera_dorsalis	96.4	5.9e-22
TRINITY_DN11860_c0_g1	OXB70588.1	hypothetical protein H355_003396 [Colinus virginianus]	Colinus_virginianus	88.6	2.3e-15
TRINITY_DN11860_c0_g2	XP_010734609.1	S-adenosylmethionine synthase [Larimichthys crocea]	Larimichthys_crocea	64.4	6.9e-113
TRINITY_DN11860_c1_g1	XP_019844370.1	PREDICTED: LOW QUALITY PROTEIN: uncharacterized protein LOC105234238 [Bactrocera dorsalis]	Bactrocera_dorsalis	98.6	7.6e-31
TRINITY_DN11861_c0_g1	XP_011205292.1	PREDICTED: HSPB1-associated protein 1 [Bactrocera dorsalis]	Bactrocera_dorsalis	100	2.9e-62
TRINITY_DN11865_c0_g1	XP_019844586.1	PREDICTED: LOW QUALITY PROTEIN: RNA-binding protein 5-A-like [Bactrocera dorsalis]	Bactrocera_dorsalis	100	8.6e-10
TRINITY_DN11869_c0_g1	XP_011213675.1	PREDICTED: uncharacterized protein LOC105233322 [Bactrocera dorsalis]	Bactrocera_dorsalis	95.8	2.9e-18
TRINITY_DN1186_c0_g1	AAP47012.1	casein kinase I epsilon, partial [Gallus gallus]	Gallus_gallus	100	4.7e-36
TRINITY_DN11873_c0_g1	XP_017468946.1	PREDICTED: cytoplasmic dynein 2 heavy chain 1-like [Rhagoletis zephyria]	Rhagoletis_zephyria	53.9	1.6e-19
TRINITY_DN11875_c0_g1	XP_011212289.1	PREDICTED: murinoglobulin-1 [Bactrocera dorsalis]	Bactrocera_dorsalis	100	1.5e-54
TRINITY_DN11878_c0_g1	XP_011209227.1	PREDICTED: NACHT and WD repeat domain-containing protein 2 [Bactrocera dorsalis]	Bactrocera_dorsalis	100	8.7e-29
TRINITY_DN11881_c0_g1	XP_011204441.2	PREDICTED: titin homolog isoform X1 [Bactrocera dorsalis]	Bactrocera_dorsalis	100	1.5e-31
TRINITY_DN11884_c0_g1	XP_011207386.1	PREDICTED: fibrillin-1 isoform X1 [Bactrocera dorsalis]	Bactrocera_dorsalis	91.4	4.2e-21
TRINITY_DN11884_c0_g2	XP_011207386.1	PREDICTED: fibrillin-1 isoform X1 [Bactrocera dorsalis]	Bactrocera_dorsalis	100	8e-43
TRINITY_DN11890_c0_g1	XP_011212320.1	PREDICTED: probable chitinase 3 [Bactrocera dorsalis]	Bactrocera_dorsalis	100	1.9e-54
TRINITY_DN11891_c0_g1	XP_011209056.2	PREDICTED: LOW QUALITY PROTEIN: small subunit processome component 20 homolog [Bactrocera dorsalis]	Bactrocera_dorsalis	100	1.3e-89
TRINITY_DN11892_c0_g1	XP_011206954.1	PREDICTED: chitinase-like protein Idgf2 [Bactrocera dorsalis]	Bactrocera_dorsalis	100	8.4e-42
TRINITY_DN11893_c0_g1	XP_019844597.1	PREDICTED: uncharacterized protein LOC105222404 [Bactrocera dorsalis]	Bactrocera_dorsalis	97.4	1.9e-35
TRINITY_DN11898_c0_g1	XP_011214323.1	PREDICTED: nucleoporin NUP188 homolog [Bactrocera dorsalis]	Bactrocera_dorsalis	100	6.5e-39
TRINITY_DN11899_c0_g1	XP_011213465.1	PREDICTED: aminopeptidase N [Bactrocera dorsalis]	Bactrocera_dorsalis	98.1	8.1e-86
TRINITY_DN11904_c0_g2	XP_011214430.1	PREDICTED: lysophospholipid acyltransferase 7 [Bactrocera dorsalis]	Bactrocera_dorsalis	100	1.3e-29
TRINITY_DN11905_c0_g1	NP_035421.2	60S ribosomal protein L7 [Mus musculus]	Mus_musculus	100	6.2e-113
TRINITY_DN11909_c0_g1	XP_011207386.1	PREDICTED: fibrillin-1 isoform X1 [Bactrocera dorsalis]	Bactrocera_dorsalis	96.4	4.7e-16
TRINITY_DN11909_c1_g1	XP_014093448.1	PREDICTED: fibrillin-1 isoform X1 [Bactrocera oleae]	Bactrocera_oleae	71.1	3.5e-13
TRINITY_DN11909_c1_g2	XP_011207386.1	PREDICTED: fibrillin-1 isoform X1 [Bactrocera dorsalis]	Bactrocera_dorsalis	100	2.3e-12
TRINITY_DN11914_c0_g1	XP_011203775.1	PREDICTED: ranBP2-like and GRIP domain-containing protein 3 [Bactrocera dorsalis]	Bactrocera_dorsalis	97.6	5e-34
TRINITY_DN11915_c0_g1	XP_018787937.1	PREDICTED: uncharacterized protein LOC108968383 [Bactrocera latifrons]	Bactrocera_latifrons	97.2	5.8e-12
TRINITY_DN11921_c0_g1	XP_011199204.1	PREDICTED: L-asparaginase [Bactrocera dorsalis]	Bactrocera_dorsalis	86.1	4e-09
TRINITY_DN11922_c0_g1	XP_018801826.1	PREDICTED: uncharacterized protein LOC108976888 isoform X1 [Bactrocera latifrons]	Bactrocera_latifrons	96.8	2.7e-44
TRINITY_DN11923_c0_g2	XP_011200345.1	PREDICTED: kinesin-like protein KIF14 [Bactrocera dorsalis]	Bactrocera_dorsalis	89.8	4e-34
TRINITY_DN11924_c1_g1	XP_014089555.1	PREDICTED: protein unc-79 homolog [Bactrocera oleae]	Bactrocera_oleae	74.2	7.7e-36
TRINITY_DN11928_c0_g1	AAB29536.2	heat shock protein 27 [Rattus norvegicus]	Rattus_norvegicus	100	1.5e-41
TRINITY_DN11931_c0_g2	XP_011207448.1	PREDICTED: LOW QUALITY PROTEIN: zinc finger protein 883 [Bactrocera dorsalis]	Bactrocera_dorsalis	98.8	2.5e-41
TRINITY_DN11935_c0_g1	XP_019844811.1	PREDICTED: protein lava lamp [Bactrocera dorsalis]	Bactrocera_dorsalis	98.8	1.5e-09
TRINITY_DN11939_c0_g2	XP_011200658.1	PREDICTED: zinc finger FYVE domain-containing protein 26 homolog [Bactrocera dorsalis]	Bactrocera_dorsalis	94.6	6.4e-33
TRINITY_DN11941_c0_g1	AKI29026.1	odorant binding protein 99c-4 [Bactrocera dorsalis]	Bactrocera_dorsalis	100	1.9e-35
TRINITY_DN11943_c0_g1	XP_011208653.1	PREDICTED: uncharacterized protein LOC105229867 [Bactrocera dorsalis]	Bactrocera_dorsalis	98.2	4.7e-84
TRINITY_DN11948_c0_g1	XP_011183138.1	PREDICTED: basement membrane-specific heparan sulfate proteoglycan core protein isoform X1 [Zeugodacus cucurbitae]	Zeugodacus_cucurbitae	92.1	3.7e-43
TRINITY_DN11949_c0_g2	XP_019847766.1	PREDICTED: maternal protein pumilio-like [Bactrocera dorsalis]	Bactrocera_dorsalis	100	1.8e-55
TRINITY_DN11952_c0_g1	XP_011198327.1	PREDICTED: uncharacterized protein LOC105222636 [Bactrocera dorsalis]	Bactrocera_dorsalis	100	1.4e-34
TRINITY_DN11955_c0_g1	XP_011200433.1	PREDICTED: sphingosine kinase 2 [Bactrocera dorsalis]	Bactrocera_dorsalis	96.5	6.3e-40
TRINITY_DN11957_c0_g1	XP_011207200.1	PREDICTED: mitochondrial-processing peptidase subunit alpha [Bactrocera dorsalis]	Bactrocera_dorsalis	100	2e-66
TRINITY_DN1195_c0_g1	KRX12357.1	Chlorophyll a-b binding protein, chloroplastic [Trichinella nelsoni]	Trichinella_nelsoni	95.5	5e-32
TRINITY_DN11960_c0_g2	XP_019845980.1	PREDICTED: LOW QUALITY PROTEIN: uncharacterized protein LOC105226650 [Bactrocera dorsalis]	Bactrocera_dorsalis	100	9.7e-31
TRINITY_DN11960_c0_g3	XP_019845980.1	PREDICTED: LOW QUALITY PROTEIN: uncharacterized protein LOC105226650 [Bactrocera dorsalis]	Bactrocera_dorsalis	95.1	2.4e-33
TRINITY_DN11961_c0_g2	XP_011197448.1	PREDICTED: enhancer of split mgamma protein [Bactrocera dorsalis]	Bactrocera_dorsalis	100	1.2e-33
TRINITY_DN11963_c0_g1	XP_018784385.1	PREDICTED: uncharacterized protein LOC108966098 [Bactrocera latifrons]	Bactrocera_latifrons	95.1	3.3e-48
TRINITY_DN11964_c0_g1	XP_004536914.1	dolichyl-diphosphooligosaccharide--protein glycosyltransferase subunit STT3A [Ceratitis capitata]	Ceratitis_capitata	100	2.8e-33
TRINITY_DN11964_c0_g2	XP_011200722.1	PREDICTED: dolichyl-diphosphooligosaccharide--protein glycosyltransferase subunit STT3A [Bactrocera dorsalis]	Bactrocera_dorsalis	100	4.9e-30
TRINITY_DN11969_c0_g1	XP_011204546.1	PREDICTED: solute carrier family 22 member 15 [Bactrocera dorsalis]	Bactrocera_dorsalis	100	2.7e-28
TRINITY_DN11977_c0_g1	XP_011209224.1	PREDICTED: uncharacterized protein LOC105230250 isoform X2 [Bactrocera dorsalis]	Bactrocera_dorsalis	92.6	2.3e-52
TRINITY_DN11978_c0_g2	NP_444180.2	clusterin precursor [Rattus norvegicus]	Rattus_norvegicus	100	4.8e-53
TRINITY_DN11979_c0_g1	XP_014100632.1	PREDICTED: polyhomeotic-proximal chromatin protein [Bactrocera oleae]	Bactrocera_oleae	89.3	4.4e-17
TRINITY_DN11982_c0_g1	XP_011190482.1	PREDICTED: titin isoform X1 [Zeugodacus cucurbitae]	Zeugodacus_cucurbitae	100	3.2e-63
TRINITY_DN11987_c0_g1	XP_014100458.1	PREDICTED: maestro heat-like repeat-containing protein family member 1 [Bactrocera oleae]	Bactrocera_oleae	100	6.1e-33
TRINITY_DN11988_c0_g1	BAD90284.1	mKIAA4093 protein, partial [Mus musculus]	Mus_musculus	100	8.6e-52
TRINITY_DN11988_c0_g2	BAD90284.1	mKIAA4093 protein, partial [Mus musculus]	Mus_musculus	100	6.1e-40
TRINITY_DN11991_c0_g1	XP_011181310.1	PREDICTED: organic cation transporter protein-like [Zeugodacus cucurbitae]	Zeugodacus_cucurbitae	100	6.6e-22
TRINITY_DN11991_c0_g2	XP_011201961.1	PREDICTED: organic cation transporter protein-like [Bactrocera dorsalis]	Bactrocera_dorsalis	100	2.3e-49
TRINITY_DN11991_c0_g3	XP_011201961.1	PREDICTED: organic cation transporter protein-like [Bactrocera dorsalis]	Bactrocera_dorsalis	100	1.8e-32
TRINITY_DN12004_c0_g1	XP_018798929.1	PREDICTED: uncharacterized protein LOC108975106 [Bactrocera latifrons]	Bactrocera_latifrons	100	8.7e-29
TRINITY_DN12006_c0_g2	XP_019846635.1	PREDICTED: probable phospholipid-transporting ATPase IA [Bactrocera dorsalis]	Bactrocera_dorsalis	97	1.9e-48
TRINITY_DN12008_c0_g1	XP_014102930.1	PREDICTED: uncharacterized protein LOC106627364 [Bactrocera oleae]	Bactrocera_oleae	86.8	4.3e-23
TRINITY_DN12012_c0_g1	XP_011191871.1	PREDICTED: L-asparaginase [Zeugodacus cucurbitae]	Zeugodacus_cucurbitae	100	8.9e-67
TRINITY_DN12017_c0_g1	XP_011208550.1	PREDICTED: UPF0518 protein GJ17503 isoform X1 [Bactrocera dorsalis]	Bactrocera_dorsalis	100	3.4e-33
TRINITY_DN12019_c0_g1	XP_011191314.1	PREDICTED: protein mesh isoform X1 [Zeugodacus cucurbitae]	Zeugodacus_cucurbitae	100	2.3e-47
TRINITY_DN12020_c0_g1	XP_011199374.1	PREDICTED: gamma-butyrobetaine dioxygenase [Bactrocera dorsalis]	Bactrocera_dorsalis	93.4	1.3e-46
TRINITY_DN12022_c0_g1	XP_011201761.1	PREDICTED: inactive pancreatic lipase-related protein 1 [Bactrocera dorsalis]	Bactrocera_dorsalis	97.5	1.8e-41
TRINITY_DN12027_c0_g1	XP_011209319.1	PREDICTED: esterase B1 [Bactrocera dorsalis]	Bactrocera_dorsalis	98	1.5e-17
TRINITY_DN12030_c1_g1	XP_019848528.1	PREDICTED: leucine--tRNA ligase, cytoplasmic [Bactrocera dorsalis]	Bactrocera_dorsalis	95.9	1.2e-36
TRINITY_DN12033_c0_g1	XP_011212259.1	PREDICTED: LOW QUALITY PROTEIN: long-chain-fatty-acid--CoA ligase bubblegum-like [Bactrocera dorsalis]	Bactrocera_dorsalis	100	2.6e-33
TRINITY_DN12034_c0_g1	XP_011211762.2	PREDICTED: beta-mannosidase [Bactrocera dorsalis]	Bactrocera_dorsalis	99.1	2.2e-55
TRINITY_DN12034_c0_g2	XP_011211762.2	PREDICTED: beta-mannosidase [Bactrocera dorsalis]	Bactrocera_dorsalis	100	5e-45
TRINITY_DN12039_c0_g1	XP_011200433.1	PREDICTED: sphingosine kinase 2 [Bactrocera dorsalis]	Bactrocera_dorsalis	96.2	1.2e-66
TRINITY_DN12041_c0_g1	XP_011177265.1	PREDICTED: ATP-binding cassette sub-family D member 3 [Zeugodacus cucurbitae]	Zeugodacus_cucurbitae	100	1.5e-31
TRINITY_DN12046_c0_g2	BAC25262.1	unnamed protein product [Mus musculus]	Mus_musculus	100	1.4e-45
TRINITY_DN12047_c0_g1	XP_011202395.2	PREDICTED: LOW QUALITY PROTEIN: thyroid receptor-interacting protein 11 [Bactrocera dorsalis]	Bactrocera_dorsalis	100	8.6e-23
TRINITY_DN12048_c0_g1	XP_018798045.1	PREDICTED: bifunctional lysine-specific demethylase and histidyl-hydroxylase NO66 [Bactrocera latifrons]	Bactrocera_latifrons	73.1	1.2e-07
TRINITY_DN12050_c0_g1	XP_011213630.1	PREDICTED: trithorax group protein osa isoform X1 [Bactrocera dorsalis]	Bactrocera_dorsalis	78.8	1.3e-14
TRINITY_DN12051_c0_g1	XP_011213960.1	PREDICTED: protein lethal(2) giant larvae [Bactrocera dorsalis]	Bactrocera_dorsalis	98.1	1.9e-51
TRINITY_DN12052_c0_g1	XP_011200670.1	PREDICTED: zinc finger protein hangover [Bactrocera dorsalis]	Bactrocera_dorsalis	100	2.8e-65
TRINITY_DN12053_c0_g1	XP_019848012.1	PREDICTED: LOW QUALITY PROTEIN: lysosomal alpha-mannosidase [Bactrocera dorsalis]	Bactrocera_dorsalis	98.9	4.2e-45
TRINITY_DN12055_c0_g1	XP_019844601.1	PREDICTED: uncharacterized protein LOC105222439 [Bactrocera dorsalis]	Bactrocera_dorsalis	99.2	1.2e-65
TRINITY_DN12056_c0_g1	XP_018787470.1	PREDICTED: angiotensin-converting enzyme-related protein [Bactrocera latifrons]	Bactrocera_latifrons	100	3.8e-30
TRINITY_DN12060_c0_g1	XP_011203409.2	PREDICTED: valine--tRNA ligase [Bactrocera dorsalis]	Bactrocera_dorsalis	100	2.6e-62
TRINITY_DN12065_c0_g1	XP_011211047.1	PREDICTED: membrane-associated tyrosine- and threonine-specific cdc2-inhibitory kinase [Bactrocera dorsalis]	Bactrocera_dorsalis	100	8.5e-73
TRINITY_DN12075_c0_g1	XP_011213467.1	PREDICTED: membrane alanyl aminopeptidase [Bactrocera dorsalis]	Bactrocera_dorsalis	97.8	1.7e-46
TRINITY_DN12077_c0_g3	XP_011205780.2	PREDICTED: reversion-inducing cysteine-rich protein with Kazal motifs, partial [Bactrocera dorsalis]	Bactrocera_dorsalis	98.8	1.7e-45
TRINITY_DN12082_c0_g1	XP_011212259.1	PREDICTED: LOW QUALITY PROTEIN: long-chain-fatty-acid--CoA ligase bubblegum-like [Bactrocera dorsalis]	Bactrocera_dorsalis	100	6.7e-35
TRINITY_DN12085_c0_g1	XP_011200517.1	PREDICTED: microsomal triglyceride transfer protein large subunit [Bactrocera dorsalis]	Bactrocera_dorsalis	95.4	6.7e-37
TRINITY_DN1208_c0_g1	BAB27948.1	unnamed protein product, partial [Mus musculus]	Mus_musculus	90.4	1.3e-41
TRINITY_DN12091_c0_g1	XP_011198922.1	PREDICTED: regulatory-associated protein of mTOR isoform X1 [Bactrocera dorsalis]	Bactrocera_dorsalis	98.6	6.2e-33
TRINITY_DN12092_c0_g1	XP_011212313.1	PREDICTED: uncharacterized protein LOC105232352 [Bactrocera dorsalis]	Bactrocera_dorsalis	100	2.1e-66
TRINITY_DN12095_c0_g1	XP_011212313.1	PREDICTED: uncharacterized protein LOC105232352 [Bactrocera dorsalis]	Bactrocera_dorsalis	100	2.6e-60
TRINITY_DN12104_c0_g1	XP_011211942.1	PREDICTED: zinc finger protein 20 [Bactrocera dorsalis]	Bactrocera_dorsalis	99.1	6.2e-64
TRINITY_DN12105_c0_g1	XP_014100407.1	PREDICTED: LOW QUALITY PROTEIN: CD109 antigen-like [Bactrocera oleae]	Bactrocera_oleae	97.4	4e-33
TRINITY_DN12108_c0_g1	XP_011201457.1	PREDICTED: dihydropyrimidine dehydrogenase [NADP(+)] isoform X1 [Bactrocera dorsalis]	Bactrocera_dorsalis	97.9	1.8e-71
TRINITY_DN12110_c0_g1	XP_011210388.1	PREDICTED: eIF-2-alpha kinase GCN2 [Bactrocera dorsalis]	Bactrocera_dorsalis	98.2	7.2e-85
TRINITY_DN12111_c0_g1	XP_011214044.1	PREDICTED: LOW QUALITY PROTEIN: probable glutamine-dependent NAD(+) synthetase [Bactrocera dorsalis]	Bactrocera_dorsalis	100	2e-36
TRINITY_DN12112_c0_g1	XP_014085277.1	PREDICTED: proteasome-associated protein ECM29 homolog isoform X1 [Bactrocera oleae]	Bactrocera_oleae	99.1	1.8e-52
TRINITY_DN12118_c0_g1	XP_017456475.1	PREDICTED: titin isoform X2 [Rattus norvegicus]	Rattus_norvegicus	100	2.2e-32
TRINITY_DN12118_c0_g3	XP_017456475.1	PREDICTED: titin isoform X2 [Rattus norvegicus]	Rattus_norvegicus	100	7.6e-55
TRINITY_DN12122_c1_g1	XP_011204441.2	PREDICTED: titin homolog isoform X1 [Bactrocera dorsalis]	Bactrocera_dorsalis	97.1	1.6e-50
TRINITY_DN12124_c0_g1	XP_011203546.1	PREDICTED: uncharacterized protein LOC105226386 [Bactrocera dorsalis]	Bactrocera_dorsalis	97.1	2.2e-09
TRINITY_DN12125_c0_g1	XP_011200642.1	PREDICTED: trafficking protein particle complex subunit 8 [Bactrocera dorsalis]	Bactrocera_dorsalis	100	6e-34
TRINITY_DN12137_c0_g1	XP_011213495.1	PREDICTED: otopetrin-2 isoform X1 [Bactrocera dorsalis]	Bactrocera_dorsalis	90.7	6.9e-43
TRINITY_DN12139_c0_g1	XP_023309210.1	uncharacterized protein LOC111690866 [Lucilia cuprina]	Lucilia_cuprina	42.7	1.5e-13
TRINITY_DN12139_c0_g2	XP_023306998.1	uncharacterized protein LOC111688723, partial [Lucilia cuprina]	Lucilia_cuprina	70.7	1.4e-10
TRINITY_DN12141_c0_g1	XP_011188337.1	PREDICTED: DNA polymerase epsilon catalytic subunit A [Zeugodacus cucurbitae]	Zeugodacus_cucurbitae	99	3.3e-48
TRINITY_DN12142_c0_g1	XP_011209550.1	PREDICTED: facilitated trehalose transporter Tret1-2 homolog [Bactrocera dorsalis]	Bactrocera_dorsalis	100	5.1e-49
TRINITY_DN12148_c0_g1	XP_011205124.1	PREDICTED: protein gone early [Bactrocera dorsalis]	Bactrocera_dorsalis	100	1.1e-51
TRINITY_DN12156_c0_g1	XP_011202756.1	PREDICTED: kelch-like protein 5 [Bactrocera dorsalis]	Bactrocera_dorsalis	100	1.7e-17
TRINITY_DN12159_c0_g1	XP_014100338.1	PREDICTED: chitinase-like protein CG5210 [Bactrocera oleae]	Bactrocera_oleae	100	5e-35
TRINITY_DN1216_c0_g1	AAA39089.1	immunoglobulin lambda-1 light chain precursor [Mus musculus]	Mus_musculus	100	1e-128
TRINITY_DN12172_c0_g1	XP_011202628.2	PREDICTED: LOW QUALITY PROTEIN: papilin [Bactrocera dorsalis]	Bactrocera_dorsalis	96.4	2.3e-42
TRINITY_DN12183_c0_g2	XP_014085540.1	PREDICTED: protein crumbs isoform X1 [Bactrocera oleae]	Bactrocera_oleae	97.7	2.3e-17
TRINITY_DN12186_c0_g1	XP_011200423.1	PREDICTED: anaphase-promoting complex subunit 1 [Bactrocera dorsalis]	Bactrocera_dorsalis	100	3.4e-35
TRINITY_DN12187_c0_g1	XP_018804103.1	PREDICTED: uncharacterized protein LOC108978334 [Bactrocera latifrons]	Bactrocera_latifrons	94.6	3.3e-29
TRINITY_DN12191_c0_g1	XP_011212320.1	PREDICTED: probable chitinase 3 [Bactrocera dorsalis]	Bactrocera_dorsalis	100	1.8e-35
TRINITY_DN12192_c0_g1	XP_011197746.1	PREDICTED: pre-mRNA-splicing factor SYF1 [Bactrocera dorsalis]	Bactrocera_dorsalis	96.4	7.9e-27
TRINITY_DN12197_c0_g1	XP_014093764.1	PREDICTED: laminin subunit gamma-1 [Bactrocera oleae]	Bactrocera_oleae	100	1.6e-31
TRINITY_DN12197_c1_g1	XP_011208930.1	PREDICTED: laminin subunit gamma-1 [Bactrocera dorsalis]	Bactrocera_dorsalis	99.2	2e-52
TRINITY_DN12198_c0_g1	XP_027819566.1	basic proline-rich protein-like [Ovis aries]	Ovis_aries	52.7	5.5e-14
TRINITY_DN12199_c0_g2	XP_011204157.1	PREDICTED: cubilin [Bactrocera dorsalis]	Bactrocera_dorsalis	100	6.8e-35
TRINITY_DN12205_c0_g1	XP_011209086.1	PREDICTED: uncharacterized protein LOC105230169 [Bactrocera dorsalis]	Bactrocera_dorsalis	98.7	3.4e-32
TRINITY_DN12206_c0_g1	XP_018789170.1	PREDICTED: E3 ubiquitin-protein ligase Su(dx) [Bactrocera latifrons]	Bactrocera_latifrons	93.8	6e-25
TRINITY_DN12209_c0_g1	XP_018797501.1	PREDICTED: valine--tRNA ligase [Bactrocera latifrons]	Bactrocera_latifrons	100	7.8e-36
TRINITY_DN12212_c0_g1	XP_011200018.1	PREDICTED: multidrug resistance protein 1A [Bactrocera dorsalis]	Bactrocera_dorsalis	100	3.5e-37
TRINITY_DN12213_c0_g1	XP_011213195.1	PREDICTED: uncharacterized protein LOC105232974 [Bactrocera dorsalis]	Bactrocera_dorsalis	97.3	7.2e-32
TRINITY_DN12213_c0_g2	XP_014096764.1	PREDICTED: uncharacterized protein LOC106622194 [Bactrocera oleae]	Bactrocera_oleae	73.1	2.9e-14
TRINITY_DN12215_c0_g1	XP_011202395.2	PREDICTED: LOW QUALITY PROTEIN: thyroid receptor-interacting protein 11 [Bactrocera dorsalis]	Bactrocera_dorsalis	92.5	4.9e-24
TRINITY_DN12216_c0_g1	XP_011201392.1	PREDICTED: ribosome biogenesis protein BMS1 homolog [Bactrocera dorsalis]	Bactrocera_dorsalis	98.8	1.6e-37
TRINITY_DN12218_c0_g1	XP_018793037.1	PREDICTED: alpha-aminoadipic semialdehyde synthase, mitochondrial [Bactrocera latifrons]	Bactrocera_latifrons	100	1.7e-68
TRINITY_DN12220_c0_g1	AMS38372.1	hypothetical protein [Bactrocera tryoni]	Bactrocera_tryoni	71.6	1.7e-26
TRINITY_DN12225_c0_g1	XP_004522802.1	ATP-dependent RNA helicase DHX8 [Ceratitis capitata]	Ceratitis_capitata	100	1.9e-28
TRINITY_DN12232_c0_g1	XP_011207569.1	PREDICTED: syndecan isoform X1 [Bactrocera dorsalis]	Bactrocera_dorsalis	97.7	2e-36
TRINITY_DN12232_c0_g2	XP_011207574.1	PREDICTED: syndecan isoform X3 [Bactrocera dorsalis]	Bactrocera_dorsalis	98.6	3.7e-13
TRINITY_DN12238_c0_g1	XP_011198743.1	PREDICTED: putative sodium-coupled neutral amino acid transporter 10 isoform X1 [Bactrocera dorsalis]	Bactrocera_dorsalis	51.7	2.4e-10
TRINITY_DN12240_c0_g2	XP_011201074.1	PREDICTED: UPF0605 protein GA14893 [Bactrocera dorsalis]	Bactrocera_dorsalis	100	3.4e-34
TRINITY_DN12240_c0_g3	XP_011201074.1	PREDICTED: UPF0605 protein GA14893 [Bactrocera dorsalis]	Bactrocera_dorsalis	100	3.4e-43
TRINITY_DN12242_c0_g1	XP_018789133.1	PREDICTED: mucin-5AC [Bactrocera latifrons]	Bactrocera_latifrons	95.1	1.2e-24
TRINITY_DN12245_c0_g1	XP_011199113.1	PREDICTED: mucin-5AC [Bactrocera dorsalis]	Bactrocera_dorsalis	100	1.6e-37
TRINITY_DN12245_c1_g1	XP_011199113.1	PREDICTED: mucin-5AC [Bactrocera dorsalis]	Bactrocera_dorsalis	98.7	1.5e-35
TRINITY_DN12250_c0_g1	KNC22109.1	hypothetical protein FF38_06438, partial [Lucilia cuprina]	Lucilia_cuprina	71.2	2.2e-19
TRINITY_DN12254_c0_g1	XP_011180546.1	PREDICTED: laminin subunit gamma-1 [Zeugodacus cucurbitae]	Zeugodacus_cucurbitae	100	1.1e-45
TRINITY_DN12257_c0_g1	XP_018790919.1	PREDICTED: glucose dehydrogenase [FAD, quinone] [Bactrocera latifrons]	Bactrocera_latifrons	95.2	1.2e-40
TRINITY_DN12260_c0_g1	XP_011208530.1	PREDICTED: LOW QUALITY PROTEIN: FAST kinase domain-containing protein 5, mitochondrial [Bactrocera dorsalis]	Bactrocera_dorsalis	92.6	6.6e-43
TRINITY_DN12261_c0_g1	XP_011198900.1	PREDICTED: peptide transporter family 1 isoform X2 [Bactrocera dorsalis]	Bactrocera_dorsalis	97.2	2.9e-30
TRINITY_DN12268_c0_g1	XP_011197278.1	PREDICTED: uncharacterized protein LOC105221847 [Bactrocera dorsalis]	Bactrocera_dorsalis	43.4	8.4e-06
TRINITY_DN12274_c0_g1	XP_018800032.1	PREDICTED: dihydropyrimidine dehydrogenase [NADP(+)] [Bactrocera latifrons]	Bactrocera_latifrons	99.2	4.3e-69
TRINITY_DN12278_c0_g1	XP_017465864.1	PREDICTED: uncharacterized protein LOC108358867 isoform X1 [Rhagoletis zephyria]	Rhagoletis_zephyria	70	2.5e-23
TRINITY_DN12281_c0_g1	XP_011200853.1	PREDICTED: mediator of RNA polymerase II transcription subunit 14 [Bactrocera dorsalis]	Bactrocera_dorsalis	100	4.4e-31
TRINITY_DN12282_c0_g1	ETN59950.1	hypothetical protein AND_008443 [Anopheles darlingi]	Anopheles_darlingi	63.2	1.1e-38
TRINITY_DN12283_c0_g1	XP_004531284.1	GATOR complex protein WDR59 [Ceratitis capitata]	Ceratitis_capitata	100	8.8e-38
TRINITY_DN12284_c0_g1	XP_018801708.1	PREDICTED: G-protein coupled receptor Mth2-like [Bactrocera latifrons]	Bactrocera_latifrons	97.3	4.5e-32
TRINITY_DN12285_c0_g1	XP_011198672.1	PREDICTED: LOW QUALITY PROTEIN: tyrosine-protein kinase PR2 [Bactrocera dorsalis]	Bactrocera_dorsalis	100	6.9e-21
TRINITY_DN12292_c0_g1	XP_014100675.1	PREDICTED: E3 ubiquitin-protein ligase SH3RF1, partial [Bactrocera oleae]	Bactrocera_oleae	96.1	1.4e-30
TRINITY_DN12293_c0_g2	XP_004533245.1	ras-related protein Rab-9B [Ceratitis capitata]	Ceratitis_capitata	100	4.8e-34
TRINITY_DN12294_c1_g3	XP_011201754.1	PREDICTED: out at first protein [Bactrocera dorsalis]	Bactrocera_dorsalis	100	4e-30
TRINITY_DN12295_c0_g1	XP_019845468.1	PREDICTED: trifunctional purine biosynthetic protein adenosine-3 [Bactrocera dorsalis]	Bactrocera_dorsalis	100	1.4e-45
TRINITY_DN12296_c0_g1	XP_011200995.1	PREDICTED: uncharacterized protein LOC105224569 [Bactrocera dorsalis]	Bactrocera_dorsalis	100	5.4e-52
TRINITY_DN12299_c0_g1	XP_018782925.1	PREDICTED: EF-hand calcium-binding domain-containing protein 1-like [Bactrocera latifrons]	Bactrocera_latifrons	97.2	1.5e-29
TRINITY_DN12304_c0_g1	XP_018784744.1	PREDICTED: probable cytochrome P450 6v1 [Bactrocera latifrons]	Bactrocera_latifrons	98.8	1.1e-44
TRINITY_DN12306_c0_g2	XP_011201418.1	PREDICTED: uncharacterized protein Bab2 isoform X2 [Bactrocera dorsalis]	Bactrocera_dorsalis	100	1.1e-29
TRINITY_DN12306_c0_g3	XP_018801584.1	PREDICTED: uncharacterized protein LOC108976757 isoform X1 [Bactrocera latifrons]	Bactrocera_latifrons	72.3	3.2e-15
TRINITY_DN12307_c0_g1	XP_011182031.1	PREDICTED: uncharacterized protein LOC105212000 [Zeugodacus cucurbitae]	Zeugodacus_cucurbitae	97.8	1.5e-44
TRINITY_DN12308_c0_g1	XP_011207613.1	PREDICTED: alpha-aminoadipic semialdehyde synthase, mitochondrial [Bactrocera dorsalis]	Bactrocera_dorsalis	100	1.4e-11
TRINITY_DN12310_c0_g1	XP_011213842.1	PREDICTED: FERM domain-containing protein 8 [Bactrocera dorsalis]	Bactrocera_dorsalis	99	6.7e-49
TRINITY_DN12313_c0_g1	XP_011184162.1	PREDICTED: zinc transporter 9 [Zeugodacus cucurbitae]	Zeugodacus_cucurbitae	100	2.2e-32
TRINITY_DN12315_c0_g1	EDW76248.2	uncharacterized protein Dwil_GK15356 [Drosophila willistoni]	Drosophila_willistoni	71.9	1.2e-13
TRINITY_DN12318_c0_g1	XP_027377031.1	40S ribosomal protein S17 [Bos indicus x Bos taurus]	Bos_indicus_x_Bos_taurus	100	3.2e-70
TRINITY_DN12320_c0_g1	XP_011214207.1	PREDICTED: WD repeat-containing protein mio [Bactrocera dorsalis]	Bactrocera_dorsalis	100	5.5e-31
TRINITY_DN12321_c0_g1	XP_020716881.1	pleckstrin homology-like domain family B member 2 isoform X2 [Ceratitis capitata]	Ceratitis_capitata	92.9	8.1e-15
TRINITY_DN12323_c0_g1	XP_011200791.1	PREDICTED: serine/arginine repetitive matrix protein 2 isoform X4 [Bactrocera dorsalis]	Bactrocera_dorsalis	89.6	8.1e-28
TRINITY_DN12327_c0_g1	XP_018791751.1	PREDICTED: uncharacterized protein LOC108970684 [Bactrocera latifrons]	Bactrocera_latifrons	100	4.1e-41
TRINITY_DN12329_c0_g1	XP_018795846.1	PREDICTED: uncharacterized protein LOC108973226 [Bactrocera latifrons]	Bactrocera_latifrons	85	3.9e-23
TRINITY_DN12330_c0_g3	NP_001271860.1	60S ribosomal protein L8 [Macaca fascicularis]	Macaca_fascicularis	100	2.5e-84
TRINITY_DN12331_c0_g1	XP_011195941.1	PREDICTED: uncharacterized protein LOC105221012 isoform X1 [Zeugodacus cucurbitae]	Zeugodacus_cucurbitae	76.9	5e-11
TRINITY_DN12338_c0_g1	XP_011201853.2	PREDICTED: LOW QUALITY PROTEIN: uncharacterized protein LOC105225196 [Bactrocera dorsalis]	Bactrocera_dorsalis	97.4	1.1e-58
TRINITY_DN12339_c0_g1	XP_014098122.1	PREDICTED: nidogen-2 [Bactrocera oleae]	Bactrocera_oleae	98.5	6.6e-32
TRINITY_DN12347_c0_g1	XP_011200451.1	PREDICTED: cubilin homolog [Bactrocera dorsalis]	Bactrocera_dorsalis	100	1.5e-37
TRINITY_DN12349_c0_g1	XP_018794829.1	PREDICTED: tiggrin [Bactrocera latifrons]	Bactrocera_latifrons	96.5	5.7e-41
TRINITY_DN12353_c0_g1	XP_011189112.1	PREDICTED: kinesin-like protein KIF19 [Zeugodacus cucurbitae]	Zeugodacus_cucurbitae	100	8e-30
TRINITY_DN12355_c0_g1	CAB42796.1	largest subunit of the RNA polymerase II complex [Drosophila madeirensis]	Drosophila_madeirensis	100	9.3e-35
TRINITY_DN12358_c0_g1	XP_018792956.1	PREDICTED: thyroid receptor-interacting protein 11 isoform X1 [Bactrocera latifrons]	Bactrocera_latifrons	97.4	1.2e-29
TRINITY_DN12359_c1_g1	XP_011201448.2	PREDICTED: LOW QUALITY PROTEIN: nascent polypeptide-associated complex subunit alpha, muscle-specific form [Bactrocera dorsalis]	Bactrocera_dorsalis	90.2	2.7e-96
TRINITY_DN12369_c0_g1	XP_011198229.2	PREDICTED: ATP-binding cassette sub-family G member 5 [Bactrocera dorsalis]	Bactrocera_dorsalis	99.2	7.4e-63
TRINITY_DN12370_c0_g1	XP_011201090.1	PREDICTED: protein late bloomer [Bactrocera dorsalis]	Bactrocera_dorsalis	97.7	4.7e-43
TRINITY_DN12372_c0_g1	XP_011189062.1	PREDICTED: sphingomyelin phosphodiesterase isoform X1 [Zeugodacus cucurbitae]	Zeugodacus_cucurbitae	100	4.8e-91
TRINITY_DN12381_c0_g1	XP_011184313.1	PREDICTED: uncharacterized protein LOC105213299 [Zeugodacus cucurbitae]	Zeugodacus_cucurbitae	98.8	7.6e-35
TRINITY_DN12383_c0_g1	XP_011195434.1	PREDICTED: mitogen-activated protein kinase kinase kinase 4 isoform X1 [Zeugodacus cucurbitae]	Zeugodacus_cucurbitae	100	1.3e-59
TRINITY_DN12384_c0_g1	XP_011198427.1	PREDICTED: probable serine/threonine-protein kinase nek3 [Bactrocera dorsalis]	Bactrocera_dorsalis	98.1	4e-49
TRINITY_DN12385_c0_g1	XP_011199797.1	PREDICTED: LOW QUALITY PROTEIN: CAD protein [Bactrocera dorsalis]	Bactrocera_dorsalis	99.6	2.4e-126
TRINITY_DN12389_c0_g1	XP_011204832.1	PREDICTED: HEAT repeat-containing protein 1 homolog [Bactrocera dorsalis]	Bactrocera_dorsalis	97.9	1.3e-98
TRINITY_DN12390_c0_g1	XP_011203220.1	PREDICTED: uncharacterized protein LOC105226134 [Bactrocera dorsalis]	Bactrocera_dorsalis	98.4	2.8e-47
TRINITY_DN12391_c0_g1	XP_018793912.1	PREDICTED: immunoglobulin domain-containing protein oig-4 [Bactrocera latifrons]	Bactrocera_latifrons	97.6	8.9e-91
TRINITY_DN12393_c0_g1	XP_019845280.1	PREDICTED: uncharacterized protein LOC105224774 [Bactrocera dorsalis]	Bactrocera_dorsalis	96.9	1.1e-27
TRINITY_DN12397_c0_g1	XP_011205887.1	PREDICTED: O-acetyl-ADP-ribose deacetylase 1 [Bactrocera dorsalis]	Bactrocera_dorsalis	98.1	1.2e-53
TRINITY_DN12398_c0_g1	XP_019847899.1	PREDICTED: LOW QUALITY PROTEIN: V-type proton ATPase 116 kDa subunit a [Bactrocera dorsalis]	Bactrocera_dorsalis	97	1.8e-11
TRINITY_DN12400_c0_g1	XP_011202542.1	PREDICTED: protein rolling stone isoform X2 [Bactrocera dorsalis]	Bactrocera_dorsalis	100	1.7e-36
TRINITY_DN12403_c0_g1	XP_011197608.1	PREDICTED: LOW QUALITY PROTEIN: zinc finger protein 93 [Bactrocera dorsalis]	Bactrocera_dorsalis	97.2	1.3e-33
TRINITY_DN12406_c0_g1	XP_011212610.1	PREDICTED: acyl-CoA Delta(11) desaturase [Bactrocera dorsalis]	Bactrocera_dorsalis	100	2.3e-16
TRINITY_DN12407_c0_g1	XP_011198900.1	PREDICTED: peptide transporter family 1 isoform X2 [Bactrocera dorsalis]	Bactrocera_dorsalis	97.7	3.4e-69
TRINITY_DN12411_c0_g1	XP_011207386.1	PREDICTED: fibrillin-1 isoform X1 [Bactrocera dorsalis]	Bactrocera_dorsalis	100	2.4e-48
TRINITY_DN12414_c0_g1	XP_014102184.1	PREDICTED: probable phospholipid-transporting ATPase IA isoform X1 [Bactrocera oleae]	Bactrocera_oleae	87.5	1.5e-22
TRINITY_DN12420_c0_g2	XP_019845075.1	PREDICTED: myb-like protein A isoform X1 [Bactrocera dorsalis]	Bactrocera_dorsalis	100	2.9e-20
TRINITY_DN12423_c0_g1	XP_011199901.1	PREDICTED: uncharacterized protein LOC105223768 [Bactrocera dorsalis]	Bactrocera_dorsalis	91.9	1.1e-42
TRINITY_DN12427_c0_g1	XP_011214325.1	PREDICTED: uncharacterized protein LOC105233851 [Bactrocera dorsalis]	Bactrocera_dorsalis	95.9	7.6e-34
TRINITY_DN12428_c0_g1	XP_017478237.1	PREDICTED: LOW QUALITY PROTEIN: regulator of nonsense transcripts 2 [Rhagoletis zephyria]	Rhagoletis_zephyria	87.8	3e-25
TRINITY_DN12429_c0_g1	XP_011176761.1	PREDICTED: uncharacterized protein LOC105208551 isoform X2 [Zeugodacus cucurbitae]	Zeugodacus_cucurbitae	100	2.7e-74
TRINITY_DN1242_c0_g1	EPY78288.1	hypothetical protein CB1_001108037 [Camelus ferus]	Camelus_ferus	98.6	2.4e-33
TRINITY_DN12432_c0_g1	XP_011212297.1	PREDICTED: peroxisomal acyl-coenzyme A oxidase 3 isoform X1 [Bactrocera dorsalis]	Bactrocera_dorsalis	93	1.2e-28
TRINITY_DN12435_c1_g2	XP_011204651.1	PREDICTED: uncharacterized protein LOC105227136 [Bactrocera dorsalis]	Bactrocera_dorsalis	100	2.6e-28
TRINITY_DN12437_c0_g1	AAH02110.2	Rpl24 protein, partial [Mus musculus]	Mus_musculus	100	9.1e-64
TRINITY_DN12440_c1_g1	XP_017469156.1	PREDICTED: putative nuclease HARBI1 [Rhagoletis zephyria]	Rhagoletis_zephyria	63	4.2e-16
TRINITY_DN12441_c0_g1	XP_018804678.1	PREDICTED: probable 2-oxoglutarate dehydrogenase E1 component DHKTD1 homolog, mitochondrial [Bactrocera latifrons]	Bactrocera_latifrons	93.6	4e-45
TRINITY_DN12444_c0_g1	VDM25425.1	unnamed protein product [Toxocara canis]	Toxocara_canis	73.5	8e-07
TRINITY_DN12445_c0_g1	XP_011208063.1	PREDICTED: LOW QUALITY PROTEIN: uncharacterized protein LOC105229454 [Bactrocera dorsalis]	Bactrocera_dorsalis	100	3e-29
TRINITY_DN12446_c0_g1	XP_023300979.1	uncharacterized protein LOC111683165 isoform X1 [Lucilia cuprina]	Lucilia_cuprina	61.9	8.7e-10
TRINITY_DN12449_c0_g1	XP_011204123.2	PREDICTED: prolyl 4-hydroxylase subunit alpha-2 [Bactrocera dorsalis]	Bactrocera_dorsalis	97.5	1.2e-37
TRINITY_DN12451_c0_g1	XP_011213513.1	PREDICTED: sulfhydryl oxidase 1 [Bactrocera dorsalis]	Bactrocera_dorsalis	98.7	2.7e-34
TRINITY_DN12452_c0_g1	XP_019844601.1	PREDICTED: uncharacterized protein LOC105222439 [Bactrocera dorsalis]	Bactrocera_dorsalis	95	1e-109
TRINITY_DN12461_c0_g1	XP_011214703.1	PREDICTED: elongation factor G, mitochondrial [Bactrocera dorsalis]	Bactrocera_dorsalis	100	3.4e-26
TRINITY_DN12467_c0_g1	XP_011205969.1	PREDICTED: UNC93-like protein [Bactrocera dorsalis]	Bactrocera_dorsalis	96	3.6e-47
TRINITY_DN12475_c0_g1	XP_018786931.1	PREDICTED: putative U5 small nuclear ribonucleoprotein 200 kDa helicase [Bactrocera latifrons]	Bactrocera_latifrons	100	4.3e-51
TRINITY_DN12477_c0_g1	XP_018793753.1	PREDICTED: protocadherin Fat 1 isoform X3 [Bactrocera latifrons]	Bactrocera_latifrons	85.7	1.5e-23
TRINITY_DN12486_c0_g1	NP_071862.2	integral membrane protein 2C [Mus musculus]	Mus_musculus	100	9.7e-81
TRINITY_DN12486_c0_g2	XP_017177408.1	PREDICTED: integral membrane protein 2C isoform X1 [Mus musculus]	Mus_musculus	100	7.2e-34
TRINITY_DN12489_c0_g1	XP_018796864.1	PREDICTED: estradiol 17-beta-dehydrogenase 11 [Bactrocera latifrons]	Bactrocera_latifrons	100	1.7e-24
TRINITY_DN12491_c0_g2	AEI91099.1	lactate dehydrogenase B [Eospalax fontanierii baileyi]	Eospalax_fontanierii	100	1.2e-65
TRINITY_DN12496_c0_g1	XP_011183073.1	PREDICTED: eukaryotic translation initiation factor 3 subunit C [Zeugodacus cucurbitae]	Zeugodacus_cucurbitae	100	5.6e-38
TRINITY_DN12497_c0_g3	XP_011198921.1	PREDICTED: protein THEM6 [Bactrocera dorsalis]	Bactrocera_dorsalis	100	4.6e-26
TRINITY_DN12499_c0_g1	XP_018794816.1	PREDICTED: probable chitinase 3 [Bactrocera latifrons]	Bactrocera_latifrons	97.1	2.9e-27
TRINITY_DN12500_c0_g1	XP_018790200.1	PREDICTED: uncharacterized protein LOC108969744 isoform X3 [Bactrocera latifrons]	Bactrocera_latifrons	98.3	3.8e-16
TRINITY_DN12509_c0_g1	XP_014102882.1	PREDICTED: uncharacterized protein LOC106627298 [Bactrocera oleae]	Bactrocera_oleae	92	1.3e-41
TRINITY_DN12511_c0_g1	XP_018911544.1	PREDICTED: phenylalanine ammonia-lyase-like [Bemisia tabaci]	Bemisia_tabaci	84.1	3.6e-32
TRINITY_DN12511_c0_g2	XP_018911544.1	PREDICTED: phenylalanine ammonia-lyase-like [Bemisia tabaci]	Bemisia_tabaci	65.9	1.5e-177
TRINITY_DN12511_c0_g3	XP_018911544.1	PREDICTED: phenylalanine ammonia-lyase-like [Bemisia tabaci]	Bemisia_tabaci	63.8	2e-40
TRINITY_DN12512_c0_g1	XP_011181775.1	PREDICTED: neuropathy target esterase sws isoform X1 [Zeugodacus cucurbitae]	Zeugodacus_cucurbitae	100	3.4e-38
TRINITY_DN12513_c0_g1	XP_018789778.1	PREDICTED: RANBP2-like and GRIP domain-containing protein 1 isoform X1 [Bactrocera latifrons]	Bactrocera_latifrons	67	9.4e-23
TRINITY_DN12518_c0_g1	XP_018789251.1	PREDICTED: uncharacterized protein LOC108969152 isoform X1 [Bactrocera latifrons]	Bactrocera_latifrons	97.6	3e-39
TRINITY_DN12527_c0_g1	XP_011204171.1	PREDICTED: 5-oxoprolinase [Bactrocera dorsalis]	Bactrocera_dorsalis	92.4	1.7e-26
TRINITY_DN12528_c0_g2	XP_011205511.2	PREDICTED: uncharacterized protein LOC105227719 [Bactrocera dorsalis]	Bactrocera_dorsalis	100	5.7e-28
TRINITY_DN12530_c0_g5	AAH31408.1	Cltc protein, partial [Mus musculus]	Mus_musculus	100	2.8e-37
TRINITY_DN12531_c0_g2	XP_011190134.1	PREDICTED: transcription factor SOX-5 [Zeugodacus cucurbitae]	Zeugodacus_cucurbitae	100	6.1e-09
TRINITY_DN12532_c0_g1	XP_017490425.1	PREDICTED: LOW QUALITY PROTEIN: transcription factor SPT20 homolog [Rhagoletis zephyria]	Rhagoletis_zephyria	91.7	2.2e-13
TRINITY_DN12534_c0_g1	XP_018790877.1	PREDICTED: uncharacterized protein LOC108970146 isoform X1 [Bactrocera latifrons]	Bactrocera_latifrons	74.5	3.2e-09
TRINITY_DN12536_c0_g1	XP_011180525.1	PREDICTED: protein 4.1 homolog isoform X1 [Zeugodacus cucurbitae]	Zeugodacus_cucurbitae	100	1.7e-45
TRINITY_DN12538_c0_g1	ELK16780.1	tRNA-splicing endonuclease subunit Sen34 [Pteropus alecto]	Pteropus_alecto	97.5	6.7e-104
TRINITY_DN12541_c0_g1	XP_018786531.1	PREDICTED: protein xmas-2 [Bactrocera latifrons]	Bactrocera_latifrons	96.6	3.1e-42
TRINITY_DN12546_c0_g2	XP_011181228.1	PREDICTED: AF4/FMR2 family member 4 isoform X5 [Zeugodacus cucurbitae]	Zeugodacus_cucurbitae	69.6	9.5e-16
TRINITY_DN12547_c0_g1	XP_011202043.1	PREDICTED: venom dipeptidyl peptidase 4 [Bactrocera dorsalis]	Bactrocera_dorsalis	97.1	1.1e-68
TRINITY_DN12559_c0_g1	XP_011204335.1	PREDICTED: protein twist [Bactrocera dorsalis]	Bactrocera_dorsalis	95.8	2.1e-31
TRINITY_DN12564_c0_g1	XP_011210837.1	PREDICTED: long-chain fatty acid transport protein 4 isoform X2 [Bactrocera dorsalis]	Bactrocera_dorsalis	95.2	1.8e-39
TRINITY_DN12565_c0_g1	XP_011201742.1	PREDICTED: probable phosphorylase b kinase regulatory subunit beta isoform X2 [Bactrocera dorsalis]	Bactrocera_dorsalis	100	9.1e-48
TRINITY_DN12572_c0_g1	XP_011214410.1	PREDICTED: membrane metallo-endopeptidase-like 1 [Bactrocera dorsalis]	Bactrocera_dorsalis	100	1.4e-23
TRINITY_DN12576_c0_g1	NP_037309.1	aspartate aminotransferase, mitochondrial [Rattus norvegicus]	Rattus_norvegicus	100	1.9e-60
TRINITY_DN12577_c0_g1	XP_019845468.1	PREDICTED: trifunctional purine biosynthetic protein adenosine-3 [Bactrocera dorsalis]	Bactrocera_dorsalis	98.2	4.4e-57
TRINITY_DN12578_c0_g1	XP_011204908.1	PREDICTED: uncharacterized protein LOC105227332 [Bactrocera dorsalis]	Bactrocera_dorsalis	100	7.2e-51
TRINITY_DN12582_c0_g2	XP_011180117.1	PREDICTED: protein toll [Zeugodacus cucurbitae]	Zeugodacus_cucurbitae	100	2.3e-32
TRINITY_DN12583_c1_g1	XP_011201005.2	PREDICTED: LOW QUALITY PROTEIN: endoplasmic reticulum metallopeptidase 1 [Bactrocera dorsalis]	Bactrocera_dorsalis	97	3.8e-32
TRINITY_DN12583_c2_g1	XP_011201005.2	PREDICTED: LOW QUALITY PROTEIN: endoplasmic reticulum metallopeptidase 1 [Bactrocera dorsalis]	Bactrocera_dorsalis	98.1	3.8e-50
TRINITY_DN12584_c0_g1	XP_018791690.1	PREDICTED: protein bark beetle isoform X1 [Bactrocera latifrons]	Bactrocera_latifrons	100	8e-33
TRINITY_DN12584_c0_g3	XP_018791690.1	PREDICTED: protein bark beetle isoform X1 [Bactrocera latifrons]	Bactrocera_latifrons	100	4.9e-17
TRINITY_DN12584_c0_g4	XP_011198466.2	PREDICTED: LOW QUALITY PROTEIN: protein bark beetle [Bactrocera dorsalis]	Bactrocera_dorsalis	100	1.4e-40
TRINITY_DN12584_c0_g5	XP_018791690.1	PREDICTED: protein bark beetle isoform X1 [Bactrocera latifrons]	Bactrocera_latifrons	100	5.8e-44
TRINITY_DN12587_c0_g1	XP_018791796.1	PREDICTED: probable cytochrome P450 6a13 [Bactrocera latifrons]	Bactrocera_latifrons	99.2	1.5e-60
TRINITY_DN12588_c0_g1	XP_011201168.1	PREDICTED: ubiquitin-protein ligase E3C isoform X1 [Bactrocera dorsalis]	Bactrocera_dorsalis	100	2.8e-50
TRINITY_DN12590_c0_g3	XP_023304133.1	uncharacterized protein LOC111686067, partial [Lucilia cuprina]	Lucilia_cuprina	56.2	1.4e-23
TRINITY_DN12592_c0_g1	XP_018790843.1	PREDICTED: microsomal triglyceride transfer protein large subunit [Bactrocera latifrons]	Bactrocera_latifrons	94.1	3.4e-45
TRINITY_DN12596_c0_g1	XP_011198229.2	PREDICTED: ATP-binding cassette sub-family G member 5 [Bactrocera dorsalis]	Bactrocera_dorsalis	100	3.3e-70
TRINITY_DN12597_c0_g1	XP_011206536.2	PREDICTED: LOW QUALITY PROTEIN: uncharacterized protein LOC105228410 [Bactrocera dorsalis]	Bactrocera_dorsalis	100	1.2e-89
TRINITY_DN12598_c0_g1	XP_018784934.1	PREDICTED: uncharacterized protein LOC108966469 isoform X1 [Bactrocera latifrons]	Bactrocera_latifrons	89.8	2e-43
TRINITY_DN12600_c0_g1	XP_011202755.1	PREDICTED: uncharacterized protein LOC105225818 [Bactrocera dorsalis]	Bactrocera_dorsalis	94.8	1.5e-30
TRINITY_DN12602_c0_g1	XP_014094297.1	PREDICTED: LOW QUALITY PROTEIN: uncharacterized protein LOC106620349 [Bactrocera oleae]	Bactrocera_oleae	95.4	1.1e-62
TRINITY_DN12604_c0_g1	XP_011204427.1	PREDICTED: cytosolic purine 5'-nucleotidase [Bactrocera dorsalis]	Bactrocera_dorsalis	98	5.7e-45
TRINITY_DN12607_c0_g1	AAH13296.1	Ribosomal protein S6 [Homo sapiens]	Homo_sapiens	92	3.3e-92
TRINITY_DN12607_c0_g2	XP_019833198.1	PREDICTED: 40S ribosomal protein S6 [Bos indicus]	Bos_indicus	99.1	7.2e-57
TRINITY_DN12609_c0_g1	XP_018791275.1	PREDICTED: uncharacterized protein LOC108970391 [Bactrocera latifrons]	Bactrocera_latifrons	82.7	5.2e-22
TRINITY_DN12612_c0_g1	XP_011204093.1	PREDICTED: sodium-independent sulfate anion transporter [Bactrocera dorsalis]	Bactrocera_dorsalis	100	1.7e-29
TRINITY_DN12613_c0_g1	XP_018799922.1	PREDICTED: putative GPI-anchored protein pfl2 isoform X1 [Bactrocera latifrons]	Bactrocera_latifrons	97.4	1.6e-40
TRINITY_DN12614_c0_g1	NP_032188.3	phospholipid hydroperoxide glutathione peroxidase isoform A precursor [Mus musculus]	Mus_musculus	99.4	7.8e-107
TRINITY_DN12619_c0_g1	XP_004517462.1	zinc transporter 9 [Ceratitis capitata]	Ceratitis_capitata	100	1.4e-36
TRINITY_DN12620_c0_g1	XP_011209133.1	PREDICTED: uncharacterized protein LOC105230196 isoform X1 [Bactrocera dorsalis]	Bactrocera_dorsalis	98.5	2.1e-27
TRINITY_DN12621_c0_g1	XP_004536366.1	zinc finger matrin-type protein CG9776 isoform X1 [Ceratitis capitata]	Ceratitis_capitata	100	1.6e-09
TRINITY_DN12622_c0_g2	XP_011213848.1	PREDICTED: neuropeptide Y receptor isoform X3 [Bactrocera dorsalis]	Bactrocera_dorsalis	100	4.1e-34
TRINITY_DN12624_c0_g1	XP_018789135.1	PREDICTED: exportin-2 [Bactrocera latifrons]	Bactrocera_latifrons	98.5	2.5e-31
TRINITY_DN12628_c0_g1	NP_059007.1	ATP synthase F(0) complex subunit C1, mitochondrial precursor [Rattus norvegicus]	Rattus_norvegicus	100	4.5e-64
TRINITY_DN12629_c0_g1	XP_018794678.1	PREDICTED: small subunit processome component 20 homolog [Bactrocera latifrons]	Bactrocera_latifrons	94.9	7.2e-55
TRINITY_DN12629_c1_g1	XP_011209056.2	PREDICTED: LOW QUALITY PROTEIN: small subunit processome component 20 homolog [Bactrocera dorsalis]	Bactrocera_dorsalis	99	5.1e-46
TRINITY_DN12633_c0_g1	XP_018794799.1	PREDICTED: lysosomal alpha-mannosidase isoform X1 [Bactrocera latifrons]	Bactrocera_latifrons	97.6	1.3e-62
TRINITY_DN12634_c0_g1	XP_011202534.1	PREDICTED: tetraspanin-5 isoform X1 [Bactrocera dorsalis]	Bactrocera_dorsalis	100	4.1e-17
TRINITY_DN12639_c0_g1	XP_011187137.1	PREDICTED: uncharacterized protein LOC105215084 [Zeugodacus cucurbitae]	Zeugodacus_cucurbitae	76.4	3.4e-15
TRINITY_DN12640_c0_g1	XP_006165368.1	60S acidic ribosomal protein P1 [Tupaia chinensis]	Tupaia_chinensis	99.1	3.7e-35
TRINITY_DN12642_c0_g1	XP_011210581.1	PREDICTED: solute carrier organic anion transporter family member 4C1 [Bactrocera dorsalis]	Bactrocera_dorsalis	100	4.3e-42
TRINITY_DN12646_c0_g1	XP_014094160.1	PREDICTED: uncharacterized protein LOC106620254 [Bactrocera oleae]	Bactrocera_oleae	86.6	3.3e-36
TRINITY_DN12648_c0_g1	XP_019848547.1	PREDICTED: uncharacterized protein LOC105233745 [Bactrocera dorsalis]	Bactrocera_dorsalis	98.9	2.4e-48
TRINITY_DN12651_c0_g1	XP_011208653.1	PREDICTED: uncharacterized protein LOC105229867 [Bactrocera dorsalis]	Bactrocera_dorsalis	98.5	2.7e-99
TRINITY_DN12654_c0_g1	XP_018800476.1	PREDICTED: type II inositol 1,4,5-trisphosphate 5-phosphatase [Bactrocera latifrons]	Bactrocera_latifrons	97.7	8.2e-43
TRINITY_DN12656_c0_g1	XP_017481582.1	PREDICTED: helicase domino-like, partial [Rhagoletis zephyria]	Rhagoletis_zephyria	94.5	6.4e-26
TRINITY_DN12660_c0_g1	XP_011211879.1	PREDICTED: serine/threonine-protein kinase PINK1, mitochondrial [Bactrocera dorsalis]	Bactrocera_dorsalis	98.9	3.6e-44
TRINITY_DN12666_c0_g1	NP_001070652.1	basigin isoform 2 precursor [Mus musculus]	Mus_musculus	100	8.3e-151
TRINITY_DN12669_c0_g1	XP_017134461.1	PREDICTED: uncharacterized protein LOC108150705 isoform X1 [Drosophila elegans]	Drosophila_elegans	73.5	1.5e-36
TRINITY_DN12672_c0_g1	XP_011198415.1	PREDICTED: glucose dehydrogenase [FAD, quinone] [Bactrocera dorsalis]	Bactrocera_dorsalis	100	1.3e-39
TRINITY_DN12673_c0_g1	XP_011204055.1	PREDICTED: uncharacterized protein LOC105226738 isoform X1 [Bactrocera dorsalis]	Bactrocera_dorsalis	100	2.2e-54
TRINITY_DN12683_c0_g1	XP_004520570.1	ATP-binding cassette sub-family B member 8, mitochondrial [Ceratitis capitata]	Ceratitis_capitata	100	5.2e-43
TRINITY_DN12692_c0_g1	EDL33596.1	ubiquinol-cytochrome c reductase, complex III subunit VII, isoform CRA_c, partial [Mus musculus]	Mus_musculus	99.1	2.7e-58
TRINITY_DN12696_c0_g4	XP_019845210.1	PREDICTED: mucin-2 [Bactrocera dorsalis]	Bactrocera_dorsalis	100	4.8e-27
TRINITY_DN126_c0_g1	XP_018790173.1	PREDICTED: uncharacterized protein LOC108969733, partial [Bactrocera latifrons]	Bactrocera_latifrons	89.7	5.7e-32
TRINITY_DN12701_c0_g3	XP_018788565.1	PREDICTED: helicase domino isoform X1 [Bactrocera latifrons]	Bactrocera_latifrons	99	1.9e-93
TRINITY_DN12704_c0_g1	XP_011200464.1	PREDICTED: ATP-dependent helicase brm [Bactrocera dorsalis]	Bactrocera_dorsalis	100	1.8e-39
TRINITY_DN12707_c0_g1	XP_014090002.1	PREDICTED: uncharacterized protein LOC106617384 [Bactrocera oleae]	Bactrocera_oleae	92	9.3e-43
TRINITY_DN12708_c0_g1	NP_071797.1	60S acidic ribosomal protein P0 [Rattus norvegicus]	Rattus_norvegicus	100	8.1e-132
TRINITY_DN12708_c0_g2	NP_031501.1	60S acidic ribosomal protein P0 [Mus musculus]	Mus_musculus	100	5e-152
TRINITY_DN12709_c0_g1	ATY74506.1	ATP-binding cassette transporter A subfamily member 4 [Bactrocera dorsalis]	Bactrocera_dorsalis	99.3	2.4e-76
TRINITY_DN12711_c0_g1	XP_014085955.1	PREDICTED: myrosinase 1-like [Bactrocera oleae]	Bactrocera_oleae	90.6	7.1e-07
TRINITY_DN12711_c0_g2	XP_014085955.1	PREDICTED: myrosinase 1-like [Bactrocera oleae]	Bactrocera_oleae	87.1	3.8e-81
TRINITY_DN12712_c0_g1	XP_011212320.1	PREDICTED: probable chitinase 3 [Bactrocera dorsalis]	Bactrocera_dorsalis	99.5	1.8e-114
TRINITY_DN12713_c0_g1	XP_011208512.1	PREDICTED: cytokine receptor-like isoform X1 [Bactrocera dorsalis]	Bactrocera_dorsalis	100	1.9e-38
TRINITY_DN12719_c0_g1	XP_018804103.1	PREDICTED: uncharacterized protein LOC108978334 [Bactrocera latifrons]	Bactrocera_latifrons	97.1	5.3e-32
TRINITY_DN12720_c0_g1	XP_018790193.1	PREDICTED: uncharacterized protein LOC108969744 isoform X1 [Bactrocera latifrons]	Bactrocera_latifrons	93.9	1.7e-31
TRINITY_DN12722_c0_g1	XP_011204438.2	PREDICTED: titin-like, partial [Bactrocera dorsalis]	Bactrocera_dorsalis	100	2.2e-18
TRINITY_DN12726_c0_g1	XP_018800786.1	PREDICTED: DNA polymerase V [Bactrocera latifrons]	Bactrocera_latifrons	97.1	2.9e-27
TRINITY_DN12726_c0_g2	XP_011211843.1	PREDICTED: DNA polymerase V [Bactrocera dorsalis]	Bactrocera_dorsalis	98.7	4.6e-37
TRINITY_DN12727_c0_g1	XP_018794345.1	PREDICTED: mucin-5AC isoform X3 [Bactrocera latifrons]	Bactrocera_latifrons	80.2	1.4e-34
TRINITY_DN12728_c0_g1	XP_011212796.1	PREDICTED: connectin [Bactrocera dorsalis]	Bactrocera_dorsalis	100	9e-67
TRINITY_DN12730_c0_g2	KMQ85192.1	reverse transcriptase [Lasius niger]	Lasius_niger	52.1	5.2e-16
TRINITY_DN12731_c0_g1	XP_018783709.1	PREDICTED: uncharacterized protein LOC108965624 [Bactrocera latifrons]	Bactrocera_latifrons	57.8	5.8e-09
TRINITY_DN12731_c0_g2	XP_018783709.1	PREDICTED: uncharacterized protein LOC108965624 [Bactrocera latifrons]	Bactrocera_latifrons	52.9	3.8e-07
TRINITY_DN12733_c0_g2	XP_018788250.1	PREDICTED: uncharacterized protein LOC108968583 [Bactrocera latifrons]	Bactrocera_latifrons	98.7	2.4e-38
TRINITY_DN12735_c0_g1	XP_011205867.2	PREDICTED: uncharacterized protein LOC105227978 [Bactrocera dorsalis]	Bactrocera_dorsalis	96.2	1.5e-40
TRINITY_DN12737_c0_g1	XP_018802845.1	PREDICTED: uncharacterized protein LOC108977570 [Bactrocera latifrons]	Bactrocera_latifrons	98.8	2.1e-152
TRINITY_DN12738_c0_g3	XP_020715458.1	low-density lipoprotein receptor-related protein 2 [Ceratitis capitata]	Ceratitis_capitata	100	3.6e-25
TRINITY_DN12738_c0_g6	PSN55713.1	Low-density lipoprotein receptor-related protein 2 [Blattella germanica]	Blattella_germanica	76.8	3.3e-19
TRINITY_DN12738_c0_g7	XP_017488103.1	PREDICTED: LOW QUALITY PROTEIN: low-density lipoprotein receptor-related protein 2, partial [Rhagoletis zephyria]	Rhagoletis_zephyria	98.9	1.3e-48
TRINITY_DN12740_c0_g1	XP_011208746.1	PREDICTED: uncharacterized protein B0495.5 [Bactrocera dorsalis]	Bactrocera_dorsalis	98.6	1.6e-77
TRINITY_DN12743_c1_g1	XP_017466482.1	PREDICTED: LOW QUALITY PROTEIN: uncharacterized protein LOC108359238 [Rhagoletis zephyria]	Rhagoletis_zephyria	45.6	2.6e-17
TRINITY_DN12745_c0_g1	XP_011207554.1	PREDICTED: nitric oxide synthase [Bactrocera dorsalis]	Bactrocera_dorsalis	100	4.9e-36
TRINITY_DN12748_c0_g1	XP_018790500.1	PREDICTED: uncharacterized protein LOC108969931 isoform X1 [Bactrocera latifrons]	Bactrocera_latifrons	91.4	7e-17
TRINITY_DN1274_c0_g1	AAH85243.1	Rpl3l protein, partial [Mus musculus]	Mus_musculus	100	4.3e-31
TRINITY_DN12750_c0_g1	XP_019848583.1	PREDICTED: uncharacterized protein LOC105233824 [Bactrocera dorsalis]	Bactrocera_dorsalis	86.2	4.9e-53
TRINITY_DN12758_c0_g1	XP_018786471.1	PREDICTED: AT-rich interactive domain-containing protein 2 [Bactrocera latifrons]	Bactrocera_latifrons	90.1	6.7e-27
TRINITY_DN12762_c0_g1	XP_011200260.1	PREDICTED: membrane-associated protein Hem [Bactrocera dorsalis]	Bactrocera_dorsalis	100	1.3e-30
TRINITY_DN12763_c0_g1	XP_014088786.1	PREDICTED: uncharacterized protein LOC106616590 isoform X1 [Bactrocera oleae]	Bactrocera_oleae	96.6	5.2e-61
TRINITY_DN12764_c0_g1	XP_023159394.1	pre-mRNA-splicing factor SYF1 isoform X1 [Ceratitis capitata]	Ceratitis_capitata	100	7.7e-21
TRINITY_DN12766_c0_g1	XP_004522861.1	catenin alpha isoform X1 [Ceratitis capitata]	Ceratitis_capitata	100	9.6e-45
TRINITY_DN12771_c0_g1	XP_011209569.1	PREDICTED: basement membrane-specific heparan sulfate proteoglycan core protein isoform X2 [Bactrocera dorsalis]	Bactrocera_dorsalis	100	6.7e-57
TRINITY_DN12775_c0_g1	XP_011200785.1	PREDICTED: carboxylesterase 1E [Bactrocera dorsalis]	Bactrocera_dorsalis	98.2	7.5e-82
TRINITY_DN12776_c0_g1	XP_014095558.1	PREDICTED: integrator complex subunit 1 isoform X1 [Bactrocera oleae]	Bactrocera_oleae	87.4	5.1e-53
TRINITY_DN12778_c0_g1	XP_014098454.1	PREDICTED: zinc transporter ZIP6 [Bactrocera oleae]	Bactrocera_oleae	99	1.9e-48
TRINITY_DN12781_c0_g1	XP_017478829.1	PREDICTED: myb-like protein Y isoform X2 [Rhagoletis zephyria]	Rhagoletis_zephyria	77.7	3.4e-15
TRINITY_DN12782_c0_g1	XP_018802793.1	PREDICTED: beta-mannosidase [Bactrocera latifrons]	Bactrocera_latifrons	97.8	6.2e-46
TRINITY_DN12785_c0_g1	XP_011214323.1	PREDICTED: nucleoporin NUP188 homolog [Bactrocera dorsalis]	Bactrocera_dorsalis	99.2	1.7e-62
TRINITY_DN12786_c0_g1	XP_011204060.1	PREDICTED: (E3-independent) E2 ubiquitin-conjugating enzyme UBE2O [Bactrocera dorsalis]	Bactrocera_dorsalis	98.9	2.7e-212
TRINITY_DN12788_c0_g1	XP_019848547.1	PREDICTED: uncharacterized protein LOC105233745 [Bactrocera dorsalis]	Bactrocera_dorsalis	98.5	5.9e-33
TRINITY_DN12789_c0_g1	EDL12513.1	gamma-aminobutyric acid receptor associated protein, isoform CRA_c [Mus musculus]	Mus_musculus	100	5.4e-69
TRINITY_DN12792_c0_g1	XP_011201428.1	PREDICTED: isovaleryl-CoA dehydrogenase, mitochondrial [Bactrocera dorsalis]	Bactrocera_dorsalis	95.2	6.8e-26
TRINITY_DN12793_c0_g1	XP_014087651.1	PREDICTED: dihydropyrimidine dehydrogenase [NADP(+)] [Bactrocera oleae]	Bactrocera_oleae	100	2.1e-65
TRINITY_DN12799_c0_g1	XP_011212030.1	PREDICTED: poly(U)-specific endoribonuclease homolog [Bactrocera dorsalis]	Bactrocera_dorsalis	98.9	4.9e-44
TRINITY_DN12801_c0_g1	XP_019847066.1	PREDICTED: LOW QUALITY PROTEIN: multidrug resistance protein homolog 49 [Bactrocera dorsalis]	Bactrocera_dorsalis	98.2	3e-47
TRINITY_DN12802_c0_g1	XP_018789780.1	PREDICTED: eukaryotic translation initiation factor 2-alpha kinase [Bactrocera latifrons]	Bactrocera_latifrons	79.4	2.5e-24
TRINITY_DN12804_c0_g1	XP_011182338.1	PREDICTED: multidrug resistance protein homolog 49 [Zeugodacus cucurbitae]	Zeugodacus_cucurbitae	100	4.1e-29
TRINITY_DN12806_c0_g1	XP_011205844.1	PREDICTED: uncharacterized protein LOC105227967 isoform X4 [Bactrocera dorsalis]	Bactrocera_dorsalis	96.5	2.7e-38
TRINITY_DN12823_c0_g3	XP_011180650.1	PREDICTED: broad-complex core protein isoform 6 [Zeugodacus cucurbitae]	Zeugodacus_cucurbitae	100	8.6e-37
TRINITY_DN12825_c0_g1	XP_011207561.1	PREDICTED: protein virilizer isoform X1 [Bactrocera dorsalis]	Bactrocera_dorsalis	91.5	1.8e-136
TRINITY_DN12826_c0_g5	XP_011213905.1	PREDICTED: LOW QUALITY PROTEIN: vacuolar protein sorting-associated protein 13A [Bactrocera dorsalis]	Bactrocera_dorsalis	100	6.1e-40
TRINITY_DN12827_c0_g1	XP_011198862.2	PREDICTED: probable cytochrome P450 4s3, partial [Bactrocera dorsalis]	Bactrocera_dorsalis	97.2	1.2e-31
TRINITY_DN12831_c0_g1	XP_018800314.1	PREDICTED: von Willebrand factor A domain-containing protein 8 [Bactrocera latifrons]	Bactrocera_latifrons	100	1.4e-70
TRINITY_DN12832_c0_g1	XP_011213964.1	PREDICTED: rho-associated protein kinase 1 [Bactrocera dorsalis]	Bactrocera_dorsalis	95.9	2.9e-30
TRINITY_DN12835_c0_g1	XP_014094111.1	PREDICTED: LOW QUALITY PROTEIN: FH1/FH2 domain-containing protein 3 [Bactrocera oleae]	Bactrocera_oleae	100	7.8e-44
TRINITY_DN12836_c0_g2	XP_011204179.1	PREDICTED: uncharacterized protein LOC105226816 [Bactrocera dorsalis]	Bactrocera_dorsalis	98.9	2.4e-39
TRINITY_DN12838_c0_g1	O88456.1	RecName: Full=Calpain small subunit 1; Short=CSS1; AltName: Full=Calcium-activated neutral proteinase small subunit; Short=CANP small subunit; AltName: Full=Calcium-dependent protease small subunit; Short=CDPS; AltName: Full=Calcium-dependent protease small subunit 1; AltName: Full=Calpain regulatory subunit	Mus_musculus	100	8e-113
TRINITY_DN12839_c0_g1	XP_011199788.2	PREDICTED: LOW QUALITY PROTEIN: synaptic vesicle glycoprotein 2B [Bactrocera dorsalis]	Bactrocera_dorsalis	100	8.8e-35
TRINITY_DN12840_c0_g1	XP_019844939.1	PREDICTED: uncharacterized protein LOC105223770 [Bactrocera dorsalis]	Bactrocera_dorsalis	93.6	1.5e-32
TRINITY_DN12843_c1_g1	XP_011181686.1	PREDICTED: synaptic vesicle glycoprotein 2B-like [Zeugodacus cucurbitae]	Zeugodacus_cucurbitae	100	3e-48
TRINITY_DN12846_c0_g1	XP_019847384.1	PREDICTED: peroxisomal acyl-coenzyme A oxidase 3-like [Bactrocera dorsalis]	Bactrocera_dorsalis	100	9.1e-13
TRINITY_DN12849_c0_g1	XP_011214386.1	PREDICTED: prosaposin [Bactrocera dorsalis]	Bactrocera_dorsalis	100	1.6e-34
TRINITY_DN12851_c0_g1	XP_011204869.1	PREDICTED: uncharacterized protein LOC105227301 [Bactrocera dorsalis]	Bactrocera_dorsalis	100	3.4e-31
TRINITY_DN12852_c0_g3	NP_035422.1	60S ribosomal protein L9 [Mus musculus]	Mus_musculus	100	7.6e-103
TRINITY_DN12854_c0_g1	XP_018794836.1	PREDICTED: adenosine monophosphate-protein transferase FICD homolog [Bactrocera latifrons]	Bactrocera_latifrons	97.9	1.1e-42
TRINITY_DN12854_c0_g2	XP_018789659.1	PREDICTED: endoplasmic reticulum metallopeptidase 1 isoform X1 [Bactrocera latifrons]	Bactrocera_latifrons	100	4.9e-39
TRINITY_DN12856_c0_g1	XP_011201742.1	PREDICTED: probable phosphorylase b kinase regulatory subunit beta isoform X2 [Bactrocera dorsalis]	Bactrocera_dorsalis	100	3.9e-45
TRINITY_DN12861_c0_g1	XP_011212103.1	PREDICTED: LOW QUALITY PROTEIN: bifunctional lysine-specific demethylase and histidyl-hydroxylase NO66 [Bactrocera dorsalis]	Bactrocera_dorsalis	91.9	1.3e-49
TRINITY_DN12862_c0_g1	NP_081615.2	ly6/PLAUR domain-containing protein 8 preproprotein [Mus musculus]	Mus_musculus	100	5.7e-143
TRINITY_DN12862_c0_g2	NP_058655.3	40S ribosomal protein S3a [Mus musculus]	Mus_musculus	100	2.2e-144
TRINITY_DN12866_c0_g1	XP_011212370.1	PREDICTED: mucin-5AC [Bactrocera dorsalis]	Bactrocera_dorsalis	98.5	7.8e-129
TRINITY_DN12866_c0_g2	XP_014087041.1	PREDICTED: uncharacterized protein LOC106615371 [Bactrocera oleae]	Bactrocera_oleae	98.2	9.1e-52
TRINITY_DN12867_c0_g2	XP_009057197.1	hypothetical protein LOTGIDRAFT_175728 [Lottia gigantea]	Lottia_gigantea	68.4	2.3e-08
TRINITY_DN12870_c0_g2	AMS38350.1	hypothetical protein [Bactrocera tryoni]	Bactrocera_tryoni	46.2	3.8e-09
TRINITY_DN12873_c0_g1	XP_011202533.1	PREDICTED: beta-galactosidase [Bactrocera dorsalis]	Bactrocera_dorsalis	92.6	4.1e-61
TRINITY_DN12876_c0_g1	XP_011198273.1	PREDICTED: uncharacterized protein LOC105222583 isoform X2 [Bactrocera dorsalis]	Bactrocera_dorsalis	100	1.3e-06
TRINITY_DN12877_c0_g1	XP_019845815.1	PREDICTED: mucin-5AC [Bactrocera dorsalis]	Bactrocera_dorsalis	87.7	1.1e-27
TRINITY_DN12878_c0_g1	XP_018803812.1	PREDICTED: uncharacterized protein LOC108978133 isoform X1 [Bactrocera latifrons]	Bactrocera_latifrons	97.1	1.6e-25
TRINITY_DN12881_c0_g1	XP_004534423.1	tiggrin [Ceratitis capitata]	Ceratitis_capitata	92	7.2e-61
TRINITY_DN12884_c0_g1	XP_011187176.1	PREDICTED: putative fatty acyl-CoA reductase CG8303 [Zeugodacus cucurbitae]	Zeugodacus_cucurbitae	100	2.8e-53
TRINITY_DN12885_c0_g1	XP_011214444.1	PREDICTED: carnitine O-acetyltransferase isoform X1 [Bactrocera dorsalis]	Bactrocera_dorsalis	98.8	1.1e-36
TRINITY_DN12887_c0_g1	XP_019848547.1	PREDICTED: uncharacterized protein LOC105233745 [Bactrocera dorsalis]	Bactrocera_dorsalis	100	7.8e-40
TRINITY_DN12888_c0_g1	XP_018786531.1	PREDICTED: protein xmas-2 [Bactrocera latifrons]	Bactrocera_latifrons	86	7.5e-33
TRINITY_DN12888_c1_g1	XP_018786531.1	PREDICTED: protein xmas-2 [Bactrocera latifrons]	Bactrocera_latifrons	100	2e-37
TRINITY_DN12890_c0_g1	XP_011212804.1	PREDICTED: titin [Bactrocera dorsalis]	Bactrocera_dorsalis	97.3	1.5e-28
TRINITY_DN12891_c0_g1	XP_011214088.1	PREDICTED: uncharacterized protein LOC105233654 [Bactrocera dorsalis]	Bactrocera_dorsalis	100	2.2e-53
TRINITY_DN12891_c0_g2	XP_011214088.1	PREDICTED: uncharacterized protein LOC105233654 [Bactrocera dorsalis]	Bactrocera_dorsalis	98.7	5.6e-35
TRINITY_DN12892_c0_g1	XP_019847600.1	PREDICTED: nesprin-1-like isoform X1 [Bactrocera dorsalis]	Bactrocera_dorsalis	98.7	3.2e-35
TRINITY_DN12894_c0_g1	XP_011204841.1	PREDICTED: uncharacterized protein LOC105227285 isoform X1 [Bactrocera dorsalis]	Bactrocera_dorsalis	96.2	4.5e-18
TRINITY_DN12895_c0_g1	XP_011207152.1	PREDICTED: probable dolichyl pyrophosphate Glc1Man9GlcNAc2 alpha-1,3-glucosyltransferase isoform X1 [Bactrocera dorsalis]	Bactrocera_dorsalis	97.5	1.1e-79
TRINITY_DN12896_c0_g1	XP_010965357.1	PREDICTED: uncharacterized protein LOC105078493 [Camelus bactrianus]	Camelus_bactrianus	100	1.5e-34
TRINITY_DN12901_c0_g1	XP_021023452.1	selenoprotein W [Mus caroli]	Mus_caroli	98.9	2.8e-46
TRINITY_DN12909_c0_g1	XP_011207691.1	PREDICTED: mucin-5AC [Bactrocera dorsalis]	Bactrocera_dorsalis	93.4	3.9e-27
TRINITY_DN12910_c0_g1	NP_034370.2	ferritin light chain 1 [Mus musculus]	Mus_musculus	100	9.3e-99
TRINITY_DN12915_c0_g1	XP_018802314.1	PREDICTED: uncharacterized protein LOC108977195 [Bactrocera latifrons]	Bactrocera_latifrons	96.1	2.2e-31
TRINITY_DN12916_c0_g2	XP_011213372.1	PREDICTED: ovochymase-2 [Bactrocera dorsalis]	Bactrocera_dorsalis	99.4	2.5e-99
TRINITY_DN12920_c0_g1	XP_011214215.1	PREDICTED: probable elongator complex protein 3 [Bactrocera dorsalis]	Bactrocera_dorsalis	100	1.4e-32
TRINITY_DN12921_c0_g1	XP_018785058.1	PREDICTED: uncharacterized protein LOC108966540 [Bactrocera latifrons]	Bactrocera_latifrons	92	1e-32
TRINITY_DN12923_c0_g1	XP_011203279.1	PREDICTED: mitochondrial inner membrane protease subunit 1 [Bactrocera dorsalis]	Bactrocera_dorsalis	98.8	1.5e-93
TRINITY_DN12926_c0_g1	XP_018800479.1	PREDICTED: uncharacterized protein LOC108976038 isoform X1 [Bactrocera latifrons]	Bactrocera_latifrons	100	1.6e-45
TRINITY_DN12927_c0_g1	XP_011213787.2	PREDICTED: LOW QUALITY PROTEIN: uncharacterized protein LOC105233404 [Bactrocera dorsalis]	Bactrocera_dorsalis	93.5	1.1e-35
TRINITY_DN12929_c0_g1	XP_011210059.1	PREDICTED: mucin-5AC [Bactrocera dorsalis]	Bactrocera_dorsalis	97.1	1.3e-71
TRINITY_DN12930_c0_g1	XP_011205844.1	PREDICTED: uncharacterized protein LOC105227967 isoform X4 [Bactrocera dorsalis]	Bactrocera_dorsalis	95.7	5.2e-29
TRINITY_DN12935_c0_g1	XP_011182741.1	PREDICTED: choline/ethanolamine kinase [Zeugodacus cucurbitae]	Zeugodacus_cucurbitae	100	4.6e-30
TRINITY_DN12937_c0_g1	XP_014099250.1	PREDICTED: sodium- and chloride-dependent GABA transporter ine, partial [Bactrocera oleae]	Bactrocera_oleae	85.4	7.8e-10
TRINITY_DN12938_c0_g1	XP_011199203.1	PREDICTED: uncharacterized protein LOC105223243 [Bactrocera dorsalis]	Bactrocera_dorsalis	100	6.8e-45
TRINITY_DN12939_c0_g1	XP_018790919.1	PREDICTED: glucose dehydrogenase [FAD, quinone] [Bactrocera latifrons]	Bactrocera_latifrons	98.5	5.3e-34
TRINITY_DN12943_c0_g1	XP_019846450.1	PREDICTED: LOW QUALITY PROTEIN: cationic amino acid transporter 2 [Bactrocera dorsalis]	Bactrocera_dorsalis	100	2.5e-42
TRINITY_DN12944_c0_g1	XP_019848131.1	PREDICTED: uncharacterized protein LOC105232808 [Bactrocera dorsalis]	Bactrocera_dorsalis	100	2.8e-42
TRINITY_DN12945_c0_g1	XP_011212001.1	PREDICTED: sodium/potassium/calcium exchanger 4-like [Bactrocera dorsalis]	Bactrocera_dorsalis	99	3.6e-44
TRINITY_DN12945_c0_g2	XP_011212001.1	PREDICTED: sodium/potassium/calcium exchanger 4-like [Bactrocera dorsalis]	Bactrocera_dorsalis	98.2	4.5e-74
TRINITY_DN12948_c0_g1	XP_011207561.1	PREDICTED: protein virilizer isoform X1 [Bactrocera dorsalis]	Bactrocera_dorsalis	97.5	5.4e-30
TRINITY_DN12951_c0_g1	XP_019845082.1	PREDICTED: LOW QUALITY PROTEIN: uncharacterized protein LOC105224186 [Bactrocera dorsalis]	Bactrocera_dorsalis	96	1.5e-48
TRINITY_DN12952_c0_g1	XP_011205744.1	PREDICTED: E3 ubiquitin-protein ligase mind-bomb isoform X1 [Bactrocera dorsalis]	Bactrocera_dorsalis	100	2e-32
TRINITY_DN12954_c0_g1	XP_011185725.1	PREDICTED: conserved oligomeric Golgi complex subunit 3 isoform X1 [Zeugodacus cucurbitae]	Zeugodacus_cucurbitae	100	1.5e-31
TRINITY_DN12954_c0_g2	XP_011210557.1	PREDICTED: conserved oligomeric Golgi complex subunit 3 [Bactrocera dorsalis]	Bactrocera_dorsalis	100	2.2e-33
TRINITY_DN12958_c0_g2	XP_011200113.1	PREDICTED: uncharacterized protein LOC105223910 [Bactrocera dorsalis]	Bactrocera_dorsalis	96.8	2.9e-43
TRINITY_DN12961_c0_g2	XP_019848084.1	PREDICTED: uncharacterized protein LOC105232592 isoform X2 [Bactrocera dorsalis]	Bactrocera_dorsalis	100	1.8e-39
TRINITY_DN12962_c0_g1	XP_011188481.1	PREDICTED: 5-oxoprolinase [Zeugodacus cucurbitae]	Zeugodacus_cucurbitae	100	6.7e-42
TRINITY_DN12963_c0_g1	XP_018795797.1	PREDICTED: sodium- and chloride-dependent GABA transporter 1-like [Bactrocera latifrons]	Bactrocera_latifrons	96.6	2.5e-25
TRINITY_DN12964_c0_g1	KXZ75697.1	hypothetical protein TcasGA2_TC032278 [Tribolium castaneum]	Tribolium_castaneum	75	5.1e-10
TRINITY_DN12965_c0_g1	XP_011181109.1	PREDICTED: endothelin-converting enzyme-like 1 [Zeugodacus cucurbitae]	Zeugodacus_cucurbitae	100	1.1e-08
TRINITY_DN12967_c0_g1	XP_011202292.1	PREDICTED: uncharacterized protein LOC105225498 [Bactrocera dorsalis]	Bactrocera_dorsalis	100	2.8e-33
TRINITY_DN12967_c0_g3	XP_011202292.1	PREDICTED: uncharacterized protein LOC105225498 [Bactrocera dorsalis]	Bactrocera_dorsalis	100	1e-07
TRINITY_DN12968_c0_g1	XP_012155648.1	semaphorin-5A isoform X2 [Ceratitis capitata]	Ceratitis_capitata	87.9	1.9e-43
TRINITY_DN12972_c0_g1	XP_018797501.1	PREDICTED: valine--tRNA ligase [Bactrocera latifrons]	Bactrocera_latifrons	100	2e-37
TRINITY_DN12973_c0_g1	AME15818.1	carboxylesterase [Bactrocera dorsalis]	Bactrocera_dorsalis	99	8.4e-55
TRINITY_DN12976_c0_g1	XP_011207386.1	PREDICTED: fibrillin-1 isoform X1 [Bactrocera dorsalis]	Bactrocera_dorsalis	97.1	8.4e-11
TRINITY_DN12977_c0_g1	XP_011209838.1	PREDICTED: 39S ribosomal protein L54, mitochondrial [Bactrocera dorsalis]	Bactrocera_dorsalis	96.9	1.9e-66
TRINITY_DN12984_c0_g1	XP_019844465.1	PREDICTED: uncharacterized protein LOC105222035 isoform X4 [Bactrocera dorsalis]	Bactrocera_dorsalis	96.3	2e-54
TRINITY_DN12986_c0_g1	XP_011200106.1	PREDICTED: protein PET117 homolog, mitochondrial [Bactrocera dorsalis]	Bactrocera_dorsalis	98.8	1.9e-37
TRINITY_DN12991_c0_g1	XP_011192846.1	PREDICTED: peroxisomal acyl-coenzyme A oxidase 3 [Zeugodacus cucurbitae]	Zeugodacus_cucurbitae	100	3.9e-32
TRINITY_DN12992_c1_g1	EDL29054.1	mCG49158 [Mus musculus]	Mus_musculus	84.1	4.5e-20
TRINITY_DN12997_c0_g1	XP_011199100.1	PREDICTED: cytochrome b5 [Bactrocera dorsalis]	Bactrocera_dorsalis	100	4.2e-11
TRINITY_DN12999_c0_g1	XP_011198285.2	PREDICTED: uncharacterized protein LOC105222590 [Bactrocera dorsalis]	Bactrocera_dorsalis	97.9	9.9e-47
TRINITY_DN13000_c0_g1	XP_019847674.1	PREDICTED: uncharacterized protein LOC105231488 [Bactrocera dorsalis]	Bactrocera_dorsalis	100	1.2e-36
TRINITY_DN13004_c0_g1	XP_011178970.1	PREDICTED: uncharacterized protein LOC105209966 [Zeugodacus cucurbitae]	Zeugodacus_cucurbitae	91.9	8.8e-69
TRINITY_DN13007_c0_g1	XP_011199670.1	PREDICTED: erythroid differentiation-related factor 1 [Bactrocera dorsalis]	Bactrocera_dorsalis	88.5	3.2e-23
TRINITY_DN13009_c0_g1	XP_018799994.1	PREDICTED: uncharacterized protein LOC108975747 [Bactrocera latifrons]	Bactrocera_latifrons	56.1	2.6e-18
TRINITY_DN13016_c0_g1	XP_018798465.1	PREDICTED: CD109 antigen [Bactrocera latifrons]	Bactrocera_latifrons	98.3	4.4e-63
TRINITY_DN13019_c0_g1	XP_019848012.1	PREDICTED: LOW QUALITY PROTEIN: lysosomal alpha-mannosidase [Bactrocera dorsalis]	Bactrocera_dorsalis	94.9	3.8e-75
TRINITY_DN13021_c0_g1	XP_011197998.1	PREDICTED: laminin subunit beta-1 [Bactrocera dorsalis]	Bactrocera_dorsalis	100	1.1e-45
TRINITY_DN13026_c0_g1	XP_011208277.2	PREDICTED: alpha-catulin [Bactrocera dorsalis]	Bactrocera_dorsalis	100	5.8e-37
TRINITY_DN13031_c0_g1	XP_011201893.1	PREDICTED: integrator complex subunit 4 [Bactrocera dorsalis]	Bactrocera_dorsalis	98.7	2.9e-32
TRINITY_DN13032_c0_g1	XP_011212320.1	PREDICTED: probable chitinase 3 [Bactrocera dorsalis]	Bactrocera_dorsalis	97.9	1.6e-20
TRINITY_DN13034_c0_g1	XP_011212320.1	PREDICTED: probable chitinase 3 [Bactrocera dorsalis]	Bactrocera_dorsalis	100	1.3e-39
TRINITY_DN13035_c0_g1	XP_011213787.2	PREDICTED: LOW QUALITY PROTEIN: uncharacterized protein LOC105233404 [Bactrocera dorsalis]	Bactrocera_dorsalis	96.8	2e-45
TRINITY_DN13039_c0_g1	XP_011212052.1	PREDICTED: vanin-like protein 1 [Bactrocera dorsalis]	Bactrocera_dorsalis	96.4	5.2e-76
TRINITY_DN1303_c0_g1	XP_017474117.1	PREDICTED: LOW QUALITY PROTEIN: uncharacterized protein LOC108364783 [Rhagoletis zephyria]	Rhagoletis_zephyria	80.3	4.6e-28
TRINITY_DN13040_c0_g1	XP_019846030.1	PREDICTED: arylsulfatase J [Bactrocera dorsalis]	Bactrocera_dorsalis	100	3.9e-32
TRINITY_DN13042_c0_g1	XP_018793019.1	PREDICTED: probable cytochrome P450 318a1 isoform X1 [Bactrocera latifrons]	Bactrocera_latifrons	97.2	6.6e-35
TRINITY_DN13042_c0_g3	XP_018793019.1	PREDICTED: probable cytochrome P450 318a1 isoform X1 [Bactrocera latifrons]	Bactrocera_latifrons	100	7.1e-31
TRINITY_DN13043_c0_g1	XP_018786607.1	PREDICTED: partitioning defective 3 homolog B isoform X3 [Bactrocera latifrons]	Bactrocera_latifrons	100	1.8e-42
TRINITY_DN13045_c0_g2	AME15806.1	cytochrome P450 [Bactrocera dorsalis]	Bactrocera_dorsalis	97.1	5.3e-30
TRINITY_DN13049_c0_g1	XP_018794949.1	PREDICTED: uncharacterized protein LOC108972692 isoform X1 [Bactrocera latifrons]	Bactrocera_latifrons	100	4.6e-08
TRINITY_DN13051_c0_g1	XP_011198907.1	PREDICTED: Niemann-Pick type protein homolog 1B [Bactrocera dorsalis]	Bactrocera_dorsalis	98.1	3.9e-52
TRINITY_DN13053_c0_g1	XP_018797520.1	PREDICTED: uncharacterized protein LOC108974260 [Bactrocera latifrons]	Bactrocera_latifrons	100	1.2e-33
TRINITY_DN13054_c0_g3	XP_019846785.1	PREDICTED: guanine nucleotide-releasing factor 2 isoform X1 [Bactrocera dorsalis]	Bactrocera_dorsalis	100	7.9e-14
TRINITY_DN13055_c0_g1	XP_011202929.1	PREDICTED: G patch domain-containing protein 1 homolog [Bactrocera dorsalis]	Bactrocera_dorsalis	98.3	9.8e-63
TRINITY_DN13056_c0_g1	XP_011212286.1	PREDICTED: endothelin-converting enzyme 1 [Bactrocera dorsalis]	Bactrocera_dorsalis	100	3e-57
TRINITY_DN13058_c0_g1	XP_019844304.1	PREDICTED: titin isoform X1 [Bactrocera dorsalis]	Bactrocera_dorsalis	97.2	7.7e-31
TRINITY_DN13060_c0_g1	XP_011212271.1	PREDICTED: thrombospondin type-1 domain-containing protein 4 [Bactrocera dorsalis]	Bactrocera_dorsalis	100	3.7e-42
TRINITY_DN13061_c0_g1	EDL24574.1	mCG140959, isoform CRA_d, partial [Mus musculus]	Mus_musculus	100	8.7e-86
TRINITY_DN13063_c0_g1	XP_011210461.1	PREDICTED: probable Dol-P-Man:Man(7)GlcNAc(2)-PP-Dol alpha-1,6-mannosyltransferase [Bactrocera dorsalis]	Bactrocera_dorsalis	77.8	2.2e-27
TRINITY_DN13065_c0_g1	XP_019844811.1	PREDICTED: protein lava lamp [Bactrocera dorsalis]	Bactrocera_dorsalis	96.5	6.8e-56
TRINITY_DN13069_c0_g1	XP_011214387.1	PREDICTED: cytochrome P450 4c3 [Bactrocera dorsalis]	Bactrocera_dorsalis	100	1.1e-42
TRINITY_DN13072_c0_g1	XP_019846675.1	PREDICTED: uncharacterized protein LOC105228506 [Bactrocera dorsalis]	Bactrocera_dorsalis	91.8	3.8e-40
TRINITY_DN13077_c0_g1	XP_018802424.1	PREDICTED: protein bcn92 [Bactrocera latifrons]	Bactrocera_latifrons	98.9	6.7e-42
TRINITY_DN1307_c0_g1	EDL97621.1	transmembrane 4 superfamily member 2 (mapped), isoform CRA_a [Rattus norvegicus]	Rattus_norvegicus	100	7.6e-57
TRINITY_DN13082_c0_g1	XP_011199670.1	PREDICTED: erythroid differentiation-related factor 1 [Bactrocera dorsalis]	Bactrocera_dorsalis	100	1.5e-35
TRINITY_DN13083_c0_g1	XP_011206423.1	PREDICTED: histidine triad nucleotide-binding protein 1 [Bactrocera dorsalis]	Bactrocera_dorsalis	97.8	3.7e-72
TRINITY_DN13084_c0_g1	XP_011201151.1	PREDICTED: protein windbeutel [Bactrocera dorsalis]	Bactrocera_dorsalis	100	4.7e-33
TRINITY_DN13091_c0_g1	XP_018795754.1	PREDICTED: angiotensin-converting enzyme-like [Bactrocera latifrons]	Bactrocera_latifrons	97.4	7e-66
TRINITY_DN13092_c0_g1	XP_011198516.1	PREDICTED: ATP-binding cassette sub-family A member 3 [Bactrocera dorsalis]	Bactrocera_dorsalis	85.5	3.8e-25
TRINITY_DN13093_c0_g1	XP_018795795.1	PREDICTED: cadherin-23 [Bactrocera latifrons]	Bactrocera_latifrons	99.1	5.3e-126
TRINITY_DN13094_c0_g1	XP_011206953.1	PREDICTED: chitinase-like protein Idgf3 [Bactrocera dorsalis]	Bactrocera_dorsalis	96.4	3.9e-39
TRINITY_DN13097_c0_g1	XP_019847066.1	PREDICTED: LOW QUALITY PROTEIN: multidrug resistance protein homolog 49 [Bactrocera dorsalis]	Bactrocera_dorsalis	93.5	7.9e-34
TRINITY_DN13098_c0_g1	XP_011211792.1	PREDICTED: venom peptide Pc-like [Bactrocera dorsalis]	Bactrocera_dorsalis	100	6.1e-41
TRINITY_DN1309_c0_g1	NP_766235.1	junctional adhesion molecule A precursor [Mus musculus]	Mus_musculus	100	2.1e-37
TRINITY_DN13102_c0_g1	XP_011207613.1	PREDICTED: alpha-aminoadipic semialdehyde synthase, mitochondrial [Bactrocera dorsalis]	Bactrocera_dorsalis	100	1.6e-56
TRINITY_DN13105_c1_g1	XP_014099137.1	PREDICTED: protein lava lamp [Bactrocera oleae]	Bactrocera_oleae	65.7	5.5e-12
TRINITY_DN13114_c0_g1	XP_011198907.1	PREDICTED: Niemann-Pick type protein homolog 1B [Bactrocera dorsalis]	Bactrocera_dorsalis	95.6	5.4e-94
TRINITY_DN13117_c0_g1	XP_019847603.1	PREDICTED: dystrophin-like [Bactrocera dorsalis]	Bactrocera_dorsalis	99.3	1.1e-46
TRINITY_DN13117_c1_g1	XP_011185806.1	PREDICTED: uncharacterized protein LOC105214212 [Zeugodacus cucurbitae]	Zeugodacus_cucurbitae	100	1.3e-27
TRINITY_DN1311_c0_g1	XP_018798293.1	PREDICTED: uncharacterized protein LOC108974732 [Bactrocera latifrons]	Bactrocera_latifrons	81.5	2.8e-20
TRINITY_DN13120_c0_g1	XP_011212867.1	PREDICTED: endocuticle structural glycoprotein SgAbd-5 [Bactrocera dorsalis]	Bactrocera_dorsalis	100	2.6e-53
TRINITY_DN13123_c0_g1	XP_011199616.2	PREDICTED: LOW QUALITY PROTEIN: probable multidrug resistance-associated protein lethal(2)03659 [Bactrocera dorsalis]	Bactrocera_dorsalis	97.6	4.2e-15
TRINITY_DN13128_c0_g1	XP_004522802.1	ATP-dependent RNA helicase DHX8 [Ceratitis capitata]	Ceratitis_capitata	100	2.1e-47
TRINITY_DN13129_c0_g1	XP_019846775.1	PREDICTED: LOW QUALITY PROTEIN: protein peste [Bactrocera dorsalis]	Bactrocera_dorsalis	99	7.8e-50
TRINITY_DN13130_c1_g2	XP_018792540.1	PREDICTED: LOW QUALITY PROTEIN: rap guanine nucleotide exchange factor 2 isoform X2 [Bactrocera latifrons]	Bactrocera_latifrons	99.1	1.1e-43
TRINITY_DN13130_c1_g4	XP_019848429.1	PREDICTED: rap guanine nucleotide exchange factor 2 [Bactrocera dorsalis]	Bactrocera_dorsalis	100	2.1e-16
TRINITY_DN13136_c0_g2	XP_018786513.1	PREDICTED: uncharacterized protein LOC108967505 isoform X1 [Bactrocera latifrons]	Bactrocera_latifrons	89.3	3.4e-40
TRINITY_DN13146_c0_g1	XP_011190507.1	PREDICTED: putative U5 small nuclear ribonucleoprotein 200 kDa helicase [Zeugodacus cucurbitae]	Zeugodacus_cucurbitae	98.3	5.8e-57
TRINITY_DN13147_c0_g1	XP_011214357.1	PREDICTED: LOW QUALITY PROTEIN: larval cuticle protein 9-like [Bactrocera dorsalis]	Bactrocera_dorsalis	98.9	1.5e-46
TRINITY_DN13149_c0_g1	XP_019848012.1	PREDICTED: LOW QUALITY PROTEIN: lysosomal alpha-mannosidase [Bactrocera dorsalis]	Bactrocera_dorsalis	100	3.8e-91
TRINITY_DN13153_c0_g1	XP_011198743.1	PREDICTED: putative sodium-coupled neutral amino acid transporter 10 isoform X1 [Bactrocera dorsalis]	Bactrocera_dorsalis	96.2	4.1e-20
TRINITY_DN13155_c0_g1	XP_019848012.1	PREDICTED: LOW QUALITY PROTEIN: lysosomal alpha-mannosidase [Bactrocera dorsalis]	Bactrocera_dorsalis	99	6.5e-49
TRINITY_DN13156_c0_g1	XP_019844292.1	PREDICTED: LOW QUALITY PROTEIN: uncharacterized protein LOC105234011 [Bactrocera dorsalis]	Bactrocera_dorsalis	100	2.2e-25
TRINITY_DN13157_c0_g1	XP_011207454.1	PREDICTED: probable prefoldin subunit 2 [Bactrocera dorsalis]	Bactrocera_dorsalis	100	2e-69
TRINITY_DN13162_c0_g1	XP_011189062.1	PREDICTED: sphingomyelin phosphodiesterase isoform X1 [Zeugodacus cucurbitae]	Zeugodacus_cucurbitae	100	3.8e-45
TRINITY_DN13166_c0_g1	XP_014103154.1	PREDICTED: leucine--tRNA ligase, cytoplasmic [Bactrocera oleae]	Bactrocera_oleae	97.3	1.3e-33
TRINITY_DN13168_c0_g1	XP_014102643.1	PREDICTED: sushi, von Willebrand factor type A, EGF and pentraxin domain-containing protein 1 isoform X1 [Bactrocera oleae]	Bactrocera_oleae	100	4.7e-47
TRINITY_DN13171_c0_g1	XP_011210082.1	PREDICTED: uncharacterized protein LOC105230801 isoform X1 [Bactrocera dorsalis]	Bactrocera_dorsalis	95	1.2e-47
TRINITY_DN13176_c0_g1	XP_017484320.1	PREDICTED: uncharacterized protein LOC108373000, partial [Rhagoletis zephyria]	Rhagoletis_zephyria	44.6	6.7e-38
TRINITY_DN13179_c0_g2	XP_011208867.1	PREDICTED: pre-mRNA-processing-splicing factor 8 [Bactrocera dorsalis]	Bactrocera_dorsalis	100	1.3e-126
TRINITY_DN13181_c0_g1	XP_018800048.1	PREDICTED: synaptic vesicle glycoprotein 2B-like isoform X1 [Bactrocera latifrons]	Bactrocera_latifrons	97.1	6.8e-86
TRINITY_DN13187_c0_g1	XP_011208207.1	PREDICTED: ubiquitin [Bactrocera dorsalis]	Bactrocera_dorsalis	100	5.3e-66
TRINITY_DN13195_c0_g1	XP_018785293.1	PREDICTED: zinc transporter ZIP6 [Bactrocera latifrons]	Bactrocera_latifrons	92.9	1.9e-52
TRINITY_DN13196_c0_g1	XP_011211042.1	PREDICTED: trithorax group protein osa [Bactrocera dorsalis]	Bactrocera_dorsalis	92.8	3.8e-26
TRINITY_DN13199_c0_g1	XP_011207067.2	PREDICTED: neutral alpha-glucosidase AB [Bactrocera dorsalis]	Bactrocera_dorsalis	97.6	1.9e-41
TRINITY_DN13200_c0_g1	XP_019844939.1	PREDICTED: uncharacterized protein LOC105223770 [Bactrocera dorsalis]	Bactrocera_dorsalis	95.8	6.3e-41
TRINITY_DN13201_c0_g1	NP_035831.2	vimentin [Mus musculus]	Mus_musculus	100	3.6e-227
TRINITY_DN13204_c0_g1	XP_018783721.1	PREDICTED: 20-hydroxyecdysone protein [Bactrocera latifrons]	Bactrocera_latifrons	93.5	9.6e-37
TRINITY_DN13207_c0_g1	XP_018803859.1	PREDICTED: uncharacterized protein LOC108978170 [Bactrocera latifrons]	Bactrocera_latifrons	98.9	1.3e-40
TRINITY_DN13209_c0_g4	XP_011204743.1	PREDICTED: ras-GEF domain-containing family member 1B [Bactrocera dorsalis]	Bactrocera_dorsalis	100	7.8e-50
TRINITY_DN13212_c0_g1	XP_018798798.1	PREDICTED: metallothionein-2 [Bactrocera latifrons]	Bactrocera_latifrons	89.8	2.1e-19
TRINITY_DN13214_c0_g1	XP_011197576.1	PREDICTED: mitogen-activated protein kinase kinase kinase 4 isoform X1 [Bactrocera dorsalis]	Bactrocera_dorsalis	100	2.1e-06
TRINITY_DN13215_c0_g1	XP_011199792.1	PREDICTED: N-acetylglucosamine-6-phosphate deacetylase [Bactrocera dorsalis]	Bactrocera_dorsalis	93.4	7.5e-51
TRINITY_DN13217_c0_g1	XP_014099343.1	PREDICTED: cadherin-23 isoform X1 [Bactrocera oleae]	Bactrocera_oleae	87.9	5.8e-21
TRINITY_DN13218_c0_g1	VCW97734.1	unnamed protein product, partial [Gulo gulo]	Gulo_gulo	88.6	9.8e-71
TRINITY_DN13221_c0_g1	XP_011857417.1	PREDICTED: 40S ribosomal protein S3 isoform X1 [Mandrillus leucophaeus]	Mandrillus_leucophaeus	98.4	7.6e-134
TRINITY_DN13225_c1_g1	XP_017470900.1	PREDICTED: tigger transposable element-derived protein 2-like [Rhagoletis zephyria]	Rhagoletis_zephyria	66.3	5.8e-25
TRINITY_DN13234_c0_g1	XP_017471475.1	PREDICTED: putative nuclease HARBI1 [Rhagoletis zephyria]	Rhagoletis_zephyria	68.1	3.8e-78
TRINITY_DN13235_c0_g1	XP_008838743.1	PREDICTED: 60S ribosomal protein L13 [Nannospalax galili]	Nannospalax_galili	100	1.2e-111
TRINITY_DN13236_c0_g1	XP_020715310.1	probable serine/threonine-protein kinase nek3 [Ceratitis capitata]	Ceratitis_capitata	55.7	1.1e-13
TRINITY_DN13238_c0_g1	NP_036770.1	glycogen phosphorylase, muscle form [Rattus norvegicus]	Rattus_norvegicus	100	0
TRINITY_DN13240_c0_g1	XP_014095805.1	PREDICTED: mucin-5AC [Bactrocera oleae]	Bactrocera_oleae	89.4	6.7e-50
TRINITY_DN13240_c0_g2	XP_011203546.1	PREDICTED: uncharacterized protein LOC105226386 [Bactrocera dorsalis]	Bactrocera_dorsalis	100	2.1e-43
TRINITY_DN13244_c0_g1	XP_011183762.1	PREDICTED: uncharacterized protein LOC105212996 isoform X1 [Zeugodacus cucurbitae]	Zeugodacus_cucurbitae	54.7	3.3e-12
TRINITY_DN13246_c0_g1	XP_004534596.1	uncharacterized protein LOC101456722 [Ceratitis capitata]	Ceratitis_capitata	94.9	2.3e-13
TRINITY_DN13248_c0_g1	XP_011204427.1	PREDICTED: cytosolic purine 5'-nucleotidase [Bactrocera dorsalis]	Bactrocera_dorsalis	100	4.5e-107
TRINITY_DN13249_c0_g1	NP_033464.2	60S ribosomal protein L13a [Mus musculus]	Mus_musculus	100	9.1e-108
TRINITY_DN13252_c0_g1	XP_011198700.2	PREDICTED: uncharacterized protein LOC105222865 [Bactrocera dorsalis]	Bactrocera_dorsalis	100	1.9e-34
TRINITY_DN13252_c0_g2	XP_011198700.2	PREDICTED: uncharacterized protein LOC105222865 [Bactrocera dorsalis]	Bactrocera_dorsalis	90.6	3.9e-62
TRINITY_DN13253_c0_g1	EDL01437.1	mCG7861, isoform CRA_b, partial [Mus musculus]	Mus_musculus	91.3	4.1e-59
TRINITY_DN13254_c0_g1	XP_018792280.1	PREDICTED: uncharacterized protein LOC108970980 [Bactrocera latifrons]	Bactrocera_latifrons	73.8	7.6e-124
TRINITY_DN13256_c0_g5	NP_001278000.1	ATP-dependent 6-phosphofructokinase, platelet type isoform 2 [Mus musculus]	Mus_musculus	100	1.9e-34
TRINITY_DN13256_c0_g8	NP_036969.1	cystatin-C precursor [Rattus norvegicus]	Rattus_norvegicus	100	1.6e-73
TRINITY_DN13261_c0_g1	XP_014092812.1	PREDICTED: myb protein [Bactrocera oleae]	Bactrocera_oleae	98.2	2.2e-24
TRINITY_DN13263_c0_g1	XP_011209060.1	PREDICTED: probable RNA methyltransferase bin3 [Bactrocera dorsalis]	Bactrocera_dorsalis	100	1.2e-32
TRINITY_DN13265_c0_g1	XP_011198286.1	PREDICTED: periodic tryptophan protein 2 homolog [Bactrocera dorsalis]	Bactrocera_dorsalis	100	9.3e-45
TRINITY_DN13268_c0_g1	XP_019845815.1	PREDICTED: mucin-5AC [Bactrocera dorsalis]	Bactrocera_dorsalis	70.1	2.9e-43
TRINITY_DN13269_c0_g1	XP_014087510.1	PREDICTED: uncharacterized protein LOC106615707 isoform X1 [Bactrocera oleae]	Bactrocera_oleae	100	6.9e-47
TRINITY_DN13271_c0_g1	XP_011212295.1	PREDICTED: tiggrin [Bactrocera dorsalis]	Bactrocera_dorsalis	66.2	2.6e-19
TRINITY_DN13272_c0_g5	NP_596915.1	alpha-actinin-3 [Rattus norvegicus]	Rattus_norvegicus	98.6	0
TRINITY_DN13273_c0_g1	XP_011207386.1	PREDICTED: fibrillin-1 isoform X1 [Bactrocera dorsalis]	Bactrocera_dorsalis	93.5	1.2e-44
TRINITY_DN13279_c0_g1	XP_018802168.1	PREDICTED: uncharacterized protein LOC108977109 isoform X1 [Bactrocera latifrons]	Bactrocera_latifrons	100	5e-22
TRINITY_DN13280_c0_g1	XP_011212866.1	PREDICTED: endocuticle structural protein SgAbd-6-like [Bactrocera dorsalis]	Bactrocera_dorsalis	100	1.1e-54
TRINITY_DN13284_c0_g1	XP_011205438.1	PREDICTED: muscle M-line assembly protein unc-89 isoform X5 [Bactrocera dorsalis]	Bactrocera_dorsalis	97.8	1.8e-97
TRINITY_DN13286_c0_g1	XP_011198157.1	PREDICTED: proton-coupled amino acid transporter-like protein pathetic [Bactrocera dorsalis]	Bactrocera_dorsalis	93.9	2.7e-47
TRINITY_DN13288_c1_g1	XP_011178995.1	PREDICTED: rootletin isoform X1 [Zeugodacus cucurbitae]	Zeugodacus_cucurbitae	91.6	4e-105
TRINITY_DN13289_c0_g1	XP_018784591.1	PREDICTED: protein nanos [Bactrocera latifrons]	Bactrocera_latifrons	92.8	7.6e-135
TRINITY_DN13293_c0_g1	XP_011210018.1	PREDICTED: uncharacterized protein LOC105230751 [Bactrocera dorsalis]	Bactrocera_dorsalis	100	3.3e-07
TRINITY_DN13301_c1_g1	XP_011176742.1	PREDICTED: semaphorin-5B isoform X1 [Zeugodacus cucurbitae]	Zeugodacus_cucurbitae	100	6.1e-24
TRINITY_DN13308_c0_g1	XP_011202918.1	PREDICTED: Golgi apparatus protein 1 isoform X1 [Bactrocera dorsalis]	Bactrocera_dorsalis	100	4.2e-31
TRINITY_DN13309_c0_g1	XP_011208956.1	PREDICTED: uncharacterized protein LOC105230075 isoform X1 [Bactrocera dorsalis]	Bactrocera_dorsalis	100	3.5e-36
TRINITY_DN13310_c0_g1	XP_018804998.1	PREDICTED: probable 4-coumarate--CoA ligase 3 isoform X1 [Bactrocera latifrons]	Bactrocera_latifrons	93.1	8.6e-78
TRINITY_DN13315_c0_g1	XP_011195447.1	PREDICTED: putative ATP-dependent RNA helicase me31b [Zeugodacus cucurbitae]	Zeugodacus_cucurbitae	99.6	1.1e-250
TRINITY_DN13317_c0_g1	XP_019844890.1	PREDICTED: leukotriene A-4 hydrolase [Bactrocera dorsalis]	Bactrocera_dorsalis	99.2	4.9e-65
TRINITY_DN13320_c0_g2	XP_004520017.1	ubiquitin-like protein 5 [Ceratitis capitata]	Ceratitis_capitata	100	3.5e-36
TRINITY_DN13321_c0_g2	XP_011213032.1	PREDICTED: homeobox protein araucan [Bactrocera dorsalis]	Bactrocera_dorsalis	97.3	2.1e-28
TRINITY_DN13322_c0_g1	XP_011205628.1	PREDICTED: WD repeat-containing protein 59 homolog [Bactrocera dorsalis]	Bactrocera_dorsalis	100	5.4e-32
TRINITY_DN13324_c0_g1	XP_011207271.1	PREDICTED: sarcosine dehydrogenase, mitochondrial [Bactrocera dorsalis]	Bactrocera_dorsalis	100	5.8e-50
TRINITY_DN13327_c0_g1	XP_011201457.1	PREDICTED: dihydropyrimidine dehydrogenase [NADP(+)] isoform X1 [Bactrocera dorsalis]	Bactrocera_dorsalis	99.2	3.4e-69
TRINITY_DN13331_c0_g2	XP_011211820.1	PREDICTED: uncharacterized protein LOC105231974 isoform X2 [Bactrocera dorsalis]	Bactrocera_dorsalis	97.2	1.7e-30
TRINITY_DN13335_c0_g1	XP_018794777.1	PREDICTED: murinoglobulin-2-like [Bactrocera latifrons]	Bactrocera_latifrons	92.2	2.7e-64
TRINITY_DN13335_c0_g2	XP_011212289.1	PREDICTED: murinoglobulin-1 [Bactrocera dorsalis]	Bactrocera_dorsalis	94	6e-38
TRINITY_DN13335_c0_g3	XP_018794777.1	PREDICTED: murinoglobulin-2-like [Bactrocera latifrons]	Bactrocera_latifrons	98.1	2.4e-84
TRINITY_DN13337_c0_g1	XP_011210027.1	PREDICTED: ATP-binding cassette sub-family G member 1 [Bactrocera dorsalis]	Bactrocera_dorsalis	100	1.9e-32
TRINITY_DN13338_c0_g1	XP_001845944.1	masquerade [Culex quinquefasciatus]	Culex_quinquefasciatus	100	6.8e-38
TRINITY_DN13340_c0_g1	XP_011199616.2	PREDICTED: LOW QUALITY PROTEIN: probable multidrug resistance-associated protein lethal(2)03659 [Bactrocera dorsalis]	Bactrocera_dorsalis	98.9	7.8e-44
TRINITY_DN13343_c0_g1	XP_018801093.1	PREDICTED: uncharacterized protein LOC108976441 isoform X1 [Bactrocera latifrons]	Bactrocera_latifrons	99.2	7.5e-63
TRINITY_DN13348_c0_g1	XP_011201398.1	PREDICTED: fumarylacetoacetase [Bactrocera dorsalis]	Bactrocera_dorsalis	100	2.9e-35
TRINITY_DN13351_c0_g1	XP_011207201.1	PREDICTED: ribonuclease 3 [Bactrocera dorsalis]	Bactrocera_dorsalis	98.6	3.6e-29
TRINITY_DN13352_c0_g1	XP_011199451.1	PREDICTED: transmembrane protein 209 [Bactrocera dorsalis]	Bactrocera_dorsalis	94.7	3e-65
TRINITY_DN13353_c0_g1	XP_018787023.1	PREDICTED: venom dipeptidyl peptidase 4 [Bactrocera latifrons]	Bactrocera_latifrons	99	5.8e-53
TRINITY_DN13354_c0_g1	XP_011204441.2	PREDICTED: titin homolog isoform X1 [Bactrocera dorsalis]	Bactrocera_dorsalis	100	9.1e-42
TRINITY_DN13355_c0_g1	XP_011200051.2	PREDICTED: transcription factor hamlet [Bactrocera dorsalis]	Bactrocera_dorsalis	100	9.9e-35
TRINITY_DN13356_c0_g1	XP_018787275.1	PREDICTED: glucose dehydrogenase [FAD, quinone]-like [Bactrocera latifrons]	Bactrocera_latifrons	98.8	9e-41
TRINITY_DN13356_c0_g2	XP_018787275.1	PREDICTED: glucose dehydrogenase [FAD, quinone]-like [Bactrocera latifrons]	Bactrocera_latifrons	99.1	2e-59
TRINITY_DN13357_c0_g2	XP_011197223.1	PREDICTED: sarcolemmal membrane-associated protein [Bactrocera dorsalis]	Bactrocera_dorsalis	100	4.7e-34
TRINITY_DN13360_c0_g1	XP_011207201.1	PREDICTED: ribonuclease 3 [Bactrocera dorsalis]	Bactrocera_dorsalis	98	1.2e-75
TRINITY_DN13361_c0_g1	XP_011207067.2	PREDICTED: neutral alpha-glucosidase AB [Bactrocera dorsalis]	Bactrocera_dorsalis	99.3	6.4e-77
TRINITY_DN13363_c0_g1	XP_014095057.1	PREDICTED: glycogen debranching enzyme isoform X1 [Bactrocera oleae]	Bactrocera_oleae	100	3.2e-11
TRINITY_DN13366_c0_g1	XP_011212051.1	PREDICTED: tRNA (cytosine(34)-C(5))-methyltransferase [Bactrocera dorsalis]	Bactrocera_dorsalis	100	2.2e-46
TRINITY_DN13368_c0_g1	XP_020712695.1	uncharacterized protein LOC101453434 isoform X2 [Ceratitis capitata]	Ceratitis_capitata	67	9.9e-28
TRINITY_DN1336_c0_g1	XP_011177438.1	PREDICTED: uncharacterized protein LOC105209002 [Zeugodacus cucurbitae]	Zeugodacus_cucurbitae	100	1.2e-35
TRINITY_DN13371_c0_g1	XP_019846030.1	PREDICTED: arylsulfatase J [Bactrocera dorsalis]	Bactrocera_dorsalis	98.8	1e-42
TRINITY_DN13373_c0_g1	XP_019844601.1	PREDICTED: uncharacterized protein LOC105222439 [Bactrocera dorsalis]	Bactrocera_dorsalis	98	3.6e-118
TRINITY_DN13374_c0_g1	XP_011201630.1	PREDICTED: uncharacterized protein LOC105225026 [Bactrocera dorsalis]	Bactrocera_dorsalis	80.6	5e-50
TRINITY_DN13378_c0_g1	XP_011206443.1	PREDICTED: uncharacterized protein LOC105228338 [Bactrocera dorsalis]	Bactrocera_dorsalis	100	2.2e-73
TRINITY_DN13381_c0_g1	XP_011212391.1	PREDICTED: serine proteinase stubble [Bactrocera dorsalis]	Bactrocera_dorsalis	91.5	1.1e-28
TRINITY_DN13388_c0_g1	XP_011181098.1	PREDICTED: protein real-time [Zeugodacus cucurbitae]	Zeugodacus_cucurbitae	100	2.3e-35
TRINITY_DN13389_c0_g1	AQM36728.1	natalisin [Bactrocera dorsalis]	Bactrocera_dorsalis	98.2	3.6e-116
TRINITY_DN13391_c0_g1	XP_018794829.1	PREDICTED: tiggrin [Bactrocera latifrons]	Bactrocera_latifrons	89.2	3.3e-27
TRINITY_DN13391_c0_g2	XP_018794829.1	PREDICTED: tiggrin [Bactrocera latifrons]	Bactrocera_latifrons	89.2	2e-27
TRINITY_DN13392_c0_g1	XP_019845286.1	PREDICTED: gamma-glutamyl hydrolase A [Bactrocera dorsalis]	Bactrocera_dorsalis	88.5	2.4e-14
TRINITY_DN13394_c0_g1	XP_011213672.2	PREDICTED: LOW QUALITY PROTEIN: von Willebrand factor A domain-containing protein 8 [Bactrocera dorsalis]	Bactrocera_dorsalis	98.4	1.5e-25
TRINITY_DN13396_c0_g1	XP_011203128.1	PREDICTED: kynurenine--oxoglutarate transaminase 3 isoform X3 [Bactrocera dorsalis]	Bactrocera_dorsalis	100	2.5e-51
TRINITY_DN13397_c0_g1	XP_011198286.1	PREDICTED: periodic tryptophan protein 2 homolog [Bactrocera dorsalis]	Bactrocera_dorsalis	99.3	1.5e-81
TRINITY_DN13401_c0_g1	XP_011214077.1	PREDICTED: collagen alpha-1(V) chain-like [Bactrocera dorsalis]	Bactrocera_dorsalis	98	8.4e-53
TRINITY_DN13402_c0_g2	XP_019845342.1	PREDICTED: uncharacterized protein DDB_G0283357-like, partial [Bactrocera dorsalis]	Bactrocera_dorsalis	100	2.2e-08
TRINITY_DN13405_c0_g3	EAT34891.1	AAEL012910-PA [Aedes aegypti]	Aedes_aegypti	73.5	3.9e-34
TRINITY_DN13405_c0_g5	XP_017116428.1	PREDICTED: uncharacterized protein LOC108138629 isoform X20 [Drosophila elegans]	Drosophila_elegans	71.7	4.8e-64
TRINITY_DN13405_c0_g6	XP_019874798.1	PREDICTED: LOW QUALITY PROTEIN: uncharacterized protein LOC109602801 [Aethina tumida]	Aethina_tumida	65.3	4.4e-34
TRINITY_DN13408_c0_g1	XP_011210136.1	PREDICTED: laccase-12 [Bactrocera dorsalis]	Bactrocera_dorsalis	97.3	1.1e-120
TRINITY_DN13412_c0_g1	XP_014419151.1	PREDICTED: 60S ribosomal protein L10 isoform X1 [Camelus ferus]	Camelus_ferus	97.7	1.1e-126
TRINITY_DN13412_c0_g2	NP_777185.1	60S ribosomal protein L10 [Bos taurus]	Bos_taurus	100	1.8e-35
TRINITY_DN13422_c0_g1	XP_014102367.1	PREDICTED: titin isoform X1 [Bactrocera oleae]	Bactrocera_oleae	100	2.5e-15
TRINITY_DN13423_c0_g1	XP_011209057.1	PREDICTED: uncharacterized protein LOC105230148 [Bactrocera dorsalis]	Bactrocera_dorsalis	100	8.5e-36
TRINITY_DN13424_c0_g1	XP_011197576.1	PREDICTED: mitogen-activated protein kinase kinase kinase 4 isoform X1 [Bactrocera dorsalis]	Bactrocera_dorsalis	95.6	3.3e-67
TRINITY_DN13425_c0_g1	XP_011206227.1	PREDICTED: peroxidase [Bactrocera dorsalis]	Bactrocera_dorsalis	98.3	4.4e-60
TRINITY_DN13425_c0_g2	XP_011206227.1	PREDICTED: peroxidase [Bactrocera dorsalis]	Bactrocera_dorsalis	99.4	4.6e-184
TRINITY_DN13427_c0_g1	XP_019846031.1	PREDICTED: uncharacterized protein LOC105226799 [Bactrocera dorsalis]	Bactrocera_dorsalis	98.8	9.7e-86
TRINITY_DN13427_c0_g3	XP_019846031.1	PREDICTED: uncharacterized protein LOC105226799 [Bactrocera dorsalis]	Bactrocera_dorsalis	64.7	2.4e-15
TRINITY_DN13427_c0_g4	XP_019846031.1	PREDICTED: uncharacterized protein LOC105226799 [Bactrocera dorsalis]	Bactrocera_dorsalis	98.8	1.5e-38
TRINITY_DN13431_c0_g1	XP_014093927.1	PREDICTED: uncharacterized protein LOC106620065 [Bactrocera oleae]	Bactrocera_oleae	95.1	9.2e-107
TRINITY_DN13432_c0_g1	XP_019846058.1	PREDICTED: prolyl 4-hydroxylase subunit alpha-2 [Bactrocera dorsalis]	Bactrocera_dorsalis	95.3	3.3e-54
TRINITY_DN13434_c0_g3	XP_014085120.1	PREDICTED: uncharacterized protein LOC106614107 [Bactrocera oleae]	Bactrocera_oleae	100	3.5e-30
TRINITY_DN13436_c0_g1	XP_018786797.1	PREDICTED: facilitated trehalose transporter Tret1-2 homolog [Bactrocera latifrons]	Bactrocera_latifrons	97.7	1.3e-13
TRINITY_DN13437_c0_g1	XP_011212724.1	PREDICTED: adenosine deaminase CECR1-A [Bactrocera dorsalis]	Bactrocera_dorsalis	98.2	7.3e-57
TRINITY_DN13442_c0_g1	AMS38371.1	hypothetical protein [Bactrocera tryoni]	Bactrocera_tryoni	73.5	7.1e-24
TRINITY_DN13442_c0_g2	AMS38371.1	hypothetical protein [Bactrocera tryoni]	Bactrocera_tryoni	68.4	2.9e-13
TRINITY_DN13445_c0_g1	XP_011207115.1	PREDICTED: fatty acyl-CoA reductase wat [Bactrocera dorsalis]	Bactrocera_dorsalis	100	1.9e-51
TRINITY_DN13446_c0_g1	XP_011200658.1	PREDICTED: zinc finger FYVE domain-containing protein 26 homolog [Bactrocera dorsalis]	Bactrocera_dorsalis	89.6	4.7e-45
TRINITY_DN13447_c0_g1	XP_011180533.1	PREDICTED: uncharacterized protein LOC105210999 [Zeugodacus cucurbitae]	Zeugodacus_cucurbitae	86.2	2.7e-30
TRINITY_DN13448_c0_g1	XP_011213787.2	PREDICTED: LOW QUALITY PROTEIN: uncharacterized protein LOC105233404 [Bactrocera dorsalis]	Bactrocera_dorsalis	95.5	3.5e-41
TRINITY_DN13448_c0_g2	XP_011213787.2	PREDICTED: LOW QUALITY PROTEIN: uncharacterized protein LOC105233404 [Bactrocera dorsalis]	Bactrocera_dorsalis	98.9	6.7e-43
TRINITY_DN13449_c0_g1	XP_011211018.1	PREDICTED: flocculation protein FLO11 [Bactrocera dorsalis]	Bactrocera_dorsalis	99.1	1.1e-39
TRINITY_DN13449_c0_g2	XP_011211018.1	PREDICTED: flocculation protein FLO11 [Bactrocera dorsalis]	Bactrocera_dorsalis	100	1.9e-29
TRINITY_DN13449_c0_g3	XP_014099297.1	PREDICTED: serine proteinase stubble [Bactrocera oleae]	Bactrocera_oleae	90.5	6.5e-25
TRINITY_DN13450_c0_g1	XP_011191872.1	PREDICTED: protein lava lamp [Zeugodacus cucurbitae]	Zeugodacus_cucurbitae	93.1	9.6e-40
TRINITY_DN13452_c0_g1	XP_011212103.1	PREDICTED: LOW QUALITY PROTEIN: bifunctional lysine-specific demethylase and histidyl-hydroxylase NO66 [Bactrocera dorsalis]	Bactrocera_dorsalis	96.8	5.9e-47
TRINITY_DN13453_c0_g1	XP_019847683.1	PREDICTED: uncharacterized protein LOC105231310 [Bactrocera dorsalis]	Bactrocera_dorsalis	100	1e-16
TRINITY_DN13453_c0_g2	XP_011183637.1	PREDICTED: uncharacterized protein LOC105212939 [Zeugodacus cucurbitae]	Zeugodacus_cucurbitae	100	1.6e-31
TRINITY_DN13457_c0_g2	XP_014099978.1	PREDICTED: uncharacterized protein LOC106624729, partial [Bactrocera oleae]	Bactrocera_oleae	100	2.6e-23
TRINITY_DN13460_c1_g1	XP_312096.5	AGAP002815-PA [Anopheles gambiae str. PEST]	Anopheles_gambiae	100	5.4e-41
TRINITY_DN13462_c0_g1	XP_011212260.1	PREDICTED: insulin-like growth factor-binding protein complex acid labile subunit [Bactrocera dorsalis]	Bactrocera_dorsalis	100	1.5e-11
TRINITY_DN13463_c0_g2	XP_011208599.1	PREDICTED: mucin-19 isoform X1 [Bactrocera dorsalis]	Bactrocera_dorsalis	100	2.2e-27
TRINITY_DN13464_c0_g1	XP_011205340.1	PREDICTED: leishmanolysin-like peptidase isoform X1 [Bactrocera dorsalis]	Bactrocera_dorsalis	100	3.6e-39
TRINITY_DN13465_c0_g1	XP_011197942.1	PREDICTED: mucin-17 isoform X1 [Bactrocera dorsalis]	Bactrocera_dorsalis	97.8	5.3e-40
TRINITY_DN13467_c0_g1	XP_011178089.1	PREDICTED: mucin-4 [Zeugodacus cucurbitae]	Zeugodacus_cucurbitae	71.9	1.3e-14
TRINITY_DN13469_c0_g1	AAH03198.1	Col1a1 protein, partial [Mus musculus]	Mus_musculus	100	5.9e-160
TRINITY_DN13469_c0_g2	AAH12438.1	Col1a2 protein, partial [Mus musculus]	Mus_musculus	100	1.1e-151
TRINITY_DN13470_c0_g1	XP_011200517.1	PREDICTED: microsomal triglyceride transfer protein large subunit [Bactrocera dorsalis]	Bactrocera_dorsalis	99	1.1e-45
TRINITY_DN13470_c0_g2	XP_011200517.1	PREDICTED: microsomal triglyceride transfer protein large subunit [Bactrocera dorsalis]	Bactrocera_dorsalis	98.8	3.9e-86
TRINITY_DN13472_c0_g1	XP_019845222.1	PREDICTED: bestrophin homolog 22 [Bactrocera dorsalis]	Bactrocera_dorsalis	98.8	7.5e-18
TRINITY_DN13477_c0_g1	XP_011197457.1	PREDICTED: enhancer of split m7 protein [Bactrocera dorsalis]	Bactrocera_dorsalis	97.8	5.7e-39
TRINITY_DN13482_c0_g1	XP_011203194.2	PREDICTED: uncharacterized protein LOC105226113 [Bactrocera dorsalis]	Bactrocera_dorsalis	91.3	2.5e-24
TRINITY_DN13484_c0_g1	XP_011214122.1	PREDICTED: ATP-dependent RNA helicase DHX36 [Bactrocera dorsalis]	Bactrocera_dorsalis	100	1.1e-22
TRINITY_DN13486_c0_g1	XP_011181120.1	PREDICTED: uncharacterized protein LOC105211413 [Zeugodacus cucurbitae]	Zeugodacus_cucurbitae	90.9	4.4e-46
TRINITY_DN13487_c0_g1	XP_017483469.1	PREDICTED: LOW QUALITY PROTEIN: uncharacterized protein LOC108372311 [Rhagoletis zephyria]	Rhagoletis_zephyria	93.8	3.1e-35
TRINITY_DN13489_c0_g1	XP_017471510.1	PREDICTED: pre-mRNA-splicing factor SYF1 [Rhagoletis zephyria]	Rhagoletis_zephyria	98.5	2e-72
TRINITY_DN13492_c0_g1	XP_011204448.2	PREDICTED: muscle M-line assembly protein unc-89 [Bactrocera dorsalis]	Bactrocera_dorsalis	96	1.1e-32
TRINITY_DN13494_c0_g1	XP_011203372.1	PREDICTED: putative inorganic phosphate cotransporter [Bactrocera dorsalis]	Bactrocera_dorsalis	100	6.2e-34
TRINITY_DN13496_c0_g1	XP_011211018.1	PREDICTED: flocculation protein FLO11 [Bactrocera dorsalis]	Bactrocera_dorsalis	100	5.4e-34
TRINITY_DN13498_c0_g1	XP_011209847.1	PREDICTED: uncharacterized protein LOC105230636 isoform X3 [Bactrocera dorsalis]	Bactrocera_dorsalis	100	1.7e-52
TRINITY_DN13501_c0_g1	CAD97677.1	hypothetical protein, partial [Homo sapiens]	Homo_sapiens	100	3.6e-84
TRINITY_DN13503_c0_g1	XP_011204810.1	PREDICTED: uncharacterized protein LOC105227263 [Bactrocera dorsalis]	Bactrocera_dorsalis	99.1	7.1e-55
TRINITY_DN13504_c0_g1	XP_011204171.1	PREDICTED: 5-oxoprolinase [Bactrocera dorsalis]	Bactrocera_dorsalis	100	1.3e-57
TRINITY_DN13505_c1_g1	XP_011210094.1	PREDICTED: uncharacterized protein LOC105230806 [Bactrocera dorsalis]	Bactrocera_dorsalis	100	6.1e-43
TRINITY_DN13508_c0_g1	XP_004522775.1	Niemann-Pick C1 protein isoform X1 [Ceratitis capitata]	Ceratitis_capitata	98.7	4.2e-35
TRINITY_DN13509_c0_g1	XP_011213226.1	PREDICTED: sialin [Bactrocera dorsalis]	Bactrocera_dorsalis	99.2	9.5e-66
TRINITY_DN13511_c0_g1	AME15800.1	cytochrome P450 [Bactrocera dorsalis]	Bactrocera_dorsalis	97.8	3.4e-44
TRINITY_DN13512_c0_g1	NP_031773.2	cytochrome c oxidase subunit 5A, mitochondrial precursor [Mus musculus]	Mus_musculus	100	2.9e-77
TRINITY_DN13516_c0_g1	XP_011203409.2	PREDICTED: valine--tRNA ligase [Bactrocera dorsalis]	Bactrocera_dorsalis	97	4.6e-08
TRINITY_DN13524_c0_g2	XP_011202225.1	PREDICTED: ubiquitin carboxyl-terminal hydrolase 43 isoform X1 [Bactrocera dorsalis]	Bactrocera_dorsalis	96.4	1.2e-38
TRINITY_DN13524_c0_g4	XP_011202225.1	PREDICTED: ubiquitin carboxyl-terminal hydrolase 43 isoform X1 [Bactrocera dorsalis]	Bactrocera_dorsalis	100	1.5e-34
TRINITY_DN13529_c0_g1	NP_082408.3	phosphoglucomutase-2 [Mus musculus]	Mus_musculus	100	3.4e-51
TRINITY_DN13529_c0_g2	AAI28704.1	Pgm1 protein, partial [Rattus norvegicus]	Rattus_norvegicus	100	1.6e-238
TRINITY_DN13531_c0_g1	XP_018798143.1	PREDICTED: uncharacterized protein LOC108974637 isoform X2 [Bactrocera latifrons]	Bactrocera_latifrons	94.1	6.6e-32
TRINITY_DN13534_c0_g1	XP_011187149.1	PREDICTED: uncharacterized protein LOC105215092 [Zeugodacus cucurbitae]	Zeugodacus_cucurbitae	97.6	1.2e-11
TRINITY_DN13535_c0_g1	XP_011206403.1	PREDICTED: GATA zinc finger domain-containing protein 1 [Bactrocera dorsalis]	Bactrocera_dorsalis	100	8.7e-154
TRINITY_DN13536_c0_g1	XP_011214116.1	PREDICTED: uncharacterized protein LOC105233679 [Bactrocera dorsalis]	Bactrocera_dorsalis	91.7	4.4e-79
TRINITY_DN13542_c0_g1	XP_011214220.1	PREDICTED: N-acetylgalactosaminyltransferase 4 [Bactrocera dorsalis]	Bactrocera_dorsalis	94.1	1.6e-25
TRINITY_DN13546_c0_g1	XP_011213267.1	PREDICTED: trypsin-4 [Bactrocera dorsalis]	Bactrocera_dorsalis	99.6	7.7e-145
TRINITY_DN13552_c0_g1	XP_011201173.1	PREDICTED: sphingomyelin phosphodiesterase isoform X2 [Bactrocera dorsalis]	Bactrocera_dorsalis	97.6	1.5e-14
TRINITY_DN13555_c0_g1	XP_011208684.1	PREDICTED: protein yellow isoform X1 [Bactrocera dorsalis]	Bactrocera_dorsalis	99	5e-52
TRINITY_DN13556_c0_g1	XP_011193920.1	PREDICTED: uncharacterized protein LOC105219469 [Zeugodacus cucurbitae]	Zeugodacus_cucurbitae	87.6	7e-34
TRINITY_DN13558_c0_g1	XP_018793127.1	PREDICTED: uncharacterized protein LOC108971483 [Bactrocera latifrons]	Bactrocera_latifrons	86.3	6.4e-60
TRINITY_DN13558_c0_g2	XP_019847674.1	PREDICTED: uncharacterized protein LOC105231488 [Bactrocera dorsalis]	Bactrocera_dorsalis	98.6	5.6e-34
TRINITY_DN1355_c0_g1	BAC28043.1	unnamed protein product, partial [Mus musculus]	Mus_musculus	100	2.6e-31
TRINITY_DN13560_c0_g1	XP_021079872.1	60S ribosomal protein L27a [Mesocricetus auratus]	Mesocricetus_auratus	100	5.8e-60
TRINITY_DN13560_c0_g5	ATL18871.1	cytochrome c oxidase subunit I (mitochondrion) [Homo sapiens]	Homo_sapiens	90.4	1.9e-33
TRINITY_DN13560_c0_g6	YP_009555276.1	cytochrome c oxidase subunit I (mitochondrion) [Rattus nitidus]	Rattus_nitidus	91.7	7.1e-259
TRINITY_DN13560_c0_g7	NP_904330.1	cytochrome c oxidase subunit I (mitochondrion) [Mus musculus]	Mus_musculus	91.7	7.7e-258
TRINITY_DN13562_c0_g1	XP_019847885.1	PREDICTED: mitochondrial sodium/hydrogen exchanger 9B2 [Bactrocera dorsalis]	Bactrocera_dorsalis	92.6	3.9e-60
TRINITY_DN13563_c0_g1	XP_018797244.1	PREDICTED: endoribonuclease Dicer isoform X1 [Bactrocera latifrons]	Bactrocera_latifrons	95.4	2.7e-66
TRINITY_DN13567_c0_g1	XP_011198910.1	PREDICTED: uncharacterized protein LOC105223018 [Bactrocera dorsalis]	Bactrocera_dorsalis	95.7	2.4e-40
TRINITY_DN13568_c0_g1	NP_001011418.1	elongation factor Tu, mitochondrial [Xenopus tropicalis]	Xenopus_tropicalis	100	5.8e-15
TRINITY_DN13568_c0_g2	OBS78875.1	hypothetical protein A6R68_18732, partial [Neotoma lepida]	Neotoma_lepida	98.6	2.3e-258
TRINITY_DN13568_c0_g3	XP_009917077.1	PREDICTED: elongation factor 1-alpha 1, partial [Haliaeetus albicilla]	Haliaeetus_albicilla	93.5	5e-25
TRINITY_DN13572_c0_g1	XP_011210635.1	PREDICTED: adult cuticle protein 1-like [Bactrocera dorsalis]	Bactrocera_dorsalis	100	8.7e-41
TRINITY_DN13576_c0_g1	XP_011210027.1	PREDICTED: ATP-binding cassette sub-family G member 1 [Bactrocera dorsalis]	Bactrocera_dorsalis	98.9	2e-47
TRINITY_DN13577_c0_g1	XP_011203983.1	PREDICTED: dynactin subunit 2 [Bactrocera dorsalis]	Bactrocera_dorsalis	98.9	3.8e-43
TRINITY_DN13580_c0_g1	APL98298.1	putative DD34D transposase [Bactrocera tryoni]	Bactrocera_tryoni	49	1.5e-11
TRINITY_DN13582_c0_g1	XP_011201886.1	PREDICTED: LOW QUALITY PROTEIN: protein GPR107 [Bactrocera dorsalis]	Bactrocera_dorsalis	97.7	1.6e-43
TRINITY_DN13583_c0_g1	XP_011194067.1	PREDICTED: glucose dehydrogenase [FAD, quinone] [Zeugodacus cucurbitae]	Zeugodacus_cucurbitae	100	1.8e-38
TRINITY_DN13584_c0_g1	XP_011190502.1	PREDICTED: probable elongator complex protein 3 [Zeugodacus cucurbitae]	Zeugodacus_cucurbitae	99.1	1.3e-49
TRINITY_DN13585_c0_g2	XP_004533614.1	uncharacterized protein LOC101458947 [Ceratitis capitata]	Ceratitis_capitata	100	1.5e-40
TRINITY_DN13589_c0_g1	XP_022164770.1	uncharacterized protein LOC111029861, partial [Myzus persicae]	Myzus_persicae	53.7	2.5e-12
TRINITY_DN13591_c0_g1	XP_004522896.1	Golgi-specific brefeldin A-resistance guanine nucleotide exchange factor 1 isoform X1 [Ceratitis capitata]	Ceratitis_capitata	69.6	9.3e-26
TRINITY_DN13596_c0_g1	XP_011207561.1	PREDICTED: protein virilizer isoform X1 [Bactrocera dorsalis]	Bactrocera_dorsalis	91	1.1e-30
TRINITY_DN13596_c0_g2	XP_011207561.1	PREDICTED: protein virilizer isoform X1 [Bactrocera dorsalis]	Bactrocera_dorsalis	95.8	3.8e-38
TRINITY_DN13599_c0_g1	XP_018789143.1	PREDICTED: uncharacterized protein LOC108969089 [Bactrocera latifrons]	Bactrocera_latifrons	91.4	3.8e-27
TRINITY_DN13600_c0_g2	XP_018794318.1	PREDICTED: protein croquemort-like [Bactrocera latifrons]	Bactrocera_latifrons	100	4.8e-10
TRINITY_DN13601_c0_g1	XP_011198907.1	PREDICTED: Niemann-Pick type protein homolog 1B [Bactrocera dorsalis]	Bactrocera_dorsalis	100	1.7e-25
TRINITY_DN13602_c0_g1	XP_019844794.1	PREDICTED: uncharacterized protein LOC105223187 [Bactrocera dorsalis]	Bactrocera_dorsalis	98	8e-49
TRINITY_DN13604_c0_g1	XP_011209116.1	PREDICTED: uncharacterized protein LOC105230187 [Bactrocera dorsalis]	Bactrocera_dorsalis	97.6	1.3e-80
TRINITY_DN13606_c0_g1	XP_018800147.1	PREDICTED: mucin-17 isoform X1 [Bactrocera latifrons]	Bactrocera_latifrons	91.2	1.9e-47
TRINITY_DN13609_c0_g3	XP_011204694.1	PREDICTED: uncharacterized protein LOC105227176 [Bactrocera dorsalis]	Bactrocera_dorsalis	95.9	3.6e-31
TRINITY_DN13613_c0_g1	XP_011212288.1	PREDICTED: CD109 antigen [Bactrocera dorsalis]	Bactrocera_dorsalis	96.9	3e-80
TRINITY_DN13619_c0_g1	XP_011210094.1	PREDICTED: uncharacterized protein LOC105230806 [Bactrocera dorsalis]	Bactrocera_dorsalis	99.1	1.6e-62
TRINITY_DN13624_c0_g1	XP_011209133.1	PREDICTED: uncharacterized protein LOC105230196 isoform X1 [Bactrocera dorsalis]	Bactrocera_dorsalis	96.7	1.9e-94
TRINITY_DN13626_c0_g3	XP_011198127.1	PREDICTED: uncharacterized protein LOC105222478 [Bactrocera dorsalis]	Bactrocera_dorsalis	100	2.5e-41
TRINITY_DN13628_c0_g1	XP_011204239.1	PREDICTED: uncharacterized protein LOC105226845 isoform X1 [Bactrocera dorsalis]	Bactrocera_dorsalis	100	2.1e-41
TRINITY_DN13630_c0_g1	XP_011202939.1	PREDICTED: ankyrin repeat and BTB/POZ domain-containing protein 2 isoform X2 [Bactrocera dorsalis]	Bactrocera_dorsalis	100	7.5e-99
TRINITY_DN13631_c0_g2	XP_011212569.1	PREDICTED: meiosis-specific nuclear structural protein 1 [Bactrocera dorsalis]	Bactrocera_dorsalis	100	1.3e-27
TRINITY_DN13632_c0_g1	XP_011211660.1	PREDICTED: uncharacterized protein LOC105231867 [Bactrocera dorsalis]	Bactrocera_dorsalis	73.8	5.8e-45
TRINITY_DN13636_c0_g1	XP_018798469.1	PREDICTED: protein transport protein Sec24C [Bactrocera latifrons]	Bactrocera_latifrons	92.1	2.3e-11
TRINITY_DN13637_c0_g1	XP_011190507.1	PREDICTED: putative U5 small nuclear ribonucleoprotein 200 kDa helicase [Zeugodacus cucurbitae]	Zeugodacus_cucurbitae	100	4.1e-73
TRINITY_DN13639_c0_g1	XP_011201450.1	PREDICTED: neuropathy target esterase sws isoform X1 [Bactrocera dorsalis]	Bactrocera_dorsalis	99.1	2.5e-41
TRINITY_DN13640_c0_g1	XP_018797866.1	PREDICTED: sushi, von Willebrand factor type A, EGF and pentraxin domain-containing protein 1 [Bactrocera latifrons]	Bactrocera_latifrons	100	1.3e-88
TRINITY_DN13640_c0_g2	XP_014102643.1	PREDICTED: sushi, von Willebrand factor type A, EGF and pentraxin domain-containing protein 1 isoform X1 [Bactrocera oleae]	Bactrocera_oleae	98.8	2.7e-43
TRINITY_DN13641_c0_g1	XP_011206545.1	PREDICTED: uncharacterized protein LOC105228419 isoform X1 [Bactrocera dorsalis]	Bactrocera_dorsalis	100	1.1e-21
TRINITY_DN13641_c1_g1	XP_011179389.1	PREDICTED: uncharacterized protein LOC105210267 isoform X1 [Zeugodacus cucurbitae]	Zeugodacus_cucurbitae	100	2.1e-30
TRINITY_DN13641_c1_g2	XP_011206545.1	PREDICTED: uncharacterized protein LOC105228419 isoform X1 [Bactrocera dorsalis]	Bactrocera_dorsalis	99.5	9.5e-84
TRINITY_DN13642_c0_g1	XP_011204163.1	PREDICTED: prolyl 4-hydroxylase subunit alpha-2 [Bactrocera dorsalis]	Bactrocera_dorsalis	68.5	4.2e-21
TRINITY_DN13644_c0_g2	XP_014088564.1	PREDICTED: uncharacterized protein LOC106616438 [Bactrocera oleae]	Bactrocera_oleae	100	1.6e-30
TRINITY_DN13646_c0_g1	XP_014098429.1	PREDICTED: nose resistant to fluoxetine protein 6-like [Bactrocera oleae]	Bactrocera_oleae	77.5	1.4e-06
TRINITY_DN13654_c0_g2	XP_011200913.2	PREDICTED: uncharacterized protein LOC105224506 [Bactrocera dorsalis]	Bactrocera_dorsalis	100	4.2e-51
TRINITY_DN13654_c0_g3	XP_011200913.2	PREDICTED: uncharacterized protein LOC105224506 [Bactrocera dorsalis]	Bactrocera_dorsalis	99.1	5.2e-61
TRINITY_DN13654_c0_g5	XP_011200913.2	PREDICTED: uncharacterized protein LOC105224506 [Bactrocera dorsalis]	Bactrocera_dorsalis	100	3.2e-35
TRINITY_DN13656_c0_g1	XP_018797965.1	PREDICTED: cytochrome c oxidase subunit 6A, mitochondrial [Bactrocera latifrons]	Bactrocera_latifrons	100	4.4e-58
TRINITY_DN13658_c0_g1	XP_011204171.1	PREDICTED: 5-oxoprolinase [Bactrocera dorsalis]	Bactrocera_dorsalis	100	3.8e-61
TRINITY_DN1365_c0_g1	XP_011208702.1	PREDICTED: uncharacterized protein LOC105229903 [Bactrocera dorsalis]	Bactrocera_dorsalis	97.9	6.5e-44
TRINITY_DN13666_c0_g1	XP_011202488.1	PREDICTED: COP9 signalosome complex subunit 8 [Bactrocera dorsalis]	Bactrocera_dorsalis	100	1.1e-99
TRINITY_DN13672_c0_g1	XP_019845216.1	PREDICTED: uncharacterized protein LOC105224568 [Bactrocera dorsalis]	Bactrocera_dorsalis	96	1.6e-60
TRINITY_DN13673_c0_g1	XP_011212259.1	PREDICTED: LOW QUALITY PROTEIN: long-chain-fatty-acid--CoA ligase bubblegum-like [Bactrocera dorsalis]	Bactrocera_dorsalis	100	9.4e-31
TRINITY_DN13674_c0_g1	XP_011202939.1	PREDICTED: ankyrin repeat and BTB/POZ domain-containing protein 2 isoform X2 [Bactrocera dorsalis]	Bactrocera_dorsalis	100	3.6e-50
TRINITY_DN13674_c0_g2	XP_011202939.1	PREDICTED: ankyrin repeat and BTB/POZ domain-containing protein 2 isoform X2 [Bactrocera dorsalis]	Bactrocera_dorsalis	99.3	5.5e-73
TRINITY_DN13676_c0_g1	XP_019847654.1	PREDICTED: sodium- and chloride-dependent glycine transporter 1 [Bactrocera dorsalis]	Bactrocera_dorsalis	99	4.1e-51
TRINITY_DN13681_c0_g1	ADQ64438.1	hypothetical protein, partial [Bactrocera oleae]	Bactrocera_oleae	100	2.9e-43
TRINITY_DN13684_c0_g1	EDL36955.1	mCG19129, partial [Mus musculus]	Mus_musculus	100	6.7e-95
TRINITY_DN13685_c0_g1	XP_011198285.2	PREDICTED: uncharacterized protein LOC105222590 [Bactrocera dorsalis]	Bactrocera_dorsalis	97.9	2.3e-71
TRINITY_DN13687_c0_g1	XP_011200735.1	PREDICTED: synaptic vesicle glycoprotein 2B [Bactrocera dorsalis]	Bactrocera_dorsalis	100	2.7e-53
TRINITY_DN13690_c0_g1	XP_011200283.1	PREDICTED: arylsulfatase B [Bactrocera dorsalis]	Bactrocera_dorsalis	100	1.2e-50
TRINITY_DN13694_c0_g1	XP_018798897.1	PREDICTED: neuropeptide Y receptor type 2 [Bactrocera latifrons]	Bactrocera_latifrons	71.2	2.2e-21
TRINITY_DN13697_c0_g1	XP_011211545.1	PREDICTED: acyl-CoA Delta(11) desaturase isoform X2 [Bactrocera dorsalis]	Bactrocera_dorsalis	92.7	8.5e-19
TRINITY_DN13700_c0_g1	XP_011212853.1	PREDICTED: larval cuticle protein 8-like [Bactrocera dorsalis]	Bactrocera_dorsalis	100	2.6e-49
TRINITY_DN13702_c0_g1	XP_011203121.1	PREDICTED: extended synaptotagmin-2-B isoform X3 [Bactrocera dorsalis]	Bactrocera_dorsalis	100	2.4e-43
TRINITY_DN13702_c1_g1	XP_011203117.1	PREDICTED: extended synaptotagmin-2 isoform X1 [Bactrocera dorsalis]	Bactrocera_dorsalis	100	1.5e-22
TRINITY_DN13704_c0_g1	XP_011189932.1	PREDICTED: muscle M-line assembly protein unc-89 isoform X1 [Zeugodacus cucurbitae]	Zeugodacus_cucurbitae	91.5	2.5e-13
TRINITY_DN13706_c0_g1	XP_018794149.1	PREDICTED: protein cappuccino isoform X1 [Bactrocera latifrons]	Bactrocera_latifrons	95.2	3.8e-35
TRINITY_DN13708_c0_g1	XP_018799401.1	PREDICTED: aspartate--tRNA ligase, cytoplasmic [Bactrocera latifrons]	Bactrocera_latifrons	99.3	9.7e-72
TRINITY_DN13713_c0_g4	XP_022818627.1	uncharacterized protein LOC111351088 [Spodoptera litura]	Spodoptera_litura	52.7	6.4e-11
TRINITY_DN13714_c0_g1	XP_018794479.1	PREDICTED: nuclear pore complex protein Nup88 isoform X2 [Bactrocera latifrons]	Bactrocera_latifrons	92.2	5.6e-43
TRINITY_DN13715_c0_g1	XP_011202009.2	PREDICTED: serine protease inhibitor 42Dd [Bactrocera dorsalis]	Bactrocera_dorsalis	92.1	2.2e-57
TRINITY_DN13717_c0_g1	XP_011200816.1	PREDICTED: uncharacterized protein LOC105224436 isoform X1 [Bactrocera dorsalis]	Bactrocera_dorsalis	97.9	6.4e-99
TRINITY_DN13719_c0_g1	XP_011210986.1	PREDICTED: serine proteases 1/2-like [Bactrocera dorsalis]	Bactrocera_dorsalis	100	3.3e-28
TRINITY_DN13721_c0_g1	XP_018798175.1	PREDICTED: uncharacterized protein LOC108974654 [Bactrocera latifrons]	Bactrocera_latifrons	90.7	1.9e-31
TRINITY_DN13723_c0_g1	XP_004524490.1	U6 snRNA-associated Sm-like protein LSm5 [Ceratitis capitata]	Ceratitis_capitata	100	1.3e-45
TRINITY_DN13726_c0_g1	NP_062621.2	60S ribosomal protein L21 [Mus musculus]	Mus_musculus	100	3.1e-86
TRINITY_DN13728_c0_g2	XP_011189586.1	PREDICTED: protein dimmed isoform X1 [Zeugodacus cucurbitae]	Zeugodacus_cucurbitae	76.6	3.9e-22
TRINITY_DN13730_c0_g1	XP_011199992.1	PREDICTED: transferrin [Bactrocera dorsalis]	Bactrocera_dorsalis	99.1	1.9e-57
TRINITY_DN13732_c0_g1	XP_011213440.1	PREDICTED: casein kinase I [Bactrocera dorsalis]	Bactrocera_dorsalis	100	2.2e-200
TRINITY_DN13733_c0_g1	NP_113817.2	proteasome subunit beta type-4 [Rattus norvegicus]	Rattus_norvegicus	99.2	2.6e-137
TRINITY_DN13735_c0_g1	XP_011214780.1	PREDICTED: protein yellow-like [Bactrocera dorsalis]	Bactrocera_dorsalis	98.3	8.9e-61
TRINITY_DN13747_c0_g1	XP_011205879.1	PREDICTED: uncharacterized protein LOC105227986 isoform X1 [Bactrocera dorsalis]	Bactrocera_dorsalis	100	2.7e-12
TRINITY_DN1374_c0_g1	XP_011204000.1	PREDICTED: uncharacterized protein LOC105226690 [Bactrocera dorsalis]	Bactrocera_dorsalis	100	3.8e-23
TRINITY_DN13752_c0_g1	XP_011201398.1	PREDICTED: fumarylacetoacetase [Bactrocera dorsalis]	Bactrocera_dorsalis	98.5	4.5e-33
TRINITY_DN13756_c0_g1	XP_011208999.1	PREDICTED: protein-lysine N-methyltransferase mettl10 [Bactrocera dorsalis]	Bactrocera_dorsalis	100	1e-123
TRINITY_DN13757_c0_g1	XP_011214639.1	PREDICTED: kappaPI-actitoxin-Avd3d [Bactrocera dorsalis]	Bactrocera_dorsalis	100	5.5e-42
TRINITY_DN13761_c0_g1	XP_011209473.1	PREDICTED: uncharacterized protein LOC105230414 [Bactrocera dorsalis]	Bactrocera_dorsalis	95.8	3.6e-46
TRINITY_DN13762_c0_g1	XP_011211836.1	PREDICTED: cytokine receptor [Bactrocera dorsalis]	Bactrocera_dorsalis	85.1	7.5e-113
TRINITY_DN13763_c0_g1	RCN45199.1	ribosomal L39 protein [Ancylostoma caninum]	Ancylostoma_caninum	44.2	2.4e-08
TRINITY_DN13765_c0_g1	NP_034071.2	cytochrome c oxidase subunit 4 isoform 1, mitochondrial isoform 1 [Mus musculus]	Mus_musculus	100	9.3e-101
TRINITY_DN13766_c0_g1	XP_018784019.1	PREDICTED: mucin-5AC [Bactrocera latifrons]	Bactrocera_latifrons	94.3	2.3e-34
TRINITY_DN13773_c0_g1	XP_019844601.1	PREDICTED: uncharacterized protein LOC105222439 [Bactrocera dorsalis]	Bactrocera_dorsalis	98.9	4.3e-50
TRINITY_DN13774_c0_g1	XP_011210577.1	PREDICTED: solute carrier organic anion transporter family member 1A1 [Bactrocera dorsalis]	Bactrocera_dorsalis	100	1.2e-31
TRINITY_DN13774_c1_g1	XP_018798332.1	PREDICTED: solute carrier organic anion transporter family member 1A1 [Bactrocera latifrons]	Bactrocera_latifrons	94.3	5.6e-36
TRINITY_DN13780_c0_g2	XP_011199099.1	PREDICTED: synaptotagmin-5 [Bactrocera dorsalis]	Bactrocera_dorsalis	98.9	7.1e-45
TRINITY_DN13780_c0_g3	XP_011199099.1	PREDICTED: synaptotagmin-5 [Bactrocera dorsalis]	Bactrocera_dorsalis	100	2.2e-33
TRINITY_DN13780_c0_g4	XP_011199099.1	PREDICTED: synaptotagmin-5 [Bactrocera dorsalis]	Bactrocera_dorsalis	97.6	2.5e-22
TRINITY_DN13786_c0_g1	NP_065640.2	ATP synthase subunit gamma, mitochondrial isoform a [Mus musculus]	Mus_musculus	100	7.5e-150
TRINITY_DN13786_c0_g2	ERE69430.1	60S ribosomal protein L26-like protein [Cricetulus griseus]	Cricetulus_griseus	100	7.5e-76
TRINITY_DN13789_c0_g1	XP_011204337.1	PREDICTED: glycerophosphocholine phosphodiesterase GPCPD1-like [Bactrocera dorsalis]	Bactrocera_dorsalis	95.5	1.1e-29
TRINITY_DN13790_c0_g1	XP_018788919.1	PREDICTED: mediator of RNA polymerase II transcription subunit 15 [Bactrocera latifrons]	Bactrocera_latifrons	78.2	1.6e-50
TRINITY_DN13791_c0_g1	XP_011208352.2	PREDICTED: uncharacterized protein LOC105229635, partial [Bactrocera dorsalis]	Bactrocera_dorsalis	91	9e-123
TRINITY_DN13792_c0_g2	XP_018783300.1	PREDICTED: uncharacterized protein LOC108965395 [Bactrocera latifrons]	Bactrocera_latifrons	100	1.7e-64
TRINITY_DN13793_c0_g1	XP_011203409.2	PREDICTED: valine--tRNA ligase [Bactrocera dorsalis]	Bactrocera_dorsalis	98.4	1.5e-63
TRINITY_DN13797_c0_g1	XP_011212054.2	PREDICTED: LOW QUALITY PROTEIN: vanin-like protein 1 [Bactrocera dorsalis]	Bactrocera_dorsalis	97.6	5.8e-38
TRINITY_DN13800_c0_g2	XP_018796634.1	PREDICTED: leukocyte receptor cluster member 8 homolog [Bactrocera latifrons]	Bactrocera_latifrons	98.6	1.7e-32
TRINITY_DN13800_c0_g3	XP_011199213.1	PREDICTED: actin cytoskeleton-regulatory complex protein PAN1 [Bactrocera dorsalis]	Bactrocera_dorsalis	89.2	2e-28
TRINITY_DN13802_c0_g1	XP_011199993.1	PREDICTED: major facilitator superfamily domain-containing protein 6 [Bactrocera dorsalis]	Bactrocera_dorsalis	96.7	1.7e-59
TRINITY_DN13803_c0_g1	XP_011180847.1	PREDICTED: sodium-dependent nutrient amino acid transporter 1 [Zeugodacus cucurbitae]	Zeugodacus_cucurbitae	100	1.3e-86
TRINITY_DN13804_c0_g1	XP_011209474.1	PREDICTED: uncharacterized protein LOC105230415 [Bactrocera dorsalis]	Bactrocera_dorsalis	97.1	5.4e-56
TRINITY_DN13807_c0_g1	XP_011198904.1	PREDICTED: peptide transporter family 1 isoform X4 [Bactrocera dorsalis]	Bactrocera_dorsalis	93.6	2e-42
TRINITY_DN13808_c0_g1	XP_011211448.1	PREDICTED: non-structural maintenance of chromosomes element 1 homolog [Bactrocera dorsalis]	Bactrocera_dorsalis	100	1e-116
TRINITY_DN13809_c0_g1	XP_018793579.1	PREDICTED: nucleoporin GLE1 [Bactrocera latifrons]	Bactrocera_latifrons	78.2	6.2e-07
TRINITY_DN13814_c0_g2	XP_011197219.1	PREDICTED: zinc finger protein 107-like [Bactrocera dorsalis]	Bactrocera_dorsalis	89.6	3.1e-30
TRINITY_DN13816_c0_g1	XP_017169283.1	PREDICTED: 60S ribosomal protein L29-like isoform X1 [Mus musculus]	Mus_musculus	99.2	2.7e-65
TRINITY_DN13817_c0_g1	XP_011198285.2	PREDICTED: uncharacterized protein LOC105222590 [Bactrocera dorsalis]	Bactrocera_dorsalis	100	4.1e-13
TRINITY_DN13820_c0_g1	XP_019845814.1	PREDICTED: uncharacterized protein LOC105226273 [Bactrocera dorsalis]	Bactrocera_dorsalis	100	1.4e-32
TRINITY_DN13822_c0_g1	XP_011200378.2	PREDICTED: uncharacterized protein LOC105224094 [Bactrocera dorsalis]	Bactrocera_dorsalis	100	8.4e-53
TRINITY_DN13823_c0_g1	XP_011200829.1	PREDICTED: chromosomal serine/threonine-protein kinase JIL-1 [Bactrocera dorsalis]	Bactrocera_dorsalis	93.9	1.4e-87
TRINITY_DN13823_c0_g3	XP_018786450.1	PREDICTED: chromosomal serine/threonine-protein kinase JIL-1 [Bactrocera latifrons]	Bactrocera_latifrons	91.2	9.1e-26
TRINITY_DN13824_c0_g1	XP_011204084.2	PREDICTED: LOW QUALITY PROTEIN: serpin B13 [Bactrocera dorsalis]	Bactrocera_dorsalis	99.5	3.4e-95
TRINITY_DN13825_c0_g2	XP_018794152.1	PREDICTED: protein cappuccino isoform X3 [Bactrocera latifrons]	Bactrocera_latifrons	98.4	1e-90
TRINITY_DN13828_c0_g1	XP_011203359.1	PREDICTED: putative inorganic phosphate cotransporter [Bactrocera dorsalis]	Bactrocera_dorsalis	100	2.9e-33
TRINITY_DN13830_c0_g1	XP_011206418.1	PREDICTED: uncharacterized protein LOC105228319 [Bactrocera dorsalis]	Bactrocera_dorsalis	100	2.9e-116
TRINITY_DN13833_c0_g1	XP_011205050.1	PREDICTED: uncharacterized protein LOC105227414 [Bactrocera dorsalis]	Bactrocera_dorsalis	100	1e-53
TRINITY_DN13837_c0_g1	XP_018795289.1	PREDICTED: vegetative cell wall protein gp1 [Bactrocera latifrons]	Bactrocera_latifrons	93.8	1.4e-16
TRINITY_DN13839_c0_g1	XP_019846450.1	PREDICTED: LOW QUALITY PROTEIN: cationic amino acid transporter 2 [Bactrocera dorsalis]	Bactrocera_dorsalis	99.4	3.8e-83
TRINITY_DN13840_c0_g1	XP_014096222.1	PREDICTED: uncharacterized protein LOC106621770 [Bactrocera oleae]	Bactrocera_oleae	96.5	1e-94
TRINITY_DN13841_c0_g1	XP_011213257.1	PREDICTED: uncharacterized protein LOC105233022 [Bactrocera dorsalis]	Bactrocera_dorsalis	99.1	1.8e-51
TRINITY_DN13841_c0_g2	XP_004537683.1	probable small nuclear ribonucleoprotein Sm D1 isoform X1 [Ceratitis capitata]	Ceratitis_capitata	100	3.9e-40
TRINITY_DN13842_c0_g1	KFO35713.1	Rho GDP-dissociation inhibitor 1 [Fukomys damarensis]	Fukomys_damarensis	94.6	2.9e-112
TRINITY_DN13843_c0_g1	XP_011200220.1	PREDICTED: A-kinase anchor protein 9 [Bactrocera dorsalis]	Bactrocera_dorsalis	100	9.1e-100
TRINITY_DN13844_c0_g1	XP_019846487.1	PREDICTED: purine nucleoside phosphorylase [Bactrocera dorsalis]	Bactrocera_dorsalis	100	1.7e-39
TRINITY_DN13844_c0_g2	XP_018801918.1	PREDICTED: purine nucleoside phosphorylase-like isoform X1 [Bactrocera latifrons]	Bactrocera_latifrons	100	5.5e-69
TRINITY_DN13844_c0_g3	XP_011195557.1	PREDICTED: purine nucleoside phosphorylase-like isoform X2 [Zeugodacus cucurbitae]	Zeugodacus_cucurbitae	100	1.8e-35
TRINITY_DN13845_c0_g1	XP_011199374.1	PREDICTED: gamma-butyrobetaine dioxygenase [Bactrocera dorsalis]	Bactrocera_dorsalis	98.1	1.2e-53
TRINITY_DN13846_c0_g1	XP_014095938.1	PREDICTED: uncharacterized protein LOC106621548, partial [Bactrocera oleae]	Bactrocera_oleae	98.8	5.3e-39
TRINITY_DN13846_c1_g1	XP_019845216.1	PREDICTED: uncharacterized protein LOC105224568 [Bactrocera dorsalis]	Bactrocera_dorsalis	100	9.5e-78
TRINITY_DN13848_c0_g1	XP_011203546.1	PREDICTED: uncharacterized protein LOC105226386 [Bactrocera dorsalis]	Bactrocera_dorsalis	99.4	2.5e-99
TRINITY_DN13849_c0_g1	XP_011210073.1	PREDICTED: lysosomal aspartic protease-like [Bactrocera dorsalis]	Bactrocera_dorsalis	97.8	1.4e-17
TRINITY_DN13849_c0_g2	XP_011210073.1	PREDICTED: lysosomal aspartic protease-like [Bactrocera dorsalis]	Bactrocera_dorsalis	94.4	3.4e-31
TRINITY_DN13856_c0_g1	XP_011203121.1	PREDICTED: extended synaptotagmin-2-B isoform X3 [Bactrocera dorsalis]	Bactrocera_dorsalis	100	3.1e-45
TRINITY_DN13863_c0_g1	XP_011201271.1	PREDICTED: uncharacterized protein LOC105224771 [Bactrocera dorsalis]	Bactrocera_dorsalis	98	9e-22
TRINITY_DN13867_c0_g1	XP_011210094.1	PREDICTED: uncharacterized protein LOC105230806 [Bactrocera dorsalis]	Bactrocera_dorsalis	99.4	1.2e-95
TRINITY_DN13870_c0_g1	XP_011208684.1	PREDICTED: protein yellow isoform X1 [Bactrocera dorsalis]	Bactrocera_dorsalis	98.7	6.4e-39
TRINITY_DN13871_c1_g2	XP_011197631.1	PREDICTED: uncharacterized protein LOC105222127 [Bactrocera dorsalis]	Bactrocera_dorsalis	98.6	2.7e-113
TRINITY_DN13871_c1_g3	XP_011197631.1	PREDICTED: uncharacterized protein LOC105222127 [Bactrocera dorsalis]	Bactrocera_dorsalis	98.9	2.5e-42
TRINITY_DN13872_c0_g1	XP_011202316.1	PREDICTED: mitochondrial import inner membrane translocase subunit Tim8 [Bactrocera dorsalis]	Bactrocera_dorsalis	100	1.2e-42
TRINITY_DN13872_c0_g2	XP_011202317.1	PREDICTED: coiled-coil domain-containing protein 137 isoform X1 [Bactrocera dorsalis]	Bactrocera_dorsalis	99	1.2e-163
TRINITY_DN13873_c0_g2	XP_014086130.1	PREDICTED: filamin-C isoform X1 [Bactrocera oleae]	Bactrocera_oleae	100	1.1e-31
TRINITY_DN13876_c0_g1	XP_011179875.1	PREDICTED: AMP deaminase 2 isoform X1 [Zeugodacus cucurbitae]	Zeugodacus_cucurbitae	100	8.4e-19
TRINITY_DN13877_c0_g1	XP_011210095.1	PREDICTED: serine/threonine-protein phosphatase 1 regulatory subunit 10 [Bactrocera dorsalis]	Bactrocera_dorsalis	97.6	7.2e-17
TRINITY_DN13879_c0_g1	XP_011201457.1	PREDICTED: dihydropyrimidine dehydrogenase [NADP(+)] isoform X1 [Bactrocera dorsalis]	Bactrocera_dorsalis	98.1	9.4e-57
TRINITY_DN13879_c1_g1	XP_018801023.1	PREDICTED: uncharacterized protein LOC108976409 isoform X1 [Bactrocera latifrons]	Bactrocera_latifrons	91.2	7.7e-82
TRINITY_DN13882_c0_g1	XP_011204264.1	PREDICTED: guanine nucleotide-binding protein G(s) subunit alpha [Bactrocera dorsalis]	Bactrocera_dorsalis	100	1.2e-221
TRINITY_DN13884_c1_g1	XP_011208680.1	PREDICTED: myosin heavy chain, muscle isoform X23 [Bactrocera dorsalis]	Bactrocera_dorsalis	97.8	1.4e-45
TRINITY_DN13885_c0_g4	XP_018786844.1	PREDICTED: uncharacterized protein LOC108967703 [Bactrocera latifrons]	Bactrocera_latifrons	97.6	9e-26
TRINITY_DN13889_c0_g1	XP_011181834.1	PREDICTED: uncharacterized protein LOC105211865 [Zeugodacus cucurbitae]	Zeugodacus_cucurbitae	100	7.1e-66
TRINITY_DN13890_c0_g2	XP_018785164.1	PREDICTED: cadherin-related tumor suppressor [Bactrocera latifrons]	Bactrocera_latifrons	100	1.3e-36
TRINITY_DN13892_c1_g1	AAA29203.1	transposase, partial [Haematobia irritans]	Haematobia_irritans	58	1.9e-12
TRINITY_DN13892_c2_g1	APL98293.1	putative DD34D transposase [Bactrocera tryoni]	Bactrocera_tryoni	83.3	3.4e-20
TRINITY_DN13894_c0_g2	XP_019846741.1	PREDICTED: polyhomeotic-proximal chromatin protein-like isoform X1 [Bactrocera dorsalis]	Bactrocera_dorsalis	96.1	7.1e-22
TRINITY_DN13895_c0_g1	XP_011204381.1	PREDICTED: LOW QUALITY PROTEIN: xaa-Pro dipeptidase [Bactrocera dorsalis]	Bactrocera_dorsalis	100	2.3e-58
TRINITY_DN13896_c0_g1	APL98293.1	putative DD34D transposase [Bactrocera tryoni]	Bactrocera_tryoni	57.4	9.6e-08
TRINITY_DN13897_c0_g1	NP_031531.1	ATP synthase subunit alpha, mitochondrial precursor [Mus musculus]	Mus_musculus	100	1.4e-305
TRINITY_DN13898_c0_g1	NP_077174.1	60S ribosomal protein L4 [Mus musculus]	Mus_musculus	100	7.1e-212
TRINITY_DN13899_c0_g1	AAH87656.1	Ckb protein, partial [Rattus norvegicus]	Rattus_norvegicus	100	6.5e-68
TRINITY_DN13903_c0_g1	XP_017471308.1	PREDICTED: uncharacterized protein LOC108362714 [Rhagoletis zephyria]	Rhagoletis_zephyria	84.1	6.6e-24
TRINITY_DN13903_c0_g2	XP_017472797.1	PREDICTED: uncharacterized protein LOC108363818 [Rhagoletis zephyria]	Rhagoletis_zephyria	86.5	7.7e-17
TRINITY_DN13906_c0_g1	XP_011214780.1	PREDICTED: protein yellow-like [Bactrocera dorsalis]	Bactrocera_dorsalis	100	2e-74
TRINITY_DN13907_c0_g1	XP_011213940.1	PREDICTED: uncharacterized protein LOC105233526 [Bactrocera dorsalis]	Bactrocera_dorsalis	100	6.4e-22
TRINITY_DN13909_c0_g1	XP_011210569.1	PREDICTED: uncharacterized protein LOC105231141 [Bactrocera dorsalis]	Bactrocera_dorsalis	98.5	1.3e-24
TRINITY_DN13909_c0_g2	XP_011185736.1	PREDICTED: uncharacterized protein LOC105214172 [Zeugodacus cucurbitae]	Zeugodacus_cucurbitae	100	4.4e-28
TRINITY_DN13910_c0_g1	ADI57935.1	envelope glycoprotein [Drosophila melanogaster]	Drosophila_melanogaster	42.6	1.5e-12
TRINITY_DN13910_c0_g2	XP_014759566.1	uncharacterized protein Dana_GF27280, partial [Drosophila ananassae]	Drosophila_ananassae	38.4	5.1e-07
TRINITY_DN13911_c3_g2	AMS38363.1	hypothetical protein [Bactrocera tryoni]	Bactrocera_tryoni	74.2	5.4e-29
TRINITY_DN13913_c0_g1	XP_011212858.1	PREDICTED: larval cuticle protein 5-like [Bactrocera dorsalis]	Bactrocera_dorsalis	100	1.9e-52
TRINITY_DN13914_c0_g1	XP_011212370.1	PREDICTED: mucin-5AC [Bactrocera dorsalis]	Bactrocera_dorsalis	100	1.2e-38
TRINITY_DN13914_c1_g1	XP_014087041.1	PREDICTED: uncharacterized protein LOC106615371 [Bactrocera oleae]	Bactrocera_oleae	97.9	5.3e-66
TRINITY_DN13915_c0_g1	XP_019847975.1	PREDICTED: uncharacterized protein LOC105232244 [Bactrocera dorsalis]	Bactrocera_dorsalis	91.6	1.1e-53
TRINITY_DN13916_c0_g1	XP_014098567.1	PREDICTED: pupal cuticle protein Edg-78E-like [Bactrocera oleae]	Bactrocera_oleae	90.5	5.6e-42
TRINITY_DN13917_c0_g1	XP_011213286.1	PREDICTED: sodium-dependent nutrient amino acid transporter 1 [Bactrocera dorsalis]	Bactrocera_dorsalis	99.8	1.2e-281
TRINITY_DN13918_c0_g1	XP_011213787.2	PREDICTED: LOW QUALITY PROTEIN: uncharacterized protein LOC105233404 [Bactrocera dorsalis]	Bactrocera_dorsalis	97.4	9.9e-84
TRINITY_DN13919_c0_g5	XP_018802567.1	PREDICTED: uncharacterized protein LOC108977376 isoform X1 [Bactrocera latifrons]	Bactrocera_latifrons	93.1	1.8e-27
TRINITY_DN13921_c0_g1	AMS38360.1	hypothetical protein [Bactrocera tryoni]	Bactrocera_tryoni	46.1	2.2e-06
TRINITY_DN13923_c0_g1	XP_011193809.1	PREDICTED: probable phospholipid-transporting ATPase IIB isoform X2 [Zeugodacus cucurbitae]	Zeugodacus_cucurbitae	100	1e-25
TRINITY_DN13924_c0_g1	XP_011201427.1	PREDICTED: talin-1 isoform X2 [Bactrocera dorsalis]	Bactrocera_dorsalis	100	7.1e-16
TRINITY_DN13925_c0_g2	XP_011210624.1	PREDICTED: CD109 antigen isoform X5 [Bactrocera dorsalis]	Bactrocera_dorsalis	98.4	8.3e-178
TRINITY_DN13931_c0_g1	XP_011200989.1	PREDICTED: serine proteinase stubble [Bactrocera dorsalis]	Bactrocera_dorsalis	92.7	9e-84
TRINITY_DN13932_c0_g1	XP_011212504.1	PREDICTED: probable 2-oxoglutarate dehydrogenase E1 component DHKTD1 homolog, mitochondrial isoform X1 [Bactrocera dorsalis]	Bactrocera_dorsalis	97.3	8.8e-58
TRINITY_DN13936_c0_g3	ABG11823.1	NADH dehydrogenase subunit 5 (mitochondrion) [Rattus norvegicus]	Rattus_norvegicus	91.6	4.8e-271
TRINITY_DN13936_c0_g4	ABG11762.1	cytochrome b (mitochondrion) [Rattus norvegicus]	Rattus_norvegicus	94.6	4e-192
TRINITY_DN13936_c0_g7	AAY96699.1	NADH dehydrogenase subunit 5 (mitochondrion) [Mus musculus]	Mus_musculus	92.2	2.8e-300
TRINITY_DN13939_c0_g1	XP_018797033.1	PREDICTED: rab proteins geranylgeranyltransferase component A [Bactrocera latifrons]	Bactrocera_latifrons	95.2	1.9e-61
TRINITY_DN13946_c0_g1	XP_011205701.1	PREDICTED: uncharacterized protein LOC105227863 [Bactrocera dorsalis]	Bactrocera_dorsalis	100	7.9e-37
TRINITY_DN13947_c0_g1	ABK79276.1	NADH dehydrogenase subunit 2 (mitochondrion) [Mus musculus domesticus]	Mus_musculus	87	8.7e-146
TRINITY_DN13947_c0_g2	ABG11884.1	NADH dehydrogenase subunit 2 (mitochondrion) [Rattus norvegicus]	Rattus_norvegicus	87.7	3.7e-150
TRINITY_DN13949_c0_g1	XP_019848333.1	PREDICTED: uncharacterized protein LOC109580040 [Bactrocera dorsalis]	Bactrocera_dorsalis	97.2	2.7e-129
TRINITY_DN13950_c0_g1	XP_011208142.1	PREDICTED: chymotrypsin-2 [Bactrocera dorsalis]	Bactrocera_dorsalis	98.8	1.9e-41
TRINITY_DN13951_c0_g2	XP_011204376.1	PREDICTED: protein screw [Bactrocera dorsalis]	Bactrocera_dorsalis	99.2	1.8e-64
TRINITY_DN13952_c0_g1	XP_004529736.1	CAD protein [Ceratitis capitata]	Ceratitis_capitata	100	8.8e-42
TRINITY_DN13952_c1_g1	XP_017490028.1	PREDICTED: CAD protein-like, partial [Rhagoletis zephyria]	Rhagoletis_zephyria	99.6	6.9e-131
TRINITY_DN13952_c1_g2	XP_014100040.1	PREDICTED: CAD protein [Bactrocera oleae]	Bactrocera_oleae	98.7	1.1e-79
TRINITY_DN13953_c0_g1	XP_011182159.1	PREDICTED: probable chitinase 3 [Zeugodacus cucurbitae]	Zeugodacus_cucurbitae	98.9	7.4e-47
TRINITY_DN13953_c1_g1	XP_011212320.1	PREDICTED: probable chitinase 3 [Bactrocera dorsalis]	Bactrocera_dorsalis	91.8	1.8e-48
TRINITY_DN13956_c0_g1	XP_011202308.1	PREDICTED: peroxisomal multifunctional enzyme type 2 [Bactrocera dorsalis]	Bactrocera_dorsalis	100	1e-56
TRINITY_DN13961_c0_g1	XP_011209745.1	PREDICTED: uncharacterized protein LOC105230588 [Bactrocera dorsalis]	Bactrocera_dorsalis	99.8	1.2e-239
TRINITY_DN13963_c0_g1	XP_011191678.1	PREDICTED: putative GPI-anchor transamidase [Zeugodacus cucurbitae]	Zeugodacus_cucurbitae	98	6.7e-50
TRINITY_DN13965_c0_g1	XP_018793785.1	PREDICTED: long-chain fatty acid transport protein 4-like [Bactrocera latifrons]	Bactrocera_latifrons	85.3	7.5e-21
TRINITY_DN13965_c0_g2	XP_018793785.1	PREDICTED: long-chain fatty acid transport protein 4-like [Bactrocera latifrons]	Bactrocera_latifrons	79.5	1.5e-89
TRINITY_DN13968_c0_g1	XP_011199252.1	PREDICTED: uncharacterized protein LOC105223276 [Bactrocera dorsalis]	Bactrocera_dorsalis	97.3	1.2e-51
TRINITY_DN13969_c0_g1	XP_011203440.1	PREDICTED: D-aspartate oxidase [Bactrocera dorsalis]	Bactrocera_dorsalis	97.4	4.3e-63
TRINITY_DN13972_c0_g3	XP_019847730.1	PREDICTED: voltage-dependent calcium channel subunit alpha-2/delta-3 isoform X1 [Bactrocera dorsalis]	Bactrocera_dorsalis	100	1.5e-31
TRINITY_DN13973_c0_g3	XP_011210405.1	PREDICTED: uncharacterized protein LOC105231022 [Bactrocera dorsalis]	Bactrocera_dorsalis	82.3	1.6e-26
TRINITY_DN13976_c0_g1	XP_011201392.1	PREDICTED: ribosome biogenesis protein BMS1 homolog [Bactrocera dorsalis]	Bactrocera_dorsalis	100	1.5e-63
TRINITY_DN13984_c0_g1	OBS63587.1	hypothetical protein A6R68_07847, partial [Neotoma lepida]	Neotoma_lepida	98.7	3.1e-19
TRINITY_DN13985_c0_g1	XP_011205616.1	PREDICTED: conserved oligomeric Golgi complex subunit 8 [Bactrocera dorsalis]	Bactrocera_dorsalis	95.2	2.6e-48
TRINITY_DN13986_c0_g3	XP_004537414.1	V-type proton ATPase subunit F 1 [Ceratitis capitata]	Ceratitis_capitata	100	1.4e-64
TRINITY_DN13987_c0_g1	XP_019845222.1	PREDICTED: bestrophin homolog 22 [Bactrocera dorsalis]	Bactrocera_dorsalis	98.9	2.9e-98
TRINITY_DN13989_c0_g1	XP_011203352.1	PREDICTED: proteoglycan 4 [Bactrocera dorsalis]	Bactrocera_dorsalis	99.6	1.1e-105
TRINITY_DN13991_c0_g2	XP_012362357.1	PREDICTED: translationally-controlled tumor protein isoform X2 [Nomascus leucogenys]	Nomascus_leucogenys	90	2.3e-98
TRINITY_DN13991_c0_g3	EDL84838.1	ribosomal protein L41, isoform CRA_a [Rattus norvegicus]	Rattus_norvegicus	100	1.2e-13
TRINITY_DN13991_c0_g4	EDL24583.1	mCG130546, isoform CRA_b, partial [Mus musculus]	Mus_musculus	100	1.8e-21
TRINITY_DN13992_c0_g1	XP_018801547.1	PREDICTED: uncharacterized protein LOC108976739 isoform X1 [Bactrocera latifrons]	Bactrocera_latifrons	88.6	1.3e-56
TRINITY_DN13993_c0_g1	XP_011206980.1	PREDICTED: probable DNA replication complex GINS protein PSF2 [Bactrocera dorsalis]	Bactrocera_dorsalis	99.5	1.8e-107
TRINITY_DN13994_c0_g1	XP_011214356.1	PREDICTED: larval cuticle protein 9-like [Bactrocera dorsalis]	Bactrocera_dorsalis	96.5	1.9e-60
TRINITY_DN13995_c0_g1	XP_011211121.1	PREDICTED: G protein-activated inward rectifier potassium channel 3 isoform X2 [Bactrocera dorsalis]	Bactrocera_dorsalis	95.8	1.2e-18
TRINITY_DN13997_c0_g1	XP_011214088.1	PREDICTED: uncharacterized protein LOC105233654 [Bactrocera dorsalis]	Bactrocera_dorsalis	98.9	4.5e-47
TRINITY_DN14003_c0_g1	XP_011200029.1	PREDICTED: putative sodium-dependent multivitamin transporter [Bactrocera dorsalis]	Bactrocera_dorsalis	97.5	4.8e-14
TRINITY_DN14004_c0_g1	XP_019847118.1	PREDICTED: uncharacterized protein LOC109579779 [Bactrocera dorsalis]	Bactrocera_dorsalis	96.7	2.2e-161
TRINITY_DN14006_c0_g1	XP_004527031.1	integrin-linked protein kinase homolog pat-4 [Ceratitis capitata]	Ceratitis_capitata	100	8.1e-06
TRINITY_DN14008_c0_g3	XP_019846172.1	PREDICTED: LOW QUALITY PROTEIN: uncharacterized protein LOC109579599, partial [Bactrocera dorsalis]	Bactrocera_dorsalis	88.9	5.9e-09
TRINITY_DN14009_c0_g1	XP_011214205.2	PREDICTED: LOW QUALITY PROTEIN: 4-coumarate--CoA ligase 3 [Bactrocera dorsalis]	Bactrocera_dorsalis	97	5.6e-93
TRINITY_DN14009_c0_g2	XP_011214205.2	PREDICTED: LOW QUALITY PROTEIN: 4-coumarate--CoA ligase 3 [Bactrocera dorsalis]	Bactrocera_dorsalis	96.4	4.3e-26
TRINITY_DN1400_c0_g1	SPP77551.1	blast:Dynein heavy chain 3%2C axonemal [Drosophila guanche]	Drosophila_guanche	100	2.1e-25
TRINITY_DN14011_c0_g1	XP_019844538.1	PREDICTED: zinc finger protein weckle-like, partial [Bactrocera dorsalis]	Bactrocera_dorsalis	100	1.8e-44
TRINITY_DN14011_c0_g2	XP_018795212.1	PREDICTED: zinc finger protein weckle-like isoform X1 [Bactrocera latifrons]	Bactrocera_latifrons	91.8	1.1e-29
TRINITY_DN14013_c0_g1	XP_011214287.2	PREDICTED: LOW QUALITY PROTEIN: Golgi-specific brefeldin A-resistance guanine nucleotide exchange factor 1 [Bactrocera dorsalis]	Bactrocera_dorsalis	91.3	1.4e-33
TRINITY_DN14016_c0_g1	XP_018796671.1	PREDICTED: E3 ubiquitin-protein ligase highwire isoform X1 [Bactrocera latifrons]	Bactrocera_latifrons	100	6.5e-30
TRINITY_DN14019_c0_g1	AAH03896.2	Rpl17 protein, partial [Mus musculus]	Mus_musculus	94.7	4.4e-97
TRINITY_DN14022_c0_g1	XP_018795582.1	PREDICTED: glucosylceramidase-like [Bactrocera latifrons]	Bactrocera_latifrons	87.2	7e-56
TRINITY_DN14023_c0_g1	XP_011210273.1	PREDICTED: huntingtin-interacting protein K [Bactrocera dorsalis]	Bactrocera_dorsalis	100	4.1e-53
TRINITY_DN14025_c0_g1	XP_011199532.1	PREDICTED: zinc transporter 2 isoform X1 [Bactrocera dorsalis]	Bactrocera_dorsalis	93.2	5.2e-37
TRINITY_DN14025_c0_g2	XP_018795171.1	PREDICTED: zinc transporter 2 isoform X1 [Bactrocera latifrons]	Bactrocera_latifrons	93.3	1e-44
TRINITY_DN14025_c0_g3	XP_011199532.1	PREDICTED: zinc transporter 2 isoform X1 [Bactrocera dorsalis]	Bactrocera_dorsalis	98.8	5.3e-39
TRINITY_DN14026_c0_g1	XP_018788275.1	PREDICTED: filamin-C isoform X1 [Bactrocera latifrons]	Bactrocera_latifrons	100	2e-72
TRINITY_DN14026_c0_g2	XP_018788275.1	PREDICTED: filamin-C isoform X1 [Bactrocera latifrons]	Bactrocera_latifrons	100	5.1e-36
TRINITY_DN14029_c0_g1	XP_011200743.2	PREDICTED: LOW QUALITY PROTEIN: O-acyltransferase like protein [Bactrocera dorsalis]	Bactrocera_dorsalis	96.9	3.2e-48
TRINITY_DN14033_c0_g1	XP_018790705.1	PREDICTED: uncharacterized protein LOC108970050 [Bactrocera latifrons]	Bactrocera_latifrons	100	2.9e-57
TRINITY_DN14033_c0_g11	XP_019847606.1	PREDICTED: LOW QUALITY PROTEIN: uncharacterized protein LOC105231247 [Bactrocera dorsalis]	Bactrocera_dorsalis	98.8	1.8e-33
TRINITY_DN14033_c0_g5	XP_018790705.1	PREDICTED: uncharacterized protein LOC108970050 [Bactrocera latifrons]	Bactrocera_latifrons	100	8e-45
TRINITY_DN14034_c0_g2	XP_011210660.1	PREDICTED: vascular endothelial growth factor receptor 1 isoform X1 [Bactrocera dorsalis]	Bactrocera_dorsalis	99.3	1.1e-64
TRINITY_DN14034_c1_g1	XP_011211538.1	PREDICTED: cecropin-1-like [Bactrocera dorsalis]	Bactrocera_dorsalis	81.6	4.7e-29
TRINITY_DN14035_c0_g1	XP_011202329.1	PREDICTED: uncharacterized protein LOC105225519 [Bactrocera dorsalis]	Bactrocera_dorsalis	100	5.6e-64
TRINITY_DN14036_c0_g1	XP_011208678.1	PREDICTED: gelsolin [Bactrocera dorsalis]	Bactrocera_dorsalis	98.7	7e-38
TRINITY_DN14036_c0_g2	XP_011208678.1	PREDICTED: gelsolin [Bactrocera dorsalis]	Bactrocera_dorsalis	95.5	3.8e-32
TRINITY_DN14037_c0_g1	XP_018797501.1	PREDICTED: valine--tRNA ligase [Bactrocera latifrons]	Bactrocera_latifrons	97.3	1.8e-35
TRINITY_DN14039_c1_g3	XP_011178980.1	PREDICTED: post-GPI attachment to proteins factor 2-like [Zeugodacus cucurbitae]	Zeugodacus_cucurbitae	100	2.3e-39
TRINITY_DN14039_c1_g4	XP_019845599.1	PREDICTED: post-GPI attachment to proteins factor 2-like [Bactrocera dorsalis]	Bactrocera_dorsalis	96.6	1.8e-20
TRINITY_DN1403_c0_g1	NP_082707.1	mitochondrial-processing peptidase subunit beta precursor [Mus musculus]	Mus_musculus	100	2.1e-33
TRINITY_DN14040_c0_g1	XP_019845077.1	PREDICTED: P3 protein [Bactrocera dorsalis]	Bactrocera_dorsalis	93	1.1e-12
TRINITY_DN14040_c0_g2	XP_019845077.1	PREDICTED: P3 protein [Bactrocera dorsalis]	Bactrocera_dorsalis	98.1	3.6e-81
TRINITY_DN14041_c0_g2	XP_014092130.1	PREDICTED: protein unc-80 homolog [Bactrocera oleae]	Bactrocera_oleae	98	4.3e-24
TRINITY_DN14043_c0_g1	XP_018796942.1	PREDICTED: poly(U)-specific endoribonuclease homolog [Bactrocera latifrons]	Bactrocera_latifrons	93	6.4e-36
TRINITY_DN14047_c0_g1	XP_017472708.1	PREDICTED: uncharacterized protein LOC108363750 isoform X2 [Rhagoletis zephyria]	Rhagoletis_zephyria	40.6	1.8e-26
TRINITY_DN14047_c0_g3	CAC16871.1	pol [Drosophila melanogaster]	Drosophila_melanogaster	54.2	1.1e-09
TRINITY_DN14049_c0_g1	XP_011204810.1	PREDICTED: uncharacterized protein LOC105227263 [Bactrocera dorsalis]	Bactrocera_dorsalis	97.2	3.2e-47
TRINITY_DN14052_c0_g1	XP_011204505.1	PREDICTED: DNA replication complex GINS protein SLD5 [Bactrocera dorsalis]	Bactrocera_dorsalis	98.7	7e-117
TRINITY_DN14053_c0_g1	XP_011205142.2	PREDICTED: N-acetylgalactosamine kinase-like [Bactrocera dorsalis]	Bactrocera_dorsalis	94.7	1.8e-35
TRINITY_DN14054_c0_g1	XP_014086275.1	PREDICTED: hemocytin [Bactrocera oleae]	Bactrocera_oleae	100	1.2e-42
TRINITY_DN14054_c0_g3	XP_011204691.1	PREDICTED: hemocytin [Bactrocera dorsalis]	Bactrocera_dorsalis	98.7	1.1e-40
TRINITY_DN14054_c0_g4	XP_011204691.1	PREDICTED: hemocytin [Bactrocera dorsalis]	Bactrocera_dorsalis	100	2e-31
TRINITY_DN14055_c0_g1	XP_011200562.1	PREDICTED: NADH dehydrogenase [ubiquinone] 1 beta subcomplex subunit 1 [Bactrocera dorsalis]	Bactrocera_dorsalis	100	6.4e-25
TRINITY_DN14057_c0_g1	XP_011193983.1	PREDICTED: microtubule-actin cross-linking factor 1 isoform X1 [Zeugodacus cucurbitae]	Zeugodacus_cucurbitae	100	1.5e-30
TRINITY_DN14060_c0_g1	XP_018795616.1	PREDICTED: gamma-glutamyltranspeptidase 1 isoform X2 [Bactrocera latifrons]	Bactrocera_latifrons	100	8.7e-48
TRINITY_DN14062_c0_g2	XP_017490312.1	PREDICTED: uncharacterized protein LOC108378532 [Rhagoletis zephyria]	Rhagoletis_zephyria	77.9	8.4e-28
TRINITY_DN14062_c0_g3	XP_018798285.1	PREDICTED: uncharacterized protein LOC108974725 [Bactrocera latifrons]	Bactrocera_latifrons	92.8	1.9e-26
TRINITY_DN14064_c1_g1	XP_011214029.2	PREDICTED: LOW QUALITY PROTEIN: integrin alpha-PS2 [Bactrocera dorsalis]	Bactrocera_dorsalis	100	2.1e-32
TRINITY_DN14066_c0_g1	XP_018802961.1	PREDICTED: uncharacterized protein LOC108977643 [Bactrocera latifrons]	Bactrocera_latifrons	97.8	2.8e-47
TRINITY_DN14069_c1_g2	APL98292.1	putative DD34D transposase [Bactrocera tryoni]	Bactrocera_tryoni	83.1	1e-22
TRINITY_DN14069_c1_g3	APL98292.1	putative DD34D transposase [Bactrocera tryoni]	Bactrocera_tryoni	69.9	5.2e-29
TRINITY_DN14070_c0_g2	NP_671479.1	ZW10 interactor [Rattus norvegicus]	Rattus_norvegicus	100	2.5e-87
TRINITY_DN14071_c1_g1	XP_018785424.1	PREDICTED: ankyrin repeat and BTB/POZ domain-containing protein 2 isoform X2 [Bactrocera latifrons]	Bactrocera_latifrons	98.6	1.4e-76
TRINITY_DN14073_c0_g1	XP_011199670.1	PREDICTED: erythroid differentiation-related factor 1 [Bactrocera dorsalis]	Bactrocera_dorsalis	97.8	8.8e-16
TRINITY_DN14075_c1_g1	APL98292.1	putative DD34D transposase [Bactrocera tryoni]	Bactrocera_tryoni	89.9	1.3e-36
TRINITY_DN14077_c0_g6	XP_018790705.1	PREDICTED: uncharacterized protein LOC108970050 [Bactrocera latifrons]	Bactrocera_latifrons	100	1.8e-37
TRINITY_DN14079_c0_g1	XP_011212289.1	PREDICTED: murinoglobulin-1 [Bactrocera dorsalis]	Bactrocera_dorsalis	94.1	1.4e-56
TRINITY_DN14079_c1_g1	XP_018794777.1	PREDICTED: murinoglobulin-2-like [Bactrocera latifrons]	Bactrocera_latifrons	94.7	4.9e-130
TRINITY_DN14079_c1_g2	XP_018794777.1	PREDICTED: murinoglobulin-2-like [Bactrocera latifrons]	Bactrocera_latifrons	98.6	4.1e-35
TRINITY_DN14081_c0_g1	XP_018804037.1	PREDICTED: probable cytochrome P450 12b2, mitochondrial isoform X1 [Bactrocera latifrons]	Bactrocera_latifrons	90.1	1.3e-38
TRINITY_DN14082_c0_g1	XP_011198229.2	PREDICTED: ATP-binding cassette sub-family G member 5 [Bactrocera dorsalis]	Bactrocera_dorsalis	100	7.4e-51
TRINITY_DN14086_c0_g1	XP_011205191.1	PREDICTED: protein phosphatase 1B isoform X1 [Bactrocera dorsalis]	Bactrocera_dorsalis	100	1.1e-09
TRINITY_DN14087_c2_g1	EDL09486.1	mCG147332 [Mus musculus]	Mus_musculus	84.7	1.7e-22
TRINITY_DN14089_c0_g1	XP_011204239.1	PREDICTED: uncharacterized protein LOC105226845 isoform X1 [Bactrocera dorsalis]	Bactrocera_dorsalis	100	1.5e-63
TRINITY_DN14091_c0_g1	XP_014085588.1	PREDICTED: uncharacterized protein LOC106614389 [Bactrocera oleae]	Bactrocera_oleae	98.1	1.2e-53
TRINITY_DN14094_c0_g3	XP_011205866.1	PREDICTED: spermatogenesis-associated protein 5-like protein 1 [Bactrocera dorsalis]	Bactrocera_dorsalis	98.6	1.5e-34
TRINITY_DN14097_c0_g1	XP_019847900.1	PREDICTED: uncharacterized protein LOC109579944 [Bactrocera dorsalis]	Bactrocera_dorsalis	100	8.9e-29
TRINITY_DN14098_c0_g1	XP_011203543.1	PREDICTED: 39S ribosomal protein L55, mitochondrial [Bactrocera dorsalis]	Bactrocera_dorsalis	100	2.2e-52
TRINITY_DN14100_c1_g1	XP_011178968.1	PREDICTED: sushi, von Willebrand factor type A, EGF and pentraxin domain-containing protein 1 [Zeugodacus cucurbitae]	Zeugodacus_cucurbitae	100	1.9e-42
TRINITY_DN14101_c0_g1	XP_014089142.1	PREDICTED: uncharacterized protein LOC106616785, partial [Bactrocera oleae]	Bactrocera_oleae	87.9	5.1e-24
TRINITY_DN14101_c0_g4	XP_011209215.1	PREDICTED: unconventional myosin-XVIIIa isoform X5 [Bactrocera dorsalis]	Bactrocera_dorsalis	100	1.7e-46
TRINITY_DN14105_c0_g1	XP_018790157.1	PREDICTED: glycerate kinase [Bactrocera latifrons]	Bactrocera_latifrons	94.8	8.1e-44
TRINITY_DN14106_c0_g1	XP_011204216.1	PREDICTED: uncharacterized protein LOC105226832 [Bactrocera dorsalis]	Bactrocera_dorsalis	99.2	4.2e-64
TRINITY_DN14107_c0_g1	XP_018790898.1	PREDICTED: D-aspartate oxidase [Bactrocera latifrons]	Bactrocera_latifrons	97	6.4e-30
TRINITY_DN14108_c0_g1	XP_011204294.1	PREDICTED: transcription elongation factor B polypeptide 1 [Bactrocera dorsalis]	Bactrocera_dorsalis	100	1.3e-60
TRINITY_DN14110_c0_g1	XP_011200721.1	PREDICTED: cystathionine beta-synthase [Bactrocera dorsalis]	Bactrocera_dorsalis	98.4	6.8e-59
TRINITY_DN14111_c0_g1	XP_019844915.1	PREDICTED: LOW QUALITY PROTEIN: uncharacterized protein LOC105223659, partial [Bactrocera dorsalis]	Bactrocera_dorsalis	96.1	2.1e-63
TRINITY_DN14115_c0_g1	XP_018792293.1	PREDICTED: CAD protein [Bactrocera latifrons]	Bactrocera_latifrons	100	1.1e-185
TRINITY_DN14116_c0_g2	XP_019848387.1	PREDICTED: PERQ amino acid-rich with GYF domain-containing protein CG11148-like, partial [Bactrocera dorsalis]	Bactrocera_dorsalis	98.8	8.8e-91
TRINITY_DN14119_c0_g1	XP_014100966.1	PREDICTED: uncharacterized protein LOC106625663 [Bactrocera oleae]	Bactrocera_oleae	98.9	9.5e-44
TRINITY_DN14120_c0_g1	XP_005181557.2	PREDICTED: AP-2 complex subunit sigma [Musca domestica]	Musca_domestica	100	6.1e-76
TRINITY_DN14123_c0_g1	XP_011178393.1	PREDICTED: DNA-directed RNA polymerase II subunit RPB11 [Zeugodacus cucurbitae]	Zeugodacus_cucurbitae	100	2.1e-60
TRINITY_DN14124_c0_g1	XP_011206956.1	PREDICTED: chitinase-like protein Idgf1 [Bactrocera dorsalis]	Bactrocera_dorsalis	98.3	4e-137
TRINITY_DN14125_c0_g1	XP_011185490.1	PREDICTED: uncharacterized protein LOC105214026 [Zeugodacus cucurbitae]	Zeugodacus_cucurbitae	98.6	5e-11
TRINITY_DN14129_c0_g2	XP_011212109.1	PREDICTED: uncharacterized protein LOC105232181 [Bactrocera dorsalis]	Bactrocera_dorsalis	96.3	2.1e-37
TRINITY_DN14129_c0_g3	XP_011212109.1	PREDICTED: uncharacterized protein LOC105232181 [Bactrocera dorsalis]	Bactrocera_dorsalis	95.7	3.7e-46
TRINITY_DN14130_c0_g1	XP_011213154.1	PREDICTED: leucine-rich repeat-containing protein 15-like, partial [Bactrocera dorsalis]	Bactrocera_dorsalis	54.3	8e-34
TRINITY_DN14138_c0_g1	XP_011205616.1	PREDICTED: conserved oligomeric Golgi complex subunit 8 [Bactrocera dorsalis]	Bactrocera_dorsalis	100	1.1e-28
TRINITY_DN14142_c0_g2	NP_001291913.1	target of rapamycin [Bactrocera dorsalis]	Bactrocera_dorsalis	100	4.8e-40
TRINITY_DN14143_c0_g1	XP_011199446.1	PREDICTED: cadherin-23 [Bactrocera dorsalis]	Bactrocera_dorsalis	98.6	2.5e-117
TRINITY_DN14145_c0_g1	NP_524360.2	tropomyosin 1, isoform A [Drosophila melanogaster]	Drosophila_melanogaster	78.5	4e-15
TRINITY_DN14146_c0_g1	XP_004537202.1	40S ribosomal protein S13 [Ceratitis capitata]	Ceratitis_capitata	100	6.4e-75
TRINITY_DN14147_c0_g1	AKI28997.1	odorant binding protein 8a [Bactrocera dorsalis]	Bactrocera_dorsalis	98.7	3.9e-90
TRINITY_DN14148_c0_g1	XP_011201399.1	PREDICTED: cytochrome c oxidase subunit 6C-like [Bactrocera dorsalis]	Bactrocera_dorsalis	100	2.9e-35
TRINITY_DN14150_c0_g1	XP_018792051.1	PREDICTED: formin-J [Bactrocera latifrons]	Bactrocera_latifrons	82.5	3.7e-34
TRINITY_DN14152_c0_g1	XP_018787751.1	PREDICTED: myeloma-overexpressed gene 2 protein homolog isoform X2 [Bactrocera latifrons]	Bactrocera_latifrons	89.1	5.9e-20
TRINITY_DN14154_c0_g1	XP_011200028.1	PREDICTED: putative sodium-dependent multivitamin transporter [Bactrocera dorsalis]	Bactrocera_dorsalis	98.5	8e-66
TRINITY_DN14155_c0_g1	XP_011200670.1	PREDICTED: zinc finger protein hangover [Bactrocera dorsalis]	Bactrocera_dorsalis	95	1.3e-18
TRINITY_DN14155_c0_g2	XP_011200670.1	PREDICTED: zinc finger protein hangover [Bactrocera dorsalis]	Bactrocera_dorsalis	98.9	3.1e-44
TRINITY_DN14159_c0_g1	XP_011204832.1	PREDICTED: HEAT repeat-containing protein 1 homolog [Bactrocera dorsalis]	Bactrocera_dorsalis	99.3	3e-65
TRINITY_DN14163_c0_g1	XP_019844695.1	PREDICTED: LOW QUALITY PROTEIN: uncharacterized protein DDB_G0284459 [Bactrocera dorsalis]	Bactrocera_dorsalis	99.2	2.7e-63
TRINITY_DN14173_c0_g1	XP_011200168.1	PREDICTED: 39S ribosomal protein L46, mitochondrial [Bactrocera dorsalis]	Bactrocera_dorsalis	99.6	1.2e-146
TRINITY_DN14174_c0_g1	XP_011200323.1	PREDICTED: uncharacterized protein LOC105224051 [Bactrocera dorsalis]	Bactrocera_dorsalis	93	1.3e-12
TRINITY_DN14178_c0_g2	XP_011205470.1	PREDICTED: uncharacterized protein LOC105227684 [Bactrocera dorsalis]	Bactrocera_dorsalis	97.1	4.7e-70
TRINITY_DN14180_c0_g1	XP_011211703.1	PREDICTED: LOW QUALITY PROTEIN: DNA polymerase epsilon catalytic subunit A [Bactrocera dorsalis]	Bactrocera_dorsalis	96.8	9e-76
TRINITY_DN14182_c0_g1	XP_011211855.1	PREDICTED: 40S ribosomal protein S12, mitochondrial [Bactrocera dorsalis]	Bactrocera_dorsalis	99.3	5.4e-78
TRINITY_DN14183_c0_g1	XP_011213831.2	PREDICTED: LOW QUALITY PROTEIN: 4-coumarate--CoA ligase 1-like [Bactrocera dorsalis]	Bactrocera_dorsalis	95.2	1.3e-37
TRINITY_DN14188_c0_g1	XP_011213478.1	PREDICTED: uncharacterized protein LOC105233190 isoform X1 [Bactrocera dorsalis]	Bactrocera_dorsalis	98.7	2.4e-121
TRINITY_DN1418_c0_g1	AAH28833.1	Hadh protein, partial [Mus musculus]	Mus_musculus	100	6.5e-34
TRINITY_DN14190_c0_g1	XP_019847664.1	PREDICTED: phospholipase A1 2 [Bactrocera dorsalis]	Bactrocera_dorsalis	99	1.1e-46
TRINITY_DN14191_c0_g1	XP_018804781.1	PREDICTED: splicing factor, arginine/serine-rich 15 isoform X1 [Bactrocera latifrons]	Bactrocera_latifrons	71.4	1.3e-30
TRINITY_DN14192_c0_g1	XP_011206142.1	PREDICTED: uncharacterized protein LOC105228153 isoform X1 [Bactrocera dorsalis]	Bactrocera_dorsalis	99.2	1.8e-68
TRINITY_DN14192_c0_g2	XP_011206143.1	PREDICTED: uncharacterized protein LOC105228153 isoform X2 [Bactrocera dorsalis]	Bactrocera_dorsalis	100	8.2e-66
TRINITY_DN14194_c0_g1	XP_026483030.1	zinc finger MYM-type protein 1-like [Ctenocephalides felis]	Ctenocephalides_felis	85.2	2.8e-29
TRINITY_DN14195_c0_g1	XP_011200525.1	PREDICTED: uncharacterized protein LOC105224214 [Bactrocera dorsalis]	Bactrocera_dorsalis	96.1	1.1e-33
TRINITY_DN14197_c0_g1	XP_018797474.1	PREDICTED: elastin [Bactrocera latifrons]	Bactrocera_latifrons	96.8	1.8e-08
TRINITY_DN14202_c0_g1	XP_011212054.2	PREDICTED: LOW QUALITY PROTEIN: vanin-like protein 1 [Bactrocera dorsalis]	Bactrocera_dorsalis	96.4	6.5e-37
TRINITY_DN14203_c0_g1	XP_011200722.1	PREDICTED: dolichyl-diphosphooligosaccharide--protein glycosyltransferase subunit STT3A [Bactrocera dorsalis]	Bactrocera_dorsalis	100	8e-21
TRINITY_DN14208_c0_g1	XP_011207313.1	PREDICTED: protein FAM136A [Bactrocera dorsalis]	Bactrocera_dorsalis	100	8.3e-69
TRINITY_DN14210_c0_g1	XP_011213739.1	PREDICTED: neprilysin-11 [Bactrocera dorsalis]	Bactrocera_dorsalis	97.8	5.1e-46
TRINITY_DN14211_c0_g1	XP_011198238.1	PREDICTED: synaptosomal-associated protein 25 [Bactrocera dorsalis]	Bactrocera_dorsalis	100	1.9e-114
TRINITY_DN14216_c0_g2	XP_018790305.1	PREDICTED: uncharacterized protein LOC108969822 [Bactrocera latifrons]	Bactrocera_latifrons	97.4	2e-123
TRINITY_DN14219_c0_g3	XP_018800147.1	PREDICTED: mucin-17 isoform X1 [Bactrocera latifrons]	Bactrocera_latifrons	86.5	1.3e-25
TRINITY_DN14220_c0_g1	XP_011212860.1	PREDICTED: larval cuticle protein 8-like [Bactrocera dorsalis]	Bactrocera_dorsalis	100	4e-53
TRINITY_DN14222_c0_g1	XP_011200373.1	PREDICTED: chromosome-associated kinesin KIF4A isoform X2 [Bactrocera dorsalis]	Bactrocera_dorsalis	97	2.4e-43
TRINITY_DN14223_c0_g1	XP_011196475.1	PREDICTED: uncharacterized protein C16orf52 homolog A [Zeugodacus cucurbitae]	Zeugodacus_cucurbitae	100	9.2e-91
TRINITY_DN14226_c0_g1	XP_019848528.1	PREDICTED: leucine--tRNA ligase, cytoplasmic [Bactrocera dorsalis]	Bactrocera_dorsalis	98.7	3e-80
TRINITY_DN14227_c0_g1	XP_018801047.1	PREDICTED: major facilitator superfamily domain-containing protein 6-like protein A isoform X1 [Bactrocera latifrons]	Bactrocera_latifrons	92.2	4.4e-27
TRINITY_DN14231_c0_g1	AAH89817.1	Fth1 protein, partial [Rattus norvegicus]	Rattus_norvegicus	97.4	5.8e-127
TRINITY_DN14236_c0_g1	XP_011208638.2	PREDICTED: TELO2-interacting protein 1 homolog [Bactrocera dorsalis]	Bactrocera_dorsalis	98.3	2.2e-92
TRINITY_DN14236_c0_g2	XP_011208638.2	PREDICTED: TELO2-interacting protein 1 homolog [Bactrocera dorsalis]	Bactrocera_dorsalis	100	1.5e-35
TRINITY_DN14237_c0_g1	XP_018784934.1	PREDICTED: uncharacterized protein LOC108966469 isoform X1 [Bactrocera latifrons]	Bactrocera_latifrons	81.7	9.5e-34
TRINITY_DN14241_c0_g1	XP_018791290.1	PREDICTED: uncharacterized protein LOC108970406 [Bactrocera latifrons]	Bactrocera_latifrons	86.7	7.4e-37
TRINITY_DN14241_c0_g2	XP_018791290.1	PREDICTED: uncharacterized protein LOC108970406 [Bactrocera latifrons]	Bactrocera_latifrons	70.5	1.8e-41
TRINITY_DN14244_c0_g1	XP_011211588.1	PREDICTED: phosphate-regulating neutral endopeptidase-like [Bactrocera dorsalis]	Bactrocera_dorsalis	96.4	2.9e-121
TRINITY_DN14247_c0_g1	XP_011205149.1	PREDICTED: 5-hydroxyisourate hydrolase [Bactrocera dorsalis]	Bactrocera_dorsalis	97.6	9.3e-66
TRINITY_DN14249_c0_g1	XP_011208815.1	PREDICTED: uncharacterized protein LOC105229975 [Bactrocera dorsalis]	Bactrocera_dorsalis	90.8	8e-53
TRINITY_DN14250_c0_g1	XP_011208769.1	PREDICTED: ragulator complex protein LAMTOR2 homolog [Bactrocera dorsalis]	Bactrocera_dorsalis	100	2.5e-62
TRINITY_DN14251_c0_g1	XP_011212993.1	PREDICTED: neprilysin-11 [Bactrocera dorsalis]	Bactrocera_dorsalis	100	3.8e-36
TRINITY_DN14252_c0_g1	XP_011186959.1	PREDICTED: serine proteinase stubble [Zeugodacus cucurbitae]	Zeugodacus_cucurbitae	100	8.7e-45
TRINITY_DN14253_c0_g1	XP_011204002.1	PREDICTED: putative fatty acyl-CoA reductase CG8303 [Bactrocera dorsalis]	Bactrocera_dorsalis	100	3.4e-08
TRINITY_DN14257_c2_g1	XP_004518679.1	cationic amino acid transporter 2 isoform X1 [Ceratitis capitata]	Ceratitis_capitata	100	8.4e-30
TRINITY_DN14260_c0_g1	XP_011203897.1	PREDICTED: afadin isoform X1 [Bactrocera dorsalis]	Bactrocera_dorsalis	99.8	4.3e-233
TRINITY_DN14264_c0_g1	XP_011203409.2	PREDICTED: valine--tRNA ligase [Bactrocera dorsalis]	Bactrocera_dorsalis	100	4.7e-65
TRINITY_DN14266_c0_g1	XP_012566109.1	PREDICTED: uncharacterized protein LOC105850169 [Hydra vulgaris]	Hydra_vulgaris	65.3	1.4e-32
TRINITY_DN14266_c1_g5	XP_012557264.1	PREDICTED: uncharacterized protein LOC100213664 [Hydra vulgaris]	Hydra_vulgaris	43	1.1e-10
TRINITY_DN14269_c0_g2	XP_018789590.1	PREDICTED: uncharacterized protein KIAA1109 isoform X7 [Bactrocera latifrons]	Bactrocera_latifrons	100	1.1e-38
TRINITY_DN14274_c0_g1	AMS38360.1	hypothetical protein [Bactrocera tryoni]	Bactrocera_tryoni	83.8	4.9e-06
TRINITY_DN14275_c0_g1	BAB23804.1	unnamed protein product [Mus musculus]	Mus_musculus	100	8.2e-160
TRINITY_DN14277_c0_g2	XP_011192216.1	PREDICTED: proto-oncogene tyrosine-protein kinase receptor Ret [Zeugodacus cucurbitae]	Zeugodacus_cucurbitae	100	4.1e-44
TRINITY_DN14281_c0_g1	XP_018792293.1	PREDICTED: CAD protein [Bactrocera latifrons]	Bactrocera_latifrons	98.8	9.7e-38
TRINITY_DN14281_c0_g2	XP_011199797.1	PREDICTED: LOW QUALITY PROTEIN: CAD protein [Bactrocera dorsalis]	Bactrocera_dorsalis	99.3	7.3e-84
TRINITY_DN14282_c0_g1	XP_011214318.1	PREDICTED: uncharacterized protein LOC105233844 [Bactrocera dorsalis]	Bactrocera_dorsalis	100	6.5e-35
TRINITY_DN14283_c0_g1	AMS38361.1	hypothetical protein [Bactrocera tryoni]	Bactrocera_tryoni	94.1	5.5e-40
TRINITY_DN14283_c0_g2	AMS38360.1	hypothetical protein [Bactrocera tryoni]	Bactrocera_tryoni	94.4	5e-35
TRINITY_DN14284_c0_g1	XP_011212103.1	PREDICTED: LOW QUALITY PROTEIN: bifunctional lysine-specific demethylase and histidyl-hydroxylase NO66 [Bactrocera dorsalis]	Bactrocera_dorsalis	98.8	1.1e-44
TRINITY_DN14285_c0_g1	XP_011199240.1	PREDICTED: sterile alpha and TIR motif-containing protein 1 isoform X1 [Bactrocera dorsalis]	Bactrocera_dorsalis	94.3	1e-18
TRINITY_DN14286_c0_g1	AGN32394.1	heat shock protein 70 [Bactrocera correcta]	Bactrocera_correcta	100	4.6e-09
TRINITY_DN14286_c0_g2	ADQ12986.1	heat shock protein 70 BD2 [Bactrocera dorsalis]	Bactrocera_dorsalis	100	4.6e-30
TRINITY_DN14292_c0_g1	XP_011201012.2	PREDICTED: LOW QUALITY PROTEIN: endoplasmic reticulum metallopeptidase 1 [Bactrocera dorsalis]	Bactrocera_dorsalis	96	2.6e-82
TRINITY_DN14293_c0_g1	XP_018796576.1	PREDICTED: uncharacterized protein LOC108973641 [Bactrocera latifrons]	Bactrocera_latifrons	54.9	3.6e-37
TRINITY_DN14295_c0_g1	XP_011203407.1	PREDICTED: rab proteins geranylgeranyltransferase component A [Bactrocera dorsalis]	Bactrocera_dorsalis	100	4.9e-49
TRINITY_DN14299_c0_g1	XP_019847684.1	PREDICTED: uncharacterized protein LOC105231368 [Bactrocera dorsalis]	Bactrocera_dorsalis	90.8	2.3e-30
TRINITY_DN14300_c0_g1	XP_011197497.1	PREDICTED: uncharacterized protein LOC105222029 [Bactrocera dorsalis]	Bactrocera_dorsalis	100	5.3e-121
TRINITY_DN14302_c0_g1	XP_312294.4	AGAP002632-PA [Anopheles gambiae str. PEST]	Anopheles_gambiae	51.7	8.8e-11
TRINITY_DN14306_c0_g1	XP_011198833.1	PREDICTED: nuclear nucleic acid-binding protein C1D [Bactrocera dorsalis]	Bactrocera_dorsalis	98	2.2e-77
TRINITY_DN14310_c0_g1	EDM08292.1	calmodulin 3, isoform CRA_a [Rattus norvegicus]	Rattus_norvegicus	100	4.6e-47
TRINITY_DN14311_c0_g1	XP_018801477.1	PREDICTED: RNA polymerase II-associated protein 1 [Bactrocera latifrons]	Bactrocera_latifrons	95.9	8.8e-35
TRINITY_DN14311_c1_g1	XP_018801477.1	PREDICTED: RNA polymerase II-associated protein 1 [Bactrocera latifrons]	Bactrocera_latifrons	97	4e-26
TRINITY_DN14315_c0_g1	XP_014092039.1	PREDICTED: uncharacterized protein LOC106618712 [Bactrocera oleae]	Bactrocera_oleae	100	1.3e-88
TRINITY_DN14316_c0_g1	XP_011210630.1	PREDICTED: CD109 antigen [Bactrocera dorsalis]	Bactrocera_dorsalis	98.1	2.8e-53
TRINITY_DN14320_c1_g1	XP_011211195.1	PREDICTED: mucin-4 isoform X1 [Bactrocera dorsalis]	Bactrocera_dorsalis	92.2	6.9e-33
TRINITY_DN14320_c2_g2	XP_011202561.1	PREDICTED: phenoloxidase 2-like [Bactrocera dorsalis]	Bactrocera_dorsalis	100	7.8e-23
TRINITY_DN14320_c2_g3	XP_011202561.1	PREDICTED: phenoloxidase 2-like [Bactrocera dorsalis]	Bactrocera_dorsalis	100	8e-23
TRINITY_DN14321_c0_g1	AEW66914.1	protein disulfide isomerase [Bactrocera dorsalis]	Bactrocera_dorsalis	64.4	2.2e-37
TRINITY_DN14325_c0_g1	XP_017456337.1	PREDICTED: Golli-Mbp isoform X5 [Rattus norvegicus]	Rattus_norvegicus	100	2.8e-73
TRINITY_DN14326_c0_g2	NP_071551.2	glycerol-3-phosphate dehydrogenase [NAD(+)], cytoplasmic [Rattus norvegicus]	Rattus_norvegicus	100	2.3e-42
TRINITY_DN14326_c0_g3	NP_034401.1	glycerol-3-phosphate dehydrogenase [NAD(+)], cytoplasmic [Mus musculus]	Mus_musculus	100	4.8e-199
TRINITY_DN14328_c0_g5	XP_017474404.1	PREDICTED: histone acetyltransferase p300-like isoform X1 [Rhagoletis zephyria]	Rhagoletis_zephyria	91	7.4e-20
TRINITY_DN14328_c0_g6	XP_018791309.1	PREDICTED: homeotic protein deformed [Bactrocera latifrons]	Bactrocera_latifrons	94.2	2.8e-20
TRINITY_DN14329_c0_g1	XP_011189597.1	PREDICTED: histone deacetylase complex subunit SAP18 [Zeugodacus cucurbitae]	Zeugodacus_cucurbitae	100	3.3e-84
TRINITY_DN14332_c0_g2	XP_011203862.1	PREDICTED: uncharacterized protein LOC105226593 [Bactrocera dorsalis]	Bactrocera_dorsalis	95.8	3.5e-28
TRINITY_DN14333_c0_g1	XP_011213739.1	PREDICTED: neprilysin-11 [Bactrocera dorsalis]	Bactrocera_dorsalis	92.9	3.4e-42
TRINITY_DN14335_c0_g1	XP_011207329.1	PREDICTED: TM2 domain-containing protein CG10795 [Bactrocera dorsalis]	Bactrocera_dorsalis	100	4.3e-102
TRINITY_DN14336_c0_g1	XP_019846616.1	PREDICTED: myrosinase 1-like [Bactrocera dorsalis]	Bactrocera_dorsalis	90.2	2.8e-21
TRINITY_DN14336_c0_g2	XP_014085955.1	PREDICTED: myrosinase 1-like [Bactrocera oleae]	Bactrocera_oleae	91.1	7.7e-15
TRINITY_DN14338_c2_g1	XP_018791514.1	PREDICTED: partner of bursicon [Bactrocera latifrons]	Bactrocera_latifrons	100	7.5e-87
TRINITY_DN14342_c0_g1	XP_011204446.1	PREDICTED: tRNA (guanine(37)-N1)-methyltransferase [Bactrocera dorsalis]	Bactrocera_dorsalis	96.6	3.4e-20
TRINITY_DN14346_c0_g1	XP_011200664.1	PREDICTED: alpha-(1,3)-fucosyltransferase C-like [Bactrocera dorsalis]	Bactrocera_dorsalis	92.5	2.3e-64
TRINITY_DN14349_c0_g1	XP_011212369.1	PREDICTED: proteoglycan 4-like [Bactrocera dorsalis]	Bactrocera_dorsalis	96	5.5e-61
TRINITY_DN14350_c0_g2	XP_011186577.1	PREDICTED: uncharacterized protein LOC105214705 [Zeugodacus cucurbitae]	Zeugodacus_cucurbitae	100	2.6e-28
TRINITY_DN14350_c0_g3	XP_011213999.1	PREDICTED: uncharacterized protein LOC105233580 [Bactrocera dorsalis]	Bactrocera_dorsalis	100	4.4e-38
TRINITY_DN14351_c1_g2	XP_011198758.1	PREDICTED: serine protease inhibitor 42Dd isoform X1 [Bactrocera dorsalis]	Bactrocera_dorsalis	95.6	1.3e-49
TRINITY_DN14353_c0_g1	XP_018797033.1	PREDICTED: rab proteins geranylgeranyltransferase component A [Bactrocera latifrons]	Bactrocera_latifrons	89.7	1.2e-17
TRINITY_DN14354_c0_g1	XP_011211833.1	PREDICTED: mucin-5AC isoform X1 [Bactrocera dorsalis]	Bactrocera_dorsalis	91.7	3.1e-12
TRINITY_DN14359_c0_g1	XP_019845815.1	PREDICTED: mucin-5AC [Bactrocera dorsalis]	Bactrocera_dorsalis	92.2	2.5e-21
TRINITY_DN14361_c0_g1	XP_011212264.1	PREDICTED: LOW QUALITY PROTEIN: lysosomal alpha-mannosidase [Bactrocera dorsalis]	Bactrocera_dorsalis	98.5	3.9e-29
TRINITY_DN14367_c0_g1	XP_018784261.1	PREDICTED: uncharacterized protein LOC108966015 [Bactrocera latifrons]	Bactrocera_latifrons	81.2	4.4e-66
TRINITY_DN14372_c0_g1	XP_011212295.1	PREDICTED: tiggrin [Bactrocera dorsalis]	Bactrocera_dorsalis	99	5.6e-100
TRINITY_DN14374_c0_g1	XP_011207447.1	PREDICTED: immediate early response 3-interacting protein 1 [Bactrocera dorsalis]	Bactrocera_dorsalis	100	1.6e-27
TRINITY_DN14374_c0_g2	XP_011207446.1	PREDICTED: biogenesis of lysosome-related organelles complex 1 subunit 2 [Bactrocera dorsalis]	Bactrocera_dorsalis	98.7	3.1e-57
TRINITY_DN14375_c0_g3	XP_011209561.2	PREDICTED: LOW QUALITY PROTEIN: protocadherin-15 [Bactrocera dorsalis]	Bactrocera_dorsalis	100	7.2e-31
TRINITY_DN14375_c0_g4	XP_011209561.2	PREDICTED: LOW QUALITY PROTEIN: protocadherin-15 [Bactrocera dorsalis]	Bactrocera_dorsalis	100	1.6e-47
TRINITY_DN14378_c0_g1	XP_011200322.2	PREDICTED: LOW QUALITY PROTEIN: cytochrome P450 6a22-like [Bactrocera dorsalis]	Bactrocera_dorsalis	96.2	4.4e-125
TRINITY_DN14378_c0_g2	XP_019845060.1	PREDICTED: probable cytochrome P450 6a13 [Bactrocera dorsalis]	Bactrocera_dorsalis	99	2.1e-47
TRINITY_DN14382_c0_g1	XP_011204044.1	PREDICTED: probable prefoldin subunit 5 [Bactrocera dorsalis]	Bactrocera_dorsalis	100	1.1e-78
TRINITY_DN14383_c0_g1	NP_034113.1	cathepsin D precursor [Mus musculus]	Mus_musculus	100	7.8e-241
TRINITY_DN14386_c0_g1	XP_011212061.1	PREDICTED: LIM domain kinase 1 [Bactrocera dorsalis]	Bactrocera_dorsalis	98.8	2.3e-39
TRINITY_DN14386_c0_g3	XP_014093108.1	PREDICTED: LIM domain kinase 1 isoform X2 [Bactrocera oleae]	Bactrocera_oleae	100	3.9e-39
TRINITY_DN14389_c0_g1	XP_014086516.1	PREDICTED: exosome complex component RRP40 [Bactrocera oleae]	Bactrocera_oleae	98.7	3.7e-126
TRINITY_DN14392_c0_g1	XP_011212051.1	PREDICTED: tRNA (cytosine(34)-C(5))-methyltransferase [Bactrocera dorsalis]	Bactrocera_dorsalis	100	5e-35
TRINITY_DN14393_c0_g1	XP_011205472.1	PREDICTED: nose resistant to fluoxetine protein 6 [Bactrocera dorsalis]	Bactrocera_dorsalis	98.7	1.3e-33
TRINITY_DN14393_c0_g2	XP_011205472.1	PREDICTED: nose resistant to fluoxetine protein 6 [Bactrocera dorsalis]	Bactrocera_dorsalis	97.2	9e-190
TRINITY_DN14394_c0_g1	XP_011199157.1	PREDICTED: tctex1 domain-containing protein 2 [Bactrocera dorsalis]	Bactrocera_dorsalis	100	3.4e-84
TRINITY_DN14395_c0_g1	XP_018787165.1	PREDICTED: alpha-methyldopa hypersensitive protein-like [Bactrocera latifrons]	Bactrocera_latifrons	95.6	3.9e-58
TRINITY_DN14399_c0_g1	XP_018785650.1	PREDICTED: serine protease snake-like [Bactrocera latifrons]	Bactrocera_latifrons	76	3.9e-20
TRINITY_DN14401_c0_g1	XP_011207113.2	PREDICTED: uncharacterized protein LOC105228829 [Bactrocera dorsalis]	Bactrocera_dorsalis	85.9	1.9e-42
TRINITY_DN14403_c0_g1	XP_011197804.1	PREDICTED: putative RNA polymerase II subunit B1 CTD phosphatase RPAP2 homolog [Bactrocera dorsalis]	Bactrocera_dorsalis	96.5	7.7e-72
TRINITY_DN14404_c0_g1	NP_620183.2	apolipoprotein E precursor [Rattus norvegicus]	Rattus_norvegicus	100	4.2e-74
TRINITY_DN14406_c0_g1	XP_014095794.1	PREDICTED: mucin-5AC [Bactrocera oleae]	Bactrocera_oleae	88.2	3.1e-11
TRINITY_DN14410_c0_g1	AAH52339.1	Rpl7a protein, partial [Mus musculus]	Mus_musculus	99.6	4.3e-143
TRINITY_DN14413_c0_g1	XP_011209401.1	PREDICTED: glutaredoxin-related protein 5, mitochondrial [Bactrocera dorsalis]	Bactrocera_dorsalis	98.2	1.1e-88
TRINITY_DN14414_c0_g1	XP_018799971.1	PREDICTED: tubulin beta chain isoform X2 [Bactrocera latifrons]	Bactrocera_latifrons	98.4	1e-29
TRINITY_DN14415_c0_g2	XP_014087311.1	PREDICTED: U2 small nuclear ribonucleoprotein auxiliary factor 35 kDa subunit-related protein 1 [Bactrocera oleae]	Bactrocera_oleae	92.4	7.9e-53
TRINITY_DN14416_c0_g1	XP_011201469.1	PREDICTED: uncharacterized protein LOC105224916 [Bactrocera dorsalis]	Bactrocera_dorsalis	99.2	6.3e-65
TRINITY_DN14418_c0_g3	XP_014085574.1	PREDICTED: low-density lipoprotein receptor-related protein 2 [Bactrocera oleae]	Bactrocera_oleae	100	2.3e-48
TRINITY_DN14418_c0_g5	XP_018803490.1	PREDICTED: low-density lipoprotein receptor-related protein 2 isoform X1 [Bactrocera latifrons]	Bactrocera_latifrons	100	4.3e-47
TRINITY_DN14418_c0_g6	SPP86847.1	blast:Low-density lipoprotein receptor-related protein 2 [Drosophila guanche]	Drosophila_guanche	95.9	4.3e-48
TRINITY_DN14423_c0_g1	XP_011211232.1	PREDICTED: protein KRTCAP2 homolog [Bactrocera dorsalis]	Bactrocera_dorsalis	100	1.3e-72
TRINITY_DN14427_c0_g1	XP_018793037.1	PREDICTED: alpha-aminoadipic semialdehyde synthase, mitochondrial [Bactrocera latifrons]	Bactrocera_latifrons	100	1.2e-86
TRINITY_DN14430_c0_g1	XP_011208481.1	PREDICTED: alanine--glyoxylate aminotransferase 2-like [Bactrocera dorsalis]	Bactrocera_dorsalis	100	5.6e-20
TRINITY_DN14431_c0_g1	XP_011201428.1	PREDICTED: isovaleryl-CoA dehydrogenase, mitochondrial [Bactrocera dorsalis]	Bactrocera_dorsalis	100	1.5e-50
TRINITY_DN14431_c0_g2	XP_011201428.1	PREDICTED: isovaleryl-CoA dehydrogenase, mitochondrial [Bactrocera dorsalis]	Bactrocera_dorsalis	100	4.5e-56
TRINITY_DN14432_c0_g1	XP_018786020.1	PREDICTED: uncharacterized protein LOC108967194 [Bactrocera latifrons]	Bactrocera_latifrons	88.5	1.7e-60
TRINITY_DN14433_c0_g1	XP_011207062.1	PREDICTED: uncharacterized protein LOC105228788 [Bactrocera dorsalis]	Bactrocera_dorsalis	79.7	8.6e-34
TRINITY_DN14434_c0_g2	XP_014103407.1	PREDICTED: protein twist [Bactrocera oleae]	Bactrocera_oleae	77.4	1.3e-25
TRINITY_DN14437_c0_g1	XP_011207613.1	PREDICTED: alpha-aminoadipic semialdehyde synthase, mitochondrial [Bactrocera dorsalis]	Bactrocera_dorsalis	100	4.1e-70
TRINITY_DN14439_c0_g1	XP_018790541.1	PREDICTED: uncharacterized protein LOC108969947 isoform X1 [Bactrocera latifrons]	Bactrocera_latifrons	99.4	1.7e-85
TRINITY_DN14440_c0_g1	XP_012161643.1	uncharacterized protein LOC101454119 isoform X5 [Ceratitis capitata]	Ceratitis_capitata	81.4	1.8e-07
TRINITY_DN14441_c0_g1	XP_011197702.1	PREDICTED: secretory carrier-associated membrane protein 1 [Bactrocera dorsalis]	Bactrocera_dorsalis	100	2.1e-143
TRINITY_DN14445_c0_g1	XP_018805010.1	PREDICTED: cuticular protein 47Eg-like [Bactrocera latifrons]	Bactrocera_latifrons	97.3	2.3e-54
TRINITY_DN14446_c0_g1	XP_011214077.1	PREDICTED: collagen alpha-1(V) chain-like [Bactrocera dorsalis]	Bactrocera_dorsalis	87.3	2e-101
TRINITY_DN14447_c0_g1	P00787.2	RecName: Full=Cathepsin B; AltName: Full=Cathepsin B1; AltName: Full=RSG-2; Contains: RecName: Full=Cathepsin B light chain; Contains: RecName: Full=Cathepsin B heavy chain; Flags: Precursor	Rattus_norvegicus	100	1.5e-49
TRINITY_DN14447_c0_g3	XP_021040789.1	small EDRK-rich factor 2 isoform X1 [Mus caroli]	Mus_caroli	100	2e-47
TRINITY_DN14448_c0_g1	XP_011210167.1	PREDICTED: C-Myc-binding protein homolog [Bactrocera dorsalis]	Bactrocera_dorsalis	99.4	4e-90
TRINITY_DN14449_c0_g1	XP_018805022.1	PREDICTED: ryncolin-4-like [Bactrocera latifrons]	Bactrocera_latifrons	85.4	2.3e-69
TRINITY_DN14452_c0_g1	XP_011207331.1	PREDICTED: probable N-acetyltransferase san [Bactrocera dorsalis]	Bactrocera_dorsalis	99.5	1.3e-88
TRINITY_DN14453_c0_g1	NP_058769.4	glutamine synthetase [Rattus norvegicus]	Rattus_norvegicus	100	4.5e-117
TRINITY_DN14453_c0_g4	AAH61559.1	Glul protein [Rattus norvegicus]	Rattus_norvegicus	100	4.1e-100
TRINITY_DN14454_c0_g1	XP_019846310.1	PREDICTED: uncharacterized protein LOC105227463 [Bactrocera dorsalis]	Bactrocera_dorsalis	100	1.1e-34
TRINITY_DN14456_c0_g2	XP_014098257.1	PREDICTED: zinc finger protein 2-like [Bactrocera oleae]	Bactrocera_oleae	91.4	1.9e-25
TRINITY_DN14456_c0_g3	XP_018791500.1	PREDICTED: zinc finger protein 681 [Bactrocera latifrons]	Bactrocera_latifrons	67.9	5.6e-19
TRINITY_DN14457_c0_g1	XP_011211188.1	PREDICTED: dihydrofolate reductase-like [Bactrocera dorsalis]	Bactrocera_dorsalis	98.7	5.9e-86
TRINITY_DN14458_c0_g1	XP_011208912.1	PREDICTED: homeotic protein labial [Bactrocera dorsalis]	Bactrocera_dorsalis	92.5	1.5e-40
TRINITY_DN14460_c0_g1	XP_018791776.1	PREDICTED: uncharacterized protein LOC108970708 [Bactrocera latifrons]	Bactrocera_latifrons	95.1	2.4e-25
TRINITY_DN14461_c0_g2	XP_011211427.1	PREDICTED: ectopic P granules protein 5 homolog isoform X1 [Bactrocera dorsalis]	Bactrocera_dorsalis	98.9	8e-43
TRINITY_DN14465_c0_g1	XP_011203308.2	PREDICTED: uncharacterized protein LOC105226188, partial [Bactrocera dorsalis]	Bactrocera_dorsalis	98.8	5e-42
TRINITY_DN14469_c0_g2	XP_018785778.1	PREDICTED: putative mediator of RNA polymerase II transcription subunit 26 [Bactrocera latifrons]	Bactrocera_latifrons	89	1.2e-65
TRINITY_DN14472_c0_g1	XP_011201532.1	PREDICTED: synaptic vesicle glycoprotein 2B [Bactrocera dorsalis]	Bactrocera_dorsalis	98	5.4e-19
TRINITY_DN14473_c0_g1	XP_018803706.1	PREDICTED: 39S ribosomal protein L44, mitochondrial [Bactrocera latifrons]	Bactrocera_latifrons	96.9	1.8e-178
TRINITY_DN14479_c0_g1	XP_018792032.1	PREDICTED: uncharacterized protein LOC108970835 [Bactrocera latifrons]	Bactrocera_latifrons	88.1	1.9e-162
TRINITY_DN14480_c0_g1	XP_018793170.1	PREDICTED: peritrophin-48-like [Bactrocera latifrons]	Bactrocera_latifrons	91.1	2.9e-133
TRINITY_DN14483_c0_g1	XP_017486083.1	PREDICTED: uncharacterized protein LOC108374611 [Rhagoletis zephyria]	Rhagoletis_zephyria	89.4	1.8e-48
TRINITY_DN14483_c0_g3	XP_018790705.1	PREDICTED: uncharacterized protein LOC108970050 [Bactrocera latifrons]	Bactrocera_latifrons	100	1.2e-46
TRINITY_DN14483_c0_g6	XP_019847606.1	PREDICTED: LOW QUALITY PROTEIN: uncharacterized protein LOC105231247 [Bactrocera dorsalis]	Bactrocera_dorsalis	100	3e-41
TRINITY_DN14484_c0_g1	XP_018785626.1	PREDICTED: vacuolar-sorting protein SNF8 [Bactrocera latifrons]	Bactrocera_latifrons	95.7	1.7e-149
TRINITY_DN14485_c0_g1	XP_011199901.1	PREDICTED: uncharacterized protein LOC105223768 [Bactrocera dorsalis]	Bactrocera_dorsalis	58.6	2.9e-16
TRINITY_DN14486_c0_g1	XP_011213665.1	PREDICTED: 40S ribosomal protein S10b [Bactrocera dorsalis]	Bactrocera_dorsalis	100	3.9e-85
TRINITY_DN14487_c0_g1	XP_011210059.1	PREDICTED: mucin-5AC [Bactrocera dorsalis]	Bactrocera_dorsalis	89.1	3.7e-38
TRINITY_DN14488_c0_g1	XP_011206953.1	PREDICTED: chitinase-like protein Idgf3 [Bactrocera dorsalis]	Bactrocera_dorsalis	99.2	1.4e-65
TRINITY_DN14488_c0_g2	XP_011206953.1	PREDICTED: chitinase-like protein Idgf3 [Bactrocera dorsalis]	Bactrocera_dorsalis	100	8.7e-35
TRINITY_DN14490_c0_g1	XP_011211509.1	PREDICTED: prolyl 4-hydroxylase subunit alpha-1 [Bactrocera dorsalis]	Bactrocera_dorsalis	100	2.8e-112
TRINITY_DN14492_c0_g2	XP_011212725.1	PREDICTED: spermine oxidase [Bactrocera dorsalis]	Bactrocera_dorsalis	92.9	1.5e-186
TRINITY_DN14493_c0_g1	XP_011207251.2	PREDICTED: LOW QUALITY PROTEIN: protein rigor mortis [Bactrocera dorsalis]	Bactrocera_dorsalis	97.1	4.4e-46
TRINITY_DN14494_c1_g3	XP_017469305.1	PREDICTED: uncharacterized protein LOC108361243 isoform X1 [Rhagoletis zephyria]	Rhagoletis_zephyria	48.1	8.9e-09
TRINITY_DN14494_c2_g3	XP_018801942.1	PREDICTED: cholesterol 7-desaturase [Bactrocera latifrons]	Bactrocera_latifrons	64.9	6.6e-10
TRINITY_DN14496_c0_g1	XP_011214276.1	PREDICTED: glycine-rich RNA-binding protein 2-like [Bactrocera dorsalis]	Bactrocera_dorsalis	97.6	2.2e-33
TRINITY_DN14496_c0_g2	XP_011214276.1	PREDICTED: glycine-rich RNA-binding protein 2-like [Bactrocera dorsalis]	Bactrocera_dorsalis	76.2	5.7e-22
TRINITY_DN14497_c0_g1	XP_011213765.1	PREDICTED: uncharacterized protein LOC105233387 [Bactrocera dorsalis]	Bactrocera_dorsalis	98.1	4.3e-54
TRINITY_DN14500_c0_g1	XP_011201547.1	PREDICTED: uncharacterized protein LOC105224970 [Bactrocera dorsalis]	Bactrocera_dorsalis	97	3.2e-49
TRINITY_DN14500_c1_g1	XP_011201546.1	PREDICTED: 26S proteasome non-ATPase regulatory subunit 8 [Bactrocera dorsalis]	Bactrocera_dorsalis	98.9	1.6e-143
TRINITY_DN14501_c0_g1	XP_011203390.1	PREDICTED: probable histone-lysine N-methyltransferase set-23 [Bactrocera dorsalis]	Bactrocera_dorsalis	99.6	2.1e-165
TRINITY_DN14502_c0_g1	XP_011205525.1	PREDICTED: lysyl oxidase homolog 2B [Bactrocera dorsalis]	Bactrocera_dorsalis	100	2.3e-57
TRINITY_DN14506_c0_g1	NP_079683.2	cytochrome b-c1 complex subunit 1, mitochondrial precursor [Mus musculus]	Mus_musculus	100	3e-269
TRINITY_DN14511_c0_g1	XP_011207275.1	PREDICTED: uncharacterized protein Ygd6 isoform X1 [Bactrocera dorsalis]	Bactrocera_dorsalis	100	4.3e-09
TRINITY_DN14512_c0_g1	XP_014099137.1	PREDICTED: protein lava lamp [Bactrocera oleae]	Bactrocera_oleae	91.7	3e-19
TRINITY_DN14513_c0_g1	XP_011202695.1	PREDICTED: uncharacterized protein LOC105225776 [Bactrocera dorsalis]	Bactrocera_dorsalis	98.2	1.7e-25
TRINITY_DN14513_c0_g2	XP_011202695.1	PREDICTED: uncharacterized protein LOC105225776 [Bactrocera dorsalis]	Bactrocera_dorsalis	98.6	2.3e-123
TRINITY_DN14513_c0_g3	XP_011182587.1	PREDICTED: trafficking protein particle complex subunit 6B [Zeugodacus cucurbitae]	Zeugodacus_cucurbitae	100	9.9e-85
TRINITY_DN14514_c0_g1	XP_014091766.1	PREDICTED: probable trafficking protein particle complex subunit 2 [Bactrocera oleae]	Bactrocera_oleae	99.3	4.3e-75
TRINITY_DN14515_c0_g1	XP_018792565.1	PREDICTED: protein CTLA-2-alpha [Bactrocera latifrons]	Bactrocera_latifrons	96.6	1.4e-60
TRINITY_DN14516_c0_g1	XP_011199026.1	PREDICTED: membrane magnesium transporter 1 [Bactrocera dorsalis]	Bactrocera_dorsalis	100	7.1e-63
TRINITY_DN14517_c0_g1	XP_018790624.1	PREDICTED: sodium-dependent nutrient amino acid transporter 1-like isoform X2 [Bactrocera latifrons]	Bactrocera_latifrons	98.9	4.5e-42
TRINITY_DN14520_c0_g1	XP_011204575.1	PREDICTED: dromyosuppressin [Bactrocera dorsalis]	Bactrocera_dorsalis	100	8.1e-44
TRINITY_DN14522_c0_g1	XP_011208659.1	PREDICTED: uncharacterized protein LOC105229870 [Bactrocera dorsalis]	Bactrocera_dorsalis	100	2.4e-57
TRINITY_DN14524_c0_g1	XP_011211146.1	PREDICTED: protein unc-50 homolog [Bactrocera dorsalis]	Bactrocera_dorsalis	99.6	8.2e-152
TRINITY_DN14525_c1_g1	XP_018787153.1	PREDICTED: collagen alpha-1(V) chain-like [Bactrocera latifrons]	Bactrocera_latifrons	96.2	1.1e-62
TRINITY_DN14526_c0_g1	XP_010989591.1	PREDICTED: 40S ribosomal protein S4, X isoform [Camelus dromedarius]	Camelus_dromedarius	100	8.4e-153
TRINITY_DN14526_c0_g3	BAD92504.1	eukaryotic translation initiation factor 4 gamma, 2 variant, partial [Homo sapiens]	Homo_sapiens	100	3.8e-30
TRINITY_DN14527_c0_g1	XP_011214578.1	PREDICTED: 60S ribosomal protein L7a [Bactrocera dorsalis]	Bactrocera_dorsalis	97.4	2.5e-132
TRINITY_DN14528_c0_g1	XP_011212668.1	PREDICTED: lipid droplet-associated hydrolase [Bactrocera dorsalis]	Bactrocera_dorsalis	99.4	3.1e-184
TRINITY_DN14530_c0_g1	XP_018798773.1	PREDICTED: putative cyclin-dependent serine/threonine-protein kinase DDB_G0272797/DDB_G0274007 isoform X1 [Bactrocera latifrons]	Bactrocera_latifrons	78	2.4e-45
TRINITY_DN14534_c4_g2	XP_026313950.1	uncharacterized protein LOC113225755 [Hyposmocoma kahamanoa]	Hyposmocoma_kahamanoa	67.1	1.3e-25
TRINITY_DN14536_c1_g2	XP_011177620.1	PREDICTED: uncharacterized protein LOC105209117 [Zeugodacus cucurbitae]	Zeugodacus_cucurbitae	100	1.6e-15
TRINITY_DN14536_c2_g2	XP_018790362.1	PREDICTED: neurobeachin [Bactrocera latifrons]	Bactrocera_latifrons	93	1.5e-60
TRINITY_DN14537_c1_g1	APL98303.1	putative DD41D transposase [Bactrocera tryoni]	Bactrocera_tryoni	47.9	1.7e-14
TRINITY_DN14537_c2_g1	AMS38358.1	hypothetical protein [Bactrocera tryoni]	Bactrocera_tryoni	72	7.8e-12
TRINITY_DN14540_c0_g1	NP_032018.2	fibulin-2 isoform a precursor [Mus musculus]	Mus_musculus	100	3.6e-126
TRINITY_DN14542_c0_g1	XP_019845082.1	PREDICTED: LOW QUALITY PROTEIN: uncharacterized protein LOC105224186 [Bactrocera dorsalis]	Bactrocera_dorsalis	100	3.1e-08
TRINITY_DN14543_c0_g1	XP_011206217.1	PREDICTED: cytochrome P450 6a9-like, partial [Bactrocera dorsalis]	Bactrocera_dorsalis	100	6.3e-31
TRINITY_DN14545_c0_g1	XP_011201893.1	PREDICTED: integrator complex subunit 4 [Bactrocera dorsalis]	Bactrocera_dorsalis	100	1.6e-33
TRINITY_DN14546_c0_g1	XP_018793163.1	PREDICTED: mucin-5AC [Bactrocera latifrons]	Bactrocera_latifrons	98.9	2.9e-43
TRINITY_DN14547_c0_g1	XP_019848398.1	PREDICTED: glyoxylate reductase/hydroxypyruvate reductase-like [Bactrocera dorsalis]	Bactrocera_dorsalis	90.7	2.4e-114
TRINITY_DN14548_c0_g1	XP_011200425.1	PREDICTED: estradiol 17-beta-dehydrogenase 11 [Bactrocera dorsalis]	Bactrocera_dorsalis	93.8	2.2e-08
TRINITY_DN14548_c0_g2	XP_011200425.1	PREDICTED: estradiol 17-beta-dehydrogenase 11 [Bactrocera dorsalis]	Bactrocera_dorsalis	98.9	7.3e-107
TRINITY_DN14550_c0_g2	XP_003977419.2	PREDICTED: LOW QUALITY PROTEIN: histone H3.3 [Takifugu rubripes]	Takifugu_rubripes	92.5	1.8e-64
TRINITY_DN14554_c1_g1	XP_018796330.1	PREDICTED: arrestin domain-containing protein 3-like [Bactrocera latifrons]	Bactrocera_latifrons	89.6	1.1e-31
TRINITY_DN14556_c0_g1	XP_011177631.1	PREDICTED: F-box/LRR-repeat protein 7 isoform X2 [Zeugodacus cucurbitae]	Zeugodacus_cucurbitae	100	5.3e-32
TRINITY_DN14557_c0_g1	XP_011199720.1	PREDICTED: LOW QUALITY PROTEIN: uncharacterized protein LOC105223648 [Bactrocera dorsalis]	Bactrocera_dorsalis	80	7.4e-39
TRINITY_DN14558_c0_g1	XP_011203133.1	PREDICTED: cytochrome c oxidase subunit 5A, mitochondrial-like [Bactrocera dorsalis]	Bactrocera_dorsalis	100	3.8e-81
TRINITY_DN14558_c0_g2	XP_011203125.1	PREDICTED: cytochrome c oxidase subunit 5A, mitochondrial-like [Bactrocera dorsalis]	Bactrocera_dorsalis	100	1e-83
TRINITY_DN14560_c1_g2	XP_011197750.1	PREDICTED: uncharacterized protein LOC105222219 isoform X2 [Bactrocera dorsalis]	Bactrocera_dorsalis	89.9	2.5e-23
TRINITY_DN14561_c0_g1	XP_011211227.1	PREDICTED: acylphosphatase-2 [Bactrocera dorsalis]	Bactrocera_dorsalis	99	2.6e-51
TRINITY_DN14563_c0_g1	XP_019847584.1	PREDICTED: uncharacterized protein LOC109579885 [Bactrocera dorsalis]	Bactrocera_dorsalis	83.4	1.5e-43
TRINITY_DN14564_c3_g1	APL98302.1	putative DD41D transposase [Bactrocera tryoni]	Bactrocera_tryoni	64.7	1.9e-10
TRINITY_DN14564_c3_g2	APL98302.1	putative DD41D transposase [Bactrocera tryoni]	Bactrocera_tryoni	89.7	3.6e-13
TRINITY_DN14565_c0_g1	XP_011179506.1	PREDICTED: CCHC-type zinc finger protein CG3800 [Zeugodacus cucurbitae]	Zeugodacus_cucurbitae	98.1	2.6e-16
TRINITY_DN14566_c0_g2	XP_018798055.1	PREDICTED: kelch-like protein diablo [Bactrocera latifrons]	Bactrocera_latifrons	92.6	1.2e-30
TRINITY_DN14566_c0_g3	XP_018798055.1	PREDICTED: kelch-like protein diablo [Bactrocera latifrons]	Bactrocera_latifrons	93.5	2.4e-64
TRINITY_DN14568_c0_g1	XP_011209597.1	PREDICTED: LDLR chaperone boca [Bactrocera dorsalis]	Bactrocera_dorsalis	99.5	2.1e-101
TRINITY_DN14572_c1_g1	NP_001303661.1	peroxiredoxin-like 2A isoform a [Mus musculus]	Mus_musculus	100	9.7e-41
TRINITY_DN14572_c1_g9	NP_035984.2	2'-5'-oligoadenylate synthase-like protein 2 isoform 1 [Mus musculus]	Mus_musculus	100	1.1e-26
TRINITY_DN14573_c0_g1	XP_011201277.1	PREDICTED: acyl-CoA-binding protein homolog [Bactrocera dorsalis]	Bactrocera_dorsalis	98.9	4e-41
TRINITY_DN14575_c0_g1	NP_034477.1	amino-terminal enhancer of split isoform 1 [Mus musculus]	Mus_musculus	100	1.3e-102
TRINITY_DN14576_c0_g1	XP_011202928.1	PREDICTED: tRNA (uracil-5-)-methyltransferase homolog A [Bactrocera dorsalis]	Bactrocera_dorsalis	100	4.2e-42
TRINITY_DN14577_c1_g2	XP_011196732.1	PREDICTED: dolichyl-diphosphooligosaccharide--protein glycosyltransferase subunit 4 isoform X1 [Zeugodacus cucurbitae]	Zeugodacus_cucurbitae	100	5.1e-12
TRINITY_DN14578_c0_g1	XP_011204642.1	PREDICTED: autophagy protein 12-like [Bactrocera dorsalis]	Bactrocera_dorsalis	100	1e-54
TRINITY_DN14580_c0_g1	XP_011205724.1	PREDICTED: peritrophin-1-like [Bactrocera dorsalis]	Bactrocera_dorsalis	98.9	6.5e-46
TRINITY_DN14589_c0_g1	XP_014100458.1	PREDICTED: maestro heat-like repeat-containing protein family member 1 [Bactrocera oleae]	Bactrocera_oleae	100	7.5e-54
TRINITY_DN14598_c0_g1	XP_018798367.1	PREDICTED: uncharacterized protein LOC108974787 [Bactrocera latifrons]	Bactrocera_latifrons	95.9	6.8e-88
TRINITY_DN14599_c0_g1	XP_018791776.1	PREDICTED: uncharacterized protein LOC108970708 [Bactrocera latifrons]	Bactrocera_latifrons	94.2	5.3e-65
TRINITY_DN14600_c0_g1	XP_011185472.1	PREDICTED: protein mago nashi [Zeugodacus cucurbitae]	Zeugodacus_cucurbitae	100	2.2e-74
TRINITY_DN14601_c0_g2	XP_011212025.1	PREDICTED: proline-rich protein 36-like [Bactrocera dorsalis]	Bactrocera_dorsalis	100	4.5e-47
TRINITY_DN14601_c0_g3	XP_018796934.1	PREDICTED: uncharacterized protein LOC108973883 [Bactrocera latifrons]	Bactrocera_latifrons	96.2	1.3e-50
TRINITY_DN14605_c0_g1	XP_011199768.2	PREDICTED: uncharacterized protein LOC105223685 [Bactrocera dorsalis]	Bactrocera_dorsalis	100	2.2e-43
TRINITY_DN14611_c0_g2	XP_011199166.1	PREDICTED: tachykinins isoform X3 [Bactrocera dorsalis]	Bactrocera_dorsalis	99.6	5.8e-149
TRINITY_DN14612_c0_g3	XP_014091877.1	PREDICTED: putative uncharacterized protein FLJ37770 [Bactrocera oleae]	Bactrocera_oleae	54.4	7.3e-20
TRINITY_DN14614_c0_g1	XP_018782772.1	PREDICTED: uncharacterized protein LOC108965057 [Bactrocera latifrons]	Bactrocera_latifrons	78.3	2.1e-41
TRINITY_DN14618_c0_g2	AAR10268.1	similar to Drosophila melanogaster CG8415, partial [Drosophila yakuba]	Drosophila_yakuba	98.6	4.4e-77
TRINITY_DN14619_c0_g1	XP_011214279.1	PREDICTED: LOW QUALITY PROTEIN: proteasome-associated protein ECM29 homolog [Bactrocera dorsalis]	Bactrocera_dorsalis	99.7	2.1e-162
TRINITY_DN14622_c0_g1	AMS38365.1	hypothetical protein [Bactrocera tryoni]	Bactrocera_tryoni	92.6	1.4e-26
TRINITY_DN14622_c2_g1	AMS38365.1	hypothetical protein [Bactrocera tryoni]	Bactrocera_tryoni	84.8	1.7e-28
TRINITY_DN14622_c2_g2	AMS38365.1	hypothetical protein [Bactrocera tryoni]	Bactrocera_tryoni	90.6	1.2e-26
TRINITY_DN14623_c0_g1	XP_011199730.1	PREDICTED: neuropeptide Y receptor type 1-like [Bactrocera dorsalis]	Bactrocera_dorsalis	95.2	3.2e-13
TRINITY_DN14625_c0_g1	XP_021034040.1	peptidyl-prolyl cis-trans isomerase A-like [Mus caroli]	Mus_caroli	97.1	1.2e-93
TRINITY_DN14626_c1_g1	XP_017475903.1	PREDICTED: uncharacterized protein LOC108366116 [Rhagoletis zephyria]	Rhagoletis_zephyria	83.1	2.8e-25
TRINITY_DN14627_c0_g1	XP_011198503.1	PREDICTED: uncharacterized protein LOC105222753 isoform X1 [Bactrocera dorsalis]	Bactrocera_dorsalis	98.6	2.2e-206
TRINITY_DN14628_c1_g1	ALX81665.1	reverse transcriptase [Bactrocera tryoni]	Bactrocera_tryoni	90	1e-30
TRINITY_DN14631_c0_g1	XP_011206453.1	PREDICTED: lysozyme B-like [Bactrocera dorsalis]	Bactrocera_dorsalis	98.1	4.3e-61
TRINITY_DN14635_c1_g1	XP_011202395.2	PREDICTED: LOW QUALITY PROTEIN: thyroid receptor-interacting protein 11 [Bactrocera dorsalis]	Bactrocera_dorsalis	95.4	1e-138
TRINITY_DN14637_c0_g1	XP_011208550.1	PREDICTED: UPF0518 protein GJ17503 isoform X1 [Bactrocera dorsalis]	Bactrocera_dorsalis	100	7e-54
TRINITY_DN14639_c0_g1	XP_018787451.1	PREDICTED: uncharacterized protein LOC108968120 [Bactrocera latifrons]	Bactrocera_latifrons	95	1.3e-62
TRINITY_DN14640_c0_g1	XP_011208823.1	PREDICTED: neuropeptide SIFamide [Bactrocera dorsalis]	Bactrocera_dorsalis	100	2.1e-34
TRINITY_DN14642_c0_g1	XP_011214437.1	PREDICTED: uncharacterized protein YJR142W [Bactrocera dorsalis]	Bactrocera_dorsalis	100	1.1e-199
TRINITY_DN14644_c0_g1	XP_011204094.1	PREDICTED: sodium-independent sulfate anion transporter [Bactrocera dorsalis]	Bactrocera_dorsalis	100	4.9e-44
TRINITY_DN14648_c1_g1	XP_011203194.2	PREDICTED: uncharacterized protein LOC105226113 [Bactrocera dorsalis]	Bactrocera_dorsalis	98.6	1.7e-33
TRINITY_DN14652_c0_g1	XP_011214390.1	PREDICTED: putative uncharacterized protein DDB_G0291608 [Bactrocera dorsalis]	Bactrocera_dorsalis	97.1	4.3e-10
TRINITY_DN14655_c0_g1	XP_019845900.1	PREDICTED: proton-coupled folate transporter isoform X1 [Bactrocera dorsalis]	Bactrocera_dorsalis	87.7	4.1e-20
TRINITY_DN14657_c0_g1	XP_011210163.1	PREDICTED: interleukin enhancer-binding factor 2 homolog [Bactrocera dorsalis]	Bactrocera_dorsalis	99.5	6.9e-223
TRINITY_DN14658_c0_g1	XP_017472293.1	PREDICTED: uncharacterized protein LOC108363439 [Rhagoletis zephyria]	Rhagoletis_zephyria	64.1	3.8e-23
TRINITY_DN14658_c0_g2	XP_004533440.1	uncharacterized protein LOC101460272 [Ceratitis capitata]	Ceratitis_capitata	62.8	4.6e-122
TRINITY_DN14659_c0_g2	ETE70432.1	Calmodulin, partial [Ophiophagus hannah]	Ophiophagus_hannah	92.5	6e-29
TRINITY_DN14659_c0_g4	XP_011186326.1	PREDICTED: homeobox protein unplugged [Zeugodacus cucurbitae]	Zeugodacus_cucurbitae	100	5.6e-34
TRINITY_DN14660_c0_g1	APL98302.1	putative DD41D transposase [Bactrocera tryoni]	Bactrocera_tryoni	75.6	1e-09
TRINITY_DN14661_c4_g1	AMS38350.1	hypothetical protein [Bactrocera tryoni]	Bactrocera_tryoni	75	8.1e-17
TRINITY_DN14665_c0_g1	XP_018802280.1	PREDICTED: pupal cuticle protein Edg-78E-like [Bactrocera latifrons]	Bactrocera_latifrons	100	2.6e-37
TRINITY_DN14666_c1_g2	AAH85241.1	Igh protein [Mus musculus]	Mus_musculus	89.3	3.3e-250
TRINITY_DN14667_c0_g1	XP_011198507.1	PREDICTED: glucose-induced degradation protein 8 homolog [Bactrocera dorsalis]	Bactrocera_dorsalis	100	4.9e-123
TRINITY_DN14668_c0_g2	XP_003750702.2	PREDICTED: triosephosphate isomerase [Rattus norvegicus]	Rattus_norvegicus	100	7.8e-147
TRINITY_DN14669_c0_g1	XP_023295546.1	gametocyte-specific factor 1 [Lucilia cuprina]	Lucilia_cuprina	65	3.7e-09
TRINITY_DN1466_c0_g1	XP_011210693.1	PREDICTED: uncharacterized protein LOC105231216 [Bactrocera dorsalis]	Bactrocera_dorsalis	76.3	1.5e-21
TRINITY_DN14670_c0_g1	XP_018802074.1	PREDICTED: alpha-amylase-related protein-like [Bactrocera latifrons]	Bactrocera_latifrons	73.1	1.2e-41
TRINITY_DN14670_c0_g2	XP_011203993.1	PREDICTED: alpha-amylase-related protein [Bactrocera dorsalis]	Bactrocera_dorsalis	93.5	3e-36
TRINITY_DN14671_c0_g1	XP_011204649.1	PREDICTED: 20-hydroxyecdysone protein [Bactrocera dorsalis]	Bactrocera_dorsalis	97.6	6.6e-31
TRINITY_DN14673_c0_g1	XP_018801749.1	PREDICTED: 28S ribosomal protein S18a, mitochondrial [Bactrocera latifrons]	Bactrocera_latifrons	98.1	2.4e-84
TRINITY_DN14674_c0_g1	XP_011210161.1	PREDICTED: SUMO-activating enzyme subunit 1 [Bactrocera dorsalis]	Bactrocera_dorsalis	99.1	4.4e-186
TRINITY_DN14677_c0_g1	BAC36174.1	unnamed protein product [Mus musculus]	Mus_musculus	100	2.7e-30
TRINITY_DN14677_c4_g3	XP_011212229.2	PREDICTED: uncharacterized protein LOC105232283 isoform X1 [Bactrocera dorsalis]	Bactrocera_dorsalis	86.3	6.9e-27
TRINITY_DN14678_c0_g1	AGN91460.1	immunoglobulin light chain variable region, partial [Mus musculus]	Mus_musculus	100	3.5e-47
TRINITY_DN14678_c0_g2	BAL37292.1	IgA-associated kappa light chain [Mus musculus]	Mus_musculus	100	1e-63
TRINITY_DN14680_c0_g2	XP_011214004.1	PREDICTED: tyrosine-protein kinase transmembrane receptor Ror [Bactrocera dorsalis]	Bactrocera_dorsalis	100	5.9e-40
TRINITY_DN14681_c0_g1	XP_018798549.1	PREDICTED: uncharacterized protein LOC108974897 [Bactrocera latifrons]	Bactrocera_latifrons	98.1	8.8e-81
TRINITY_DN14683_c0_g1	AME15800.1	cytochrome P450 [Bactrocera dorsalis]	Bactrocera_dorsalis	100	1.4e-14
TRINITY_DN14684_c0_g2	XP_011206154.1	PREDICTED: E3 ubiquitin-protein ligase RBBP6 isoform X1 [Bactrocera dorsalis]	Bactrocera_dorsalis	98.9	2.3e-30
TRINITY_DN14688_c0_g1	KRX95847.1	hypothetical protein T12_14432 [Trichinella patagoniensis]	Trichinella_patagoniensis	62.7	4.1e-12
TRINITY_DN14689_c0_g1	XP_011202431.1	PREDICTED: ubiquitin-conjugating enzyme E2-22 kDa [Bactrocera dorsalis]	Bactrocera_dorsalis	100	7e-112
TRINITY_DN14692_c0_g1	XP_011210056.1	PREDICTED: aspartate--tRNA ligase, mitochondrial isoform X1 [Bactrocera dorsalis]	Bactrocera_dorsalis	91.8	3.6e-15
TRINITY_DN14692_c0_g2	XP_011210056.1	PREDICTED: aspartate--tRNA ligase, mitochondrial isoform X1 [Bactrocera dorsalis]	Bactrocera_dorsalis	100	5.4e-20
TRINITY_DN14693_c0_g1	XP_011209615.1	PREDICTED: uncharacterized protein LOC105230523 [Bactrocera dorsalis]	Bactrocera_dorsalis	100	2.3e-28
TRINITY_DN14696_c0_g1	XP_011210221.1	PREDICTED: surfeit locus protein 6 homolog [Bactrocera dorsalis]	Bactrocera_dorsalis	100	1.5e-120
TRINITY_DN14700_c0_g1	AMS38363.1	hypothetical protein [Bactrocera tryoni]	Bactrocera_tryoni	68.8	7.7e-07
TRINITY_DN14701_c1_g1	AMS38353.1	hypothetical protein [Bactrocera tryoni]	Bactrocera_tryoni	41.5	1e-52
TRINITY_DN14702_c0_g1	XP_018793484.1	PREDICTED: acyl-CoA synthetase family member 2, mitochondrial-like [Bactrocera latifrons]	Bactrocera_latifrons	95.1	9.8e-25
TRINITY_DN14707_c0_g1	XP_011210184.1	PREDICTED: uncharacterized protein LOC105230874 [Bactrocera dorsalis]	Bactrocera_dorsalis	96.3	3.7e-34
TRINITY_DN14709_c3_g1	ALX81665.1	reverse transcriptase [Bactrocera tryoni]	Bactrocera_tryoni	80.5	1.3e-26
TRINITY_DN14709_c4_g1	ALX81665.1	reverse transcriptase [Bactrocera tryoni]	Bactrocera_tryoni	61.8	2.3e-16
TRINITY_DN14710_c0_g1	XP_006507361.1	PREDICTED: deleted in malignant brain tumors 1 protein isoform X1 [Mus musculus]	Mus_musculus	100	0
TRINITY_DN14712_c0_g1	XP_019845944.1	PREDICTED: nuclear receptor coactivator 7 isoform X4 [Bactrocera dorsalis]	Bactrocera_dorsalis	100	1.7e-26
TRINITY_DN14712_c0_g2	XP_018799313.1	PREDICTED: nuclear receptor coactivator 7 isoform X1 [Bactrocera latifrons]	Bactrocera_latifrons	94.3	3.1e-41
TRINITY_DN14712_c1_g1	XP_011210612.1	PREDICTED: unconventional myosin-VIIa [Bactrocera dorsalis]	Bactrocera_dorsalis	100	8.7e-57
TRINITY_DN14713_c0_g1	XP_018804637.1	PREDICTED: uncharacterized protein LOC108978694 [Bactrocera latifrons]	Bactrocera_latifrons	97.2	1.6e-52
TRINITY_DN14715_c0_g1	XP_011206422.1	PREDICTED: uncharacterized protein LOC105228324 [Bactrocera dorsalis]	Bactrocera_dorsalis	99.6	3.9e-145
TRINITY_DN14719_c0_g1	XP_019846145.1	PREDICTED: serine/threonine-protein phosphatase 2B catalytic subunit 1 [Bactrocera dorsalis]	Bactrocera_dorsalis	97.7	7.5e-17
TRINITY_DN14721_c0_g1	XP_018795650.1	PREDICTED: uncharacterized protein LOC108973083 [Bactrocera latifrons]	Bactrocera_latifrons	81.9	9.8e-42
TRINITY_DN14722_c0_g1	XP_018791862.1	PREDICTED: phosphate-regulating neutral endopeptidase-like [Bactrocera latifrons]	Bactrocera_latifrons	95.7	8.6e-49
TRINITY_DN14723_c0_g1	XP_011199017.1	PREDICTED: guanine nucleotide exchange factor MSS4 homolog [Bactrocera dorsalis]	Bactrocera_dorsalis	100	5.3e-77
TRINITY_DN14725_c0_g1	XP_011202964.1	PREDICTED: glutactin-like [Bactrocera dorsalis]	Bactrocera_dorsalis	95.7	2.3e-95
TRINITY_DN14728_c0_g1	XP_011212757.1	PREDICTED: ubiquitin-related modifier 1 homolog [Bactrocera dorsalis]	Bactrocera_dorsalis	100	4.5e-52
TRINITY_DN14729_c0_g1	XP_011212716.1	PREDICTED: signal peptidase complex subunit 1 [Bactrocera dorsalis]	Bactrocera_dorsalis	96.7	3.8e-45
TRINITY_DN14730_c0_g1	XP_011199755.1	PREDICTED: vitellogenin-3-like [Bactrocera dorsalis]	Bactrocera_dorsalis	96.8	3.1e-40
TRINITY_DN14732_c1_g1	RLV61837.1	hypothetical protein DV515_00019985, partial [Erythrura gouldiae]	Erythrura_gouldiae	75	6.3e-09
TRINITY_DN14733_c3_g1	XP_011200268.1	PREDICTED: uncharacterized protein LOC105224008 [Bactrocera dorsalis]	Bactrocera_dorsalis	94.2	9.4e-46
TRINITY_DN14733_c6_g1	XP_018803230.1	PREDICTED: arylsulfatase B isoform X1 [Bactrocera latifrons]	Bactrocera_latifrons	81.8	3.6e-10
TRINITY_DN14739_c0_g1	NP_001303604.1	malate dehydrogenase, peroxisomal isoform Mdh1x [Mus musculus]	Mus_musculus	99.7	4.8e-196
TRINITY_DN1473_c0_g1	XP_011208629.1	PREDICTED: nuclear hormone receptor HR96 isoform X1 [Bactrocera dorsalis]	Bactrocera_dorsalis	100	4.2e-32
TRINITY_DN14742_c0_g1	XP_011198966.1	PREDICTED: uncharacterized protein LOC105223060 [Bactrocera dorsalis]	Bactrocera_dorsalis	99	7.9e-54
TRINITY_DN14744_c0_g1	XP_011210837.1	PREDICTED: long-chain fatty acid transport protein 4 isoform X2 [Bactrocera dorsalis]	Bactrocera_dorsalis	98	7.3e-84
TRINITY_DN14746_c0_g1	XP_011213005.1	PREDICTED: rac GTPase-activating protein 1 [Bactrocera dorsalis]	Bactrocera_dorsalis	100	1.3e-43
TRINITY_DN14747_c0_g1	XP_011206714.1	PREDICTED: uncharacterized protein LOC105228538 [Bactrocera dorsalis]	Bactrocera_dorsalis	98.4	1.3e-62
TRINITY_DN14749_c0_g1	AFJ05094.1	glutathione-s-transferase epsilon class 3 [Bactrocera dorsalis]	Bactrocera_dorsalis	100	1.7e-11
TRINITY_DN14750_c0_g1	XP_011210671.1	PREDICTED: spermatogenesis-associated protein 5 [Bactrocera dorsalis]	Bactrocera_dorsalis	100	2.2e-89
TRINITY_DN14751_c0_g1	XP_011214086.1	PREDICTED: trypsin-1 [Bactrocera dorsalis]	Bactrocera_dorsalis	100	1.3e-55
TRINITY_DN14752_c0_g1	XP_018796974.1	PREDICTED: alpha-amylase 4N-like [Bactrocera latifrons]	Bactrocera_latifrons	88.8	2.3e-98
TRINITY_DN14752_c0_g5	XP_011201768.2	PREDICTED: uncharacterized protein LOC105225128 [Bactrocera dorsalis]	Bactrocera_dorsalis	95.6	1.3e-14
TRINITY_DN14754_c0_g1	XP_011181367.1	PREDICTED: cAMP-dependent protein kinase type I regulatory subunit isoform X1 [Zeugodacus cucurbitae]	Zeugodacus_cucurbitae	100	1.1e-33
TRINITY_DN14755_c0_g1	XP_018792347.1	PREDICTED: cytochrome P450 6a22-like [Bactrocera latifrons]	Bactrocera_latifrons	94.6	6.7e-74
TRINITY_DN14756_c0_g1	XP_011198504.1	PREDICTED: nucleoporin NUP53 isoform X1 [Bactrocera dorsalis]	Bactrocera_dorsalis	99.7	1.4e-198
TRINITY_DN14757_c0_g1	XP_017478593.1	PREDICTED: transcription factor grauzone-like [Rhagoletis zephyria]	Rhagoletis_zephyria	71.3	2.1e-15
TRINITY_DN14758_c0_g1	XP_011210583.1	PREDICTED: eukaryotic peptide chain release factor GTP-binding subunit ERF3A isoform X1 [Bactrocera dorsalis]	Bactrocera_dorsalis	100	4.9e-45
TRINITY_DN14759_c0_g1	XP_011208666.1	PREDICTED: mediator of RNA polymerase II transcription subunit 15-like [Bactrocera dorsalis]	Bactrocera_dorsalis	90.7	1.4e-30
TRINITY_DN14762_c0_g1	XP_018790523.1	PREDICTED: COP9 signalosome complex subunit 5 [Bactrocera latifrons]	Bactrocera_latifrons	98.6	1.9e-208
TRINITY_DN14763_c0_g2	XP_011208682.1	PREDICTED: band 4.1-like protein 5 [Bactrocera dorsalis]	Bactrocera_dorsalis	100	2.1e-13
TRINITY_DN14763_c1_g1	XP_011208682.1	PREDICTED: band 4.1-like protein 5 [Bactrocera dorsalis]	Bactrocera_dorsalis	97.9	2.5e-75
TRINITY_DN14764_c0_g1	XP_018796839.1	PREDICTED: uncharacterized protein LOC108973804 [Bactrocera latifrons]	Bactrocera_latifrons	90.5	4.4e-58
TRINITY_DN14766_c0_g1	XP_011211841.1	PREDICTED: mucin-5AC isoform X2 [Bactrocera dorsalis]	Bactrocera_dorsalis	100	5.8e-25
TRINITY_DN14769_c0_g6	XP_011213148.1	PREDICTED: LOW QUALITY PROTEIN: uncharacterized protein LOC105232938 [Bactrocera dorsalis]	Bactrocera_dorsalis	86.5	7.9e-23
TRINITY_DN14771_c0_g1	XP_014103133.1	PREDICTED: protein C10 [Bactrocera oleae]	Bactrocera_oleae	100	2.1e-55
TRINITY_DN14780_c0_g1	XP_018786870.1	PREDICTED: carboxypeptidase B [Bactrocera latifrons]	Bactrocera_latifrons	100	1.1e-41
TRINITY_DN14780_c0_g2	XP_018786870.1	PREDICTED: carboxypeptidase B [Bactrocera latifrons]	Bactrocera_latifrons	100	2.5e-47
TRINITY_DN14781_c0_g1	XP_011209408.1	PREDICTED: alpha-tocopherol transfer protein isoform X2 [Bactrocera dorsalis]	Bactrocera_dorsalis	98.3	3.8e-165
TRINITY_DN14784_c0_g1	XP_017471122.1	PREDICTED: uncharacterized protein LOC108362591 [Rhagoletis zephyria]	Rhagoletis_zephyria	43.7	1.3e-11
TRINITY_DN14785_c0_g1	XP_011213259.1	PREDICTED: glycosylphosphatidylinositol anchor biosynthesis protein 11 [Bactrocera dorsalis]	Bactrocera_dorsalis	99.6	1.5e-120
TRINITY_DN14790_c0_g1	XP_011202933.1	PREDICTED: ketohexokinase-like [Bactrocera dorsalis]	Bactrocera_dorsalis	100	9.1e-37
TRINITY_DN14792_c0_g2	XP_019848245.1	PREDICTED: uncharacterized protein LOC109580009 [Bactrocera dorsalis]	Bactrocera_dorsalis	95.5	2.5e-49
TRINITY_DN14795_c0_g1	XP_011200771.1	PREDICTED: epidermal retinol dehydrogenase 2 isoform X2 [Bactrocera dorsalis]	Bactrocera_dorsalis	99.2	1.7e-146
TRINITY_DN14796_c0_g1	XP_019847249.1	PREDICTED: LOW QUALITY PROTEIN: DNA repair protein XRCC4-like [Bactrocera dorsalis]	Bactrocera_dorsalis	98.7	5.7e-118
TRINITY_DN14797_c0_g1	XP_011208686.1	PREDICTED: protein yellow [Bactrocera dorsalis]	Bactrocera_dorsalis	96.3	1e-53
TRINITY_DN14798_c0_g1	XP_011210086.1	PREDICTED: trypsin-1 [Bactrocera dorsalis]	Bactrocera_dorsalis	100	1.3e-09
TRINITY_DN14799_c0_g1	XP_011204325.1	PREDICTED: uncharacterized protein LOC105226899 isoform X1 [Bactrocera dorsalis]	Bactrocera_dorsalis	91.3	1.1e-143
TRINITY_DN14800_c0_g1	XP_019847779.1	PREDICTED: LOW QUALITY PROTEIN: organic cation transporter-like protein [Bactrocera dorsalis]	Bactrocera_dorsalis	97.8	5.4e-71
TRINITY_DN14801_c0_g2	XP_019848254.1	PREDICTED: 1-phosphatidylinositol 4,5-bisphosphate phosphodiesterase classes I and II isoform X2 [Bactrocera dorsalis]	Bactrocera_dorsalis	100	3e-32
TRINITY_DN14802_c0_g2	XP_004835182.2	40S ribosomal protein SA [Heterocephalus glaber]	Heterocephalus_glaber	98.4	6.9e-164
TRINITY_DN14803_c3_g2	XP_016662627.1	PREDICTED: uncharacterized protein LOC107884627 [Acyrthosiphon pisum]	Acyrthosiphon_pisum	44.2	5.3e-17
TRINITY_DN14805_c0_g1	XP_018799049.1	PREDICTED: phosphatidylinositol N-acetylglucosaminyltransferase subunit P [Bactrocera latifrons]	Bactrocera_latifrons	92.2	8.5e-84
TRINITY_DN14806_c0_g1	XP_011199611.1	PREDICTED: uncharacterized protein LOC105223564 [Bactrocera dorsalis]	Bactrocera_dorsalis	96.9	4.9e-42
TRINITY_DN14807_c0_g1	XP_011213384.1	PREDICTED: uncharacterized protein LOC105233118 [Bactrocera dorsalis]	Bactrocera_dorsalis	100	7.6e-163
TRINITY_DN14810_c0_g1	XP_018786846.1	PREDICTED: venom carboxylesterase-6-like [Bactrocera latifrons]	Bactrocera_latifrons	96.2	6.6e-71
TRINITY_DN14810_c0_g2	XP_018786846.1	PREDICTED: venom carboxylesterase-6-like [Bactrocera latifrons]	Bactrocera_latifrons	96.8	4.4e-10
TRINITY_DN14811_c0_g1	XP_011210086.1	PREDICTED: trypsin-1 [Bactrocera dorsalis]	Bactrocera_dorsalis	94.7	9.2e-32
TRINITY_DN14816_c0_g1	XP_011211391.1	PREDICTED: uncharacterized protein LOC105231668 [Bactrocera dorsalis]	Bactrocera_dorsalis	92.7	7.1e-15
TRINITY_DN14817_c0_g1	XP_011199374.1	PREDICTED: gamma-butyrobetaine dioxygenase [Bactrocera dorsalis]	Bactrocera_dorsalis	88	6.6e-33
TRINITY_DN14821_c1_g2	XP_020713504.1	uncharacterized protein LOC101457306 [Ceratitis capitata]	Ceratitis_capitata	54.2	2.2e-06
TRINITY_DN14822_c0_g1	XP_011187759.1	PREDICTED: serine/threonine-protein kinase Nek4 [Zeugodacus cucurbitae]	Zeugodacus_cucurbitae	89.2	3.6e-40
TRINITY_DN14822_c0_g4	XP_011200564.1	PREDICTED: calcium/calmodulin-dependent protein kinase type II subunit gamma [Bactrocera dorsalis]	Bactrocera_dorsalis	97.5	1.6e-34
TRINITY_DN14823_c0_g1	AMS38357.1	hypothetical protein [Bactrocera tryoni]	Bactrocera_tryoni	77.4	4.3e-44
TRINITY_DN14823_c0_g2	AMS38357.1	hypothetical protein [Bactrocera tryoni]	Bactrocera_tryoni	81	8.3e-18
TRINITY_DN14825_c0_g4	AMS38355.1	hypothetical protein [Bactrocera tryoni]	Bactrocera_tryoni	69.4	2.8e-08
TRINITY_DN14827_c0_g1	AMS38354.1	hypothetical protein [Bactrocera tryoni]	Bactrocera_tryoni	69.3	2.5e-14
TRINITY_DN14828_c0_g1	XP_011203178.1	PREDICTED: salivary glue protein Sgs-5 [Bactrocera dorsalis]	Bactrocera_dorsalis	98.7	4e-91
TRINITY_DN14829_c0_g1	XP_011204163.1	PREDICTED: prolyl 4-hydroxylase subunit alpha-2 [Bactrocera dorsalis]	Bactrocera_dorsalis	89.7	2.5e-42
TRINITY_DN14830_c0_g1	ROT79941.1	hypothetical protein C7M84_001328 [Penaeus vannamei]	Penaeus_vannamei	72.6	2.6e-62
TRINITY_DN14830_c0_g2	AAT08475.1	LD48059p [Drosophila melanogaster]	Drosophila_melanogaster	95.7	9.9e-19
TRINITY_DN14830_c0_g3	XP_001621925.1	hypothetical protein NEMVEDRAFT_v1g143181 [Nematostella vectensis]	Nematostella_vectensis	56.2	1.6e-09
TRINITY_DN14830_c0_g4	KFM56506.1	hypothetical protein X975_24482, partial [Stegodyphus mimosarum]	Stegodyphus_mimosarum	80	3.2e-20
TRINITY_DN14830_c0_g5	KZS01309.1	Uncharacterized protein APZ42_002076, partial [Daphnia magna]	Daphnia_magna	83	7.8e-16
TRINITY_DN14832_c0_g1	XP_011212194.1	PREDICTED: uncharacterized protein LOC105232257 [Bactrocera dorsalis]	Bactrocera_dorsalis	100	5.4e-155
TRINITY_DN14834_c1_g1	XP_011198464.1	PREDICTED: protein bowel [Bactrocera dorsalis]	Bactrocera_dorsalis	99.2	3.2e-35
TRINITY_DN14835_c0_g1	XP_011210162.1	PREDICTED: proteasome subunit alpha type-2 [Bactrocera dorsalis]	Bactrocera_dorsalis	100	6.4e-134
TRINITY_DN14837_c0_g1	XP_011205688.1	PREDICTED: putative phosphatidate phosphatase [Bactrocera dorsalis]	Bactrocera_dorsalis	96.8	8.4e-46
TRINITY_DN14838_c0_g1	XP_011197935.1	PREDICTED: uncharacterized protein LOC105222349 isoform X1 [Bactrocera dorsalis]	Bactrocera_dorsalis	100	1.5e-09
TRINITY_DN14839_c0_g1	XP_018784869.1	PREDICTED: 60S ribosomal protein L21 [Bactrocera latifrons]	Bactrocera_latifrons	100	1.4e-85
TRINITY_DN14840_c1_g1	XP_011203624.1	PREDICTED: uncharacterized protein LOC105226449 [Bactrocera dorsalis]	Bactrocera_dorsalis	89.3	1.7e-51
TRINITY_DN14842_c1_g1	XP_019844915.1	PREDICTED: LOW QUALITY PROTEIN: uncharacterized protein LOC105223659, partial [Bactrocera dorsalis]	Bactrocera_dorsalis	79.1	1.2e-78
TRINITY_DN14843_c0_g1	XP_011200453.1	PREDICTED: uncharacterized protein LOC105224155 [Bactrocera dorsalis]	Bactrocera_dorsalis	98.3	2.6e-20
TRINITY_DN14846_c0_g3	AMS38359.1	hypothetical protein [Bactrocera tryoni]	Bactrocera_tryoni	57.9	4.6e-10
TRINITY_DN14852_c0_g1	XP_011206745.2	PREDICTED: uncharacterized protein LOC105228565 [Bactrocera dorsalis]	Bactrocera_dorsalis	98.5	8.7e-65
TRINITY_DN14853_c0_g1	XP_011208669.1	PREDICTED: uncharacterized protein LOC105229878 [Bactrocera dorsalis]	Bactrocera_dorsalis	100	2.2e-95
TRINITY_DN14854_c0_g1	XP_011198308.1	PREDICTED: glycine, alanine and asparagine-rich protein-like [Bactrocera dorsalis]	Bactrocera_dorsalis	100	2.4e-28
TRINITY_DN14856_c0_g1	XP_011201778.1	PREDICTED: helicase POLQ-like [Bactrocera dorsalis]	Bactrocera_dorsalis	100	3.4e-34
TRINITY_DN14856_c0_g2	XP_018783204.1	PREDICTED: helicase POLQ-like [Bactrocera latifrons]	Bactrocera_latifrons	98.7	2.7e-34
TRINITY_DN14858_c1_g3	XP_014095298.1	PREDICTED: ras-related protein Rab-26 [Bactrocera oleae]	Bactrocera_oleae	97.6	6.1e-154
TRINITY_DN14860_c0_g6	XP_002089599.2	uncharacterized protein Dyak_GE19184 [Drosophila yakuba]	Drosophila_yakuba	56.8	6.8e-09
TRINITY_DN14861_c0_g1	XP_011208236.1	PREDICTED: anoctamin-1 isoform X3 [Bactrocera dorsalis]	Bactrocera_dorsalis	100	4.1e-07
TRINITY_DN14863_c0_g1	NP_612558.1	very-long-chain enoyl-CoA reductase [Rattus norvegicus]	Rattus_norvegicus	100	1.5e-24
TRINITY_DN14866_c0_g1	XP_011198674.1	PREDICTED: uncharacterized protein LOC105222851 [Bactrocera dorsalis]	Bactrocera_dorsalis	97.2	5.4e-98
TRINITY_DN14868_c1_g2	XP_019848584.1	PREDICTED: LOW QUALITY PROTEIN: spondin-1 [Bactrocera dorsalis]	Bactrocera_dorsalis	100	6.1e-39
TRINITY_DN14868_c1_g3	XP_019848584.1	PREDICTED: LOW QUALITY PROTEIN: spondin-1 [Bactrocera dorsalis]	Bactrocera_dorsalis	100	2.9e-38
TRINITY_DN14870_c0_g1	XP_019845046.1	PREDICTED: protein TANC2 isoform X1 [Bactrocera dorsalis]	Bactrocera_dorsalis	97.2	4.1e-28
TRINITY_DN14873_c0_g1	XP_014091140.1	PREDICTED: apoptosis-inducing factor 3 isoform X1 [Bactrocera oleae]	Bactrocera_oleae	63.4	1.1e-48
TRINITY_DN14874_c0_g1	XP_018792317.1	PREDICTED: acanthoscurrin-1-like [Bactrocera latifrons]	Bactrocera_latifrons	92	2.2e-11
TRINITY_DN14875_c0_g3	XP_018783130.1	PREDICTED: kinesin-like protein KIF13B isoform X1 [Bactrocera latifrons]	Bactrocera_latifrons	100	2.5e-16
TRINITY_DN14877_c0_g1	XP_011214393.1	PREDICTED: probable serine/threonine-protein kinase kinX [Bactrocera dorsalis]	Bactrocera_dorsalis	94.5	5.5e-49
TRINITY_DN14879_c0_g3	XP_011203663.1	PREDICTED: uncharacterized protein LOC105226479 [Bactrocera dorsalis]	Bactrocera_dorsalis	100	2.1e-32
TRINITY_DN14882_c0_g1	XP_011206511.1	PREDICTED: trypsin beta [Bactrocera dorsalis]	Bactrocera_dorsalis	93.7	8.1e-137
TRINITY_DN14883_c0_g1	XP_004530639.1	ATP-binding cassette sub-family G member 5 [Ceratitis capitata]	Ceratitis_capitata	100	3.7e-62
TRINITY_DN14884_c0_g1	XP_018794678.1	PREDICTED: small subunit processome component 20 homolog [Bactrocera latifrons]	Bactrocera_latifrons	86.8	2e-105
TRINITY_DN14888_c0_g1	XP_018802750.1	PREDICTED: estrogen sulfotransferase [Bactrocera latifrons]	Bactrocera_latifrons	96.7	8.5e-193
TRINITY_DN14889_c0_g1	XP_011208273.1	PREDICTED: programmed cell death protein 10 [Bactrocera dorsalis]	Bactrocera_dorsalis	100	8e-109
TRINITY_DN14890_c0_g1	APL98302.1	putative DD41D transposase [Bactrocera tryoni]	Bactrocera_tryoni	73.8	9e-18
TRINITY_DN14892_c0_g1	XP_011203985.1	PREDICTED: chitinase-like protein CG5210 [Bactrocera dorsalis]	Bactrocera_dorsalis	100	7.5e-128
TRINITY_DN14894_c0_g7	XP_011188959.1	PREDICTED: ras-associated and pleckstrin homology domains-containing protein 1 isoform X1 [Zeugodacus cucurbitae]	Zeugodacus_cucurbitae	100	4.3e-37
TRINITY_DN14898_c0_g1	XP_011208905.1	PREDICTED: uncharacterized protein LOC105230031 [Bactrocera dorsalis]	Bactrocera_dorsalis	97.4	3.7e-126
TRINITY_DN14903_c1_g1	XP_011202324.1	PREDICTED: ejaculatory bulb-specific protein 3 [Bactrocera dorsalis]	Bactrocera_dorsalis	99.2	2.5e-66
TRINITY_DN14905_c0_g1	XP_011197205.1	PREDICTED: active regulator of SIRT1 [Bactrocera dorsalis]	Bactrocera_dorsalis	94.2	7.4e-62
TRINITY_DN14906_c0_g1	XP_011211426.1	PREDICTED: trafficking protein particle complex subunit 1 [Bactrocera dorsalis]	Bactrocera_dorsalis	100	8.3e-79
TRINITY_DN14911_c0_g1	XP_011211149.1	PREDICTED: N-acetyltransferase 9-like protein [Bactrocera dorsalis]	Bactrocera_dorsalis	98.1	1.6e-115
TRINITY_DN14912_c0_g1	XP_011200227.1	PREDICTED: uncharacterized protein LOC105223987 [Bactrocera dorsalis]	Bactrocera_dorsalis	95.4	1.6e-103
TRINITY_DN14914_c0_g1	XP_011205315.1	PREDICTED: uncharacterized protein LOC105227594 [Bactrocera dorsalis]	Bactrocera_dorsalis	100	1.1e-97
TRINITY_DN14915_c3_g1	EDL80304.1	synaptosomal-associated protein 25, isoform CRA_c [Rattus norvegicus]	Rattus_norvegicus	100	8.6e-15
TRINITY_DN14916_c0_g1	XP_011191420.1	PREDICTED: sodium/potassium-transporting ATPase subunit beta-2 isoform X1 [Zeugodacus cucurbitae]	Zeugodacus_cucurbitae	100	2.7e-30
TRINITY_DN14920_c0_g2	XP_011210439.1	PREDICTED: probable cytochrome P450 304a1 [Bactrocera dorsalis]	Bactrocera_dorsalis	98.8	8.6e-42
TRINITY_DN14921_c0_g1	XP_011200796.1	PREDICTED: peroxisomal membrane protein 2 [Bactrocera dorsalis]	Bactrocera_dorsalis	99.5	4.3e-101
TRINITY_DN14923_c0_g4	XP_019846483.1	PREDICTED: uncharacterized protein LOC105227948 [Bactrocera dorsalis]	Bactrocera_dorsalis	90.3	3.2e-06
TRINITY_DN14928_c0_g2	XP_018799250.1	PREDICTED: uncharacterized protein LOC108975315, partial [Bactrocera latifrons]	Bactrocera_latifrons	87.3	8.6e-30
TRINITY_DN14928_c0_g5	XP_011186938.1	PREDICTED: uncharacterized protein LOC105214929 [Zeugodacus cucurbitae]	Zeugodacus_cucurbitae	69	1.1e-20
TRINITY_DN14930_c1_g1	XP_011214638.2	PREDICTED: serologically defined colon cancer antigen 8 homolog isoform X1 [Bactrocera dorsalis]	Bactrocera_dorsalis	96.7	5.2e-72
TRINITY_DN14932_c1_g1	VDN00566.1	unnamed protein product, partial [Onchocerca ochengi]	Onchocerca_ochengi	66.1	4.6e-34
TRINITY_DN14932_c1_g2	VDN00566.1	unnamed protein product, partial [Onchocerca ochengi]	Onchocerca_ochengi	57.3	8e-49
TRINITY_DN14942_c0_g1	XP_011212879.1	PREDICTED: uncharacterized protein C3orf38 homolog isoform X1 [Bactrocera dorsalis]	Bactrocera_dorsalis	98	1.3e-172
TRINITY_DN14943_c0_g1	XP_011207639.1	PREDICTED: beta-hexosaminidase subunit beta [Bactrocera dorsalis]	Bactrocera_dorsalis	90.6	4.1e-64
TRINITY_DN14944_c0_g1	XP_011214563.1	PREDICTED: COMM domain-containing protein 3 [Bactrocera dorsalis]	Bactrocera_dorsalis	99	2.5e-102
TRINITY_DN14945_c0_g1	XP_011211219.1	PREDICTED: KH domain-containing, RNA-binding, signal transduction-associated protein 2 [Bactrocera dorsalis]	Bactrocera_dorsalis	99	1.3e-172
TRINITY_DN14946_c0_g1	XP_019848307.1	PREDICTED: LIRP-like [Bactrocera dorsalis]	Bactrocera_dorsalis	98.3	7.6e-62
TRINITY_DN14948_c0_g1	XP_011214533.1	PREDICTED: protease inhibitor-like [Bactrocera dorsalis]	Bactrocera_dorsalis	100	5.8e-39
TRINITY_DN14949_c0_g1	XP_011213470.1	PREDICTED: bursicon [Bactrocera dorsalis]	Bactrocera_dorsalis	95.6	1.1e-69
TRINITY_DN14952_c0_g1	XP_011209198.1	PREDICTED: type 2 lactosamine alpha-2,3-sialyltransferase isoform X1 [Bactrocera dorsalis]	Bactrocera_dorsalis	92.6	5.9e-25
TRINITY_DN14953_c0_g1	XP_019844302.1	PREDICTED: UDP-glucuronosyltransferase isoform X2 [Bactrocera dorsalis]	Bactrocera_dorsalis	98.6	1.6e-36
TRINITY_DN14956_c0_g1	XP_011210360.1	PREDICTED: LOW QUALITY PROTEIN: protein app1-like [Bactrocera dorsalis]	Bactrocera_dorsalis	98.7	7.3e-32
TRINITY_DN14958_c0_g1	XP_011198062.1	PREDICTED: vang-like protein 2 [Bactrocera dorsalis]	Bactrocera_dorsalis	100	1.5e-28
TRINITY_DN14959_c0_g1	XP_011207108.1	PREDICTED: sperm-associated antigen 7 homolog [Bactrocera dorsalis]	Bactrocera_dorsalis	99.6	6.8e-126
TRINITY_DN14961_c0_g1	XP_011202191.1	PREDICTED: uncharacterized protein LOC105225436 [Bactrocera dorsalis]	Bactrocera_dorsalis	99.3	1.4e-77
TRINITY_DN14963_c0_g2	XP_018795299.1	PREDICTED: UDP-glucuronosyltransferase 2B15-like isoform X2 [Bactrocera latifrons]	Bactrocera_latifrons	79.5	5.5e-54
TRINITY_DN14965_c0_g1	XP_017470384.1	PREDICTED: uncharacterized protein LOC108362061 [Rhagoletis zephyria]	Rhagoletis_zephyria	71.2	2.4e-98
TRINITY_DN14965_c0_g4	XP_017470384.1	PREDICTED: uncharacterized protein LOC108362061 [Rhagoletis zephyria]	Rhagoletis_zephyria	97.3	2.4e-79
TRINITY_DN14965_c0_g8	XP_017470384.1	PREDICTED: uncharacterized protein LOC108362061 [Rhagoletis zephyria]	Rhagoletis_zephyria	87.2	1e-37
TRINITY_DN14965_c0_g9	XP_011197413.1	PREDICTED: jerky protein homolog-like isoform X1 [Bactrocera dorsalis]	Bactrocera_dorsalis	71.8	2.7e-24
TRINITY_DN14966_c1_g3	APL98292.1	putative DD34D transposase [Bactrocera tryoni]	Bactrocera_tryoni	94.3	1.8e-21
TRINITY_DN14967_c0_g2	XP_011200981.1	PREDICTED: mitochondrial import receptor subunit TOM7 homolog [Bactrocera dorsalis]	Bactrocera_dorsalis	100	4.8e-24
TRINITY_DN14968_c2_g1	XP_011204128.1	PREDICTED: Werner Syndrome-like exonuclease [Bactrocera dorsalis]	Bactrocera_dorsalis	95.8	3.6e-16
TRINITY_DN14968_c2_g4	ALX81665.1	reverse transcriptase [Bactrocera tryoni]	Bactrocera_tryoni	61.7	5e-21
TRINITY_DN14969_c1_g1	XP_011208501.1	PREDICTED: DDB1- and CUL4-associated factor 7 [Bactrocera dorsalis]	Bactrocera_dorsalis	100	2.3e-208
TRINITY_DN14970_c0_g2	XP_011197422.1	PREDICTED: alpha-tubulin N-acetyltransferase 1 [Bactrocera dorsalis]	Bactrocera_dorsalis	100	2e-47
TRINITY_DN14971_c0_g1	XP_018794261.1	PREDICTED: uncharacterized protein LOC108972198 [Bactrocera latifrons]	Bactrocera_latifrons	95.9	3.4e-109
TRINITY_DN14974_c1_g1	XP_011203749.1	PREDICTED: uncharacterized protein LOC105226537 [Bactrocera dorsalis]	Bactrocera_dorsalis	98	1.5e-136
TRINITY_DN14977_c0_g2	XP_011208838.1	PREDICTED: unconventional prefoldin RPB5 interactor-like protein [Bactrocera dorsalis]	Bactrocera_dorsalis	96.4	4.7e-114
TRINITY_DN14981_c0_g1	XP_011213456.1	PREDICTED: 60 kDa SS-A/Ro ribonucleoprotein [Bactrocera dorsalis]	Bactrocera_dorsalis	99.2	7.4e-149
TRINITY_DN14988_c0_g1	XP_018803087.1	PREDICTED: L-dopachrome tautomerase yellow-f2-like [Bactrocera latifrons]	Bactrocera_latifrons	85.2	3.2e-69
TRINITY_DN14991_c0_g1	XP_018792622.1	PREDICTED: lipopolysaccharide-induced tumor necrosis factor-alpha factor homolog [Bactrocera latifrons]	Bactrocera_latifrons	96.1	8.1e-39
TRINITY_DN14994_c0_g1	AQR60112.1	attacin-C [Bactrocera dorsalis]	Bactrocera_dorsalis	98.2	5.4e-55
TRINITY_DN14995_c1_g1	XP_018804065.1	PREDICTED: leucine-rich repeat-containing G-protein coupled receptor 5 [Bactrocera latifrons]	Bactrocera_latifrons	96.3	5.9e-91
TRINITY_DN14997_c0_g1	XP_011198527.1	PREDICTED: actin, cytoplasmic A3a isoform X1 [Bactrocera dorsalis]	Bactrocera_dorsalis	82.9	5.7e-08
TRINITY_DN14998_c0_g1	XP_011201713.1	PREDICTED: 60S ribosomal protein L13 [Bactrocera dorsalis]	Bactrocera_dorsalis	91.1	3.5e-113
TRINITY_DN14999_c0_g1	XP_011200509.1	PREDICTED: uncharacterized protein LOC105224200 [Bactrocera dorsalis]	Bactrocera_dorsalis	96	1.6e-48
TRINITY_DN14999_c0_g2	XP_018796839.1	PREDICTED: uncharacterized protein LOC108973804 [Bactrocera latifrons]	Bactrocera_latifrons	91.5	1.4e-102
TRINITY_DN15001_c0_g1	XP_011189524.1	PREDICTED: paired box protein Pax-6 isoform X1 [Zeugodacus cucurbitae]	Zeugodacus_cucurbitae	92.5	3e-19
TRINITY_DN15003_c0_g1	XP_011207129.1	PREDICTED: 28S ribosomal protein S14, mitochondrial [Bactrocera dorsalis]	Bactrocera_dorsalis	100	3e-67
TRINITY_DN15004_c1_g1	XP_014093016.1	PREDICTED: probable serine/threonine-protein kinase DDB_G0282963 isoform X1 [Bactrocera oleae]	Bactrocera_oleae	67.9	6e-15
TRINITY_DN15005_c0_g1	XP_011202875.1	PREDICTED: uncharacterized protein LOC105225898 [Bactrocera dorsalis]	Bactrocera_dorsalis	95.8	4.6e-47
TRINITY_DN15007_c0_g1	XP_011212015.1	PREDICTED: histidine-rich glycoprotein [Bactrocera dorsalis]	Bactrocera_dorsalis	98.9	1.9e-21
TRINITY_DN15008_c0_g2	XP_018803390.1	PREDICTED: uncharacterized protein LOC108977878 isoform X1 [Bactrocera latifrons]	Bactrocera_latifrons	91.5	8e-39
TRINITY_DN15008_c0_g5	XP_011203101.1	PREDICTED: uncharacterized protein LOC105226056 isoform X1 [Bactrocera dorsalis]	Bactrocera_dorsalis	100	2.4e-39
TRINITY_DN15011_c0_g1	XP_014096235.1	PREDICTED: LOW QUALITY PROTEIN: uncharacterized protein LOC106621780, partial [Bactrocera oleae]	Bactrocera_oleae	85	6.3e-08
TRINITY_DN15012_c0_g2	XP_018787885.1	PREDICTED: uncharacterized protein LOC108968352 [Bactrocera latifrons]	Bactrocera_latifrons	89.8	1.7e-49
TRINITY_DN15013_c0_g1	XP_018802670.1	PREDICTED: protein toll-like [Bactrocera latifrons]	Bactrocera_latifrons	65.1	4.5e-20
TRINITY_DN15014_c1_g1	XP_019846306.1	PREDICTED: uncharacterized protein LOC105227501 isoform X1 [Bactrocera dorsalis]	Bactrocera_dorsalis	100	4.5e-29
TRINITY_DN15015_c0_g1	XP_017469305.1	PREDICTED: uncharacterized protein LOC108361243 isoform X1 [Rhagoletis zephyria]	Rhagoletis_zephyria	78.6	6.6e-34
TRINITY_DN15016_c0_g2	ALX81665.1	reverse transcriptase [Bactrocera tryoni]	Bactrocera_tryoni	74.7	8.8e-58
TRINITY_DN15016_c0_g3	ALX81665.1	reverse transcriptase [Bactrocera tryoni]	Bactrocera_tryoni	76.8	5.2e-21
TRINITY_DN15017_c0_g1	XP_011213831.2	PREDICTED: LOW QUALITY PROTEIN: 4-coumarate--CoA ligase 1-like [Bactrocera dorsalis]	Bactrocera_dorsalis	93.7	7.4e-88
TRINITY_DN15019_c0_g1	XP_018804251.1	PREDICTED: uncharacterized protein LOC108978430 [Bactrocera latifrons]	Bactrocera_latifrons	94.1	1.6e-51
TRINITY_DN15020_c0_g4	XP_011203448.1	PREDICTED: LOW QUALITY PROTEIN: uncharacterized protein LOC105226316 [Bactrocera dorsalis]	Bactrocera_dorsalis	93.5	2.8e-111
TRINITY_DN15024_c0_g1	XP_011206424.1	PREDICTED: rab-like protein 3 isoform X1 [Bactrocera dorsalis]	Bactrocera_dorsalis	100	2.4e-134
TRINITY_DN15025_c0_g1	AKM45835.1	odorant-binding protein 15, partial [Bactrocera dorsalis]	Bactrocera_dorsalis	85.6	9.7e-69
TRINITY_DN15027_c0_g1	XP_011204535.1	PREDICTED: metallo-beta-lactamase domain-containing protein 1 [Bactrocera dorsalis]	Bactrocera_dorsalis	99.1	8.3e-133
TRINITY_DN15029_c1_g3	XP_011198417.1	PREDICTED: DTW domain-containing protein 2 [Bactrocera dorsalis]	Bactrocera_dorsalis	99.3	2.4e-159
TRINITY_DN15032_c0_g1	XP_011186957.1	PREDICTED: chymotrypsin inhibitor-like [Zeugodacus cucurbitae]	Zeugodacus_cucurbitae	70.9	7.9e-29
TRINITY_DN15032_c0_g2	XP_014099719.1	PREDICTED: chymotrypsin inhibitor-like [Bactrocera oleae]	Bactrocera_oleae	74.5	1.6e-13
TRINITY_DN15033_c0_g1	XP_018786431.1	PREDICTED: methyl-CpG-binding domain protein 2 isoform X2 [Bactrocera latifrons]	Bactrocera_latifrons	99.5	4.7e-111
TRINITY_DN15036_c0_g1	XP_017471308.1	PREDICTED: uncharacterized protein LOC108362714 [Rhagoletis zephyria]	Rhagoletis_zephyria	84.8	8.4e-60
TRINITY_DN15036_c1_g2	XP_017465087.1	PREDICTED: uncharacterized protein LOC108358325 [Rhagoletis zephyria]	Rhagoletis_zephyria	71.2	9e-34
TRINITY_DN15037_c0_g2	XP_011198906.1	PREDICTED: LOW QUALITY PROTEIN: peptide transporter family 1-like [Bactrocera dorsalis]	Bactrocera_dorsalis	96.1	7.8e-90
TRINITY_DN15038_c0_g2	XP_011203002.1	PREDICTED: protein SET [Bactrocera dorsalis]	Bactrocera_dorsalis	100	3.9e-133
TRINITY_DN15040_c0_g1	XP_011183307.1	PREDICTED: TM2 domain-containing protein CG11103 [Zeugodacus cucurbitae]	Zeugodacus_cucurbitae	96.4	2.9e-123
TRINITY_DN15041_c0_g1	XP_011207817.1	PREDICTED: RWD domain-containing protein 4 [Bactrocera dorsalis]	Bactrocera_dorsalis	100	4.9e-121
TRINITY_DN15042_c0_g1	XP_011186631.1	PREDICTED: reticulon-1-A isoform X4 [Zeugodacus cucurbitae]	Zeugodacus_cucurbitae	100	7.4e-18
TRINITY_DN15043_c0_g1	XP_011203380.1	PREDICTED: uncharacterized protein LOC105226251 [Bactrocera dorsalis]	Bactrocera_dorsalis	99.5	3.6e-113
TRINITY_DN15043_c0_g2	XP_011203380.1	PREDICTED: uncharacterized protein LOC105226251 [Bactrocera dorsalis]	Bactrocera_dorsalis	93.7	3.8e-31
TRINITY_DN15045_c0_g2	XP_018794353.1	PREDICTED: receptor-type tyrosine-protein phosphatase N2 isoform X1 [Bactrocera latifrons]	Bactrocera_latifrons	100	6.1e-33
TRINITY_DN15046_c0_g1	XP_018796162.1	PREDICTED: protein D3-like isoform X1 [Bactrocera latifrons]	Bactrocera_latifrons	90	9.9e-108
TRINITY_DN15049_c0_g1	XP_011212774.2	PREDICTED: intron-binding protein aquarius [Bactrocera dorsalis]	Bactrocera_dorsalis	98.6	9.3e-35
TRINITY_DN15052_c0_g1	XP_017491725.1	PREDICTED: cold and drought-regulated protein CORA-like [Rhagoletis zephyria]	Rhagoletis_zephyria	53.6	1.5e-06
[truncated: 14,254 more rows]
