# Supplementary material for: Heat Shock Protein Genes Affect the Rapid Cold Hardening Ability of Two Invasive Tephritids
Source: Insects. 2024 Jan 29;15(2):90. doi: 10.3390/insects15020090 (PMC10889258; doi:10.3390/insects15020090)
Supplement: Supplementary file 1 [file insects-15-00090-s001.zip › annotation/Pfam/Pfam_annotation.xlsx]

## Sheet: Sheet1
Query	Pfam_hit	Pfam_description	Pfam_identity	Pfam_evalue
TRINITY_DN10011_c0_g1	A0A0L0BWR1_LUCCU/78-161	A0A0L0BWR1.1 PF06477.11;DUF1091;	41.9	2.8e-11
TRINITY_DN10013_c0_g1	S9WKC0_9CETA/127-174	S9WKC0.1 PF07646.13;Kelch_2;	95.8	2.3e-21
TRINITY_DN10026_c0_g1	A7YY10_DANRE/4-88	A7YY10.1 PF01780.17;Ribosomal_L37ae;	96.5	2.8e-41
TRINITY_DN1003_c0_g1	A0A0L0BT34_LUCCU/547-634	A0A0L0BT34.1 PF07679.14;I-set;	86.1	1.5e-11
TRINITY_DN10060_c0_g1	B4LZB4_DROVI/2358-2689	B4LZB4.1 PF00520.29;Ion_trans;	91.7	7.5e-41
TRINITY_DN10065_c0_g1	B4KI46_DROMO/531-848	B4KI46.1 PF00698.19;Acyl_transf_1;	80	2.9e-27
TRINITY_DN10124_c0_g1	W4WTT0_ATTCE/875-960	W4WTT0.1 PF00041.19;fn3;	42.7	2.7e-09
TRINITY_DN1012_c0_g1	RYR1_RAT/4379-4668	F1LMY4.1 PF06459.10;RR_TM4-6;	100	9.9e-36
TRINITY_DN10131_c0_g2	B4MBJ1_DROVI/81-395	B4MBJ1.2 PF02949.18;7tm_6;	58.6	8.4e-13
TRINITY_DN10133_c0_g1	W5MIL4_LEPOC/2-191	W5MIL4.1 PF00827.15;Ribosomal_L15e;	96.2	7.8e-39
TRINITY_DN10133_c0_g2	W5MIL4_LEPOC/2-191	W5MIL4.1 PF00827.15;Ribosomal_L15e;	95.8	7.3e-105
TRINITY_DN10205_c0_g1	A0A0Q9X050_DROMO/1495-1530	A0A0Q9X050.1 PF00053.22;Laminin_EGF;	83.3	1.9e-12
TRINITY_DN10208_c0_g2	G3SH31_GORGO/595-646	G3SH31.1 PF10515.7;APP_amyloid;	97.5	5e-15
TRINITY_DN10209_c1_g1	B7QLX5_IXOSC/387-450	B7QLX5.1 PF15613.4;WSD;	60.7	8.8e-13
TRINITY_DN10219_c0_g1	B4KXC4_DROMO/2253-2521	B4KXC4.2 PF12775.5;AAA_7;	85.3	3.7e-11
TRINITY_DN10243_c0_g1	B4GTZ1_DROPE/91-195	B4GTZ1.1 PF13673.5;Acetyltransf_10;	60.5	1.8e-18
TRINITY_DN10244_c0_g1	A0A0L0CEW0_LUCCU/66-170	A0A0L0CEW0.1 PF07841.11;DM4_12;	69	1.8e-16
TRINITY_DN10247_c0_g1	B4IIY7_DROSE/700-783	B4IIY7.1 PF00041.19;fn3;	81	1.1e-27
TRINITY_DN10249_c0_g1	B0W4F0_CULQU/96-171	B0W4F0.1 PF07885.14;Ion_trans_2;	77.8	6.3e-10
TRINITY_DN10250_c0_g1	B4J244_DROGR/951-1045	B4J244.1 PF00028.15;Cadherin;	86.2	1.2e-19
TRINITY_DN10263_c0_g1	B3MNH4_DROAN/2106-2356	B3MNH4.1 PF00454.25;PI3_PI4_kinase;	100	6.6e-44
TRINITY_DN10263_c0_g2	B3MNH4_DROAN/2106-2356	B3MNH4.1 PF00454.25;PI3_PI4_kinase;	90.3	9e-31
TRINITY_DN10264_c0_g1	A0A0L0CC12_LUCCU/31-811	A0A0L0CC12.1 PF16399.3;Aquarius_N;	94	1.9e-40
TRINITY_DN10268_c0_g1	J9KDG4_ACYPI/188-329	J9KDG4.2 PF13359.4;DDE_Tnp_4;	42.7	7.2e-07
TRINITY_DN10309_c0_g1	M9PBL6_DROME/2188-2291	M9PBL6.1 PF00435.19;Spectrin;	93.7	1.2e-24
TRINITY_DN10314_c0_g1	B4MTA3_DROWI/472-616	B4MTA3.1 PF05199.11;GMC_oxred_C;	52.1	1e-13
TRINITY_DN10314_c0_g2	B4MTA3_DROWI/66-360	B4MTA3.1 PF00732.17;GMC_oxred_N;	54.7	3.4e-20
TRINITY_DN10325_c0_g1	A0A091D7H1_FUKDA/374-569	A0A091D7H1.1 PF01576.17;Myosin_tail_1;	91.2	4.6e-21
TRINITY_DN10325_c0_g2	Q8WBA9_CRIGR/95-214	Q8WBA9.1 PF00116.18;COX2;	90	1.1e-57
TRINITY_DN10325_c0_g3	Q8WBA9_CRIGR/95-214	Q8WBA9.1 PF00116.18;COX2;	88.3	7.3e-57
TRINITY_DN10333_c0_g2	Q29DP0_DROPS/347-479	Q29DP0.1 PF00640.21;PID;	92.8	1.6e-29
TRINITY_DN10342_c0_g1	A0A0L0CEN6_LUCCU/483-784	A0A0L0CEN6.1 PF02347.14;GDC-P;	91.3	2.4e-44
TRINITY_DN10344_c0_g1	B4MIU7_DROWI/529-715	B4MIU7.2 PF00629.21;MAM;	88.9	1.1e-16
TRINITY_DN10344_c0_g3	A0A0L0BVX7_LUCCU/524-709	A0A0L0BVX7.1 PF00629.21;MAM;	84.1	3.1e-28
TRINITY_DN10357_c0_g1	G1TF14_RABIT/3-41	G1TF14.1 PF01290.18;Thymosin;	100	7.6e-12
TRINITY_DN10368_c0_g1	H9H5V6_MONDO/5-120	H9H5V6.1 PF01778.15;Ribosomal_L28e;	91.4	2.6e-53
TRINITY_DN10378_c0_g2	B4KUY1_DROMO/32-436	B4KUY1.2 PF01490.16;Aa_trans;	62.3	1.6e-11
TRINITY_DN10385_c0_g1	J9JTN6_ACYPI/201-417	J9JTN6.2 PF01421.17;Reprolysin;	80	8.3e-36
TRINITY_DN10387_c0_g1	F1PP57_CANLF/11-79	F1PP57.2 PF06522.9;B12D;	91.3	3.1e-32
TRINITY_DN10395_c0_g1	GPX1_RABIT/13-127	P11909.2 PF00255.17;GSHPx;	86.1	3.8e-53
TRINITY_DN10409_c0_g1	M7AXF8_CHEMY/297-716	M7AXF8.1 PF00183.16;HSP90;	97	7.1e-30
TRINITY_DN10412_c0_g1	Q29AT2_DROPS/1819-2173	Q29AT2.2 PF02889.14;Sec63;	90.2	2.1e-36
TRINITY_DN10419_c0_g1	Q29ID0_DROPS/186-223	Q29ID0.3 PF00057.16;Ldl_recept_a;	81.8	3.4e-10
TRINITY_DN10448_c0_g1	A0A0L0BZK0_LUCCU/845-1003	A0A0L0BZK0.1 PF00080.18;Sod_Cu;	95.2	2.9e-29
TRINITY_DN10454_c0_g1	A0A0L0BM54_LUCCU/3210-3894	A0A0L0BM54.1 PF03028.13;Dynein_heavy;	82.6	1.7e-26
TRINITY_DN10477_c0_g1	U3KGV4_FICAL/17-124	U3KGV4.1 PF01655.16;Ribosomal_L32e;	94.4	8e-52
TRINITY_DN10486_c0_g1	A0A0Q9X8G5_DROMO/783-1053	A0A0Q9X8G5.1 PF14702.4;hGDE_central;	87.7	4.7e-31
TRINITY_DN104_c0_g1	K7EU09_PONAB/17-140	K7EU09.1 PF01417.18;ENTH;	100	6e-08
TRINITY_DN10503_c0_g1	MLP3A_HUMAN/15-120	Q9H492.2 PF02991.14;Atg8;	100	1.9e-33
TRINITY_DN10506_c0_g1	A0A0R3NYI0_DROPS/3271-3547	A0A0R3NYI0.1 PF02138.16;Beach;	93.6	3.4e-58
TRINITY_DN10516_c0_g1	B4KE88_DROMO/31-89	B4KE88.1 PF01607.22;CBM_14;	55.1	2.2e-10
TRINITY_DN10544_c0_g1	B4KYI7_DROMO/1811-2127	B4KYI7.1 PF02889.14;Sec63;	92.1	2e-33
TRINITY_DN10558_c0_g1	B4N4P0_DROWI/559-843	B4N4P0.1 PF12455.6;Dynactin;	77.9	9.4e-25
TRINITY_DN10559_c0_g1	F7E7B4_ORNAN/26-107	F7E7B4.1 PF02823.14;ATP-synt_DE_N;	89	3.6e-32
TRINITY_DN10563_c0_g1	A0A0L0CDY5_LUCCU/72-430	A0A0L0CDY5.1 PF16172.3;DOCK_N;	89.2	1.5e-33
TRINITY_DN10570_c0_g1	B4MMX1_DROWI/3552-3772	B4MMX1.2 PF12781.5;AAA_9;	100	2e-22
TRINITY_DN1057_c0_g1	B0XKA1_CULQU/125-248	B0XKA1.1 PF02225.20;PA;	69.5	5.7e-14
TRINITY_DN10599_c0_g3	W5PZ95_SHEEP/254-354	W5PZ95.1 PF12862.5;ANAPC5;	97.2	7.4e-12
TRINITY_DN10618_c0_g1	U4TTR5_DENPD/280-861	U4TTR5.1 PF02460.16;Patched;	54.3	1.9e-17
TRINITY_DN10655_c0_g1	TM254_MOUSE/24-113	Q9DCV5.1 PF14934.4;DUF4499;	100	9.9e-33
TRINITY_DN10678_c0_g1	B4MUA9_DROWI/324-400	B4MUA9.2 PF09261.9;Alpha-mann_mid;	79.2	1e-30
TRINITY_DN10705_c0_g1	A0A0L0CHW7_LUCCU/2055-2194	A0A0L0CHW7.1 PF05444.10;DUF753;	57.1	2.7e-31
TRINITY_DN10709_c0_g1	ATPK_MOUSE/6-84	P56135.3 PF10206.7;WRW;	100	1.1e-38
TRINITY_DN10724_c0_g1	T1H316_MEGSC/1-68	T1H316.1 PF01694.20;Rhomboid;	82	1.7e-13
TRINITY_DN10726_c0_g1	F4RE44_MELLP/31-96	F4RE44.1 PF05730.9;CFEM;	77.3	4.8e-25
TRINITY_DN10733_c0_g1	H2LCE8_ORYLA/299-484	H2LCE8.1 PF02799.13;NMT_C;	97.9	2.2e-20
TRINITY_DN10737_c0_g2	B4MZU8_DROWI/18-416	B4MZU8.2 PF08395.10;7tm_7;	78.8	2.8e-23
TRINITY_DN10747_c0_g1	F7DP06_MACMU/28-169	F7DP06.1 PF00810.16;ER_lumen_recept;	98.9	2.8e-45
TRINITY_DN10753_c0_g1	M2QPY1_CERS8/1368-1531	M2QPY1.1 PF02259.21;FAT;	57.1	1.2e-06
TRINITY_DN10756_c0_g1	SFR1_MOUSE/104-310	Q8BP27.2 PF10376.7;Mei5;	80.3	2.3e-62
TRINITY_DN10777_c0_g1	A0A0L0BUS0_LUCCU/1140-1943	A0A0L0BUS0.1 PF13764.4;E3_UbLigase_R4;	94.2	4.1e-45
TRINITY_DN10785_c0_g1	B7P9H1_IXOSC/8-88	B7P9H1.1 PF00640.21;PID;	73.4	2.5e-20
TRINITY_DN10796_c0_g1	B4MKY0_DROWI/2559-2693	B4MKY0.1 PF06009.10;Laminin_II;	51.3	4.8e-11
TRINITY_DN10804_c0_g1	A0A0L0CGQ9_LUCCU/1198-1295	A0A0L0CGQ9.1 PF00028.15;Cadherin;	67.6	1.8e-22
TRINITY_DN10815_c0_g1	A0A0Q9WQZ4_DROVI/4502-4591	A0A0Q9WQZ4.1 PF07679.14;I-set;	90.2	3.4e-14
TRINITY_DN10816_c0_g1	B4MMC5_DROWI/495-584	B4MMC5.1 PF16367.3;RRM_7;	96.4	1.9e-41
TRINITY_DN10819_c0_g1	B4NK55_DROWI/31-818	B4NK55.1 PF16399.3;Aquarius_N;	80.6	4.9e-23
TRINITY_DN10848_c0_g4	A0A0L0C389_LUCCU/371-461	A0A0L0C389.1 PF00168.28;C2;	81.2	3.4e-06
TRINITY_DN10848_c0_g5	A0A0L0C3G9_LUCCU/196-271	A0A0L0C3G9.1 PF00595.22;PDZ;	93.5	2e-27
TRINITY_DN10872_c0_g1	LYSC1_RAT/19-146	P00697.2 PF00062.18;Lys;	100	9.5e-28
TRINITY_DN10872_c0_g2	LYSC1_RAT/19-146	P00697.2 PF00062.18;Lys;	88.7	1.2e-21
TRINITY_DN10891_c1_g1	A7RVK5_NEMVE/773-813	A7RVK5.1 PF07645.13;EGF_CA;	45.6	9.8e-06
TRINITY_DN10918_c0_g1	L9KY99_TUPCH/5-130	L9KY99.1 PF00410.17;Ribosomal_S8;	100	4.8e-68
TRINITY_DN10923_c1_g1	H0VMA2_CAVPO/1360-1439	H0VMA2.1 PF00041.19;fn3;	96.9	3.5e-29
TRINITY_DN10924_c0_g2	CX6B1_MOUSE/19-83	P56391.2 PF02297.15;COX6B;	100	7.1e-35
TRINITY_DN10933_c0_g1	G3SSG7_LOXAF/54-342	G3SSG7.1 PF04756.11;OST3_OST6;	97.3	2.3e-37
TRINITY_DN10940_c0_g1	SODC_RAT/9-150	P07632.2 PF00080.18;Sod_Cu;	96.5	3.3e-75
TRINITY_DN10949_c0_g1	Q29N94_DROPS/156-221	Q29N94.1 PF06701.11;MIB_HERC2;	100	5.8e-16
TRINITY_DN10977_c0_g1	F6T6S9_MONDO/14-76	F6T6S9.1 PF02953.13;zf-Tim10_DDP;	92.1	1.7e-27
TRINITY_DN10978_c0_g1	A0A0L0BY44_LUCCU/248-546	A0A0L0BY44.1 PF01534.15;Frizzled;	95.8	2e-19
TRINITY_DN10985_c0_g1	A0A0L0C9G2_LUCCU/33-512	A0A0L0C9G2.1 PF00067.20;p450;	41.7	5.7e-09
TRINITY_DN10985_c0_g2	B4KTL3_DROMO/631-1091	B4KTL3.2 PF00067.20;p450;	66.2	4.7e-28
TRINITY_DN10993_c0_g1	Q29DZ6_DROPS/814-1235	Q29DZ6.1 PF06957.9;COPI_C;	88.4	2.6e-46
TRINITY_DN11011_c0_g4	Q29KT1_DROPS/223-386	Q29KT1.1 PF10294.7;Methyltransf_16;	76.7	2.4e-13
TRINITY_DN11038_c0_g1	J9KY18_ACYPI/137-354	J9KY18.2 PF14291.4;DUF4371;	36.8	3.4e-06
TRINITY_DN11039_c0_g1	F1LPG5_RAT/5-128	F1LPG5.1 PF07225.10;NDUF_B4;	91.5	2.2e-58
TRINITY_DN11046_c0_g1	H0EDX2_GLAL7/1653-1908	H0EDX2.1 PF02889.14;Sec63;	53	1.8e-20
TRINITY_DN11047_c0_g2	B4JIW0_DROGR/8-1046	B4JIW0.1 PF00723.19;Glyco_hydro_15;	97	3.1e-30
TRINITY_DN11053_c0_g1	A0A0L0CCW4_LUCCU/3402-3533	A0A0L0CCW4.1 PF02210.22;Laminin_G_2;	47.9	1.5e-14
TRINITY_DN11053_c1_g1	A0A0L0CCW4_LUCCU/3582-3710	A0A0L0CCW4.1 PF02210.22;Laminin_G_2;	81.6	4.5e-16
TRINITY_DN11058_c0_g1	G1NTC8_MYOLU/1-96	G1NTC8.1 PF01199.16;Ribosomal_L34e;	99	1.5e-46
TRINITY_DN11060_c0_g2	L5LDX9_MYODS/66-403	L5LDX9.1 PF00225.21;Kinesin;	98.6	1.6e-32
TRINITY_DN11060_c0_g3	L5LDX9_MYODS/66-403	L5LDX9.1 PF00225.21;Kinesin;	100	3.9e-21
TRINITY_DN11071_c0_g1	TYB4_PIG/3-41	Q95274.3 PF01290.18;Thymosin;	100	8.2e-12
TRINITY_DN11079_c0_g1	A0A0L0C3C9_LUCCU/1615-1719	A0A0L0C3C9.1 PF00435.19;Spectrin;	93.3	4.4e-14
TRINITY_DN11083_c0_g1	G6DT65_DANPL/290-379	G6DT65.1 PF05699.12;Dimer_Tnp_hAT;	76.5	5.1e-24
TRINITY_DN11102_c0_g1	B0XAN4_CULQU/5-538	B0XAN4.1 PF00135.26;COesterase;	44.6	1.2e-10
TRINITY_DN11107_c0_g1	F7G013_ORNAN/1-53	F7G013.1 PF01907.17;Ribosomal_L37e;	100	1.5e-23
TRINITY_DN11112_c0_g1	A0A084WUF4_ANOSI/130-283	A0A084WUF4.1 PF00787.22;PX;	70.7	1.5e-08
TRINITY_DN11117_c0_g1	A0A0L0BPQ5_LUCCU/969-1395	A0A0L0BPQ5.1 PF04053.12;Coatomer_WDAD;	93.6	5.1e-18
TRINITY_DN11123_c0_g1	E1B8G4_BOVIN/8-142	E1B8G4.2 PF00164.23;Ribosom_S12_S23;	96.3	1.4e-67
TRINITY_DN11134_c0_g1	B3RIQ7_TRIAD/50-112	B3RIQ7.1 PF00137.19;ATP-synt_C;	96.8	5e-23
TRINITY_DN11139_c0_g1	A0A0L0BRZ6_LUCCU/52-316	A0A0L0BRZ6.1 PF01074.20;Glyco_hydro_38;	91.6	1.2e-42
TRINITY_DN11176_c0_g4	F1PWW0_CANLF/1639-1737	F1PWW0.2 PF00630.17;Filamin;	100	4.5e-33
TRINITY_DN11184_c0_g1	B4H6E7_DROPE/154-388	B4H6E7.1 PF00089.24;Trypsin;	77.8	2.8e-14
TRINITY_DN11185_c0_g1	A0A0Q9WXG2_DROMO/109-506	A0A0Q9WXG2.1 PF00916.18;Sulfate_transp;	67.2	8e-46
TRINITY_DN11203_c0_g1	U3JQ56_FICAL/1-226	U3JQ56.1 PF15130.4;DUF4566;	98.3	2.3e-28
TRINITY_DN11210_c0_g1	Q29H91_DROPS/83-483	Q29H91.2 PF07690.14;MFS_1;	87.5	7e-46
TRINITY_DN11212_c1_g1	A0A0J7KG03_LASNI/308-426	A0A0J7KG03.1 PF00665.24;rve;	64.7	4.6e-11
TRINITY_DN11225_c0_g1	D6X2J9_TRICA/15056-15163	D6X2J9.1 PF00435.19;Spectrin;	77.3	2.4e-26
TRINITY_DN11231_c0_g1	B7Z4C8_HUMAN/19-100	B7Z4C8.1 PF01198.17;Ribosomal_L31e;	100	6.9e-40
TRINITY_DN11239_c0_g1	A0A0L0BZK0_LUCCU/514-673	A0A0L0BZK0.1 PF00080.18;Sod_Cu;	89.7	7.8e-33
TRINITY_DN1124_c0_g1	M3YA62_MUSPF/154-401	M3YA62.1 PF00217.17;ATP-gua_Ptrans;	99.2	2.7e-142
TRINITY_DN11259_c0_g1	B4N4P0_DROWI/559-843	B4N4P0.1 PF12455.6;Dynactin;	78.3	1.5e-10
TRINITY_DN11273_c0_g1	B4QMK8_DROSI/682-785	B4QMK8.1 PF00435.19;Spectrin;	97.1	2.3e-29
TRINITY_DN11287_c0_g2	L9L6G4_TUPCH/258-408	L9L6G4.1 PF05712.11;MRG;	97.6	1.6e-13
TRINITY_DN11288_c0_g1	A0A0L0CHW7_LUCCU/1962-2069	A0A0L0CHW7.1 PF05444.10;DUF753;	46.8	5.1e-12
TRINITY_DN11289_c0_g1	B4H8P5_DROPE/158-603	B4H8P5.1 PF00001.19;7tm_1;	86.2	3.5e-37
TRINITY_DN11291_c0_g1	B4JNY0_DROGR/961-999	B4JNY0.1 PF00057.16;Ldl_recept_a;	96.2	8.4e-10
TRINITY_DN11291_c0_g2	B4JNY0_DROGR/803-843	B4JNY0.1 PF00058.15;Ldl_recept_b;	97.6	5.3e-17
TRINITY_DN11295_c0_g1	G7PNS7_MACFA/67-162	G7PNS7.1 PF00011.19;HSP20;	96.9	1.6e-46
TRINITY_DN11305_c0_g1	A0A0R3P8I2_DROPS/1309-1710	A0A0R3P8I2.1 PF08393.11;DHC_N2;	97.2	3.3e-33
TRINITY_DN11312_c0_g1	B3MA20_DROAN/41-96	B3MA20.1 PF00379.21;Chitin_bind_4;	69.6	1.2e-14
TRINITY_DN11312_c0_g3	B3MA20_DROAN/41-96	B3MA20.1 PF00379.21;Chitin_bind_4;	73.2	9e-16
TRINITY_DN11318_c0_g1	A0A0L0CBR6_LUCCU/713-1246	A0A0L0CBR6.1 PF03098.13;An_peroxidase;	91.6	9.4e-40
TRINITY_DN1132_c0_g1	A0A0Q9WLX4_DROVI/1042-1309	A0A0Q9WLX4.1 PF06512.11;Na_trans_assoc;	95.7	8.6e-31
TRINITY_DN11344_c0_g1	Q29MP6_DROPS/69-392	Q29MP6.2 PF03098.13;An_peroxidase;	63.3	8.9e-28
TRINITY_DN11360_c0_g1	M0R601_RAT/3-50	M0R601.2 PF04627.11;ATP-synt_Eps;	93.8	1.9e-16
TRINITY_DN11369_c0_g1	A0A0L0CQN1_LUCCU/265-653	A0A0L0CQN1.1 PF05649.11;Peptidase_M13_N;	75.7	1e-26
TRINITY_DN11374_c0_g1	B4MV18_DROWI/102-456	B4MV18.2 PF00930.19;DPPIV_N;	69.1	6.2e-26
TRINITY_DN11378_c0_g2	H0XSG0_OTOGA/130-187	H0XSG0.1 PF00412.20;LIM;	96.6	1.5e-29
TRINITY_DN11392_c0_g1	A0A0L0CHW7_LUCCU/1204-1357	A0A0L0CHW7.1 PF05444.10;DUF753;	47.9	5.6e-09
TRINITY_DN11399_c0_g1	G1PYK6_MYOLU/29-147	G1PYK6.1 PF00411.17;Ribosomal_S11;	94.9	2e-57
TRINITY_DN11404_c0_g1	Q29JE9_DROPS/231-302	Q29JE9.2 PF13802.4;Gal_mutarotas_2;	88.5	6.5e-07
TRINITY_DN11415_c0_g1	A0A0L0CL49_LUCCU/198-507	A0A0L0CL49.1 PF07992.12;Pyr_redox_2;	90.5	7e-31
TRINITY_DN11427_c0_g1	A0A0L0CHW7_LUCCU/2637-2773	A0A0L0CHW7.1 PF05444.10;DUF753;	64	3.3e-24
TRINITY_DN11430_c0_g1	A0A087WSP1_MOUSE/229-387	A0A087WSP1.1 PF00094.23;VWD;	100	8.6e-89
TRINITY_DN11448_c0_g1	A0A0L0BQM6_LUCCU/96-191	A0A0L0BQM6.1 PF13905.4;Thioredoxin_8;	86.6	2.5e-28
TRINITY_DN11476_c0_g1	G5C1N0_HETGA/39-137	G5C1N0.1 PF00276.18;Ribosomal_L23;	78.5	4.5e-35
TRINITY_DN11476_c0_g2	G1TY70_RABIT/17-67	G1TY70.1 PF03939.11;Ribosomal_L23eN;	98	5.1e-17
TRINITY_DN11478_c0_g1	A0A0L0CF86_LUCCU/339-647	A0A0L0CF86.1 PF02889.14;Sec63;	88.7	4.4e-41
TRINITY_DN11479_c0_g1	A0A0L0CPR7_LUCCU/857-1467	A0A0L0CPR7.1 PF07539.10;DRIM;	61.1	2.1e-31
TRINITY_DN11481_c0_g1	A0A0L0CAL6_LUCCU/174-373	A0A0L0CAL6.1 PF00335.18;Tetraspannin;	52.2	4.2e-14
TRINITY_DN11494_c0_g1	C1FE46_MICSR/389-501	C1FE46.1 PF05843.12;Suf;	59.6	4.8e-13
TRINITY_DN11513_c0_g1	K7J528_NASVI/11-101	K7J528.1 PF00125.22;Histone;	98.9	8.9e-41
TRINITY_DN11517_c0_g1	C3ZSU7_BRAFL/84-423	C3ZSU7.1 PF02010.13;REJ;	40.2	1.6e-10
TRINITY_DN1151_c0_g1	A0A0R4IJT8_DANRE/39-529	A0A0R4IJT8.1 PF00118.22;Cpn60_TCP1;	97.9	1e-17
TRINITY_DN1152_c0_g1	FKBP5_MOUSE/158-248	Q64378.1 PF00254.26;FKBP_C;	100	1.2e-10
TRINITY_DN11536_c0_g1	SNURF_RAT/2-71	Q9WU11.1 PF07192.9;SNURF;	72.9	3.8e-19
TRINITY_DN11546_c0_g1	B4H6L8_DROPE/200-578	B4H6L8.1 PF09763.7;Sec3_C;	86.4	4.1e-32
TRINITY_DN11547_c0_g1	G1TRM4_RABIT/75-144	G1TRM4.1 PF00366.18;Ribosomal_S17;	100	5.8e-33
TRINITY_DN11551_c0_g1	A0A0L0BUR7_LUCCU/1220-1492	A0A0L0BUR7.1 PF07678.12;A2M_comp;	100	1.4e-09
TRINITY_DN11562_c0_g1	CB22_SOYBN/58-223	P09755.1 PF00504.19;Chloroa_b-bind;	92.6	3.2e-29
TRINITY_DN11570_c0_g1	B4GXZ8_DROPE/192-246	B4GXZ8.1 PF00010.24;HLH;	92.5	4e-11
TRINITY_DN11576_c0_g1	M4AKT4_XIPMA/10-146	M4AKT4.1 PF01090.17;Ribosomal_S19e;	86.9	3.2e-62
TRINITY_DN11583_c0_g1	A0A0L0CK16_LUCCU/79-512	A0A0L0CK16.1 PF07690.14;MFS_1;	67.6	3.6e-23
TRINITY_DN11594_c0_g1	B4HV95_DROSE/469-514	B4HV95.1 PF07645.13;EGF_CA;	66.7	5.1e-13
TRINITY_DN11603_c0_g1	A0A0L0CGR0_LUCCU/110-283	A0A0L0CGR0.1 PF00636.24;Ribonuclease_3;	47	5.9e-08
TRINITY_DN11618_c0_g1	A0A0L0CII0_LUCCU/79-465	A0A0L0CII0.1 PF00916.18;Sulfate_transp;	68.2	3.9e-18
TRINITY_DN11622_c0_g1	D6W757_TRICA/355-399	D6W757.1 PF16183.3;Kinesin_assoc;	86.7	4.1e-14
TRINITY_DN11623_c0_g1	B4JXT8_DROGR/401-501	B4JXT8.1 PF07690.14;MFS_1;	70	2.9e-26
TRINITY_DN11627_c0_g1	F7DD44_MONDO/67-165	F7DD44.2 PF00673.19;Ribosomal_L5_C;	99	3.8e-51
TRINITY_DN11634_c0_g2	B3MFW6_DROAN/31-503	B3MFW6.1 PF00067.20;p450;	49.4	5.4e-20
TRINITY_DN11640_c0_g1	D7GYL0_TRICA/1441-1575	D7GYL0.1 PF00665.24;rve;	61.1	5.4e-18
TRINITY_DN11653_c0_g1	B4KLA1_DROMO/97-451	B4KLA1.2 PF00930.19;DPPIV_N;	58.3	1.6e-19
TRINITY_DN11661_c0_g1	B4KNR5_DROMO/2227-2373	B4KNR5.2 PF05444.10;DUF753;	60.5	1.4e-07
TRINITY_DN11664_c0_g1	A0A0L0BUS0_LUCCU/1140-1943	A0A0L0BUS0.1 PF13764.4;E3_UbLigase_R4;	96.7	1.3e-39
TRINITY_DN11688_c0_g1	Q3UCH0_MOUSE/189-296	Q3UCH0.1 PF01159.17;Ribosomal_L6e;	100	1.8e-53
TRINITY_DN11701_c0_g1	A0A0L0C295_LUCCU/28-275	A0A0L0C295.1 PF16414.3;NPC1_N;	58.4	3e-32
TRINITY_DN11713_c0_g1	A0A0L0C3C9_LUCCU/2781-2885	A0A0L0C3C9.1 PF00435.19;Spectrin;	83.3	4.7e-13
TRINITY_DN11716_c0_g1	A0A0L0CNR7_LUCCU/99-469	A0A0L0CNR7.1 PF00854.19;PTR2;	77.2	7.8e-17
TRINITY_DN11741_c0_g4	A0A0L0C6A8_LUCCU/128-293	A0A0L0C6A8.1 PF00822.18;PMP22_Claudin;	100	4e-19
TRINITY_DN11752_c0_g1	A0A0B4LFD0_DROME/391-486	A0A0B4LFD0.1 PF03015.17;Sterile;	87.8	7.9e-19
TRINITY_DN11767_c0_g1	B0WTZ9_CULQU/207-440	B0WTZ9.1 PF00089.24;Trypsin;	87.4	6.3e-48
TRINITY_DN11770_c0_g1	B4KQ74_DROMO/935-1679	B4KQ74.1 PF08326.10;ACC_central;	95.6	1.8e-44
TRINITY_DN11788_c0_g1	A0A0L0C664_LUCCU/562-614	A0A0L0C664.1 PF00053.22;Laminin_EGF;	94.2	1.4e-25
TRINITY_DN11790_c0_g1	B4NJP6_DROWI/3454-3595	B4NJP6.2 PF12356.6;BIRC6;	54.3	8.8e-14
TRINITY_DN11791_c0_g1	A0A093DM08_CHAPE/20-114	A0A093DM08.1 PF00338.20;Ribosomal_S10;	100	2.5e-46
TRINITY_DN11809_c0_g3	A0A0L0CGP5_LUCCU/24-171	A0A0L0CGP5.1 PF01562.17;Pep_M12B_propep;	66.7	2.8e-21
TRINITY_DN11842_c0_g1	Q2LZH1_DROPS/1066-1169	Q2LZH1.2 PF00028.15;Cadherin;	78.7	2.6e-15
TRINITY_DN11854_c0_g1	A0A0L0C8W5_LUCCU/51-869	A0A0L0C8W5.1 PF00723.19;Glyco_hydro_15;	88.1	4e-45
TRINITY_DN11860_c0_g1	M0ZAM4_HORVD/6-74	M0ZAM4.1 PF00438.18;S-AdoMet_synt_N;	97.8	1.5e-18
TRINITY_DN11860_c0_g2	J3KYZ6_ORYBR/334-476	J3KYZ6.1 PF02773.14;S-AdoMet_synt_C;	92.3	5.6e-74
TRINITY_DN11861_c0_g1	A0A0L0BMQ3_LUCCU/8-239	A0A0L0BMQ3.1 PF13621.4;Cupin_8;	42.3	1.6e-16
TRINITY_DN1186_c0_g1	A0A0D9S4V6_CHLSB/9-272	A0A0D9S4V6.1 PF00069.23;Pkinase;	100	1.1e-36
TRINITY_DN11875_c0_g1	A0A0L0BRX6_LUCCU/118-212	A0A0L0BRX6.1 PF01835.17;A2M_N;	62	2.4e-24
TRINITY_DN11881_c0_g1	Q0E8J5_DROME/1927-2015	Q0E8J5.2 PF07679.14;I-set;	79.6	2.8e-18
TRINITY_DN11884_c0_g2	A0A0L0BY96_LUCCU/1747-1825	A0A0L0BY96.1 PF02494.14;HYR;	70.3	6.1e-18
TRINITY_DN11890_c0_g1	T1GCZ6_MEGSC/214-538	T1GCZ6.1 PF00704.26;Glyco_hydro_18;	76.9	1.1e-42
TRINITY_DN11892_c0_g1	A0A0L0C2L1_LUCCU/994-1381	A0A0L0C2L1.1 PF00704.26;Glyco_hydro_18;	77.6	2.9e-30
TRINITY_DN11893_c0_g1	A0A0L0BKY1_LUCCU/81-341	A0A0L0BKY1.1 PF07690.14;MFS_1;	62.3	2.2e-19
TRINITY_DN11899_c0_g1	B4M146_DROVI/582-904	B4M146.1 PF11838.6;ERAP1_C;	52.2	6.9e-44
TRINITY_DN11905_c0_g1	L9KQV0_TUPCH/347-411	L9KQV0.1 PF00327.18;Ribosomal_L30;	90.6	6.3e-24
TRINITY_DN11928_c0_g1	HSPB1_MOUSE/91-188	P14602.3 PF00011.19;HSP20;	100	7.5e-40
TRINITY_DN11943_c0_g1	A0A0L0CJI2_LUCCU/51-385	A0A0L0CJI2.1 PF05649.11;Peptidase_M13_N;	59.8	3.7e-32
TRINITY_DN11948_c0_g1	B4JKX6_DROGR/1974-2017	B4JKX6.1 PF00053.22;Laminin_EGF;	86.4	4.5e-16
TRINITY_DN11952_c0_g1	A0A0L0C8R3_LUCCU/1314-1590	A0A0L0C8R3.1 PF00246.22;Peptidase_M14;	94.1	3.1e-33
TRINITY_DN11957_c0_g1	Q7K3W2_DROME/104-254	Q7K3W2.1 PF00675.18;Peptidase_M16;	94	2.4e-47
TRINITY_DN1195_c0_g1	A0A0E0ALT2_9ORYZ/67-234	A0A0E0ALT2.1 PF00504.19;Chloroa_b-bind;	100	7.9e-21
TRINITY_DN11961_c0_g2	B4GEH3_DROPE/16-73	B4GEH3.1 PF00010.24;HLH;	96.6	5.5e-22
TRINITY_DN11964_c0_g1	U4U1G6_DENPD/17-503	U4U1G6.1 PF02516.12;STT3;	67.2	9.5e-17
TRINITY_DN11964_c0_g2	B4NTS8_DROSI/165-472	B4NTS8.1 PF02516.12;STT3;	79.2	1.7e-21
TRINITY_DN11969_c0_g1	A0A0L0BNU5_LUCCU/148-617	A0A0L0BNU5.1 PF00083.22;Sugar_tr;	72.9	2.6e-22
TRINITY_DN11978_c0_g2	CLUS_RAT/29-445	P05371.2 PF01093.15;Clusterin;	100	7.5e-42
TRINITY_DN11982_c0_g1	B4LBY2_DROVI/3681-3773	B4LBY2.2 PF07679.14;I-set;	92.5	2.2e-47
TRINITY_DN11988_c0_g1	L5K8Z3_PTEAL/636-740	L5K8Z3.1 PF00169.27;PH;	100	3.6e-17
TRINITY_DN11988_c0_g2	L5K8Z3_PTEAL/636-740	L5K8Z3.1 PF00169.27;PH;	100	1.1e-29
TRINITY_DN11991_c0_g1	W4VWS5_ATTCE/11-228	W4VWS5.1 PF07690.14;MFS_1;	78.4	2.4e-15
TRINITY_DN11991_c0_g2	A0A0L0BT78_LUCCU/171-582	A0A0L0BT78.1 PF00083.22;Sugar_tr;	76	4.2e-39
TRINITY_DN11991_c0_g3	B4LDD7_DROVI/179-589	B4LDD7.2 PF00083.22;Sugar_tr;	87.3	7e-28
TRINITY_DN12012_c0_g1	A0A0P8Y5E3_DROAN/10-205	A0A0P8Y5E3.1 PF00710.18;Asparaginase;	87.3	5.5e-60
TRINITY_DN12019_c0_g1	Q17A21_AEDAE/653-798	Q17A21.1 PF03782.15;AMOP;	80.4	4.1e-24
TRINITY_DN12020_c0_g1	A0A0L0C4H6_LUCCU/32-121	A0A0L0C4H6.1 PF06155.10;DUF971;	68.7	5.1e-23
TRINITY_DN12022_c0_g1	B4LUD7_DROVI/13-321	B4LUD7.1 PF00151.17;Lipase;	66.7	4.9e-22
TRINITY_DN12030_c1_g1	A0A0L0CHJ7_LUCCU/158-755	A0A0L0CHJ7.1 PF00133.20;tRNA-synt_1;	91.9	1.2e-35
TRINITY_DN12033_c0_g1	U4UWN8_DENPD/2-438	U4UWN8.1 PF00501.26;AMP-binding;	41.2	1.9e-06
TRINITY_DN12041_c0_g1	B4NC15_DROWI/462-605	B4NC15.1 PF00005.25;ABC_tran;	85.3	9.6e-27
TRINITY_DN12053_c0_g1	B4MUA9_DROWI/324-400	B4MUA9.2 PF09261.9;Alpha-mann_mid;	72.1	3.5e-11
TRINITY_DN12055_c0_g1	B4MS19_DROWI/2393-2537	B4MS19.2 PF05444.10;DUF753;	63.3	1.8e-36
TRINITY_DN12056_c0_g1	A0A0R3NQF3_DROPS/32-617	A0A0R3NQF3.1 PF01401.16;Peptidase_M2;	60.3	3.4e-14
TRINITY_DN12060_c0_g1	A0A0L0BRL0_LUCCU/104-733	A0A0L0BRL0.1 PF00133.20;tRNA-synt_1;	91.1	3.9e-57
TRINITY_DN12065_c0_g1	A0A0L0C778_LUCCU/93-341	A0A0L0C778.1 PF00069.23;Pkinase;	84.6	9.2e-10
TRINITY_DN12075_c0_g1	B4M145_DROVI/51-450	B4M145.2 PF01433.18;Peptidase_M1;	57.6	5.7e-14
TRINITY_DN12077_c0_g3	RECK_HUMAN/633-671	O95980.1 PF07648.13;Kazal_2;	61.5	3.8e-09
TRINITY_DN12082_c0_g1	T1GS75_MEGSC/5-173	T1GS75.1 PF00501.26;AMP-binding;	52.1	2.3e-18
TRINITY_DN12085_c0_g1	A0A0L0CG67_LUCCU/283-572	A0A0L0CG67.1 PF01347.20;Vitellogenin_N;	47.1	1.7e-12
TRINITY_DN1208_c0_g1	L5LBQ2_MYODS/122-214	L5LBQ2.1 PF00043.23;GST_C;	100	1.3e-19
TRINITY_DN12105_c0_g1	A0A0L0BRX6_LUCCU/1019-1262	A0A0L0BRX6.1 PF07678.12;A2M_comp;	74.1	1.6e-14
TRINITY_DN12108_c0_g1	A0A0L0CL49_LUCCU/540-846	A0A0L0CL49.1 PF01180.19;DHO_dh;	84.1	5.8e-61
TRINITY_DN12110_c0_g1	B4GYT6_DROPE/688-902	B4GYT6.1 PF00069.23;Pkinase;	84.4	5.9e-46
TRINITY_DN12111_c0_g1	G3PNJ7_GASAC/336-651	G3PNJ7.1 PF02540.15;NAD_synthase;	72.7	9.6e-14
TRINITY_DN12118_c0_g1	E9Q8N1_MOUSE/32895-32984	E9Q8N1.1 PF07679.14;I-set;	93	2.7e-29
TRINITY_DN12118_c0_g3	G3HAC6_CRIGR/35306-35395	G3HAC6.1 PF07679.14;I-set;	97.2	1.6e-32
TRINITY_DN12137_c0_g1	A0A0P9A708_DROAN/162-617	A0A0P9A708.1 PF03189.11;Otopetrin;	51.9	6.4e-16
TRINITY_DN12139_c0_g2	D6WQK6_TRICA/143-270	D6WQK6.1 PF00665.24;rve;	48.8	3.4e-08
TRINITY_DN12141_c0_g1	B4LXF6_DROVI/1543-1945	B4LXF6.1 PF08490.10;DUF1744;	74	2.1e-33
TRINITY_DN12142_c0_g1	A0A0L0CIX6_LUCCU/54-499	A0A0L0CIX6.1 PF00083.22;Sugar_tr;	86	2.7e-41
TRINITY_DN12159_c0_g1	B4KSN9_DROMO/34-433	B4KSN9.2 PF00704.26;Glyco_hydro_18;	90.1	7.9e-32
TRINITY_DN1216_c0_g1	LV1D_MOUSE/24-128	P01726.1 PF07686.15;V-set;	98.1	1.7e-53
TRINITY_DN12191_c0_g1	B4KFV1_DROMO/175-520	B4KFV1.2 PF00704.26;Glyco_hydro_18;	80.3	2.2e-29
TRINITY_DN12199_c0_g2	A0A0N8NYY1_DROAN/588-713	A0A0N8NYY1.1 PF00431.18;CUB;	95.8	1.8e-34
TRINITY_DN12209_c0_g1	A0A0L0BRL0_LUCCU/104-733	A0A0L0BRL0.1 PF00133.20;tRNA-synt_1;	92.9	1.9e-25
TRINITY_DN12212_c0_g1	B4MJN0_DROWI/758-1033	B4MJN0.2 PF00664.21;ABC_membrane;	77.4	1.7e-19
TRINITY_DN12216_c0_g1	B0XC09_CULQU/272-576	B0XC09.1 PF04950.10;RIBIOP_C;	74.7	4.6e-28
TRINITY_DN12218_c0_g1	D7EHU4_TRICA/26-156	D7EHU4.1 PF05222.13;AlaDh_PNT_N;	83.5	5.3e-50
TRINITY_DN12225_c0_g1	Q16PT8_AEDAE/974-1062	Q16PT8.1 PF04408.21;HA2;	96.9	7.2e-27
TRINITY_DN12240_c0_g3	A0A0L0BRH1_LUCCU/8-54	A0A0L0BRH1.1 PF10629.7;DUF2475;	86.5	6.2e-12
TRINITY_DN12254_c0_g1	A0A0L0C664_LUCCU/291-423	A0A0L0C664.1 PF00052.16;Laminin_B;	91.2	3.1e-28
TRINITY_DN12257_c0_g1	A0A0L0CD95_LUCCU/461-605	A0A0L0CD95.1 PF05199.11;GMC_oxred_C;	77.4	7.2e-32
TRINITY_DN12274_c0_g1	A0A0L0CL49_LUCCU/198-507	A0A0L0CL49.1 PF07992.12;Pyr_redox_2;	70.3	2.4e-47
TRINITY_DN12282_c0_g1	B0W3Y5_CULQU/57-100	B0W3Y5.1 PF07645.13;EGF_CA;	77.3	1.5e-15
TRINITY_DN12283_c0_g1	B4KI06_DROMO/162-200	B4KI06.1 PF00400.30;WD40;	89.7	3.3e-12
TRINITY_DN12284_c0_g1	A0A0L0BV92_LUCCU/218-482	A0A0L0BV92.1 PF00002.22;7tm_2;	47.8	1.6e-07
TRINITY_DN12293_c0_g2	A0A0L0BRW4_LUCCU/14-180	A0A0L0BRW4.1 PF00071.20;Ras;	96.5	1.2e-25
TRINITY_DN12294_c1_g3	A4V013_DROME/80-332	A4V013.1 PF14941.4;OAF;	91.4	4.4e-20
TRINITY_DN12295_c0_g1	A0A0L0BVF6_LUCCU/963-1129	A0A0L0BVF6.1 PF02769.20;AIRS_C;	87	2.6e-14
TRINITY_DN12304_c0_g1	B4L358_DROMO/36-521	B4L358.2 PF00067.20;p450;	77.6	7e-35
TRINITY_DN12306_c0_g2	B4QM35_DROSI/21-137	B4QM35.1 PF00651.29;BTB;	95.5	2.8e-29
TRINITY_DN12310_c0_g1	D6WPE2_TRICA/107-265	D6WPE2.1 PF00373.16;FERM_M;	55.7	2.7e-17
TRINITY_DN12313_c0_g1	A0A0L0BM76_LUCCU/369-579	A0A0L0BM76.1 PF01545.19;Cation_efflux;	92.6	4.9e-31
TRINITY_DN12318_c0_g1	H2L7Q5_ORYLA/1-119	H2L7Q5.1 PF00833.16;Ribosomal_S17e;	93.3	3.1e-56
TRINITY_DN12320_c0_g1	A0A0L0CP84_LUCCU/738-850	A0A0L0CP84.1 PF17034.3;zinc_ribbon_16;	83.1	1.6e-21
TRINITY_DN12327_c0_g1	Q29GK1_DROPS/307-391	Q29GK1.3 PF00047.23;ig;	96.1	4e-24
TRINITY_DN12330_c0_g3	W5PSW9_SHEEP/97-234	W5PSW9.1 PF03947.16;Ribosomal_L2_C;	100	6.6e-76
TRINITY_DN12338_c0_g1	A0A0Q9WMK5_DROMO/42-279	A0A0Q9WMK5.1 PF00089.24;Trypsin;	65.2	1.2e-24
TRINITY_DN12347_c0_g1	B4R754_DROSI/378-488	B4R754.1 PF00431.18;CUB;	65.2	4.3e-20
TRINITY_DN12355_c0_g1	B4L732_DROMO/822-1419	B4L732.1 PF04998.15;RNA_pol_Rpb1_5;	98.7	4.9e-35
TRINITY_DN12369_c0_g1	Q16QK4_AEDAE/612-829	Q16QK4.1 PF01061.22;ABC2_membrane;	70.5	6.7e-31
TRINITY_DN12370_c0_g1	A0A0L0CAL6_LUCCU/8-198	A0A0L0CAL6.1 PF00335.18;Tetraspannin;	43	3.7e-15
TRINITY_DN12372_c0_g1	B4MYD9_DROWI/263-529	B4MYD9.2 PF00149.26;Metallophos;	95.5	5.4e-33
TRINITY_DN12383_c0_g1	Q299W4_DROPS/1287-1547	Q299W4.2 PF00069.23;Pkinase;	91.5	1.3e-55
TRINITY_DN12385_c0_g1	A0A0L0CHK7_LUCCU/2069-2219	A0A0L0CHK7.1 PF00185.22;OTCace;	84.7	1.9e-58
TRINITY_DN12391_c0_g1	B4LC64_DROVI/74-162	B4LC64.1 PF07679.14;I-set;	95.5	3.9e-45
TRINITY_DN12397_c0_g1	B4J140_DROGR/21-126	B4J140.1 PF01661.19;Macro;	76.2	2.3e-30
TRINITY_DN12407_c0_g1	B3MQY8_DROAN/196-572	B3MQY8.1 PF00854.19;PTR2;	45.7	1.1e-18
TRINITY_DN12423_c0_g1	A0A0L0CBK5_LUCCU/298-487	A0A0L0CBK5.1 PF00128.22;Alpha-amylase;	51.2	3.3e-17
TRINITY_DN12428_c0_g1	A0A0Q9WLR7_DROMO/990-1179	A0A0Q9WLR7.1 PF04050.12;Upf2;	80.3	5.8e-20
TRINITY_DN12429_c0_g1	T1IUF2_STRMM/375-600	T1IUF2.1 PF00100.21;Zona_pellucida;	63.6	2.4e-13
TRINITY_DN1242_c0_g1	B5FW57_OTOGA/14-79	B5FW57.1 PF10247.7;Romo1;	100	2.2e-25
TRINITY_DN12432_c0_g1	A0A0L0BRV0_LUCCU/519-700	A0A0L0BRV0.1 PF01756.17;ACOX;	71.7	5.9e-11
TRINITY_DN12437_c0_g1	H2P9V3_PONAB/17-82	H2P9V3.1 PF01246.18;Ribosomal_L24e;	100	4.8e-32
TRINITY_DN12452_c0_g1	B4GHE7_DROPE/2652-2793	B4GHE7.1 PF05444.10;DUF753;	48.6	1.1e-22
TRINITY_DN12461_c0_g1	EFGM_DROMO/640-727	B4KKD5.1 PF00679.22;EFG_C;	97.5	5.4e-15
TRINITY_DN12467_c0_g1	B4KPE0_DROMO/47-191	B4KPE0.1 PF05978.14;UNC-93;	94.6	2.6e-12
TRINITY_DN12475_c0_g1	B4KYI7_DROMO/1811-2127	B4KYI7.1 PF02889.14;Sec63;	93.2	1e-48
TRINITY_DN12486_c0_g1	K7EUH0_PONAB/102-193	K7EUH0.1 PF04089.12;BRICHOS;	98.9	3.3e-48
TRINITY_DN12491_c0_g2	LDHB_MOUSE/164-334	P16125.2 PF02866.16;Ldh_1_C;	100	2.1e-64
TRINITY_DN12496_c0_g1	EIF3C_DROMO/24-677	B4KN00.1 PF05470.10;eIF-3c_N;	98.8	2.9e-38
TRINITY_DN12511_c0_g1	M7ZQ16_TRIUA/78-500	M7ZQ16.1 PF00221.17;Lyase_aromatic;	97.6	7.1e-40
TRINITY_DN12511_c0_g2	A2XVK3_ORYSI/63-544	A2XVK3.1 PF00221.17;Lyase_aromatic;	89	9e-158
TRINITY_DN12511_c0_g3	A0A0E0K2L1_ORYPU/16-257	A0A0E0K2L1.1 PF00221.17;Lyase_aromatic;	91	8.8e-64
TRINITY_DN12512_c0_g1	A0A0L0CIV2_LUCCU/189-284	A0A0L0CIV2.1 PF00027.27;cNMP_binding;	86.7	6.6e-33
TRINITY_DN12527_c0_g1	A0A0L0BSS0_LUCCU/735-1258	A0A0L0BSS0.1 PF02538.12;Hydantoinase_B;	86.7	9.3e-08
TRINITY_DN12530_c0_g5	G1QJB4_NOMLE/1423-1565	G1QJB4.1 PF00637.18;Clathrin;	100	4.5e-23
TRINITY_DN12536_c0_g1	T1GQI1_MEGSC/70-160	T1GQI1.1 PF09380.8;FERM_C;	90.9	1.5e-24
TRINITY_DN12538_c0_g1	G7E302_MIXOS/5-177	G7E302.1 PF00163.17;Ribosomal_S4;	80.1	2.5e-70
TRINITY_DN12547_c0_g1	A0A0L0BW21_LUCCU/95-448	A0A0L0BW21.1 PF00930.19;DPPIV_N;	70.6	8.9e-06
TRINITY_DN12564_c0_g1	Q29KS1_DROPS/581-656	Q29KS1.3 PF13193.4;AMP-binding_C;	74.1	1.9e-16
TRINITY_DN12572_c0_g1	Q29AG2_DROPS/509-728	Q29AG2.3 PF01431.19;Peptidase_M13;	79.2	5.1e-17
TRINITY_DN12576_c0_g1	A0A096NJ44_PAPAN/57-425	A0A096NJ44.1 PF00155.19;Aminotran_1_2;	97.3	2.9e-60
TRINITY_DN12577_c0_g1	B4MUE3_DROWI/824-951	B4MUE3.1 PF00586.22;AIRS;	67.3	3.8e-12
TRINITY_DN12578_c0_g1	B4Q6T0_DROSI/32-88	B4Q6T0.1 PF01607.22;CBM_14;	59.6	1.3e-11
TRINITY_DN12582_c0_g2	B3M720_DROAN/1117-1265	B3M720.1 PF01582.18;TIR;	93.9	1.1e-28
TRINITY_DN12584_c0_g3	T1GGG9_MEGSC/243-406	T1GGG9.1 PF13229.4;Beta_helix;	69.6	6.1e-11
TRINITY_DN12584_c0_g4	B4KJY2_DROMO/228-329	B4KJY2.2 PF00530.16;SRCR;	79.5	1.2e-14
TRINITY_DN12587_c0_g1	A0A0L0CMV7_LUCCU/34-495	A0A0L0CMV7.1 PF00067.20;p450;	43.7	7.5e-19
TRINITY_DN12592_c0_g1	A0A0L0CG67_LUCCU/283-572	A0A0L0CG67.1 PF01347.20;Vitellogenin_N;	65.3	3.8e-27
TRINITY_DN12596_c0_g1	B0WDJ7_CULQU/715-930	B0WDJ7.1 PF01061.22;ABC2_membrane;	72.1	6.9e-19
TRINITY_DN12597_c0_g1	A0A0L0BY57_LUCCU/906-1122	A0A0L0BY57.1 PF12366.6;Casc1;	54.1	1.4e-28
TRINITY_DN12598_c0_g1	B4GUP0_DROPE/129-433	B4GUP0.1 PF16013.3;DUF4781;	57.4	6.5e-25
TRINITY_DN12607_c0_g1	H0Z1N0_TAEGU/1-124	H0Z1N0.1 PF01092.17;Ribosomal_S6e;	98.4	1.2e-64
TRINITY_DN12607_c0_g2	H0Z1N0_TAEGU/1-124	H0Z1N0.1 PF01092.17;Ribosomal_S6e;	98.1	3.5e-55
TRINITY_DN12612_c0_g1	T1GUR8_MEGSC/11-159	T1GUR8.1 PF01740.19;STAS;	76	8.3e-15
TRINITY_DN12614_c0_g1	A0A0G2K398_RAT/41-147	A0A0G2K398.1 PF00255.17;GSHPx;	96.3	7.8e-58
TRINITY_DN12624_c0_g1	B4JQX2_DROGR/159-529	B4JQX2.1 PF08506.8;Cse1;	79.4	7.4e-27
TRINITY_DN12628_c0_g1	B3RIQ7_TRIAD/50-112	B3RIQ7.1 PF00137.19;ATP-synt_C;	96.8	2e-23
TRINITY_DN12629_c1_g1	A0A0L0CPR7_LUCCU/857-1467	A0A0L0CPR7.1 PF07539.10;DRIM;	62.8	8.4e-24
TRINITY_DN12633_c0_g1	A0A0L0BRZ6_LUCCU/542-1114	A0A0L0BRZ6.1 PF07748.11;Glyco_hydro_38C;	67.5	2.3e-42
TRINITY_DN12634_c0_g1	A0A0Q9WQE5_DROWI/18-266	A0A0Q9WQE5.1 PF00335.18;Tetraspannin;	86.1	8.3e-09
TRINITY_DN12640_c0_g1	G1M6P5_AILME/22-113	G1M6P5.1 PF00428.17;Ribosomal_60s;	94.6	2.1e-21
TRINITY_DN12642_c0_g1	A0A0L0C8C5_LUCCU/56-733	A0A0L0C8C5.1 PF03137.18;OATP;	88.6	4.9e-37
TRINITY_DN12654_c0_g1	B0WTZ3_CULQU/658-799	B0WTZ3.1 PF00620.25;RhoGAP;	52.9	1.8e-09
TRINITY_DN12666_c0_g1	BASI_MOUSE/220-309	P18572.2 PF13927.4;Ig_3;	100	7.2e-45
TRINITY_DN12669_c0_g1	A0A0R3NWX1_DROPS/1916-1966	A0A0R3NWX1.1 PF07699.11;Ephrin_rec_like;	66.7	7.8e-13
TRINITY_DN12672_c0_g1	A0A0L0CK46_LUCCU/348-492	A0A0L0CK46.1 PF05199.11;GMC_oxred_C;	86.1	2.1e-09
TRINITY_DN12673_c0_g1	A0A0R3NHR3_DROPS/7-106	A0A0R3NHR3.1 PF02036.15;SCP2;	66	1.2e-30
TRINITY_DN12683_c0_g1	A0A0L0BQU8_LUCCU/137-419	A0A0L0BQU8.1 PF00664.21;ABC_membrane;	84.4	1.7e-37
TRINITY_DN12692_c0_g1	QCR8_RAT/4-79	Q7TQ16.1 PF02939.14;UcrQ;	92.1	1.9e-34
TRINITY_DN126_c0_g1	A0A0J7KL46_LASNI/80-241	A0A0J7KL46.1 PF05585.10;DUF1758;	32.5	1.5e-07
TRINITY_DN12704_c0_g1	B3M9U2_DROAN/1094-1208	B3M9U2.1 PF00271.29;Helicase_C;	96.8	1.3e-28
TRINITY_DN12708_c0_g1	F6YP53_CALJA/5-106	F6YP53.1 PF00466.18;Ribosomal_L10;	100	5.3e-34
TRINITY_DN12708_c0_g2	F6YP53_CALJA/5-106	F6YP53.1 PF00466.18;Ribosomal_L10;	100	6.8e-52
TRINITY_DN12709_c0_g1	A0A0L0CNT9_LUCCU/230-361	A0A0L0CNT9.1 PF00005.25;ABC_tran;	81.6	1.2e-10
TRINITY_DN12711_c0_g2	T1GN17_MEGSC/27-481	T1GN17.1 PF00232.16;Glyco_hydro_1;	53.7	4.8e-43
TRINITY_DN12712_c0_g1	A0A0L0CDY0_LUCCU/1049-1393	A0A0L0CDY0.1 PF00704.26;Glyco_hydro_18;	89.2	5.1e-105
TRINITY_DN12730_c0_g2	A0A0J7K4E0_LASNI/204-451	A0A0J7K4E0.1 PF00078.25;RVT_1;	52.1	1.2e-16
TRINITY_DN12737_c0_g1	A0A0L0BZK0_LUCCU/514-673	A0A0L0BZK0.1 PF00080.18;Sod_Cu;	81.1	9.4e-59
TRINITY_DN12738_c0_g3	B4GW73_DROPE/1970-2008	B4GW73.1 PF00057.16;Ldl_recept_a;	97.4	1.9e-17
TRINITY_DN12738_c0_g6	B4L2N1_DROMO/3536-3572	B4L2N1.2 PF00057.16;Ldl_recept_a;	97.3	1.7e-14
TRINITY_DN12738_c0_g7	H2SXE7_TAKRU/3019-3278	H2SXE7.1 PF16472.3;DUF5050;	54.2	6.7e-12
TRINITY_DN12738_c0_g8	B4M1F4_DROVI/2882-2922	B4M1F4.2 PF00057.16;Ldl_recept_a;	88.9	1.6e-12
TRINITY_DN12740_c0_g1	E2B587_HARSA/238-374	E2B587.1 PF07221.9;GlcNAc_2-epim;	59.7	9.6e-37
TRINITY_DN12745_c0_g1	B4MU51_DROWI/1183-1296	B4MU51.1 PF00175.19;NAD_binding_1;	67.9	6.2e-22
TRINITY_DN1274_c0_g1	F6ZG98_CALJA/80-373	F6ZG98.1 PF00297.20;Ribosomal_L3;	97.6	6.6e-15
TRINITY_DN12762_c0_g1	HEM_DROME/8-1118	P55162.1 PF09735.7;Nckap1;	95.8	6.4e-29
TRINITY_DN12763_c0_g1	A0A0L0BQC5_LUCCU/914-1180	A0A0L0BQC5.1 PF07714.15;Pkinase_Tyr;	73	3.2e-09
TRINITY_DN12766_c0_g1	B4QLW3_DROSI/1-247	B4QLW3.1 PF01044.17;Vinculin;	85.4	5e-37
TRINITY_DN12771_c0_g1	A0A0L0CHG0_LUCCU/3140-3175	A0A0L0CHG0.1 PF00053.22;Laminin_EGF;	74.3	7.9e-09
TRINITY_DN12775_c0_g1	B4MW32_DROWI/59-616	B4MW32.1 PF00135.26;COesterase;	77.4	3e-66
TRINITY_DN12778_c0_g1	A4IJ72_DROME/240-559	A4IJ72.1 PF02535.20;Zip;	87	8.2e-43
TRINITY_DN12782_c0_g1	E9FXK2_DAPPU/360-589	E9FXK2.1 PF02836.15;Glyco_hydro_2_C;	48.9	3.2e-17
TRINITY_DN12786_c0_g1	B0W911_CULQU/1058-1208	B0W911.1 PF00179.24;UQ_con;	84.8	3.7e-75
TRINITY_DN12789_c0_g1	G7PLQ0_MACFA/13-116	G7PLQ0.1 PF02991.14;Atg8;	96.2	1.3e-50
TRINITY_DN12793_c0_g1	A0A0R3NZ50_DROPS/74-187	A0A0R3NZ50.1 PF14691.4;Fer4_20;	92.8	1.4e-31
TRINITY_DN12799_c0_g1	A0A0L0C871_LUCCU/414-674	A0A0L0C871.1 PF09412.8;XendoU;	73.1	1.3e-24
TRINITY_DN12801_c0_g1	A0A0L0C7Z8_LUCCU/71-376	A0A0L0C7Z8.1 PF00664.21;ABC_membrane;	71.6	3.7e-36
TRINITY_DN12804_c0_g1	L9JBY7_TUPCH/882-984	L9JBY7.1 PF00005.25;ABC_tran;	53.4	3.8e-10
TRINITY_DN12827_c0_g1	A0A0L0BLU5_LUCCU/32-486	A0A0L0BLU5.1 PF00067.20;p450;	65.3	1.9e-20
TRINITY_DN12835_c0_g1	B0WI53_CULQU/777-1097	B0WI53.1 PF02181.21;FH2;	85.7	5.9e-11
TRINITY_DN12838_c0_g1	M3Y2M1_MUSPF/110-169	M3Y2M1.1 PF13833.4;EF-hand_8;	98.3	4.6e-27
TRINITY_DN12839_c0_g1	A0A0L0C6H5_LUCCU/46-383	A0A0L0C6H5.1 PF07690.14;MFS_1;	59.2	4.6e-19
TRINITY_DN12843_c1_g1	A0A0L0BUM3_LUCCU/1-276	A0A0L0BUM3.1 PF07690.14;MFS_1;	78	5e-39
TRINITY_DN12852_c0_g3	F6YIK2_HORSE/12-87	F6YIK2.1 PF00347.21;Ribosomal_L6;	98.7	3.2e-36
TRINITY_DN12854_c0_g2	A0A0Q9WIW2_DROVI/144-339	A0A0Q9WIW2.1 PF04389.15;Peptidase_M28;	83.3	2.5e-10
TRINITY_DN12856_c0_g1	B4KGV5_DROMO/56-869	B4KGV5.1 PF00723.19;Glyco_hydro_15;	78.2	1.7e-36
TRINITY_DN12862_c0_g1	LYPD8_MOUSE/23-105	Q9D7S0.1 PF00021.19;UPAR_LY6;	100	1.2e-43
TRINITY_DN12862_c0_g2	G1PQS7_MYOLU/16-221	G1PQS7.1 PF01015.16;Ribosomal_S3Ae;	100	1.4e-113
TRINITY_DN12866_c0_g1	Q8IP52_DROME/888-1026	Q8IP52.1 PF02469.20;Fasciclin;	97.6	1.6e-40
TRINITY_DN12866_c0_g2	Q8IP52_DROME/888-1026	Q8IP52.1 PF02469.20;Fasciclin;	100	8.5e-17
TRINITY_DN12867_c0_g2	B4IDG0_DROSE/843-880	B4IDG0.1 PF00057.16;Ldl_recept_a;	92.1	5.9e-16
TRINITY_DN12873_c0_g1	B3MMQ6_DROAN/551-644	B3MMQ6.2 PF13364.4;BetaGal_dom4_5;	69.1	4.8e-29
TRINITY_DN12884_c0_g1	B3MDK5_DROAN/107-378	B3MDK5.2 PF07993.10;NAD_binding_4;	89.6	9.1e-48
TRINITY_DN12887_c0_g1	A0A0Q9WUY2_DROWI/153-529	A0A0Q9WUY2.1 PF01433.18;Peptidase_M1;	76.8	1.5e-29
TRINITY_DN12895_c0_g1	A0A0L0C4Z0_LUCCU/15-484	A0A0L0C4Z0.1 PF03155.13;Alg6_Alg8;	64.3	4.4e-51
TRINITY_DN12901_c0_g1	A0A0G2JY20_RAT/4-77	A0A0G2JY20.1 PF10262.7;Rdx;	98.7	3e-36
TRINITY_DN12910_c0_g1	FRIL1_MOUSE/14-155	P29391.2 PF00210.22;Ferritin;	99.3	7.1e-74
TRINITY_DN12916_c0_g2	A0A0L0C863_LUCCU/26-249	A0A0L0C863.1 PF00089.24;Trypsin;	67.3	3e-56
TRINITY_DN12920_c0_g1	A0A0D2X405_CAPO3/106-315	A0A0D2X405.1 PF04055.19;Radical_SAM;	84.3	4.4e-27
TRINITY_DN12923_c0_g1	D5A7R5_DROME/15-122	D5A7R5.1 PF10502.7;Peptidase_S26;	52.3	8.3e-27
TRINITY_DN12926_c0_g1	M9PDJ0_DROME/1127-1180	M9PDJ0.1 PF10541.7;KASH;	90	4.5e-20
TRINITY_DN12927_c0_g1	A0A0L0CM45_LUCCU/120-466	A0A0L0CM45.1 PF11707.6;Npa1;	58.5	4e-13
TRINITY_DN12935_c0_g1	A0A0L0BLB3_LUCCU/133-394	A0A0L0BLB3.1 PF01633.18;Choline_kinase;	80.6	3.7e-23
TRINITY_DN12939_c0_g1	A0A0L0CD95_LUCCU/50-350	A0A0L0CD95.1 PF00732.17;GMC_oxred_N;	88.2	1.9e-30
TRINITY_DN12943_c0_g1	Q7KUR6_DROME/31-505	Q7KUR6.1 PF13520.4;AA_permease_2;	79.1	6.4e-34
TRINITY_DN12944_c0_g1	A0A0L0C4U3_LUCCU/1670-1770	A0A0L0C4U3.1 PF00530.16;SRCR;	81.5	2.1e-20
TRINITY_DN12945_c0_g2	A0A084V9V7_ANOSI/375-530	A0A084V9V7.1 PF01699.22;Na_Ca_ex;	52.3	4.8e-35
TRINITY_DN12952_c0_g1	B3M9T6_DROAN/1158-1201	B3M9T6.1 PF13920.4;zf-C3HC4_3;	97.7	1.2e-20
TRINITY_DN12961_c0_g2	I5ANW2_DROPS/279-493	I5ANW2.2 PF03006.18;HlyIII;	97.8	1.5e-18
TRINITY_DN12962_c0_g1	W5J5F0_ANODA/761-1292	W5J5F0.1 PF02538.12;Hydantoinase_B;	96.1	1.4e-35
TRINITY_DN12968_c0_g1	B3MAF5_DROAN/912-957	B3MAF5.2 PF00090.17;TSP_1;	73.5	5e-08
TRINITY_DN12973_c0_g1	B4I133_DROSE/28-567	B4I133.1 PF00135.26;COesterase;	73.8	2.8e-41
TRINITY_DN12977_c0_g1	A0A0L0C387_LUCCU/54-129	A0A0L0C387.1 PF08561.8;Ribosomal_L37;	84.7	4.4e-30
TRINITY_DN12986_c0_g1	A0A0L0CD49_LUCCU/4-70	A0A0L0CD49.1 PF15786.3;PET117;	72.7	5.1e-18
TRINITY_DN12991_c0_g1	A0A0L0BV60_LUCCU/155-266	A0A0L0BV60.1 PF02770.17;Acyl-CoA_dh_M;	90	2.7e-08
TRINITY_DN13016_c0_g1	B4G8D4_DROPE/971-1209	B4G8D4.1 PF07678.12;A2M_comp;	77.3	3.2e-49
TRINITY_DN13019_c0_g1	A0A0L0BRZ6_LUCCU/542-1114	A0A0L0BRZ6.1 PF07748.11;Glyco_hydro_38C;	41.7	4.8e-21
TRINITY_DN13034_c0_g1	A0A0L0CDY0_LUCCU/1497-1840	A0A0L0CDY0.1 PF00704.26;Glyco_hydro_18;	88.3	3.4e-36
TRINITY_DN1303_c0_g1	D7EIH1_TRICA/1324-1439	D7EIH1.1 PF00665.24;rve;	40.8	1.2e-08
TRINITY_DN13040_c0_g1	A0A0L0BN73_LUCCU/97-419	A0A0L0BN73.1 PF00884.21;Sulfatase;	76.8	1e-23
TRINITY_DN13042_c0_g1	A0A0N8P1B5_DROAN/2-134	A0A0N8P1B5.1 PF00067.20;p450;	50	1.1e-09
TRINITY_DN13042_c0_g3	B4M6V7_DROVI/38-527	B4M6V7.1 PF00067.20;p450;	57.9	3e-12
TRINITY_DN13043_c0_g1	Q29HU6_DROPS/1-151	Q29HU6.2 PF12053.6;DUF3534;	88.6	1.2e-34
TRINITY_DN13045_c0_g2	B4JDN0_DROGR/40-477	B4JDN0.1 PF00067.20;p450;	51.7	9.2e-10
TRINITY_DN13051_c0_g1	W4XXY6_STRPU/464-1294	W4XXY6.1 PF02460.16;Patched;	44.7	2.1e-17
TRINITY_DN13055_c0_g1	B4N4P1_DROWI/27-112	B4N4P1.1 PF07713.11;DUF1604;	76.7	2.7e-32
TRINITY_DN13056_c0_g1	A0A0L0BU47_LUCCU/500-681	A0A0L0BU47.1 PF01431.19;Peptidase_M13;	61	4e-29
TRINITY_DN13060_c0_g1	B3MJI6_DROAN/657-707	B3MJI6.2 PF00090.17;TSP_1;	53.5	5.8e-07
TRINITY_DN13061_c0_g1	T1J7U2_STRMM/83-145	T1J7U2.1 PF13499.4;EF-hand_7;	65.1	5.9e-17
TRINITY_DN13069_c0_g1	A0A0L0CQW3_LUCCU/116-550	A0A0L0CQW3.1 PF00067.20;p450;	73.3	2.8e-26
TRINITY_DN13077_c0_g1	Q29FS8_DROPS/5-63	Q29FS8.1 PF05347.13;Complex1_LYR;	72.9	9.7e-16
TRINITY_DN1307_c0_g1	H0Z8I2_TAEGU/10-234	H0Z8I2.1 PF00335.18;Tetraspannin;	98.1	1.7e-52
TRINITY_DN13083_c0_g1	A0A0L0BSU1_LUCCU/53-150	A0A0L0BSU1.1 PF01230.21;HIT;	86.7	1.7e-44
TRINITY_DN13084_c0_g1	B4GI26_DROPE/22-147	B4GI26.1 PF07912.11;ERp29_N;	89.2	3.4e-27
TRINITY_DN13091_c0_g1	A0A0L0CLP6_LUCCU/18-603	A0A0L0CLP6.1 PF01401.16;Peptidase_M2;	70.4	1.1e-46
TRINITY_DN13093_c0_g1	B4H6L4_DROPE/1232-1326	B4H6L4.1 PF00028.15;Cadherin;	74.7	1.8e-32
TRINITY_DN13094_c0_g1	B4LVL6_DROVI/28-420	B4LVL6.1 PF00704.26;Glyco_hydro_18;	65.1	5.3e-19
TRINITY_DN13097_c0_g1	A0A0L0C7Z8_LUCCU/71-376	A0A0L0C7Z8.1 PF00664.21;ABC_membrane;	66.7	3.4e-20
TRINITY_DN13098_c0_g1	A0A0L0CNV4_LUCCU/23-87	A0A0L0CNV4.1 PF15430.4;SVWC;	44.3	3.3e-06
TRINITY_DN1309_c0_g1	JAM1_MOUSE/32-128	O88792.2 PF07686.15;V-set;	100	4.3e-26
TRINITY_DN13102_c0_g1	B4MWK8_DROWI/489-605	B4MWK8.1 PF03435.16;Sacchrp_dh_NADP;	78.7	3.5e-42
TRINITY_DN13114_c0_g1	W5M0A9_LEPOC/375-1262	W5M0A9.1 PF02460.16;Patched;	43.3	1.2e-15
TRINITY_DN13117_c0_g1	B4Q3J3_DROSI/922-1017	B4Q3J3.1 PF00435.19;Spectrin;	75.3	1.6e-28
TRINITY_DN13117_c1_g1	A0A0Q9X5V9_DROMO/7019-7124	A0A0Q9X5V9.1 PF00435.19;Spectrin;	75	2.6e-11
TRINITY_DN13120_c0_g1	A0A0L0CNP0_LUCCU/275-329	A0A0L0CNP0.1 PF00379.21;Chitin_bind_4;	78.2	1.1e-18
TRINITY_DN13128_c0_g1	B4L3F7_DROMO/890-1066	B4L3F7.2 PF07717.14;OB_NTP_bind;	61.2	2.3e-13
TRINITY_DN13129_c0_g1	A0A0L0CGH4_LUCCU/20-477	A0A0L0CGH4.1 PF01130.19;CD36;	75.6	3.5e-33
TRINITY_DN13147_c0_g1	LCP9_DROME/34-85	P82384.2 PF00379.21;Chitin_bind_4;	61.5	2.3e-11
TRINITY_DN13149_c0_g1	B4KHR0_DROMO/52-368	B4KHR0.1 PF01074.20;Glyco_hydro_38;	77.7	5.1e-63
TRINITY_DN13155_c0_g1	A0A0L0BRZ6_LUCCU/542-1114	A0A0L0BRZ6.1 PF07748.11;Glyco_hydro_38C;	56.1	6.7e-13
TRINITY_DN13157_c0_g1	A0A0L0BMQ5_LUCCU/13-118	A0A0L0BMQ5.1 PF01920.18;Prefoldin_2;	87.7	1.5e-44
TRINITY_DN13162_c0_g1	B4MYD9_DROWI/263-529	B4MYD9.2 PF00149.26;Metallophos;	94.1	5.4e-43
TRINITY_DN13166_c0_g1	B4Q9L5_DROSI/100-583	B4Q9L5.1 PF00133.20;tRNA-synt_1;	85.1	2.7e-30
TRINITY_DN13179_c0_g2	B3S4I7_TRIAD/44-195	B3S4I7.1 PF08082.9;PRO8NT;	92.1	1.3e-66
TRINITY_DN13181_c0_g1	A0A0L0BUM3_LUCCU/308-466	A0A0L0BUM3.1 PF07690.14;MFS_1;	79.5	4.7e-46
TRINITY_DN13187_c0_g1	A0A0L0C7B6_LUCCU/3-75	A0A0L0C7B6.1 PF00240.21;ubiquitin;	63.9	9.1e-17
TRINITY_DN13199_c0_g1	B4L1Z6_DROMO/345-794	B4L1Z6.1 PF01055.24;Glyco_hydro_31;	71.4	5.2e-14
TRINITY_DN13201_c0_g1	F7BQY8_CALJA/102-410	F7BQY8.1 PF00038.19;Filament;	97.7	1.7e-140
TRINITY_DN13215_c0_g1	A0A0L0C510_LUCCU/57-392	A0A0L0C510.1 PF01979.18;Amidohydro_1;	61.3	1.1e-32
TRINITY_DN13218_c0_g1	B3RIQ7_TRIAD/50-112	B3RIQ7.1 PF00137.19;ATP-synt_C;	96.8	5.2e-23
TRINITY_DN13221_c0_g1	H2NEP2_PONAB/105-188	H2NEP2.1 PF00189.18;Ribosomal_S3_C;	100	9.8e-40
TRINITY_DN13225_c1_g1	H3AB53_LATCH/75-137	H3AB53.1 PF03221.14;HTH_Tnp_Tc5;	50.8	2.2e-07
TRINITY_DN13234_c0_g1	J9LM62_ACYPI/430-594	J9LM62.2 PF13359.4;DDE_Tnp_4;	62.4	4.7e-56
TRINITY_DN13235_c0_g1	H2QBR4_PANTR/8-187	H2QBR4.1 PF01294.16;Ribosomal_L13e;	97.8	2e-92
TRINITY_DN13238_c0_g1	PYGB_RAT/113-828	P53534.3 PF00343.18;Phosphorylase;	85.5	0
TRINITY_DN13248_c0_g1	A0A0L0C0R1_LUCCU/134-588	A0A0L0C0R1.1 PF05761.12;5_nucleotid;	85.2	1.6e-92
TRINITY_DN13249_c0_g1	H2R1B6_PANTR/5-118	H2R1B6.1 PF00572.16;Ribosomal_L13;	97.4	1.3e-57
TRINITY_DN13253_c0_g1	L9JB67_TUPCH/58-136	L9JB67.1 PF01282.17;Ribosomal_S24e;	93.7	6.7e-37
TRINITY_DN13256_c0_g5	Q8C605_MOUSE/25-332	Q8C605.1 PF00365.18;PFK;	100	4.5e-35
TRINITY_DN13256_c0_g8	H2P181_PONAB/37-132	H2P181.1 PF00031.19;Cystatin;	78.1	1e-39
TRINITY_DN13265_c0_g1	A0A0L0C9K1_LUCCU/804-906	A0A0L0C9K1.1 PF04003.10;Utp12;	60.7	6.4e-21
TRINITY_DN13269_c0_g1	A0A084VNV4_ANOSI/89-219	A0A084VNV4.1 PF00754.23;F5_F8_type_C;	90	1.5e-21
TRINITY_DN13272_c0_g5	F7EL30_MONDO/154-261	F7EL30.1 PF00307.29;CH;	99.1	9.1e-59
TRINITY_DN13280_c0_g1	Q8I0P8_DROME/46-101	Q8I0P8.1 PF00379.21;Chitin_bind_4;	87.5	1.9e-21
TRINITY_DN13284_c0_g1	A0A0Q9XAM3_DROMO/3471-3549	A0A0Q9XAM3.1 PF07679.14;I-set;	69.2	9.9e-23
TRINITY_DN13286_c0_g1	B3N0D4_DROAN/41-448	B3N0D4.1 PF01490.16;Aa_trans;	70.8	4.3e-36
TRINITY_DN13289_c0_g1	A0A0L0CLD9_LUCCU/361-414	A0A0L0CLD9.1 PF05741.11;zf-nanos;	98.1	4.4e-25
TRINITY_DN13308_c0_g1	A0A0L0BPX2_LUCCU/552-608	A0A0L0BPX2.1 PF00839.15;Cys_rich_FGFR;	84.8	3.2e-14
TRINITY_DN13309_c0_g1	B4N324_DROWI/2913-3197	B4N324.2 PF02138.16;Beach;	85.9	2.7e-32
TRINITY_DN13310_c0_g1	B4MQP3_DROWI/36-434	B4MQP3.1 PF00501.26;AMP-binding;	59.8	1.9e-36
TRINITY_DN13315_c0_g1	B3MPN5_DROAN/83-249	B3MPN5.1 PF00270.27;DEAD;	97	1.4e-84
TRINITY_DN13317_c0_g1	A0A0L0BZJ4_LUCCU/13-385	A0A0L0BZJ4.1 PF01433.18;Peptidase_M1;	86.4	1.9e-57
TRINITY_DN13320_c0_g2	B4QDR0_DROSI/1-71	B4QDR0.1 PF14560.4;Ubiquitin_2;	95.8	4.2e-33
TRINITY_DN13324_c0_g1	A0A0L0CBC8_LUCCU/51-407	A0A0L0CBC8.1 PF01266.22;DAO;	81.4	4e-42
TRINITY_DN13327_c0_g1	A0A0L0CL49_LUCCU/540-846	A0A0L0CL49.1 PF01180.19;DHO_dh;	81.5	5.9e-57
TRINITY_DN13331_c0_g2	B4LJV8_DROVI/12-371	B4LJV8.1 PF15865.3;Fanconi_A_N;	51.4	1.1e-12
TRINITY_DN13335_c0_g1	B4JPD4_DROGR/1368-1458	B4JPD4.1 PF07677.12;A2M_recep;	61.4	5.1e-06
TRINITY_DN13335_c0_g2	B4JPD4_DROGR/1368-1458	B4JPD4.1 PF07677.12;A2M_recep;	69.5	6.8e-17
TRINITY_DN13335_c0_g3	A0A0L0BRX6_LUCCU/1019-1262	A0A0L0BRX6.1 PF07678.12;A2M_comp;	54.3	2.6e-37
TRINITY_DN13337_c0_g1	B4KFN7_DROMO/377-590	B4KFN7.1 PF01061.22;ABC2_membrane;	78.8	2e-22
TRINITY_DN13338_c0_g1	B4J1F0_DROGR/811-1046	B4J1F0.1 PF00089.24;Trypsin;	97.4	1.8e-37
TRINITY_DN13340_c0_g1	I1GDW1_AMPQE/630-753	I1GDW1.1 PF00005.25;ABC_tran;	48.5	3.2e-09
TRINITY_DN13343_c0_g1	B4L1M0_DROMO/902-1026	B4L1M0.2 PF00089.24;Trypsin;	86	2.2e-21
TRINITY_DN13348_c0_g1	B4N411_DROWI/120-410	B4N411.1 PF01557.16;FAA_hydrolase;	87	1.7e-31
TRINITY_DN13352_c0_g1	A0A0L0CGM9_LUCCU/10-547	A0A0L0CGM9.1 PF09786.7;CytochromB561_N;	49.3	1.4e-21
TRINITY_DN13353_c0_g1	B3MMM8_DROAN/107-461	B3MMM8.2 PF00930.19;DPPIV_N;	60.4	1.3e-27
TRINITY_DN13356_c0_g1	B4M6M0_DROVI/461-605	B4M6M0.2 PF05199.11;GMC_oxred_C;	73.9	6.4e-14
TRINITY_DN13356_c0_g2	B4IJ68_DROSE/463-607	B4IJ68.1 PF05199.11;GMC_oxred_C;	84.7	4.8e-44
TRINITY_DN13361_c0_g1	Q29JE9_DROPS/231-302	Q29JE9.2 PF13802.4;Gal_mutarotas_2;	92.9	3.6e-07
TRINITY_DN13366_c0_g1	A0A0L0C882_LUCCU/711-972	A0A0L0C882.1 PF01189.15;Methyltr_RsmB-F;	82.8	2.7e-40
TRINITY_DN13371_c0_g1	B4LP85_DROVI/29-352	B4LP85.2 PF00884.21;Sulfatase;	82.1	9.3e-11
TRINITY_DN13373_c0_g1	A0A0L0CHW7_LUCCU/2889-3038	A0A0L0CHW7.1 PF05444.10;DUF753;	54	2.4e-36
TRINITY_DN13378_c0_g1	B4IDZ0_DROSE/5-150	B4IDZ0.1 PF17064.3;QVR;	77.2	3.5e-54
TRINITY_DN13388_c0_g1	A0A0L0BRR7_LUCCU/296-466	A0A0L0BRR7.1 PF00650.18;CRAL_TRIO;	84.9	5.3e-31
TRINITY_DN13396_c0_g1	B4KB46_DROMO/66-451	B4KB46.2 PF00155.19;Aminotran_1_2;	73	1.1e-08
TRINITY_DN13397_c0_g1	B4GGA0_DROPE/554-594	B4GGA0.1 PF00400.30;WD40;	82.9	1.8e-12
TRINITY_DN13401_c0_g1	Q17A79_AEDAE/1519-1745	Q17A79.1 PF01410.16;COLFI;	50	1.2e-26
TRINITY_DN13408_c0_g1	B3LYK0_DROAN/478-648	B3LYK0.1 PF07731.12;Cu-oxidase_2;	52	5.5e-23
TRINITY_DN13412_c0_g1	G7Q217_MACFA/12-166	G7Q217.1 PF00252.16;Ribosomal_L16;	98.7	2e-84
TRINITY_DN13412_c0_g2	B7FAU6_MOUSE/12-122	B7FAU6.1 PF00252.16;Ribosomal_L16;	100	4.1e-36
TRINITY_DN13425_c0_g1	A0A0L0CRA6_LUCCU/109-655	A0A0L0CRA6.1 PF03098.13;An_peroxidase;	83.5	5.9e-32
TRINITY_DN13425_c0_g2	A0A0L0CRA6_LUCCU/109-655	A0A0L0CRA6.1 PF03098.13;An_peroxidase;	82.6	4.7e-156
TRINITY_DN13427_c0_g1	A0A0Q9X564_DROMO/232-387	A0A0Q9X564.1 PF00083.22;Sugar_tr;	58	1.7e-41
TRINITY_DN13427_c0_g4	B4NJX4_DROWI/42-361	B4NJX4.2 PF07690.14;MFS_1;	61.2	1.2e-20
TRINITY_DN13432_c0_g1	B4NGX1_DROWI/408-513	B4NGX1.1 PF13640.4;2OG-FeII_Oxy_3;	75.9	2.3e-30
TRINITY_DN13437_c0_g1	A0A0L0C082_LUCCU/192-515	A0A0L0C082.1 PF00962.20;A_deaminase;	78.8	2.3e-33
TRINITY_DN13445_c0_g1	B4JJ75_DROGR/16-285	B4JJ75.1 PF07993.10;NAD_binding_4;	70	9.9e-36
TRINITY_DN13448_c0_g2	A0A0L0CM45_LUCCU/1694-1895	A0A0L0CM45.1 PF16201.3;NopRA1;	76.1	4.3e-25
TRINITY_DN13452_c0_g1	A0A0L0CGK6_LUCCU/1703-2036	A0A0L0CGK6.1 PF08007.10;Cupin_4;	61.7	1.9e-33
TRINITY_DN13460_c1_g1	B4J1F0_DROGR/811-1046	B4J1F0.1 PF00089.24;Trypsin;	97.6	1.4e-40
TRINITY_DN13469_c0_g1	CO1A1_BOVIN/1226-1462	P02453.3 PF01410.16;COLFI;	91.6	3.7e-129
TRINITY_DN13469_c0_g2	A0A0G2K5E8_RAT/1039-1273	A0A0G2K5E8.1 PF01410.16;COLFI;	96.2	3.2e-131
TRINITY_DN13470_c0_g1	B4IFI6_DROSE/94-567	B4IFI6.1 PF01347.20;Vitellogenin_N;	59.3	2.4e-23
TRINITY_DN13470_c0_g2	B4KL02_DROMO/52-575	B4KL02.2 PF01347.20;Vitellogenin_N;	53	2.9e-40
TRINITY_DN13477_c0_g1	A0A0L0CC03_LUCCU/87-126	A0A0L0CC03.1 PF07527.11;Hairy_orange;	73.7	4.6e-08
TRINITY_DN13489_c0_g1	B4MSA3_DROWI/425-633	B4MSA3.1 PF13429.4;TPR_15;	92.3	2.7e-60
TRINITY_DN13494_c0_g1	B4MQ95_DROWI/332-481	B4MQ95.1 PF07690.14;MFS_1;	75.9	2.7e-25
TRINITY_DN13498_c0_g1	A0A0L0C2X0_LUCCU/40-359	A0A0L0C2X0.1 PF15361.4;RIC3;	48.7	1.4e-10
TRINITY_DN13501_c0_g1	F6UYZ4_MONDO/3-146	F6UYZ4.2 PF01280.18;Ribosomal_L19e;	100	5.7e-73
TRINITY_DN13504_c0_g1	A0A0L0BSS0_LUCCU/9-219	A0A0L0BSS0.1 PF05378.11;Hydant_A_N;	89.2	6.2e-48
TRINITY_DN13505_c1_g1	B4LTJ0_DROVI/359-537	B4LTJ0.1 PF03098.13;An_peroxidase;	80.5	3.2e-35
TRINITY_DN13508_c0_g1	Q7Q409_ANOGA/552-706	Q7Q409.4 PF12349.6;Sterol-sensing;	85.9	2.8e-30
TRINITY_DN13509_c0_g1	A0A0L0BTU3_LUCCU/42-427	A0A0L0BTU3.1 PF07690.14;MFS_1;	84.4	5.5e-57
TRINITY_DN13511_c0_g1	B3MR65_DROAN/32-484	B3MR65.1 PF00067.20;p450;	73	1.4e-33
TRINITY_DN13512_c0_g1	COX5A_PAPAN/45-147	B0VYX8.1 PF02284.14;COX5A;	94.2	3.2e-51
TRINITY_DN13524_c0_g2	A0A0Q9XJX0_DROMO/303-959	A0A0Q9XJX0.1 PF00443.27;UCH;	57	5e-17
TRINITY_DN13524_c0_g4	Q28Z11_DROPS/258-911	Q28Z11.3 PF00443.27;UCH;	90.5	3.7e-32
TRINITY_DN13529_c0_g1	G1PL80_MYOLU/36-180	G1PL80.1 PF02878.14;PGM_PMM_I;	94.3	1.6e-49
TRINITY_DN13529_c0_g2	F1PUL4_CANLF/335-449	F1PUL4.2 PF02880.14;PGM_PMM_III;	98.3	5.2e-60
TRINITY_DN13531_c0_g1	A0A0L0BNK8_LUCCU/46-479	A0A0L0BNK8.1 PF16062.3;DUF4804;	50	1.3e-07
TRINITY_DN13534_c0_g1	B4MIT6_DROWI/36-435	B4MIT6.1 PF00704.26;Glyco_hydro_18;	70.5	7e-08
TRINITY_DN13546_c0_g1	B4K677_DROMO/32-256	B4K677.1 PF00089.24;Trypsin;	57.8	7.5e-75
TRINITY_DN13555_c0_g1	A0A0L0CH54_LUCCU/617-907	A0A0L0CH54.1 PF03022.14;MRJP;	73.1	6.5e-35
TRINITY_DN13558_c0_g1	A0A0L0CB22_LUCCU/794-935	A0A0L0CB22.1 PF00089.24;Trypsin;	77.1	1.7e-43
TRINITY_DN13558_c0_g2	A0A0L0CB22_LUCCU/566-808	A0A0L0CB22.1 PF00089.24;Trypsin;	63.4	1.7e-21
TRINITY_DN13560_c0_g1	S9X060_9CETA/78-191	S9X060.1 PF00828.17;Ribosomal_L27A;	72.5	6.2e-45
TRINITY_DN13560_c0_g5	Q1AL73_CHLSB/14-460	Q1AL73.1 PF00115.18;COX1;	84.3	2.4e-32
TRINITY_DN13560_c0_g6	Q1AL73_CHLSB/14-460	Q1AL73.1 PF00115.18;COX1;	84.8	3.1e-213
TRINITY_DN13560_c0_g7	Q1AL73_CHLSB/14-460	Q1AL73.1 PF00115.18;COX1;	85.5	9.4e-215
TRINITY_DN13563_c0_g1	A0A0L0C4J8_LUCCU/14-180	A0A0L0C4J8.1 PF00270.27;DEAD;	71.1	3.9e-45
TRINITY_DN13568_c0_g2	L5K105_PTEAL/5-361	L5K105.1 PF00009.25;GTP_EFTU;	88.3	4.8e-199
TRINITY_DN13568_c0_g3	A0A0D2QZ87_GOSRA/321-430	A0A0D2QZ87.1 PF03143.15;GTP_EFTU_D3;	94.9	4.5e-25
TRINITY_DN13572_c0_g1	B5DI29_DROPS/6-135	B5DI29.1 PF15955.3;Cuticle_4;	53	1.6e-14
TRINITY_DN13576_c0_g1	B3MLT6_DROAN/73-219	B3MLT6.1 PF00005.25;ABC_tran;	88.2	2.5e-09
TRINITY_DN13577_c0_g1	A0A0L0CIH8_LUCCU/16-377	A0A0L0CIH8.1 PF04912.12;Dynamitin;	76.9	7.5e-35
TRINITY_DN13582_c0_g1	A0A0L0CJX5_LUCCU/316-604	A0A0L0CJX5.1 PF06814.11;Lung_7-TM_R;	71.1	6.1e-10
TRINITY_DN13583_c0_g1	B3LYN5_DROAN/455-599	B3LYN5.1 PF05199.11;GMC_oxred_C;	82.5	2.3e-13
TRINITY_DN13584_c0_g1	K7IVT8_NASVI/56-228	K7IVT8.1 PF04055.19;Radical_SAM;	75	3.5e-06
TRINITY_DN13601_c0_g1	B4I6C1_DROSE/996-1207	B4I6C1.1 PF02460.16;Patched;	90	1.3e-16
TRINITY_DN13613_c0_g1	A0A0P9BPI5_DROAN/1017-1267	A0A0P9BPI5.1 PF07678.12;A2M_comp;	44.8	1.8e-23
TRINITY_DN13619_c0_g1	B4G8Y4_DROPE/948-1317	B4G8Y4.1 PF03098.13;An_peroxidase;	84.2	7.7e-53
TRINITY_DN13626_c0_g3	A0A0L0CC73_LUCCU/1692-1892	A0A0L0CC73.1 PF13087.4;AAA_12;	53.8	1.8e-14
TRINITY_DN13630_c0_g1	A0A0L0C8I4_LUCCU/1264-1375	A0A0L0C8I4.1 PF12796.5;Ank_2;	83.9	8.3e-49
TRINITY_DN13637_c0_g1	A0A0L0CI23_LUCCU/1329-1501	A0A0L0CI23.1 PF00270.27;DEAD;	92.1	1.2e-58
TRINITY_DN13640_c0_g1	B4GJY5_DROPE/3712-3759	B4GJY5.1 PF07699.11;Ephrin_rec_like;	85.4	1.6e-18
TRINITY_DN13640_c0_g2	B4HY15_DROSE/872-923	B4HY15.1 PF07699.11;Ephrin_rec_like;	92.3	8.8e-22
TRINITY_DN13654_c0_g5	B3MUX3_DROAN/1028-1259	B3MUX3.1 PF06448.9;DUF1081;	61.5	8.7e-16
TRINITY_DN13656_c0_g1	B4KRY7_DROMO/9-103	B4KRY7.1 PF02046.13;COX6A;	84.4	1.9e-41
TRINITY_DN13658_c0_g1	A0A0L0BSS0_LUCCU/735-1258	A0A0L0BSS0.1 PF02538.12;Hydantoinase_B;	92	7.3e-56
TRINITY_DN13666_c0_g1	B3MNS3_DROAN/22-164	B3MNS3.1 PF10075.7;CSN8_PSD8_EIF3K;	45.2	4.5e-28
TRINITY_DN13673_c0_g1	B3MMS5_DROAN/42-514	B3MMS5.1 PF00501.26;AMP-binding;	57.4	2.1e-13
TRINITY_DN13674_c0_g1	T1GEP8_MEGSC/593-732	T1GEP8.1 PF12796.5;Ank_2;	50.7	2.3e-08
TRINITY_DN13676_c0_g1	A0A0L0C621_LUCCU/118-483	A0A0L0C621.1 PF00209.16;SNF;	50.5	2.3e-21
TRINITY_DN13681_c0_g1	A0A0Q9WIF1_DROVI/731-914	A0A0Q9WIF1.1 PF05193.19;Peptidase_M16_C;	80.3	1.4e-20
TRINITY_DN13684_c0_g1	S9X3R9_9CETA/7-191	S9X3R9.1 PF01251.16;Ribosomal_S7e;	94.9	2.8e-84
TRINITY_DN13687_c0_g1	A0A0L0BRJ9_LUCCU/46-473	A0A0L0BRJ9.1 PF07690.14;MFS_1;	67	7.7e-36
TRINITY_DN13700_c0_g1	P92181_DROME/40-95	P92181.1 PF00379.21;Chitin_bind_4;	83.9	3.3e-19
TRINITY_DN13708_c0_g1	B4LQ62_DROVI/211-532	B4LQ62.1 PF00152.18;tRNA-synt_2;	90.3	1.9e-66
TRINITY_DN13714_c0_g1	B3M1W8_DROAN/4-702	B3M1W8.1 PF10168.7;Nup88;	39.8	9.5e-10
TRINITY_DN13715_c0_g1	B4KH50_DROMO/14-390	B4KH50.1 PF00079.18;Serpin;	50.9	3.1e-18
TRINITY_DN13719_c0_g1	B3M644_DROAN/35-262	B3M644.1 PF00089.24;Trypsin;	76.1	5.6e-19
TRINITY_DN13723_c0_g1	W5J5Y1_ANODA/16-84	W5J5Y1.1 PF01423.20;LSM;	97.1	2.1e-31
TRINITY_DN13726_c0_g1	H0XHY4_OTOGA/3-99	H0XHY4.1 PF01157.16;Ribosomal_L21e;	92.8	5.6e-47
TRINITY_DN13730_c0_g1	A0A0L0CN40_LUCCU/367-482	A0A0L0CN40.1 PF00405.15;Transferrin;	78.1	2.4e-43
TRINITY_DN13732_c0_g1	B4IGI2_DROSE/20-268	B4IGI2.1 PF00069.23;Pkinase;	93.6	2.6e-136
TRINITY_DN13733_c0_g1	G3H303_CRIGR/50-237	G3H303.1 PF00227.24;Proteasome;	100	1.9e-102
TRINITY_DN13752_c0_g1	T1ISQ9_STRMM/69-359	T1ISQ9.1 PF01557.16;FAA_hydrolase;	90.2	1.4e-22
TRINITY_DN13756_c0_g1	A0A0L0BWP3_LUCCU/57-208	A0A0L0BWP3.1 PF13847.4;Methyltransf_31;	64.7	6.2e-56
TRINITY_DN13757_c0_g1	E2BB27_HARSA/28-80	E2BB27.1 PF00014.21;Kunitz_BPTI;	54.7	9.1e-12
TRINITY_DN13765_c0_g1	COX41_RAT/30-168	P10888.1 PF02936.12;COX4;	93.5	4.3e-73
TRINITY_DN13773_c0_g1	A0A0L0CHW7_LUCCU/2470-2618	A0A0L0CHW7.1 PF05444.10;DUF753;	52.5	1.2e-14
TRINITY_DN13780_c0_g2	B4MYV2_DROWI/352-474	B4MYV2.2 PF00168.28;C2;	76.9	3.7e-29
TRINITY_DN13780_c0_g3	A0A0L0BNB5_LUCCU/347-469	A0A0L0BNB5.1 PF00168.28;C2;	83.7	6.2e-11
TRINITY_DN13786_c0_g1	F7I4L8_CALJA/27-297	F7I4L8.1 PF00231.17;ATP-synt;	87.8	5.5e-128
TRINITY_DN13786_c0_g2	G3RMT1_GORGO/8-122	G3RMT1.1 PF16906.3;Ribosomal_L26;	100	3.4e-56
TRINITY_DN13792_c0_g2	A0A0L0BWY2_LUCCU/10-129	A0A0L0BWY2.1 PF05348.9;UMP1;	49.6	1.8e-22
TRINITY_DN13793_c0_g1	B4KUE2_DROMO/775-924	B4KUE2.1 PF08264.11;Anticodon_1;	80.6	6.5e-37
TRINITY_DN13797_c0_g1	B4R5D6_DROSI/34-268	B4R5D6.1 PF00795.20;CN_hydrolase;	62.8	1e-17
TRINITY_DN13802_c0_g1	A0A0L0CKC8_LUCCU/8-493	A0A0L0CKC8.1 PF12832.5;MFS_1_like;	52.2	7.4e-22
TRINITY_DN13803_c0_g1	B5DQ44_DROPS/366-695	B5DQ44.2 PF00209.16;SNF;	78.8	3.5e-64
TRINITY_DN13807_c0_g1	B4JX99_DROGR/151-493	B4JX99.1 PF00854.19;PTR2;	52.8	1.2e-11
TRINITY_DN13808_c0_g1	B4LRG0_DROVI/5-169	B4LRG0.1 PF07574.11;SMC_Nse1;	35.5	1.6e-20
TRINITY_DN13816_c0_g1	F6VPL0_MACMU/3-42	F6VPL0.1 PF01779.15;Ribosomal_L29e;	97.5	3.3e-14
TRINITY_DN13824_c0_g1	A0A0L0CFN5_LUCCU/405-641	A0A0L0CFN5.1 PF00079.18;Serpin;	62.9	1.2e-56
TRINITY_DN13828_c0_g1	B4JXT8_DROGR/401-501	B4JXT8.1 PF07690.14;MFS_1;	45.5	1.9e-07
TRINITY_DN13830_c0_g1	A0A0L0BQP3_LUCCU/76-197	A0A0L0BQP3.1 PF05267.10;DUF725;	58.2	1.6e-33
TRINITY_DN13839_c0_g1	G6D6Z1_DANPL/1-564	G6D6Z1.1 PF13520.4;AA_permease_2;	44.6	7.2e-17
TRINITY_DN13841_c0_g2	B4HG52_DROSE/5-70	B4HG52.1 PF01423.20;LSM;	95.5	2e-27
TRINITY_DN13842_c0_g1	L5MI42_MYODS/11-201	L5MI42.1 PF02115.15;Rho_GDI;	99.5	2.9e-103
TRINITY_DN13844_c0_g2	A0A0L0CHI9_LUCCU/90-348	A0A0L0CHI9.1 PF01048.18;PNP_UDP_1;	89.7	1.1e-63
TRINITY_DN13844_c0_g3	A0A0L0CHI9_LUCCU/90-348	A0A0L0CHI9.1 PF01048.18;PNP_UDP_1;	91.4	1.2e-32
TRINITY_DN13845_c0_g1	A0A0L0C4H6_LUCCU/138-398	A0A0L0C4H6.1 PF02668.14;TauD;	80.6	1.2e-44
TRINITY_DN13849_c0_g2	B4MAU8_DROVI/84-386	B4MAU8.1 PF00026.21;Asp;	36	5.8e-06
TRINITY_DN13856_c0_g1	B4NIG9_DROWI/352-457	B4NIG9.2 PF00168.28;C2;	93.1	3.7e-26
TRINITY_DN13867_c0_g1	A0A084W5U2_ANOSI/726-1267	A0A084W5U2.1 PF03098.13;An_peroxidase;	79.3	7.8e-54
TRINITY_DN13872_c0_g1	B4L4A1_DROMO/16-78	B4L4A1.1 PF02953.13;zf-Tim10_DDP;	87.3	4e-26
TRINITY_DN13873_c0_g2	A0A0B4KEX6_DROME/1905-1995	A0A0B4KEX6.1 PF00630.17;Filamin;	94.9	3.2e-14
TRINITY_DN13882_c0_g1	W5JDR0_ANODA/24-372	W5JDR0.1 PF00503.18;G-alpha;	90.8	2.1e-188
TRINITY_DN13884_c1_g1	E1JHJ4_DROME/88-765	E1JHJ4.1 PF00063.19;Myosin_head;	90	1e-18
TRINITY_DN13889_c0_g1	A0A0Q9X8J5_DROMO/345-426	A0A0Q9X8J5.1 PF00024.24;PAN_1;	95.1	4.9e-42
TRINITY_DN13895_c0_g1	A0A0L0BNS7_LUCCU/18-140	A0A0L0BNS7.1 PF05195.14;AMP_N;	75.3	1.3e-33
TRINITY_DN13897_c0_g1	A0A068XFV1_HYMMI/184-407	A0A068XFV1.1 PF00006.23;ATP-synt_ab;	94.2	2.4e-115
TRINITY_DN13898_c0_g1	V8NNL1_OPHHA/28-271	V8NNL1.1 PF00573.20;Ribosomal_L4;	95.1	1e-129
TRINITY_DN13899_c0_g1	A0A091CSI2_FUKDA/8-168	A0A091CSI2.1 PF00217.17;ATP-gua_Ptrans;	99.1	1.7e-59
TRINITY_DN13906_c0_g1	A0A0L0BRB4_LUCCU/118-404	A0A0L0BRB4.1 PF03022.14;MRJP;	93.9	1.4e-71
TRINITY_DN13910_c0_g2	A0A0P8Y320_DROAN/1-471	A0A0P8Y320.1 PF07253.9;Gypsy;	38.4	1.2e-07
TRINITY_DN13911_c3_g2	A0A0J7NAB3_LASNI/5-151	A0A0J7NAB3.1 PF00078.25;RVT_1;	49.5	3e-15
TRINITY_DN13913_c0_g1	A0A0L0CLK5_LUCCU/37-93	A0A0L0CLK5.1 PF00379.21;Chitin_bind_4;	63.2	1.2e-13
TRINITY_DN13916_c0_g1	B4KZY3_DROMO/40-87	B4KZY3.2 PF00379.21;Chitin_bind_4;	72.9	7e-12
TRINITY_DN13917_c0_g1	A0A0L0BU43_LUCCU/45-565	A0A0L0BU43.1 PF00209.16;SNF;	71.3	6.1e-179
TRINITY_DN13925_c0_g2	Q29N18_DROPS/948-1188	Q29N18.3 PF07678.12;A2M_comp;	72.9	9.3e-96
TRINITY_DN13936_c0_g3	NU5M_RAT/134-418	P11661.3 PF00361.18;Proton_antipo_M;	91.2	6.7e-139
TRINITY_DN13936_c0_g4	CYB_MOUSE/18-204	P00158.1 PF00033.17;Cytochrome_B;	89.8	1.7e-88
TRINITY_DN13936_c0_g7	Q9MD82_MOUSE/134-419	Q9MD82.1 PF00361.18;Proton_antipo_M;	91.6	1.2e-140
TRINITY_DN13939_c0_g1	B4LQ14_DROVI/5-462	B4LQ14.1 PF00996.16;GDI;	49.6	9.1e-23
TRINITY_DN13947_c0_g1	Q9MD59_MOUSE/23-289	Q9MD59.1 PF00361.18;Proton_antipo_M;	86.5	1.7e-113
TRINITY_DN13947_c0_g2	Q8HID0_RAT/23-291	Q8HID0.1 PF00361.18;Proton_antipo_M;	87.4	5.8e-115
TRINITY_DN13949_c0_g1	B4LI33_DROVI/52-99	B4LI33.2 PF00379.21;Chitin_bind_4;	93.8	1.4e-17
TRINITY_DN13950_c0_g1	B4N8Y7_DROWI/38-269	B4N8Y7.1 PF00089.24;Trypsin;	63	1.6e-23
TRINITY_DN13951_c0_g2	A0A0L0BNM0_LUCCU/43-301	A0A0L0BNM0.1 PF00688.16;TGFb_propeptide;	45.5	1.4e-12
TRINITY_DN13952_c0_g1	X2JFG0_DROME/1341-1443	X2JFG0.1 PF02142.20;MGS;	94.9	2.6e-13
TRINITY_DN13952_c1_g1	B4MSD0_DROWI/1460-1790	B4MSD0.1 PF01979.18;Amidohydro_1;	78	8.1e-107
TRINITY_DN13952_c1_g2	Q16VN4_AEDAE/105-389	Q16VN4.1 PF01979.18;Amidohydro_1;	88.7	1e-25
TRINITY_DN13953_c0_g1	B4KFV1_DROMO/1410-1753	B4KFV1.2 PF00704.26;Glyco_hydro_18;	85.9	3.2e-41
TRINITY_DN13953_c1_g1	A0A0L0CDY0_LUCCU/1497-1840	A0A0L0CDY0.1 PF00704.26;Glyco_hydro_18;	93.2	6.3e-29
TRINITY_DN13956_c0_g1	Q29HV3_DROPS/9-110	Q29HV3.1 PF02036.15;SCP2;	93.1	1.3e-47
TRINITY_DN13963_c0_g1	R4FLF6_RHOPR/30-289	R4FLF6.1 PF01650.16;Peptidase_C13;	81.2	1.1e-14
TRINITY_DN13965_c0_g2	A0A0L0BY49_LUCCU/198-630	A0A0L0BY49.1 PF00501.26;AMP-binding;	72.9	2.4e-25
TRINITY_DN13969_c0_g1	B4KJX8_DROMO/3-331	B4KJX8.1 PF01266.22;DAO;	74.5	2.6e-43
TRINITY_DN13972_c0_g3	A0A0L0CQA0_LUCCU/781-1189	A0A0L0CQA0.1 PF08473.9;VGCC_alpha2;	95.6	1.4e-30
TRINITY_DN13976_c0_g1	D6WW17_TRICA/672-970	D6WW17.1 PF04950.10;RIBIOP_C;	85	1.8e-31
TRINITY_DN13984_c0_g1	H2N8H6_PONAB/5-140	H2N8H6.2 PF00836.17;Stathmin;	97.3	3.6e-11
TRINITY_DN13986_c0_g3	VATF1_DROPS/12-113	O44091.2 PF01990.15;ATP-synt_F;	97.1	9.4e-52
TRINITY_DN13991_c0_g2	F6TD92_MACMU/1-168	F6TD92.1 PF00838.15;TCTP;	95.2	2.2e-87
TRINITY_DN13993_c0_g1	A0A0L0CGI4_LUCCU/42-153	A0A0L0CGI4.1 PF05916.9;Sld5;	91.1	2.6e-54
TRINITY_DN14009_c0_g1	A0A0L0CEV0_LUCCU/378-775	A0A0L0CEV0.1 PF00501.26;AMP-binding;	53.5	4.3e-44
TRINITY_DN1400_c0_g1	B3M9L2_DROAN/1613-1843	B3M9L2.2 PF12774.5;AAA_6;	100	4.8e-26
TRINITY_DN14011_c0_g1	B3ML71_DROAN/21-103	B3ML71.1 PF07776.13;zf-AD;	47	2.9e-09
TRINITY_DN14019_c0_g1	M3XQI1_MUSPF/22-154	M3XQI1.1 PF00237.17;Ribosomal_L22;	98.5	2.8e-71
TRINITY_DN14025_c0_g3	A0A0L0C4H5_LUCCU/89-397	A0A0L0C4H5.1 PF01545.19;Cation_efflux;	54.9	1.5e-16
TRINITY_DN14026_c0_g1	A0A0L0CKQ7_LUCCU/2413-2502	A0A0L0CKQ7.1 PF00630.17;Filamin;	79.5	1e-32
TRINITY_DN14029_c0_g1	A0A0L0CA63_LUCCU/342-745	A0A0L0CA63.1 PF01757.20;Acyl_transf_3;	34.8	1.5e-09
TRINITY_DN14033_c0_g1	A0A0Q9W9U1_DROVI/2224-2270	A0A0Q9W9U1.1 PF07645.13;EGF_CA;	80.9	4.8e-19
TRINITY_DN14034_c1_g1	B3LZD8_DROAN/28-61	B3LZD8.1 PF00272.17;Cecropin;	90.9	1.6e-07
TRINITY_DN14035_c0_g1	A0A0L0CFK7_LUCCU/4-127	A0A0L0CFK7.1 PF15364.4;PAXIP1_C;	60.5	1.6e-25
TRINITY_DN14036_c0_g1	A0A0C4DHG2_DROME/325-399	A0A0C4DHG2.1 PF00626.20;Gelsolin;	62.2	4.8e-06
TRINITY_DN14037_c0_g1	A0A0L0BRL0_LUCCU/104-733	A0A0L0BRL0.1 PF00133.20;tRNA-synt_1;	89.3	9.9e-33
TRINITY_DN14039_c1_g3	B4I723_DROSE/99-327	B4I723.1 PF10277.7;Frag1;	93.6	4.2e-37
TRINITY_DN14052_c0_g1	A0A0L0BR83_LUCCU/20-144	A0A0L0BR83.1 PF05916.9;Sld5;	80.2	1.1e-44
TRINITY_DN14053_c0_g1	A0A0L0CIA0_LUCCU/35-84	A0A0L0CIA0.1 PF10509.7;GalKase_gal_bdg;	82.6	8.2e-16
TRINITY_DN14054_c0_g1	B5DIP4_DROPS/592-658	B5DIP4.2 PF01826.15;TIL;	67.2	2.9e-19
TRINITY_DN14054_c0_g3	B4IXL4_DROGR/1213-1270	B4IXL4.1 PF01826.15;TIL;	77.8	4.6e-06
TRINITY_DN14054_c0_g4	Q29DL3_DROPS/1327-1488	Q29DL3.3 PF00094.23;VWD;	71.4	8.8e-23
TRINITY_DN14055_c0_g1	B4M6V1_DROVI/1-56	B4M6V1.1 PF08040.9;NADH_oxidored;	81.8	1.1e-20
TRINITY_DN14060_c0_g1	A0A0L0C967_LUCCU/319-834	A0A0L0C967.1 PF01019.19;G_glu_transpept;	58.2	1.5e-22
TRINITY_DN14062_c0_g2	B4IQV7_DROPE/384-545	B4IQV7.1 PF05585.10;DUF1758;	62.7	4.9e-11
TRINITY_DN14069_c1_g2	A0A0J7MQ55_LASNI/144-223	A0A0J7MQ55.1 PF01359.16;Transposase_1;	64.6	1.3e-08
TRINITY_DN14069_c1_g3	E2ASB4_CAMFO/34-100	E2ASB4.1 PF13565.4;HTH_32;	46.3	1.4e-06
TRINITY_DN14070_c0_g2	ZWINT_RAT/50-262	Q8VIL3.1 PF15556.4;Zwint;	100	1.6e-85
TRINITY_DN14071_c1_g1	A0A0L0C8I4_LUCCU/1585-1694	A0A0L0C8I4.1 PF00651.29;BTB;	91.9	3.7e-33
TRINITY_DN14075_c1_g1	E2CA37_HARSA/1-95	E2CA37.1 PF13358.4;DDE_3;	79.4	8.8e-24
TRINITY_DN14079_c1_g1	A0A0L0BRX6_LUCCU/753-844	A0A0L0BRX6.1 PF00207.20;A2M;	71.7	3.6e-31
TRINITY_DN14079_c1_g2	B4M909_DROVI/495-630	B4M909.1 PF07703.12;A2M_N_2;	71.8	1.9e-07
TRINITY_DN14081_c0_g1	B3MI26_DROAN/61-532	B3MI26.2 PF00067.20;p450;	52.2	4e-20
TRINITY_DN14082_c0_g1	Q8MRJ2_DROME/37-178	Q8MRJ2.1 PF00005.25;ABC_tran;	95.9	1.4e-45
TRINITY_DN14098_c0_g1	RM55_DROME/2-106	Q9VE04.1 PF09776.7;Mitoc_L55;	85.8	6.3e-43
TRINITY_DN14100_c1_g1	A0A0L0BT81_LUCCU/995-1050	A0A0L0BT81.1 PF00084.18;Sushi;	94	5.5e-22
TRINITY_DN14101_c0_g4	I5APP0_DROPS/317-786	I5APP0.2 PF01576.17;Myosin_tail_1;	85.4	6.4e-13
TRINITY_DN14105_c0_g1	A0A0L0C8V4_LUCCU/10-268	A0A0L0C8V4.1 PF13660.4;DUF4147;	57.8	2.7e-06
TRINITY_DN14107_c0_g1	A0A0L0CC52_LUCCU/2-324	A0A0L0CC52.1 PF01266.22;DAO;	81.5	4.3e-25
TRINITY_DN14108_c0_g1	A0A088AN14_APIME/50-115	A0A088AN14.1 PF03931.13;Skp1_POZ;	95.5	3.9e-29
TRINITY_DN14110_c0_g1	B4M0J8_DROVI/381-439	B4M0J8.1 PF00571.26;CBS;	54.2	1.9e-07
TRINITY_DN14111_c0_g1	X1WW46_ACYPI/22-300	X1WW46.1 PF02263.17;GBP;	60.6	1.7e-40
TRINITY_DN14115_c0_g1	B4GXJ3_DROPE/1057-1259	B4GXJ3.1 PF02786.15;CPSase_L_D2;	94.9	4.4e-77
TRINITY_DN14120_c0_g1	T1KM83_TETUR/1-142	T1KM83.1 PF01217.18;Clat_adaptor_s;	95.8	3.7e-72
TRINITY_DN14123_c0_g1	W5J6V9_ANODA/30-104	W5J6V9.1 PF13656.4;RNA_pol_L_2;	94.7	1.3e-34
TRINITY_DN14124_c0_g1	B4LVL8_DROVI/26-420	B4LVL8.1 PF00704.26;Glyco_hydro_18;	71	2.7e-100
TRINITY_DN14129_c0_g2	A0A0L0BNK8_LUCCU/1980-2437	A0A0L0BNK8.1 PF16062.3;DUF4804;	61.7	9.5e-21
TRINITY_DN14129_c0_g3	A0A0L0BNK8_LUCCU/474-869	A0A0L0BNK8.1 PF16062.3;DUF4804;	66.7	4.7e-32
TRINITY_DN14143_c0_g1	B4MMR2_DROWI/1409-1511	B4MMR2.1 PF00028.15;Cadherin;	69	1.5e-33
TRINITY_DN14145_c0_g1	A0A0Q9WF31_DROVI/16-251	A0A0Q9WF31.1 PF00261.18;Tropomyosin;	70	7.9e-07
TRINITY_DN14146_c0_g1	B4JAL1_DROGR/70-149	B4JAL1.1 PF00312.20;Ribosomal_S15;	98.8	6.2e-37
TRINITY_DN14147_c0_g1	A0A0L0BX90_LUCCU/16-125	A0A0L0BX90.1 PF01395.20;PBP_GOBP;	43.4	1.9e-24
TRINITY_DN14148_c0_g1	Q29M11_DROPS/11-80	Q29M11.1 PF02937.13;COX6C;	71.4	8.2e-21
TRINITY_DN14152_c0_g1	R4GFT1_CHICK/1-56	R4GFT1.1 PF15004.4;MYEOV2;	67.5	4.6e-08
TRINITY_DN14154_c0_g1	B3MHM1_DROAN/41-450	B3MHM1.1 PF00474.15;SSF;	77.4	3.8e-51
TRINITY_DN14173_c0_g1	B4MXT7_DROWI/26-172	B4MXT7.1 PF11788.6;MRP-L46;	66.7	3.5e-49
TRINITY_DN14178_c0_g2	A0A0L0CAH2_LUCCU/46-338	A0A0L0CAH2.1 PF02958.18;EcKinase;	55.9	3e-23
TRINITY_DN14182_c0_g1	A0A0L0BXU9_LUCCU/14-137	A0A0L0BXU9.1 PF00164.23;Ribosom_S12_S23;	80.6	1.6e-52
TRINITY_DN14183_c0_g1	B3MCK3_DROAN/441-518	B3MCK3.1 PF13193.4;AMP-binding_C;	64.8	1.1e-19
TRINITY_DN1418_c0_g1	HCDH_MOUSE/216-313	Q61425.2 PF00725.20;3HCDH;	100	4.4e-34
TRINITY_DN14190_c0_g1	A0A0L0CI91_LUCCU/69-403	A0A0L0CI91.1 PF00151.17;Lipase;	86.1	2e-10
TRINITY_DN14194_c0_g1	H2XJG8_CIOIN/612-696	H2XJG8.1 PF05699.12;Dimer_Tnp_hAT;	62	7.4e-18
TRINITY_DN14203_c0_g1	B4NTS8_DROSI/21-167	B4NTS8.1 PF02516.12;STT3;	93.9	5.9e-07
TRINITY_DN14208_c0_g1	A0A0L0BMF4_LUCCU/5-135	A0A0L0BMF4.1 PF05811.11;DUF842;	86.3	1.4e-54
TRINITY_DN14210_c0_g1	A0A0L0C7U1_LUCCU/513-697	A0A0L0C7U1.1 PF01431.19;Peptidase_M13;	51.7	8.4e-16
TRINITY_DN14211_c0_g1	B4NBQ3_DROWI/99-150	B4NBQ3.1 PF00835.17;SNAP-25;	100	6.8e-23
TRINITY_DN14220_c0_g1	B4ML04_DROWI/39-94	B4ML04.1 PF00379.21;Chitin_bind_4;	87.5	1.8e-20
TRINITY_DN14223_c0_g1	E2A9K9_CAMFO/5-161	E2A9K9.1 PF10242.7;L_HMGIC_fpl;	72.6	1.7e-64
TRINITY_DN14226_c0_g1	B4MV75_DROWI/795-933	B4MV75.2 PF08264.11;Anticodon_1;	90.1	4.3e-30
TRINITY_DN14231_c0_g1	A0A096NG97_PAPAN/18-159	A0A096NG97.1 PF00210.22;Ferritin;	95.8	1.3e-72
TRINITY_DN14244_c0_g1	A0A0L0BN07_LUCCU/50-418	A0A0L0BN07.1 PF05649.11;Peptidase_M13_N;	44.3	5.1e-21
TRINITY_DN14247_c0_g1	A0A0L0CQN2_LUCCU/29-136	A0A0L0CQN2.1 PF00576.19;Transthyretin;	59.3	2.1e-32
TRINITY_DN14250_c0_g1	B4GIY6_DROPE/5-95	B4GIY6.1 PF03259.15;Robl_LC7;	92.3	8.4e-41
TRINITY_DN14252_c0_g1	A0A0L0CMM1_LUCCU/673-910	A0A0L0CMM1.1 PF00089.24;Trypsin;	96.6	2.5e-43
TRINITY_DN14257_c2_g1	B3M3U7_DROAN/40-498	B3M3U7.1 PF13520.4;AA_permease_2;	97.7	3.2e-12
TRINITY_DN14260_c0_g1	A0A0N8P1S9_DROAN/470-570	A0A0N8P1S9.1 PF01843.17;DIL;	94.9	1.9e-35
TRINITY_DN14264_c0_g1	A0A0L0BRL0_LUCCU/104-733	A0A0L0BRL0.1 PF00133.20;tRNA-synt_1;	90.9	4.8e-61
TRINITY_DN14266_c0_g1	E3MVF9_CAERE/17-182	E3MVF9.1 PF13358.4;DDE_3;	63.2	2.2e-29
TRINITY_DN14275_c0_g1	S9X0Z4_9CETA/190-315	S9X0Z4.1 PF00549.17;Ligase_CoA;	92.1	1.3e-60
TRINITY_DN14277_c0_g2	A0A0L0CAG1_LUCCU/325-596	A0A0L0CAG1.1 PF07714.15;Pkinase_Tyr;	95.2	3.1e-43
TRINITY_DN14281_c0_g2	B4MSD0_DROWI/1460-1790	B4MSD0.1 PF01979.18;Amidohydro_1;	75	2e-61
TRINITY_DN14282_c0_g1	A0A0Q9WDY8_DROVI/2-56	A0A0Q9WDY8.1 PF15879.3;MWFE;	77.8	4.9e-18
TRINITY_DN14284_c0_g1	A0A0L0CGK6_LUCCU/1703-2036	A0A0L0CGK6.1 PF08007.10;Cupin_4;	84.9	2.1e-39
TRINITY_DN14286_c0_g2	A0A0L7K3Z2_9NEOP/1-525	A0A0L7K3Z2.1 PF00012.18;HSP70;	60.9	6.8e-17
TRINITY_DN14295_c0_g1	B4LQ14_DROVI/5-462	B4LQ14.1 PF00996.16;GDI;	53.2	2.5e-20
TRINITY_DN14300_c0_g1	B4M9P8_DROVI/13-202	B4M9P8.2 PF02545.12;Maf;	72.2	1.3e-73
TRINITY_DN14306_c0_g1	A0A0L0CGD4_LUCCU/14-95	A0A0L0CGD4.1 PF04000.13;Sas10_Utp3;	76.8	4.5e-29
TRINITY_DN14315_c0_g1	B4M6S5_DROVI/146-433	B4M6S5.2 PF00151.17;Lipase;	90.6	2.7e-82
TRINITY_DN14316_c0_g1	B4G8D4_DROPE/971-1209	B4G8D4.1 PF07678.12;A2M_comp;	82.2	2.5e-13
TRINITY_DN14320_c2_g2	A0A0L0C2Q7_LUCCU/421-677	A0A0L0C2Q7.1 PF03723.12;Hemocyanin_C;	90.9	1.3e-16
TRINITY_DN14320_c2_g3	A0A0L0C2Q7_LUCCU/421-677	A0A0L0C2Q7.1 PF03723.12;Hemocyanin_C;	90.9	1.3e-16
TRINITY_DN14321_c0_g1	B4IXK8_DROGR/24-128	B4IXK8.1 PF00085.18;Thioredoxin;	64.7	3e-30
TRINITY_DN14325_c0_g1	F6RWW8_MOUSE/36-150	F6RWW8.1 PF01669.15;Myelin_MBP;	98.3	6.7e-58
TRINITY_DN14326_c0_g2	GPDA_MOUSE/5-174	P13707.3 PF01210.21;NAD_Gly3P_dh_N;	96.5	6.1e-42
TRINITY_DN14326_c0_g3	GPDA_MOUSE/5-174	P13707.3 PF01210.21;NAD_Gly3P_dh_N;	100	3.2e-93
TRINITY_DN14329_c0_g1	B4JG20_DROGR/17-134	B4JG20.1 PF06487.10;SAP18;	94.9	1.6e-61
TRINITY_DN14335_c0_g1	B4J6S7_DROGR/89-137	B4J6S7.1 PF05154.14;TM2;	91.8	6.9e-19
TRINITY_DN14336_c0_g1	T1GN17_MEGSC/27-481	T1GN17.1 PF00232.16;Glyco_hydro_1;	48	1.7e-06
TRINITY_DN14346_c0_g1	B4MSS4_DROWI/57-178	B4MSS4.1 PF17039.3;Glyco_tran_10_N;	46.2	9.1e-12
TRINITY_DN14351_c1_g2	A0A0L0CKR9_LUCCU/570-941	A0A0L0CKR9.1 PF00079.18;Serpin;	52.8	2.6e-12
TRINITY_DN14361_c0_g1	Q9VLI0_DROME/480-978	Q9VLI0.1 PF07748.11;Glyco_hydro_38C;	57.1	1.9e-11
TRINITY_DN14374_c0_g1	A0A0L0C103_LUCCU/4-80	A0A0L0C103.1 PF08571.8;Yos1;	86.7	4.5e-21
TRINITY_DN14374_c0_g2	A0A0L0C0T9_LUCCU/561-656	A0A0L0C0T9.1 PF10046.7;BLOC1_2;	56.8	8.6e-19
TRINITY_DN14375_c0_g4	A0A0L0CIS9_LUCCU/824-911	A0A0L0CIS9.1 PF00028.15;Cadherin;	78.1	1.5e-25
TRINITY_DN14378_c0_g1	A0A0L0BX26_LUCCU/32-492	A0A0L0BX26.1 PF00067.20;p450;	72.8	2e-92
TRINITY_DN14378_c0_g2	A0A0L0BX26_LUCCU/32-492	A0A0L0BX26.1 PF00067.20;p450;	55.4	2.9e-19
TRINITY_DN14382_c0_g1	A0A0L0BY52_LUCCU/30-159	A0A0L0BY52.1 PF02996.15;Prefoldin;	87.5	1.5e-55
TRINITY_DN14383_c0_g1	G3I4W7_CRIGR/78-405	G3I4W7.1 PF00026.21;Asp;	90	2.4e-177
TRINITY_DN14386_c0_g3	B4GU30_DROPE/181-251	B4GU30.1 PF00595.22;PDZ;	70.8	1.4e-16
TRINITY_DN14389_c0_g1	A0A0L0C477_LUCCU/148-196	A0A0L0C477.1 PF15985.3;KH_6;	87.2	2.3e-15
TRINITY_DN14393_c0_g1	A0A0L0CA63_LUCCU/1044-1583	A0A0L0CA63.1 PF01757.20;Acyl_transf_3;	56.9	4.7e-14
TRINITY_DN14393_c0_g2	A0A0L0CA63_LUCCU/1044-1583	A0A0L0CA63.1 PF01757.20;Acyl_transf_3;	48	5.2e-88
TRINITY_DN14394_c0_g1	T1GHC7_MEGSC/36-133	T1GHC7.1 PF03645.11;Tctex-1;	57.1	3.8e-26
TRINITY_DN14395_c0_g1	B4N186_DROWI/35-414	B4N186.2 PF00282.17;Pyridoxal_deC;	69	7.9e-42
TRINITY_DN14403_c0_g1	A0A0L0BQS7_LUCCU/52-124	A0A0L0BQS7.1 PF04181.11;RPAP2_Rtr1;	82.2	2.1e-28
TRINITY_DN14404_c0_g1	APOE_RAT/73-284	P02650.2 PF01442.16;Apolipoprotein;	96.7	2.3e-15
TRINITY_DN14410_c0_g1	F7EK10_MACMU/8-102	F7EK10.1 PF01248.24;Ribosomal_L7Ae;	98.9	2.2e-45
TRINITY_DN14413_c0_g1	A0A0L0CID3_LUCCU/51-115	A0A0L0CID3.1 PF00462.22;Glutaredoxin;	84.6	2.7e-27
TRINITY_DN14414_c0_g1	A0A0L0CIT0_LUCCU/265-308	A0A0L0CIT0.1 PF00091.23;Tubulin;	87.8	1.2e-13
TRINITY_DN14416_c0_g1	A0A0L0CIX5_LUCCU/82-508	A0A0L0CIX5.1 PF14646.4;MYCBPAP;	52	2.4e-31
TRINITY_DN14418_c0_g5	A0A084VGZ8_ANOSI/2407-2612	A0A084VGZ8.1 PF16472.3;DUF5050;	73.5	1e-07
TRINITY_DN14423_c0_g1	A0A0L0CMW5_LUCCU/9-136	A0A0L0CMW5.1 PF09775.7;Keratin_assoc;	59.8	8.1e-37
TRINITY_DN14427_c0_g1	A0A0L0CHU3_LUCCU/354-465	A0A0L0CHU3.1 PF01262.19;AlaDh_PNT_C;	90.2	1e-55
TRINITY_DN14431_c0_g1	Q9VSL9_DROME/158-255	Q9VSL9.1 PF02770.17;Acyl-CoA_dh_M;	90.1	1.8e-34
TRINITY_DN14431_c0_g2	Q9VSL9_DROME/40-154	Q9VSL9.1 PF02771.14;Acyl-CoA_dh_N;	93.7	1.2e-28
TRINITY_DN14437_c0_g1	Q9VLX0_DROME/606-918	Q9VLX0.2 PF16653.3;Sacchrp_dh_C;	89.5	5.6e-63
TRINITY_DN14441_c0_g1	A0A0L0BL73_LUCCU/122-299	A0A0L0BL73.1 PF04144.11;SCAMP;	82.8	7.4e-76
TRINITY_DN14445_c0_g1	A0A0L0CAL2_LUCCU/116-167	A0A0L0CAL2.1 PF00379.21;Chitin_bind_4;	75	8.9e-13
TRINITY_DN14447_c0_g1	G3H0L9_CRIGR/80-329	G3H0L9.1 PF00112.21;Peptidase_C1;	90.6	4.4e-45
TRINITY_DN14447_c0_g3	G1S9L1_NOMLE/1-38	G1S9L1.1 PF04419.12;4F5;	100	2.2e-08
TRINITY_DN14449_c0_g1	G1KFA3_ANOCA/212-438	G1KFA3.1 PF00147.16;Fibrinogen_C;	48.5	1.8e-20
TRINITY_DN14452_c0_g1	B7PB60_IXOSC/10-136	B7PB60.1 PF00583.23;Acetyltransf_1;	85.5	2.1e-56
TRINITY_DN14453_c0_g1	GLNA_RAT/110-286	P09606.3 PF00120.22;Gln-synt_C;	100	2e-47
TRINITY_DN14453_c0_g4	G3HG36_CRIGR/34-285	G3HG36.1 PF00120.22;Gln-synt_C;	96.2	6.4e-89
TRINITY_DN14454_c0_g1	B4MAA8_DROVI/503-558	B4MAA8.1 PF00084.18;Sushi;	93.6	6.6e-20
TRINITY_DN14457_c0_g1	B4IBU7_DROSE/3-180	B4IBU7.1 PF00186.17;DHFR_1;	62.4	1.1e-54
TRINITY_DN14460_c0_g1	B3MH10_DROAN/34-502	B3MH10.1 PF00067.20;p450;	63.2	9.8e-15
TRINITY_DN14479_c0_g1	B4I2B1_DROSE/7-98	B4I2B1.1 PF10545.7;MADF_DNA_bdg;	79.3	4.2e-36
TRINITY_DN14480_c0_g1	B4KUJ0_DROMO/212-263	B4KUJ0.1 PF01607.22;CBM_14;	67.3	2.3e-17
TRINITY_DN14484_c0_g1	A0A0L0BXV3_LUCCU/5-229	A0A0L0BXV3.1 PF04157.14;EAP30;	84.4	3.5e-106
TRINITY_DN14486_c0_g1	B4MAS4_DROVI/3-96	B4MAS4.1 PF03501.13;S10_plectin;	94.6	2.7e-45
TRINITY_DN14488_c0_g1	Q29LR6_DROPS/27-420	Q29LR6.1 PF00704.26;Glyco_hydro_18;	67.7	6.2e-36
TRINITY_DN14488_c0_g2	B4Q717_DROSI/26-419	B4Q717.1 PF00704.26;Glyco_hydro_18;	66.2	1.2e-22
TRINITY_DN14490_c0_g1	A0A0L0BND4_LUCCU/419-518	A0A0L0BND4.1 PF13640.4;2OG-FeII_Oxy_3;	60.6	1.9e-35
TRINITY_DN14492_c0_g2	B4KZI4_DROMO/17-468	B4KZI4.1 PF01593.22;Amino_oxidase;	60.7	8.2e-115
TRINITY_DN14500_c0_g1	B3N094_DROAN/71-105	B3N094.1 PF15880.3;NDUFV3;	88.2	1.3e-09
TRINITY_DN14500_c1_g1	A0A0L0C3J3_LUCCU/102-243	A0A0L0C3J3.1 PF10075.7;CSN8_PSD8_EIF3K;	80.3	5.3e-58
TRINITY_DN14501_c0_g1	A0A0Q9X951_DROMO/156-267	A0A0Q9X951.1 PF00856.26;SET;	57.8	1.6e-31
TRINITY_DN14502_c0_g1	A0A0L0CM11_LUCCU/302-507	A0A0L0CM11.1 PF01186.15;Lysyl_oxidase;	87	7.5e-52
TRINITY_DN14506_c0_g1	G3HKP3_CRIGR/95-280	G3HKP3.1 PF05193.19;Peptidase_M16_C;	92.5	1.1e-97
TRINITY_DN14513_c0_g3	A0A0L0BND8_LUCCU/7-150	A0A0L0BND8.1 PF04051.14;TRAPP;	87.5	6.8e-69
TRINITY_DN14514_c0_g1	A0A0L0CLQ9_LUCCU/8-135	A0A0L0CLQ9.1 PF04628.11;Sedlin_N;	88.3	1.1e-63
TRINITY_DN14515_c0_g1	K1QS82_CRAGI/28-88	K1QS82.1 PF08246.10;Inhibitor_I29;	52.5	1.2e-10
TRINITY_DN14516_c0_g1	B4JBX5_DROGR/11-99	B4JBX5.1 PF10270.7;MMgT;	78.4	7.3e-35
TRINITY_DN14517_c0_g1	A0A0L0CA11_LUCCU/28-545	A0A0L0CA11.1 PF00209.16;SNF;	91.4	4.2e-39
TRINITY_DN14524_c0_g1	A0A0L0CKJ0_LUCCU/44-264	A0A0L0CKJ0.1 PF05216.11;UNC-50;	85.1	3.2e-107
TRINITY_DN14525_c1_g1	Q17A79_AEDAE/1519-1745	Q17A79.1 PF01410.16;COLFI;	72.9	3.6e-22
TRINITY_DN14526_c0_g1	A0A0D9RFF7_CHLSB/95-169	A0A0D9RFF7.1 PF00900.18;Ribosomal_S4e;	100	8.8e-37
TRINITY_DN14527_c0_g1	A0A0L0BZW6_LUCCU/125-221	A0A0L0BZW6.1 PF01248.24;Ribosomal_L7Ae;	94.8	1.1e-43
TRINITY_DN14528_c0_g1	A0A0L0CPN0_LUCCU/30-288	A0A0L0CPN0.1 PF10230.7;LIDHydrolase;	63.3	2e-97
TRINITY_DN14534_c4_g2	A0A0K0EGX0_STRER/46-207	A0A0K0EGX0.1 PF13358.4;DDE_3;	46.4	7.5e-12
TRINITY_DN14540_c0_g1	FBLN2_MOUSE/435-470	P37889.2 PF01821.16;ANATO;	100	4.3e-14
TRINITY_DN14543_c0_g1	B4KP43_DROMO/34-501	B4KP43.1 PF00067.20;p450;	68.3	2.4e-18
TRINITY_DN14547_c0_g1	A0A0R3NT36_DROPS/9-325	A0A0R3NT36.1 PF00389.28;2-Hacid_dh;	76	1e-92
TRINITY_DN14548_c0_g2	B4MAT8_DROVI/67-262	B4MAT8.1 PF00106.23;adh_short;	84.8	5.4e-61
TRINITY_DN14550_c0_g2	A0A0D2T6A5_GOSRA/46-177	A0A0D2T6A5.1 PF00125.22;Histone;	94.5	3.6e-59
TRINITY_DN14556_c0_g1	Q9VAK7_DROME/32-79	Q9VAK7.2 PF00646.31;F-box;	97.6	1.8e-15
TRINITY_DN14558_c0_g1	A0A0L0BYK4_LUCCU/32-135	A0A0L0BYK4.1 PF02284.14;COX5A;	79.8	2.8e-43
TRINITY_DN14558_c0_g2	A0A0L0BYK4_LUCCU/32-135	A0A0L0BYK4.1 PF02284.14;COX5A;	67	2.4e-39
TRINITY_DN14561_c0_g1	A0A0L0CAM4_LUCCU/35-122	A0A0L0CAM4.1 PF00708.16;Acylphosphatase;	70.5	2.6e-31
TRINITY_DN14568_c0_g1	B4J7Y4_DROGR/31-179	B4J7Y4.1 PF10185.7;Mesd;	87.6	1e-70
TRINITY_DN14572_c1_g1	F213A_RAT/94-202	Q6AXX6.1 PF13911.4;AhpC-TSA_2;	91.4	9.6e-24
TRINITY_DN14572_c1_g9	OASL2_MOUSE/437-505	Q9Z2F2.2 PF00240.21;ubiquitin;	100	1.1e-25
TRINITY_DN14573_c0_g1	A0A0L0CCA2_LUCCU/4-84	A0A0L0CCA2.1 PF00887.17;ACBP;	84	5.1e-32
TRINITY_DN14575_c0_g1	M3WJL9_FELCA/15-142	M3WJL9.1 PF03920.13;TLE_N;	99.2	5.6e-60
TRINITY_DN14577_c1_g2	OST4_DROMO/1-34	B4KQ08.2 PF10215.7;Ost4;	88.2	1.2e-07
TRINITY_DN14578_c0_g1	B4HFJ0_DROSE/25-111	B4HFJ0.1 PF04110.11;APG12;	95.4	1.4e-44
TRINITY_DN14580_c0_g1	A0A0L0C980_LUCCU/22-85	A0A0L0C980.1 PF01607.22;CBM_14;	62.7	1.7e-16
TRINITY_DN14599_c0_g1	Q7QCY8_ANOGA/37-503	Q7QCY8.1 PF00067.20;p450;	59.3	7.1e-37
TRINITY_DN14600_c0_g1	W5JP67_ANODA/7-148	W5JP67.1 PF02792.12;Mago_nashi;	96.9	2.1e-68
TRINITY_DN14614_c0_g1	A0A0L0CC70_LUCCU/690-959	A0A0L0CC70.1 PF01697.25;Glyco_transf_92;	47.4	1.6e-08
TRINITY_DN14618_c0_g2	A0A0L0CBM9_LUCCU/8-142	A0A0L0CBM9.1 PF00164.23;Ribosom_S12_S23;	100	8.6e-72
TRINITY_DN14619_c0_g1	A0A0L0C8Z7_LUCCU/1-486	A0A0L0C8Z7.1 PF13001.5;Ecm29;	75.6	1.5e-116
TRINITY_DN14622_c0_g1	K7JBH6_NASVI/332-567	K7JBH6.1 PF00078.25;RVT_1;	42.6	6.5e-07
TRINITY_DN14622_c2_g1	A0A0J7K171_LASNI/6-194	A0A0J7K171.1 PF00078.25;RVT_1;	50	8e-09
TRINITY_DN14622_c2_g2	A0A0J7N8F6_LASNI/819-1019	A0A0J7N8F6.1 PF00078.25;RVT_1;	61.7	4e-13
TRINITY_DN14625_c0_g1	F2Q9A3_PIG/7-163	F2Q9A3.1 PF00160.19;Pro_isomerase;	95.5	1e-85
TRINITY_DN14627_c0_g1	Q17KN6_AEDAE/4-91	Q17KN6.1 PF05485.10;THAP;	43.7	1.2e-11
TRINITY_DN14631_c0_g1	B4LCC8_DROVI/19-139	B4LCC8.1 PF00062.18;Lys;	79.6	2.2e-48
TRINITY_DN14637_c0_g1	U518_DROPE/111-462	B4G8N3.1 PF10257.7;RAI16-like;	90.7	9.8e-15
TRINITY_DN14642_c0_g1	A0A0R3NV18_DROPS/117-257	A0A0R3NV18.1 PF00293.26;NUDIX;	96.5	4.3e-75
TRINITY_DN14644_c0_g1	A0A0L0BLE2_LUCCU/526-625	A0A0L0BLE2.1 PF01740.19;STAS;	81.3	9.8e-28
TRINITY_DN14657_c0_g1	ILF2_DROME/105-345	Q9VG73.1 PF07528.12;DZF;	87.1	7.8e-117
TRINITY_DN14658_c0_g2	J9KLD6_ACYPI/1104-1243	J9KLD6.2 PF00665.24;rve;	54	7.2e-34
TRINITY_DN14659_c0_g2	R1FJW2_EMIHU/3-75	R1FJW2.1 PF13499.4;EF-hand_7;	82.1	6.4e-22
TRINITY_DN14665_c0_g1	B4KZY3_DROMO/40-87	B4KZY3.2 PF00379.21;Chitin_bind_4;	77.5	1.6e-09
TRINITY_DN14666_c1_g2	A0A0A6YXW6_MOUSE/219-311	A0A0A6YXW6.1 PF07654.13;C1-set;	100	2.5e-47
TRINITY_DN14667_c0_g1	A0A0L0BUH9_LUCCU/70-215	A0A0L0BUH9.1 PF10607.7;CLTH;	87.7	1.6e-64
TRINITY_DN14668_c0_g2	TPIS_PONAB/7-245	Q5R928.1 PF00121.16;TIM;	94.1	9.5e-128
TRINITY_DN14670_c0_g1	A0A0L0BY54_LUCCU/410-495	A0A0L0BY54.1 PF02806.16;Alpha-amylase_C;	65	3e-07
TRINITY_DN14670_c0_g2	A0A0L0BY54_LUCCU/410-495	A0A0L0BY54.1 PF02806.16;Alpha-amylase_C;	66.7	3.4e-23
TRINITY_DN14673_c0_g1	W5JLN0_ANODA/79-129	W5JLN0.1 PF01084.18;Ribosomal_S18;	88.2	1.2e-18
TRINITY_DN14674_c0_g1	A0A0L0CHC6_LUCCU/155-461	A0A0L0CHC6.1 PF00899.19;ThiF;	73.3	3e-130
TRINITY_DN14677_c0_g1	DHB12_MOUSE/51-248	O70503.1 PF00106.23;adh_short;	100	4.1e-06
TRINITY_DN14678_c0_g1	KV6A8_MOUSE/6-106	P04942.1 PF07686.15;V-set;	93.6	8.1e-43
TRINITY_DN14678_c0_g2	A0A075B5P2_MOUSE/6-94	A0A075B5P2.1 PF07654.13;C1-set;	100	1.7e-44
TRINITY_DN14680_c0_g2	A0A0L0C1B8_LUCCU/386-646	A0A0L0C1B8.1 PF07714.15;Pkinase_Tyr;	93.3	2.3e-27
TRINITY_DN14683_c0_g1	A0A0L0BLU5_LUCCU/32-486	A0A0L0BLU5.1 PF00067.20;p450;	78.4	3.9e-08
TRINITY_DN14689_c0_g1	B4IYA2_DROGR/8-149	B4IYA2.1 PF00179.24;UQ_con;	94.4	6.8e-74
TRINITY_DN14696_c0_g1	A0A0L0CK49_LUCCU/68-282	A0A0L0CK49.1 PF04935.10;SURF6;	67.8	4e-48
TRINITY_DN14707_c0_g1	A0A0L0CCB8_LUCCU/35-99	A0A0L0CCB8.1 PF04527.10;Retinin_C;	72.3	8.5e-14
TRINITY_DN14709_c3_g1	A0A0Q9WVM4_DROWI/445-699	A0A0Q9WVM4.1 PF00078.25;RVT_1;	49.2	3.1e-06
TRINITY_DN14710_c0_g1	E9QPG8_MOUSE/1613-1858	E9QPG8.1 PF00100.21;Zona_pellucida;	100	3.5e-141
TRINITY_DN14715_c0_g1	B4L7X0_DROMO/28-83	B4L7X0.1 PF01607.22;CBM_14;	92.9	1.9e-26
TRINITY_DN14722_c0_g1	A0A0L0BN07_LUCCU/471-676	A0A0L0BN07.1 PF01431.19;Peptidase_M13;	56.4	2.5e-23
TRINITY_DN14723_c0_g1	A0A0L0CDJ2_LUCCU/26-119	A0A0L0CDJ2.1 PF04421.11;Mss4;	69.9	8.4e-34
TRINITY_DN14725_c0_g1	B4KY36_DROMO/88-589	B4KY36.2 PF00135.26;COesterase;	51.4	4.1e-48
TRINITY_DN14728_c0_g1	URM1_DROGR/10-104	B4J272.1 PF09138.9;Urm1;	84	1.9e-41
TRINITY_DN14729_c0_g1	A0A0L0BZ22_LUCCU/8-78	A0A0L0BZ22.1 PF06645.11;SPC12;	87	8.9e-30
TRINITY_DN14739_c0_g1	MDHC_MOUSE/156-331	P14152.3 PF02866.16;Ldh_1_C;	100	1.1e-95
TRINITY_DN14744_c0_g1	A0A0L0BY49_LUCCU/198-630	A0A0L0BY49.1 PF00501.26;AMP-binding;	83.3	5.2e-73
TRINITY_DN14750_c0_g1	B4KIN3_DROMO/578-711	B4KIN3.1 PF00004.27;AAA;	90.2	7.1e-55
TRINITY_DN14751_c0_g1	A0A0L0CHJ7_LUCCU/1750-1970	A0A0L0CHJ7.1 PF00089.24;Trypsin;	67.3	1.5e-39
TRINITY_DN14752_c0_g1	A0A0L0CFJ8_LUCCU/59-350	A0A0L0CFJ8.1 PF00128.22;Alpha-amylase;	81.6	8.5e-92
TRINITY_DN14754_c0_g1	KAPR1_DROME/24-61	P16905.2 PF02197.15;RIIa;	92.1	2.2e-12
TRINITY_DN14755_c0_g1	A0A0L0BX26_LUCCU/32-492	A0A0L0BX26.1 PF00067.20;p450;	61.6	4.8e-47
TRINITY_DN14756_c0_g1	A0A0L0BUL8_LUCCU/218-304	A0A0L0BUL8.1 PF05172.11;Nup35_RRM;	90.6	1.9e-40
TRINITY_DN14762_c0_g1	A0A0L0BPU6_LUCCU/47-161	A0A0L0BPU6.1 PF01398.19;JAB;	97.4	3.2e-58
TRINITY_DN14764_c0_g1	A0A0L0C663_LUCCU/63-341	A0A0L0C663.1 PF02958.18;EcKinase;	64.6	1.8e-10
TRINITY_DN14771_c0_g1	A0A0L0BQQ7_LUCCU/3-105	A0A0L0BQQ7.1 PF14974.4;P_C10;	94.2	1.2e-46
TRINITY_DN14780_c0_g1	A0A0L0CSG6_LUCCU/144-419	A0A0L0CSG6.1 PF00246.22;Peptidase_M14;	82.4	1.2e-34
TRINITY_DN14780_c0_g2	A0A0L0CSG6_LUCCU/144-419	A0A0L0CSG6.1 PF00246.22;Peptidase_M14;	84.4	2e-40
TRINITY_DN14781_c0_g1	B4MSL5_DROWI/92-242	B4MSL5.1 PF00650.18;CRAL_TRIO;	81.3	5e-68
TRINITY_DN14785_c0_g1	B4LD10_DROVI/5-219	B4LD10.1 PF06699.9;PIG-F;	71.6	1.7e-86
TRINITY_DN14790_c0_g1	A0A0L0BXX6_LUCCU/4-310	A0A0L0BXX6.1 PF00294.22;PfkB;	73.8	1.3e-21
TRINITY_DN14795_c0_g1	B4N7A2_DROWI/56-251	B4N7A2.2 PF00106.23;adh_short;	70.3	2.8e-79
TRINITY_DN14796_c0_g1	B4IXD8_DROGR/5-235	B4IXD8.1 PF06632.10;XRCC4;	24.7	2.9e-12
TRINITY_DN14800_c0_g1	B4K586_DROMO/61-502	B4K586.1 PF00083.22;Sugar_tr;	66.7	9.5e-35
TRINITY_DN14801_c0_g2	B3MUI8_DROAN/1035-1182	B3MUI8.2 PF08703.8;PLC-beta_C;	83.3	2.1e-13
TRINITY_DN14802_c0_g2	G3RK79_GORGO/19-133	G3RK79.1 PF00318.18;Ribosomal_S2;	89.6	2.9e-49
TRINITY_DN14805_c0_g1	A0A0L0BNS9_LUCCU/86-237	A0A0L0BNS9.1 PF08510.10;PIG-P;	42.9	1.8e-32
TRINITY_DN14810_c0_g1	A0A0L0BLB4_LUCCU/44-587	A0A0L0BLB4.1 PF00135.26;COesterase;	54.1	9.2e-32
TRINITY_DN14817_c0_g1	A0A0L0C4H6_LUCCU/32-121	A0A0L0C4H6.1 PF06155.10;DUF971;	55.6	3.2e-07
TRINITY_DN14823_c0_g1	A0A0J7KB01_LASNI/384-636	A0A0J7KB01.1 PF00078.25;RVT_1;	50	3e-12
TRINITY_DN14832_c0_g1	B4N027_DROWI/85-239	B4N027.1 PF00650.18;CRAL_TRIO;	58.1	2.1e-49
TRINITY_DN14835_c0_g1	B3M2R0_DROAN/29-213	B3M2R0.1 PF00227.24;Proteasome;	72.8	5.6e-73
TRINITY_DN14837_c0_g1	B4LF99_DROVI/114-279	B4LF99.1 PF01569.19;PAP2;	52.2	2.1e-16
TRINITY_DN14839_c0_g1	B4GXB3_DROPE/3-99	B4GXB3.1 PF01157.16;Ribosomal_L21e;	91.8	8.6e-47
TRINITY_DN14840_c1_g1	A0A084WRX7_ANOSI/217-390	A0A084WRX7.1 PF00852.17;Glyco_transf_10;	54.7	1e-15
TRINITY_DN14853_c0_g1	B4MBI7_DROVI/48-144	B4MBI7.2 PF03103.15;DUF243;	74.2	5.2e-32
TRINITY_DN14856_c0_g1	Q29FD5_DROPS/495-645	Q29FD5.2 PF00271.29;Helicase_C;	78.4	2.3e-26
TRINITY_DN14856_c0_g2	A0A088A9L7_APIME/883-940	A0A088A9L7.1 PF14520.4;HHH_5;	57.9	1.1e-10
TRINITY_DN14858_c1_g3	RAB26_DROME/192-355	Q9VP48.2 PF00071.20;Ras;	95.1	6.5e-83
TRINITY_DN14860_c0_g6	A0A0L0C1L6_LUCCU/1877-1913	A0A0L0C1L6.1 PF00057.16;Ldl_recept_a;	88	2.8e-06
TRINITY_DN14863_c0_g1	TECR_RAT/154-308	Q64232.1 PF02544.14;Steroid_dh;	100	3.5e-25
TRINITY_DN14868_c1_g2	A0A0L0CN38_LUCCU/148-199	A0A0L0CN38.1 PF00090.17;TSP_1;	76.9	3.4e-17
TRINITY_DN14868_c1_g3	B5DZG6_DROPS/186-380	B5DZG6.1 PF06468.11;Spond_N;	91.7	3.7e-37
TRINITY_DN14873_c0_g1	A0A0L0C429_LUCCU/68-156	A0A0L0C429.1 PF00355.24;Rieske;	61.8	4.5e-14
TRINITY_DN14882_c0_g1	B3MC14_DROAN/28-252	B3MC14.1 PF00089.24;Trypsin;	62.2	6.9e-79
TRINITY_DN14888_c0_g1	A0A0L0BR23_LUCCU/54-323	A0A0L0BR23.1 PF00685.25;Sulfotransfer_1;	74	2.8e-126
TRINITY_DN14889_c0_g1	B3LZS2_DROAN/5-156	B3LZS2.1 PF06840.9;DUF1241;	87.4	1.1e-66
TRINITY_DN14892_c0_g1	B4H755_DROPE/36-435	B4H755.1 PF00704.26;Glyco_hydro_18;	72	3.9e-83
TRINITY_DN14894_c0_g7	A0A0L0C349_LUCCU/60-171	A0A0L0C349.1 PF00169.27;PH;	94.8	1e-26
TRINITY_DN14903_c1_g1	B4LP05_DROVI/21-113	B4LP05.1 PF03392.11;OS-D;	90.1	1e-42
TRINITY_DN14905_c0_g1	A0A0L0CB06_LUCCU/2-129	A0A0L0CB06.1 PF15684.3;AROS;	46.7	1.2e-15
TRINITY_DN14906_c0_g1	B3LZD1_DROAN/3-137	B3LZD1.1 PF04099.10;Sybindin;	87.4	1.2e-65
TRINITY_DN14911_c0_g1	A0A0L0CKJ7_LUCCU/13-161	A0A0L0CKJ7.1 PF13302.5;Acetyltransf_3;	71.4	6.9e-54
TRINITY_DN14914_c0_g1	A0A0L0CTV1_LUCCU/43-168	A0A0L0CTV1.1 PF02221.13;E1_DerP2_DerF2;	60.3	6.2e-41
TRINITY_DN14916_c0_g1	A0A0L0BL02_LUCCU/47-347	A0A0L0BL02.1 PF00287.16;Na_K-ATPase;	74.5	7.1e-14
TRINITY_DN14920_c0_g2	A0A0L0BUZ3_LUCCU/30-512	A0A0L0BUZ3.1 PF00067.20;p450;	63.8	1.7e-25
TRINITY_DN14921_c0_g1	B4N714_DROWI/113-174	B4N714.1 PF04117.10;Mpv17_PMP22;	71	1.4e-18
TRINITY_DN14928_c0_g2	A0A0L0CKR8_LUCCU/12-100	A0A0L0CKR8.1 PF10545.7;MADF_DNA_bdg;	64.6	6.3e-16
TRINITY_DN14928_c0_g5	K7JRG3_NASVI/2-181	K7JRG3.1 PF12017.6;Tnp_P_element;	38.3	1.6e-07
TRINITY_DN14942_c0_g1	A0A0L0C0T2_LUCCU/4-285	A0A0L0C0T2.1 PF15008.4;DUF4518;	50.7	6.4e-78
TRINITY_DN14943_c0_g1	A0A0L0CGA0_LUCCU/243-410	A0A0L0CGA0.1 PF00728.20;Glyco_hydro_20;	56	2.2e-32
TRINITY_DN14944_c0_g1	A0A0L0BXH4_LUCCU/126-197	A0A0L0BXH4.1 PF07258.12;COMM_domain;	81.9	9e-27
TRINITY_DN14945_c0_g1	O44434_DROME/81-154	O44434.1 PF00013.27;KH_1;	82.2	6.1e-28
TRINITY_DN14946_c0_g1	B3MA65_DROAN/28-113	B3MA65.1 PF00049.16;Insulin;	41.6	2.5e-11
TRINITY_DN14948_c0_g1	A0A0L0CFH8_LUCCU/25-77	A0A0L0CFH8.1 PF00014.21;Kunitz_BPTI;	75.5	2e-19
TRINITY_DN14949_c0_g1	B4JHI8_DROGR/28-141	B4JHI8.1 PF03045.13;DAN;	85.7	2.7e-45
TRINITY_DN14953_c0_g1	A0A0L0BUN1_LUCCU/28-519	A0A0L0BUN1.1 PF00201.16;UDPGT;	68.9	1.2e-25
TRINITY_DN14956_c0_g1	B4MN60_DROWI/36-96	B4MN60.1 PF04527.10;Retinin_C;	55.2	1.2e-09
TRINITY_DN14958_c0_g1	T1H0B5_MEGSC/1-141	T1H0B5.1 PF06638.9;Strabismus;	83.8	1.2e-24
TRINITY_DN14959_c0_g1	A0A0L0C3T8_LUCCU/45-105	A0A0L0C3T8.1 PF01424.20;R3H;	87	3.3e-15
TRINITY_DN14963_c0_g2	Q291W0_DROPS/23-525	Q291W0.2 PF00201.16;UDPGT;	56	1.2e-28
TRINITY_DN14965_c0_g1	X1XCH2_ACYPI/138-255	X1XCH2.1 PF05970.12;PIF1;	58.3	2.1e-08
TRINITY_DN14965_c0_g4	A0A0P8XLF3_DROAN/15-136	A0A0P8XLF3.1 PF03564.13;DUF1759;	68.8	2.8e-10
TRINITY_DN14966_c1_g3	E2CA37_HARSA/1-95	E2CA37.1 PF13358.4;DDE_3;	83	2.1e-18
TRINITY_DN14967_c0_g2	B4J5D8_DROGR/8-52	B4J5D8.1 PF08038.10;Tom7;	80	1.8e-14
TRINITY_DN14969_c1_g1	G3HGE8_CRIGR/256-295	G3HGE8.1 PF00400.30;WD40;	95	3.6e-16
TRINITY_DN14970_c0_g2	A0A0L0CDR9_LUCCU/9-189	A0A0L0CDR9.1 PF05301.9;Acetyltransf_16;	69.1	3.6e-32
TRINITY_DN14974_c1_g1	B4KCR5_DROMO/12-251	B4KCR5.1 PF13561.4;adh_short_C2;	86.2	6.6e-112
TRINITY_DN14981_c0_g1	B4MCZ5_DROVI/32-482	B4MCZ5.2 PF05731.9;TROVE;	35.5	3.3e-15
TRINITY_DN14991_c0_g1	B4QHK9_DROSI/7-76	B4QHK9.1 PF10601.7;zf-LITAF-like;	60	2.7e-22
TRINITY_DN14994_c0_g1	E1JH67_DROME/31-96	E1JH67.1 PF03768.13;Attacin_N;	74.2	3.8e-20
TRINITY_DN14995_c1_g1	A0A0L0BLV1_LUCCU/534-633	A0A0L0BLV1.1 PF15957.3;Comm;	62.2	9.5e-16
TRINITY_DN14998_c0_g1	A0A0L0CGX1_LUCCU/7-186	A0A0L0CGX1.1 PF01294.16;Ribosomal_L13e;	86.4	8.2e-82
TRINITY_DN14999_c0_g1	A0A0L0C663_LUCCU/63-341	A0A0L0C663.1 PF02958.18;EcKinase;	51.1	2.4e-06
TRINITY_DN14999_c0_g2	A0A0P8XHW5_DROAN/46-331	A0A0P8XHW5.1 PF02958.18;EcKinase;	56.1	9.3e-42
TRINITY_DN15001_c0_g1	Q8T0M4_DROME/125-230	Q8T0M4.1 PF00292.16;PAX;	90	1.5e-06
TRINITY_DN15003_c0_g1	T1GNA4_MEGSC/41-94	T1GNA4.1 PF00253.19;Ribosomal_S14;	90.7	2.9e-21
TRINITY_DN15005_c0_g1	B4NC88_DROWI/8-330	B4NC88.1 PF01156.17;IU_nuc_hydro;	52.9	1e-21
TRINITY_DN15008_c0_g5	Q9VNG9_DROME/746-959	Q9VNG9.1 PF00566.16;RabGAP-TBC;	93.3	4.7e-23
TRINITY_DN15012_c0_g2	A0A0L0BTN8_LUCCU/16-93	A0A0L0BTN8.1 PF13873.4;Myb_DNA-bind_5;	40.3	2.7e-06
TRINITY_DN15015_c0_g1	B4IQV7_DROPE/198-347	B4IQV7.1 PF03564.13;DUF1759;	45.2	1.9e-16
TRINITY_DN15017_c0_g1	B4LLS2_DROVI/34-432	B4LLS2.1 PF00501.26;AMP-binding;	55.4	3.7e-46
TRINITY_DN15024_c0_g1	W5JMG3_ANODA/8-190	W5JMG3.1 PF00071.20;Ras;	66.7	5.1e-67
TRINITY_DN15025_c0_g1	A0A0L0CEI4_LUCCU/33-149	A0A0L0CEI4.1 PF01395.20;PBP_GOBP;	56.6	1.9e-31
TRINITY_DN15027_c0_g1	Q29PM9_DROPS/26-203	Q29PM9.2 PF00753.25;Lactamase_B;	62.2	2.7e-58
TRINITY_DN15029_c1_g3	A0A0L0CL07_LUCCU/35-231	A0A0L0CL07.1 PF03942.13;DTW;	77.7	1.1e-83
TRINITY_DN15032_c0_g1	A8XYF8_CAEBR/428-482	A8XYF8.1 PF01826.15;TIL;	54.5	6.2e-09
TRINITY_DN15033_c0_g1	A0A0L0BUQ2_LUCCU/266-359	A0A0L0BUQ2.1 PF14048.4;MBD_C;	77.7	2.2e-35
TRINITY_DN15036_c0_g1	E9J989_SOLIN/85-259	E9J989.1 PF00078.25;RVT_1;	56.6	2e-20
TRINITY_DN15037_c0_g2	B4L741_DROMO/605-707	B4L741.1 PF00854.19;PTR2;	74.7	1.5e-31
TRINITY_DN15038_c0_g2	A0A0L0C9L8_LUCCU/68-253	A0A0L0C9L8.1 PF00956.16;NAP;	85.6	3.9e-76
TRINITY_DN15040_c0_g1	TM2D2_DROME/156-205	Q9VY86.3 PF05154.14;TM2;	94	3.2e-20
TRINITY_DN15041_c0_g1	A0A0L0CIG8_LUCCU/6-109	A0A0L0CIG8.1 PF05773.20;RWD;	70.9	1.8e-37
TRINITY_DN15045_c0_g2	B4KET2_DROMO/825-1058	B4KET2.2 PF00102.25;Y_phosphatase;	96.5	2.4e-25
TRINITY_DN15046_c0_g1	B4NHB5_DROWI/43-184	B4NHB5.1 PF01161.18;PBP;	71.1	4.8e-53
TRINITY_DN15049_c0_g1	B4K9Z3_DROMO/31-814	B4K9Z3.2 PF16399.3;Aquarius_N;	63	8.6e-08
TRINITY_DN15053_c0_g1	A1BWX6_DROPS/32-99	A1BWX6.1 PF00379.21;Chitin_bind_4;	59.7	1.4e-14
TRINITY_DN15054_c0_g1	A0A0L0C9J6_LUCCU/17-102	A0A0L0C9J6.1 PF10545.7;MADF_DNA_bdg;	52.3	8.8e-19
TRINITY_DN15055_c0_g1	L5LTN0_MYODS/23-100	L5LTN0.1 PF00935.17;Ribosomal_L44;	100	1.3e-37
TRINITY_DN15055_c1_g1	B4LSL4_DROVI/17-92	B4LSL4.2 PF00935.17;Ribosomal_L44;	100	3.5e-11
TRINITY_DN15055_c1_g2	B4LSL4_DROVI/17-92	B4LSL4.2 PF00935.17;Ribosomal_L44;	98.7	1.2e-33
TRINITY_DN15056_c0_g2	W6UTT4_ECHGR/105-314	W6UTT4.1 PF00091.23;Tubulin;	91.9	3e-114
TRINITY_DN15056_c0_g5	F7AEF4_MACMU/42-111	F7AEF4.1 PF00298.17;Ribosomal_L11;	98.6	1.1e-30
TRINITY_DN15058_c0_g1	A0A0L0CLQ0_LUCCU/27-207	A0A0L0CLQ0.1 PF03997.10;VPS28;	95	4.3e-92
TRINITY_DN15058_c0_g2	S9XEY7_9CETA/364-677	S9XEY7.1 PF00702.24;Hydrolase;	98.1	3e-51
TRINITY_DN15058_c0_g3	U3IV89_ANAPL/366-728	U3IV89.1 PF00702.24;Hydrolase;	78.5	5.7e-155
TRINITY_DN15058_c0_g4	G3W5F0_SARHA/132-363	G3W5F0.1 PF00122.18;E1-E2_ATPase;	98.9	4.1e-47
TRINITY_DN15058_c0_g5	B1AKY9_HUMAN/796-994	B1AKY9.1 PF00689.19;Cation_ATPase_C;	99.3	2.6e-76
TRINITY_DN15058_c0_g6	M3XRC1_MUSPF/132-363	M3XRC1.1 PF00122.18;E1-E2_ATPase;	100	3.5e-11
TRINITY_DN15058_c0_g7	F7DR13_MACMU/513-705	F7DR13.1 PF00689.19;Cation_ATPase_C;	100	5.6e-33
TRINITY_DN15058_c0_g8	S9XEY7_9CETA/364-677	S9XEY7.1 PF00702.24;Hydrolase;	96.3	1.8e-40
TRINITY_DN15061_c0_g1	B3MKW8_DROAN/2799-2879	B3MKW8.1 PF02494.14;HYR;	91.5	5.4e-28
TRINITY_DN15062_c0_g1	B4JP51_DROGR/15-246	B4JP51.1 PF00335.18;Tetraspannin;	88.4	6.4e-24
TRINITY_DN15068_c0_g1	B4MQ25_DROWI/51-411	B4MQ25.1 PF00128.22;Alpha-amylase;	62.3	4.8e-55
TRINITY_DN15072_c0_g1	B5DKQ7_DROPS/177-291	B5DKQ7.2 PF02244.14;Propep_M14;	67.5	3.7e-24
TRINITY_DN15077_c0_g1	G1KFN6_ANOCA/27-107	G1KFN6.2 PF01336.23;tRNA_anti-codon;	61.7	7e-24
TRINITY_DN15078_c0_g1	B4KYX4_DROMO/25-67	B4KYX4.1 PF02285.13;COX8;	65.1	5.4e-10
TRINITY_DN15083_c0_g1	B4KF75_DROMO/179-271	B4KF75.1 PF04089.12;BRICHOS;	89.2	4.4e-43
TRINITY_DN15090_c0_g1	A0A0L0CNV8_LUCCU/53-271	A0A0L0CNV8.1 PF00089.24;Trypsin;	58	6.1e-74
TRINITY_DN15104_c0_g1	B4JLH4_DROGR/211-383	B4JLH4.1 PF00852.17;Glyco_transf_10;	61.9	8.7e-33
TRINITY_DN15105_c0_g6	F5HJQ5_ANOGA/118-214	F5HJQ5.1 PF00169.27;PH;	59.3	4.8e-13
TRINITY_DN15108_c0_g3	O44434_DROME/81-154	O44434.1 PF00013.27;KH_1;	82.4	1.4e-28
TRINITY_DN15109_c0_g1	A0A0L0C8C5_LUCCU/56-733	A0A0L0C8C5.1 PF03137.18;OATP;	38.2	5.1e-21
TRINITY_DN15110_c0_g1	B4KU64_DROMO/147-242	B4KU64.1 PF07749.10;ERp29;	60.4	9.5e-23
TRINITY_DN15114_c0_g2	M5C120_THACB/82-237	M5C120.1 PF13358.4;DDE_3;	40.5	1.9e-11
TRINITY_DN15114_c0_g3	H9JWT3_BOMMO/1701-1920	H9JWT3.1 PF05970.12;PIF1;	76.7	5.8e-25
TRINITY_DN15118_c0_g1	A0A0L0CPA3_LUCCU/276-402	A0A0L0CPA3.1 PF04034.11;DUF367;	84.3	5.1e-59
TRINITY_DN15122_c0_g1	B4MYF8_DROWI/9-68	B4MYF8.1 PF08246.10;Inhibitor_I29;	68.3	1.1e-14
TRINITY_DN15124_c1_g2	E2AS97_CAMFO/13-82	E2AS97.1 PF13011.4;LZ_Tnp_IS481;	52.9	1.4e-08
TRINITY_DN15129_c0_g1	A0EBG4_PARTE/41-332	A0EBG4.1 PF05185.14;PRMT5;	41.9	8.6e-62
TRINITY_DN15130_c0_g1	B3M0L1_DROAN/132-251	B3M0L1.1 PF00566.16;RabGAP-TBC;	60	2.9e-34
TRINITY_DN15130_c0_g2	B4JIF3_DROGR/31-165	B4JIF3.1 PF14955.4;MRP-S24;	85.9	2.6e-64
TRINITY_DN15132_c0_g1	A0A084WSZ1_ANOSI/37-129	A0A084WSZ1.1 PF00254.26;FKBP_C;	69.6	1.2e-33
TRINITY_DN15132_c0_g2	A0A0L0BZT9_LUCCU/90-157	A0A0L0BZT9.1 PF03847.11;TFIID_20kDa;	97.1	1.8e-27
TRINITY_DN15142_c0_g1	A0A0L0BWF2_LUCCU/10-85	A0A0L0BWF2.1 PF04969.14;CS;	86.8	9.9e-33
TRINITY_DN15144_c0_g1	B4N0Y5_DROWI/83-204	B4N0Y5.1 PF15503.4;PPP1R35_C;	40	9e-16
TRINITY_DN15144_c1_g1	A0A0B4LHH4_DROME/1287-1388	A0A0B4LHH4.1 PF00788.21;RA;	90	1.4e-25
TRINITY_DN15144_c1_g3	B4GJT4_DROPE/5-113	B4GJT4.1 PF02109.14;DAD;	86.2	1.2e-50
TRINITY_DN15148_c0_g1	A0A0L0CKV3_LUCCU/17-137	A0A0L0CKV3.1 PF02996.15;Prefoldin;	68.8	2.3e-22
TRINITY_DN15150_c0_g1	A0A0L0BWH8_LUCCU/12-174	A0A0L0BWH8.1 PF00071.20;Ras;	82.2	7.9e-74
TRINITY_DN15153_c0_g1	B4MXS9_DROWI/1-193	B4MXS9.1 PF05603.10;DUF775;	76.2	6e-81
TRINITY_DN15155_c0_g1	A0A0L0C2Q8_LUCCU/29-127	A0A0L0C2Q8.1 PF00007.20;Cys_knot;	81	3.1e-44
TRINITY_DN15160_c0_g1	A0A0L0CN48_LUCCU/632-990	A0A0L0CN48.1 PF00128.22;Alpha-amylase;	54.9	2.7e-49
TRINITY_DN15162_c0_g1	A0A0L0BYH2_LUCCU/103-218	A0A0L0BYH2.1 PF12999.5;PRKCSH-like;	80.7	2.4e-52
TRINITY_DN15166_c0_g1	C9QNT3_DROPE/106-391	C9QNT3.1 PF00361.18;Proton_antipo_M;	81	1.5e-122
TRINITY_DN15167_c1_g1	B0WUM6_CULQU/45-322	B0WUM6.1 PF02958.18;EcKinase;	49.2	8e-07
TRINITY_DN15169_c0_g1	B3M9D7_DROAN/23-186	B3M9D7.1 PF00071.20;Ras;	90.2	1.2e-83
TRINITY_DN15172_c0_g1	A0A0L0CIZ2_LUCCU/72-164	A0A0L0CIZ2.1 PF04777.11;Evr1_Alr;	76.3	2.1e-40
TRINITY_DN15177_c0_g1	Q173I6_AEDAE/60-151	Q173I6.1 PF10545.7;MADF_DNA_bdg;	55.9	2e-09
TRINITY_DN15180_c2_g1	J9M6G6_ACYPI/372-608	J9M6G6.2 PF00078.25;RVT_1;	44.7	1.7e-06
TRINITY_DN15180_c2_g2	J9M6G6_ACYPI/372-608	J9M6G6.2 PF00078.25;RVT_1;	43.2	2.1e-06
TRINITY_DN15188_c0_g1	Q29GW1_DROPS/70-243	Q29GW1.2 PF04176.11;TIP41;	75.9	9.6e-73
TRINITY_DN15191_c1_g1	A0A0R3NJT6_DROPS/56-240	A0A0R3NJT6.1 PF16984.3;Grp7_allergen;	58.4	1.7e-38
TRINITY_DN15193_c2_g1	A0A0R3NVV4_DROPS/132-256	A0A0R3NVV4.1 PF13359.4;DDE_Tnp_4;	54.7	1.3e-16
TRINITY_DN15193_c2_g3	A0A0J7KEC9_LASNI/781-896	A0A0J7KEC9.1 PF00665.24;rve;	56.2	3.2e-13
TRINITY_DN15194_c0_g1	B0WSN9_CULQU/414-452	B0WSN9.1 PF03020.13;LEM;	73.7	9.3e-09
TRINITY_DN15194_c0_g3	A0A0L0CMM8_LUCCU/27-212	A0A0L0CMM8.1 PF00227.24;Proteasome;	80.1	7.7e-77
TRINITY_DN15196_c0_g1	A0A0L0BQB2_LUCCU/314-448	A0A0L0BQB2.1 PF01161.18;PBP;	75.7	8e-57
TRINITY_DN15197_c0_g1	A0A0L0C8F2_LUCCU/67-281	A0A0L0C8F2.1 PF01351.16;RNase_HII;	82.3	3.9e-99
TRINITY_DN15199_c0_g1	U3KDZ5_FICAL/31-121	U3KDZ5.1 PF13499.4;EF-hand_7;	96.6	2.9e-42
TRINITY_DN15199_c0_g2	G3IA94_CRIGR/92-168	G3IA94.1 PF08976.9;EF-hand_11;	100	3.3e-18
TRINITY_DN15201_c0_g1	B4MB14_DROVI/171-506	B4MB14.2 PF00854.19;PTR2;	67.3	1e-55
TRINITY_DN15201_c0_g2	B4I144_DROSE/191-562	B4I144.1 PF00854.19;PTR2;	82.9	2.7e-25
TRINITY_DN15202_c0_g1	A0A0L0C0H7_LUCCU/18-192	A0A0L0C0H7.1 PF03152.12;UFD1;	83.9	4.4e-80
TRINITY_DN15204_c0_g1	B4LFL5_DROVI/234-555	B4LFL5.1 PF02535.20;Zip;	82.9	1e-09
TRINITY_DN15207_c0_g1	A0A0B4K652_DROME/88-128	A0A0B4K652.1 PF01096.16;TFIIS_C;	100	5.6e-18
TRINITY_DN15209_c0_g1	B3M2J9_DROAN/166-209	B3M2J9.1 PF13428.4;TPR_14;	65.9	1.2e-06
TRINITY_DN15211_c1_g2	I1CTR3_RHIO9/143-302	I1CTR3.1 PF13358.4;DDE_3;	53.5	7.1e-47
TRINITY_DN15211_c1_g3	I1CUB0_RHIO9/6-148	I1CUB0.1 PF13358.4;DDE_3;	54.7	3.5e-19
TRINITY_DN15213_c0_g1	A0A0L0C7N1_LUCCU/13-77	A0A0L0C7N1.1 PF10203.7;Pet191_N;	87.5	1.2e-26
TRINITY_DN15215_c2_g1	X1XT97_ACYPI/564-827	X1XT97.1 PF00078.25;RVT_1;	50.8	4.7e-08
TRINITY_DN15216_c0_g1	F6WXR1_MONDO/47-126	F6WXR1.1 PF00313.20;CSD;	94.7	7.7e-34
TRINITY_DN15218_c0_g1	A0A0A1NTH7_9FUNG/24-134	A0A0A1NTH7.1 PF03215.13;Rad17;	71.6	2e-36
TRINITY_DN15222_c0_g1	A0A0Q9X5L7_DROMO/60-302	A0A0Q9X5L7.1 PF01501.18;Glyco_transf_8;	73.4	2.5e-76
TRINITY_DN15225_c0_g1	A0A0L0CNM8_LUCCU/264-319	A0A0L0CNM8.1 PF00379.21;Chitin_bind_4;	73.2	8.3e-17
TRINITY_DN15236_c0_g1	A0A0L0CPT9_LUCCU/60-156	A0A0L0CPT9.1 PF00011.19;HSP20;	82.1	2.2e-39
TRINITY_DN15237_c0_g4	G3SPS7_LOXAF/270-375	G3SPS7.1 PF00059.19;Lectin_C;	46	3e-06
TRINITY_DN15242_c0_g1	A0A0L0CF46_LUCCU/27-413	A0A0L0CF46.1 PF00704.26;Glyco_hydro_18;	56	3.9e-81
TRINITY_DN15246_c0_g1	B3MH75_DROAN/15-127	B3MH75.1 PF01395.20;PBP_GOBP;	33.3	1.8e-11
TRINITY_DN15247_c0_g1	A0A0L0BRN7_LUCCU/5-67	A0A0L0BRN7.1 PF10172.7;DDA1;	81	6.2e-22
TRINITY_DN15249_c0_g1	G1SHV1_RABIT/5-72	G1SHV1.1 PF01423.20;LSM;	97.1	1.1e-30
TRINITY_DN15250_c4_g1	A0A0L0CFR4_LUCCU/7-72	A0A0L0CFR4.1 PF01423.20;LSM;	100	8.3e-30
TRINITY_DN15250_c4_g3	B4IEQ3_DROSE/1-119	B4IEQ3.1 PF01090.17;Ribosomal_S19e;	92.4	1.5e-59
TRINITY_DN15252_c0_g1	A0A0L0BNF7_LUCCU/31-217	A0A0L0BNF7.1 PF00227.24;Proteasome;	84	3.2e-85
TRINITY_DN15256_c1_g1	A0A0L0C2L6_LUCCU/429-589	A0A0L0C2L6.1 PF07728.12;AAA_5;	78.5	6e-42
TRINITY_DN15257_c1_g1	E2B599_HARSA/1-63	E2B599.1 PF13358.4;DDE_3;	61.8	3.1e-13
TRINITY_DN15257_c1_g3	A0A0J7MT17_LASNI/140-219	A0A0J7MT17.1 PF01359.16;Transposase_1;	79.5	1.1e-10
TRINITY_DN15260_c0_g3	B4JHL4_DROGR/30-493	B4JHL4.1 PF00171.20;Aldedh;	83.1	2.8e-22
TRINITY_DN15260_c0_g4	B4NED1_DROWI/709-812	B4NED1.2 PF00581.18;Rhodanese;	69	1.4e-17
TRINITY_DN15265_c0_g1	A0A0L0BTE4_LUCCU/36-201	A0A0L0BTE4.1 PF00583.23;Acetyltransf_1;	53	1e-47
TRINITY_DN15266_c0_g1	B4NEJ2_DROWI/31-72	B4NEJ2.2 PF17205.1;PSI_integrin;	61	9e-10
TRINITY_DN15267_c0_g1	A0A0L0CDT9_LUCCU/38-172	A0A0L0CDT9.1 PF02815.17;MIR;	87.4	3.6e-67
TRINITY_DN15268_c0_g1	A0A0L0BP43_LUCCU/33-254	A0A0L0BP43.1 PF01255.17;Prenyltransf;	74.8	1.7e-95
TRINITY_DN15269_c0_g1	A0A0L0CIQ8_LUCCU/1-282	A0A0L0CIQ8.1 PF04005.10;Hus1;	61.1	1.9e-96
TRINITY_DN15271_c0_g1	A0A0L0C2L3_LUCCU/52-181	A0A0L0C2L3.1 PF03364.18;Polyketide_cyc;	80.5	1.9e-56
TRINITY_DN15272_c1_g1	E2AU84_CAMFO/1-152	E2AU84.1 PF14437.4;MafB19-deam;	53.6	1.1e-36
TRINITY_DN15272_c2_g1	E2CA37_HARSA/1-95	E2CA37.1 PF13358.4;DDE_3;	61.1	9.2e-28
TRINITY_DN15272_c2_g2	E2CA37_HARSA/1-95	E2CA37.1 PF13358.4;DDE_3;	52.6	1.2e-19
TRINITY_DN15272_c2_g3	A0A0J7MT17_LASNI/140-219	A0A0J7MT17.1 PF01359.16;Transposase_1;	76.2	2.9e-10
TRINITY_DN15275_c1_g2	B7Z0X3_DROME/634-909	B7Z0X3.2 PF15787.3;DUF4704;	96.6	2.7e-25
TRINITY_DN15275_c1_g5	B7Z0X3_DROME/634-909	B7Z0X3.2 PF15787.3;DUF4704;	100	3.2e-34
TRINITY_DN15277_c0_g1	A0A0L0CBK3_LUCCU/29-214	A0A0L0CBK3.1 PF00227.24;Proteasome;	87.2	3e-82
TRINITY_DN15279_c0_g1	E2AIT1_CAMFO/2-83	E2AIT1.1 PF13843.4;DDE_Tnp_1_7;	62.7	1.1e-10
TRINITY_DN15279_c0_g3	E2AIT1_CAMFO/2-83	E2AIT1.1 PF13843.4;DDE_Tnp_1_7;	63.8	5.2e-18
TRINITY_DN15279_c2_g1	A0A0L0CA83_LUCCU/5-82	A0A0L0CA83.1 PF13873.4;Myb_DNA-bind_5;	68.8	1.8e-12
TRINITY_DN15282_c0_g1	A0A0L0CJS7_LUCCU/106-314	A0A0L0CJS7.1 PF01762.19;Galactosyl_T;	53.6	2.9e-61
TRINITY_DN15283_c0_g1	NU1M_AEDAE/8-302	B0FWD8.1 PF00146.19;NADHdh;	76.6	2.7e-118
TRINITY_DN15286_c0_g1	B4MXM7_DROWI/32-235	B4MXM7.2 PF02348.17;CTP_transf_3;	60	5.4e-63
TRINITY_DN15289_c0_g1	A0A0L0CSX7_LUCCU/595-813	A0A0L0CSX7.1 PF01061.22;ABC2_membrane;	86	1.2e-21
TRINITY_DN15294_c0_g1	B4LHT1_DROVI/426-858	B4LHT1.1 PF14762.4;HPS3_Mid;	82.9	1.4e-31
TRINITY_DN15295_c3_g1	A0A0L0C6X6_LUCCU/32-104	A0A0L0C6X6.1 PF15454.4;LAMTOR;	73	2.4e-21
TRINITY_DN15298_c0_g1	PDE6D_DROSI/10-150	B4Q785.1 PF05351.9;GMP_PDE_delta;	92.9	3.1e-71
TRINITY_DN15303_c0_g2	A0A0L0BZP9_LUCCU/412-567	A0A0L0BZP9.1 PF03712.13;Cu2_monoox_C;	71.2	2.2e-63
TRINITY_DN15304_c0_g3	G5C1Z0_HETGA/1678-2245	G5C1Z0.1 PF00443.27;UCH;	57.5	4.6e-14
TRINITY_DN15311_c0_g1	B4LNV3_DROVI/73-113	B4LNV3.2 PF01428.14;zf-AN1;	94.6	2.4e-15
TRINITY_DN15315_c0_g1	L9JBY7_TUPCH/882-984	L9JBY7.1 PF00005.25;ABC_tran;	66.1	5.9e-14
TRINITY_DN15315_c2_g1	E1JH49_DROME/876-1027	E1JH49.1 PF00005.25;ABC_tran;	86.4	1.7e-35
TRINITY_DN15321_c2_g1	A0A0J7NF11_LASNI/946-1057	A0A0J7NF11.1 PF00665.24;rve;	68.7	6e-21
TRINITY_DN15327_c0_g1	A0A0L0CJ07_LUCCU/14-142	A0A0L0CJ07.1 PF00416.20;Ribosomal_S13;	94.6	2.8e-64
TRINITY_DN15328_c1_g1	L9KJF1_TUPCH/1-182	L9KJF1.1 PF00091.23;Tubulin;	97.1	8.7e-11
TRINITY_DN15328_c1_g2	A0A067ERY9_CITSI/261-382	A0A067ERY9.1 PF03953.15;Tubulin_C;	100	3.4e-19
TRINITY_DN15328_c1_g3	F7I077_CALJA/3-88	F7I077.1 PF00091.23;Tubulin;	93.6	6e-18
TRINITY_DN15328_c1_g5	W6UTT4_ECHGR/105-314	W6UTT4.1 PF00091.23;Tubulin;	91.4	1.6e-113
TRINITY_DN15328_c1_g6	L9KJF1_TUPCH/1-182	L9KJF1.1 PF00091.23;Tubulin;	100	3.6e-13
TRINITY_DN15330_c0_g1	B4LPR5_DROVI/14-128	B4LPR5.1 PF01395.20;PBP_GOBP;	41.2	8.4e-20
TRINITY_DN15332_c0_g1	B4M0Y2_DROVI/4-176	B4M0Y2.1 PF09420.8;Nop16;	63.6	3.5e-50
TRINITY_DN15335_c0_g1	K7JBT8_NASVI/212-402	K7JBT8.1 PF00078.25;RVT_1;	51.6	4e-51
TRINITY_DN15343_c0_g1	I1I505_BRADI/3-74	I1I505.1 PF00240.21;ubiquitin;	93.1	1.9e-30
TRINITY_DN15343_c0_g3	A4HU11_LEIIN/209-280	A4HU11.2 PF00240.21;ubiquitin;	97.2	1.2e-30
TRINITY_DN15343_c0_g4	A4HU11_LEIIN/209-280	A4HU11.2 PF00240.21;ubiquitin;	97.2	6e-31
TRINITY_DN15347_c0_g1	B3MPM6_DROAN/8-97	B3MPM6.2 PF13837.4;Myb_DNA-bind_4;	75.6	2.3e-32
TRINITY_DN15349_c0_g1	X1WLW9_ACYPI/30-193	X1WLW9.1 PF13359.4;DDE_Tnp_4;	44.2	4.5e-28
TRINITY_DN15350_c0_g1	Q17PS5_AEDAE/16-80	Q17PS5.1 PF00226.29;DnaJ;	70.8	3.8e-18
TRINITY_DN15355_c0_g1	A0A0L0BW92_LUCCU/553-697	A0A0L0BW92.1 PF00005.25;ABC_tran;	100	5.9e-16
TRINITY_DN15359_c0_g1	Q5UAP3_BOMMO/175-246	Q5UAP3.1 PF03719.13;Ribosomal_S5_C;	94.4	1.4e-31
TRINITY_DN15364_c1_g1	B3MEA9_DROAN/41-87	B3MEA9.1 PF00379.21;Chitin_bind_4;	68.1	1.9e-11
TRINITY_DN15364_c2_g1	A7UV78_ANOGA/14-83	A7UV78.1 PF10601.7;zf-LITAF-like;	51.4	3e-14
TRINITY_DN15370_c0_g2	A0A0L0C8V4_LUCCU/10-268	A0A0L0C8V4.1 PF13660.4;DUF4147;	64.6	3.6e-14
TRINITY_DN15370_c0_g3	A0A0L0C8V4_LUCCU/10-268	A0A0L0C8V4.1 PF13660.4;DUF4147;	67.1	3.9e-46
TRINITY_DN15378_c0_g1	A0A0L0CRC2_LUCCU/137-233	A0A0L0CRC2.1 PF03103.15;DUF243;	71.6	8.2e-30
TRINITY_DN15379_c0_g1	B4NLT0_DROWI/51-146	B4NLT0.1 PF04900.10;Fcf1;	83.2	1.6e-38
TRINITY_DN15380_c0_g5	G3QPK4_GORGO/135-245	G3QPK4.1 PF02770.17;Acyl-CoA_dh_M;	91.2	1.5e-25
TRINITY_DN15382_c1_g1	Q9W471_DROME/64-116	Q9W471.1 PF00379.21;Chitin_bind_4;	88.7	4.4e-20
TRINITY_DN15388_c0_g1	A0A0L0CRS3_LUCCU/12-196	A0A0L0CRS3.1 PF03256.14;ANAPC10;	67.8	2.2e-69
TRINITY_DN15390_c0_g1	F6U187_HORSE/186-405	F6U187.1 PF00006.23;ATP-synt_ab;	100	6.9e-118
TRINITY_DN15400_c0_g1	B4MLM3_DROWI/54-286	B4MLM3.1 PF00089.24;Trypsin;	75.5	4.5e-90
TRINITY_DN15404_c0_g1	CNI_DROME/7-135	P49858.1 PF03311.12;Cornichon;	93.8	2.7e-65
TRINITY_DN15410_c0_g1	A0A0Q9XE74_DROMO/835-1070	A0A0Q9XE74.1 PF00233.17;PDEase_I;	91.1	6.3e-57
TRINITY_DN15410_c1_g3	Q17DB7_AEDAE/1-115	Q17DB7.1 PF14580.4;LRR_9;	80	3.3e-24
TRINITY_DN15411_c0_g1	B4LWP2_DROVI/1-307	B4LWP2.1 PF06524.10;NOA36;	84.8	2.6e-131
TRINITY_DN15411_c0_g2	Q29AR6_DROPS/80-118	Q29AR6.1 PF01096.16;TFIIS_C;	89.7	3.6e-13
TRINITY_DN15412_c0_g1	B4GHH9_DROPE/86-522	B4GHH9.1 PF00245.18;Alk_phosphatase;	83.5	5e-30
TRINITY_DN15414_c0_g2	E3MI97_CAERE/109-196	E3MI97.1 PF12894.5;ANAPC4_WD40;	75	6.1e-37
TRINITY_DN15423_c2_g2	Q29JW6_DROPS/181-350	Q29JW6.1 PF02744.15;GalP_UDP_tr_C;	85.4	2.9e-15
TRINITY_DN15423_c2_g3	A0A0L0CGZ1_LUCCU/135-203	A0A0L0CGZ1.1 PF07258.12;COMM_domain;	76.9	7.2e-18
TRINITY_DN15424_c0_g1	B4JP36_DROGR/21-188	B4JP36.1 PF00177.19;Ribosomal_S7;	72.7	5.9e-58
TRINITY_DN15427_c0_g1	F1NIJ6_CHICK/53-545	F1NIJ6.1 PF00342.17;PGI;	86.4	4.1e-260
TRINITY_DN15428_c0_g1	K7IM92_NASVI/29-83	K7IM92.1 PF01826.15;TIL;	64.7	6.2e-15
TRINITY_DN15430_c0_g1	B4K6D9_DROMO/10-89	B4K6D9.1 PF10273.7;WGG;	81.2	4.8e-35
TRINITY_DN15431_c0_g1	B3LZ51_DROAN/10-72	B3LZ51.1 PF00226.29;DnaJ;	85.7	2e-23
TRINITY_DN15433_c0_g2	B4NBC5_DROWI/1631-1722	B4NBC5.2 PF00028.15;Cadherin;	77.1	4.4e-07
TRINITY_DN15434_c0_g1	B4JAU5_DROGR/13-312	B4JAU5.1 PF00151.17;Lipase;	67.2	4.4e-119
TRINITY_DN15436_c0_g2	A0A067RJX8_ZOONE/86-150	A0A067RJX8.1 PF13499.4;EF-hand_7;	87.7	4.4e-24
TRINITY_DN15439_c0_g1	B4JXH8_DROGR/3254-3284	B4JXH8.1 PF02260.18;FATC;	86.7	7e-09
TRINITY_DN15450_c0_g2	A0A0L0C3I9_LUCCU/2-114	A0A0L0C3I9.1 PF07096.9;DUF1358;	78.1	2.8e-40
TRINITY_DN15451_c0_g2	A0A0Q9XLX8_DROMO/12-141	A0A0Q9XLX8.1 PF00782.18;DSPc;	90.6	5.4e-21
TRINITY_DN15456_c0_g3	A0A0L0CQQ8_LUCCU/232-732	A0A0L0CQQ8.1 PF02995.15;DUF229;	49.4	1.3e-17
TRINITY_DN15458_c0_g1	B4LDM3_DROVI/17-212	B4LDM3.1 PF00687.19;Ribosomal_L1;	94.9	9.8e-78
TRINITY_DN15470_c0_g1	B4MN60_DROWI/36-96	B4MN60.1 PF04527.10;Retinin_C;	54.7	3e-08
TRINITY_DN15476_c2_g2	A0A0L0CC52_LUCCU/2-324	A0A0L0CC52.1 PF01266.22;DAO;	84.3	2.2e-17
TRINITY_DN15478_c1_g1	NU4M_RAT/112-403	P05508.3 PF00361.18;Proton_antipo_M;	89.7	4.3e-130
TRINITY_DN15478_c1_g2	U3J9F2_ANAPL/23-303	U3J9F2.1 PF00735.16;Septin;	95.8	1.1e-148
TRINITY_DN15478_c1_g3	F1M9I3_RAT/253-362	F1M9I3.3 PF01390.18;SEA;	64.5	2.5e-27
TRINITY_DN15484_c0_g1	A0A0L0CKK6_LUCCU/14-157	A0A0L0CKK6.1 PF07200.11;Mod_r;	43.4	2.7e-18
TRINITY_DN15486_c0_g1	A0A0L0CEI1_LUCCU/10-151	A0A0L0CEI1.1 PF13328.4;HD_4;	75.2	5.1e-51
TRINITY_DN15487_c0_g6	A0A0R3NVV4_DROPS/132-256	A0A0R3NVV4.1 PF13359.4;DDE_Tnp_4;	44.4	2e-18
TRINITY_DN15490_c0_g1	B4KYH6_DROMO/2-62	B4KYH6.1 PF02297.15;COX6B;	88.5	7.8e-28
TRINITY_DN15491_c0_g1	B4NBC0_DROWI/4-117	B4NBC0.2 PF01981.14;PTH2;	80.7	1.9e-49
TRINITY_DN15495_c0_g1	A0A0L0CFV4_LUCCU/60-461	A0A0L0CFV4.1 PF07690.14;MFS_1;	46.9	3.3e-40
TRINITY_DN15498_c0_g2	E2ASB4_CAMFO/34-100	E2ASB4.1 PF13565.4;HTH_32;	71.6	6.4e-20
TRINITY_DN15499_c0_g1	Q2F5J4_BOMMO/3-107	Q2F5J4.1 PF03179.13;V-ATPase_G;	75.2	7.5e-09
TRINITY_DN154_c0_g1	A0A0D9ZL88_9ORYZ/197-372	A0A0D9ZL88.1 PF00724.18;Oxidored_FMN;	100	1.1e-56
TRINITY_DN15502_c0_g2	B4L4C2_DROMO/94-278	B4L4C2.1 PF02434.14;Fringe;	56.7	2.3e-13
TRINITY_DN15510_c2_g2	J9M6G6_ACYPI/372-608	J9M6G6.2 PF00078.25;RVT_1;	41.7	8.7e-07
TRINITY_DN15514_c4_g3	A0A0P9AMX6_DROAN/493-746	A0A0P9AMX6.1 PF00078.25;RVT_1;	69.2	4.7e-27
TRINITY_DN15516_c0_g1	A0A0L0CT42_LUCCU/21-86	A0A0L0CT42.1 PF07647.15;SAM_2;	75.8	1.6e-21
TRINITY_DN15522_c0_g1	G1L294_AILME/66-149	G1L294.1 PF00626.20;Gelsolin;	98.8	6.6e-42
TRINITY_DN15527_c0_g4	A0A022Q914_ERYGU/84-235	A0A022Q914.1 PF04937.13;DUF659;	50.4	1.2e-27
TRINITY_DN15528_c1_g1	B3MG56_DROAN/35-95	B3MG56.1 PF12678.5;zf-rbx1;	91.8	1.7e-30
TRINITY_DN15531_c0_g1	A0A0L0BQ91_LUCCU/232-422	A0A0L0BQ91.1 PF00106.23;adh_short;	56.8	1.3e-30
TRINITY_DN15539_c0_g1	RM33_ANOGA/9-59	Q7PYH1.2 PF00471.18;Ribosomal_L33;	80.4	4.2e-15
TRINITY_DN1553_c0_g1	Q75M32_ORYSJ/86-246	Q75M32.1 PF00160.19;Pro_isomerase;	100	1.2e-11
TRINITY_DN15542_c0_g3	E2B599_HARSA/1-63	E2B599.1 PF13358.4;DDE_3;	64.7	1.6e-11
TRINITY_DN15547_c0_g1	A0A0J7KKT4_LASNI/664-894	A0A0J7KKT4.1 PF00078.25;RVT_1;	58.1	4.4e-20
TRINITY_DN15549_c0_g1	A0A0Q9WRM4_DROWI/37-89	A0A0Q9WRM4.1 PF00379.21;Chitin_bind_4;	86.8	2.1e-20
TRINITY_DN15553_c0_g1	A0A0L0CQV7_LUCCU/18-269	A0A0L0CQV7.1 PF03029.15;ATP_bind_1;	81	6.5e-121
TRINITY_DN15554_c0_g2	M4AKG1_XIPMA/171-242	M4AKG1.1 PF03719.13;Ribosomal_S5_C;	100	4.2e-34
TRINITY_DN15559_c1_g2	I1C4N0_RHIO9/53-201	I1C4N0.1 PF13358.4;DDE_3;	48.5	3.2e-34
TRINITY_DN15564_c0_g1	A0A0L0BQH1_LUCCU/17-90	A0A0L0BQH1.1 PF13656.4;RNA_pol_L_2;	85.1	6.9e-32
TRINITY_DN15564_c0_g2	B4MTI9_DROWI/24-62	B4MTI9.1 PF00132.22;Hexapep;	76.3	9.2e-10
TRINITY_DN15564_c0_g3	B4N919_DROWI/2-256	B4N919.2 PF00795.20;CN_hydrolase;	75.6	1.9e-118
TRINITY_DN15566_c0_g1	NCBP2_DROSI/32-102	B4QV17.1 PF00076.20;RRM_1;	91.5	3.4e-32
TRINITY_DN15566_c0_g2	K7IUT1_NASVI/46-242	K7IUT1.1 PF15002.4;ERK-JNK_inhib;	27.3	5.8e-15
TRINITY_DN15567_c0_g1	A0A023GQA5_DROME/28-209	A0A023GQA5.1 PF01145.23;Band_7;	85.2	3.8e-89
TRINITY_DN15569_c0_g1	B4NPT9_DROWI/25-204	B4NPT9.2 PF01105.22;EMP24_GP25L;	86.1	8.7e-85
TRINITY_DN15573_c0_g1	B4NNL7_DROWI/50-449	B4NNL7.1 PF07690.14;MFS_1;	39.3	7.6e-40
TRINITY_DN15577_c0_g1	E9ISF1_SOLIN/102-216	E9ISF1.1 PF16012.3;DUF4780;	35.2	2.8e-11
TRINITY_DN15583_c0_g1	Q295M3_DROPS/52-135	Q295M3.1 PF01777.16;Ribosomal_L27e;	94	9.8e-38
TRINITY_DN15584_c0_g1	B4K8U6_DROMO/246-509	B4K8U6.2 PF00089.24;Trypsin;	61.2	2e-85
TRINITY_DN15586_c0_g2	A0A0B4KED0_DROME/2-69	A0A0B4KED0.1 PF01781.16;Ribosomal_L38e;	95.6	7e-29
TRINITY_DN15587_c0_g1	B3MA20_DROAN/41-96	B3MA20.1 PF00379.21;Chitin_bind_4;	85.7	1.8e-21
TRINITY_DN15589_c0_g1	B4KVI2_DROMO/139-190	B4KVI2.1 PF01607.22;CBM_14;	57.7	2.2e-12
TRINITY_DN15590_c0_g1	A0A0L0C943_LUCCU/27-131	A0A0L0C943.1 PF00085.18;Thioredoxin;	88.6	6.2e-40
TRINITY_DN15594_c0_g1	A0A0L0CBU6_LUCCU/739-799	A0A0L0CBU6.1 PF13891.4;zf-C3Hc3H;	68.9	3.1e-18
TRINITY_DN15595_c1_g2	H2WMT1_CAEJA/18-649	H2WMT1.2 PF00001.19;7tm_1;	33.6	2.7e-29
TRINITY_DN15597_c0_g1	Q28X46_DROPS/3-191	Q28X46.1 PF03665.11;UPF0172;	66.8	7.1e-71
TRINITY_DN15599_c0_g1	B4HXA7_DROSE/20-257	B4HXA7.1 PF01193.22;RNA_pol_L;	95.9	8.4e-90
TRINITY_DN15600_c0_g1	B4IYZ2_DROGR/32-95	B4IYZ2.1 PF09446.8;VMA21;	77.4	5.4e-13
TRINITY_DN15604_c0_g1	A0A0L0C1K4_LUCCU/213-307	A0A0L0C1K4.1 PF07818.11;HCNGP;	83.2	1.9e-40
TRINITY_DN15605_c0_g1	G1TVL1_RABIT/275-381	G1TVL1.1 PF00647.17;EF1G;	99.1	4.2e-57
TRINITY_DN15606_c0_g1	A0A0L0CH93_LUCCU/85-212	A0A0L0CH93.1 PF00583.23;Acetyltransf_1;	78.9	2.4e-54
TRINITY_DN15607_c0_g1	A0A0L0BT94_LUCCU/4-121	A0A0L0BT94.1 PF09771.7;Tmemb_18A;	83.9	1.1e-49
TRINITY_DN15610_c0_g1	A0A0L0CDG5_LUCCU/6-49	A0A0L0CDG5.1 PF13639.4;zf-RING_2;	63.6	7.1e-11
TRINITY_DN15613_c0_g1	A0A0L0C5J3_LUCCU/152-292	A0A0L0C5J3.1 PF00125.22;Histone;	43.4	3.6e-15
TRINITY_DN15616_c0_g1	Q5TPH3_ANOGA/2-199	Q5TPH3.3 PF00147.16;Fibrinogen_C;	56.8	6.9e-38
TRINITY_DN15618_c2_g1	A0A0P9AMX6_DROAN/493-746	A0A0P9AMX6.1 PF00078.25;RVT_1;	69.3	7e-21
TRINITY_DN15618_c2_g4	A0A0P9AMX6_DROAN/493-746	A0A0P9AMX6.1 PF00078.25;RVT_1;	76.4	6e-39
TRINITY_DN15621_c0_g1	F7GM16_MACMU/92-293	F7GM16.1 PF00122.18;E1-E2_ATPase;	100	6.2e-29
TRINITY_DN15621_c1_g12	E2BNY3_HARSA/160-613	E2BNY3.1 PF00702.24;Hydrolase;	54.7	3.4e-153
TRINITY_DN15621_c1_g5	A0A0L0CN78_LUCCU/784-987	A0A0L0CN78.1 PF00689.19;Cation_ATPase_C;	93.6	2.4e-107
TRINITY_DN15623_c0_g1	B4R374_DROSI/238-466	B4R374.1 PF07690.14;MFS_1;	52.1	1.9e-36
TRINITY_DN15624_c0_g1	A0A0L0CK79_LUCCU/8-67	A0A0L0CK79.1 PF05493.11;ATP_synt_H;	88.3	4.8e-27
TRINITY_DN15630_c0_g1	B4L9E3_DROMO/151-217	B4L9E3.1 PF16207.3;RAWUL;	98.5	1.1e-30
TRINITY_DN15635_c0_g1	A0A0L0BPT5_LUCCU/6-144	A0A0L0BPT5.1 PF00179.24;UQ_con;	87.1	9.4e-67
TRINITY_DN15636_c0_g1	A0A0L0BTT4_LUCCU/18-257	A0A0L0BTT4.1 PF01151.16;ELO;	52	1.4e-53
TRINITY_DN15638_c1_g1	F6YTS6_MOUSE/19-247	F6YTS6.2 PF00561.18;Abhydrolase_1;	45.4	9.2e-36
TRINITY_DN15642_c0_g1	A0A084W1X8_ANOSI/166-312	A0A084W1X8.1 PF01014.16;Uricase;	42.2	5.9e-14
TRINITY_DN15643_c0_g2	A0A0L0C2Q0_LUCCU/30-167	A0A0L0C2Q0.1 PF01284.21;MARVEL;	82.7	6.1e-26
TRINITY_DN15646_c0_g1	A0A0L0BKN5_LUCCU/12-147	A0A0L0BKN5.1 PF04061.12;ORMDL;	89	2.5e-67
TRINITY_DN15650_c0_g1	E9J264_SOLIN/13-174	E9J264.1 PF00071.20;Ras;	93.2	1.4e-80
TRINITY_DN15653_c0_g1	T1GKS1_MEGSC/2-146	T1GKS1.1 PF02580.14;Tyr_Deacylase;	73.1	4.3e-57
TRINITY_DN15657_c0_g1	J9K774_ACYPI/1409-1548	J9K774.2 PF00665.24;rve;	55.5	9.4e-34
TRINITY_DN15659_c0_g1	B4Q9Z9_DROSI/9-180	B4Q9Z9.1 PF00535.24;Glycos_transf_2;	87.2	8.7e-85
TRINITY_DN15666_c1_g1	Q0IEF1_AEDAE/25-422	Q0IEF1.1 PF00916.18;Sulfate_transp;	96.6	2.8e-06
TRINITY_DN15666_c3_g1	B4K4E2_DROMO/89-314	B4K4E2.2 PF00089.24;Trypsin;	86.7	1.5e-121
TRINITY_DN15674_c1_g2	B4JPU6_DROGR/53-305	B4JPU6.1 PF00069.23;Pkinase;	81.8	1.1e-121
TRINITY_DN15678_c0_g1	A0A0L0CCE5_LUCCU/2-79	A0A0L0CCE5.1 PF00887.17;ACBP;	83.3	3.3e-33
TRINITY_DN15679_c1_g1	B4M8M0_DROVI/2-126	B4M8M0.1 PF10484.7;MRP-S23;	72.6	2.3e-30
TRINITY_DN15680_c1_g3	A0A0L0BXD5_LUCCU/125-216	A0A0L0BXD5.1 PF07258.12;COMM_domain;	71.7	5.7e-27
TRINITY_DN15680_c1_g4	A0A0L0BXF1_LUCCU/37-227	A0A0L0BXF1.1 PF04427.16;Brix;	86.9	9.3e-97
TRINITY_DN15687_c0_g1	J9LHB7_ACYPI/1421-1561	J9LHB7.2 PF00665.24;rve;	57.1	3e-09
TRINITY_DN15687_c0_g2	A0A0J7K4F9_LASNI/231-370	A0A0J7K4F9.1 PF00665.24;rve;	53	7.3e-23
TRINITY_DN15691_c0_g2	B4KCC3_DROMO/59-357	B4KCC3.1 PF02958.18;EcKinase;	66.9	1.2e-42
TRINITY_DN15696_c0_g1	B4KBI9_DROMO/6-86	B4KBI9.1 PF05485.10;THAP;	40.7	2.7e-11
TRINITY_DN15697_c3_g1	K7JEG7_NASVI/303-522	K7JEG7.1 PF00078.25;RVT_1;	50.7	6e-13
TRINITY_DN15697_c3_g3	K7JEG7_NASVI/303-522	K7JEG7.1 PF00078.25;RVT_1;	56.8	1.2e-17
TRINITY_DN15701_c0_g3	A0A0L0CPQ9_LUCCU/19-97	A0A0L0CPQ9.1 PF14138.4;COX16;	71.8	5.7e-29
TRINITY_DN15702_c0_g2	E5RYR8_TRISP/197-291	E5RYR8.1 PF00125.22;Histone;	96.7	3e-41
TRINITY_DN15702_c0_g7	A0A0D2T6A5_GOSRA/46-177	A0A0D2T6A5.1 PF00125.22;Histone;	97	5.4e-62
TRINITY_DN15704_c0_g1	A0A0L0CQ64_LUCCU/57-200	A0A0L0CQ64.1 PF01569.19;PAP2;	32.6	1.8e-06
TRINITY_DN15705_c0_g1	A0A0L0C4U2_LUCCU/11-78	A0A0L0C4U2.1 PF06522.9;B12D;	87.9	1.2e-10
TRINITY_DN15705_c0_g2	A0A0L0C4U2_LUCCU/11-78	A0A0L0C4U2.1 PF06522.9;B12D;	87.5	2e-26
TRINITY_DN15712_c0_g1	B4LDG8_DROVI/180-241	B4LDG8.1 PF04117.10;Mpv17_PMP22;	75.8	4.7e-21
TRINITY_DN15718_c0_g1	A0A084VZ91_ANOSI/104-189	A0A084VZ91.1 PF04719.12;TAFII28;	91.9	1.2e-35
TRINITY_DN1571_c0_g1	NDUB1_MOUSE/1-57	P0DN34.1 PF08040.9;NADH_oxidored;	100	5.3e-27
TRINITY_DN15723_c0_g1	B4LP39_DROVI/30-176	B4LP39.2 PF11938.6;DUF3456;	78.2	4.2e-62
TRINITY_DN15727_c0_g1	B4M314_DROVI/2-70	B4M314.1 PF04418.10;DUF543;	64.1	3.6e-07
TRINITY_DN15728_c0_g1	A0A0L0C2Z2_LUCCU/421-675	A0A0L0C2Z2.1 PF03723.12;Hemocyanin_C;	83.1	2.2e-130
TRINITY_DN15735_c0_g1	A0A0L0CN68_LUCCU/27-247	A0A0L0CN68.1 PF00089.24;Trypsin;	68.4	1.9e-35
TRINITY_DN15735_c0_g2	A0A0L0CMU2_LUCCU/27-247	A0A0L0CMU2.1 PF00089.24;Trypsin;	57.5	6.8e-35
TRINITY_DN15736_c0_g1	A0A0L0CCY0_LUCCU/1518-1788	A0A0L0CCY0.1 PF00780.20;CNH;	81.4	4.3e-30
TRINITY_DN15736_c0_g3	M9PI41_DROME/113-383	M9PI41.1 PF00069.23;Pkinase;	89.6	2.3e-49
TRINITY_DN15741_c0_g1	A0A0L0CQ88_LUCCU/6-315	A0A0L0CQ88.1 PF16046.3;FAM76;	71.7	3.8e-83
TRINITY_DN15743_c0_g1	RAD54_DROPS/155-463	Q29KH2.2 PF00176.21;SNF2_N;	89.3	7.9e-30
TRINITY_DN15743_c0_g2	RAD54_DROPE/498-612	B4GS98.1 PF00271.29;Helicase_C;	95.5	2.1e-31
TRINITY_DN15743_c0_g5	B4I2T9_DROSE/39-399	B4I2T9.1 PF00176.21;SNF2_N;	81.6	2.2e-15
TRINITY_DN15745_c0_g1	B4KGD7_DROMO/298-349	B4KGD7.2 PF01607.22;CBM_14;	67.3	4.3e-14
TRINITY_DN15747_c0_g1	B4KD32_DROMO/50-340	B4KD32.1 PF02958.18;EcKinase;	55.3	2.2e-45
TRINITY_DN15747_c0_g2	B4KD32_DROMO/50-340	B4KD32.1 PF02958.18;EcKinase;	58	5.8e-21
TRINITY_DN15753_c0_g1	A0A0L0BTB1_LUCCU/96-168	A0A0L0BTB1.1 PF01253.20;SUI1;	91.8	2.2e-30
TRINITY_DN15760_c0_g1	A0A0L0CH24_LUCCU/86-149	A0A0L0CH24.1 PF04500.14;FLYWCH;	88.6	3.5e-09
TRINITY_DN15760_c0_g2	A0A0L0CH24_LUCCU/86-149	A0A0L0CH24.1 PF04500.14;FLYWCH;	93.8	2e-27
TRINITY_DN15761_c0_g1	A7S615_NEMVE/1-173	A7S615.1 PF00025.19;Arf;	93.8	3.9e-07
TRINITY_DN15767_c0_g2	B4MMS3_DROWI/51-190	B4MMS3.1 PF13793.4;Pribosyltran_N;	93.6	1.8e-65
TRINITY_DN15768_c1_g2	A0A0J7K1H8_LASNI/13-82	A0A0J7K1H8.1 PF01359.16;Transposase_1;	69.4	1.3e-09
TRINITY_DN15768_c1_g3	E2B599_HARSA/1-63	E2B599.1 PF13358.4;DDE_3;	66.1	3.6e-15
TRINITY_DN15768_c1_g6	E2CA37_HARSA/1-95	E2CA37.1 PF13358.4;DDE_3;	72	2.2e-14
TRINITY_DN15768_c2_g1	E2CA37_HARSA/1-95	E2CA37.1 PF13358.4;DDE_3;	66.7	3.3e-10
TRINITY_DN15769_c0_g1	H9J5M1_BOMMO/74-104	H9J5M1.1 PF08209.9;Sgf11;	86.7	1.2e-08
TRINITY_DN15774_c0_g1	T1GRU2_MEGSC/18-139	T1GRU2.1 PF02291.13;TFIID-31kDa;	87.7	3.3e-57
TRINITY_DN15774_c0_g2	A0A0L0BWA7_LUCCU/70-197	A0A0L0BWA7.1 PF00004.27;AAA;	94.5	5.2e-62
TRINITY_DN15778_c0_g1	A0A0L0C436_LUCCU/12-250	A0A0L0C436.1 PF13561.4;adh_short_C2;	63.7	5.7e-65
TRINITY_DN15786_c0_g1	A0A0L0BP31_LUCCU/36-201	A0A0L0BP31.1 PF01965.22;DJ-1_PfpI;	74.7	2.5e-63
TRINITY_DN15787_c0_g1	A0A0L0C294_LUCCU/17-263	A0A0L0C294.1 PF02270.13;TFIIF_beta;	89.9	5.3e-123
TRINITY_DN15788_c0_g1	A0A0L0C752_LUCCU/20-140	A0A0L0C752.1 PF00062.18;Lys;	85.8	1.6e-59
TRINITY_DN15788_c0_g2	B4L915_DROMO/19-139	B4L915.1 PF00062.18;Lys;	80.2	5.7e-53
TRINITY_DN15796_c0_g1	B4MSG3_DROWI/54-259	B4MSG3.1 PF02146.15;SIR2;	81.6	5.1e-100
TRINITY_DN15799_c0_g1	B4JM14_DROGR/9-126	B4JM14.1 PF00583.23;Acetyltransf_1;	94.9	1.9e-61
TRINITY_DN15803_c0_g1	B4LUW9_DROVI/27-110	B4LUW9.1 PF01016.17;Ribosomal_L27;	92.2	4.5e-21
TRINITY_DN15806_c0_g2	A0A0L0CGR1_LUCCU/232-300	A0A0L0CGR1.1 PF00505.17;HMG_box;	73.9	2.3e-22
TRINITY_DN15808_c0_g1	B4IY17_DROGR/51-146	B4IY17.1 PF01248.24;Ribosomal_L7Ae;	91.7	5.6e-47
TRINITY_DN15810_c0_g2	B4MVX6_DROWI/52-103	B4MVX6.1 PF02229.14;PC4;	86.5	4.7e-18
TRINITY_DN15810_c0_g3	A0A0L0C5M3_LUCCU/94-160	A0A0L0C5M3.1 PF05608.10;DUF778;	74.6	4.2e-25
TRINITY_DN15814_c0_g1	A0A0L0C3Y1_LUCCU/11-116	A0A0L0C3Y1.1 PF00453.16;Ribosomal_L20;	79.8	7.8e-40
TRINITY_DN15815_c0_g1	A0A0L0BZX8_LUCCU/2839-2924	A0A0L0BZX8.1 PF16064.3;DUF4806;	40.2	3.8e-09
TRINITY_DN15815_c0_g2	B4NIX4_DROWI/14-67	B4NIX4.1 PF02828.14;L27;	83.3	7.4e-17
TRINITY_DN15817_c0_g1	A0A0L0BX62_LUCCU/49-163	A0A0L0BX62.1 PF01395.20;PBP_GOBP;	67.6	4.4e-40
TRINITY_DN15818_c0_g1	A0A0L0C4Z1_LUCCU/40-90	A0A0L0C4Z1.1 PF00379.21;Chitin_bind_4;	78.4	1.2e-15
TRINITY_DN15824_c0_g1	Q9VZP8_DROME/25-379	Q9VZP8.1 PF00884.21;Sulfatase;	71.8	2.8e-38
TRINITY_DN15824_c0_g3	B4N564_DROWI/38-393	B4N564.1 PF00884.21;Sulfatase;	74.3	4.5e-08
TRINITY_DN15828_c3_g1	A0A0P9AMX6_DROAN/493-746	A0A0P9AMX6.1 PF00078.25;RVT_1;	75	3.7e-08
TRINITY_DN15833_c0_g1	K7JRS1_NASVI/895-1097	K7JRS1.1 PF00078.25;RVT_1;	67.9	5.1e-14
TRINITY_DN15837_c0_g1	RS21_DROME/1-80	O76927.1 PF01249.16;Ribosomal_S21e;	92.5	1.4e-36
TRINITY_DN15839_c0_g1	J9E9C0_AEDAE/91-212	J9E9C0.1 PF13410.4;GST_C_2;	61.5	1.1e-38
TRINITY_DN15840_c1_g2	B4N0Q6_DROWI/989-1261	B4N0Q6.2 PF00664.21;ABC_membrane;	76	7.4e-62
TRINITY_DN15841_c0_g1	A0A0L0BQ15_LUCCU/131-241	A0A0L0BQ15.1 PF03556.13;Cullin_binding;	91	8.7e-56
TRINITY_DN15842_c0_g1	B4I1A3_DROSE/5-182	B4I1A3.1 PF01725.14;Ham1p_like;	77.8	1.5e-79
TRINITY_DN15846_c0_g2	A0A0L0C9T9_LUCCU/30-468	A0A0L0C9T9.1 PF00201.16;UDPGT;	73.1	1.5e-73
TRINITY_DN15846_c0_g3	B3MKL2_DROAN/29-515	B3MKL2.1 PF00201.16;UDPGT;	60.2	8.1e-73
TRINITY_DN15847_c1_g1	A0A0L0C332_LUCCU/23-119	A0A0L0C332.1 PF14949.4;ARF7EP_C;	68.8	1.1e-34
TRINITY_DN15850_c0_g1	B4L6W9_DROMO/76-171	B4L6W9.1 PF04800.10;ETC_C1_NDUFA4;	81.2	1.1e-43
TRINITY_DN15851_c0_g1	A0A0L0CR14_LUCCU/263-433	A0A0L0CR14.1 PF00587.23;tRNA-synt_2b;	56.8	7e-06
TRINITY_DN15852_c0_g1	Q7PNJ2_ANOGA/13-83	Q7PNJ2.4 PF11976.6;Rad60-SLD;	95.8	1.6e-32
TRINITY_DN15854_c1_g1	G1TAJ3_RABIT/163-331	G1TAJ3.1 PF02866.16;Ldh_1_C;	93.5	1.8e-88
TRINITY_DN15862_c0_g1	C3ZMD9_BRAFL/19-64	C3ZMD9.1 PF05051.11;COX17;	84.8	1.2e-17
TRINITY_DN15864_c0_g4	E2A301_CAMFO/20-109	E2A301.1 PF05699.12;Dimer_Tnp_hAT;	53.4	3e-12
TRINITY_DN15867_c0_g1	A0A0L0BNY2_LUCCU/466-756	A0A0L0BNY2.1 PF04960.13;Glutaminase;	94.5	8.2e-55
TRINITY_DN15870_c0_g1	B4G3L4_DROPE/104-497	B4G3L4.1 PF01433.18;Peptidase_M1;	62.5	6e-58
TRINITY_DN15873_c0_g1	Q295G7_DROPS/56-171	Q295G7.2 PF03099.17;BPL_LplA_LipB;	82.8	1.3e-52
TRINITY_DN15874_c1_g3	B4KSK1_DROMO/10-82	B4KSK1.1 PF00173.26;Cyt-b5;	79.5	2.6e-28
TRINITY_DN15878_c1_g1	B4KAJ5_DROMO/34-515	B4KAJ5.1 PF00201.16;UDPGT;	43.1	1.2e-19
TRINITY_DN15878_c1_g2	W5JSS8_ANODA/14-176	W5JSS8.1 PF17144.2;Ribosomal_L5e;	90.2	1.3e-79
TRINITY_DN15883_c0_g1	A0A0L0BUP5_LUCCU/26-220	A0A0L0BUP5.1 PF00227.24;Proteasome;	83.6	2.6e-87
TRINITY_DN15884_c0_g2	B4G9J0_DROPE/367-797	B4G9J0.1 PF03600.14;CitMHS;	97.3	1.3e-32
TRINITY_DN15891_c0_g1	B4MP88_DROWI/47-81	B4MP88.1 PF06747.11;CHCH;	91.2	1.1e-10
TRINITY_DN15892_c0_g3	T1J729_STRMM/164-295	T1J729.1 PF00134.21;Cyclin_N;	93.9	8.4e-10
TRINITY_DN15892_c0_g4	W5JTY5_ANODA/486-616	W5JTY5.1 PF00134.21;Cyclin_N;	91.5	1.3e-14
TRINITY_DN15894_c1_g2	U389_DROME/12-121	Q9VW12.1 PF06388.9;DUF1075;	67.9	8.5e-14
TRINITY_DN15895_c0_g1	A0A0L0BVU5_LUCCU/318-366	A0A0L0BVU5.1 PF01607.22;CBM_14;	61.2	2e-12
TRINITY_DN15898_c0_g2	A0A0J7JYG5_LASNI/51-189	A0A0J7JYG5.1 PF14223.4;Retrotran_gag_2;	46.8	5.1e-23
TRINITY_DN15898_c0_g3	H3H956_PHYRM/332-479	H3H956.1 PF07727.12;RVT_2;	57.5	1.2e-20
TRINITY_DN15898_c0_g5	A0A088A7T2_APIME/1-99	A0A088A7T2.1 PF00125.22;Histone;	93.9	6.6e-30
TRINITY_DN15901_c0_g1	NDUAA_DROME/85-342	P91929.2 PF01712.17;dNK;	81.4	3.4e-123
TRINITY_DN15904_c0_g1	A0A0L0BMJ8_LUCCU/33-87	A0A0L0BMJ8.1 PF09360.8;zf-CDGSH;	83.6	1.7e-21
TRINITY_DN15905_c0_g2	A0A0L0CFZ7_LUCCU/20-261	A0A0L0CFZ7.1 PF00365.18;PFK;	94	1.9e-22
TRINITY_DN15905_c0_g3	Q28ZD4_DROPS/19-326	Q28ZD4.2 PF00365.18;PFK;	89.8	1.3e-39
TRINITY_DN15908_c0_g1	A0A0L0BSM2_LUCCU/13-248	A0A0L0BSM2.1 PF01259.16;SAICAR_synt;	89	3e-122
TRINITY_DN15909_c0_g1	A0A0L0BX13_LUCCU/59-199	A0A0L0BX13.1 PF08598.9;Sds3;	50.9	1.1e-21
TRINITY_DN15917_c0_g1	B3MBW7_DROAN/3-42	B3MBW7.1 PF01779.15;Ribosomal_L29e;	95	1.2e-13
TRINITY_DN15919_c0_g1	G3R288_GORGO/157-314	G3R288.1 PF02800.18;Gp_dh_C;	94.9	2.1e-79
TRINITY_DN15919_c0_g3	F7EMI9_CALJA/4-105	F7EMI9.1 PF00044.22;Gp_dh_N;	98.6	1.6e-33
TRINITY_DN15921_c0_g1	B4M967_DROVI/6-111	B4M967.1 PF12998.5;ING;	88.8	3.2e-43
TRINITY_DN15922_c0_g2	A0A0L0BVX8_LUCCU/82-136	A0A0L0BVX8.1 PF01607.22;CBM_14;	67.3	5.9e-15
TRINITY_DN15925_c0_g5	A0A0L0BXW1_LUCCU/9-97	A0A0L0BXW1.1 PF07347.10;CI-B14_5a;	75.3	9e-32
TRINITY_DN15926_c0_g2	A0A0L0BYW0_LUCCU/146-237	A0A0L0BYW0.1 PF15062.4;ARL6IP6;	46.7	5.7e-21
TRINITY_DN15926_c0_g4	A0A0G2KJK8_DANRE/115-268	A0A0G2KJK8.1 PF13358.4;DDE_3;	46.5	1.3e-09
TRINITY_DN15927_c0_g2	PUR2_DROME/1154-1336	P00967.2 PF00551.17;Formyl_trans_N;	77.5	1.1e-76
TRINITY_DN15931_c0_g1	B4JZ83_DROGR/47-246	B4JZ83.1 PF00106.23;adh_short;	67.2	5.9e-71
TRINITY_DN15938_c0_g1	B4M7I4_DROVI/1-76	B4M7I4.1 PF02297.15;COX6B;	79.7	2.2e-30
TRINITY_DN15938_c0_g2	A0A0L0C2Q1_LUCCU/36-102	A0A0L0C2Q1.1 PF01423.20;LSM;	83.3	3.1e-26
TRINITY_DN15939_c0_g1	B4M4I0_DROVI/31-576	B4M4I0.1 PF00135.26;COesterase;	46.1	4.4e-40
TRINITY_DN15941_c0_g2	A0A0L0BPE6_LUCCU/12-81	A0A0L0BPE6.1 PF07776.13;zf-AD;	87.1	2.9e-29
TRINITY_DN15944_c0_g1	B5DYC8_DROPS/50-137	B5DYC8.2 PF00708.16;Acylphosphatase;	69	7.8e-30
TRINITY_DN15945_c0_g1	D6WYA0_TRICA/21-125	D6WYA0.1 PF07686.15;V-set;	57.1	1.9e-24
TRINITY_DN15948_c0_g1	B4K672_DROMO/1-172	B4K672.1 PF04062.12;P21-Arc;	84.9	4.1e-83
TRINITY_DN15956_c0_g1	A0A0L0CR37_LUCCU/53-109	A0A0L0CR37.1 PF01683.16;EB;	93	2e-25
TRINITY_DN15957_c2_g1	B4JF72_DROGR/4-57	B4JF72.1 PF12032.6;CLIP;	66.7	1.5e-16
TRINITY_DN15959_c0_g1	T1GGZ6_MEGSC/18-49	T1GGZ6.1 PF03604.11;DNA_RNApol_7kD;	100	5.6e-13
TRINITY_DN15963_c0_g1	B4LUA4_DROVI/63-244	B4LUA4.2 PF02630.12;SCO1-SenC;	90.7	1.9e-93
TRINITY_DN15964_c0_g1	A0A0Q9X200_DROWI/33-88	A0A0Q9X200.1 PF01826.15;TIL;	73.2	1e-21
TRINITY_DN15964_c0_g2	B4L3T6_DROMO/33-88	B4L3T6.1 PF01826.15;TIL;	77.8	7e-17
TRINITY_DN15966_c0_g2	A0A0L0CJ64_LUCCU/36-142	A0A0L0CJ64.1 PF00581.18;Rhodanese;	58.9	1.9e-28
TRINITY_DN15969_c2_g1	X1XQQ3_ACYPI/1-202	X1XQQ3.1 PF00078.25;RVT_1;	40.2	4.7e-12
TRINITY_DN15974_c0_g2	N6V938_DROPS/75-141	N6V938.2 PF01147.15;Crust_neurohorm;	86.2	6.1e-08
TRINITY_DN15980_c0_g1	A0A0L0C9I0_LUCCU/32-305	A0A0L0C9I0.1 PF05219.10;DREV;	66.1	8.9e-107
TRINITY_DN15988_c0_g2	Q29F42_DROPS/175-594	Q29F42.3 PF16214.3;AC_N;	86.5	1.9e-79
TRINITY_DN15990_c0_g1	B3MEB1_DROAN/70-138	B3MEB1.1 PF08583.8;Cmc1;	73.9	4.9e-25
TRINITY_DN15991_c0_g1	B4QF98_DROSI/8-94	B4QF98.1 PF03083.14;MtN3_slv;	76.7	1.7e-31
TRINITY_DN15994_c0_g1	B4IYE2_DROGR/13-258	B4IYE2.1 PF04139.11;Rad9;	52.7	8.3e-71
TRINITY_DN15998_c0_g2	A0A0L0CB82_LUCCU/85-153	A0A0L0CB82.1 PF01287.18;eIF-5a;	89.9	2.1e-28
TRINITY_DN16000_c0_g1	A0A0L0CD52_LUCCU/11-118	A0A0L0CD52.1 PF00635.24;Motile_Sperm;	64.5	3.8e-32
TRINITY_DN16001_c0_g1	K1S5C0_CRAGI/84-129	K1S5C0.1 PF00050.19;Kazal_1;	50	7.8e-06
TRINITY_DN16002_c0_g1	A0A0L0C027_LUCCU/45-245	A0A0L0C027.1 PF03587.12;EMG1;	82	3e-94
TRINITY_DN16004_c0_g1	Q545P0_MOUSE/3-298	Q545P0.1 PF00287.16;Na_K-ATPase;	100	8.6e-176
TRINITY_DN16005_c0_g1	A0A0L0C5X8_LUCCU/61-196	A0A0L0C5X8.1 PF00472.18;RF-1;	80.9	7.1e-54
TRINITY_DN16007_c0_g1	A0A0L0CJK8_LUCCU/76-234	A0A0L0CJK8.1 PF16027.3;DUF4786;	41.9	3.5e-24
TRINITY_DN16009_c0_g1	C3Y303_BRAFL/3-186	C3Y303.1 PF00147.16;Fibrinogen_C;	55.9	3e-12
TRINITY_DN16011_c0_g1	A0A0Q9X6A6_DROMO/8-324	A0A0Q9X6A6.1 PF00389.28;2-Hacid_dh;	59.3	9e-46
TRINITY_DN16011_c0_g2	A0A0L0CG62_LUCCU/56-372	A0A0L0CG62.1 PF00389.28;2-Hacid_dh;	53.7	5.9e-14
TRINITY_DN16021_c0_g1	A0A0L0BY54_LUCCU/53-347	A0A0L0BY54.1 PF00128.22;Alpha-amylase;	77.9	1.7e-39
TRINITY_DN16024_c0_g1	B3M2S4_DROAN/3-608	B3M2S4.1 PF00012.18;HSP70;	91.2	5.7e-57
TRINITY_DN16026_c0_g1	Q16VB3_AEDAE/37-78	Q16VB3.1 PF00444.16;Ribosomal_L36;	83.3	1.5e-13
TRINITY_DN16030_c0_g1	H2KUP2_CLOSI/54-101	H2KUP2.1 PF14602.4;Hexapep_2;	72.5	1.3e-10
TRINITY_DN16030_c0_g2	B4LRY8_DROVI/34-145	B4LRY8.1 PF12796.5;Ank_2;	79.1	1.4e-23
TRINITY_DN16031_c0_g1	B4LIW0_DROVI/9-226	B4LIW0.1 PF00743.17;FMO-like;	70.2	2.4e-28
TRINITY_DN16031_c1_g1	A0A0L0CFL8_LUCCU/2-109	A0A0L0CFL8.1 PF13358.4;DDE_3;	52.3	3.3e-21
TRINITY_DN16036_c0_g1	B4GV41_DROPE/4-187	B4GV41.1 PF00025.19;Arf;	94	8.4e-96
TRINITY_DN16039_c1_g1	T1HBV7_RHOPR/1-147	T1HBV7.1 PF00078.25;RVT_1;	53.7	2e-06
TRINITY_DN16039_c2_g2	Q297E7_DROPS/513-648	Q297E7.2 PF00005.25;ABC_tran;	96.1	3.8e-19
TRINITY_DN16045_c0_g1	A0A0L0C7D6_LUCCU/1-409	A0A0L0C7D6.1 PF01770.16;Folate_carrier;	70.2	9.2e-26
TRINITY_DN16045_c0_g2	A0A0L0C7D6_LUCCU/1-409	A0A0L0C7D6.1 PF01770.16;Folate_carrier;	68.8	3e-30
TRINITY_DN16046_c1_g1	B4L2L5_DROMO/191-273	B4L2L5.2 PF16158.3;N_BRCA1_IG;	68.7	4.6e-29
TRINITY_DN16047_c0_g1	B4KXY1_DROMO/14-118	B4KXY1.1 PF05916.9;Sld5;	80.8	2.6e-43
TRINITY_DN16048_c0_g1	A0A0L0BR68_LUCCU/116-204	A0A0L0BR68.1 PF07841.11;DM4_12;	67.4	1.2e-30
TRINITY_DN16056_c3_g1	A0A0L0C2J9_LUCCU/46-491	A0A0L0C2J9.1 PF03051.13;Peptidase_C1_2;	82.3	2.5e-227
TRINITY_DN16060_c0_g3	F6ZWG7_CALJA/366-548	F6ZWG7.1 PF12925.5;APP_E2;	99.4	3.2e-91
TRINITY_DN16061_c0_g1	A0A0Q9WN47_DROVI/477-765	A0A0Q9WN47.1 PF02958.18;EcKinase;	47.1	4.7e-13
TRINITY_DN16062_c0_g1	B4JHA9_DROGR/307-385	B4JHA9.1 PF02257.13;RFX_DNA_binding;	89.7	4.8e-14
TRINITY_DN16063_c0_g1	A7US44_ANOGA/8-214	A7US44.1 PF00147.16;Fibrinogen_C;	49.7	1.7e-34
TRINITY_DN16066_c1_g2	X1XQQ3_ACYPI/1-202	X1XQQ3.1 PF00078.25;RVT_1;	43.1	3.1e-10
TRINITY_DN16070_c0_g1	A0A0L0CPP0_LUCCU/74-159	A0A0L0CPP0.1 PF10545.7;MADF_DNA_bdg;	79.1	1.3e-33
TRINITY_DN16072_c0_g1	A0A0L0BMF2_LUCCU/7-226	A0A0L0BMF2.1 PF01182.18;Glucosamine_iso;	58	1.7e-67
TRINITY_DN16073_c0_g1	B3M925_DROAN/3-139	B3M925.1 PF10169.7;Laps;	58.4	4.3e-34
TRINITY_DN16076_c0_g1	B4MQ01_DROWI/33-206	B4MQ01.1 PF06905.11;FAIM1;	75.7	3.3e-76
TRINITY_DN16077_c0_g7	A0A0Q9WEA9_DROVI/3382-3420	A0A0Q9WEA9.1 PF00057.16;Ldl_recept_a;	84.6	3.6e-16
TRINITY_DN16078_c0_g1	B4JBZ6_DROGR/2-89	B4JBZ6.1 PF02961.12;BAF;	92	1.2e-43
TRINITY_DN16081_c0_g2	A0A0L0BVL5_LUCCU/413-525	A0A0L0BVL5.1 PF01030.22;Recep_L_domain;	45.8	1.1e-07
TRINITY_DN16083_c0_g1	B4GLE8_DROPE/1-273	B4GLE8.1 PF00201.16;UDPGT;	58.5	8.4e-20
TRINITY_DN16083_c0_g2	A0A0L0C1Q3_LUCCU/54-498	A0A0L0C1Q3.1 PF00201.16;UDPGT;	55.9	1.1e-39
TRINITY_DN16084_c0_g1	G1M1K7_AILME/535-899	G1M1K7.1 PF00503.18;G-alpha;	98.9	3.2e-199
TRINITY_DN16085_c0_g1	B4HFZ6_DROSE/52-101	B4HFZ6.1 PF02751.12;TFIIA_gamma_C;	94	1e-19
TRINITY_DN16087_c0_g1	R0FZ65_9BRAS/178-278	R0FZ65.1 PF02689.12;Herpes_Helicase;	47.7	5.9e-13
TRINITY_DN16093_c0_g1	A0A0L0BXP1_LUCCU/100-277	A0A0L0BXP1.1 PF10229.7;MMADHC;	74.7	1.8e-74
TRINITY_DN16096_c0_g2	B4GVE2_DROPE/36-301	B4GVE2.1 PF07690.14;MFS_1;	77.4	4.3e-23
TRINITY_DN16097_c0_g1	B3LF22_DROGR/107-391	B3LF22.1 PF00361.18;Proton_antipo_M;	84.9	2.5e-127
TRINITY_DN16098_c0_g1	B3LXG2_DROAN/88-200	B3LXG2.1 PF01245.18;Ribosomal_L19;	71.7	5.5e-47
TRINITY_DN16099_c0_g1	E2CA37_HARSA/1-95	E2CA37.1 PF13358.4;DDE_3;	82.5	3.4e-24
TRINITY_DN16099_c2_g1	E2CA37_HARSA/1-95	E2CA37.1 PF13358.4;DDE_3;	82.1	1.1e-41
TRINITY_DN16100_c0_g3	B4L178_DROMO/159-277	B4L178.1 PF03947.16;Ribosomal_L2_C;	91.5	2.3e-57
TRINITY_DN16101_c0_g1	A0A0L0BL60_LUCCU/3-80	A0A0L0BL60.1 PF05680.10;ATP-synt_E;	89.7	1.8e-29
TRINITY_DN16102_c0_g3	A0A0L0CMV5_LUCCU/7-111	A0A0L0CMV5.1 PF16012.3;DUF4780;	55.2	5.3e-11
TRINITY_DN16106_c1_g1	A0A0J7KB01_LASNI/812-947	A0A0J7KB01.1 PF00075.22;RNase_H;	44.7	2e-06
TRINITY_DN16107_c4_g1	K7K0L5_NASVI/75-163	K7K0L5.1 PF14529.4;Exo_endo_phos_2;	58.2	2.3e-10
TRINITY_DN16107_c4_g2	B4L642_DROMO/7-167	B4L642.2 PF00071.20;Ras;	82.6	3.8e-73
TRINITY_DN16108_c0_g1	Q9W471_DROME/64-116	Q9W471.1 PF00379.21;Chitin_bind_4;	84.9	5.9e-20
TRINITY_DN16112_c0_g3	B3M0Y2_DROAN/58-184	B3M0Y2.2 PF00061.21;Lipocalin;	84.7	7.3e-27
TRINITY_DN16114_c0_g1	G6D4V0_DANPL/200-373	G6D4V0.1 PF02769.20;AIRS_C;	93.7	1.1e-89
TRINITY_DN16115_c0_g1	B4J4Q1_DROGR/1-67	B4J4Q1.1 PF00631.20;G-gamma;	82.1	3.9e-24
TRINITY_DN16117_c0_g1	B4LFR6_DROVI/124-189	B4LFR6.1 PF12352.6;V-SNARE_C;	80	2.6e-21
TRINITY_DN16117_c0_g2	Q9VRN3_DROME/37-116	Q9VRN3.1 PF09340.8;NuA4;	100	1.1e-35
TRINITY_DN16120_c0_g1	B4J7Y0_DROGR/32-623	B4J7Y0.1 PF06419.9;COG6;	80.1	1.1e-271
TRINITY_DN16122_c0_g2	B4G761_DROPE/97-176	B4G761.1 PF00347.21;Ribosomal_L6;	97.5	1.2e-35
TRINITY_DN16124_c1_g1	A0A0P9AMX6_DROAN/493-746	A0A0P9AMX6.1 PF00078.25;RVT_1;	49.7	3.9e-24
TRINITY_DN16126_c0_g1	B4LGS8_DROVI/63-161	B4LGS8.1 PF00011.19;HSP20;	66	7.2e-32
TRINITY_DN16127_c0_g1	B3MLG2_DROAN/71-123	B3MLG2.1 PF00379.21;Chitin_bind_4;	81.2	1.2e-14
TRINITY_DN16129_c0_g1	B4NLD5_DROWI/24-294	B4NLD5.1 PF01008.15;IF-2B;	87.1	1.6e-128
TRINITY_DN16130_c0_g4	G3RCC0_GORGO/1-436	G3RCC0.1 PF00996.16;GDI;	95.5	1.2e-17
TRINITY_DN16130_c0_g6	G3RCC0_GORGO/1-436	G3RCC0.1 PF00996.16;GDI;	100	2.4e-33
TRINITY_DN16132_c0_g1	B4LMA7_DROVI/64-160	B4LMA7.2 PF05826.10;Phospholip_A2_2;	71.1	8.3e-39
TRINITY_DN16133_c1_g1	A0A0J7JTM3_LASNI/5-143	A0A0J7JTM3.1 PF00078.25;RVT_1;	63.6	5.5e-13
TRINITY_DN16137_c0_g2	Q7QKB9_ANOGA/15-109	Q7QKB9.5 PF05669.10;Med31;	91.6	7.8e-31
TRINITY_DN16143_c0_g1	B4R5N6_DROSI/58-84	B4R5N6.1 PF12171.6;zf-C2H2_jaz;	96.3	3e-07
TRINITY_DN16145_c0_g1	A0A0L0CI57_LUCCU/4-235	A0A0L0CI57.1 PF09753.7;Use1;	51.7	2.9e-50
TRINITY_DN16149_c0_g1	A0A0L0BUW7_LUCCU/19-84	A0A0L0BUW7.1 PF09247.9;TBP-binding;	83	2.9e-17
TRINITY_DN1614_c0_g1	G3RRH4_GORGO/4-305	G3RRH4.1 PF00146.19;NADHdh;	94.5	1e-21
TRINITY_DN1614_c0_g2	G3RRH4_GORGO/4-305	G3RRH4.1 PF00146.19;NADHdh;	87.5	5e-66
TRINITY_DN16155_c1_g3	B4JNS6_DROGR/272-340	B4JNS6.1 PF01485.19;IBR;	97.1	2.3e-38
TRINITY_DN16159_c0_g1	A0A0L0CMH5_LUCCU/129-212	A0A0L0CMH5.1 PF00352.19;TBP;	91.7	2.2e-37
TRINITY_DN16160_c0_g1	B4MZB2_DROWI/7-118	B4MZB2.1 PF06374.9;NDUF_C2;	72.3	6.5e-45
TRINITY_DN16161_c2_g1	X1WQ09_ACYPI/49-294	X1WQ09.1 PF00078.25;RVT_1;	50.6	1.4e-16
TRINITY_DN16162_c0_g5	B4LFM4_DROVI/28-124	B4LFM4.2 PF00047.23;ig;	86.4	8.2e-14
TRINITY_DN16163_c0_g1	H0V528_CAVPO/4-103	H0V528.1 PF00153.25;Mito_carr;	100	1.8e-48
TRINITY_DN16164_c0_g1	A0A0L0C7Z9_LUCCU/15-265	A0A0L0C7Z9.1 PF04938.10;SIP1;	47.5	9e-61
TRINITY_DN16169_c0_g4	A0A0J7MW54_LASNI/1-131	A0A0J7MW54.1 PF00078.25;RVT_1;	57.6	2.1e-10
TRINITY_DN16173_c0_g1	A0A0L0BMD3_LUCCU/136-275	A0A0L0BMD3.1 PF00293.26;NUDIX;	73.7	2e-54
TRINITY_DN16177_c0_g1	A0A0Q9WIL2_DROVI/271-732	A0A0Q9WIL2.1 PF00083.22;Sugar_tr;	95.7	3.5e-216
TRINITY_DN16179_c2_g1	A0A088AMQ2_APIME/68-403	A0A088AMQ2.1 PF00001.19;7tm_1;	56.8	3.5e-19
TRINITY_DN16180_c0_g2	A0A0K0EGX0_STRER/46-207	A0A0K0EGX0.1 PF13358.4;DDE_3;	50	3.6e-07
TRINITY_DN16182_c0_g1	B3M8W0_DROAN/164-249	B3M8W0.1 PF13837.4;Myb_DNA-bind_4;	30.3	1.3e-06
TRINITY_DN16183_c0_g1	A1BWX6_DROPS/32-99	A1BWX6.1 PF00379.21;Chitin_bind_4;	62.1	8.3e-18
TRINITY_DN16187_c0_g1	B4N6F4_DROWI/11-86	B4N6F4.1 PF02939.14;UcrQ;	84.2	4.7e-30
TRINITY_DN16189_c0_g1	B0X3G9_CULQU/13-124	B0X3G9.1 PF00651.29;BTB;	35.9	3.5e-10
TRINITY_DN16190_c0_g5	B4NA06_DROWI/7-251	B4NA06.1 PF01564.15;Spermine_synth;	78.9	1.2e-96
TRINITY_DN16194_c0_g1	W5JMM4_ANODA/11-172	W5JMM4.1 PF00071.20;Ras;	92.6	1.8e-78
TRINITY_DN16196_c0_g1	Q9W471_DROME/64-116	Q9W471.1 PF00379.21;Chitin_bind_4;	86.7	1.3e-07
TRINITY_DN16198_c0_g1	A0A0L0CPK9_LUCCU/3-176	A0A0L0CPK9.1 PF00025.19;Arf;	89.7	2.9e-86
TRINITY_DN16205_c2_g1	A0A0Q9XH70_DROMO/36-295	A0A0Q9XH70.1 PF08450.10;SGL;	73.7	1.2e-06
TRINITY_DN16205_c2_g3	A0A0L0CKN0_LUCCU/62-324	A0A0L0CKN0.1 PF08450.10;SGL;	57.9	1.5e-72
TRINITY_DN16206_c0_g1	B3MFA2_DROAN/31-249	B3MFA2.1 PF00089.24;Trypsin;	67	4.9e-80
TRINITY_DN16208_c0_g1	B5E0V0_DROPS/40-81	B5E0V0.1 PF00468.15;Ribosomal_L34;	92.9	1.4e-15
TRINITY_DN16213_c0_g1	B4NEI0_DROWI/98-184	B4NEI0.1 PF05046.12;Img2;	82.8	4.1e-36
TRINITY_DN16215_c2_g1	A0A0L0C3F4_LUCCU/69-151	A0A0L0C3F4.1 PF16064.3;DUF4806;	46.3	1e-14
TRINITY_DN16215_c2_g3	B0W406_CULQU/69-154	B0W406.1 PF10534.7;CRIC_ras_sig;	65.5	7.9e-25
TRINITY_DN16215_c2_g4	E2AGW9_CAMFO/298-416	E2AGW9.1 PF13960.4;DUF4218;	50.5	1.1e-16
TRINITY_DN16215_c2_g6	X1X3P9_ACYPI/64-221	X1X3P9.1 PF06869.10;DUF1258;	36.8	1e-11
TRINITY_DN16218_c0_g1	B5DQH7_DROPS/55-108	B5DQH7.2 PF01607.22;CBM_14;	68.5	3.7e-15
TRINITY_DN16220_c0_g1	B4JZG5_DROGR/19-113	B4JZG5.1 PF01248.24;Ribosomal_L7Ae;	91.3	5e-15
TRINITY_DN16220_c0_g2	B4JZG5_DROGR/19-113	B4JZG5.1 PF01248.24;Ribosomal_L7Ae;	94.7	4.4e-44
TRINITY_DN16225_c0_g1	A0A0L0CAP5_LUCCU/607-845	A0A0L0CAP5.1 PF02114.14;Phosducin;	78.9	6.3e-83
TRINITY_DN16228_c1_g1	B4NIF0_DROWI/61-238	B4NIF0.1 PF09347.8;DUF1989;	80	2.6e-29
TRINITY_DN16229_c1_g2	B4KMC1_DROMO/24-326	B4KMC1.2 PF00923.17;TAL_FSA;	76.6	1.3e-109
TRINITY_DN16229_c1_g3	A0A0L0CKD5_LUCCU/17-87	A0A0L0CKD5.1 PF15430.4;SVWC;	63.8	7.3e-25
TRINITY_DN16231_c0_g1	Q29JD1_DROPS/8-159	Q29JD1.3 PF11176.6;Tma16;	85.4	7.5e-67
TRINITY_DN16232_c0_g1	I3J9G0_ORENI/5-89	I3J9G0.1 PF10545.7;MADF_DNA_bdg;	42.4	1.7e-09
TRINITY_DN16233_c0_g3	F7DMW1_MACMU/1-281	F7DMW1.1 PF00817.18;IMS;	51.2	2.8e-20
TRINITY_DN16238_c0_g1	A0A0L0CE73_LUCCU/12-69	A0A0L0CE73.1 PF00010.24;HLH;	98.3	2.6e-22
TRINITY_DN16239_c0_g5	E2BA08_HARSA/1-78	E2BA08.1 PF13358.4;DDE_3;	62.5	7.5e-06
TRINITY_DN16240_c0_g1	U4TY67_DENPD/1998-2083	U4TY67.1 PF00203.19;Ribosomal_S19;	94.2	1.9e-38
TRINITY_DN16241_c0_g1	B4LQP7_DROVI/67-176	B4LQP7.2 PF00007.20;Cys_knot;	80.9	3.4e-52
TRINITY_DN16248_c1_g1	A0A0L0CUB8_LUCCU/26-108	A0A0L0CUB8.1 PF12895.5;ANAPC3;	87.7	5.1e-37
TRINITY_DN16255_c0_g1	A0A0L0CK09_LUCCU/13-118	A0A0L0CK09.1 PF03650.11;MPC;	78.4	5.5e-41
TRINITY_DN16256_c0_g1	B4JL30_DROGR/12-94	B4JL30.1 PF09429.8;Wbp11;	98.8	7.6e-35
TRINITY_DN16258_c0_g1	A0A0L0BTV3_LUCCU/22-217	A0A0L0BTV3.1 PF01997.14;Translin;	86.7	4.6e-89
TRINITY_DN16259_c2_g2	B4K1V7_DROGR/293-317	B4K1V7.1 PF13912.4;zf-C2H2_6;	95.8	7e-06
TRINITY_DN16262_c0_g1	Q17PV4_AEDAE/325-561	Q17PV4.1 PF00089.24;Trypsin;	97.3	5e-37
TRINITY_DN16265_c0_g1	A0A0L0CDU4_LUCCU/24-220	A0A0L0CDU4.1 PF02115.15;Rho_GDI;	87.8	8.3e-94
TRINITY_DN16269_c0_g2	A0A0L0CCK2_LUCCU/49-333	A0A0L0CCK2.1 PF02958.18;EcKinase;	56.5	7.3e-64
TRINITY_DN16273_c3_g2	A0A0L0C8B7_LUCCU/31-123	A0A0L0C8B7.1 PF12796.5;Ank_2;	78	2.7e-11
TRINITY_DN16279_c0_g1	B4NEH3_DROWI/13-119	B4NEH3.1 PF03226.12;Yippee-Mis18;	87.7	1.2e-47
TRINITY_DN1627_c0_g1	S10AB_RAT/5-47	Q6B345.1 PF01023.17;S_100;	93	7.1e-14
TRINITY_DN16280_c0_g1	K7J0Z1_NASVI/53-356	K7J0Z1.1 PF00128.22;Alpha-amylase;	76.6	2.1e-30
TRINITY_DN16281_c0_g1	E9HEH0_DAPPU/125-181	E9HEH0.1 PF00013.27;KH_1;	91.2	6.7e-22
TRINITY_DN16281_c0_g2	E9G6T4_DAPPU/57-252	E9G6T4.1 PF00804.23;Syntaxin;	33.3	3.1e-29
TRINITY_DN16282_c1_g1	F4WEZ0_ACREC/3-80	F4WEZ0.1 PF13358.4;DDE_3;	51.1	1.1e-06
TRINITY_DN16282_c1_g2	Q9VE43_DROME/33-89	Q9VE43.5 PF01607.22;CBM_14;	86	1.3e-26
TRINITY_DN16283_c0_g1	B3MSX5_DROAN/9-95	B3MSX5.1 PF02970.14;TBCA;	70.9	3.3e-23
TRINITY_DN16287_c0_g1	B4J657_DROGR/55-386	B4J657.1 PF02628.13;COX15-CtaA;	73.2	2.1e-137
TRINITY_DN16288_c0_g1	A0A0L0BNX9_LUCCU/94-254	A0A0L0BNX9.1 PF15306.4;LIN37;	81.3	2e-27
TRINITY_DN16293_c0_g1	D7ELI7_TRICA/756-1022	D7ELI7.1 PF00078.25;RVT_1;	50	1.6e-11
TRINITY_DN16293_c0_g2	T1GMA5_MEGSC/72-142	T1GMA5.1 PF03719.13;Ribosomal_S5_C;	77.1	2.1e-26
TRINITY_DN16296_c0_g1	B4MNY6_DROWI/57-227	B4MNY6.1 PF14640.4;TMEM223;	82.5	1.2e-81
TRINITY_DN16296_c0_g2	A0A0L0CBS0_LUCCU/3-52	A0A0L0CBS0.1 PF04135.10;Nop10p;	92	1.8e-18
TRINITY_DN16299_c0_g1	A0A0L0C2Z0_LUCCU/285-441	A0A0L0C2Z0.1 PF02099.15;Josephin;	80.9	8.8e-73
TRINITY_DN162_c0_g1	Q545M7_MOUSE/41-108	Q545M7.1 PF13499.4;EF-hand_7;	97	2.9e-27
TRINITY_DN16301_c0_g1	Q29IB1_DROPS/24-126	Q29IB1.2 PF01521.18;Fe-S_biosyn;	88.3	3.5e-45
TRINITY_DN16304_c0_g1	A0A0L0BQE2_LUCCU/104-477	A0A0L0BQE2.1 PF00443.27;UCH;	76.7	3.1e-162
TRINITY_DN16305_c0_g1	B4JVS1_DROGR/18-76	B4JVS1.1 PF05347.13;Complex1_LYR;	75	3.2e-07
TRINITY_DN16305_c0_g2	B4H5A5_DROPE/18-76	B4H5A5.1 PF05347.13;Complex1_LYR;	76.3	2.4e-17
TRINITY_DN16308_c0_g1	W4WLR7_ATTCE/52-184	W4WLR7.1 PF00380.17;Ribosomal_S9;	94.1	6.2e-09
TRINITY_DN16309_c0_g1	A0A0L0CPG5_LUCCU/427-552	A0A0L0CPG5.1 PF04153.16;NOT2_3_5;	78.6	2.9e-52
TRINITY_DN16313_c1_g2	B4JJA5_DROGR/542-665	B4JJA5.1 PF14529.4;Exo_endo_phos_2;	64.3	2e-28
TRINITY_DN16314_c0_g2	A0A0L0BKI5_LUCCU/121-218	A0A0L0BKI5.1 PF03103.15;DUF243;	56.1	8.4e-08
TRINITY_DN16317_c0_g2	B3LV89_DROAN/5-494	B3LV89.2 PF02995.15;DUF229;	43	2.3e-16
TRINITY_DN16318_c0_g1	Q7Q142_ANOGA/289-341	Q7Q142.4 PF00010.24;HLH;	90.3	5.2e-07
TRINITY_DN16319_c1_g1	B4H867_DROPE/92-135	B4H867.1 PF13639.4;zf-RING_2;	90.9	1.1e-17
TRINITY_DN16322_c0_g1	A0A0L0CCC8_LUCCU/15-123	A0A0L0CCC8.1 PF00169.27;PH;	81.7	1.2e-44
TRINITY_DN16323_c0_g1	J9LZF8_ACYPI/137-227	J9LZF8.2 PF05699.12;Dimer_Tnp_hAT;	37.2	6.6e-06
TRINITY_DN16326_c0_g1	A0A0L0BZI3_LUCCU/1-110	A0A0L0BZI3.1 PF08661.9;Rep_fac-A_3;	55.5	1.7e-28
TRINITY_DN16328_c0_g1	A0A0L0CJC2_LUCCU/42-89	A0A0L0CJC2.1 PF00379.21;Chitin_bind_4;	89.6	8.8e-16
TRINITY_DN16329_c1_g1	J9JJR5_ACYPI/830-1081	J9JJR5.1 PF00078.25;RVT_1;	35.9	7.1e-14
TRINITY_DN16331_c0_g1	A0A0L0C7G2_LUCCU/21-155	A0A0L0C7G2.1 PF00179.24;UQ_con;	92.6	3.4e-71
TRINITY_DN16335_c0_g1	A0A0L0CIN5_LUCCU/110-248	A0A0L0CIN5.1 PF00675.18;Peptidase_M16;	94.7	6e-34
TRINITY_DN16337_c3_g1	B4MCA1_DROVI/17-91	B4MCA1.2 PF07776.13;zf-AD;	85.7	4.2e-29
TRINITY_DN16339_c1_g1	W4Y975_STRPU/13-252	W4Y975.1 PF13561.4;adh_short_C2;	71.7	1.9e-41
TRINITY_DN16339_c1_g2	B3RXK7_TRIAD/7-243	B3RXK7.1 PF13561.4;adh_short_C2;	62.6	5e-39
TRINITY_DN16339_c1_g3	A0A084VXY0_ANOSI/12-250	A0A084VXY0.1 PF13561.4;adh_short_C2;	59.2	9.4e-17
TRINITY_DN16342_c0_g1	J9JZE9_ACYPI/168-326	J9JZE9.2 PF13359.4;DDE_Tnp_4;	58.3	1.3e-15
TRINITY_DN16343_c0_g1	B4JL10_DROGR/38-100	B4JL10.1 PF05676.11;NDUF_B7;	85.7	1.7e-25
TRINITY_DN16344_c0_g1	B4LGW8_DROVI/135-239	B4LGW8.1 PF06859.10;Bin3;	67.6	4.3e-40
TRINITY_DN16346_c0_g3	B4IZ64_DROGR/3186-3524	B4IZ64.1 PF12777.5;MT;	97.1	1.3e-46
TRINITY_DN16353_c0_g1	A0A0A2E3G2_9PORP/311-429	A0A0A2E3G2.1 PF02689.12;Herpes_Helicase;	64.6	2.7e-10
TRINITY_DN16353_c0_g2	A0A0A2E3G2_9PORP/311-429	A0A0A2E3G2.1 PF02689.12;Herpes_Helicase;	64.6	4.9e-10
TRINITY_DN16356_c0_g1	B4I1N3_DROSE/1-126	B4I1N3.1 PF00235.17;Profilin;	96	1.4e-64
TRINITY_DN16356_c1_g2	A0A0R3P2F0_DROPS/193-356	A0A0R3P2F0.1 PF13359.4;DDE_Tnp_4;	56.1	7.5e-49
TRINITY_DN16357_c1_g1	A0A0L0BVX0_LUCCU/1-158	A0A0L0BVX0.1 PF15952.3;ESM4;	63.5	2e-47
TRINITY_DN16358_c0_g1	B4G9W6_DROPE/34-510	B4G9W6.1 PF00067.20;p450;	60.2	1.2e-78
TRINITY_DN16358_c0_g2	B4LJS5_DROVI/33-508	B4LJS5.1 PF00067.20;p450;	61.6	1.9e-20
TRINITY_DN16358_c0_g3	B4KTL3_DROMO/34-509	B4KTL3.2 PF00067.20;p450;	62	2.5e-17
TRINITY_DN16359_c0_g1	B4N0T9_DROWI/20-241	B4N0T9.1 PF10277.7;Frag1;	72.9	4.2e-93
TRINITY_DN16359_c0_g2	A0A0L0CB69_LUCCU/23-208	A0A0L0CB69.1 PF04757.12;Pex2_Pex12;	73.3	4.8e-72
TRINITY_DN16363_c0_g2	B4MUB7_DROWI/28-169	B4MUB7.1 PF00810.16;ER_lumen_recept;	87.3	1.1e-65
TRINITY_DN16368_c0_g1	B4N9R2_DROWI/38-507	B4N9R2.1 PF00067.20;p450;	61.2	2.2e-29
TRINITY_DN16372_c0_g2	A0A0L0C917_LUCCU/85-356	A0A0L0C917.1 PF03781.14;FGE-sulfatase;	75	4.3e-124
TRINITY_DN16374_c0_g2	A0A0L0BZX8_LUCCU/2839-2924	A0A0L0BZX8.1 PF16064.3;DUF4806;	44.7	9.2e-13
TRINITY_DN16375_c2_g2	A0A0L0BWC3_LUCCU/4-85	A0A0L0BWC3.1 PF10163.7;EnY2;	92.7	5.8e-35
TRINITY_DN16377_c0_g2	Q28G36_XENTR/77-139	Q28G36.1 PF00013.27;KH_1;	97.6	2.1e-13
TRINITY_DN16377_c0_g3	A0A0L0BWI0_LUCCU/108-169	A0A0L0BWI0.1 PF00013.27;KH_1;	90.3	1.3e-23
TRINITY_DN1637_c0_g1	M4ABW6_XIPMA/87-155	M4ABW6.1 PF00071.20;Ras;	95.8	1.5e-16
TRINITY_DN16384_c0_g2	A0A0J7N465_LASNI/985-1145	A0A0J7N465.1 PF05380.11;Peptidase_A17;	48.2	1.6e-15
TRINITY_DN16384_c1_g1	X1X051_ACYPI/178-315	X1X051.1 PF00665.24;rve;	79.4	2.9e-08
TRINITY_DN16385_c2_g1	A0A0J7KBQ7_LASNI/144-274	A0A0J7KBQ7.1 PF13358.4;DDE_3;	64.3	2.2e-41
TRINITY_DN16386_c0_g4	A0A0Q9WKD8_DROVI/21-125	A0A0Q9WKD8.1 PF03165.14;MH1;	97.3	3.1e-34
TRINITY_DN16390_c0_g1	W5MX79_LEPOC/140-448	W5MX79.1 PF00038.19;Filament;	81.9	1.8e-132
TRINITY_DN16391_c0_g1	B4LLS4_DROVI/32-430	B4LLS4.1 PF00501.26;AMP-binding;	51	2.9e-83
TRINITY_DN16391_c0_g2	B3MCK4_DROAN/34-431	B3MCK4.1 PF00501.26;AMP-binding;	55.1	4e-19
TRINITY_DN16393_c1_g1	E2ASB4_CAMFO/34-100	E2ASB4.1 PF13565.4;HTH_32;	66.7	7.7e-12
TRINITY_DN16395_c2_g1	A0A0L0CHT2_LUCCU/16-181	A0A0L0CHT2.1 PF01928.19;CYTH;	65.1	1.7e-53
TRINITY_DN16398_c1_g2	B4KDE9_DROMO/26-88	B4KDE9.1 PF00226.29;DnaJ;	81	2.6e-21
TRINITY_DN16398_c1_g3	B4INI6_DROSE/55-155	B4INI6.1 PF13649.4;Methyltransf_25;	85.9	2.1e-45
TRINITY_DN16400_c0_g1	A0A0N8P046_DROAN/7-131	A0A0N8P046.1 PF00754.23;F5_F8_type_C;	54.8	6.1e-31
TRINITY_DN16402_c0_g1	T1J6J7_STRMM/195-383	T1J6J7.1 PF00270.27;DEAD;	69.5	3.9e-15
TRINITY_DN16407_c1_g1	A0A0L0C8H2_LUCCU/31-228	A0A0L0C8H2.1 PF06652.10;Methuselah_N;	63	3.5e-16
TRINITY_DN16408_c0_g1	A0A0L0C6V8_LUCCU/28-107	A0A0L0C6V8.1 PF07019.10;Rab5ip;	92.5	1.2e-34
TRINITY_DN16410_c0_g1	B4LJK3_DROVI/262-300	B4LJK3.1 PF00400.30;WD40;	87.2	1.3e-14
TRINITY_DN16416_c0_g1	W5QC41_SHEEP/76-431	W5QC41.1 PF00224.19;PK;	97.2	1.9e-192
TRINITY_DN16417_c0_g1	H2WQC8_CAEJA/48-181	H2WQC8.2 PF13358.4;DDE_3;	42.5	1.5e-13
TRINITY_DN16418_c1_g1	B4JQI7_DROGR/27-79	B4JQI7.1 PF00014.21;Kunitz_BPTI;	77.1	1.6e-16
TRINITY_DN16419_c0_g1	B4LUU8_DROVI/2-232	B4LUU8.1 PF06105.10;Aph-1;	72.6	7.3e-74
TRINITY_DN16419_c0_g2	A0A0L0CG22_LUCCU/51-100	A0A0L0CG22.1 PF03540.11;TFIID_30kDa;	92	5.1e-18
TRINITY_DN16422_c0_g1	A0A0L0BP32_LUCCU/7-167	A0A0L0BP32.1 PF05404.10;TRAP-delta;	75.8	1.5e-64
TRINITY_DN16424_c2_g1	B0W4T5_CULQU/29-459	B0W4T5.1 PF07690.14;MFS_1;	67.1	7.5e-166
TRINITY_DN16427_c0_g1	B4JR36_DROGR/23-78	B4JR36.1 PF00050.19;Kazal_1;	64.8	6.6e-15
TRINITY_DN16434_c0_g1	B3LV11_DROAN/1-175	B3LV11.1 PF03657.11;UPF0113;	94.9	2.1e-96
TRINITY_DN16436_c0_g1	A0A0L0BLF8_LUCCU/971-1417	A0A0L0BLF8.1 PF00067.20;p450;	44.3	5.8e-108
TRINITY_DN16437_c0_g5	B5E133_DROPS/8-73	B5E133.1 PF01423.20;LSM;	98.4	1.3e-27
TRINITY_DN16438_c0_g1	A0A0L0C436_LUCCU/12-250	A0A0L0C436.1 PF13561.4;adh_short_C2;	66.1	7.1e-56
TRINITY_DN16438_c0_g2	T1GBB9_MEGSC/278-516	T1GBB9.1 PF13561.4;adh_short_C2;	61.1	9.4e-16
TRINITY_DN1643_c0_g1	G5AMT7_HETGA/415-547	G5AMT7.1 PF00005.25;ABC_tran;	100	2e-30
TRINITY_DN16442_c3_g2	I3KY69_ORENI/162-314	I3KY69.1 PF13358.4;DDE_3;	44.8	2.6e-06
TRINITY_DN16444_c3_g2	X1XQQ3_ACYPI/1-202	X1XQQ3.1 PF00078.25;RVT_1;	45	2.1e-07
TRINITY_DN16445_c0_g1	A0A0L0CN85_LUCCU/61-266	A0A0L0CN85.1 PF00106.23;adh_short;	81.6	6.3e-92
TRINITY_DN16446_c0_g1	A0A0L0BLY5_LUCCU/312-419	A0A0L0BLY5.1 PF16482.3;Staufen_C;	88.9	2.9e-46
TRINITY_DN16447_c0_g1	A0A0L0BXH3_LUCCU/1-188	A0A0L0BXH3.1 PF04148.11;Erv26;	73	8.1e-69
TRINITY_DN16447_c0_g4	B4L6E3_DROMO/89-154	B4L6E3.2 PF05180.10;zf-DNL;	82.8	9.2e-24
TRINITY_DN16449_c0_g1	B4KQ34_DROMO/7-194	B4KQ34.1 PF06679.10;DUF1180;	55.2	8.4e-22
TRINITY_DN16451_c0_g1	A0A0L0CCD8_LUCCU/25-122	A0A0L0CCD8.1 PF01922.15;SRP19;	81.6	8.7e-40
TRINITY_DN16453_c2_g1	R0I378_9BRAS/419-532	R0I378.1 PF02689.12;Herpes_Helicase;	48.6	6.8e-18
TRINITY_DN16454_c0_g1	A0A0L0CNY3_LUCCU/66-376	A0A0L0CNY3.1 PF00026.21;Asp;	71.8	2.2e-59
TRINITY_DN16458_c0_g2	F1PPH7_CANLF/212-345	F1PPH7.2 PF00004.27;AAA;	97.8	5.9e-70
TRINITY_DN16460_c0_g4	A0A0P8Y4W8_DROAN/83-162	A0A0P8Y4W8.1 PF01359.16;Transposase_1;	67.9	5.4e-13
TRINITY_DN16461_c0_g4	E2BRS3_HARSA/71-131	E2BRS3.1 PF01498.16;HTH_Tnp_Tc3_2;	70.9	1.6e-16
TRINITY_DN16461_c0_g7	E2AUZ9_CAMFO/3-124	E2AUZ9.1 PF01710.14;HTH_Tnp_IS630;	40.8	3.7e-07
TRINITY_DN16466_c0_g3	A0A088AMQ2_APIME/68-403	A0A088AMQ2.1 PF00001.19;7tm_1;	42.3	3e-13
TRINITY_DN16467_c0_g2	A0A0L0BPN5_LUCCU/35-438	A0A0L0BPN5.1 PF00909.19;Ammonium_transp;	94.1	8.6e-48
TRINITY_DN16468_c0_g1	A0A0L0C3J0_LUCCU/241-485	A0A0L0C3J0.1 PF00002.22;7tm_2;	84.6	2.7e-66
TRINITY_DN16475_c2_g1	Q29AL6_DROPS/403-481	Q29AL6.3 PF02257.13;RFX_DNA_binding;	96.9	2.2e-30
TRINITY_DN16476_c4_g1	R4G4D7_RHOPR/18-80	R4G4D7.1 PF02953.13;zf-Tim10_DDP;	84.8	4.9e-16
TRINITY_DN16479_c0_g1	A0A0L0BX95_LUCCU/36-86	A0A0L0BX95.1 PF00014.21;Kunitz_BPTI;	74.5	2e-15
TRINITY_DN16488_c0_g1	A0A0L0CKT9_LUCCU/26-408	A0A0L0CKT9.1 PF07690.14;MFS_1;	58	1.1e-50
TRINITY_DN16491_c0_g1	B4K9Y0_DROMO/42-258	B4K9Y0.1 PF02931.21;Neur_chan_LBD;	99.5	2.9e-125
TRINITY_DN16492_c0_g1	A0A0L0CBN3_LUCCU/129-258	A0A0L0CBN3.1 PF13733.4;Glyco_transf_7N;	75.8	5.5e-55
TRINITY_DN16493_c0_g1	A0A0L0BQE0_LUCCU/58-110	A0A0L0BQE0.1 PF01084.18;Ribosomal_S18;	92.5	5.6e-21
TRINITY_DN16497_c2_g4	B4Q6Y6_DROSI/27-155	B4Q6Y6.1 PF00782.18;DSPc;	93	9.4e-63
TRINITY_DN16498_c0_g1	A0A096QE22_MAIZE/258-391	A0A096QE22.1 PF00004.27;AAA;	94.8	7.9e-66
TRINITY_DN16499_c0_g1	A0A0L0CGW7_LUCCU/51-454	A0A0L0CGW7.1 PF00225.21;Kinesin;	87.9	5.2e-124
TRINITY_DN16500_c0_g2	B3LZD8_DROAN/28-61	B3LZD8.1 PF00272.17;Cecropin;	90.9	7.8e-08
TRINITY_DN16503_c0_g1	B4JJM4_DROGR/1-144	B4JJM4.1 PF01125.15;G10;	97.2	2e-81
TRINITY_DN16504_c0_g1	R4G823_RHOPR/1-66	R4G823.1 PF01246.18;Ribosomal_L24e;	89.4	3e-29
TRINITY_DN16505_c0_g1	A0A0L0BTV8_LUCCU/46-227	A0A0L0BTV8.1 PF01105.22;EMP24_GP25L;	89	6.4e-90
TRINITY_DN16506_c1_g1	A0A0L0CH25_LUCCU/318-490	A0A0L0CH25.1 PF00211.18;Guanylate_cyc;	95.4	1.7e-28
TRINITY_DN16507_c0_g1	W5JVI0_ANODA/60-189	W5JVI0.1 PF00043.23;GST_C;	70.5	1.2e-47
TRINITY_DN16508_c0_g2	T1GZD4_MEGSC/303-397	T1GZD4.1 PF12755.5;Vac14_Fab1_bd;	83.9	2.1e-21
TRINITY_DN16508_c0_g4	T1GZD4_MEGSC/147-215	T1GZD4.1 PF03810.17;IBN_N;	88.9	4.4e-10
TRINITY_DN16510_c1_g2	B4LV05_DROVI/205-284	B4LV05.1 PF13927.4;Ig_3;	96	7e-20
TRINITY_DN16511_c0_g1	B4GNE8_DROPE/36-257	B4GNE8.1 PF00089.24;Trypsin;	42.9	1.2e-35
TRINITY_DN16512_c0_g2	A0A0Q9XGI3_DROMO/538-803	A0A0Q9XGI3.1 PF00069.23;Pkinase;	89.5	2.1e-137
TRINITY_DN16512_c0_g4	Q9VR61_DROME/199-457	Q9VR61.1 PF00069.23;Pkinase;	94.4	2.9e-19
TRINITY_DN16512_c0_g5	Q9VR61_DROME/199-457	Q9VR61.1 PF00069.23;Pkinase;	93.4	1.4e-34
TRINITY_DN16513_c0_g1	A0A0L0BM21_LUCCU/236-721	A0A0L0BM21.1 PF01401.16;Peptidase_M2;	86.2	1.5e-83
TRINITY_DN16515_c0_g2	A0A0R3NVV4_DROPS/132-256	A0A0R3NVV4.1 PF13359.4;DDE_Tnp_4;	56.5	4.9e-14
TRINITY_DN16517_c4_g1	B4NIA8_DROWI/855-1019	B4NIA8.1 PF01582.18;TIR;	44.4	6.2e-08
TRINITY_DN16519_c0_g2	A0A0L0C8G3_LUCCU/1-760	A0A0L0C8G3.1 PF04615.11;Utp14;	58.5	1.2e-66
TRINITY_DN16522_c0_g1	C4WRW9_ACYPI/35-134	C4WRW9.1 PF10447.7;EXOSC1;	46	2.1e-15
TRINITY_DN16522_c0_g2	A0A0L0C958_LUCCU/16-54	A0A0L0C958.1 PF14382.4;ECR1_N;	83.3	3.7e-10
TRINITY_DN16524_c1_g1	B4GSP6_DROPE/21-135	B4GSP6.1 PF05175.12;MTS;	69.1	1.2e-36
TRINITY_DN16525_c0_g1	A0A0R3NYX9_DROPS/118-224	A0A0R3NYX9.1 PF00059.19;Lectin_C;	39.6	2.7e-15
TRINITY_DN16526_c0_g1	B4ME32_DROVI/75-145	B4ME32.1 PF00076.20;RRM_1;	88.7	9.3e-30
TRINITY_DN16527_c0_g1	B4J1E2_DROGR/7-168	B4J1E2.1 PF00071.20;Ras;	93.2	3.9e-81
TRINITY_DN16531_c1_g2	J9JUK1_ACYPI/24-182	J9JUK1.1 PF00071.20;Ras;	93.7	2.8e-87
TRINITY_DN16537_c0_g1	B3MKJ3_DROAN/15-168	B3MKJ3.2 PF04707.12;PRELI;	90.3	5.5e-77
TRINITY_DN16539_c0_g1	B4J8A5_DROGR/6-308	B4J8A5.1 PF15009.4;TMEM173;	46.2	1.3e-67
TRINITY_DN16541_c0_g1	X1WWQ9_ACYPI/157-322	X1WWQ9.1 PF13359.4;DDE_Tnp_4;	64.1	2.9e-34
TRINITY_DN16541_c0_g3	A0A0Q9WF42_DROVI/125-211	A0A0Q9WF42.1 PF00013.27;KH_1;	98.9	4.6e-43
TRINITY_DN16542_c0_g1	B4KXU9_DROMO/2-71	B4KXU9.1 PF01423.20;LSM;	94.3	2.4e-30
TRINITY_DN16542_c0_g2	A0A0L0BRZ9_LUCCU/173-381	A0A0L0BRZ9.1 PF04042.14;DNA_pol_E_B;	58.1	2.1e-72
TRINITY_DN16544_c1_g1	W5J8M2_ANODA/16-123	W5J8M2.1 PF02466.17;Tim17;	60.7	3.5e-33
TRINITY_DN16547_c0_g2	X1XEA7_ACYPI/622-762	X1XEA7.1 PF00665.24;rve;	61.5	5.3e-31
TRINITY_DN16547_c0_g4	A0A0J7N2J1_LASNI/242-382	A0A0J7N2J1.1 PF00665.24;rve;	60.8	3.1e-09
TRINITY_DN16550_c0_g1	A0A0L0CPJ9_LUCCU/679-1175	A0A0L0CPJ9.1 PF00955.19;HCO3_cotransp;	85.7	3.4e-17
TRINITY_DN16551_c0_g1	POLN_CRPVC/1252-1761	Q9IJX4.1 PF00680.18;RdRP_1;	48.8	1.7e-125
TRINITY_DN16552_c0_g1	A0A0L0CET0_LUCCU/66-239	A0A0L0CET0.1 PF10602.7;RPN7;	91.4	2.5e-85
TRINITY_DN16555_c0_g1	L9LE99_TUPCH/40-207	L9LE99.1 PF00270.27;DEAD;	93.5	5.8e-82
TRINITY_DN16559_c1_g1	B3MA27_DROAN/34-89	B3MA27.2 PF00379.21;Chitin_bind_4;	69.6	4.9e-14
TRINITY_DN16562_c0_g2	A0A0L0CMH3_LUCCU/11-97	A0A0L0CMH3.1 PF13837.4;Myb_DNA-bind_4;	52.4	8.6e-19
TRINITY_DN16564_c0_g1	B3MZ83_DROAN/551-595	B3MZ83.2 PF07645.13;EGF_CA;	71.1	2.9e-13
TRINITY_DN16566_c0_g3	B4I042_DROSE/258-299	B4I042.1 PF13639.4;zf-RING_2;	95.2	1.7e-18
TRINITY_DN16568_c0_g1	A0A0L0BML9_LUCCU/3-200	A0A0L0BML9.1 PF11705.6;RNA_pol_3_Rpc31;	68	6.1e-41
TRINITY_DN16568_c0_g2	B4QNU5_DROSI/35-86	B4QNU5.1 PF16020.3;Deltameth_res;	75	2.2e-15
TRINITY_DN16574_c0_g1	A0A0L0CQ09_LUCCU/1-241	A0A0L0CQ09.1 PF00590.18;TP_methylase;	89.6	3.5e-124
TRINITY_DN16574_c0_g2	A0A0L0C0W8_LUCCU/206-319	A0A0L0C0W8.1 PF13012.4;MitMem_reg;	86	2.2e-49
TRINITY_DN16575_c0_g1	A0A0L0BW29_LUCCU/102-181	A0A0L0BW29.1 PF05002.13;SGS;	87.5	6.1e-32
TRINITY_DN16576_c0_g1	A0A0L0CC46_LUCCU/640-808	A0A0L0CC46.1 PF04893.15;Yip1;	92.3	9e-85
TRINITY_DN16577_c0_g1	A0A0L0BR88_LUCCU/7-248	A0A0L0BR88.1 PF01370.19;Epimerase;	76.5	2e-108
TRINITY_DN16580_c0_g6	B4NGQ6_DROWI/7-115	B4NGQ6.1 PF12796.5;Ank_2;	89.1	4.1e-21
TRINITY_DN16581_c0_g1	B4IF57_DROSE/70-225	B4IF57.1 PF00160.19;Pro_isomerase;	89.1	7.9e-77
TRINITY_DN16583_c0_g1	A0A0J7MT17_LASNI/140-219	A0A0J7MT17.1 PF01359.16;Transposase_1;	76.7	1.8e-11
TRINITY_DN16583_c0_g2	E2B599_HARSA/1-63	E2B599.1 PF13358.4;DDE_3;	61.5	3.3e-13
TRINITY_DN16584_c1_g1	A0A015JYP1_9GLOM/195-349	A0A015JYP1.1 PF13359.4;DDE_Tnp_4;	46.3	2.3e-20
TRINITY_DN16584_c1_g2	X1WRU9_ACYPI/26-99	X1WRU9.1 PF01359.16;Transposase_1;	68.1	4.2e-10
TRINITY_DN16584_c1_g3	A0A0J7JXI1_LASNI/5-83	A0A0J7JXI1.1 PF01359.16;Transposase_1;	61	2.9e-18
TRINITY_DN16585_c0_g1	B4JPE7_DROGR/109-443	B4JPE7.1 PF00503.18;G-alpha;	86	1e-165
TRINITY_DN16586_c2_g3	J9LAZ6_ACYPI/267-353	J9LAZ6.2 PF13358.4;DDE_3;	48.4	1.6e-10
TRINITY_DN16586_c3_g1	B5DWP2_DROPS/81-221	B5DWP2.2 PF06003.10;SMN;	74.5	3.4e-52
TRINITY_DN16588_c2_g1	B4JPM9_DROGR/45-305	B4JPM9.1 PF01040.16;UbiA;	75.9	1.4e-43
TRINITY_DN16592_c0_g1	A0A0L0CDE0_LUCCU/23-147	A0A0L0CDE0.1 PF04669.11;Polysacc_synt_4;	76.8	5e-52
TRINITY_DN16596_c0_g2	A0A0B4KHS7_DROME/599-675	A0A0B4KHS7.1 PF00017.22;SH2;	58.9	4.2e-13
TRINITY_DN16597_c0_g1	A0A0L0CNQ4_LUCCU/32-99	A0A0L0CNQ4.1 PF15430.4;SVWC;	67.6	6.4e-24
TRINITY_DN16599_c0_g2	B4JXD7_DROGR/15-85	B4JXD7.1 PF00076.20;RRM_1;	97.2	3.3e-33
TRINITY_DN16602_c0_g1	A0A0C4BF04_WHEAT/1-57	A0A0C4BF04.1 PF00420.22;Oxidored_q2;	79.5	1.3e-08
TRINITY_DN16602_c0_g2	A0A0C4BF04_WHEAT/1-57	A0A0C4BF04.1 PF00420.22;Oxidored_q2;	87.5	5.3e-07
TRINITY_DN16604_c2_g1	A0A0P8YL39_DROAN/493-565	A0A0P8YL39.1 PF00078.25;RVT_1;	70.4	1.8e-14
TRINITY_DN16605_c0_g1	A0A0L0CAS8_LUCCU/12-194	A0A0L0CAS8.1 PF00227.24;Proteasome;	90.1	2.5e-80
TRINITY_DN16608_c0_g1	A0A0Q9XI11_DROMO/40-139	A0A0Q9XI11.1 PF07679.14;I-set;	89	4e-46
TRINITY_DN16608_c0_g2	A0A0J7MT32_LASNI/1-228	A0A0J7MT32.1 PF00078.25;RVT_1;	53.2	7.9e-61
TRINITY_DN16610_c0_g1	B4MKE0_DROWI/21-142	B4MKE0.2 PF00062.18;Lys;	80.3	2.5e-59
TRINITY_DN16618_c0_g1	A0A0L0C2C5_LUCCU/108-177	A0A0L0C2C5.1 PF00076.20;RRM_1;	97.1	6.1e-31
TRINITY_DN16620_c0_g1	A0A087ZPP2_APIME/3-51	A0A087ZPP2.1 PF04714.11;BCL_N;	91.8	8.7e-18
TRINITY_DN16621_c0_g1	B4GPM1_DROPE/18-130	B4GPM1.1 PF01395.20;PBP_GOBP;	54.2	1.3e-25
TRINITY_DN16621_c0_g2	A0A0L0CGK0_LUCCU/16-129	A0A0L0CGK0.1 PF01395.20;PBP_GOBP;	53.8	1.5e-24
TRINITY_DN16621_c0_g3	B4GPM1_DROPE/18-130	B4GPM1.1 PF01395.20;PBP_GOBP;	61.8	2.7e-19
TRINITY_DN16621_c0_g4	B4GPM1_DROPE/18-130	B4GPM1.1 PF01395.20;PBP_GOBP;	55	3.1e-11
TRINITY_DN16621_c0_g5	A0A0L0CGK0_LUCCU/16-129	A0A0L0CGK0.1 PF01395.20;PBP_GOBP;	49.4	1.6e-20
TRINITY_DN16622_c0_g1	B4LBT3_DROVI/89-276	B4LBT3.2 PF13489.4;Methyltransf_23;	76.6	2.8e-82
TRINITY_DN16625_c0_g1	A0A0L0BNA7_LUCCU/13-118	A0A0L0BNA7.1 PF01920.18;Prefoldin_2;	95.3	4.9e-48
TRINITY_DN16625_c0_g2	B4M0L3_DROVI/28-82	B4M0L3.1 PF01667.15;Ribosomal_S27e;	100	1e-25
TRINITY_DN16625_c0_g3	J9JZS1_ACYPI/40-237	J9JZS1.1 PF00804.23;Syntaxin;	86.4	2.8e-86
TRINITY_DN16626_c1_g5	B4MK85_DROWI/282-337	B4MK85.2 PF05739.17;SNARE;	97.7	7.6e-16
TRINITY_DN16627_c1_g2	A0A0J7JWZ5_LASNI/79-221	A0A0J7JWZ5.1 PF14529.4;Exo_endo_phos_2;	56.6	7.6e-10
TRINITY_DN16631_c3_g3	A0A0J7KB73_LASNI/54-133	A0A0J7KB73.1 PF01359.16;Transposase_1;	61.5	3.2e-06
TRINITY_DN16634_c0_g1	Q28ZJ6_DROPS/37-136	Q28ZJ6.1 PF15868.3;MBF2;	38.6	3.4e-06
TRINITY_DN16635_c0_g1	A0A0L0C7I1_LUCCU/99-270	A0A0L0C7I1.1 PF00881.22;Nitroreductase;	76	3.6e-71
TRINITY_DN16636_c0_g3	D4A771_RAT/5-104	D4A771.1 PF01247.16;Ribosomal_L35Ae;	99	5.5e-52
TRINITY_DN16638_c0_g1	A0A0L0BUL6_LUCCU/15-362	A0A0L0BUL6.1 PF01070.16;FMN_dh;	74.5	1.2e-151
TRINITY_DN16640_c0_g1	A0A0L0C8X0_LUCCU/46-185	A0A0L0C8X0.1 PF10262.7;Rdx;	87.1	1.6e-69
TRINITY_DN16642_c0_g2	Q2M0V4_DROPS/6-287	Q2M0V4.1 PF14938.4;SNAP;	89.7	7.7e-118
TRINITY_DN16644_c0_g1	A0A0L0BL08_LUCCU/137-335	A0A0L0BL08.1 PF03360.14;Glyco_transf_43;	80.9	6.9e-94
TRINITY_DN16646_c0_g1	A0A0L0CMT1_LUCCU/18-59	A0A0L0CMT1.1 PF02892.13;zf-BED;	64.3	5.9e-09
TRINITY_DN16648_c0_g3	A0A0L0BXB9_LUCCU/24-135	A0A0L0BXB9.1 PF11901.6;DUF3421;	78.9	9.9e-48
TRINITY_DN16650_c0_g1	A0A0L0C436_LUCCU/12-250	A0A0L0C436.1 PF13561.4;adh_short_C2;	64.4	7.6e-68
TRINITY_DN16650_c0_g2	A0A0L0C436_LUCCU/12-250	A0A0L0C436.1 PF13561.4;adh_short_C2;	70.3	1.4e-32
TRINITY_DN16650_c0_g3	A0A0L0C436_LUCCU/12-250	A0A0L0C436.1 PF13561.4;adh_short_C2;	71.9	5.6e-30
TRINITY_DN16652_c1_g1	A0A0R3NZU7_DROPS/60-354	A0A0R3NZU7.1 PF01048.18;PNP_UDP_1;	100	3.3e-11
TRINITY_DN16653_c0_g1	T1H5M1_MEGSC/22-190	T1H5M1.1 PF09783.7;Vac_ImportDeg;	81.7	1.2e-80
TRINITY_DN16653_c0_g4	A0A0J7K503_LASNI/495-594	A0A0J7K503.1 PF00078.25;RVT_1;	53.7	2.7e-07
TRINITY_DN16654_c0_g1	A0A0L0BQK7_LUCCU/21-121	A0A0L0BQK7.1 PF00049.16;Insulin;	41.7	1.5e-12
TRINITY_DN16655_c0_g1	B4N4E7_DROWI/4-118	B4N4E7.2 PF10280.7;Med11;	90.1	1.2e-46
TRINITY_DN16656_c1_g1	A0A0L0CIH4_LUCCU/39-448	A0A0L0CIH4.1 PF00474.15;SSF;	81.8	6.8e-68
TRINITY_DN16656_c1_g2	Q5R268_DROSE/41-450	Q5R268.1 PF00474.15;SSF;	77.6	2.8e-22
TRINITY_DN16661_c0_g2	B4KNL2_DROMO/45-165	B4KNL2.1 PF05267.10;DUF725;	46.3	9.8e-25
TRINITY_DN16663_c0_g1	A0A0L0CC75_LUCCU/309-421	A0A0L0CC75.1 PF00059.19;Lectin_C;	38.4	2.9e-16
TRINITY_DN16667_c0_g1	I1GF25_AMPQE/31-138	I1GF25.1 PF00651.29;BTB;	36.8	2.9e-10
TRINITY_DN16675_c1_g1	A0A0L0CG62_LUCCU/56-372	A0A0L0CG62.1 PF00389.28;2-Hacid_dh;	50	4.4e-08
TRINITY_DN16677_c0_g1	A0A0L0CE70_LUCCU/506-622	A0A0L0CE70.1 PF01395.20;PBP_GOBP;	69.2	6.4e-45
TRINITY_DN16684_c1_g2	A0A0J7N2B8_LASNI/952-1113	A0A0J7N2B8.1 PF05380.11;Peptidase_A17;	60.3	2.4e-09
TRINITY_DN16685_c0_g2	B3M4F3_DROAN/8-150	B3M4F3.1 PF01217.18;Clat_adaptor_s;	95.1	5.9e-71
TRINITY_DN16687_c0_g2	A0A0L0CQ73_LUCCU/330-570	A0A0L0CQ73.1 PF02434.14;Fringe;	56.9	1.7e-15
TRINITY_DN16689_c0_g1	A0A0L0BZV3_LUCCU/61-159	A0A0L0BZV3.1 PF00338.20;Ribosomal_S10;	85.9	7.7e-44
TRINITY_DN16691_c0_g1	C3YR21_BRAFL/101-203	C3YR21.1 PF07707.13;BACK;	33.7	1.2e-07
TRINITY_DN16692_c0_g1	A0A0L0BRB8_LUCCU/2-176	A0A0L0BRB8.1 PF00025.19;Arf;	89.7	9.5e-87
TRINITY_DN16700_c0_g1	Q22412_CAEEL/94-205	Q22412.2 PF16131.3;Torus;	57.1	3e-34
TRINITY_DN16701_c0_g1	B3MG15_DROAN/2-54	B3MG15.1 PF05365.10;UCR_UQCRX_QCR9;	83	3e-17
TRINITY_DN16701_c0_g2	F7EDX2_MONDO/56-149	F7EDX2.2 PF00861.20;Ribosomal_L18p;	46.7	4.2e-16
TRINITY_DN16703_c0_g1	A0A0L0C916_LUCCU/1006-1247	A0A0L0C916.1 PF00233.17;PDEase_I;	93.3	4.3e-25
TRINITY_DN16705_c0_g2	B4QJX7_DROSI/2-81	B4QJX7.1 PF00887.17;ACBP;	80	4.5e-30
TRINITY_DN16705_c0_g3	B4MME2_DROWI/1-80	B4MME2.2 PF00887.17;ACBP;	78.8	4.3e-30
TRINITY_DN16708_c5_g1	B4J027_DROGR/7-103	B4J027.1 PF00166.19;Cpn10;	78.4	2.4e-34
TRINITY_DN16709_c0_g1	G6D6G6_DANPL/141-388	G6D6G6.1 PF00089.24;Trypsin;	34	2.3e-28
TRINITY_DN16714_c0_g1	Q29LL6_DROPS/29-85	Q29LL6.1 PF00050.19;Kazal_1;	75.5	7.4e-18
TRINITY_DN16721_c0_g1	A0A0L0BQK7_LUCCU/21-121	A0A0L0BQK7.1 PF00049.16;Insulin;	37.6	1.3e-08
TRINITY_DN16728_c2_g2	B4JER9_DROGR/16-123	B4JER9.1 PF01655.16;Ribosomal_L32e;	96.3	9.5e-54
TRINITY_DN16728_c2_g5	B4GXG7_DROPE/87-176	B4GXG7.1 PF09793.7;AD;	74.4	1.4e-30
TRINITY_DN16730_c0_g1	B4HFP2_DROSE/3-150	B4HFP2.1 PF01451.19;LMWPc;	56.1	1.8e-43
TRINITY_DN16730_c0_g3	B0WL23_CULQU/7-153	B0WL23.1 PF01451.19;LMWPc;	70.4	1.4e-36
TRINITY_DN16731_c0_g1	A0A0L0BSG1_LUCCU/143-423	A0A0L0BSG1.1 PF00246.22;Peptidase_M14;	69.6	3.4e-17
TRINITY_DN16733_c1_g1	B4LT64_DROVI/12-196	B4LT64.2 PF13419.4;HAD_2;	69.9	1.3e-67
TRINITY_DN16734_c0_g1	A0A0L0CQP9_LUCCU/53-182	A0A0L0CQP9.1 PF15341.4;SLX9;	70.4	5.2e-41
TRINITY_DN16736_c0_g1	B4KSW1_DROMO/24-115	B4KSW1.1 PF15868.3;MBF2;	34.8	5.4e-08
TRINITY_DN16737_c0_g1	O44434_DROME/81-154	O44434.1 PF00013.27;KH_1;	81.1	4.8e-28
TRINITY_DN16737_c0_g2	A0A0L0CLX0_LUCCU/23-117	A0A0L0CLX0.1 PF00338.20;Ribosomal_S10;	96.8	2.6e-44
TRINITY_DN16740_c0_g2	B3M6A1_DROAN/8-89	B3M6A1.1 PF10545.7;MADF_DNA_bdg;	46.2	2.7e-12
TRINITY_DN16741_c0_g1	B4IAU7_DROSE/7-146	B4IAU7.1 PF03870.13;RNA_pol_Rpb8;	94.3	4.7e-73
TRINITY_DN16747_c0_g1	T1GC50_MEGSC/1-55	T1GC50.1 PF00400.30;WD40;	84.4	9.8e-16
TRINITY_DN16756_c1_g2	E2AS97_CAMFO/13-82	E2AS97.1 PF13011.4;LZ_Tnp_IS481;	61.4	2.3e-08
TRINITY_DN16757_c0_g1	A0A0L0C9J6_LUCCU/17-102	A0A0L0C9J6.1 PF10545.7;MADF_DNA_bdg;	48.8	2.7e-17
TRINITY_DN16759_c0_g1	B4IKU4_DROSE/169-298	B4IKU4.1 PF00622.26;SPRY;	92.3	3.7e-69
TRINITY_DN16761_c0_g3	A0A0L0CMD5_LUCCU/22-107	A0A0L0CMD5.1 PF07904.11;Eaf7;	75	9.9e-32
TRINITY_DN16766_c0_g1	B3MBE4_DROAN/133-247	B3MBE4.1 PF11901.6;DUF3421;	50	8.3e-14
TRINITY_DN16767_c0_g1	A0A0L0C940_LUCCU/33-271	A0A0L0C940.1 PF06585.9;JHBP;	74.6	2.9e-106
TRINITY_DN16769_c0_g1	A0A0L0C3C8_LUCCU/72-313	A0A0L0C3C8.1 PF08704.8;GCD14;	76.9	1.4e-106
TRINITY_DN16770_c0_g1	A0A084VEZ6_ANOSI/22-68	A0A084VEZ6.1 PF12554.6;MOZART1;	57.8	4.3e-06
TRINITY_DN16777_c1_g1	B4HS54_DROSE/15-130	B4HS54.1 PF01813.15;ATP-synt_D;	96.7	5e-40
TRINITY_DN16777_c1_g2	E2ATD7_CAMFO/1-193	E2ATD7.1 PF01813.15;ATP-synt_D;	97.6	2e-33
TRINITY_DN16779_c0_g1	A0A0L0C2J1_LUCCU/25-438	A0A0L0C2J1.1 PF03345.12;DDOST_48kD;	78.5	3e-143
TRINITY_DN16783_c0_g1	B4N641_DROWI/365-575	B4N641.1 PF07662.11;Nucleos_tra2_C;	81.5	6.4e-80
TRINITY_DN16784_c0_g1	W5NHJ2_LEPOC/22-154	W5NHJ2.1 PF00380.17;Ribosomal_S9;	98.5	4.2e-68
TRINITY_DN16784_c0_g11	Q7H115_RAT/6-261	Q7H115.1 PF00510.16;COX3;	90.2	2.6e-122
TRINITY_DN16784_c0_g12	T0NQQ8_9CETA/120-410	T0NQQ8.1 PF00113.20;Enolase_C;	96.9	1.3e-162
TRINITY_DN16784_c0_g2	Q7H115_RAT/6-261	Q7H115.1 PF00510.16;COX3;	92.6	2.3e-129
TRINITY_DN16784_c0_g3	L5LRC3_MYODS/155-445	L5LRC3.1 PF00113.20;Enolase_C;	92.4	2.6e-154
TRINITY_DN16784_c0_g6	Q7JCY9_MOUSE/14-223	Q7JCY9.1 PF00119.18;ATP-synt_A;	89.5	4.8e-90
TRINITY_DN16784_c0_g7	G7PJP0_MACFA/140-393	G7PJP0.1 PF00113.20;Enolase_C;	100	1.3e-31
TRINITY_DN16784_c0_g8	Q7JCY9_MOUSE/14-223	Q7JCY9.1 PF00119.18;ATP-synt_A;	93.3	3.8e-95
TRINITY_DN16785_c0_g2	B4KLZ7_DROMO/29-146	B4KLZ7.2 PF01981.14;PTH2;	66.1	4.2e-35
TRINITY_DN16787_c0_g1	B4KWV7_DROMO/39-85	B4KWV7.1 PF00379.21;Chitin_bind_4;	80.9	2e-13
TRINITY_DN16790_c0_g1	A0A0L0C009_LUCCU/224-299	A0A0L0C009.1 PF08652.9;RAI1;	66.2	5e-20
TRINITY_DN16791_c0_g1	Q296F1_DROPS/52-153	Q296F1.1 PF01247.16;Ribosomal_L35Ae;	90.2	8.4e-50
TRINITY_DN16795_c1_g4	A0A0P8Y4W8_DROAN/83-162	A0A0P8Y4W8.1 PF01359.16;Transposase_1;	84.6	7.7e-11
TRINITY_DN16797_c0_g1	A0A0L0CEH6_LUCCU/237-271	A0A0L0CEH6.1 PF02944.18;BESS;	74.3	1.6e-06
TRINITY_DN16798_c1_g2	A0A0L0CJP0_LUCCU/22-221	A0A0L0CJP0.1 PF09777.7;OSTMP1;	52.5	1.7e-60
TRINITY_DN16798_c1_g3	B4JMC3_DROGR/4-109	B4JMC3.1 PF01158.16;Ribosomal_L36e;	93.4	1.9e-48
TRINITY_DN16800_c0_g1	B4QP44_DROSI/37-109	B4QP44.1 PF02594.14;DUF167;	83.6	3.2e-27
TRINITY_DN16803_c2_g2	F6T993_ORNAN/155-214	F6T993.1 PF17002.3;DUF5089;	68.3	2.1e-14
TRINITY_DN16804_c0_g1	A0A0L0CFL8_LUCCU/2-109	A0A0L0CFL8.1 PF13358.4;DDE_3;	44.8	1.6e-17
TRINITY_DN16808_c0_g1	PMM_DROME/32-254	Q9VTZ6.1 PF03332.11;PMM;	81.2	7.3e-106
TRINITY_DN16809_c0_g1	A0A0L0CBW2_LUCCU/28-129	A0A0L0CBW2.1 PF13499.4;EF-hand_7;	92.2	4.9e-48
TRINITY_DN16812_c0_g3	B4QYS1_DROSI/1431-1526	B4QYS1.1 PF12796.5;Ank_2;	96.4	8.2e-07
TRINITY_DN16813_c2_g2	A0A0L0C3Q6_LUCCU/402-475	A0A0L0C3Q6.1 PF09011.8;HMG_box_2;	98.6	2.4e-35
TRINITY_DN16814_c0_g1	B4LEI9_DROVI/123-245	B4LEI9.1 PF01648.18;ACPS;	74	5e-47
TRINITY_DN16815_c0_g1	A0A0L0BVN1_LUCCU/88-229	A0A0L0BVN1.1 PF16565.3;MIT_C;	73.2	4.3e-42
TRINITY_DN16816_c1_g1	A0A0P9AMX6_DROAN/493-746	A0A0P9AMX6.1 PF00078.25;RVT_1;	53.9	4.6e-17
TRINITY_DN16818_c0_g1	B4JP10_DROGR/90-192	B4JP10.1 PF00237.17;Ribosomal_L22;	86.4	2.6e-45
TRINITY_DN16819_c0_g1	B3MDX1_DROAN/238-361	B3MDX1.2 PF01553.19;Acyltransferase;	91.1	2.3e-61
TRINITY_DN16820_c0_g2	A0A0P8XZT6_DROAN/166-255	A0A0P8XZT6.1 PF13499.4;EF-hand_7;	70	2e-28
TRINITY_DN16821_c0_g1	A0A0L0CBS1_LUCCU/69-474	A0A0L0CBS1.1 PF00474.15;SSF;	64.8	1.2e-128
TRINITY_DN16822_c1_g2	A0A0J7KBQ7_LASNI/68-139	A0A0J7KBQ7.1 PF01498.16;HTH_Tnp_Tc3_2;	75	8.2e-17
TRINITY_DN16823_c0_g1	B4IXG3_DROGR/173-250	B4IXG3.1 PF04969.14;CS;	71.8	1.3e-23
TRINITY_DN16824_c0_g1	B4HB90_DROPE/135-327	B4HB90.1 PF03798.14;TRAM_LAG1_CLN8;	89.1	8.9e-100
TRINITY_DN16826_c0_g1	T1H6A2_MEGSC/6-303	T1H6A2.1 PF00001.19;7tm_1;	62.9	4.3e-13
TRINITY_DN16827_c0_g1	B4J1I2_DROGR/4-150	B4J1I2.1 PF05255.9;UPF0220;	79.6	1.3e-62
TRINITY_DN16828_c0_g1	A0A0L0BNF5_LUCCU/257-365	A0A0L0BNF5.1 PF00307.29;CH;	92.7	5.5e-52
TRINITY_DN16832_c1_g4	B4HBZ0_DROPE/9-160	B4HBZ0.1 PF09782.7;NDUF_B6;	81.6	1.1e-68
TRINITY_DN16834_c0_g1	A0A0J7JV77_LASNI/5-108	A0A0J7JV77.1 PF05585.10;DUF1758;	29.7	6.4e-09
TRINITY_DN16835_c0_g3	A0A0L0CLZ1_LUCCU/1-199	A0A0L0CLZ1.1 PF05640.12;NKAIN;	88.2	4.1e-57
TRINITY_DN16836_c0_g1	A0A0L0CN68_LUCCU/27-247	A0A0L0CN68.1 PF00089.24;Trypsin;	56.3	3.3e-69
TRINITY_DN16839_c0_g1	A0A0L0C1G7_LUCCU/31-220	A0A0L0C1G7.1 PF00227.24;Proteasome;	77.9	6.9e-78
TRINITY_DN16840_c0_g1	B4NPF7_DROWI/72-320	B4NPF7.1 PF13532.4;2OG-FeII_Oxy_2;	56.6	3.8e-84
TRINITY_DN16845_c1_g1	A0A0L0BL84_LUCCU/95-319	A0A0L0BL84.1 PF03770.14;IPK;	55.2	2.8e-58
TRINITY_DN16846_c0_g1	B4LY42_DROVI/36-96	B4LY42.1 PF04736.10;Eclosion;	96.7	1.1e-28
TRINITY_DN16848_c0_g1	A0A0L0BY49_LUCCU/198-630	A0A0L0BY49.1 PF00501.26;AMP-binding;	70.5	9.3e-183
TRINITY_DN16853_c3_g4	B3RXK8_TRIAD/13-239	B3RXK8.1 PF13561.4;adh_short_C2;	80	4.3e-11
TRINITY_DN16855_c5_g1	B4LPC8_DROVI/25-111	B4LPC8.1 PF03392.11;OS-D;	87.5	6.6e-17
TRINITY_DN16856_c0_g1	T1IU29_STRMM/113-272	T1IU29.1 PF13359.4;DDE_Tnp_4;	45	2.7e-34
TRINITY_DN16856_c1_g1	E2BCG5_HARSA/3-146	E2BCG5.1 PF01280.18;Ribosomal_L19e;	91.7	3.9e-67
TRINITY_DN16857_c1_g1	A0A0J7KCM6_LASNI/480-592	A0A0J7KCM6.1 PF00665.24;rve;	58.4	4.9e-36
TRINITY_DN16857_c1_g2	A0A0L0C010_LUCCU/15-246	A0A0L0C010.1 PF01126.18;Heme_oxygenase;	69.4	9.6e-90
TRINITY_DN16858_c0_g1	B4J6M8_DROGR/30-242	B4J6M8.1 PF00147.16;Fibrinogen_C;	54.5	4.3e-29
TRINITY_DN16858_c0_g2	B4J6M8_DROGR/30-242	B4J6M8.1 PF00147.16;Fibrinogen_C;	56.2	2.3e-21
TRINITY_DN16858_c0_g5	B4N574_DROWI/19-229	B4N574.1 PF00147.16;Fibrinogen_C;	58.7	6.5e-20
TRINITY_DN16859_c1_g1	A0A0L0C9G6_LUCCU/33-504	A0A0L0C9G6.1 PF00067.20;p450;	67.2	3.8e-69
TRINITY_DN16861_c0_g2	TMEDA_DROMO/20-200	B4K4G5.1 PF01105.22;EMP24_GP25L;	94.7	1.2e-32
TRINITY_DN16861_c0_g4	B3MPT1_DROAN/10-44	B3MPT1.2 PF06842.10;DUF1242;	88.6	1.1e-09
TRINITY_DN16862_c2_g2	B0X1P9_CULQU/7-272	B0X1P9.1 PF03029.15;ATP_bind_1;	77.1	2.5e-116
TRINITY_DN16865_c0_g1	Q29I91_DROPS/31-96	Q29I91.1 PF00226.29;DnaJ;	83.3	5e-24
TRINITY_DN16866_c0_g1	D6WHD1_TRICA/116-317	D6WHD1.1 PF13621.4;Cupin_8;	56.7	6.2e-70
TRINITY_DN16867_c0_g4	A0A0Q9XI04_DROMO/868-960	A0A0Q9XI04.1 PF07679.14;I-set;	68.8	5.5e-31
TRINITY_DN16867_c0_g8	A8DYP0_DROME/1313-1403	A8DYP0.1 PF07679.14;I-set;	74.3	5e-24
TRINITY_DN16868_c0_g1	A0A0L0BRX6_LUCCU/118-212	A0A0L0BRX6.1 PF01835.17;A2M_N;	65.3	5.3e-30
TRINITY_DN16869_c0_g1	A0A0L0CJT8_LUCCU/31-89	A0A0L0CJT8.1 PF07716.13;bZIP_2;	88.1	2.2e-18
TRINITY_DN16871_c3_g2	B4MTU9_DROWI/11-92	B4MTU9.1 PF10200.7;Ndufs5;	75.3	9.7e-31
TRINITY_DN16877_c3_g1	X1WZX2_ACYPI/1085-1216	X1WZX2.1 PF00665.24;rve;	56.4	1.4e-18
TRINITY_DN16877_c4_g1	T1J8U3_STRMM/194-349	T1J8U3.1 PF13359.4;DDE_Tnp_4;	42.9	6.8e-33
TRINITY_DN16878_c0_g1	A0A0L0C1L0_LUCCU/6-201	A0A0L0C1L0.1 PF00834.17;Ribul_P_3_epim;	83.2	1.9e-94
TRINITY_DN16879_c1_g1	A0A0L0CS06_LUCCU/4-47	A0A0L0CS06.1 PF15054.4;DUF4535;	90.9	1.5e-15
TRINITY_DN16879_c1_g2	A0A0L0CRX8_LUCCU/39-152	A0A0L0CRX8.1 PF06417.10;DUF1077;	91.2	2.3e-53
TRINITY_DN16880_c0_g2	D7EII5_TRICA/59-135	D7EII5.1 PF10224.7;DUF2205;	94.5	7.8e-28
TRINITY_DN16885_c0_g1	A0A0L0CBH5_LUCCU/636-716	A0A0L0CBH5.1 PF00789.18;UBX;	62.7	7.4e-22
TRINITY_DN16887_c0_g1	A0A0L0CNZ8_LUCCU/206-411	A0A0L0CNZ8.1 PF01189.15;Methyltr_RsmB-F;	70.4	4.8e-81
TRINITY_DN16888_c0_g2	J9LPK9_ACYPI/630-713	J9LPK9.2 PF05699.12;Dimer_Tnp_hAT;	53.6	4.3e-06
TRINITY_DN16888_c0_g4	B4LE12_DROVI/34-301	B4LE12.1 PF13621.4;Cupin_8;	66.3	4.1e-111
TRINITY_DN16889_c0_g1	A0A0L0CLU5_LUCCU/31-116	A0A0L0CLU5.1 PF00595.22;PDZ;	93	1.1e-41
TRINITY_DN16895_c0_g3	B4NT62_DROSI/56-121	B4NT62.1 PF00013.27;KH_1;	95.7	2.9e-16
TRINITY_DN16895_c1_g1	A0A0L0CR56_LUCCU/45-97	A0A0L0CR56.1 PF04218.11;CENP-B_N;	93.5	3.8e-07
TRINITY_DN16896_c0_g1	A0A0L0C7G2_LUCCU/21-155	A0A0L0C7G2.1 PF00179.24;UQ_con;	91.9	9.6e-71
TRINITY_DN16898_c1_g1	B4KR84_DROMO/14-133	B4KR84.1 PF14770.4;TMEM18;	76.5	6.5e-45
TRINITY_DN16899_c0_g1	B4G3H6_DROPE/643-693	B4G3H6.1 PF00090.17;TSP_1;	82.4	5.1e-19
TRINITY_DN16902_c0_g1	B4I0Y1_DROSE/115-203	B4I0Y1.1 PF10252.7;PP28;	77.5	2e-23
TRINITY_DN16904_c1_g1	A0A0L0C8N5_LUCCU/23-236	A0A0L0C8N5.1 PF03067.13;LPMO_10;	93.6	1.9e-21
TRINITY_DN16904_c1_g2	A0A0L0C667_LUCCU/7-306	A0A0L0C667.1 PF00294.22;PfkB;	67.1	1.2e-109
TRINITY_DN16909_c0_g1	A0A0L0BT52_LUCCU/10-117	A0A0L0BT52.1 PF03874.14;RNA_pol_Rpb4;	65.4	3.7e-20
TRINITY_DN16912_c1_g1	A0A0L0CPS7_LUCCU/8-332	A0A0L0CPS7.1 PF10239.7;DUF2465;	69.6	2e-122
TRINITY_DN16913_c0_g1	WDR12_DROAN/10-74	B3MJV8.1 PF08154.10;NLE;	70.4	1.6e-20
TRINITY_DN16914_c0_g1	B3MU37_DROAN/4-136	B3MU37.1 PF02966.14;DIM1;	82.6	4.3e-71
TRINITY_DN16916_c1_g2	U4UZ60_DENPD/20-147	U4UZ60.1 PF00043.23;GST_C;	60.6	3.3e-38
TRINITY_DN16916_c1_g3	D2SXZ8_DROPS/19-205	D2SXZ8.1 PF00033.17;Cytochrome_B;	86.1	3.1e-83
TRINITY_DN16916_c1_g4	B3LEX2_DROAN/3-162	B3LEX2.1 PF00499.18;Oxidored_q3;	66.1	9.9e-31
TRINITY_DN1691_c0_g1	ENSA_RAT/11-114	P60841.1 PF04667.15;Endosulfine;	100	4.3e-36
TRINITY_DN16921_c0_g1	B4QLE4_DROSI/129-194	B4QLE4.1 PF12352.6;V-SNARE_C;	86.4	9e-23
TRINITY_DN16922_c0_g1	A0A0L0C5E2_LUCCU/1-50	A0A0L0C5E2.1 PF13837.4;Myb_DNA-bind_4;	56.8	9.8e-06
TRINITY_DN16924_c0_g1	D6WUB8_TRICA/191-421	D6WUB8.1 PF00198.21;2-oxoacid_dh;	86.1	2.2e-108
TRINITY_DN16928_c0_g2	A0A0L0CS24_LUCCU/843-1111	A0A0L0CS24.1 PF15893.3;DUF4739;	57.7	6.1e-17
TRINITY_DN16928_c0_g4	E2A628_CAMFO/3-64	E2A628.1 PF01200.16;Ribosomal_S28e;	90.3	1.2e-23
TRINITY_DN16934_c0_g1	A0A0L0C8M5_LUCCU/11-118	A0A0L0C8M5.1 PF16881.3;LIAS_N;	76.9	3.1e-39
TRINITY_DN16935_c0_g1	W5JF15_ANODA/112-206	W5JF15.1 PF16835.3;SF3A2;	94.7	8.3e-49
TRINITY_DN16936_c0_g1	B4KH97_DROMO/16-284	B4KH97.1 PF02089.13;Palm_thioest;	65	1.3e-106
TRINITY_DN16937_c1_g1	Q5TSQ4_ANOGA/52-157	Q5TSQ4.3 PF00651.29;BTB;	78	2.9e-37
TRINITY_DN16939_c0_g1	B4M6U0_DROVI/9-80	B4M6U0.1 PF00076.20;RRM_1;	100	1.1e-31
TRINITY_DN16944_c0_g1	B4N145_DROWI/75-205	B4N145.1 PF01553.19;Acyltransferase;	77.9	6.9e-57
TRINITY_DN16946_c0_g1	J9KLT9_ACYPI/16-108	J9KLT9.1 PF10545.7;MADF_DNA_bdg;	50.9	4.7e-07
TRINITY_DN16949_c0_g1	B4JER1_DROGR/6-211	B4JER1.1 PF03932.12;CutC;	73.5	4.3e-81
TRINITY_DN16950_c0_g1	B4QHJ6_DROSI/100-129	B4QHJ6.1 PF00641.16;zf-RanBP;	100	1.6e-10
TRINITY_DN16951_c3_g1	SERC_DROME/2-351	Q9VAN0.1 PF00266.17;Aminotran_5;	81.7	1.6e-35
TRINITY_DN16952_c0_g2	B4JJ41_DROGR/76-165	B4JJ41.1 PF15868.3;MBF2;	41.1	9.7e-14
TRINITY_DN16955_c0_g1	B4KEP4_DROMO/8-141	B4KEP4.1 PF01242.17;PTPS;	75.4	4.1e-57
TRINITY_DN16958_c1_g4	A0A0L0C3H5_LUCCU/8-291	A0A0L0C3H5.1 PF00069.23;Pkinase;	91.9	3.6e-149
TRINITY_DN16966_c2_g1	B4KU47_DROMO/8-219	B4KU47.1 PF00335.18;Tetraspannin;	42.4	6e-42
TRINITY_DN16971_c1_g1	B5DYX9_DROPS/2-76	B5DYX9.2 PF13873.4;Myb_DNA-bind_5;	50.7	3.9e-16
TRINITY_DN16974_c1_g2	A0A0L0CGF7_LUCCU/95-226	A0A0L0CGF7.1 PF01529.18;zf-DHHC;	84.8	1e-60
TRINITY_DN16975_c0_g1	A0A0P7V782_9TELE/147-328	A0A0P7V782.1 PF01399.25;PCI;	61.5	4.4e-66
TRINITY_DN16976_c0_g1	A0A0L0BWL0_LUCCU/1-104	A0A0L0BWL0.1 PF04908.13;SH3BGR;	88.5	1.7e-46
TRINITY_DN16977_c0_g1	B4L7E3_DROMO/51-147	B4L7E3.2 PF07686.15;V-set;	86.5	3e-44
TRINITY_DN16978_c0_g1	A0A0L0CIM3_LUCCU/49-297	A0A0L0CIM3.1 PF00378.18;ECH_1;	56	3.2e-73
TRINITY_DN16980_c1_g1	V9FDA4_PHYPR/18-99	V9FDA4.1 PF15511.4;CENP-T_C;	97.6	6.7e-37
TRINITY_DN16983_c0_g1	EIF3M_DROMO/236-337	B4KT65.1 PF01399.25;PCI;	94.1	6.1e-45
TRINITY_DN16987_c0_g1	B4H4Q4_DROPE/340-485	B4H4Q4.1 PF13897.4;GOLD_2;	62.2	1.9e-47
TRINITY_DN16988_c0_g1	B4J6I8_DROGR/64-316	B4J6I8.1 PF04080.11;Per1;	70	1.3e-112
TRINITY_DN16988_c0_g2	A0A0L0C2X8_LUCCU/20-182	A0A0L0C2X8.1 PF00160.19;Pro_isomerase;	95.1	7.1e-90
TRINITY_DN16993_c1_g2	A0A0L0BPN6_LUCCU/67-149	A0A0L0BPN6.1 PF16064.3;DUF4806;	42.9	5.8e-13
TRINITY_DN16994_c0_g1	A0A0L0CGS4_LUCCU/160-447	A0A0L0CGS4.1 PF09243.8;Rsm22;	69.3	5e-120
TRINITY_DN16997_c0_g1	A0A0L0C831_LUCCU/5-47	A0A0L0C831.1 PF14555.4;UBA_4;	90.5	2.3e-13
TRINITY_DN17003_c1_g1	B4HMA4_DROSE/10-106	B4HMA4.1 PF01920.18;Prefoldin_2;	70.4	9.1e-28
TRINITY_DN17003_c1_g3	B4J9R9_DROGR/67-187	B4J9R9.1 PF12796.5;Ank_2;	51	7.7e-19
TRINITY_DN17005_c0_g1	B4QCT7_DROSI/10-105	B4QCT7.1 PF04389.15;Peptidase_M28;	78.8	1.5e-14
TRINITY_DN17008_c0_g1	B4GAY2_DROPE/3-113	B4GAY2.1 PF07225.10;NDUF_B4;	82.9	4.7e-47
TRINITY_DN17008_c0_g2	B4GAY3_DROPE/35-181	B4GAY3.1 PF04051.14;TRAPP;	89.1	2.9e-70
TRINITY_DN17009_c0_g2	A0A0L0C0C7_LUCCU/246-444	A0A0L0C0C7.1 PF03360.14;Glyco_transf_43;	87.5	2.4e-99
TRINITY_DN17011_c0_g2	B4JAG8_DROGR/54-486	B4JAG8.1 PF00501.26;AMP-binding;	72.2	1.5e-06
TRINITY_DN17016_c0_g1	A0A0L0CCS1_LUCCU/15-176	A0A0L0CCS1.1 PF05821.9;NDUF_B8;	75.5	2.3e-71
TRINITY_DN17017_c0_g2	TMEDE_DROGR/20-211	B4JG34.1 PF01105.22;EMP24_GP25L;	96.9	4.6e-104
TRINITY_DN17018_c0_g4	B5DIT3_DROPS/20-181	B5DIT3.1 PF03208.17;PRA1;	64.8	2.9e-48
TRINITY_DN17019_c0_g1	B3MI80_DROAN/31-198	B3MI80.1 PF00270.27;DEAD;	92.9	6.6e-86
TRINITY_DN17020_c0_g1	B4LJ80_DROVI/47-513	B4LJ80.1 PF00067.20;p450;	64.9	3.2e-38
TRINITY_DN17022_c0_g3	J9LAZ6_ACYPI/267-353	J9LAZ6.2 PF13358.4;DDE_3;	50	4.8e-13
TRINITY_DN17024_c0_g1	Q174K4_AEDAE/2-317	Q174K4.1 PF08449.9;UAA;	68.1	2.1e-113
TRINITY_DN17028_c0_g1	A0A0L0CC31_LUCCU/11-203	A0A0L0CC31.1 PF04511.13;DER1;	76.6	1.5e-81
TRINITY_DN17029_c0_g1	A0A0L0BVL6_LUCCU/68-114	A0A0L0BVL6.1 PF00379.21;Chitin_bind_4;	89.4	5.1e-15
TRINITY_DN17031_c0_g1	A0A0L0C9S7_LUCCU/39-205	A0A0L0C9S7.1 PF13472.4;Lipase_GDSL_2;	78.4	2.9e-74
TRINITY_DN17035_c0_g1	A0A0L0C695_LUCCU/3-173	A0A0L0C695.1 PF14989.4;CCDC32;	39.3	7.1e-21
TRINITY_DN17035_c0_g2	A0A0L0CL00_LUCCU/58-152	A0A0L0CL00.1 PF02214.20;BTB_2;	83.2	5.4e-38
TRINITY_DN17036_c1_g1	B5DLB9_DROPS/13-116	B5DLB9.1 PF02991.14;Atg8;	100	2.2e-53
TRINITY_DN17038_c0_g1	A0A0Q9VZQ1_DROVI/55-217	A0A0Q9VZQ1.1 PF07898.11;DUF1676;	54.7	3.5e-35
TRINITY_DN17039_c0_g1	L7N0B2_CANLF/263-392	L7N0B2.1 PF03953.15;Tubulin_C;	98.6	9.2e-33
TRINITY_DN17039_c0_g3	M1D0L4_SOLTU/3-214	M1D0L4.1 PF00091.23;Tubulin;	94.8	1.4e-115
TRINITY_DN17040_c0_g2	I5AMN4_DROPS/22-88	I5AMN4.1 PF01423.20;LSM;	94	1.2e-28
TRINITY_DN17041_c4_g2	A0A0J7MT17_LASNI/140-219	A0A0J7MT17.1 PF01359.16;Transposase_1;	68.8	2.4e-12
TRINITY_DN17043_c0_g2	A0A0J7K928_LASNI/166-245	A0A0J7K928.1 PF01359.16;Transposase_1;	75	3.4e-26
TRINITY_DN17045_c0_g1	A0A0L0CCC6_LUCCU/10-172	A0A0L0CCC6.1 PF00179.24;UQ_con;	60.7	1.5e-50
TRINITY_DN17045_c0_g2	A0A0L0CEZ6_LUCCU/37-173	A0A0L0CEZ6.1 PF00179.24;UQ_con;	93.4	2.2e-70
TRINITY_DN17047_c1_g2	M9PDF8_DROME/59-159	M9PDF8.1 PF09750.7;DRY_EERY;	80.4	1.6e-40
TRINITY_DN17051_c0_g1	A0A0L0BQU0_LUCCU/91-302	A0A0L0BQU0.1 PF00147.16;Fibrinogen_C;	45.8	8.1e-11
TRINITY_DN17052_c0_g1	A0A0L0BUT9_LUCCU/50-112	A0A0L0BUT9.1 PF00226.29;DnaJ;	85.7	5.7e-23
TRINITY_DN17054_c0_g1	B4QDV2_DROSI/8-209	B4QDV2.1 PF00335.18;Tetraspannin;	32.5	1.3e-08
TRINITY_DN17055_c0_g1	B4KFX4_DROMO/50-430	B4KFX4.1 PF05649.11;Peptidase_M13_N;	43.8	3.8e-07
TRINITY_DN17057_c0_g1	B4MWB4_DROWI/271-327	B4MWB4.1 PF00046.27;Homeobox;	93	8.8e-21
TRINITY_DN17058_c0_g3	J9L7H1_ACYPI/219-399	J9L7H1.2 PF14214.4;Helitron_like_N;	76.2	5e-30
TRINITY_DN17059_c0_g1	A0A0L0C2P8_LUCCU/32-96	A0A0L0C2P8.1 PF01918.19;Alba;	80	8.8e-24
TRINITY_DN17061_c0_g1	A0A0L0C2Q9_LUCCU/114-182	A0A0L0C2Q9.1 PF00542.17;Ribosomal_L12;	94.2	1.9e-26
TRINITY_DN17062_c0_g1	B4N1B2_DROWI/53-127	B4N1B2.1 PF02207.18;zf-UBR;	78.4	4.9e-30
TRINITY_DN17065_c0_g1	B4H5V3_DROPE/22-106	B4H5V3.1 PF00276.18;Ribosomal_L23;	80	3.3e-13
TRINITY_DN17065_c0_g2	B3M6P2_DROAN/21-106	B3M6P2.1 PF00276.18;Ribosomal_L23;	76.5	2.2e-08
TRINITY_DN17066_c3_g4	B4K9K7_DROMO/23-109	B4K9K7.1 PF00031.19;Cystatin;	59.6	4.1e-07
TRINITY_DN17068_c0_g1	A0A0L0C5M0_LUCCU/145-373	A0A0L0C5M0.1 PF07690.14;MFS_1;	84.9	3.4e-37
TRINITY_DN17072_c2_g2	A0A090M2R3_OSTTA/124-205	A0A090M2R3.1 PF05699.12;Dimer_Tnp_hAT;	55.6	9.7e-07
TRINITY_DN17073_c0_g1	B4LAD4_DROMO/2-230	B4LAD4.2 PF08597.8;eIF3_subunit;	79.6	1.9e-59
TRINITY_DN17075_c0_g1	A0A0L0BVY3_LUCCU/1-80	A0A0L0BVY3.1 PF09803.7;DUF2346;	75.9	1e-28
TRINITY_DN17076_c0_g1	G3WYQ4_SARHA/5-177	G3WYQ4.1 PF00025.19;Arf;	87.9	9.7e-83
TRINITY_DN17080_c0_g1	B0WFX9_CULQU/262-300	B0WFX9.1 PF00400.30;WD40;	68.4	3.4e-06
TRINITY_DN17082_c0_g1	B4JLP1_DROGR/142-433	B4JLP1.1 PF05221.15;AdoHcyase;	96.4	2.1e-39
TRINITY_DN17082_c0_g3	A0A0L0BWR2_LUCCU/12-253	A0A0L0BWR2.1 PF06585.9;JHBP;	70	1.1e-21
TRINITY_DN17082_c0_g5	F2U121_SALR5/6-146	F2U121.1 PF05221.15;AdoHcyase;	75	3.7e-10
TRINITY_DN17085_c0_g2	E2A9W5_CAMFO/113-181	E2A9W5.1 PF13424.4;TPR_12;	52.9	2.2e-13
TRINITY_DN17086_c0_g1	A0A0L0BSS6_LUCCU/92-147	A0A0L0BSS6.1 PF01607.22;CBM_14;	92.9	4.2e-27
TRINITY_DN17086_c1_g1	B4MRT8_DROWI/101-186	B4MRT8.1 PF01395.20;PBP_GOBP;	43.8	1e-12
TRINITY_DN17087_c0_g1	B4KV81_DROMO/268-319	B4KV81.1 PF01607.22;CBM_14;	67.3	5.3e-16
TRINITY_DN17088_c0_g1	B4QS15_DROSI/40-313	B4QS15.1 PF00735.16;Septin;	94.5	6.5e-149
TRINITY_DN17090_c0_g2	A0A0L0CQ56_LUCCU/6-241	A0A0L0CQ56.1 PF03114.16;BAR;	93.2	8.5e-118
TRINITY_DN17094_c0_g1	B4KV75_DROMO/31-148	B4KV75.1 PF00383.21;dCMP_cyt_deam_1;	50	5e-14
TRINITY_DN17094_c0_g2	A0A0L0BPX9_LUCCU/1-217	A0A0L0BPX9.1 PF01086.15;Clathrin_lg_ch;	78.4	2.3e-69
TRINITY_DN17094_c0_g5	A0A0L0C9C8_LUCCU/16-95	A0A0L0C9C8.1 PF01722.16;BolA;	79.7	1.4e-26
TRINITY_DN17098_c0_g1	B3MZG4_DROAN/67-179	B3MZG4.1 PF01491.14;Frataxin_Cyay;	73.5	6.9e-43
TRINITY_DN17101_c2_g1	A0A0L0C586_LUCCU/52-200	A0A0L0C586.1 PF06658.10;DUF1168;	68.8	4.9e-22
TRINITY_DN17102_c0_g2	G1TLE3_RABIT/9-403	G1TLE3.2 PF00162.17;PGK;	96.9	7e-216
TRINITY_DN17103_c0_g1	B4HR82_DROSE/72-391	B4HR82.1 PF00026.21;Asp;	89.6	5.2e-172
TRINITY_DN17106_c0_g1	B4MEU1_DROVI/73-171	B4MEU1.2 PF03091.13;CutA1;	78.8	3.4e-39
TRINITY_DN17108_c0_g1	A0A0L0BPB2_LUCCU/16-129	A0A0L0BPB2.1 PF01395.20;PBP_GOBP;	82.1	1.1e-48
TRINITY_DN17111_c0_g1	A0A0L0C1G1_LUCCU/1-79	A0A0L0C1G1.1 PF15990.3;UPF0767;	77.2	9.7e-26
TRINITY_DN17111_c0_g2	A0A0L0C1G1_LUCCU/1-79	A0A0L0C1G1.1 PF15990.3;UPF0767;	75.9	2.2e-25
TRINITY_DN17113_c0_g1	B4MGB6_DROVI/32-185	B4MGB6.1 PF15393.4;DUF4615;	57.5	2.7e-36
TRINITY_DN17114_c0_g1	B4MEE9_DROVI/52-185	B4MEE9.2 PF05916.9;Sld5;	79.3	1.2e-59
TRINITY_DN17114_c0_g2	B4H2V2_DROPE/41-165	B4H2V2.1 PF00238.17;Ribosomal_L14;	91.5	3e-17
TRINITY_DN17114_c0_g3	A0A0L0CC74_LUCCU/39-163	A0A0L0CC74.1 PF00238.17;Ribosomal_L14;	88.4	2.1e-28
TRINITY_DN17115_c0_g1	B4N8R4_DROWI/315-480	B4N8R4.2 PF09666.8;Sororin;	40.1	4.1e-13
TRINITY_DN17116_c0_g1	B5E1J5_DROPS/313-424	B5E1J5.1 PF00229.16;TNF;	74.8	2.3e-43
TRINITY_DN17120_c1_g2	A0A0L7LTW9_9NEOP/7-129	A0A0L7LTW9.1 PF12718.5;Tropomyosin_1;	75	2.1e-11
TRINITY_DN17121_c0_g1	B4K9N9_DROMO/41-337	B4K9N9.1 PF00151.17;Lipase;	64.3	9.2e-74
TRINITY_DN17121_c0_g2	B4K9N3_DROMO/37-333	B4K9N3.1 PF00151.17;Lipase;	78.5	1.2e-23
TRINITY_DN17121_c0_g3	B5DWL3_DROPS/39-335	B5DWL3.1 PF00151.17;Lipase;	75	8.5e-59
TRINITY_DN17121_c0_g4	A0A0L0BKK0_LUCCU/1359-1654	A0A0L0BKK0.1 PF00151.17;Lipase;	68	7.4e-106
TRINITY_DN17122_c2_g1	Q17AA0_AEDAE/4-94	Q17AA0.1 PF03259.15;Robl_LC7;	98.9	2.5e-42
TRINITY_DN17123_c0_g2	B4LCY5_DROVI/7-88	B4LCY5.1 PF06783.9;UPF0239;	48.8	3.3e-09
TRINITY_DN17131_c0_g1	B4L5Q4_DROMO/57-96	B4L5Q4.1 PF00400.30;WD40;	97.5	8.3e-14
TRINITY_DN17134_c0_g1	A0A084WLZ5_ANOSI/146-217	A0A084WLZ5.1 PF12352.6;V-SNARE_C;	63.9	2.7e-15
TRINITY_DN17140_c1_g1	E2A454_CAMFO/34-100	E2A454.1 PF13565.4;HTH_32;	90.5	2.7e-14
TRINITY_DN17140_c1_g2	E2A454_CAMFO/34-100	E2A454.1 PF13565.4;HTH_32;	83.3	9.2e-10
TRINITY_DN17141_c2_g1	T1GQV5_MEGSC/58-176	T1GQV5.1 PF10231.7;DUF2315;	62.3	5.3e-16
TRINITY_DN17141_c2_g3	B4QLV8_DROSI/12-166	B4QLV8.1 PF00252.16;Ribosomal_L16;	90.3	4.2e-76
TRINITY_DN17143_c0_g1	Q295W1_DROPS/317-361	Q295W1.2 PF00432.19;Prenyltrans;	91.1	2.5e-17
TRINITY_DN17145_c0_g1	B4KAB6_DROMO/8-58	B4KAB6.1 PF00385.22;Chromo;	88.2	2.5e-20
TRINITY_DN17145_c0_g2	A0A0L0BNA8_LUCCU/137-285	A0A0L0BNA8.1 PF01926.21;MMR_HSR1;	73.6	1.9e-57
TRINITY_DN17146_c0_g1	A0A0L0C9T9_LUCCU/30-468	A0A0L0C9T9.1 PF00201.16;UDPGT;	79.4	2.3e-10
TRINITY_DN17151_c0_g1	B4NAR7_DROWI/340-417	B4NAR7.1 PF16207.3;RAWUL;	93.6	1.3e-35
TRINITY_DN17152_c0_g1	T1GIZ7_MEGSC/110-183	T1GIZ7.1 PF00276.18;Ribosomal_L23;	94.6	3.8e-32
TRINITY_DN17153_c0_g2	A0A0L0CFE1_LUCCU/46-95	A0A0L0CFE1.1 PF01607.22;CBM_14;	54	1.3e-09
TRINITY_DN17154_c0_g1	B0XH40_CULQU/64-152	B0XH40.1 PF15868.3;MBF2;	45.3	8.7e-15
TRINITY_DN17161_c0_g1	B4N8E2_DROWI/26-269	B4N8E2.1 PF06585.9;JHBP;	63.2	2.5e-73
TRINITY_DN17162_c0_g2	Q9VXM6_DROME/298-431	Q9VXM6.2 PF00651.29;BTB;	96.1	5.6e-20
TRINITY_DN17162_c0_g5	B4JJV0_DROGR/146-256	B4JJV0.1 PF00651.29;BTB;	91.1	2.2e-38
TRINITY_DN17163_c0_g1	A0A0L0C6C8_LUCCU/6-168	A0A0L0C6C8.1 PF04101.14;Glyco_tran_28_C;	52.1	3.1e-43
TRINITY_DN17164_c1_g1	A0A0L0BQ22_LUCCU/8-148	A0A0L0BQ22.1 PF00080.18;Sod_Cu;	88.7	2.6e-69
TRINITY_DN17166_c0_g1	B3MWH2_DROAN/6-331	B3MWH2.2 PF04142.13;Nuc_sug_transp;	81	3.5e-143
TRINITY_DN17167_c0_g1	A0A0L0BLF2_LUCCU/109-335	A0A0L0BLF2.1 PF02931.21;Neur_chan_LBD;	49.4	6.3e-15
TRINITY_DN17167_c0_g2	B5DQ40_DROPS/278-505	B5DQ40.1 PF02932.14;Neur_chan_memb;	43.9	1e-44
TRINITY_DN17168_c0_g1	B4GQZ9_DROPE/215-277	B4GQZ9.1 PF01607.22;CBM_14;	57.1	9.8e-15
TRINITY_DN17172_c1_g2	A0A0L0CEG0_LUCCU/17-221	A0A0L0CEG0.1 PF00106.23;adh_short;	65.5	2.7e-47
TRINITY_DN17173_c0_g1	B4KSR6_DROMO/186-346	B4KSR6.2 PF00534.18;Glycos_transf_1;	77.4	1.5e-64
TRINITY_DN17175_c0_g1	B4NCB2_DROWI/66-541	B4NCB2.1 PF10165.7;Ric8;	57.4	3e-151
TRINITY_DN17178_c3_g1	B3RXK7_TRIAD/7-243	B3RXK7.1 PF13561.4;adh_short_C2;	69.2	1.3e-36
TRINITY_DN17178_c3_g2	B3RXK8_TRIAD/13-239	B3RXK8.1 PF13561.4;adh_short_C2;	81.6	2.8e-16
TRINITY_DN17179_c0_g1	E9PWP7_MOUSE/68-168	E9PWP7.3 PF01390.18;SEA;	100	4.1e-47
TRINITY_DN17183_c0_g1	A0A0L0C639_LUCCU/171-246	A0A0L0C639.1 PF01342.19;SAND;	89.5	4.6e-34
TRINITY_DN17185_c0_g1	A0A0L0BZR5_LUCCU/8-164	A0A0L0BZR5.1 PF05983.9;Med7;	94.9	4.5e-79
TRINITY_DN17186_c0_g1	A0A0R3P1S9_DROPS/3-90	A0A0R3P1S9.1 PF16012.3;DUF4780;	60	4e-09
TRINITY_DN17187_c1_g1	A0A0L0BN85_LUCCU/1537-1666	A0A0L0BN85.1 PF15275.4;PEHE;	84.6	3.5e-27
TRINITY_DN17189_c0_g1	A0A0P8XQF0_DROAN/3-77	A0A0P8XQF0.1 PF03671.12;Ufm1;	97.3	1.1e-32
TRINITY_DN17192_c0_g1	A0A0L0CNI7_LUCCU/17-387	A0A0L0CNI7.1 PF10272.7;Tmpp129;	83.3	1.7e-184
TRINITY_DN17194_c0_g1	A8JQW3_DROME/126-251	A8JQW3.1 PF04696.11;Pinin_SDK_memA;	57.6	9.1e-29
TRINITY_DN17195_c0_g1	B4QKA9_DROSI/106-200	B4QKA9.1 PF03129.18;HGTP_anticodon;	83.2	4e-38
TRINITY_DN17195_c0_g2	A0A0L0CNR5_LUCCU/23-145	A0A0L0CNR5.1 PF10501.7;Ribosomal_L50;	61.2	2.2e-38
TRINITY_DN17195_c0_g3	A0A0J7KDT3_LASNI/155-314	A0A0J7KDT3.1 PF00078.25;RVT_1;	74.6	1.5e-45
TRINITY_DN17198_c0_g1	GSDC4_MOUSE/4-443	Q3TR54.2 PF04598.10;Gasdermin;	100	4.6e-252
TRINITY_DN17202_c0_g1	B3MV34_DROAN/143-237	B3MV34.1 PF12894.5;ANAPC4_WD40;	72.6	4.4e-37
TRINITY_DN17204_c1_g2	A0A0P9AMX6_DROAN/493-746	A0A0P9AMX6.1 PF00078.25;RVT_1;	52.7	8.5e-27
TRINITY_DN17206_c0_g1	A0A0L0CQJ3_LUCCU/35-140	A0A0L0CQJ3.1 PF03227.14;GILT;	62.3	1.4e-36
TRINITY_DN17208_c0_g3	D2A0S3_TRICA/105-188	D2A0S3.1 PF00189.18;Ribosomal_S3_C;	94	2.6e-38
TRINITY_DN17209_c0_g1	A0A0L0CCX5_LUCCU/7-199	A0A0L0CCX5.1 PF00106.23;adh_short;	62.2	2.9e-55
TRINITY_DN17211_c0_g1	A0A0R3P6K3_DROPS/58-304	A0A0R3P6K3.1 PF01209.16;Ubie_methyltran;	78.1	1.1e-111
TRINITY_DN17212_c0_g2	B5DZ25_DROPS/497-749	B5DZ25.1 PF00520.29;Ion_trans;	71.5	1.2e-86
TRINITY_DN17214_c0_g1	A0A0L0C436_LUCCU/12-250	A0A0L0C436.1 PF13561.4;adh_short_C2;	66.2	1.3e-19
TRINITY_DN17214_c0_g2	T1GBB9_MEGSC/278-516	T1GBB9.1 PF13561.4;adh_short_C2;	58.1	1.4e-15
TRINITY_DN17214_c1_g1	A0A0L0C436_LUCCU/12-250	A0A0L0C436.1 PF13561.4;adh_short_C2;	64.9	5.1e-81
TRINITY_DN17214_c1_g2	A0A084VXY0_ANOSI/12-250	A0A084VXY0.1 PF13561.4;adh_short_C2;	70.2	2.8e-30
TRINITY_DN17214_c1_g4	E9G535_DAPPU/11-254	E9G535.1 PF13561.4;adh_short_C2;	65.4	8.2e-23
TRINITY_DN17216_c0_g1	A0A0L0C1T0_LUCCU/4-89	A0A0L0C1T0.1 PF15243.4;ANAPC15;	63.6	2.4e-17
TRINITY_DN17217_c0_g3	E1JH83_DROME/130-400	E1JH83.1 PF07993.10;NAD_binding_4;	92.3	2.1e-141
TRINITY_DN17218_c0_g1	X1WKE9_ACYPI/12-74	X1WKE9.1 PF02689.12;Herpes_Helicase;	61.8	1.6e-12
TRINITY_DN17218_c1_g2	H9JGG9_BOMMO/427-775	H9JGG9.1 PF05970.12;PIF1;	52.9	7.8e-13
[truncated: 8,152 more rows]
