# Supplementary material for: Heat Shock Protein Genes Affect the Rapid Cold Hardening Ability of Two Invasive Tephritids
Source: Insects. 2024 Jan 29;15(2):90. doi: 10.3390/insects15020090 (PMC10889258; doi:10.3390/insects15020090)
Supplement: Supplementary file 1 [file insects-15-00090-s001.zip › annotation/swissprot/swissprot_annotation.xlsx]

## Sheet: Sheet1
Query	swissprot_hit	swissprot_gene_name	swissprot_description	swissprot_identity	swissprot_evalue
TRINITY_DN10013_c0_g1	sp|Q8VEM9|KLDC3_MOUSE	Klhdc3	Kelch domain-containing protein 3 OS=Mus musculus GN=Klhdc3 PE=2 SV=1	100	1e-42
TRINITY_DN10023_c0_g1	sp|Q9V677|ECM29_DROME	CG8858	Proteasome-associated protein ECM29 homolog OS=Drosophila melanogaster GN=CG8858 PE=1 SV=1	88.6	2.8e-35
TRINITY_DN10026_c0_g1	sp|Q3MIC0|RL37A_BOVIN	RPL37A	60S ribosomal protein L37a OS=Bos taurus GN=RPL37A PE=3 SV=3	100	1.4e-47
TRINITY_DN1003_c0_g1	sp|O97394|SDK_DROME	sdk	Protein sidekick OS=Drosophila melanogaster GN=sdk PE=1 SV=2	82.4	2e-26
TRINITY_DN10048_c0_g2	sp|P20480|NCD_DROME	ncd	Protein claret segregational OS=Drosophila melanogaster GN=ncd PE=1 SV=1	42.9	3.9e-06
TRINITY_DN10060_c0_g1	sp|P29993|ITPR_DROME	Itp-r83A	Inositol 1,4,5-trisphosphate receptor OS=Drosophila melanogaster GN=Itp-r83A PE=2 SV=3	89.6	3.5e-40
TRINITY_DN10065_c0_g1	sp|P19096|FAS_MOUSE	Fasn	Fatty acid synthase OS=Mus musculus GN=Fasn PE=1 SV=2	56.9	9.7e-17
TRINITY_DN10124_c0_g1	sp|P09208|INSR_DROME	InR	Insulin-like receptor OS=Drosophila melanogaster GN=InR PE=1 SV=3	50	4.1e-15
TRINITY_DN1012_c0_g1	sp|F1LMY4|RYR1_RAT	Ryr1	Ryanodine receptor 1 OS=Rattus norvegicus GN=Ryr1 PE=1 SV=1	100	8.4e-37
TRINITY_DN10133_c0_g1	sp|Q5EAD6|RL15_BOVIN	RPL15	60S ribosomal protein L15 OS=Bos taurus GN=RPL15 PE=2 SV=3	100	2.7e-41
TRINITY_DN10133_c0_g2	sp|Q5EAD6|RL15_BOVIN	RPL15	60S ribosomal protein L15 OS=Bos taurus GN=RPL15 PE=2 SV=3	100	3.2e-118
TRINITY_DN10145_c0_g1	sp|Q9VN14|CONT_DROME	Cont	Contactin OS=Drosophila melanogaster GN=Cont PE=1 SV=2	91.1	5e-37
TRINITY_DN10192_c0_g1	sp|Q24488|ROR1_DROME	Ror	Tyrosine-protein kinase transmembrane receptor Ror OS=Drosophila melanogaster GN=Ror PE=1 SV=1	76.6	4.9e-15
TRINITY_DN10205_c0_g1	sp|Q06561|UNC52_CAEEL	unc-52	Basement membrane proteoglycan OS=Caenorhabditis elegans GN=unc-52 PE=1 SV=2	58.1	7.1e-14
TRINITY_DN10208_c0_g2	sp|Q03157|APLP1_MOUSE	Aplp1	Amyloid-like protein 1 OS=Mus musculus GN=Aplp1 PE=1 SV=1	99	5.5e-40
TRINITY_DN10209_c1_g1	sp|Q9W0T1|NU301_DROME	E(bx)	Nucleosome-remodeling factor subunit NURF301 OS=Drosophila melanogaster GN=E(bx) PE=1 SV=2	70.7	1.4e-23
TRINITY_DN10219_c0_g1	sp|Q6ZR08|DYH12_HUMAN	DNAH12	Dynein heavy chain 12, axonemal OS=Homo sapiens GN=DNAH12 PE=2 SV=2	64.7	2.1e-08
TRINITY_DN10227_c0_g1	sp|Q94526|ORK1_DROME	Ork1	Open rectifier potassium channel protein 1 OS=Drosophila melanogaster GN=Ork1 PE=1 SV=2	56	2.3e-15
TRINITY_DN10241_c0_g1	sp|O75691|UTP20_HUMAN	UTP20	Small subunit processome component 20 homolog OS=Homo sapiens GN=UTP20 PE=1 SV=3	30.9	7.1e-13
TRINITY_DN10247_c0_g1	sp|Q23551|UNC22_CAEEL	unc-22	Twitchin OS=Caenorhabditis elegans GN=unc-22 PE=1 SV=3	42.9	8.2e-25
TRINITY_DN10249_c0_g1	sp|Q94526|ORK1_DROME	Ork1	Open rectifier potassium channel protein 1 OS=Drosophila melanogaster GN=Ork1 PE=1 SV=2	64	3.2e-24
TRINITY_DN10252_c0_g1	sp|Q5BJQ0|COQ8A_RAT	Coq8a	Atypical kinase COQ8A, mitochondrial OS=Rattus norvegicus GN=Coq8a PE=2 SV=1	100	1e-40
TRINITY_DN10263_c0_g1	sp|Q9VK45|TOR_DROME	Tor	Target of rapamycin OS=Drosophila melanogaster GN=Tor PE=1 SV=1	100	5.6e-45
TRINITY_DN10263_c0_g2	sp|Q9VK45|TOR_DROME	Tor	Target of rapamycin OS=Drosophila melanogaster GN=Tor PE=1 SV=1	90.3	1e-31
TRINITY_DN10264_c0_g1	sp|O60306|AQR_HUMAN	AQR	Intron-binding protein aquarius OS=Homo sapiens GN=AQR PE=1 SV=4	77.6	2.3e-32
TRINITY_DN10304_c0_g1	sp|P12894|POL_IPMAI	-	Probable Pol polyprotein OS=Mouse intracisternal a-particle IL3 PE=3 SV=1	100	6.6e-36
TRINITY_DN10309_c0_g1	sp|P07751|SPTN1_CHICK	SPTAN1	Spectrin alpha chain, non-erythrocytic 1 OS=Gallus gallus GN=SPTAN1 PE=1 SV=3	41.5	1.3e-07
TRINITY_DN10310_c0_g1	sp|P20350|RHOM_DROME	rho	Protein rhomboid OS=Drosophila melanogaster GN=rho PE=1 SV=2	53.3	7.1e-09
TRINITY_DN10314_c0_g1	sp|P18172|DHGL_DROPS	Gld	Glucose dehydrogenase [FAD, quinone] OS=Drosophila pseudoobscura pseudoobscura GN=Gld PE=3 SV=4	38.4	7.2e-09
TRINITY_DN10314_c0_g2	sp|Q47944|SDH_GLUOY	-	L-sorbose 1-dehydrogenase OS=Gluconobacter oxydans PE=3 SV=1	50.5	6.5e-13
TRINITY_DN10325_c0_g1	sp|Q7Z406|MYH14_HUMAN	MYH14	Myosin-14 OS=Homo sapiens GN=MYH14 PE=1 SV=2	92.7	1.4e-16
TRINITY_DN10325_c0_g2	sp|P00405|COX2_MOUSE	Mtco2	Cytochrome c oxidase subunit 2 OS=Mus musculus GN=Mtco2 PE=1 SV=1	91.7	3.1e-105
TRINITY_DN10325_c0_g3	sp|P00406|COX2_RAT	Mtco2	Cytochrome c oxidase subunit 2 OS=Rattus norvegicus GN=Mtco2 PE=1 SV=3	92.4	4.4e-104
TRINITY_DN10333_c0_g1	sp|Q9W0K0|JIP1_DROME	Aplip1	JNK-interacting protein 1 OS=Drosophila melanogaster GN=Aplip1 PE=1 SV=2	94.1	6.2e-31
TRINITY_DN10333_c0_g2	sp|Q9W0K0|JIP1_DROME	Aplip1	JNK-interacting protein 1 OS=Drosophila melanogaster GN=Aplip1 PE=1 SV=2	94.4	1.9e-32
TRINITY_DN10337_c0_g2	sp|Q14103|HNRPD_HUMAN	HNRNPD	Heterogeneous nuclear ribonucleoprotein D0 OS=Homo sapiens GN=HNRNPD PE=1 SV=1	100	1.4e-14
TRINITY_DN10342_c0_g1	sp|B9JFK7|GCSP_AGRRK	gcvP	Glycine dehydrogenase (decarboxylating) OS=Agrobacterium radiobacter (strain K84 / ATCC BAA-868) GN=gcvP PE=3 SV=1	68.5	3.7e-31
TRINITY_DN10357_c0_g1	sp|P63314|TYB10_HORSE	TMSB10	Thymosin beta-10 OS=Equus caballus GN=TMSB10 PE=1 SV=2	100	1.8e-15
TRINITY_DN10368_c0_g1	sp|P41105|RL28_MOUSE	Rpl28	60S ribosomal protein L28 OS=Mus musculus GN=Rpl28 PE=1 SV=2	100	3.1e-69
TRINITY_DN10375_c0_g1	sp|O88738|BIRC6_MOUSE	Birc6	Baculoviral IAP repeat-containing protein 6 OS=Mus musculus GN=Birc6 PE=1 SV=2	43.2	1.9e-06
TRINITY_DN10387_c0_g1	sp|Q62425|NDUA4_MOUSE	Ndufa4	Cytochrome c oxidase subunit NDUFA4 OS=Mus musculus GN=Ndufa4 PE=1 SV=2	100	1.6e-43
TRINITY_DN10395_c0_g1	sp|P11352|GPX1_MOUSE	Gpx1	Glutathione peroxidase 1 OS=Mus musculus GN=Gpx1 PE=1 SV=2	99.5	1.5e-115
TRINITY_DN10409_c0_g1	sp|Q9CQN1|TRAP1_MOUSE	Trap1	Heat shock protein 75 kDa, mitochondrial OS=Mus musculus GN=Trap1 PE=1 SV=1	100	2.7e-31
TRINITY_DN10410_c0_g1	sp|Q9VB11|UNC80_DROME	unc80	Protein unc-80 homolog OS=Drosophila melanogaster GN=unc80 PE=1 SV=5	94.8	4.3e-33
TRINITY_DN10412_c0_g1	sp|Q9FNQ1|DEXHE_ARATH	BRR2C	DExH-box ATP-dependent RNA helicase DExH14 OS=Arabidopsis thaliana GN=BRR2C PE=2 SV=1	49.4	6.6e-16
TRINITY_DN10423_c0_g1	sp|Q9Y2G1|MRF_HUMAN	MYRF	Myelin regulatory factor OS=Homo sapiens GN=MYRF PE=1 SV=3	69.9	2e-24
TRINITY_DN10441_c0_g1	sp|Q80Y98|DDHD2_MOUSE	Ddhd2	Phospholipase DDHD2 OS=Mus musculus GN=Ddhd2 PE=1 SV=3	55.1	1.1e-06
TRINITY_DN10454_c0_g1	sp|P37276|DYHC_DROME	Dhc64C	Dynein heavy chain, cytoplasmic OS=Drosophila melanogaster GN=Dhc64C PE=2 SV=2	84.7	1.7e-28
TRINITY_DN10477_c0_g1	sp|E2RKA8|RL32_CANLF	RPL32	60S ribosomal protein L32 OS=Canis lupus familiaris GN=RPL32 PE=1 SV=1	100	1.1e-68
TRINITY_DN10486_c0_g1	sp|Q2PQH8|GDE_CANLF	AGL	Glycogen debranching enzyme OS=Canis lupus familiaris GN=AGL PE=2 SV=1	55.3	3.6e-25
TRINITY_DN104_c0_g1	sp|O95208|EPN2_HUMAN	EPN2	Epsin-2 OS=Homo sapiens GN=EPN2 PE=1 SV=3	77.6	2.4e-14
TRINITY_DN10503_c0_g1	sp|Q9H492|MLP3A_HUMAN	MAP1LC3A	Microtubule-associated proteins 1A/1B light chain 3A OS=Homo sapiens GN=MAP1LC3A PE=1 SV=2	100	1.6e-34
TRINITY_DN10506_c0_g1	sp|Q9W4E2|NBEA_DROME	rg	Neurobeachin OS=Drosophila melanogaster GN=rg PE=1 SV=4	93.6	2.9e-59
TRINITY_DN10518_c1_g2	sp|Q9VYA7|RRP12_DROME	CG2691	RRP12-like protein OS=Drosophila melanogaster GN=CG2691 PE=1 SV=2	67.6	9.4e-19
TRINITY_DN10531_c0_g1	sp|Q9VE34|EPG5_DROME	CG14299	Ectopic P granules protein 5 homolog OS=Drosophila melanogaster GN=CG14299 PE=1 SV=2	48.5	4.1e-21
TRINITY_DN10544_c0_g1	sp|Q9VUV9|U520_DROME	l(3)72Ab	Putative U5 small nuclear ribonucleoprotein 200 kDa helicase OS=Drosophila melanogaster GN=l(3)72Ab PE=2 SV=4	92.1	1.7e-34
TRINITY_DN10554_c0_g1	sp|Q9W1R5|VIR_DROME	vir	Protein virilizer OS=Drosophila melanogaster GN=vir PE=1 SV=1	94.1	1.2e-31
TRINITY_DN10558_c0_g1	sp|P13496|DCTN1_DROME	Gl	Dynactin subunit 1 OS=Drosophila melanogaster GN=Gl PE=1 SV=2	67.7	2.2e-28
TRINITY_DN10559_c0_g1	sp|Q9D3D9|ATPD_MOUSE	Atp5d	ATP synthase subunit delta, mitochondrial OS=Mus musculus GN=Atp5d PE=1 SV=1	99.4	3.6e-74
TRINITY_DN10563_c0_g1	sp|Q14185|DOCK1_HUMAN	DOCK1	Dedicator of cytokinesis protein 1 OS=Homo sapiens GN=DOCK1 PE=1 SV=2	41.9	3.6e-13
TRINITY_DN10570_c0_g1	sp|P37276|DYHC_DROME	Dhc64C	Dynein heavy chain, cytoplasmic OS=Drosophila melanogaster GN=Dhc64C PE=2 SV=2	97.2	4.2e-35
TRINITY_DN10572_c0_g1	sp|O95104|SFR15_HUMAN	SCAF4	Splicing factor, arginine/serine-rich 15 OS=Homo sapiens GN=SCAF4 PE=1 SV=3	51.8	2e-10
TRINITY_DN1057_c0_g1	sp|Q9WVJ3|CBPQ_MOUSE	Cpq	Carboxypeptidase Q OS=Mus musculus GN=Cpq PE=1 SV=1	100	5.7e-32
TRINITY_DN10599_c0_g1	sp|Q8BTZ4|APC5_MOUSE	Anapc5	Anaphase-promoting complex subunit 5 OS=Mus musculus GN=Anapc5 PE=1 SV=1	100	1.3e-31
TRINITY_DN10599_c0_g3	sp|Q8BTZ4|APC5_MOUSE	Anapc5	Anaphase-promoting complex subunit 5 OS=Mus musculus GN=Anapc5 PE=1 SV=1	100	1.6e-48
TRINITY_DN10618_c0_g1	sp|Q9VRC9|NPC1B_DROME	Npc1b	Niemann-Pick type protein homolog 1B OS=Drosophila melanogaster GN=Npc1b PE=2 SV=2	77.1	6.2e-26
TRINITY_DN10650_c0_g1	sp|Q8IGJ0|EFR3_DROME	stmA	Protein EFR3 homolog cmp44E OS=Drosophila melanogaster GN=stmA PE=2 SV=3	82.4	6.1e-47
TRINITY_DN10655_c0_g1	sp|P0DN89|T254A_MOUSE	Tmem254a	Transmembrane protein 254 OS=Mus musculus GN=Tmem254a PE=1 SV=1	100	5.6e-38
TRINITY_DN10662_c1_g1	sp|Q3UIW5|RNF10_MOUSE	Rnf10	RING finger protein 10 OS=Mus musculus GN=Rnf10 PE=2 SV=2	100	2.6e-41
TRINITY_DN10678_c0_g1	sp|Q8VHC8|MA2B1_CAVPO	MAN2B1	Lysosomal alpha-mannosidase OS=Cavia porcellus GN=MAN2B1 PE=1 SV=1	55.9	6e-25
TRINITY_DN10709_c0_g1	sp|P56135|ATPK_MOUSE	Atp5j2	ATP synthase subunit f, mitochondrial OS=Mus musculus GN=Atp5j2 PE=1 SV=3	100	2.2e-44
TRINITY_DN10724_c0_g1	sp|P20350|RHOM_DROME	rho	Protein rhomboid OS=Drosophila melanogaster GN=rho PE=1 SV=2	56.5	1.1e-22
TRINITY_DN10732_c0_g2	sp|Q91W50|CSDE1_MOUSE	Csde1	Cold shock domain-containing protein E1 OS=Mus musculus GN=Csde1 PE=1 SV=1	100	7.2e-35
TRINITY_DN10733_c0_g1	sp|P30419|NMT1_HUMAN	NMT1	Glycylpeptide N-tetradecanoyltransferase 1 OS=Homo sapiens GN=NMT1 PE=1 SV=2	100	4.4e-23
TRINITY_DN10737_c0_g2	sp|Q9VM08|GR28B_DROME	Gr28b	Putative gustatory receptor 28b OS=Drosophila melanogaster GN=Gr28b PE=2 SV=2	76.1	1.3e-22
TRINITY_DN10747_c0_g1	sp|Q2KJ37|ERD22_BOVIN	KDELR2	ER lumen protein-retaining receptor 2 OS=Bos taurus GN=KDELR2 PE=2 SV=1	100	6.8e-49
TRINITY_DN10753_c0_g1	sp|Q9VK45|TOR_DROME	Tor	Target of rapamycin OS=Drosophila melanogaster GN=Tor PE=1 SV=1	87.4	1.4e-41
TRINITY_DN10756_c0_g1	sp|Q8BP27|SFR1_MOUSE	Sfr1	Swi5-dependent recombination DNA repair protein 1 homolog OS=Mus musculus GN=Sfr1 PE=1 SV=2	100	3.7e-70
TRINITY_DN10777_c0_g1	sp|Q29L39|POE_DROPS	poe	Protein purity of essence OS=Drosophila pseudoobscura pseudoobscura GN=poe PE=3 SV=1	93.2	1.3e-45
TRINITY_DN10785_c0_g1	sp|Q9V3Z6|MYO7A_DROME	ck	Myosin-VIIa OS=Drosophila melanogaster GN=ck PE=1 SV=1	96.8	2.8e-50
TRINITY_DN10814_c0_g1	sp|Q9VKJ3|NU160_DROME	Nup160	Nuclear pore complex protein Nup160 homolog OS=Drosophila melanogaster GN=Nup160 PE=1 SV=1	47.6	1.2e-14
TRINITY_DN10815_c0_g1	sp|Q9I7U4|TITIN_DROME	sls	Titin OS=Drosophila melanogaster GN=sls PE=1 SV=3	87.3	1.2e-29
TRINITY_DN10816_c0_g1	sp|Q9VSR3|ORB2_DROME	orb2	Translational regulator orb2 OS=Drosophila melanogaster GN=orb2 PE=1 SV=1	96.8	3.9e-49
TRINITY_DN10819_c0_g1	sp|O60306|AQR_HUMAN	AQR	Intron-binding protein aquarius OS=Homo sapiens GN=AQR PE=1 SV=4	56.7	3.5e-15
TRINITY_DN10823_c0_g1	sp|P20228|DCE_DROME	Gad1	Glutamate decarboxylase OS=Drosophila melanogaster GN=Gad1 PE=2 SV=2	88.6	2.3e-41
TRINITY_DN10826_c0_g2	sp|P00522|ABL_DROME	Abl	Tyrosine-protein kinase Abl OS=Drosophila melanogaster GN=Abl PE=1 SV=3	97	4.7e-10
TRINITY_DN10830_c0_g1	sp|Q7KVS9|TRF41_DROME	Trf4-1	Non-canonical poly(A) RNA polymerase protein Trf4-1 OS=Drosophila melanogaster GN=Trf4-1 PE=1 SV=1	42.4	1.7e-09
TRINITY_DN10837_c0_g3	sp|Q8VC19|HEM1_MOUSE	Alas1	5-aminolevulinate synthase, nonspecific, mitochondrial OS=Mus musculus GN=Alas1 PE=1 SV=2	100	4.5e-41
TRINITY_DN10864_c0_g1	sp|Q27571|NOS_DROME	Nos	Nitric oxide synthase OS=Drosophila melanogaster GN=Nos PE=2 SV=3	60.6	3.1e-25
TRINITY_DN10872_c0_g1	sp|P00697|LYSC1_RAT	Lyz1	Lysozyme C-1 OS=Rattus norvegicus GN=Lyz1 PE=1 SV=2	100	4.3e-30
TRINITY_DN10872_c0_g2	sp|P08905|LYZ2_MOUSE	Lyz2	Lysozyme C-2 OS=Mus musculus GN=Lyz2 PE=1 SV=2	100	2.4e-32
TRINITY_DN10911_c0_g1	sp|Q9V677|ECM29_DROME	CG8858	Proteasome-associated protein ECM29 homolog OS=Drosophila melanogaster GN=CG8858 PE=1 SV=1	64.8	1.2e-18
TRINITY_DN10918_c0_g1	sp|Q76I82|RS15A_BOVIN	RPS15A	40S ribosomal protein S15a OS=Bos taurus GN=RPS15A PE=2 SV=1	100	3.3e-71
TRINITY_DN10923_c1_g1	sp|P11276|FINC_MOUSE	Fn1	Fibronectin OS=Mus musculus GN=Fn1 PE=1 SV=4	100	4.1e-32
TRINITY_DN10924_c0_g2	sp|P56391|CX6B1_MOUSE	Cox6b1	Cytochrome c oxidase subunit 6B1 OS=Mus musculus GN=Cox6b1 PE=1 SV=2	100	6.2e-49
TRINITY_DN10933_c0_g1	sp|Q8BTV1|TUSC3_MOUSE	Tusc3	Tumor suppressor candidate 3 OS=Mus musculus GN=Tusc3 PE=1 SV=1	100	1e-39
TRINITY_DN10940_c0_g1	sp|P08228|SODC_MOUSE	Sod1	Superoxide dismutase [Cu-Zn] OS=Mus musculus GN=Sod1 PE=1 SV=2	100	1.5e-85
TRINITY_DN10949_c0_g1	sp|Q5ZIJ9|MIB2_CHICK	MIB2	E3 ubiquitin-protein ligase MIB2 OS=Gallus gallus GN=MIB2 PE=2 SV=1	64.1	4.7e-20
TRINITY_DN10977_c0_g1	sp|P62077|TIM8B_MOUSE	Timm8b	Mitochondrial import inner membrane translocase subunit Tim8 B OS=Mus musculus GN=Timm8b PE=1 SV=1	100	2.1e-40
TRINITY_DN10978_c0_g1	sp|O77438|FRIZ3_DROME	fz3	Frizzled-3 OS=Drosophila melanogaster GN=fz3 PE=2 SV=2	78.6	1.9e-27
TRINITY_DN10985_c0_g2	sp|Q9V676|CP6T3_DROME	Cyp6t3	Probable cytochrome P450 6t3 OS=Drosophila melanogaster GN=Cyp6t3 PE=3 SV=1	66.2	1.5e-28
TRINITY_DN10993_c0_g1	sp|P53621|COPA_HUMAN	COPA	Coatomer subunit alpha OS=Homo sapiens GN=COPA PE=1 SV=2	63.2	1.7e-31
TRINITY_DN11002_c0_g1	sp|Q9VYA7|RRP12_DROME	CG2691	RRP12-like protein OS=Drosophila melanogaster GN=CG2691 PE=1 SV=2	66	6e-29
TRINITY_DN11003_c0_g2	sp|Q9VY99|NNAD_DROME	NnaD	Cytosolic carboxypeptidase NnaD OS=Drosophila melanogaster GN=NnaD PE=2 SV=2	80	1.8e-18
TRINITY_DN11039_c0_g1	sp|Q9CQC7|NDUB4_MOUSE	Ndufb4	NADH dehydrogenase [ubiquinone] 1 beta subcomplex subunit 4 OS=Mus musculus GN=Ndufb4 PE=1 SV=3	100	7.2e-64
TRINITY_DN11043_c0_g1	sp|O15439|MRP4_HUMAN	ABCC4	Multidrug resistance-associated protein 4 OS=Homo sapiens GN=ABCC4 PE=1 SV=3	48.8	3e-13
TRINITY_DN11046_c0_g1	sp|Q9VUV9|U520_DROME	l(3)72Ab	Putative U5 small nuclear ribonucleoprotein 200 kDa helicase OS=Drosophila melanogaster GN=l(3)72Ab PE=2 SV=4	97.5	9.5e-88
TRINITY_DN11047_c0_g2	sp|Q9W391|KPBA_DROME	CG7766	Probable phosphorylase b kinase regulatory subunit alpha OS=Drosophila melanogaster GN=CG7766 PE=1 SV=2	95.5	7.8e-31
TRINITY_DN11053_c1_g1	sp|Q00174|LAMA_DROME	LanA	Laminin subunit alpha OS=Drosophila melanogaster GN=LanA PE=1 SV=2	68.1	1.4e-22
TRINITY_DN11058_c0_g1	sp|Q9D1R9|RL34_MOUSE	Rpl34	60S ribosomal protein L34 OS=Mus musculus GN=Rpl34 PE=1 SV=2	100	1.7e-58
TRINITY_DN11060_c0_g2	sp|O43896|KIF1C_HUMAN	KIF1C	Kinesin-like protein KIF1C OS=Homo sapiens GN=KIF1C PE=1 SV=3	100	6.2e-34
TRINITY_DN11060_c0_g3	sp|O35071|KIF1C_MOUSE	Kif1c	Kinesin-like protein KIF1C OS=Mus musculus GN=Kif1c PE=1 SV=2	100	5.3e-36
TRINITY_DN11071_c0_g1	sp|P20065|TYB4_MOUSE	Tmsb4x	Thymosin beta-4 OS=Mus musculus GN=Tmsb4x PE=1 SV=1	100	1.9e-18
TRINITY_DN11082_c0_g1	sp|O61267|LOK_DROME	lok	Ovarian-specific serine/threonine-protein kinase Lok OS=Drosophila melanogaster GN=lok PE=2 SV=1	66.7	3.2e-18
TRINITY_DN11091_c0_g1	sp|Q868Z9|PPN_DROME	Ppn	Papilin OS=Drosophila melanogaster GN=Ppn PE=1 SV=2	80	4.4e-09
TRINITY_DN11107_c0_g1	sp|P79244|RL37_BOVIN	RPL37	60S ribosomal protein L37 OS=Bos taurus GN=RPL37 PE=3 SV=4	100	3.9e-50
TRINITY_DN11117_c0_g1	sp|Q27954|COPA_BOVIN	COPA	Coatomer subunit alpha OS=Bos taurus GN=COPA PE=1 SV=1	76.4	1.6e-26
TRINITY_DN11123_c0_g1	sp|Q3T199|RS23_BOVIN	RPS23	40S ribosomal protein S23 OS=Bos taurus GN=RPS23 PE=2 SV=1	100	1.9e-77
TRINITY_DN11124_c0_g1	sp|Q03042|KGP1_DROME	Pkg21D	cGMP-dependent protein kinase, isozyme 1 OS=Drosophila melanogaster GN=Pkg21D PE=1 SV=2	83.8	6.4e-34
TRINITY_DN11127_c0_g1	sp|Q9VT28|FRY_DROME	fry	Protein furry OS=Drosophila melanogaster GN=fry PE=1 SV=2	84.5	3e-25
TRINITY_DN11131_c0_g1	sp|P29993|ITPR_DROME	Itp-r83A	Inositol 1,4,5-trisphosphate receptor OS=Drosophila melanogaster GN=Itp-r83A PE=2 SV=3	88	8.1e-29
TRINITY_DN11134_c0_g1	sp|P56383|AT5G2_MOUSE	Atp5g2	ATP synthase F(0) complex subunit C2, mitochondrial OS=Mus musculus GN=Atp5g2 PE=2 SV=2	100	2.8e-68
TRINITY_DN11139_c0_g1	sp|Q9FKW9|MANA3_ARATH	At5g66150	Probable alpha-mannosidase At5g66150 OS=Arabidopsis thaliana GN=At5g66150 PE=3 SV=1	53.7	1.2e-20
TRINITY_DN11163_c0_g1	sp|Q9V468|Y9776_DROME	CG9776	Zinc finger matrin-type protein CG9776 OS=Drosophila melanogaster GN=CG9776 PE=1 SV=1	59	5.1e-09
TRINITY_DN11176_c0_g4	sp|P21333|FLNA_HUMAN	FLNA	Filamin-A OS=Homo sapiens GN=FLNA PE=1 SV=4	100	2.3e-39
TRINITY_DN11184_c0_g1	sp|P17207|SER3_DROME	Jon99Ci	Serine protease 3 OS=Drosophila melanogaster GN=Jon99Ci PE=2 SV=2	51	6.2e-08
TRINITY_DN11185_c0_g1	sp|Q86WA9|S2611_HUMAN	SLC26A11	Sodium-independent sulfate anion transporter OS=Homo sapiens GN=SLC26A11 PE=2 SV=2	41.7	1.6e-19
TRINITY_DN11195_c0_g1	sp|Q9W5U2|CHIT3_DROME	Cht3	Probable chitinase 3 OS=Drosophila melanogaster GN=Cht3 PE=2 SV=2	33.3	1.3e-21
TRINITY_DN11203_c0_g1	sp|Q9GZU0|CF062_HUMAN	C6orf62	Uncharacterized protein C6orf62 OS=Homo sapiens GN=C6orf62 PE=2 SV=1	100	5.5e-32
TRINITY_DN11212_c1_g1	sp|P10978|POLX_TOBAC	-	Retrovirus-related Pol polyprotein from transposon TNT 1-94 OS=Nicotiana tabacum PE=2 SV=1	41.2	7.3e-11
TRINITY_DN11231_c0_g1	sp|Q56JX3|RL31_BOVIN	RPL31	60S ribosomal protein L31 OS=Bos taurus GN=RPL31 PE=2 SV=1	100	5.3e-66
TRINITY_DN11236_c0_g1	sp|Q291E4|VIR_DROPS	vir	Protein virilizer OS=Drosophila pseudoobscura pseudoobscura GN=vir PE=3 SV=1	79.4	1.4e-43
TRINITY_DN1124_c0_g1	sp|Q6P8J7|KCRS_MOUSE	Ckmt2	Creatine kinase S-type, mitochondrial OS=Mus musculus GN=Ckmt2 PE=1 SV=1	100	7.4e-174
TRINITY_DN11259_c0_g1	sp|P13496|DCTN1_DROME	Gl	Dynactin subunit 1 OS=Drosophila melanogaster GN=Gl PE=1 SV=2	76.2	7e-26
TRINITY_DN11263_c0_g1	sp|Q86BA1|MICAL_DROME	Mical	Protein-methionine sulfoxide oxidase Mical OS=Drosophila melanogaster GN=Mical PE=1 SV=1	69.7	4.2e-20
TRINITY_DN11273_c0_g1	sp|P13395|SPTCA_DROME	alpha-Spec	Spectrin alpha chain OS=Drosophila melanogaster GN=alpha-Spec PE=1 SV=2	97.3	7.1e-33
TRINITY_DN11287_c0_g2	sp|Q6AYU1|MO4L1_RAT	Morf4l1	Mortality factor 4-like protein 1 OS=Rattus norvegicus GN=Morf4l1 PE=2 SV=1	98.9	3.3e-21
TRINITY_DN11289_c0_g1	sp|P22270|OAR_DROME	Oct-TyrR	Tyramine/octopamine receptor OS=Drosophila melanogaster GN=Oct-TyrR PE=2 SV=2	83.9	1.9e-37
TRINITY_DN11291_c0_g1	sp|A2ARV4|LRP2_MOUSE	Lrp2	Low-density lipoprotein receptor-related protein 2 OS=Mus musculus GN=Lrp2 PE=1 SV=1	46.6	1.6e-10
TRINITY_DN11291_c0_g2	sp|A2ARV4|LRP2_MOUSE	Lrp2	Low-density lipoprotein receptor-related protein 2 OS=Mus musculus GN=Lrp2 PE=1 SV=1	49.3	5e-17
TRINITY_DN11295_c0_g1	sp|P23928|CRYAB_RAT	Cryab	Alpha-crystallin B chain OS=Rattus norvegicus GN=Cryab PE=1 SV=1	100	3.7e-98
TRINITY_DN11305_c0_g1	sp|P37276|DYHC_DROME	Dhc64C	Dynein heavy chain, cytoplasmic OS=Drosophila melanogaster GN=Dhc64C PE=2 SV=2	97.2	2.8e-34
TRINITY_DN11312_c0_g1	sp|P92201|LCP8_DROME	Lcp65Ag1	Larval cuticle protein 8 OS=Drosophila melanogaster GN=Lcp65Ag1 PE=1 SV=1	50	4.7e-21
TRINITY_DN11312_c0_g3	sp|P92201|LCP8_DROME	Lcp65Ag1	Larval cuticle protein 8 OS=Drosophila melanogaster GN=Lcp65Ag1 PE=1 SV=1	53.8	1.6e-22
TRINITY_DN11318_c0_g1	sp|Q3UQ28|PXDN_MOUSE	Pxdn	Peroxidasin homolog OS=Mus musculus GN=Pxdn PE=1 SV=2	41.9	1.8e-08
TRINITY_DN11327_c0_g1	sp|Q8INR6|DOT1L_DROME	gpp	Histone-lysine N-methyltransferase, H3 lysine-79 specific OS=Drosophila melanogaster GN=gpp PE=1 SV=2	80	5.1e-17
TRINITY_DN1132_c0_g1	sp|P35500|SCNA_DROME	para	Sodium channel protein para OS=Drosophila melanogaster GN=para PE=2 SV=3	69	1.3e-17
TRINITY_DN11360_c0_g1	sp|P56382|ATP5E_MOUSE	Atp5e	ATP synthase subunit epsilon, mitochondrial OS=Mus musculus GN=Atp5e PE=1 SV=2	98.1	5.3e-21
TRINITY_DN11369_c0_g1	sp|Q80Z60|ECE2_MOUSE	Ece2	Endothelin-converting enzyme 2 OS=Mus musculus GN=Ece2 PE=1 SV=2	37.8	3.7e-10
TRINITY_DN11374_c0_g1	sp|A5D7B7|SEPR_BOVIN	FAP	Prolyl endopeptidase FAP OS=Bos taurus GN=FAP PE=1 SV=1	46.4	1e-14
TRINITY_DN11378_c0_g2	sp|Q9WUH4|FHL1_RAT	Fhl1	Four and a half LIM domains protein 1 OS=Rattus norvegicus GN=Fhl1 PE=2 SV=1	100	4.3e-87
TRINITY_DN11381_c0_g1	sp|Q8MSS1|LVA_DROME	lva	Protein lava lamp OS=Drosophila melanogaster GN=lva PE=1 SV=2	64.7	5.8e-09
TRINITY_DN11399_c0_g1	sp|P62265|RS14_CRIGR	RPS14	40S ribosomal protein S14 OS=Cricetulus griseus GN=RPS14 PE=2 SV=3	100	9.3e-81
TRINITY_DN11404_c0_g1	sp|P79403|GANAB_PIG	GANAB	Neutral alpha-glucosidase AB OS=Sus scrofa GN=GANAB PE=1 SV=1	47.8	7.7e-18
TRINITY_DN11415_c0_g1	sp|A8XKG6|DPYD_CAEBR	dpyd-1	Probable dihydropyrimidine dehydrogenase [NADP(+)] OS=Caenorhabditis briggsae GN=dpyd-1 PE=3 SV=2	76.7	1.3e-26
TRINITY_DN11416_c0_g1	sp|Q8IGJ0|EFR3_DROME	stmA	Protein EFR3 homolog cmp44E OS=Drosophila melanogaster GN=stmA PE=2 SV=3	97	2.9e-30
TRINITY_DN11430_c0_g1	sp|Q80Z19|MUC2_MOUSE	Muc2	Mucin-2 (Fragments) OS=Mus musculus GN=Muc2 PE=1 SV=2	99.9	0
TRINITY_DN11448_c0_g1	sp|Q8NBF2|NHLC2_HUMAN	NHLRC2	NHL repeat-containing protein 2 OS=Homo sapiens GN=NHLRC2 PE=1 SV=1	69	5.1e-23
TRINITY_DN11455_c0_g1	sp|O60337|MARH6_HUMAN	MARCH6	E3 ubiquitin-protein ligase MARCH6 OS=Homo sapiens GN=MARCH6 PE=1 SV=2	57.1	2.6e-12
TRINITY_DN11476_c0_g1	sp|Q24JY1|RL23A_BOVIN	RPL23A	60S ribosomal protein L23a OS=Bos taurus GN=RPL23A PE=2 SV=1	97.4	8.1e-71
TRINITY_DN11476_c0_g2	sp|Q24JY1|RL23A_BOVIN	RPL23A	60S ribosomal protein L23a OS=Bos taurus GN=RPL23A PE=2 SV=1	86	7.6e-31
TRINITY_DN11478_c0_g1	sp|E7F8F4|ASCC3_DANRE	ascc3	Activating signal cointegrator 1 complex subunit 3 OS=Danio rerio GN=ascc3 PE=3 SV=2	34.2	6e-08
TRINITY_DN11494_c0_g1	sp|Q9HCS7|SYF1_HUMAN	XAB2	Pre-mRNA-splicing factor SYF1 OS=Homo sapiens GN=XAB2 PE=1 SV=2	62	6.5e-20
TRINITY_DN11498_c0_g1	sp|Q9VCX1|RGS_DROME	loco	Regulator of G-protein signaling loco OS=Drosophila melanogaster GN=loco PE=1 SV=2	45.3	6.2e-07
TRINITY_DN11500_c0_g3	sp|Q9VM35|U2QL1_DROME	CG4502	Ubiquitin-conjugating enzyme E2Q-like protein CG4502 OS=Drosophila melanogaster GN=CG4502 PE=2 SV=1	96	1.1e-07
TRINITY_DN11513_c0_g1	sp|P08985|H2AV_DROME	His2Av	Histone H2A.v OS=Drosophila melanogaster GN=His2Av PE=1 SV=2	96.5	3.3e-69
TRINITY_DN1151_c0_g1	sp|P42932|TCPQ_MOUSE	Cct8	T-complex protein 1 subunit theta OS=Mus musculus GN=Cct8 PE=1 SV=3	100	2.5e-42
TRINITY_DN1152_c0_g1	sp|Q64378|FKBP5_MOUSE	Fkbp5	Peptidyl-prolyl cis-trans isomerase FKBP5 OS=Mus musculus GN=Fkbp5 PE=1 SV=1	100	1.7e-33
TRINITY_DN11536_c0_g1	sp|Q9WU12|SNURF_MOUSE	Snurf	SNRPN upstream reading frame protein OS=Mus musculus GN=Snurf PE=1 SV=1	95.8	6.5e-21
TRINITY_DN11546_c0_g1	sp|Q9VVG4|EXOC1_DROME	Sec3	Exocyst complex component 1 OS=Drosophila melanogaster GN=Sec3 PE=1 SV=2	86.4	3.5e-33
TRINITY_DN11547_c0_g1	sp|Q3T0V4|RS11_BOVIN	RPS11	40S ribosomal protein S11 OS=Bos taurus GN=RPS11 PE=2 SV=3	100	1.9e-86
TRINITY_DN11562_c0_g1	sp|P12331|CB22_ORYSJ	CAB2R	Chlorophyll a-b binding protein 2, chloroplastic OS=Oryza sativa subsp. japonica GN=CAB2R PE=2 SV=2	100	7.9e-54
TRINITY_DN11570_c0_g1	sp|P09775|AST8_DROME	ase	Achaete-scute complex protein T8 OS=Drosophila melanogaster GN=ase PE=2 SV=2	60.2	1.8e-18
TRINITY_DN11576_c0_g1	sp|Q9CZX8|RS19_MOUSE	Rps19	40S ribosomal protein S19 OS=Mus musculus GN=Rps19 PE=1 SV=3	100	8.6e-78
TRINITY_DN11588_c0_g1	sp|Q7Q6S8|MED14_ANOGA	MED14	Mediator of RNA polymerase II transcription subunit 14 OS=Anopheles gambiae GN=MED14 PE=3 SV=5	82.4	6e-07
TRINITY_DN11592_c0_g1	sp|Q9EPL2|CSTN1_MOUSE	Clstn1	Calsyntenin-1 OS=Mus musculus GN=Clstn1 PE=1 SV=1	100	2.2e-32
TRINITY_DN11594_c0_g1	sp|Q53RD9|FBLN7_HUMAN	FBLN7	Fibulin-7 OS=Homo sapiens GN=FBLN7 PE=2 SV=1	31.2	1e-07
TRINITY_DN11597_c0_g1	sp|Q86U86|PB1_HUMAN	PBRM1	Protein polybromo-1 OS=Homo sapiens GN=PBRM1 PE=1 SV=1	52.2	2.6e-12
TRINITY_DN11608_c0_g1	sp|Q9VXG1|HANG_DROME	hang	Zinc finger protein hangover OS=Drosophila melanogaster GN=hang PE=1 SV=4	44.3	2.2e-25
TRINITY_DN11622_c0_g1	sp|Q9EQW7|KI13A_MOUSE	Kif13a	Kinesin-like protein KIF13A OS=Mus musculus GN=Kif13a PE=1 SV=1	64.2	2.3e-14
TRINITY_DN11623_c0_g1	sp|Q9NRA2|S17A5_HUMAN	SLC17A5	Sialin OS=Homo sapiens GN=SLC17A5 PE=1 SV=2	45.6	6.8e-09
TRINITY_DN11627_c0_g1	sp|Q3T087|RL11_BOVIN	RPL11	60S ribosomal protein L11 OS=Bos taurus GN=RPL11 PE=2 SV=3	100	3.9e-98
TRINITY_DN11634_c0_g2	sp|Q9V4U7|C6A14_DROME	Cyp6a14	Probable cytochrome P450 6a14 OS=Drosophila melanogaster GN=Cyp6a14 PE=3 SV=2	47.7	4.7e-18
TRINITY_DN11649_c0_g1	sp|Q9W4E2|NBEA_DROME	rg	Neurobeachin OS=Drosophila melanogaster GN=rg PE=1 SV=4	90	3.8e-51
TRINITY_DN11652_c1_g3	sp|Q9VEZ3|MSPS_DROME	msps	Protein mini spindles OS=Drosophila melanogaster GN=msps PE=1 SV=3	74.5	5e-34
TRINITY_DN11653_c0_g1	sp|B6QVW4|DAPB_TALMQ	dapB	Probable dipeptidyl-aminopeptidase B OS=Talaromyces marneffei (strain ATCC 18224 / CBS 334.59 / QM 7333) GN=dapB PE=3 SV=1	41.5	2.1e-08
TRINITY_DN11664_c0_g1	sp|Q9VLT5|POE_DROME	poe	Protein purity of essence OS=Drosophila melanogaster GN=poe PE=1 SV=1	94.4	4e-38
TRINITY_DN11688_c0_g1	sp|P47911|RL6_MOUSE	Rpl6	60S ribosomal protein L6 OS=Mus musculus GN=Rpl6 PE=1 SV=3	100	2.8e-141
TRINITY_DN11701_c0_g1	sp|Q9VRC9|NPC1B_DROME	Npc1b	Niemann-Pick type protein homolog 1B OS=Drosophila melanogaster GN=Npc1b PE=2 SV=2	53	9.3e-28
TRINITY_DN11713_c0_g1	sp|Q13813|SPTN1_HUMAN	SPTAN1	Spectrin alpha chain, non-erythrocytic 1 OS=Homo sapiens GN=SPTAN1 PE=1 SV=3	36.7	6.2e-07
TRINITY_DN11716_c0_g1	sp|P91679|PEPT1_DROME	yin	Peptide transporter family 1 OS=Drosophila melanogaster GN=yin PE=1 SV=2	71	3.5e-35
TRINITY_DN11723_c1_g3	sp|P01831|THY1_MOUSE	Thy1	Thy-1 membrane glycoprotein OS=Mus musculus GN=Thy1 PE=1 SV=1	100	1.8e-24
TRINITY_DN11752_c0_g1	sp|A1ZAI3|FACR2_DROME	CG8303	Putative fatty acyl-CoA reductase CG8303 OS=Drosophila melanogaster GN=CG8303 PE=2 SV=3	83.2	1.6e-61
TRINITY_DN11757_c0_g1	sp|Q9VYA7|RRP12_DROME	CG2691	RRP12-like protein OS=Drosophila melanogaster GN=CG2691 PE=1 SV=2	76.9	7.5e-16
TRINITY_DN11767_c0_g1	sp|P98072|ENTK_BOVIN	TMPRSS15	Enteropeptidase OS=Bos taurus GN=TMPRSS15 PE=1 SV=1	50.5	1.4e-20
TRINITY_DN11770_c0_g1	sp|Q9TTS3|ACACA_BOVIN	ACACA	Acetyl-CoA carboxylase 1 OS=Bos taurus GN=ACACA PE=2 SV=1	68.1	2.2e-28
TRINITY_DN11774_c0_g1	sp|Q8R4Y4|STAB1_MOUSE	Stab1	Stabilin-1 OS=Mus musculus GN=Stab1 PE=1 SV=1	42.3	9.7e-06
TRINITY_DN11788_c0_g1	sp|P15215|LAMC1_DROME	LanB2	Laminin subunit gamma-1 OS=Drosophila melanogaster GN=LanB2 PE=2 SV=2	86.4	4.9e-33
TRINITY_DN11791_c0_g1	sp|Q3ZBH8|RS20_BOVIN	RPS20	40S ribosomal protein S20 OS=Bos taurus GN=RPS20 PE=3 SV=1	100	1.2e-61
TRINITY_DN11803_c0_g1	sp|Q291E4|VIR_DROPS	vir	Protein virilizer OS=Drosophila pseudoobscura pseudoobscura GN=vir PE=3 SV=1	57.9	5.7e-17
TRINITY_DN11817_c0_g1	sp|Q9V8R9|41_DROME	cora	Protein 4.1 homolog OS=Drosophila melanogaster GN=cora PE=1 SV=1	82.3	3.7e-22
TRINITY_DN11846_c0_g1	sp|Q9NFP1|VNNL1_DROME	vanin-like	Vanin-like protein 1 OS=Drosophila melanogaster GN=vanin-like PE=1 SV=1	41.4	2.1e-14
TRINITY_DN11854_c0_g1	sp|Q9VLS1|KPBB_DROME	CG8475	Probable phosphorylase b kinase regulatory subunit beta OS=Drosophila melanogaster GN=CG8475 PE=2 SV=2	84.2	4.6e-43
TRINITY_DN11860_c0_g1	sp|A2Y053|METK1_ORYSI	SAM1	S-adenosylmethionine synthase 1 OS=Oryza sativa subsp. indica GN=SAM1 PE=2 SV=2	100	1.3e-22
TRINITY_DN11860_c0_g2	sp|A2Y053|METK1_ORYSI	SAM1	S-adenosylmethionine synthase 1 OS=Oryza sativa subsp. indica GN=SAM1 PE=2 SV=2	100	6.2e-192
TRINITY_DN1186_c0_g1	sp|Q7T2E3|KC1DA_DANRE	csnk1da	Casein kinase I isoform delta-A OS=Danio rerio GN=csnk1da PE=2 SV=1	100	9.3e-38
TRINITY_DN11890_c0_g1	sp|Q9W5U2|CHIT3_DROME	Cht3	Probable chitinase 3 OS=Drosophila melanogaster GN=Cht3 PE=2 SV=2	65.4	5.3e-34
TRINITY_DN11892_c0_g1	sp|Q8MX31|IDGF3_DROYA	Idgf3	Chitinase-like protein Idgf3 OS=Drosophila yakuba GN=Idgf3 PE=3 SV=1	63	2.9e-27
TRINITY_DN11905_c0_g1	sp|P14148|RL7_MOUSE	Rpl7	60S ribosomal protein L7 OS=Mus musculus GN=Rpl7 PE=1 SV=2	100	1.2e-114
TRINITY_DN11928_c0_g1	sp|P14602|HSPB1_MOUSE	Hspb1	Heat shock protein beta-1 OS=Mus musculus GN=Hspb1 PE=1 SV=3	100	3.1e-43
TRINITY_DN11948_c0_g1	sp|P98160|PGBM_HUMAN	HSPG2	Basement membrane-specific heparan sulfate proteoglycan core protein OS=Homo sapiens GN=HSPG2 PE=1 SV=4	56.2	1.8e-22
TRINITY_DN11949_c0_g2	sp|P25822|PUM_DROME	pum	Maternal protein pumilio OS=Drosophila melanogaster GN=pum PE=1 SV=2	78.7	2.8e-38
TRINITY_DN11952_c0_g1	sp|B6Q972|ECM14_TALMQ	ecm14	Putative metallocarboxypeptidase ecm14 OS=Talaromyces marneffei (strain ATCC 18224 / CBS 334.59 / QM 7333) GN=ecm14 PE=3 SV=1	49.2	1.4e-11
TRINITY_DN11957_c0_g1	sp|Q0P5M8|MPPA_BOVIN	PMPCA	Mitochondrial-processing peptidase subunit alpha OS=Bos taurus GN=PMPCA PE=2 SV=1	59.4	6.2e-37
TRINITY_DN1195_c0_g1	sp|P13869|CB12_PETHY	-	Chlorophyll a-b binding protein, chloroplastic OS=Petunia hybrida PE=2 SV=1	94	4.9e-33
TRINITY_DN11961_c0_g2	sp|Q01070|ESMC_DROME	HLHmgamma	Enhancer of split mgamma protein OS=Drosophila melanogaster GN=HLHmgamma PE=2 SV=1	93.3	2.7e-31
TRINITY_DN11964_c0_g1	sp|Q2KJI2|STT3A_BOVIN	STT3A	Dolichyl-diphosphooligosaccharide--protein glycosyltransferase subunit STT3A OS=Bos taurus GN=STT3A PE=2 SV=1	67.1	6e-21
TRINITY_DN11964_c0_g2	sp|P46977|STT3A_HUMAN	STT3A	Dolichyl-diphosphooligosaccharide--protein glycosyltransferase subunit STT3A OS=Homo sapiens GN=STT3A PE=1 SV=2	45.7	1.3e-07
TRINITY_DN11978_c0_g2	sp|P05371|CLUS_RAT	Clu	Clusterin OS=Rattus norvegicus GN=Clu PE=1 SV=2	100	9.5e-55
TRINITY_DN11982_c0_g1	sp|Q9I7U4|TITIN_DROME	sls	Titin OS=Drosophila melanogaster GN=sls PE=1 SV=3	85.1	2.4e-56
TRINITY_DN11988_c0_g1	sp|Q05193|DYN1_HUMAN	DNM1	Dynamin-1 OS=Homo sapiens GN=DNM1 PE=1 SV=2	100	1.7e-53
TRINITY_DN11988_c0_g2	sp|Q08DF4|DYN1_BOVIN	DNM1	Dynamin-1 OS=Bos taurus GN=DNM1 PE=2 SV=1	100	1.2e-41
TRINITY_DN11991_c0_g2	sp|Q63089|S22A1_RAT	Slc22a1	Solute carrier family 22 member 1 OS=Rattus norvegicus GN=Slc22a1 PE=1 SV=1	31	1.9e-09
TRINITY_DN12012_c0_g1	sp|Q9U518|ASPG_DIRIM	-	L-asparaginase OS=Dirofilaria immitis PE=1 SV=1	54	3.3e-38
TRINITY_DN12017_c0_g1	sp|B4G8N3|U518_DROPE	GL19323	UPF0518 protein GL19323 OS=Drosophila persimilis GN=GL19323 PE=3 SV=1	65.2	1.1e-19
TRINITY_DN12019_c0_g1	sp|Q0KHY3|MESH_DROME	mesh	Protein mesh OS=Drosophila melanogaster GN=mesh PE=1 SV=2	81.5	2.9e-40
TRINITY_DN12020_c0_g1	sp|Q924Y0|BODG_MOUSE	Bbox1	Gamma-butyrobetaine dioxygenase OS=Mus musculus GN=Bbox1 PE=1 SV=1	36.4	8.4e-12
TRINITY_DN12030_c1_g1	sp|Q09996|SYLC_CAEEL	lrs-1	Leucine--tRNA ligase OS=Caenorhabditis elegans GN=lrs-1 PE=3 SV=2	84	1e-31
TRINITY_DN12041_c0_g1	sp|P28288|ABCD3_HUMAN	ABCD3	ATP-binding cassette sub-family D member 3 OS=Homo sapiens GN=ABCD3 PE=1 SV=1	58.8	2.9e-17
TRINITY_DN12046_c0_g2	sp|Q791T5|MTCH1_MOUSE	Mtch1	Mitochondrial carrier homolog 1 OS=Mus musculus GN=Mtch1 PE=1 SV=1	100	1e-44
TRINITY_DN12051_c0_g1	sp|Q08470|L2GL_DROPS	l(2)gl	Protein lethal(2) giant larvae OS=Drosophila pseudoobscura pseudoobscura GN=l(2)gl PE=1 SV=3	75	2.2e-40
TRINITY_DN12052_c0_g1	sp|Q9VXG1|HANG_DROME	hang	Zinc finger protein hangover OS=Drosophila melanogaster GN=hang PE=1 SV=4	60.7	4e-36
TRINITY_DN12056_c0_g1	sp|Q9VLJ6|ACER_DROME	Acer	Angiotensin-converting enzyme-related protein OS=Drosophila melanogaster GN=Acer PE=1 SV=1	56.2	3.6e-13
TRINITY_DN12060_c0_g1	sp|O75005|SYV_SCHPO	vas2	Valine--tRNA ligase OS=Schizosaccharomyces pombe (strain 972 / ATCC 24843) GN=vas2 PE=3 SV=1	74.3	2.7e-44
TRINITY_DN12065_c0_g1	sp|Q9NI63|PMYT1_DROME	Myt1	Membrane-associated tyrosine- and threonine-specific cdc2-inhibitory kinase OS=Drosophila melanogaster GN=Myt1 PE=1 SV=2	40.8	8.6e-18
TRINITY_DN12077_c0_g3	sp|Q9Z0J1|RECK_MOUSE	Reck	Reversion-inducing cysteine-rich protein with Kazal motifs OS=Mus musculus GN=Reck PE=1 SV=2	46.3	2.5e-18
TRINITY_DN12082_c0_g1	sp|Q9V3U0|BGML_DROME	CG4500	Long-chain-fatty-acid--CoA ligase bubblegum-like OS=Drosophila melanogaster GN=CG4500 PE=2 SV=1	42.3	3.2e-14
TRINITY_DN1208_c0_g1	sp|Q3SZV3|EF1G_BOVIN	EEF1G	Elongation factor 1-gamma OS=Bos taurus GN=EEF1G PE=2 SV=1	98.8	3.8e-42
TRINITY_DN12105_c0_g1	sp|Q8R422|CD109_MOUSE	Cd109	CD109 antigen OS=Mus musculus GN=Cd109 PE=1 SV=1	44.6	5.3e-07
TRINITY_DN12108_c0_g1	sp|Q12882|DPYD_HUMAN	DPYD	Dihydropyrimidine dehydrogenase [NADP(+)] OS=Homo sapiens GN=DPYD PE=1 SV=2	69	1e-51
TRINITY_DN12110_c0_g1	sp|D4A7V9|E2AK4_RAT	Eif2ak4	eIF-2-alpha kinase GCN2 OS=Rattus norvegicus GN=Eif2ak4 PE=3 SV=2	48.7	1.2e-32
TRINITY_DN12111_c0_g1	sp|Q9VYA0|NADE_DROME	CG9940	Probable glutamine-dependent NAD(+) synthetase OS=Drosophila melanogaster GN=CG9940 PE=1 SV=1	91.2	7.8e-34
TRINITY_DN12112_c0_g1	sp|Q9V677|ECM29_DROME	CG8858	Proteasome-associated protein ECM29 homolog OS=Drosophila melanogaster GN=CG8858 PE=1 SV=1	66.4	3.9e-32
TRINITY_DN12118_c0_g1	sp|A2ASS6|TITIN_MOUSE	Ttn	Titin OS=Mus musculus GN=Ttn PE=1 SV=1	93.2	7.1e-32
TRINITY_DN12118_c0_g3	sp|A2ASS6|TITIN_MOUSE	Ttn	Titin OS=Mus musculus GN=Ttn PE=1 SV=1	87	6.6e-52
TRINITY_DN12141_c0_g1	sp|Q07864|DPOE1_HUMAN	POLE	DNA polymerase epsilon catalytic subunit A OS=Homo sapiens GN=POLE PE=1 SV=5	43.8	6.5e-13
TRINITY_DN12142_c0_g1	sp|Q8MKK4|TRE12_DROME	Tret1-2	Facilitated trehalose transporter Tret1-2 homolog OS=Drosophila melanogaster GN=Tret1-2 PE=2 SV=1	45.6	2e-14
TRINITY_DN12148_c0_g1	sp|Q9XZ14|GOE_DROME	goe	Protein gone early OS=Drosophila melanogaster GN=goe PE=2 SV=1	61.9	1e-24
TRINITY_DN12159_c0_g1	sp|Q23997|C5210_DROME	CG5210	Chitinase-like protein CG5210 OS=Drosophila melanogaster GN=CG5210 PE=1 SV=2	88.4	3.7e-31
TRINITY_DN1216_c0_g1	sp|P01726|LV1D_MOUSE	-	Ig lambda-1 chain V region H2020 OS=Mus musculus PE=3 SV=1	98.4	4.7e-66
TRINITY_DN12183_c0_g2	sp|P10040|CRB_DROME	crb	Protein crumbs OS=Drosophila melanogaster GN=crb PE=1 SV=3	69.8	1.1e-12
TRINITY_DN12191_c0_g1	sp|Q9W5U2|CHIT3_DROME	Cht3	Probable chitinase 3 OS=Drosophila melanogaster GN=Cht3 PE=2 SV=2	75.7	1.5e-27
TRINITY_DN12197_c0_g1	sp|P15215|LAMC1_DROME	LanB2	Laminin subunit gamma-1 OS=Drosophila melanogaster GN=LanB2 PE=2 SV=2	68.8	1.2e-19
TRINITY_DN12197_c1_g1	sp|P15215|LAMC1_DROME	LanB2	Laminin subunit gamma-1 OS=Drosophila melanogaster GN=LanB2 PE=2 SV=2	72.4	1.1e-35
TRINITY_DN12209_c0_g1	sp|Q9Z1Q9|SYVC_MOUSE	Vars	Valine--tRNA ligase OS=Mus musculus GN=Vars PE=1 SV=1	75.7	1.6e-29
TRINITY_DN12212_c0_g1	sp|P06795|MDR1B_MOUSE	Abcb1b	Multidrug resistance protein 1B OS=Mus musculus GN=Abcb1b PE=1 SV=1	40.8	7.3e-12
TRINITY_DN12216_c0_g1	sp|Q14692|BMS1_HUMAN	BMS1	Ribosome biogenesis protein BMS1 homolog OS=Homo sapiens GN=BMS1 PE=1 SV=1	58.4	5.3e-18
TRINITY_DN12218_c0_g1	sp|A8E657|AASS_BOVIN	AASS	Alpha-aminoadipic semialdehyde synthase, mitochondrial OS=Bos taurus GN=AASS PE=2 SV=1	58.3	1.4e-36
TRINITY_DN12225_c0_g1	sp|Q14562|DHX8_HUMAN	DHX8	ATP-dependent RNA helicase DHX8 OS=Homo sapiens GN=DHX8 PE=1 SV=1	88.1	8.3e-25
TRINITY_DN12240_c0_g2	sp|Q28YX9|U605_DROPS	GA14893	UPF0605 protein GA14893 OS=Drosophila pseudoobscura pseudoobscura GN=GA14893 PE=3 SV=2	65.3	6.2e-21
TRINITY_DN12240_c0_g3	sp|Q28YX9|U605_DROPS	GA14893	UPF0605 protein GA14893 OS=Drosophila pseudoobscura pseudoobscura GN=GA14893 PE=3 SV=2	62.7	6.7e-24
TRINITY_DN12254_c0_g1	sp|P15215|LAMC1_DROME	LanB2	Laminin subunit gamma-1 OS=Drosophila melanogaster GN=LanB2 PE=2 SV=2	82.6	4.1e-38
TRINITY_DN12257_c0_g1	sp|P18172|DHGL_DROPS	Gld	Glucose dehydrogenase [FAD, quinone] OS=Drosophila pseudoobscura pseudoobscura GN=Gld PE=3 SV=4	45.8	2.6e-15
TRINITY_DN12274_c0_g1	sp|O89000|DPYD_RAT	Dpyd	Dihydropyrimidine dehydrogenase [NADP(+)] OS=Rattus norvegicus GN=Dpyd PE=2 SV=1	61.7	5.8e-43
TRINITY_DN12281_c0_g1	sp|Q29FF7|MED14_DROPS	MED14	Mediator of RNA polymerase II transcription subunit 14 OS=Drosophila pseudoobscura pseudoobscura GN=MED14 PE=3 SV=2	70.4	2.2e-20
TRINITY_DN12283_c0_g1	sp|Q9VKK2|WDR59_DROME	CG4705	WD repeat-containing protein 59 homolog OS=Drosophila melanogaster GN=CG4705 PE=1 SV=3	92	4e-36
TRINITY_DN12293_c0_g2	sp|Q9NP90|RAB9B_HUMAN	RAB9B	Ras-related protein Rab-9B OS=Homo sapiens GN=RAB9B PE=1 SV=1	67.7	4.3e-20
TRINITY_DN12294_c1_g3	sp|Q9NLA6|OAF_DROME	oaf	Out at first protein OS=Drosophila melanogaster GN=oaf PE=1 SV=2	75	1.7e-21
TRINITY_DN12295_c0_g1	sp|P16340|PUR2_DROPS	ade3	Trifunctional purine biosynthetic protein adenosine-3 OS=Drosophila pseudoobscura pseudoobscura GN=ade3 PE=3 SV=2	69.6	1.4e-30
TRINITY_DN12304_c0_g1	sp|Q9VRB3|CP6V1_DROME	Cyp6v1	Probable cytochrome P450 6v1 OS=Drosophila melanogaster GN=Cyp6v1 PE=2 SV=1	75	1.9e-34
TRINITY_DN12310_c0_g1	sp|Q7ZWP1|FRMD8_XENLA	frmd8	FERM domain-containing protein 8 OS=Xenopus laevis GN=frmd8 PE=2 SV=1	45.5	6.7e-18
TRINITY_DN12313_c0_g1	sp|Q6PML9|ZNT9_HUMAN	SLC30A9	Zinc transporter 9 OS=Homo sapiens GN=SLC30A9 PE=1 SV=1	70.6	9.3e-24
TRINITY_DN12315_c0_g1	sp|Q9VMD9|TIG_DROME	Tig	Tiggrin OS=Drosophila melanogaster GN=Tig PE=1 SV=2	64.9	2.7e-14
TRINITY_DN12318_c0_g1	sp|P63273|RS17_CANLF	RPS17	40S ribosomal protein S17 OS=Canis lupus familiaris GN=RPS17 PE=2 SV=2	100	9.3e-71
TRINITY_DN12320_c0_g1	sp|Q9VQ89|MIO_DROME	mio	WD repeat-containing protein mio OS=Drosophila melanogaster GN=mio PE=1 SV=2	69.8	7.4e-21
TRINITY_DN12330_c0_g3	sp|Q3T0S6|RL8_BOVIN	RPL8	60S ribosomal protein L8 OS=Bos taurus GN=RPL8 PE=2 SV=3	100	5.1e-86
TRINITY_DN12338_c0_g1	sp|Q90627|TRY1_CHICK	-	Trypsin I-P1 OS=Gallus gallus PE=2 SV=1	48.9	1.4e-22
TRINITY_DN12347_c0_g1	sp|Q9W332|CUBN_DROME	Cubn	Cubilin homolog OS=Drosophila melanogaster GN=Cubn PE=2 SV=3	60.8	3e-23
TRINITY_DN12355_c0_g1	sp|P04052|RPB1_DROME	RpII215	DNA-directed RNA polymerase II subunit RPB1 OS=Drosophila melanogaster GN=RpII215 PE=3 SV=4	100	1.9e-36
TRINITY_DN12372_c0_g1	sp|Q0VD19|ASM_BOVIN	SMPD1	Sphingomyelin phosphodiesterase OS=Bos taurus GN=SMPD1 PE=2 SV=1	55.1	3.6e-47
TRINITY_DN12383_c0_g1	sp|O08648|M3K4_MOUSE	Map3k4	Mitogen-activated protein kinase kinase kinase 4 OS=Mus musculus GN=Map3k4 PE=1 SV=2	58.3	2e-29
TRINITY_DN12385_c0_g1	sp|P05990|PYR1_DROME	r	CAD protein OS=Drosophila melanogaster GN=r PE=1 SV=3	71.6	4.2e-92
TRINITY_DN12389_c0_g1	sp|Q9VM75|HEAT1_DROME	l(2)k09022	HEAT repeat-containing protein 1 homolog OS=Drosophila melanogaster GN=l(2)k09022 PE=2 SV=2	45	7.6e-31
TRINITY_DN12391_c0_g1	sp|Q5WRU0|OIG4_CAEEL	oig-4	Immunoglobulin domain-containing protein oig-4 OS=Caenorhabditis elegans GN=oig-4 PE=1 SV=1	42.7	1.3e-18
TRINITY_DN12397_c0_g1	sp|Q9Y530|OARD1_HUMAN	OARD1	O-acetyl-ADP-ribose deacetylase 1 OS=Homo sapiens GN=OARD1 PE=1 SV=2	48.5	2.3e-21
TRINITY_DN1242_c0_g1	sp|Q3SZV8|ROMO1_BOVIN	ROMO1	Reactive oxygen species modulator 1 OS=Bos taurus GN=ROMO1 PE=3 SV=1	100	8.2e-35
TRINITY_DN12437_c0_g1	sp|Q862I1|RL24_BOVIN	RPL24	60S ribosomal protein L24 OS=Bos taurus GN=RPL24 PE=2 SV=2	100	1.9e-62
TRINITY_DN12441_c0_g1	sp|Q9VA02|DHTK1_DROME	CG1544	Probable 2-oxoglutarate dehydrogenase E1 component DHKTD1 homolog, mitochondrial OS=Drosophila melanogaster GN=CG1544 PE=2 SV=2	51.1	2.7e-18
TRINITY_DN12461_c0_g1	sp|B4KKD5|EFGM_DROMO	ico	Elongation factor G, mitochondrial OS=Drosophila mojavensis GN=ico PE=3 SV=1	96.7	8.3e-26
TRINITY_DN12475_c0_g1	sp|Q9VUV9|U520_DROME	l(3)72Ab	Putative U5 small nuclear ribonucleoprotein 200 kDa helicase OS=Drosophila melanogaster GN=l(3)72Ab PE=2 SV=4	91.3	5.7e-49
TRINITY_DN12486_c0_g1	sp|Q91VK4|ITM2C_MOUSE	Itm2c	Integral membrane protein 2C OS=Mus musculus GN=Itm2c PE=1 SV=2	100	1.9e-82
TRINITY_DN12486_c0_g2	sp|A2VDN0|ITM2C_BOVIN	ITM2C	Integral membrane protein 2C OS=Bos taurus GN=ITM2C PE=2 SV=1	100	1.1e-06
TRINITY_DN12491_c0_g2	sp|P16125|LDHB_MOUSE	Ldhb	L-lactate dehydrogenase B chain OS=Mus musculus GN=Ldhb PE=1 SV=2	100	2.5e-67
TRINITY_DN12496_c0_g1	sp|B3MIF1|EIF3C_DROAN	eIF3-S8	Eukaryotic translation initiation factor 3 subunit C OS=Drosophila ananassae GN=eIF3-S8 PE=3 SV=1	98.8	2.5e-39
TRINITY_DN12499_c0_g1	sp|Q9W5U2|CHIT3_DROME	Cht3	Probable chitinase 3 OS=Drosophila melanogaster GN=Cht3 PE=2 SV=2	61.2	1.9e-08
TRINITY_DN12511_c0_g1	sp|A2X7F7|PAL2_ORYSI	ZB8	Phenylalanine ammonia-lyase OS=Oryza sativa subsp. indica GN=ZB8 PE=3 SV=1	98.8	2.3e-40
TRINITY_DN12511_c0_g2	sp|P14717|PAL1_ORYSJ	PAL	Phenylalanine ammonia-lyase OS=Oryza sativa subsp. japonica GN=PAL PE=1 SV=2	95.2	3.7e-262
TRINITY_DN12511_c0_g3	sp|P14717|PAL1_ORYSJ	PAL	Phenylalanine ammonia-lyase OS=Oryza sativa subsp. japonica GN=PAL PE=1 SV=2	100	2.4e-71
TRINITY_DN12512_c0_g1	sp|B4N1W9|SWS_DROWI	sws	Neuropathy target esterase sws OS=Drosophila willistoni GN=sws PE=3 SV=1	89.4	2.7e-36
TRINITY_DN12527_c0_g1	sp|Q75WB5|OPLA_BOVIN	OPLAH	5-oxoprolinase OS=Bos taurus GN=OPLAH PE=1 SV=1	48.5	8.7e-08
TRINITY_DN12530_c0_g5	sp|Q68FD5|CLH1_MOUSE	Cltc	Clathrin heavy chain 1 OS=Mus musculus GN=Cltc PE=1 SV=3	100	5.5e-39
TRINITY_DN12536_c0_g1	sp|Q9V8R9|41_DROME	cora	Protein 4.1 homolog OS=Drosophila melanogaster GN=cora PE=1 SV=1	81.4	2.5e-37
TRINITY_DN12538_c0_g1	sp|A6QLG5|RS9_BOVIN	RPS9	40S ribosomal protein S9 OS=Bos taurus GN=RPS9 PE=2 SV=1	100	3.3e-104
TRINITY_DN12559_c0_g1	sp|Q8I1G0|TWIST_DROER	twi	Protein twist OS=Drosophila erecta GN=twi PE=3 SV=1	68.3	5.1e-07
TRINITY_DN12564_c0_g1	sp|Q4R3Y4|S27A4_MACFA	SLC27A4	Long-chain fatty acid transport protein 4 OS=Macaca fascicularis GN=SLC27A4 PE=2 SV=2	54.8	3.2e-18
TRINITY_DN12565_c0_g1	sp|Q9VLS1|KPBB_DROME	CG8475	Probable phosphorylase b kinase regulatory subunit beta OS=Drosophila melanogaster GN=CG8475 PE=2 SV=2	68.9	7.4e-35
TRINITY_DN12572_c0_g1	sp|P78562|PHEX_HUMAN	PHEX	Phosphate-regulating neutral endopeptidase OS=Homo sapiens GN=PHEX PE=1 SV=1	50	2.2e-06
TRINITY_DN12576_c0_g1	sp|P00507|AATM_RAT	Got2	Aspartate aminotransferase, mitochondrial OS=Rattus norvegicus GN=Got2 PE=1 SV=2	100	3.8e-62
TRINITY_DN12577_c0_g1	sp|P00967|PUR2_DROME	ade3	Trifunctional purine biosynthetic protein adenosine-3 OS=Drosophila melanogaster GN=ade3 PE=1 SV=2	50.5	8.8e-19
TRINITY_DN12582_c0_g2	sp|Q9VUN0|TOLL6_DROME	Toll-6	Toll-like receptor 6 OS=Drosophila melanogaster GN=Toll-6 PE=1 SV=1	94	1.8e-30
TRINITY_DN12584_c0_g1	sp|M9NDE3|BARK_DROME	bark	Protein bark beetle OS=Drosophila melanogaster GN=bark PE=1 SV=1	69	4.8e-23
TRINITY_DN12584_c0_g3	sp|M9NDE3|BARK_DROME	bark	Protein bark beetle OS=Drosophila melanogaster GN=bark PE=1 SV=1	90.7	1.9e-14
TRINITY_DN12584_c0_g4	sp|M9NDE3|BARK_DROME	bark	Protein bark beetle OS=Drosophila melanogaster GN=bark PE=1 SV=1	68	2.4e-28
TRINITY_DN12584_c0_g5	sp|M9NDE3|BARK_DROME	bark	Protein bark beetle OS=Drosophila melanogaster GN=bark PE=1 SV=1	82.2	2e-37
TRINITY_DN12587_c0_g1	sp|P33270|CP6A2_DROME	Cyp6a2	Cytochrome P450 6a2 OS=Drosophila melanogaster GN=Cyp6a2 PE=2 SV=2	38	1.3e-17
TRINITY_DN12588_c0_g1	sp|Q15386|UBE3C_HUMAN	UBE3C	Ubiquitin-protein ligase E3C OS=Homo sapiens GN=UBE3C PE=1 SV=3	36.9	1.5e-07
TRINITY_DN12607_c0_g1	sp|Q5E995|RS6_BOVIN	RPS6	40S ribosomal protein S6 OS=Bos taurus GN=RPS6 PE=2 SV=1	93.2	1.5e-93
TRINITY_DN12607_c0_g2	sp|Q5E995|RS6_BOVIN	RPS6	40S ribosomal protein S6 OS=Bos taurus GN=RPS6 PE=2 SV=1	100	2.5e-58
TRINITY_DN12614_c0_g1	sp|O70325|GPX41_MOUSE	Gpx4	Phospholipid hydroperoxide glutathione peroxidase, mitochondrial OS=Mus musculus GN=Gpx4 PE=1 SV=4	99.4	1.6e-108
TRINITY_DN12619_c0_g1	sp|Q6DCE3|ZNT9_XENLA	slc30a9	Zinc transporter 9 OS=Xenopus laevis GN=slc30a9 PE=2 SV=1	37.8	1.2e-06
TRINITY_DN12622_c0_g2	sp|P25931|NPYR_DROME	RYa-R	Neuropeptide Y receptor OS=Drosophila melanogaster GN=RYa-R PE=2 SV=2	61.8	3.8e-17
TRINITY_DN12624_c0_g1	sp|Q9XZU1|XPO2_DROME	Cas	Exportin-2 OS=Drosophila melanogaster GN=Cas PE=2 SV=2	77.9	5.8e-26
TRINITY_DN12628_c0_g1	sp|Q06645|AT5G1_RAT	Atp5g1	ATP synthase F(0) complex subunit C1, mitochondrial OS=Rattus norvegicus GN=Atp5g1 PE=1 SV=1	100	9.1e-66
TRINITY_DN12640_c0_g1	sp|P19944|RLA1_RAT	Rplp1	60S acidic ribosomal protein P1 OS=Rattus norvegicus GN=Rplp1 PE=3 SV=1	100	7.4e-37
TRINITY_DN12648_c0_g1	sp|Q32LQ0|AMPE_BOVIN	ENPEP	Glutamyl aminopeptidase OS=Bos taurus GN=ENPEP PE=2 SV=1	36.1	5e-07
TRINITY_DN12666_c0_g1	sp|P18572|BASI_MOUSE	Bsg	Basigin OS=Mus musculus GN=Bsg PE=1 SV=2	100	5.9e-142
TRINITY_DN12672_c0_g1	sp|P18172|DHGL_DROPS	Gld	Glucose dehydrogenase [FAD, quinone] OS=Drosophila pseudoobscura pseudoobscura GN=Gld PE=3 SV=4	80	4.9e-32
TRINITY_DN12683_c0_g1	sp|Q54W24|ABCB4_DICDI	abcB4	ABC transporter B family member 4 OS=Dictyostelium discoideum GN=abcB4 PE=3 SV=1	37	1.2e-08
TRINITY_DN12692_c0_g1	sp|Q9CQ69|QCR8_MOUSE	Uqcrq	Cytochrome b-c1 complex subunit 8 OS=Mus musculus GN=Uqcrq PE=1 SV=3	100	7.9e-43
TRINITY_DN12701_c0_g3	sp|Q9NDJ2|DOM_DROME	dom	Helicase domino OS=Drosophila melanogaster GN=dom PE=1 SV=2	53.3	3.2e-33
TRINITY_DN12704_c0_g1	sp|P25439|BRM_DROME	brm	ATP-dependent helicase brm OS=Drosophila melanogaster GN=brm PE=1 SV=2	96.4	2.5e-39
TRINITY_DN12708_c0_g1	sp|P19945|RLA0_RAT	Rplp0	60S acidic ribosomal protein P0 OS=Rattus norvegicus GN=Rplp0 PE=1 SV=2	100	1.6e-133
TRINITY_DN12708_c0_g2	sp|P14869|RLA0_MOUSE	Rplp0	60S acidic ribosomal protein P0 OS=Mus musculus GN=Rplp0 PE=1 SV=3	100	9.9e-154
TRINITY_DN12709_c0_g1	sp|P41233|ABCA1_MOUSE	Abca1	ATP-binding cassette sub-family A member 1 OS=Mus musculus GN=Abca1 PE=1 SV=4	29.5	3.7e-09
TRINITY_DN12711_c0_g2	sp|Q6UWM7|LCTL_HUMAN	LCTL	Lactase-like protein OS=Homo sapiens GN=LCTL PE=1 SV=2	40.3	3.5e-27
TRINITY_DN12712_c0_g1	sp|Q9W5U2|CHIT3_DROME	Cht3	Probable chitinase 3 OS=Drosophila melanogaster GN=Cht3 PE=2 SV=2	77.3	2e-95
TRINITY_DN12722_c0_g1	sp|Q9I7U4|TITIN_DROME	sls	Titin OS=Drosophila melanogaster GN=sls PE=1 SV=3	76.2	4.1e-13
TRINITY_DN12728_c0_g1	sp|Q01819|CONN_DROME	Con	Connectin OS=Drosophila melanogaster GN=Con PE=2 SV=2	40	5.5e-09
TRINITY_DN12730_c0_g2	sp|Q95SX7|RTBS_DROME	RTase	Probable RNA-directed DNA polymerase from transposon BS OS=Drosophila melanogaster GN=RTase PE=2 SV=1	53.2	2e-13
TRINITY_DN12738_c0_g3	sp|P35953|VLDLR_RABIT	VLDLR	Very low-density lipoprotein receptor OS=Oryctolagus cuniculus GN=VLDLR PE=2 SV=1	54.8	4.4e-08
TRINITY_DN12738_c0_g7	sp|P98164|LRP2_HUMAN	LRP2	Low-density lipoprotein receptor-related protein 2 OS=Homo sapiens GN=LRP2 PE=1 SV=3	57	1.5e-26
TRINITY_DN12740_c0_g1	sp|Q8TB22|SPT20_HUMAN	SPATA20	Spermatogenesis-associated protein 20 OS=Homo sapiens GN=SPATA20 PE=2 SV=3	55.2	2.1e-30
TRINITY_DN12745_c0_g1	sp|Q27571|NOS_DROME	Nos	Nitric oxide synthase OS=Drosophila melanogaster GN=Nos PE=2 SV=3	62.8	2.4e-20
TRINITY_DN1274_c0_g1	sp|Q3SZ10|RL3L_BOVIN	RPL3L	60S ribosomal protein L3-like OS=Bos taurus GN=RPL3L PE=2 SV=3	97.1	6.1e-31
TRINITY_DN12762_c0_g1	sp|P55162|HEM_DROME	Hem	Membrane-associated protein Hem OS=Drosophila melanogaster GN=Hem PE=2 SV=1	95.8	5.4e-30
TRINITY_DN12764_c0_g1	sp|Q9HCS7|SYF1_HUMAN	XAB2	Pre-mRNA-splicing factor SYF1 OS=Homo sapiens GN=XAB2 PE=1 SV=2	69.4	2.4e-07
TRINITY_DN12766_c0_g1	sp|P35220|CTNA_DROME	alpha-Cat	Catenin alpha OS=Drosophila melanogaster GN=alpha-Cat PE=1 SV=2	85.4	4.3e-38
TRINITY_DN12778_c0_g1	sp|Q13433|S39A6_HUMAN	SLC39A6	Zinc transporter ZIP6 OS=Homo sapiens GN=SLC39A6 PE=1 SV=3	54.5	8.6e-26
TRINITY_DN12782_c0_g1	sp|Q95327|MANBA_CAPHI	MANBA	Beta-mannosidase OS=Capra hircus GN=MANBA PE=2 SV=1	41.4	1.4e-11
TRINITY_DN12786_c0_g1	sp|Q9C0C9|UBE2O_HUMAN	UBE2O	(E3-independent) E2 ubiquitin-conjugating enzyme OS=Homo sapiens GN=UBE2O PE=1 SV=3	54.5	1.3e-69
TRINITY_DN12789_c0_g1	sp|Q9GJW7|GBRAP_BOVIN	GABARAP	Gamma-aminobutyric acid receptor-associated protein OS=Bos taurus GN=GABARAP PE=3 SV=2	100	2.4e-62
TRINITY_DN12793_c0_g1	sp|Q12882|DPYD_HUMAN	DPYD	Dihydropyrimidine dehydrogenase [NADP(+)] OS=Homo sapiens GN=DPYD PE=1 SV=2	75.2	2.3e-49
TRINITY_DN12799_c0_g1	sp|Q9VZ49|ENDOU_DROME	CG2145	Poly(U)-specific endoribonuclease homolog OS=Drosophila melanogaster GN=CG2145 PE=2 SV=1	62.4	2.6e-22
TRINITY_DN12801_c0_g1	sp|Q00449|MDR49_DROME	Mdr49	Multidrug resistance protein homolog 49 OS=Drosophila melanogaster GN=Mdr49 PE=2 SV=2	64.8	2.1e-33
TRINITY_DN12802_c0_g1	sp|Q9NIV1|E2AK3_DROME	PEK	Eukaryotic translation initiation factor 2-alpha kinase OS=Drosophila melanogaster GN=PEK PE=1 SV=2	58	1.3e-15
TRINITY_DN12804_c0_g1	sp|Q00449|MDR49_DROME	Mdr49	Multidrug resistance protein homolog 49 OS=Drosophila melanogaster GN=Mdr49 PE=2 SV=2	75.4	1.1e-22
TRINITY_DN12825_c0_g1	sp|Q291E4|VIR_DROPS	vir	Protein virilizer OS=Drosophila pseudoobscura pseudoobscura GN=vir PE=3 SV=1	40.9	4.9e-42
TRINITY_DN12827_c0_g1	sp|Q9VXY0|CP4S3_DROME	Cyp4s3	Probable cytochrome P450 4s3 OS=Drosophila melanogaster GN=Cyp4s3 PE=3 SV=1	63.8	9.7e-19
TRINITY_DN12831_c0_g1	sp|B0R0T1|VWA8_DANRE	si:dkey-18l1.1	von Willebrand factor A domain-containing protein 8 OS=Danio rerio GN=si:dkey-18l1.1 PE=3 SV=1	73.2	2e-17
TRINITY_DN12835_c0_g1	sp|Q76LL6|FHOD3_MOUSE	Fhod3	FH1/FH2 domain-containing protein 3 OS=Mus musculus GN=Fhod3 PE=1 SV=1	59	2.1e-18
TRINITY_DN12838_c0_g1	sp|O88456|CPNS1_MOUSE	Capns1	Calpain small subunit 1 OS=Mus musculus GN=Capns1 PE=1 SV=1	100	1.6e-114
TRINITY_DN12852_c0_g3	sp|P51410|RL9_MOUSE	Rpl9	60S ribosomal protein L9 OS=Mus musculus GN=Rpl9 PE=2 SV=2	100	1.5e-104
TRINITY_DN12854_c0_g1	sp|B4KFW6|FICD_DROMO	GI11595	Adenosine monophosphate-protein transferase FICD homolog OS=Drosophila mojavensis GN=GI11595 PE=3 SV=1	60.8	2e-24
TRINITY_DN12854_c0_g2	sp|Q18600|ERP1B_CAEEL	C44B7.11	Putative endoplasmic reticulum metallopeptidase 1-B OS=Caenorhabditis elegans GN=C44B7.11 PE=1 SV=4	36.7	2.3e-10
TRINITY_DN12856_c0_g1	sp|Q9VLS1|KPBB_DROME	CG8475	Probable phosphorylase b kinase regulatory subunit beta OS=Drosophila melanogaster GN=CG8475 PE=2 SV=2	77	1.9e-37
TRINITY_DN12862_c0_g1	sp|Q9D7S0|LYPD8_MOUSE	Lypd8	Ly6/PLAUR domain-containing protein 8 OS=Mus musculus GN=Lypd8 PE=1 SV=1	100	1.1e-144
TRINITY_DN12862_c0_g2	sp|P97351|RS3A_MOUSE	Rps3a	40S ribosomal protein S3a OS=Mus musculus GN=Rps3a PE=1 SV=3	100	4.5e-146
TRINITY_DN12873_c0_g1	sp|Q93Z24|BGA17_ARATH	BGAL17	Beta-galactosidase 17 OS=Arabidopsis thaliana GN=BGAL17 PE=2 SV=1	54.1	2.3e-17
TRINITY_DN12884_c0_g1	sp|A1ZAI3|FACR2_DROME	CG8303	Putative fatty acyl-CoA reductase CG8303 OS=Drosophila melanogaster GN=CG8303 PE=2 SV=3	89.6	3.5e-49
TRINITY_DN12887_c0_g1	sp|Q9EQH2|ERAP1_MOUSE	Erap1	Endoplasmic reticulum aminopeptidase 1 OS=Mus musculus GN=Erap1 PE=1 SV=2	39.5	2.2e-11
TRINITY_DN12895_c0_g1	sp|Q9W3V8|ALG8_DROME	xit	Probable dolichyl pyrophosphate Glc1Man9GlcNAc2 alpha-1,3-glucosyltransferase OS=Drosophila melanogaster GN=xit PE=2 SV=1	65.6	1e-49
TRINITY_DN12901_c0_g1	sp|P63300|SELW_MOUSE	Sepw1	Selenoprotein W OS=Mus musculus GN=Sepw1 PE=1 SV=3	98.9	2.5e-45
TRINITY_DN12910_c0_g1	sp|P29391|FRIL1_MOUSE	Ftl1	Ferritin light chain 1 OS=Mus musculus GN=Ftl1 PE=1 SV=2	99.5	5.4e-100
TRINITY_DN12916_c0_g2	sp|Q9P0G3|KLK14_HUMAN	KLK14	Kallikrein-14 OS=Homo sapiens GN=KLK14 PE=1 SV=2	35.9	3.7e-24
TRINITY_DN12920_c0_g1	sp|Q9H9T3|ELP3_HUMAN	ELP3	Elongator complex protein 3 OS=Homo sapiens GN=ELP3 PE=1 SV=2	82.9	1.1e-27
TRINITY_DN12923_c0_g1	sp|Q9CQU8|IMP1L_MOUSE	Immp1l	Mitochondrial inner membrane protease subunit 1 OS=Mus musculus GN=Immp1l PE=1 SV=1	43.6	5.2e-39
TRINITY_DN12935_c0_g1	sp|P35790|CHKA_HUMAN	CHKA	Choline kinase alpha OS=Homo sapiens GN=CHKA PE=1 SV=3	59.7	2.9e-17
TRINITY_DN12939_c0_g1	sp|P18173|DHGL_DROME	Gld	Glucose dehydrogenase [FAD, quinone] OS=Drosophila melanogaster GN=Gld PE=3 SV=3	58.3	5e-17
TRINITY_DN12943_c0_g1	sp|P52569|CTR2_HUMAN	SLC7A2	Cationic amino acid transporter 2 OS=Homo sapiens GN=SLC7A2 PE=1 SV=2	55.7	5.3e-22
TRINITY_DN12944_c0_g1	sp|B5DF27|LOXL2_RAT	Loxl2	Lysyl oxidase homolog 2 OS=Rattus norvegicus GN=Loxl2 PE=2 SV=2	54.7	1.5e-09
TRINITY_DN12945_c0_g2	sp|Q8C261|NCKX5_MOUSE	Slc24a5	Sodium/potassium/calcium exchanger 5 OS=Mus musculus GN=Slc24a5 PE=2 SV=1	42.4	1.4e-25
TRINITY_DN12952_c0_g1	sp|Q9VUX2|MIB_DROME	mib1	E3 ubiquitin-protein ligase mind-bomb OS=Drosophila melanogaster GN=mib1 PE=1 SV=3	97	2.6e-33
TRINITY_DN12954_c0_g1	sp|Q961G1|COG3_DROME	Cog3	Conserved oligomeric Golgi complex subunit 3 OS=Drosophila melanogaster GN=Cog3 PE=1 SV=1	93	1.1e-30
TRINITY_DN12954_c0_g2	sp|Q961G1|COG3_DROME	Cog3	Conserved oligomeric Golgi complex subunit 3 OS=Drosophila melanogaster GN=Cog3 PE=1 SV=1	94.7	9.3e-33
TRINITY_DN12962_c0_g1	sp|Q8K010|OPLA_MOUSE	Oplah	5-oxoprolinase OS=Mus musculus GN=Oplah PE=1 SV=1	85.4	5.1e-35
TRINITY_DN12972_c0_g1	sp|P49696|SYVC_TAKRU	vars	Valine--tRNA ligase OS=Takifugu rubripes GN=vars PE=3 SV=1	52	1.8e-15
TRINITY_DN12973_c0_g1	sp|P35502|ESTF_MYZPE	-	Esterase FE4 OS=Myzus persicae PE=1 SV=1	58.5	3.1e-26
TRINITY_DN12977_c0_g1	sp|Q3MHJ5|RM54_BOVIN	MRPL54	39S ribosomal protein L54, mitochondrial OS=Bos taurus GN=MRPL54 PE=1 SV=1	44.7	9.8e-16
TRINITY_DN12986_c0_g1	sp|E9QJ05|PT117_DANRE	pet117	Protein PET117 homolog, mitochondrial OS=Danio rerio GN=pet117 PE=3 SV=1	44.4	4.5e-08
TRINITY_DN12991_c0_g1	sp|O15254|ACOX3_HUMAN	ACOX3	Peroxisomal acyl-coenzyme A oxidase 3 OS=Homo sapiens GN=ACOX3 PE=1 SV=2	59.1	6.6e-17
TRINITY_DN13021_c0_g1	sp|P11046|LAMB1_DROME	LanB1	Laminin subunit beta-1 OS=Drosophila melanogaster GN=LanB1 PE=1 SV=4	72.8	2.4e-30
TRINITY_DN13032_c0_g1	sp|Q9W5U2|CHIT3_DROME	Cht3	Probable chitinase 3 OS=Drosophila melanogaster GN=Cht3 PE=2 SV=2	78.3	3.3e-16
TRINITY_DN13034_c0_g1	sp|Q9W5U2|CHIT3_DROME	Cht3	Probable chitinase 3 OS=Drosophila melanogaster GN=Cht3 PE=2 SV=2	77.6	1.8e-31
TRINITY_DN13040_c0_g1	sp|P50430|ARSB_RAT	Arsb	Arylsulfatase B OS=Rattus norvegicus GN=Arsb PE=2 SV=2	37.1	2.8e-07
TRINITY_DN13042_c0_g1	sp|Q9VFJ0|CA131_DROME	Cyp313a1	Probable cytochrome P450 313a1 OS=Drosophila melanogaster GN=Cyp313a1 PE=3 SV=2	43.5	8.8e-09
TRINITY_DN13043_c0_g1	sp|Q9Z340|PARD3_RAT	Pard3	Partitioning defective 3 homolog OS=Rattus norvegicus GN=Pard3 PE=1 SV=1	44.9	9e-11
TRINITY_DN13045_c0_g2	sp|Q9VJ71|CP310_DROME	Cyp310a1	Probable cytochrome P450 310a1 OS=Drosophila melanogaster GN=Cyp310a1 PE=2 SV=1	47.1	2.3e-10
TRINITY_DN13051_c0_g1	sp|Q9VRC9|NPC1B_DROME	Npc1b	Niemann-Pick type protein homolog 1B OS=Drosophila melanogaster GN=Npc1b PE=2 SV=2	67.3	3.3e-36
TRINITY_DN13055_c0_g1	sp|Q9VUA0|GPTC1_DROME	CG8833	G patch domain-containing protein 1 homolog OS=Drosophila melanogaster GN=CG8833 PE=2 SV=1	67.8	2.1e-42
TRINITY_DN13056_c0_g1	sp|P42891|ECE1_BOVIN	ECE1	Endothelin-converting enzyme 1 OS=Bos taurus GN=ECE1 PE=1 SV=2	35.5	7.4e-09
TRINITY_DN13061_c0_g1	sp|P60661|MYL6_BOVIN	MYL6	Myosin light polypeptide 6 OS=Bos taurus GN=MYL6 PE=2 SV=2	100	1.2e-83
TRINITY_DN13069_c0_g1	sp|Q9VA27|CP4C3_DROME	Cyp4c3	Cytochrome P450 4c3 OS=Drosophila melanogaster GN=Cyp4c3 PE=2 SV=1	67	8.5e-25
TRINITY_DN13077_c0_g1	sp|O46098|BCN92_DROME	bcn92	Protein bcn92 OS=Drosophila melanogaster GN=bcn92 PE=3 SV=1	74.7	3.8e-30
TRINITY_DN1307_c0_g1	sp|P41732|TSN7_HUMAN	TSPAN7	Tetraspanin-7 OS=Homo sapiens GN=TSPAN7 PE=1 SV=2	99.1	4.4e-58
TRINITY_DN13083_c0_g1	sp|P49773|HINT1_HUMAN	HINT1	Histidine triad nucleotide-binding protein 1 OS=Homo sapiens GN=HINT1 PE=1 SV=2	67.5	4.5e-47
TRINITY_DN13084_c0_g1	sp|O44342|WBL_DROME	wbl	Protein windbeutel OS=Drosophila melanogaster GN=wbl PE=1 SV=1	74.3	2.1e-26
TRINITY_DN13093_c0_g1	sp|B8V7Q1|PCDL_ACRMI	-	Protocadherin-like protein OS=Acropora millepora PE=1 SV=1	32.6	9.6e-20
TRINITY_DN13094_c0_g1	sp|Q8MX32|IDGF3_DROSI	Idgf3	Chitinase-like protein Idgf3 OS=Drosophila simulans GN=Idgf3 PE=3 SV=1	57.1	7.1e-18
TRINITY_DN13097_c0_g1	sp|Q00449|MDR49_DROME	Mdr49	Multidrug resistance protein homolog 49 OS=Drosophila melanogaster GN=Mdr49 PE=2 SV=2	61	2.9e-21
TRINITY_DN1309_c0_g1	sp|O88792|JAM1_MOUSE	F11r	Junctional adhesion molecule A OS=Mus musculus GN=F11r PE=1 SV=2	100	4.2e-39
TRINITY_DN13102_c0_g1	sp|A8E657|AASS_BOVIN	AASS	Alpha-aminoadipic semialdehyde synthase, mitochondrial OS=Bos taurus GN=AASS PE=2 SV=1	42.3	1.3e-19
TRINITY_DN13114_c0_g1	sp|Q9VRC9|NPC1B_DROME	Npc1b	Niemann-Pick type protein homolog 1B OS=Drosophila melanogaster GN=Npc1b PE=2 SV=2	53.8	2.8e-51
TRINITY_DN13120_c0_g1	sp|P56562|CUD5_SCHGR	-	Endocuticle structural glycoprotein SgAbd-5 OS=Schistocerca gregaria PE=1 SV=1	39.5	3.8e-10
TRINITY_DN13128_c0_g1	sp|Q14562|DHX8_HUMAN	DHX8	ATP-dependent RNA helicase DHX8 OS=Homo sapiens GN=DHX8 PE=1 SV=1	84.4	2.7e-40
TRINITY_DN13129_c0_g1	sp|B7Z031|PESTE_DROME	pes	Protein peste OS=Drosophila melanogaster GN=pes PE=2 SV=1	48.9	6e-19
TRINITY_DN13146_c0_g1	sp|Q9VUV9|U520_DROME	l(3)72Ab	Putative U5 small nuclear ribonucleoprotein 200 kDa helicase OS=Drosophila melanogaster GN=l(3)72Ab PE=2 SV=4	78.4	1.3e-44
TRINITY_DN13147_c0_g1	sp|P82384|LCP9_DROME	Lcp9	Larval cuticle protein 9 OS=Drosophila melanogaster GN=Lcp9 PE=1 SV=2	64	1.8e-26
TRINITY_DN13149_c0_g1	sp|Q8VHC8|MA2B1_CAVPO	MAN2B1	Lysosomal alpha-mannosidase OS=Cavia porcellus GN=MAN2B1 PE=1 SV=1	54.1	3.5e-50
TRINITY_DN13157_c0_g1	sp|Q9VTE5|PFD2_DROME	l(3)01239	Probable prefoldin subunit 2 OS=Drosophila melanogaster GN=l(3)01239 PE=2 SV=1	68.5	2e-46
TRINITY_DN13162_c0_g1	sp|P17405|ASM_HUMAN	SMPD1	Sphingomyelin phosphodiesterase OS=Homo sapiens GN=SMPD1 PE=1 SV=4	48.2	2.5e-18
TRINITY_DN13166_c0_g1	sp|Q09996|SYLC_CAEEL	lrs-1	Leucine--tRNA ligase OS=Caenorhabditis elegans GN=lrs-1 PE=3 SV=2	64.8	6.8e-20
TRINITY_DN13179_c0_g2	sp|Q6P2Q9|PRP8_HUMAN	PRPF8	Pre-mRNA-processing-splicing factor 8 OS=Homo sapiens GN=PRPF8 PE=1 SV=2	85.2	9.2e-110
TRINITY_DN13187_c0_g1	sp|Q7ZWB2|UBL4A_DANRE	ubl4a	Ubiquitin-like protein 4A OS=Danio rerio GN=ubl4a PE=2 SV=1	32.2	2.8e-12
TRINITY_DN13199_c0_g1	sp|P79403|GANAB_PIG	GANAB	Neutral alpha-glucosidase AB OS=Sus scrofa GN=GANAB PE=1 SV=1	41.7	3.1e-13
TRINITY_DN13201_c0_g1	sp|P20152|VIME_MOUSE	Vim	Vimentin OS=Mus musculus GN=Vim PE=1 SV=3	100	7.1e-229
TRINITY_DN13209_c0_g4	sp|Q95KH6|RGF1C_MACFA	RASGEF1C	Ras-GEF domain-containing family member 1C OS=Macaca fascicularis GN=RASGEF1C PE=2 SV=1	56	2.2e-21
TRINITY_DN13215_c0_g1	sp|Q9VR81|NAGA_DROME	CG17065	N-acetylglucosamine-6-phosphate deacetylase OS=Drosophila melanogaster GN=CG17065 PE=2 SV=1	57.9	3.1e-29
TRINITY_DN13218_c0_g1	sp|P56384|AT5G3_MOUSE	Atp5g3	ATP synthase F(0) complex subunit C3, mitochondrial OS=Mus musculus GN=Atp5g3 PE=2 SV=1	100	5.9e-69
TRINITY_DN13221_c0_g1	sp|E2RH47|RS3_CANLF	RPS3	40S ribosomal protein S3 OS=Canis lupus familiaris GN=RPS3 PE=1 SV=1	100	1.1e-133
TRINITY_DN13225_c1_g1	sp|G3MY25|TIGD5_BOVIN	TIGD5	Tigger transposable element-derived protein 5 OS=Bos taurus GN=TIGD5 PE=3 SV=2	31.4	5e-06
TRINITY_DN13235_c0_g1	sp|P47963|RL13_MOUSE	Rpl13	60S ribosomal protein L13 OS=Mus musculus GN=Rpl13 PE=1 SV=3	99.5	1.2e-112
TRINITY_DN13238_c0_g1	sp|Q9WUB3|PYGM_MOUSE	Pygm	Glycogen phosphorylase, muscle form OS=Mus musculus GN=Pygm PE=1 SV=3	99.5	0
TRINITY_DN13248_c0_g1	sp|Q5EBF1|5NTC_XENTR	nt5c2	Cytosolic purine 5'-nucleotidase OS=Xenopus tropicalis GN=nt5c2 PE=2 SV=1	66.7	4.1e-69
TRINITY_DN13249_c0_g1	sp|P19253|RL13A_MOUSE	Rpl13a	60S ribosomal protein L13a OS=Mus musculus GN=Rpl13a PE=1 SV=4	100	1.8e-109
TRINITY_DN13253_c0_g1	sp|Q56JU9|RS24_BOVIN	RPS24	40S ribosomal protein S24 OS=Bos taurus GN=RPS24 PE=2 SV=2	100	1.5e-59
TRINITY_DN13256_c0_g5	sp|Q9WUA3|PFKAP_MOUSE	Pfkp	ATP-dependent 6-phosphofructokinase, platelet type OS=Mus musculus GN=Pfkp PE=1 SV=1	100	3.8e-36
TRINITY_DN13256_c0_g8	sp|P14841|CYTC_RAT	Cst3	Cystatin-C OS=Rattus norvegicus GN=Cst3 PE=1 SV=2	100	3.2e-75
TRINITY_DN13261_c0_g1	sp|P04197|MYB_DROME	Myb	Myb protein OS=Drosophila melanogaster GN=Myb PE=1 SV=2	63.5	1.1e-11
TRINITY_DN13263_c0_g1	sp|Q7K480|BN3D1_DROME	bin3	Probable RNA methyltransferase bin3 OS=Drosophila melanogaster GN=bin3 PE=1 SV=1	57.3	3.6e-11
TRINITY_DN13265_c0_g1	sp|Q15269|PWP2_HUMAN	PWP2	Periodic tryptophan protein 2 homolog OS=Homo sapiens GN=PWP2 PE=2 SV=2	45.2	8.7e-12
TRINITY_DN13272_c0_g5	sp|O88990|ACTN3_MOUSE	Actn3	Alpha-actinin-3 OS=Mus musculus GN=Actn3 PE=2 SV=1	98.4	0
TRINITY_DN13280_c0_g1	sp|P45589|CU12_HYACE	CP12	Flexible cuticle protein 12 OS=Hyalophora cecropia GN=CP12 PE=2 SV=1	48.5	4.7e-22
TRINITY_DN13289_c0_g1	sp|P25724|NANOS_DROME	nos	Protein nanos OS=Drosophila melanogaster GN=nos PE=1 SV=1	77.6	2.3e-36
TRINITY_DN13309_c0_g1	sp|Q9TTK4|LYST_BOVIN	LYST	Lysosomal-trafficking regulator OS=Bos taurus GN=LYST PE=1 SV=1	64.8	3.3e-24
TRINITY_DN13315_c0_g1	sp|P23128|DDX6_DROME	me31B	Putative ATP-dependent RNA helicase me31b OS=Drosophila melanogaster GN=me31B PE=1 SV=3	94	5.7e-237
TRINITY_DN13317_c0_g1	sp|P24527|LKHA4_MOUSE	Lta4h	Leukotriene A-4 hydrolase OS=Mus musculus GN=Lta4h PE=1 SV=4	58.6	4.2e-38
TRINITY_DN13320_c0_g2	sp|Q9V998|UBL5_DROME	ubl	Ubiquitin-like protein 5 OS=Drosophila melanogaster GN=ubl PE=3 SV=1	95.9	1.1e-35
TRINITY_DN13322_c0_g1	sp|Q9VKK2|WDR59_DROME	CG4705	WD repeat-containing protein 59 homolog OS=Drosophila melanogaster GN=CG4705 PE=1 SV=3	63.3	5.3e-09
TRINITY_DN13327_c0_g1	sp|Q5R895|DPYD_PONAB	DPYD	Dihydropyrimidine dehydrogenase [NADP(+)] OS=Pongo abelii GN=DPYD PE=2 SV=1	70.8	3.2e-49
TRINITY_DN13335_c0_g1	sp|P01023|A2MG_HUMAN	A2M	Alpha-2-macroglobulin OS=Homo sapiens GN=A2M PE=1 SV=3	28.5	4.8e-06
TRINITY_DN13335_c0_g3	sp|Q6YHK3|CD109_HUMAN	CD109	CD109 antigen OS=Homo sapiens GN=CD109 PE=1 SV=2	34.8	1.3e-17
TRINITY_DN13340_c0_g1	sp|O15439|MRP4_HUMAN	ABCC4	Multidrug resistance-associated protein 4 OS=Homo sapiens GN=ABCC4 PE=1 SV=3	50	3.6e-18
TRINITY_DN13348_c0_g1	sp|A5PKH3|FAAA_BOVIN	FAH	Fumarylacetoacetase OS=Bos taurus GN=FAH PE=2 SV=1	69.1	9.5e-24
TRINITY_DN13356_c0_g2	sp|P18173|DHGL_DROME	Gld	Glucose dehydrogenase [FAD, quinone] OS=Drosophila melanogaster GN=Gld PE=3 SV=3	46.3	9.7e-23
TRINITY_DN13361_c0_g1	sp|Q8BHN3|GANAB_MOUSE	Ganab	Neutral alpha-glucosidase AB OS=Mus musculus GN=Ganab PE=1 SV=1	39.9	8.6e-27
TRINITY_DN13366_c0_g1	sp|Q9W4M9|NSUN2_DROME	Nsun2	tRNA (cytosine(34)-C(5))-methyltransferase OS=Drosophila melanogaster GN=Nsun2 PE=2 SV=1	80.6	7.4e-40
TRINITY_DN13388_c0_g1	sp|Q29JQ0|RETM_DROPS	retm	Protein real-time OS=Drosophila pseudoobscura pseudoobscura GN=retm PE=3 SV=1	80.8	3.2e-30
TRINITY_DN13396_c0_g1	sp|Q6YP21|KAT3_HUMAN	KYAT3	Kynurenine--oxoglutarate transaminase 3 OS=Homo sapiens GN=KYAT3 PE=1 SV=1	35.3	1.1e-07
TRINITY_DN13397_c0_g1	sp|Q8BU03|PWP2_MOUSE	Pwp2	Periodic tryptophan protein 2 homolog OS=Mus musculus GN=Pwp2 PE=1 SV=1	49.7	5.1e-38
TRINITY_DN13412_c0_g1	sp|P27635|RL10_HUMAN	RPL10	60S ribosomal protein L10 OS=Homo sapiens GN=RPL10 PE=1 SV=4	100	4e-127
TRINITY_DN13412_c0_g2	sp|Q2TBW8|RL10L_BOVIN	RPL10L	60S ribosomal protein L10-like OS=Bos taurus GN=RPL10L PE=2 SV=1	100	3.5e-37
TRINITY_DN13424_c0_g1	sp|Q9Y6R4|M3K4_HUMAN	MAP3K4	Mitogen-activated protein kinase kinase kinase 4 OS=Homo sapiens GN=MAP3K4 PE=1 SV=2	41.7	6.4e-08
TRINITY_DN13425_c0_g1	sp|Q01603|PERO_DROME	Pxd	Peroxidase OS=Drosophila melanogaster GN=Pxd PE=2 SV=2	80.2	8.7e-46
TRINITY_DN13425_c0_g2	sp|Q01603|PERO_DROME	Pxd	Peroxidase OS=Drosophila melanogaster GN=Pxd PE=2 SV=2	80.1	5.9e-153
TRINITY_DN13432_c0_g1	sp|Q10576|P4HA1_CAEEL	dpy-18	Prolyl 4-hydroxylase subunit alpha-1 OS=Caenorhabditis elegans GN=dpy-18 PE=1 SV=2	43	1.3e-19
TRINITY_DN13437_c0_g1	sp|Q2VQV9|CECR1_XENLA	cecr1	Adenosine deaminase CECR1 OS=Xenopus laevis GN=cecr1 PE=1 SV=1	53.6	1.3e-22
TRINITY_DN13445_c0_g1	sp|Q960W6|FACR3_DROME	CG8306	Putative fatty acyl-CoA reductase CG8306 OS=Drosophila melanogaster GN=CG8306 PE=2 SV=1	43.3	4.9e-13
TRINITY_DN13450_c0_g1	sp|Q8MSS1|LVA_DROME	lva	Protein lava lamp OS=Drosophila melanogaster GN=lva PE=1 SV=2	47.5	3.2e-12
TRINITY_DN13452_c0_g1	sp|B4JMQ2|NO66_DROGR	GH24285	Bifunctional lysine-specific demethylase and histidyl-hydroxylase NO66 OS=Drosophila grimshawi GN=GH24285 PE=3 SV=1	70.2	6.9e-33
TRINITY_DN13460_c1_g1	sp|P79953|OVCH2_XENLA	ovch2	Ovochymase-2 OS=Xenopus laevis GN=ovch2 PE=1 SV=1	45.1	1.4e-10
TRINITY_DN13469_c0_g1	sp|P11087|CO1A1_MOUSE	Col1a1	Collagen alpha-1(I) chain OS=Mus musculus GN=Col1a1 PE=1 SV=4	100	1.2e-161
TRINITY_DN13469_c0_g2	sp|Q01149|CO1A2_MOUSE	Col1a2	Collagen alpha-2(I) chain OS=Mus musculus GN=Col1a2 PE=1 SV=2	100	2.1e-153
TRINITY_DN13477_c0_g1	sp|P13097|ESM7_DROME	HLHm7	Enhancer of split m7 protein OS=Drosophila melanogaster GN=HLHm7 PE=2 SV=1	53.3	1e-12
TRINITY_DN13489_c0_g1	sp|Q9DCD2|SYF1_MOUSE	Xab2	Pre-mRNA-splicing factor SYF1 OS=Mus musculus GN=Xab2 PE=1 SV=1	74.4	4.2e-55
TRINITY_DN13494_c0_g1	sp|Q9Y2C5|S17A4_HUMAN	SLC17A4	Probable small intestine urate exporter OS=Homo sapiens GN=SLC17A4 PE=2 SV=1	35.5	7.1e-07
TRINITY_DN13501_c0_g1	sp|Q3T0W9|RL19_BOVIN	RPL19	60S ribosomal protein L19 OS=Bos taurus GN=RPL19 PE=2 SV=1	100	2.1e-85
TRINITY_DN13504_c0_g1	sp|O14841|OPLA_HUMAN	OPLAH	5-oxoprolinase OS=Homo sapiens GN=OPLAH PE=1 SV=3	64.8	2e-32
TRINITY_DN13505_c1_g1	sp|Q01603|PERO_DROME	Pxd	Peroxidase OS=Drosophila melanogaster GN=Pxd PE=2 SV=2	44.7	2.9e-14
TRINITY_DN13508_c0_g1	sp|P56941|NPC1_PIG	NPC1	Niemann-Pick C1 protein OS=Sus scrofa GN=NPC1 PE=2 SV=1	63.6	4.7e-19
TRINITY_DN13509_c0_g1	sp|A6QLI1|VGLU2_BOVIN	SLC17A6	Vesicular glutamate transporter 2 OS=Bos taurus GN=SLC17A6 PE=2 SV=1	46.7	3.7e-31
TRINITY_DN13511_c0_g1	sp|Q9VXY0|CP4S3_DROME	Cyp4s3	Probable cytochrome P450 4s3 OS=Drosophila melanogaster GN=Cyp4s3 PE=3 SV=1	71.9	4.5e-34
TRINITY_DN13512_c0_g1	sp|P12787|COX5A_MOUSE	Cox5a	Cytochrome c oxidase subunit 5A, mitochondrial OS=Mus musculus GN=Cox5a PE=1 SV=2	100	5.7e-79
TRINITY_DN13524_c0_g4	sp|Q70CQ4|UBP31_HUMAN	USP31	Ubiquitin carboxyl-terminal hydrolase 31 OS=Homo sapiens GN=USP31 PE=2 SV=2	63.5	1.4e-12
TRINITY_DN13529_c0_g1	sp|Q9D0F9|PGM1_MOUSE	Pgm1	Phosphoglucomutase-1 OS=Mus musculus GN=Pgm1 PE=1 SV=4	100	6.7e-53
TRINITY_DN13529_c0_g2	sp|Q9D0F9|PGM1_MOUSE	Pgm1	Phosphoglucomutase-1 OS=Mus musculus GN=Pgm1 PE=1 SV=4	99.5	2.6e-239
TRINITY_DN13534_c0_g1	sp|Q23997|C5210_DROME	CG5210	Chitinase-like protein CG5210 OS=Drosophila melanogaster GN=CG5210 PE=1 SV=2	68.2	2.3e-08
TRINITY_DN13535_c0_g1	sp|Q920S3|GATD1_MOUSE	Gatad1	GATA zinc finger domain-containing protein 1 OS=Mus musculus GN=Gatad1 PE=2 SV=2	52.5	9.2e-40
TRINITY_DN13546_c0_g1	sp|P35038|TRY4_ANOGA	TRYP4	Trypsin-4 OS=Anopheles gambiae GN=TRYP4 PE=2 SV=2	42.9	5.1e-49
TRINITY_DN13558_c0_g1	sp|Q27081|CFB_TACTR	-	Clotting factor B OS=Tachypleus tridentatus PE=1 SV=1	47.1	9.9e-22
TRINITY_DN1355_c0_g1	sp|P97927|LAMA4_MOUSE	Lama4	Laminin subunit alpha-4 OS=Mus musculus GN=Lama4 PE=1 SV=2	100	5.2e-33
TRINITY_DN13560_c0_g1	sp|P14115|RL27A_MOUSE	Rpl27a	60S ribosomal protein L27a OS=Mus musculus GN=Rpl27a PE=1 SV=5	100	1.2e-61
TRINITY_DN13560_c0_g5	sp|P00395|COX1_HUMAN	MT-CO1	Cytochrome c oxidase subunit 1 OS=Homo sapiens GN=MT-CO1 PE=1 SV=1	90.4	6.4e-35
TRINITY_DN13560_c0_g6	sp|P05503|COX1_RAT	Mtco1	Cytochrome c oxidase subunit 1 OS=Rattus norvegicus GN=Mtco1 PE=2 SV=3	91.7	1.4e-260
TRINITY_DN13560_c0_g7	sp|P00397|COX1_MOUSE	Mtco1	Cytochrome c oxidase subunit 1 OS=Mus musculus GN=Mtco1 PE=1 SV=2	91.7	1.5e-259
TRINITY_DN13563_c0_g1	sp|P34529|DCR1_CAEEL	dcr-1	Endoribonuclease dcr-1 OS=Caenorhabditis elegans GN=dcr-1 PE=1 SV=3	37.7	3.5e-19
TRINITY_DN13568_c0_g1	sp|Q32PH8|EF1A2_BOVIN	EEF1A2	Elongation factor 1-alpha 2 OS=Bos taurus GN=EEF1A2 PE=2 SV=1	100	1.2e-16
TRINITY_DN13568_c0_g2	sp|P62631|EF1A2_MOUSE	Eef1a2	Elongation factor 1-alpha 2 OS=Mus musculus GN=Eef1a2 PE=1 SV=1	100	5.6e-250
TRINITY_DN13568_c0_g3	sp|O64937|EF1A_ORYSJ	REFA1	Elongation factor 1-alpha OS=Oryza sativa subsp. japonica GN=REFA1 PE=2 SV=2	100	4.1e-36
TRINITY_DN13572_c0_g1	sp|Q26416|CUA1_DROME	Acp1	Adult cuticle protein 1 OS=Drosophila melanogaster GN=Acp1 PE=2 SV=1	62.3	3.9e-18
TRINITY_DN13576_c0_g1	sp|Q9H172|ABCG4_HUMAN	ABCG4	ATP-binding cassette sub-family G member 4 OS=Homo sapiens GN=ABCG4 PE=1 SV=2	60	1.3e-28
TRINITY_DN13577_c0_g1	sp|Q7K2D2|DCTN2_DROME	DCTN2-p50	Dynactin subunit 2 OS=Drosophila melanogaster GN=DCTN2-p50 PE=1 SV=1	76.4	7.3e-32
TRINITY_DN13584_c0_g1	sp|Q9VQZ6|ELP3_DROME	Elp3	Probable elongator complex protein 3 OS=Drosophila melanogaster GN=Elp3 PE=2 SV=1	88.7	1.5e-46
TRINITY_DN13596_c0_g1	sp|Q9W1R5|VIR_DROME	vir	Protein virilizer OS=Drosophila melanogaster GN=vir PE=1 SV=1	61.4	6.7e-10
TRINITY_DN13596_c0_g2	sp|Q9W1R5|VIR_DROME	vir	Protein virilizer OS=Drosophila melanogaster GN=vir PE=1 SV=1	59.5	2e-08
TRINITY_DN13601_c0_g1	sp|Q9VRC9|NPC1B_DROME	Npc1b	Niemann-Pick type protein homolog 1B OS=Drosophila melanogaster GN=Npc1b PE=2 SV=2	84.2	3.5e-19
TRINITY_DN13637_c0_g1	sp|Q9VUV9|U520_DROME	l(3)72Ab	Putative U5 small nuclear ribonucleoprotein 200 kDa helicase OS=Drosophila melanogaster GN=l(3)72Ab PE=2 SV=4	89.3	2.3e-69
TRINITY_DN13641_c1_g1	sp|Q9W0W6|NPLP1_DROME	Nplp1	Neuropeptide-like 1 OS=Drosophila melanogaster GN=Nplp1 PE=1 SV=2	66.3	8.6e-25
TRINITY_DN13641_c1_g2	sp|Q9W0W6|NPLP1_DROME	Nplp1	Neuropeptide-like 1 OS=Drosophila melanogaster GN=Nplp1 PE=1 SV=2	50.8	1.7e-25
TRINITY_DN13644_c0_g2	sp|Q9U1I1|ESN_DROME	esn	Protein espinas OS=Drosophila melanogaster GN=esn PE=2 SV=1	83.9	8.4e-25
TRINITY_DN13656_c0_g1	sp|Q9TTT7|CX6A1_RABIT	COX6A1	Cytochrome c oxidase subunit 6A1, mitochondrial OS=Oryctolagus cuniculus GN=COX6A1 PE=3 SV=1	57.9	2.9e-23
TRINITY_DN13658_c0_g1	sp|P97608|OPLA_RAT	Oplah	5-oxoprolinase OS=Rattus norvegicus GN=Oplah PE=1 SV=2	73.6	3e-43
TRINITY_DN13666_c0_g1	sp|Q7KTH8|CSN8_DROME	CSN8	COP9 signalosome complex subunit 8 OS=Drosophila melanogaster GN=CSN8 PE=1 SV=1	43.5	3.8e-37
TRINITY_DN13673_c0_g1	sp|Q9V3U0|BGML_DROME	CG4500	Long-chain-fatty-acid--CoA ligase bubblegum-like OS=Drosophila melanogaster GN=CG4500 PE=2 SV=1	55.9	6.7e-14
TRINITY_DN13674_c0_g1	sp|P0C7A6|BTBBB_DANRE	btbd11b	Ankyrin repeat and BTB/POZ domain-containing protein BTBD11-B OS=Danio rerio GN=btbd11b PE=3 SV=1	63.3	3.2e-12
TRINITY_DN13674_c0_g2	sp|Q8N961|ABTB2_HUMAN	ABTB2	Ankyrin repeat and BTB/POZ domain-containing protein 2 OS=Homo sapiens GN=ABTB2 PE=2 SV=2	33.5	5e-11
TRINITY_DN13681_c0_g1	sp|P22817|IDE_DROME	Ide	Insulin-degrading enzyme OS=Drosophila melanogaster GN=Ide PE=1 SV=4	83.5	9e-38
TRINITY_DN13684_c0_g1	sp|A6H769|RS7_BOVIN	RPS7	40S ribosomal protein S7 OS=Bos taurus GN=RPS7 PE=2 SV=1	100	2.1e-94
TRINITY_DN13700_c0_g1	sp|P92201|LCP8_DROME	Lcp65Ag1	Larval cuticle protein 8 OS=Drosophila melanogaster GN=Lcp65Ag1 PE=1 SV=1	69.6	2.2e-33
TRINITY_DN13706_c0_g1	sp|Q24120|CAPU_DROME	capu	Protein cappuccino OS=Drosophila melanogaster GN=capu PE=1 SV=2	45.6	1.8e-06
TRINITY_DN13708_c0_g1	sp|Q3SYZ4|SYDC_BOVIN	DARS	Aspartate--tRNA ligase, cytoplasmic OS=Bos taurus GN=DARS PE=2 SV=1	75.4	5.3e-55
TRINITY_DN13714_c0_g1	sp|Q9GYU8|NUP88_DROME	mbo	Nuclear pore complex protein Nup88 OS=Drosophila melanogaster GN=mbo PE=1 SV=2	40.8	1.4e-10
TRINITY_DN13719_c0_g1	sp|P00771|COGS_UCAPU	-	Brachyurin OS=Uca pugilator PE=1 SV=2	52.9	1e-09
TRINITY_DN13723_c0_g1	sp|Q2HJH0|LSM5_BOVIN	LSM5	U6 snRNA-associated Sm-like protein LSm5 OS=Bos taurus GN=LSM5 PE=3 SV=3	85.7	4.5e-36
TRINITY_DN13726_c0_g1	sp|P46778|RL21_HUMAN	RPL21	60S ribosomal protein L21 OS=Homo sapiens GN=RPL21 PE=1 SV=2	99.4	8.1e-88
TRINITY_DN13732_c0_g1	sp|P54367|KC1A_DROME	CkIalpha	Casein kinase I isoform alpha OS=Drosophila melanogaster GN=CkIalpha PE=1 SV=1	88.9	5.7e-181
TRINITY_DN13733_c0_g1	sp|P99026|PSB4_MOUSE	Psmb4	Proteasome subunit beta type-4 OS=Mus musculus GN=Psmb4 PE=1 SV=1	98	5.5e-136
TRINITY_DN13735_c0_g1	sp|Q9GP81|YELL_DROGU	y	Protein yellow OS=Drosophila guanche GN=y PE=3 SV=1	47.8	2.1e-15
TRINITY_DN13752_c0_g1	sp|P25093|FAAA_RAT	Fah	Fumarylacetoacetase OS=Rattus norvegicus GN=Fah PE=1 SV=1	81.2	4.5e-26
TRINITY_DN13756_c0_g1	sp|Q5D013|MET10_DANRE	mettl10	Protein-lysine N-methyltransferase mettl10 OS=Danio rerio GN=mettl10 PE=2 SV=1	46.5	3.1e-49
TRINITY_DN13757_c0_g1	sp|P0DN18|VKTE_ANEVI	-	U-actitoxin-Avd3q OS=Anemonia viridis PE=3 SV=1	60.8	1.2e-13
TRINITY_DN13763_c0_g1	sp|O16130|RL39_DROME	RpL39	60S ribosomal protein L39 OS=Drosophila melanogaster GN=RpL39 PE=1 SV=2	86.5	1.4e-09
TRINITY_DN13765_c0_g1	sp|P19783|COX41_MOUSE	Cox4i1	Cytochrome c oxidase subunit 4 isoform 1, mitochondrial OS=Mus musculus GN=Cox4i1 PE=1 SV=2	100	1.1e-94
TRINITY_DN13780_c0_g2	sp|P24507|SY63_DIPOM	P65-C	Synaptotagmin-C OS=Diplobatis ommata GN=P65-C PE=2 SV=1	29.6	3.2e-06
TRINITY_DN13780_c0_g3	sp|Q86SS6|SYT9_HUMAN	SYT9	Synaptotagmin-9 OS=Homo sapiens GN=SYT9 PE=2 SV=1	57.6	3.1e-12
TRINITY_DN13786_c0_g1	sp|Q91VR2|ATPG_MOUSE	Atp5c1	ATP synthase subunit gamma, mitochondrial OS=Mus musculus GN=Atp5c1 PE=1 SV=1	100	1.5e-151
TRINITY_DN13786_c0_g2	sp|P61257|RL26_BOVIN	RPL26	60S ribosomal protein L26 OS=Bos taurus GN=RPL26 PE=2 SV=1	100	1e-73
TRINITY_DN13793_c0_g1	sp|P49696|SYVC_TAKRU	vars	Valine--tRNA ligase OS=Takifugu rubripes GN=vars PE=3 SV=1	43.9	1.1e-22
TRINITY_DN13797_c0_g1	sp|Q9NFP1|VNNL1_DROME	vanin-like	Vanin-like protein 1 OS=Drosophila melanogaster GN=vanin-like PE=1 SV=1	62.8	8.6e-19
TRINITY_DN13808_c0_g1	sp|Q9VMA0|NSE1_DROME	Nse1	Non-structural maintenance of chromosomes element 1 homolog OS=Drosophila melanogaster GN=Nse1 PE=1 SV=1	39	8.3e-43
TRINITY_DN13816_c0_g1	sp|P47915|RL29_MOUSE	Rpl29	60S ribosomal protein L29 OS=Mus musculus GN=Rpl29 PE=2 SV=2	100	3.1e-62
TRINITY_DN13824_c0_g1	sp|Q9UIV8|SPB13_HUMAN	SERPINB13	Serpin B13 OS=Homo sapiens GN=SERPINB13 PE=1 SV=2	27.8	3.8e-15
TRINITY_DN13839_c0_g1	sp|Q5PR34|CTR2_DANRE	slc7a2	Cationic amino acid transporter 2 OS=Danio rerio GN=slc7a2 PE=2 SV=1	57.5	2.3e-17
TRINITY_DN13841_c0_g2	sp|Q9VU02|SMD1_DROME	SmD1	Probable small nuclear ribonucleoprotein Sm D1 OS=Drosophila melanogaster GN=SmD1 PE=1 SV=1	96.6	1.5e-40
TRINITY_DN13842_c0_g1	sp|Q99PT1|GDIR1_MOUSE	Arhgdia	Rho GDP-dissociation inhibitor 1 OS=Mus musculus GN=Arhgdia PE=1 SV=3	100	4.1e-112
TRINITY_DN13844_c0_g2	sp|P00491|PNPH_HUMAN	PNP	Purine nucleoside phosphorylase OS=Homo sapiens GN=PNP PE=1 SV=2	62.4	6.7e-44
TRINITY_DN13844_c0_g3	sp|P85973|PNPH_RAT	Pnp	Purine nucleoside phosphorylase OS=Rattus norvegicus GN=Pnp PE=1 SV=1	63.8	2.1e-21
TRINITY_DN13849_c0_g2	sp|P00796|RENI2_MOUSE	Ren2	Renin-2 OS=Mus musculus GN=Ren2 PE=1 SV=1	33	6.4e-07
TRINITY_DN13856_c0_g1	sp|Q5M7N9|ESYT3_XENTR	esyt3	Extended synaptotagmin-3 OS=Xenopus tropicalis GN=esyt3 PE=2 SV=1	49.4	1.6e-18
TRINITY_DN13867_c0_g1	sp|Q20616|SKPO1_CAEEL	skpo-1	Peroxidase skpo-1 OS=Caenorhabditis elegans GN=skpo-1 PE=2 SV=1	41.5	9.9e-27
TRINITY_DN13872_c0_g1	sp|Q9Y1A3|TIM8_DROME	Tim8	Mitochondrial import inner membrane translocase subunit Tim8 OS=Drosophila melanogaster GN=Tim8 PE=3 SV=1	80.5	3.4e-35
TRINITY_DN13876_c0_g1	sp|Q01433|AMPD2_HUMAN	AMPD2	AMP deaminase 2 OS=Homo sapiens GN=AMPD2 PE=1 SV=2	73	4.3e-08
TRINITY_DN13879_c0_g1	sp|O89000|DPYD_RAT	Dpyd	Dihydropyrimidine dehydrogenase [NADP(+)] OS=Rattus norvegicus GN=Dpyd PE=2 SV=1	52.8	1.1e-18
TRINITY_DN13882_c0_g1	sp|Q292P9|GNAS_DROPS	G-salpha60A	Guanine nucleotide-binding protein G(s) subunit alpha OS=Drosophila pseudoobscura pseudoobscura GN=G-salpha60A PE=3 SV=1	95.5	1.9e-215
TRINITY_DN13884_c1_g1	sp|P05661|MYSA_DROME	Mhc	Myosin heavy chain, muscle OS=Drosophila melanogaster GN=Mhc PE=1 SV=4	67.4	1.4e-30
TRINITY_DN13890_c0_g2	sp|P33450|FAT_DROME	ft	Cadherin-related tumor suppressor OS=Drosophila melanogaster GN=ft PE=1 SV=3	43	3.3e-12
TRINITY_DN13895_c0_g1	sp|Q11136|PEPD_MOUSE	Pepd	Xaa-Pro dipeptidase OS=Mus musculus GN=Pepd PE=1 SV=3	51.9	5.1e-27
TRINITY_DN13897_c0_g1	sp|Q03265|ATPA_MOUSE	Atp5a1	ATP synthase subunit alpha, mitochondrial OS=Mus musculus GN=Atp5a1 PE=1 SV=1	100	2.8e-307
TRINITY_DN13898_c0_g1	sp|Q9D8E6|RL4_MOUSE	Rpl4	60S ribosomal protein L4 OS=Mus musculus GN=Rpl4 PE=1 SV=3	100	1.4e-213
TRINITY_DN13899_c0_g1	sp|P07335|KCRB_RAT	Ckb	Creatine kinase B-type OS=Rattus norvegicus GN=Ckb PE=1 SV=2	100	1.3e-69
TRINITY_DN13906_c0_g1	sp|Q9GP81|YELL_DROGU	y	Protein yellow OS=Drosophila guanche GN=y PE=3 SV=1	87	5.3e-68
TRINITY_DN13913_c0_g1	sp|P92192|LCP5_DROME	Lcp65Ab1	Larval cuticle protein 5 OS=Drosophila melanogaster GN=Lcp65Ab1 PE=1 SV=1	53.9	6.3e-25
TRINITY_DN13916_c0_g1	sp|Q7M4F3|CUD2_SCHGR	-	Endocuticle structural glycoprotein SgAbd-2 OS=Schistocerca gregaria PE=1 SV=1	50	4.9e-15
TRINITY_DN13917_c0_g1	sp|B4NDL8|NAAT1_DROWI	NAAT1	Sodium-dependent nutrient amino acid transporter 1 OS=Drosophila willistoni GN=NAAT1 PE=3 SV=1	64.8	2.5e-190
TRINITY_DN13925_c0_g2	sp|A8K2U0|A2ML1_HUMAN	A2ML1	Alpha-2-macroglobulin-like protein 1 OS=Homo sapiens GN=A2ML1 PE=1 SV=3	36.2	7.7e-44
TRINITY_DN13932_c0_g1	sp|Q9VA02|DHTK1_DROME	CG1544	Probable 2-oxoglutarate dehydrogenase E1 component DHKTD1 homolog, mitochondrial OS=Drosophila melanogaster GN=CG1544 PE=2 SV=2	52.4	4.1e-24
TRINITY_DN13936_c0_g3	sp|P11661|NU5M_RAT	Mtnd5	NADH-ubiquinone oxidoreductase chain 5 OS=Rattus norvegicus GN=Mtnd5 PE=3 SV=3	91.6	9.7e-273
TRINITY_DN13936_c0_g4	sp|P00159|CYB_RAT	Mt-Cyb	Cytochrome b OS=Rattus norvegicus GN=Mt-Cyb PE=3 SV=3	94.1	4e-193
TRINITY_DN13936_c0_g7	sp|P03921|NU5M_MOUSE	Mtnd5	NADH-ubiquinone oxidoreductase chain 5 OS=Mus musculus GN=Mtnd5 PE=1 SV=3	90.7	6.1e-296
TRINITY_DN13939_c0_g1	sp|Q9V8W3|RABEP_DROME	Rep	Rab proteins geranylgeranyltransferase component A OS=Drosophila melanogaster GN=Rep PE=2 SV=1	44.9	7.7e-24
TRINITY_DN13947_c0_g1	sp|P03893|NU2M_MOUSE	Mtnd2	NADH-ubiquinone oxidoreductase chain 2 OS=Mus musculus GN=Mtnd2 PE=1 SV=2	87	1.7e-147
TRINITY_DN13947_c0_g2	sp|P11662|NU2M_RAT	Mtnd2	NADH-ubiquinone oxidoreductase chain 2 OS=Rattus norvegicus GN=Mtnd2 PE=3 SV=3	86.3	2.6e-149
TRINITY_DN13950_c0_g1	sp|P29786|TRY3_AEDAE	AAEL007818	Trypsin 3A1 OS=Aedes aegypti GN=AAEL007818 PE=2 SV=2	48.8	4.1e-10
TRINITY_DN13951_c0_g2	sp|P54631|SCW_DROME	scw	Protein screw OS=Drosophila melanogaster GN=scw PE=2 SV=2	37.7	3.7e-10
TRINITY_DN13952_c0_g1	sp|P05990|PYR1_DROME	r	CAD protein OS=Drosophila melanogaster GN=r PE=1 SV=3	95.3	1.3e-41
TRINITY_DN13952_c1_g1	sp|P05990|PYR1_DROME	r	CAD protein OS=Drosophila melanogaster GN=r PE=1 SV=3	76.7	3.8e-106
TRINITY_DN13952_c1_g2	sp|P05990|PYR1_DROME	r	CAD protein OS=Drosophila melanogaster GN=r PE=1 SV=3	89.9	1.1e-74
TRINITY_DN13953_c0_g1	sp|Q9W5U2|CHIT3_DROME	Cht3	Probable chitinase 3 OS=Drosophila melanogaster GN=Cht3 PE=2 SV=2	76.1	2.6e-37
TRINITY_DN13953_c1_g1	sp|Q9W5U2|CHIT3_DROME	Cht3	Probable chitinase 3 OS=Drosophila melanogaster GN=Cht3 PE=2 SV=2	83.9	3.1e-30
TRINITY_DN13956_c0_g1	sp|P97852|DHB4_RAT	Hsd17b4	Peroxisomal multifunctional enzyme type 2 OS=Rattus norvegicus GN=Hsd17b4 PE=1 SV=3	51.7	1.1e-22
TRINITY_DN13963_c0_g1	sp|Q8T4E1|GPI8_DROME	CG4406	Putative GPI-anchor transamidase OS=Drosophila melanogaster GN=CG4406 PE=2 SV=1	66.7	4.8e-33
TRINITY_DN13965_c0_g2	sp|Q3ZKN0|S27A1_BOVIN	SLC27A1	Long-chain fatty acid transport protein 1 OS=Bos taurus GN=SLC27A1 PE=2 SV=1	34.6	6.9e-19
TRINITY_DN13969_c0_g1	sp|Q556W1|OXDD_DICDI	ddo-1	D-aspartate oxidase OS=Dictyostelium discoideum GN=ddo-1 PE=3 SV=1	43.1	4.6e-18
TRINITY_DN13976_c0_g1	sp|Q14692|BMS1_HUMAN	BMS1	Ribosome biogenesis protein BMS1 homolog OS=Homo sapiens GN=BMS1 PE=1 SV=1	62.3	1.6e-37
TRINITY_DN13984_c0_g1	sp|P54227|STMN1_MOUSE	Stmn1	Stathmin OS=Mus musculus GN=Stmn1 PE=1 SV=2	100	1.2e-16
TRINITY_DN13985_c0_g1	sp|Q9VKH0|COG8_DROME	CG6488	Conserved oligomeric Golgi complex subunit 8 OS=Drosophila melanogaster GN=CG6488 PE=2 SV=1	66	1.8e-29
TRINITY_DN13986_c0_g3	sp|O44091|VATF1_DROPS	Vha14	V-type proton ATPase subunit F 1 OS=Drosophila pseudoobscura pseudoobscura GN=Vha14 PE=2 SV=2	95.9	1.7e-63
TRINITY_DN13991_c0_g2	sp|P63028|TCTP_MOUSE	Tpt1	Translationally-controlled tumor protein OS=Mus musculus GN=Tpt1 PE=1 SV=1	100	2.2e-94
TRINITY_DN13993_c0_g1	sp|Q9VQY9|PSF2_DROME	Psf2	Probable DNA replication complex GINS protein PSF2 OS=Drosophila melanogaster GN=Psf2 PE=2 SV=1	79.3	2.1e-85
TRINITY_DN13994_c0_g1	sp|Q7JZV0|LCP2A_DROME	Cpr47Eg	Cuticular protein 47Eg OS=Drosophila melanogaster GN=Cpr47Eg PE=1 SV=1	46.6	7.1e-21
TRINITY_DN1400_c0_g1	sp|Q8TD57|DYH3_HUMAN	DNAH3	Dynein heavy chain 3, axonemal OS=Homo sapiens GN=DNAH3 PE=2 SV=1	91.2	1.6e-23
TRINITY_DN14016_c0_g1	sp|Q9NB71|HIW_DROME	hiw	E3 ubiquitin-protein ligase highwire OS=Drosophila melanogaster GN=hiw PE=1 SV=2	80.5	7.3e-11
TRINITY_DN14019_c0_g1	sp|Q3T025|RL17_BOVIN	RPL17	60S ribosomal protein L17 OS=Bos taurus GN=RPL17 PE=2 SV=3	94.6	1.4e-96
TRINITY_DN14023_c0_g1	sp|Q9NX55|HYPK_HUMAN	HYPK	Huntingtin-interacting protein K OS=Homo sapiens GN=HYPK PE=1 SV=2	54	2e-21
TRINITY_DN14034_c1_g1	sp|Q06590|CEC2_CERCA	CEC2	Cecropin-2 OS=Ceratitis capitata GN=CEC2 PE=3 SV=1	92.1	1.7e-24
TRINITY_DN14036_c0_g1	sp|Q07171|GELS_DROME	Gel	Gelsolin OS=Drosophila melanogaster GN=Gel PE=1 SV=2	54.5	1.8e-18
TRINITY_DN14036_c0_g2	sp|Q07171|GELS_DROME	Gel	Gelsolin OS=Drosophila melanogaster GN=Gel PE=1 SV=2	56.1	9.2e-16
TRINITY_DN14037_c0_g1	sp|Q9Z1Q9|SYVC_MOUSE	Vars	Valine--tRNA ligase OS=Mus musculus GN=Vars PE=1 SV=1	68.5	3.5e-24
TRINITY_DN14039_c1_g3	sp|Q9VWK6|PGP2L_DROME	CG7990	Post-GPI attachment to proteins factor 2-like OS=Drosophila melanogaster GN=CG7990 PE=2 SV=4	93.8	1.1e-39
TRINITY_DN1403_c0_g1	sp|Q9CXT8|MPPB_MOUSE	Pmpcb	Mitochondrial-processing peptidase subunit beta OS=Mus musculus GN=Pmpcb PE=1 SV=1	100	4.3e-35
TRINITY_DN14041_c0_g2	sp|Q9VB11|UNC80_DROME	unc80	Protein unc-80 homolog OS=Drosophila melanogaster GN=unc80 PE=1 SV=5	88.6	4.1e-20
TRINITY_DN14052_c0_g1	sp|Q499W2|SLD5_RAT	Gins4	DNA replication complex GINS protein SLD5 OS=Rattus norvegicus GN=Gins4 PE=1 SV=1	40.8	1.4e-38
TRINITY_DN14053_c0_g1	sp|Q01415|GALK2_HUMAN	GALK2	N-acetylgalactosamine kinase OS=Homo sapiens GN=GALK2 PE=1 SV=1	57.4	6.1e-13
TRINITY_DN14070_c0_g2	sp|Q8VIL3|ZWINT_RAT	Zwint	ZW10 interactor OS=Rattus norvegicus GN=Zwint PE=1 SV=1	100	5e-89
TRINITY_DN14071_c1_g1	sp|O08764|ABTB2_RAT	Abtb2	Ankyrin repeat and BTB/POZ domain-containing protein 2 OS=Rattus norvegicus GN=Abtb2 PE=2 SV=1	48.1	1.3e-30
TRINITY_DN14079_c0_g1	sp|Q6YHK3|CD109_HUMAN	CD109	CD109 antigen OS=Homo sapiens GN=CD109 PE=1 SV=2	32.2	2.9e-15
TRINITY_DN14079_c1_g1	sp|Q8R422|CD109_MOUSE	Cd109	CD109 antigen OS=Mus musculus GN=Cd109 PE=1 SV=1	37.9	3.7e-14
TRINITY_DN14081_c0_g1	sp|O44220|C12B1_DROAC	Cyp12b1	Cytochrome P450 12b1, mitochondrial OS=Drosophila acanthoptera GN=Cyp12b1 PE=2 SV=1	48.9	2.7e-18
TRINITY_DN14082_c0_g1	sp|Q55DW4|ABCG1_DICDI	abcG1	ABC transporter G family member 1 OS=Dictyostelium discoideum GN=abcG1 PE=3 SV=1	40.7	2.2e-11
TRINITY_DN14098_c0_g1	sp|Q9VE04|RM55_DROME	mRpL55	39S ribosomal protein L55, mitochondrial OS=Drosophila melanogaster GN=mRpL55 PE=1 SV=1	86.1	4.8e-45
TRINITY_DN14105_c0_g1	sp|Q2KJF7|GLCTK_BOVIN	GLYCTK	Glycerate kinase OS=Bos taurus GN=GLYCTK PE=2 SV=1	36.4	5.4e-09
TRINITY_DN14107_c0_g1	sp|A8XJ44|OXDA_CAEBR	daao-1	D-amino-acid oxidase OS=Caenorhabditis briggsae GN=daao-1 PE=3 SV=1	45.7	4.9e-07
TRINITY_DN14108_c0_g1	sp|Q2KII4|ELOC_BOVIN	TCEB1	Transcription elongation factor B polypeptide 1 OS=Bos taurus GN=TCEB1 PE=3 SV=1	94.4	5.1e-55
TRINITY_DN14111_c0_g1	sp|Q9VC57|ATLAS_DROME	atl	Atlastin OS=Drosophila melanogaster GN=atl PE=1 SV=1	59.8	1.3e-39
TRINITY_DN14115_c0_g1	sp|P05990|PYR1_DROME	r	CAD protein OS=Drosophila melanogaster GN=r PE=1 SV=3	92.3	4e-173
TRINITY_DN14120_c0_g1	sp|Q17QC5|AP2S1_BOVIN	AP2S1	AP-2 complex subunit sigma OS=Bos taurus GN=AP2S1 PE=2 SV=1	96.5	8.2e-74
TRINITY_DN14123_c0_g1	sp|Q9VJE4|RPB11_DROME	Rpb11	DNA-directed RNA polymerase II subunit RPB11 OS=Drosophila melanogaster GN=Rpb11 PE=3 SV=1	95.7	5e-60
TRINITY_DN14124_c0_g1	sp|Q8MX41|IDGF1_DROSI	Idgf1	Chitinase-like protein Idgf1 OS=Drosophila simulans GN=Idgf1 PE=3 SV=1	69.7	7.3e-100
TRINITY_DN14138_c0_g1	sp|Q9VKH0|COG8_DROME	CG6488	Conserved oligomeric Golgi complex subunit 8 OS=Drosophila melanogaster GN=CG6488 PE=2 SV=1	74.5	1.5e-15
TRINITY_DN14142_c0_g2	sp|Q9VK45|TOR_DROME	Tor	Target of rapamycin OS=Drosophila melanogaster GN=Tor PE=1 SV=1	84.5	2.5e-34
TRINITY_DN14143_c0_g1	sp|Q6PFX6|CAD24_MOUSE	Cdh24	Cadherin-24 OS=Mus musculus GN=Cdh24 PE=2 SV=1	32.7	6.8e-12
TRINITY_DN14145_c0_g1	sp|P06754|TPM1_DROME	Tm1	Tropomyosin-1, isoforms 9A/A/B OS=Drosophila melanogaster GN=Tm1 PE=2 SV=2	73.8	2.6e-15
TRINITY_DN14146_c0_g1	sp|Q03334|RS13_DROME	RpS13	40S ribosomal protein S13 OS=Drosophila melanogaster GN=RpS13 PE=1 SV=3	97.9	5.4e-75
TRINITY_DN14148_c0_g1	sp|P80977|CX6C1_THUOB	-	Cytochrome c oxidase subunit 6C-1 OS=Thunnus obesus PE=1 SV=2	37.7	3.7e-07
TRINITY_DN14152_c0_g1	sp|Q32PD7|CSN9_BOVIN	COPS9	COP9 signalosome complex subunit 9 OS=Bos taurus GN=COPS9 PE=3 SV=1	67.5	3.9e-09
TRINITY_DN14154_c0_g1	sp|P83740|SC5A6_DROME	CG32669	Putative sodium-dependent multivitamin transporter OS=Drosophila melanogaster GN=CG32669 PE=2 SV=1	58.6	2e-41
TRINITY_DN14155_c0_g2	sp|Q9VXG1|HANG_DROME	hang	Zinc finger protein hangover OS=Drosophila melanogaster GN=hang PE=1 SV=4	81.8	4.2e-10
TRINITY_DN14159_c0_g1	sp|Q9VM75|HEAT1_DROME	l(2)k09022	HEAT repeat-containing protein 1 homolog OS=Drosophila melanogaster GN=l(2)k09022 PE=2 SV=2	43.4	2.6e-25
TRINITY_DN14173_c0_g1	sp|Q5RK00|RM46_RAT	Mrpl46	39S ribosomal protein L46, mitochondrial OS=Rattus norvegicus GN=Mrpl46 PE=2 SV=1	36.2	8e-32
TRINITY_DN14182_c0_g1	sp|P10735|RT12_DROME	tko	40S ribosomal protein S12, mitochondrial OS=Drosophila melanogaster GN=tko PE=1 SV=1	77.7	1.3e-56
TRINITY_DN14183_c0_g1	sp|G3XMC0|AZAF_ASPNA	azaF	Acyl-CoA ligase azaF OS=Aspergillus niger (strain ATCC 1015 / CBS 113.46 / FGSC A1144 / LSHB Ac4 / NCTC 3858a / NRRL 328 / USDA 3528.7) GN=azaF PE=2 SV=1	38.4	7.5e-07
TRINITY_DN1418_c0_g1	sp|Q61425|HCDH_MOUSE	Hadh	Hydroxyacyl-coenzyme A dehydrogenase, mitochondrial OS=Mus musculus GN=Hadh PE=1 SV=2	100	1.3e-35
TRINITY_DN14194_c0_g1	sp|Q5SVZ6|ZMYM1_HUMAN	ZMYM1	Zinc finger MYM-type protein 1 OS=Homo sapiens GN=ZMYM1 PE=1 SV=1	39.7	6.1e-06
TRINITY_DN14203_c0_g1	sp|Q2KJI2|STT3A_BOVIN	STT3A	Dolichyl-diphosphooligosaccharide--protein glycosyltransferase subunit STT3A OS=Bos taurus GN=STT3A PE=2 SV=1	72.1	1.7e-08
TRINITY_DN14208_c0_g1	sp|Q6PBU0|F136A_DANRE	fam136a	Protein FAM136A OS=Danio rerio GN=fam136a PE=2 SV=1	37.2	1.1e-21
TRINITY_DN14210_c0_g1	sp|Q18673|NEPL1_CAEEL	nep-1	Neprilysin-1 OS=Caenorhabditis elegans GN=nep-1 PE=1 SV=3	33.7	5e-10
TRINITY_DN14211_c0_g1	sp|P36975|SNP25_DROME	Snap25	Synaptosomal-associated protein 25 OS=Drosophila melanogaster GN=Snap25 PE=2 SV=1	97.1	1.3e-108
TRINITY_DN14220_c0_g1	sp|P92201|LCP8_DROME	Lcp65Ag1	Larval cuticle protein 8 OS=Drosophila melanogaster GN=Lcp65Ag1 PE=1 SV=1	54.4	2.8e-23
TRINITY_DN14223_c0_g1	sp|Q6GR34|CP52A_XENLA	-	Uncharacterized protein C16orf52 homolog A OS=Xenopus laevis PE=2 SV=1	53.6	1.4e-47
TRINITY_DN14226_c0_g1	sp|Q8BMJ2|SYLC_MOUSE	Lars	Leucine--tRNA ligase, cytoplasmic OS=Mus musculus GN=Lars PE=1 SV=2	67.3	3.4e-53
TRINITY_DN14231_c0_g1	sp|P09528|FRIH_MOUSE	Fth1	Ferritin heavy chain OS=Mus musculus GN=Fth1 PE=1 SV=2	99.5	5.5e-102
TRINITY_DN14247_c0_g1	sp|O74492|HIUH_SCHPO	SPCC285.04	Probable 5-hydroxyisourate hydrolase OS=Schizosaccharomyces pombe (strain 972 / ATCC 24843) GN=SPCC285.04 PE=3 SV=1	43.8	1.4e-19
TRINITY_DN14250_c0_g1	sp|Q9V8I2|LTOR2_DROME	CG5189	Ragulator complex protein LAMTOR2 homolog OS=Drosophila melanogaster GN=CG5189 PE=2 SV=1	88.8	2.7e-57
TRINITY_DN14252_c0_g1	sp|Q9JIQ8|TMPS2_MOUSE	Tmprss2	Transmembrane protease serine 2 OS=Mus musculus GN=Tmprss2 PE=2 SV=3	34.1	4.2e-08
TRINITY_DN14257_c2_g1	sp|Q6DCE8|CTR2_XENLA	slc7a2	Cationic amino acid transporter 2 OS=Xenopus laevis GN=slc7a2 PE=2 SV=1	61.2	2.3e-12
TRINITY_DN14260_c0_g1	sp|P55196|AFAD_HUMAN	AFDN	Afadin OS=Homo sapiens GN=AFDN PE=1 SV=3	48.3	1.3e-86
TRINITY_DN14264_c0_g1	sp|P26640|SYVC_HUMAN	VARS	Valine--tRNA ligase OS=Homo sapiens GN=VARS PE=1 SV=4	70.7	9e-46
TRINITY_DN14266_c0_g1	sp|P35072|TCB1_CAEBR	-	Transposable element Tcb1 transposase OS=Caenorhabditis briggsae PE=3 SV=1	53.7	8.2e-26
TRINITY_DN14275_c0_g1	sp|Q9WUM5|SUCA_MOUSE	Suclg1	Succinate--CoA ligase [ADP/GDP-forming] subunit alpha, mitochondrial OS=Mus musculus GN=Suclg1 PE=1 SV=4	100	1.6e-161
TRINITY_DN14277_c0_g2	sp|P07949|RET_HUMAN	RET	Proto-oncogene tyrosine-protein kinase receptor Ret OS=Homo sapiens GN=RET PE=1 SV=3	67.5	4.6e-33
TRINITY_DN14281_c0_g2	sp|P05990|PYR1_DROME	r	CAD protein OS=Drosophila melanogaster GN=r PE=1 SV=3	73.6	1.6e-63
TRINITY_DN14283_c0_g2	sp|P16424|Y1R1_DROME	R1A1-element\ORF1	Uncharacterized 50 kDa protein in type I retrotransposable element R1DM OS=Drosophila melanogaster GN=R1A1-element\ORF1 PE=3 SV=1	54.4	1.2e-18
TRINITY_DN14284_c0_g1	sp|Q16W06|NO66_AEDAE	AAEL009382	Bifunctional lysine-specific demethylase and histidyl-hydroxylase NO66 OS=Aedes aegypti GN=AAEL009382 PE=3 SV=1	77.9	2.3e-35
TRINITY_DN14286_c0_g2	sp|P91902|HSP70_CERCA	-	Heat shock protein 70 OS=Ceratitis capitata PE=2 SV=1	77.3	6.6e-22
TRINITY_DN14295_c0_g1	sp|Q9V8W3|RABEP_DROME	Rep	Rab proteins geranylgeranyltransferase component A OS=Drosophila melanogaster GN=Rep PE=2 SV=1	45.7	9.2e-17
TRINITY_DN14300_c0_g1	sp|O95671|ASML_HUMAN	ASMTL	N-acetylserotonin O-methyltransferase-like protein OS=Homo sapiens GN=ASMTL PE=1 SV=3	45	5.4e-42
TRINITY_DN14315_c0_g1	sp|P54317|LIPR2_HUMAN	PNLIPRP2	Pancreatic lipase-related protein 2 OS=Homo sapiens GN=PNLIPRP2 PE=1 SV=1	42.8	3.1e-27
TRINITY_DN14316_c0_g1	sp|Q8IZJ3|CPMD8_HUMAN	CPAMD8	C3 and PZP-like alpha-2-macroglobulin domain-containing protein 8 OS=Homo sapiens GN=CPAMD8 PE=1 SV=2	45.7	2.8e-22
TRINITY_DN14320_c2_g2	sp|Q9V521|PPO2_DROME	PPO2	Phenoloxidase 2 OS=Drosophila melanogaster GN=PPO2 PE=1 SV=1	78.4	1.8e-17
TRINITY_DN14320_c2_g3	sp|Q9V521|PPO2_DROME	PPO2	Phenoloxidase 2 OS=Drosophila melanogaster GN=PPO2 PE=1 SV=1	78.4	1.9e-17
TRINITY_DN14321_c0_g1	sp|P54399|PDI_DROME	Pdi	Protein disulfide-isomerase OS=Drosophila melanogaster GN=Pdi PE=2 SV=1	58.8	1.6e-33
TRINITY_DN14325_c0_g1	sp|P02686|MBP_HUMAN	MBP	Myelin basic protein OS=Homo sapiens GN=MBP PE=1 SV=3	72.6	2.1e-61
TRINITY_DN14326_c0_g2	sp|O35077|GPDA_RAT	Gpd1	Glycerol-3-phosphate dehydrogenase [NAD(+)], cytoplasmic OS=Rattus norvegicus GN=Gpd1 PE=1 SV=4	100	4.7e-44
TRINITY_DN14326_c0_g3	sp|P13707|GPDA_MOUSE	Gpd1	Glycerol-3-phosphate dehydrogenase [NAD(+)], cytoplasmic OS=Mus musculus GN=Gpd1 PE=1 SV=3	100	9.7e-201
TRINITY_DN14329_c0_g1	sp|Q9VEX9|SAP18_DROME	Bin1	Histone deacetylase complex subunit SAP18 OS=Drosophila melanogaster GN=Bin1 PE=1 SV=1	89.3	9.4e-77
TRINITY_DN14335_c0_g1	sp|Q9W2H1|TM2D1_DROME	CG10795	TM2 domain-containing protein CG10795 OS=Drosophila melanogaster GN=CG10795 PE=2 SV=1	78	2.5e-79
TRINITY_DN14338_c2_g1	sp|Q9VJS7|PBURS_DROME	Pburs	Partner of bursicon OS=Drosophila melanogaster GN=Pburs PE=1 SV=1	88.2	6.5e-68
TRINITY_DN14372_c0_g1	sp|Q9VMD9|TIG_DROME	Tig	Tiggrin OS=Drosophila melanogaster GN=Tig PE=1 SV=2	56	6.6e-46
TRINITY_DN14374_c0_g1	sp|Q3B8G7|IR3IP_XENLA	ier3ip1	Immediate early response 3-interacting protein 1 OS=Xenopus laevis GN=ier3ip1 PE=3 SV=1	57.1	1.6e-12
TRINITY_DN14374_c0_g2	sp|Q9VTE0|BL1S2_DROME	Blos2	Biogenesis of lysosome-related organelles complex 1 subunit 2 OS=Drosophila melanogaster GN=Blos2 PE=1 SV=2	79.6	8.3e-32
TRINITY_DN14375_c0_g4	sp|Q08174|PCDH1_HUMAN	PCDH1	Protocadherin-1 OS=Homo sapiens GN=PCDH1 PE=1 SV=2	38.3	6.6e-07
TRINITY_DN14378_c0_g1	sp|Q9V4U7|C6A14_DROME	Cyp6a14	Probable cytochrome P450 6a14 OS=Drosophila melanogaster GN=Cyp6a14 PE=3 SV=2	50.4	1.6e-64
TRINITY_DN14378_c0_g2	sp|Q9V774|C6A21_DROME	Cyp6a21	Probable cytochrome P450 6a21 OS=Drosophila melanogaster GN=Cyp6a21 PE=2 SV=1	47.9	6.9e-15
TRINITY_DN14382_c0_g1	sp|Q9VCZ8|PFD5_DROME	CG7048	Probable prefoldin subunit 5 OS=Drosophila melanogaster GN=CG7048 PE=2 SV=1	68.4	6e-54
TRINITY_DN14383_c0_g1	sp|P18242|CATD_MOUSE	Ctsd	Cathepsin D OS=Mus musculus GN=Ctsd PE=1 SV=1	100	1.6e-242
TRINITY_DN14386_c0_g3	sp|Q8IR79|LIMK1_DROME	LIMK1	LIM domain kinase 1 OS=Drosophila melanogaster GN=LIMK1 PE=1 SV=1	51.7	1.8e-13
TRINITY_DN14389_c0_g1	sp|Q7TQK4|EXOS3_MOUSE	Exosc3	Exosome complex component RRP40 OS=Mus musculus GN=Exosc3 PE=1 SV=3	43.7	1.2e-56
TRINITY_DN14392_c0_g1	sp|Q9W4M9|NSUN2_DROME	Nsun2	tRNA (cytosine(34)-C(5))-methyltransferase OS=Drosophila melanogaster GN=Nsun2 PE=2 SV=1	70.4	2.3e-25
TRINITY_DN14394_c0_g1	sp|Q4VYA0|TC1D4_PIG	TCTEX1D4	Tctex1 domain-containing protein 4 OS=Sus scrofa GN=TCTEX1D4 PE=2 SV=1	29.1	6.3e-07
TRINITY_DN14395_c0_g1	sp|O96569|L2AM_DROLE	amd	Alpha-methyldopa hypersensitive protein (Fragment) OS=Drosophila lebanonensis GN=amd PE=3 SV=1	65.5	1.6e-41
TRINITY_DN14403_c0_g1	sp|A8DYY5|RPAP2_DROME	CG34183	Putative RNA polymerase II subunit B1 CTD phosphatase RPAP2 homolog OS=Drosophila melanogaster GN=CG34183 PE=2 SV=1	57.4	2e-33
TRINITY_DN14404_c0_g1	sp|P02650|APOE_RAT	Apoe	Apolipoprotein E OS=Rattus norvegicus GN=Apoe PE=1 SV=2	100	8.4e-76
TRINITY_DN14410_c0_g1	sp|P12970|RL7A_MOUSE	Rpl7a	60S ribosomal protein L7a OS=Mus musculus GN=Rpl7a PE=1 SV=2	100	1.1e-144
TRINITY_DN14413_c0_g1	sp|Q86SX6|GLRX5_HUMAN	GLRX5	Glutaredoxin-related protein 5, mitochondrial OS=Homo sapiens GN=GLRX5 PE=1 SV=2	67.3	2.2e-39
TRINITY_DN14414_c0_g1	sp|P18241|TBB1_BRUPA	-	Tubulin beta-1 chain OS=Brugia pahangi PE=3 SV=1	78.1	2.1e-23
TRINITY_DN14418_c0_g3	sp|P98164|LRP2_HUMAN	LRP2	Low-density lipoprotein receptor-related protein 2 OS=Homo sapiens GN=LRP2 PE=1 SV=3	50	1.8e-22
TRINITY_DN14423_c0_g1	sp|Q295N5|KTAP2_DROPS	GA16263	Protein KRTCAP2 homolog OS=Drosophila pseudoobscura pseudoobscura GN=GA16263 PE=3 SV=3	53.6	3.9e-33
TRINITY_DN14427_c0_g1	sp|A8E657|AASS_BOVIN	AASS	Alpha-aminoadipic semialdehyde synthase, mitochondrial OS=Bos taurus GN=AASS PE=2 SV=1	54.9	1.4e-46
TRINITY_DN14431_c0_g1	sp|Q9JHI5|IVD_MOUSE	Ivd	Isovaleryl-CoA dehydrogenase, mitochondrial OS=Mus musculus GN=Ivd PE=1 SV=1	71.1	4.6e-32
TRINITY_DN14431_c0_g2	sp|Q9JHI5|IVD_MOUSE	Ivd	Isovaleryl-CoA dehydrogenase, mitochondrial OS=Mus musculus GN=Ivd PE=1 SV=1	75.5	5.9e-41
TRINITY_DN14437_c0_g1	sp|A8E657|AASS_BOVIN	AASS	Alpha-aminoadipic semialdehyde synthase, mitochondrial OS=Bos taurus GN=AASS PE=2 SV=1	46.2	9.4e-28
TRINITY_DN14441_c0_g1	sp|O15126|SCAM1_HUMAN	SCAMP1	Secretory carrier-associated membrane protein 1 OS=Homo sapiens GN=SCAMP1 PE=1 SV=2	43.9	2.2e-45
TRINITY_DN14445_c0_g1	sp|Q7JZV0|LCP2A_DROME	Cpr47Eg	Cuticular protein 47Eg OS=Drosophila melanogaster GN=Cpr47Eg PE=1 SV=1	58.4	3.6e-32
TRINITY_DN14447_c0_g1	sp|P00787|CATB_RAT	Ctsb	Cathepsin B OS=Rattus norvegicus GN=Ctsb PE=1 SV=2	100	3e-51
TRINITY_DN14447_c0_g3	sp|A5JSS4|SERF2_CAPHI	SERF2	Small EDRK-rich factor 2 OS=Capra hircus GN=SERF2 PE=3 SV=1	93.2	2.8e-10
TRINITY_DN14448_c0_g1	sp|Q9VG76|MYCBP_DROME	CG17202	C-Myc-binding protein homolog OS=Drosophila melanogaster GN=CG17202 PE=2 SV=2	55.1	3.2e-24
TRINITY_DN14449_c0_g1	sp|A2AV25|FBCD1_MOUSE	Fibcd1	Fibrinogen C domain-containing protein 1 OS=Mus musculus GN=Fibcd1 PE=2 SV=1	38.5	3e-14
TRINITY_DN14452_c0_g1	sp|Q9NHD5|SAN_DROME	san	Probable N-acetyltransferase san OS=Drosophila melanogaster GN=san PE=1 SV=1	88.4	2.9e-76
TRINITY_DN14453_c0_g1	sp|P09606|GLNA_RAT	Glul	Glutamine synthetase OS=Rattus norvegicus GN=Glul PE=1 SV=3	100	9e-119
TRINITY_DN14453_c0_g4	sp|P09606|GLNA_RAT	Glul	Glutamine synthetase OS=Rattus norvegicus GN=Glul PE=1 SV=3	100	8.1e-102
TRINITY_DN14457_c0_g1	sp|P17719|DYR_DROME	Dhfr	Dihydrofolate reductase OS=Drosophila melanogaster GN=Dhfr PE=1 SV=3	63.1	2.6e-55
TRINITY_DN14460_c0_g1	sp|Q27593|CP6A8_DROME	Cyp6a8	Cytochrome P450 6a8 OS=Drosophila melanogaster GN=Cyp6a8 PE=2 SV=2	63.9	2.6e-17
TRINITY_DN14461_c0_g2	sp|Q9VE34|EPG5_DROME	CG14299	Ectopic P granules protein 5 homolog OS=Drosophila melanogaster GN=CG14299 PE=1 SV=2	69	7e-32
TRINITY_DN14473_c0_g1	sp|Q2KIS2|RM44_BOVIN	MRPL44	39S ribosomal protein L44, mitochondrial OS=Bos taurus GN=MRPL44 PE=2 SV=1	36.2	8e-50
TRINITY_DN14484_c0_g1	sp|Q5RJU0|SNF8_XENTR	snf8	Vacuolar-sorting protein SNF8 OS=Xenopus tropicalis GN=snf8 PE=2 SV=1	52.2	3e-67
TRINITY_DN14486_c0_g1	sp|Q9VWG3|RS10B_DROME	RpS10b	40S ribosomal protein S10b OS=Drosophila melanogaster GN=RpS10b PE=1 SV=2	84.9	2.7e-71
TRINITY_DN14488_c0_g1	sp|Q8MX32|IDGF3_DROSI	Idgf3	Chitinase-like protein Idgf3 OS=Drosophila simulans GN=Idgf3 PE=3 SV=1	66.9	6.6e-48
TRINITY_DN14488_c0_g2	sp|Q8MLZ7|IDGF3_DROME	Idgf3	Chitinase-like protein Idgf3 OS=Drosophila melanogaster GN=Idgf3 PE=1 SV=3	67.6	8.9e-25
TRINITY_DN14490_c0_g1	sp|P16924|P4HA1_CHICK	P4HA1	Prolyl 4-hydroxylase subunit alpha-1 OS=Gallus gallus GN=P4HA1 PE=1 SV=1	46.1	1.4e-32
TRINITY_DN14492_c0_g2	sp|Q9NWM0|SMOX_HUMAN	SMOX	Spermine oxidase OS=Homo sapiens GN=SMOX PE=1 SV=1	40.2	9.3e-36
TRINITY_DN14500_c1_g1	sp|P48556|PSMD8_HUMAN	PSMD8	26S proteasome non-ATPase regulatory subunit 8 OS=Homo sapiens GN=PSMD8 PE=1 SV=2	53.6	8.1e-77
TRINITY_DN14501_c0_g1	sp|Q95Y12|SET23_CAEEL	set-23	Probable histone-lysine N-methyltransferase set-23 OS=Caenorhabditis elegans GN=set-23 PE=3 SV=1	37.1	2.4e-37
TRINITY_DN14502_c0_g1	sp|E1C3U7|LOXL2_CHICK	LOXL2	Lysyl oxidase homolog 2 OS=Gallus gallus GN=LOXL2 PE=3 SV=1	58.6	1.7e-34
TRINITY_DN14506_c0_g1	sp|Q9CZ13|QCR1_MOUSE	Uqcrc1	Cytochrome b-c1 complex subunit 1, mitochondrial OS=Mus musculus GN=Uqcrc1 PE=1 SV=2	100	6.1e-271
TRINITY_DN14513_c0_g3	sp|Q32L78|TPC6B_BOVIN	TRAPPC6B	Trafficking protein particle complex subunit 6B OS=Bos taurus GN=TRAPPC6B PE=2 SV=1	53.5	7.8e-43
TRINITY_DN14514_c0_g1	sp|Q9VUZ1|TPPC2_DROME	Trs20	Probable trafficking protein particle complex subunit 2 OS=Drosophila melanogaster GN=Trs20 PE=2 SV=2	85.6	9.4e-68
TRINITY_DN14515_c0_g1	sp|P12399|CTL2A_MOUSE	Ctla2a	Protein CTLA-2-alpha OS=Mus musculus GN=Ctla2a PE=2 SV=2	33	8.4e-11
TRINITY_DN14516_c0_g1	sp|Q6TLE4|MMGT1_DANRE	mmgt1	Membrane magnesium transporter 1 OS=Danio rerio GN=mmgt1 PE=2 SV=1	48	1.3e-22
TRINITY_DN14517_c0_g1	sp|B4L7U0|NAAT1_DROMO	NAAT1	Sodium-dependent nutrient amino acid transporter 1 OS=Drosophila mojavensis GN=NAAT1 PE=3 SV=2	51.1	1.2e-19
TRINITY_DN14520_c0_g1	sp|P61849|NEMS_DROME	Dms	Dromyosuppressin OS=Drosophila melanogaster GN=Dms PE=1 SV=1	57.7	1e-23
TRINITY_DN14524_c0_g1	sp|Q9VHN5|UNC50_DROME	CG9773	Protein unc-50 homolog OS=Drosophila melanogaster GN=CG9773 PE=2 SV=1	78	4.8e-121
TRINITY_DN14525_c1_g1	sp|P13942|COBA2_HUMAN	COL11A2	Collagen alpha-2(XI) chain OS=Homo sapiens GN=COL11A2 PE=1 SV=5	48.5	4.5e-14
TRINITY_DN14526_c0_g1	sp|Q76N24|RS4X_CHLAE	RPS4X	40S ribosomal protein S4, X isoform OS=Chlorocebus aethiops GN=RPS4X PE=2 SV=3	100	1.1e-153
TRINITY_DN14526_c0_g3	sp|Q95L46|IF4G2_BOVIN	EIF4G2	Eukaryotic translation initiation factor 4 gamma 2 OS=Bos taurus GN=EIF4G2 PE=2 SV=2	98.6	1.7e-31
TRINITY_DN14527_c0_g1	sp|P46223|RL7A_DROME	RpL7A	60S ribosomal protein L7a OS=Drosophila melanogaster GN=RpL7A PE=1 SV=2	88.2	6.7e-123
TRINITY_DN14528_c0_g1	sp|Q9W0H3|LDAH_DROME	CG9186	Lipid droplet-associated hydrolase OS=Drosophila melanogaster GN=CG9186 PE=2 SV=1	55	9.2e-105
TRINITY_DN14536_c2_g2	sp|Q9W4E2|NBEA_DROME	rg	Neurobeachin OS=Drosophila melanogaster GN=rg PE=1 SV=4	81.2	4.7e-31
TRINITY_DN14540_c0_g1	sp|P37889|FBLN2_MOUSE	Fbln2	Fibulin-2 OS=Mus musculus GN=Fbln2 PE=1 SV=2	100	7.2e-128
TRINITY_DN14543_c0_g1	sp|Q27593|CP6A8_DROME	Cyp6a8	Cytochrome P450 6a8 OS=Drosophila melanogaster GN=Cyp6a8 PE=2 SV=2	60.3	1.6e-19
TRINITY_DN14545_c0_g1	sp|Q9W3E1|INT4_DROME	IntS4	Integrator complex subunit 4 OS=Drosophila melanogaster GN=IntS4 PE=1 SV=1	71	1.6e-21
TRINITY_DN14547_c0_g1	sp|Q91Z53|GRHPR_MOUSE	Grhpr	Glyoxylate reductase/hydroxypyruvate reductase OS=Mus musculus GN=Grhpr PE=1 SV=1	48.4	1.2e-53
TRINITY_DN14548_c0_g2	sp|Q8VCH7|RDH10_MOUSE	Rdh10	Retinol dehydrogenase 10 OS=Mus musculus GN=Rdh10 PE=1 SV=2	35.3	5e-24
TRINITY_DN14550_c0_g2	sp|Q5E9F8|H33_BOVIN	H3F3A	Histone H3.3 OS=Bos taurus GN=H3F3A PE=1 SV=3	100	1.4e-65
TRINITY_DN14556_c0_g1	sp|Q9UJT9|FBXL7_HUMAN	FBXL7	F-box/LRR-repeat protein 7 OS=Homo sapiens GN=FBXL7 PE=2 SV=1	48.9	6.4e-07
TRINITY_DN14558_c0_g1	sp|Q94514|COX5A_DROME	COX5A	Cytochrome c oxidase subunit 5A, mitochondrial OS=Drosophila melanogaster GN=COX5A PE=2 SV=2	61.6	8.2e-45
TRINITY_DN14558_c0_g2	sp|Q94514|COX5A_DROME	COX5A	Cytochrome c oxidase subunit 5A, mitochondrial OS=Drosophila melanogaster GN=COX5A PE=2 SV=2	56.2	3.7e-34
TRINITY_DN14561_c0_g1	sp|P56544|ACYP1_DROME	Acyp	Acylphosphatase-1 OS=Drosophila melanogaster GN=Acyp PE=1 SV=3	52.2	9.5e-23
TRINITY_DN14568_c0_g1	sp|Q8T9B6|MESD_DROME	boca	LDLR chaperone boca OS=Drosophila melanogaster GN=boca PE=1 SV=2	81.4	8.1e-78
TRINITY_DN14572_c1_g1	sp|Q9CYH2|F213A_MOUSE	Fam213a	Redox-regulatory protein FAM213A OS=Mus musculus GN=Fam213a PE=1 SV=2	100	1.9e-42
TRINITY_DN14572_c1_g9	sp|Q9Z2F2|OASL2_MOUSE	Oasl2	2'-5'-oligoadenylate synthase-like protein 2 OS=Mus musculus GN=Oasl2 PE=1 SV=2	100	2.1e-28
TRINITY_DN14573_c0_g1	sp|P42281|ACBP_DROME	Dbi	Acyl-CoA-binding protein homolog OS=Drosophila melanogaster GN=Dbi PE=2 SV=1	73.8	3.5e-30
TRINITY_DN14575_c0_g1	sp|P63002|AES_MOUSE	Aes	Amino-terminal enhancer of split OS=Mus musculus GN=Aes PE=1 SV=1	100	2.7e-104
TRINITY_DN14577_c1_g2	sp|B4J877|OST4_DROGR	GH21310	Dolichyl-diphosphooligosaccharide--protein glycosyltransferase subunit 4 OS=Drosophila grimshawi GN=GH21310 PE=3 SV=1	85	6.2e-11
TRINITY_DN14578_c0_g1	sp|Q9VTU1|APG12_DROME	Atg12	Autophagy protein 12-like OS=Drosophila melanogaster GN=Atg12 PE=3 SV=3	85.9	1.1e-46
TRINITY_DN14599_c0_g1	sp|P33270|CP6A2_DROME	Cyp6a2	Cytochrome P450 6a2 OS=Drosophila melanogaster GN=Cyp6a2 PE=2 SV=2	52.9	2.2e-35
TRINITY_DN14600_c0_g1	sp|P49028|MGN_DROME	mago	Protein mago nashi OS=Drosophila melanogaster GN=mago PE=1 SV=1	97.1	4.2e-74
TRINITY_DN14611_c0_g2	sp|Q9VGE8|TACHY_DROME	Tk	Tachykinins OS=Drosophila melanogaster GN=Tk PE=1 SV=1	45.2	8.3e-32
TRINITY_DN14618_c0_g2	sp|Q8T3U2|RS23_DROME	RpS23	40S ribosomal protein S23 OS=Drosophila melanogaster GN=RpS23 PE=1 SV=1	100	9.8e-78
TRINITY_DN14619_c0_g1	sp|Q9V677|ECM29_DROME	CG8858	Proteasome-associated protein ECM29 homolog OS=Drosophila melanogaster GN=CG8858 PE=1 SV=1	69.6	5.2e-114
TRINITY_DN14625_c0_g1	sp|P17742|PPIA_MOUSE	Ppia	Peptidyl-prolyl cis-trans isomerase A OS=Mus musculus GN=Ppia PE=1 SV=2	100	2e-94
TRINITY_DN14631_c0_g1	sp|Q08694|LYSB_DROME	LysB	Lysozyme B OS=Drosophila melanogaster GN=LysB PE=2 SV=2	79.8	4.9e-50
TRINITY_DN14637_c0_g1	sp|B4JQY3|U518_DROGR	GH13096	UPF0518 protein GH13096 OS=Drosophila grimshawi GN=GH13096 PE=3 SV=1	83.5	1.5e-44
TRINITY_DN14640_c0_g1	sp|Q6IGX9|SIFA_DROME	SIFa	Neuropeptide SIFamide OS=Drosophila melanogaster GN=SIFa PE=1 SV=1	57.7	1.5e-17
TRINITY_DN14642_c0_g1	sp|Q8VXZ0|NUD20_ARATH	NUDT20	Nudix hydrolase 20, chloroplastic OS=Arabidopsis thaliana GN=NUDT20 PE=2 SV=1	34.9	1e-41
TRINITY_DN14657_c0_g1	sp|Q9VG73|ILF2_DROME	CG5641	Interleukin enhancer-binding factor 2 homolog OS=Drosophila melanogaster GN=CG5641 PE=2 SV=1	82.4	1.8e-184
TRINITY_DN14658_c0_g2	sp|Q8I8U7|TRA1_DROME	Nipped-A	Transcription-associated protein 1 OS=Drosophila melanogaster GN=Nipped-A PE=1 SV=3	37	3.2e-07
TRINITY_DN14659_c0_g2	sp|P62144|CALM_ANAPL	CALM	Calmodulin OS=Anas platyrhynchos GN=CALM PE=1 SV=2	98.3	1.1e-28
TRINITY_DN14659_c0_g4	sp|Q28ZA9|UNPG_DROPS	unpg	Homeobox protein unplugged OS=Drosophila pseudoobscura pseudoobscura GN=unpg PE=3 SV=1	88.6	2.5e-27
TRINITY_DN14665_c0_g1	sp|O02387|CU17_BOMMO	LCP17	Larval cuticle protein LCP-17 OS=Bombyx mori GN=LCP17 PE=2 SV=1	64.5	1.7e-18
TRINITY_DN14666_c1_g2	sp|P01878|IGHA_MOUSE	-	Ig alpha chain C region OS=Mus musculus PE=1 SV=1	94.2	2.9e-191
TRINITY_DN14667_c0_g1	sp|Q32L52|GID8_BOVIN	GID8	Glucose-induced degradation protein 8 homolog OS=Bos taurus GN=GID8 PE=2 SV=1	60.7	5.7e-72
TRINITY_DN14668_c0_g2	sp|P48500|TPIS_RAT	Tpi1	Triosephosphate isomerase OS=Rattus norvegicus GN=Tpi1 PE=1 SV=2	100	2.1e-145
TRINITY_DN14670_c0_g1	sp|O77021|AMYR_DRODO	Amyrel	Alpha-amylase-related protein OS=Drosophila dossoui GN=Amyrel PE=3 SV=2	62.2	1.8e-09
TRINITY_DN14670_c0_g2	sp|O77021|AMYR_DRODO	Amyrel	Alpha-amylase-related protein OS=Drosophila dossoui GN=Amyrel PE=3 SV=2	66.2	1.3e-24
TRINITY_DN14673_c0_g1	sp|Q99N85|RT18A_MOUSE	Mrps18a	28S ribosomal protein S18a, mitochondrial OS=Mus musculus GN=Mrps18a PE=2 SV=1	38.6	5.1e-11
TRINITY_DN14674_c0_g1	sp|Q28DS0|SAE1_XENTR	sae1	SUMO-activating enzyme subunit 1 OS=Xenopus tropicalis GN=sae1 PE=2 SV=1	42	7.4e-70
TRINITY_DN14677_c0_g1	sp|O70503|DHB12_MOUSE	Hsd17b12	Very-long-chain 3-oxoacyl-CoA reductase OS=Mus musculus GN=Hsd17b12 PE=1 SV=1	100	5.4e-32
TRINITY_DN14678_c0_g1	sp|P04940|KV6A6_MOUSE	-	Ig kappa chain V-VI region NQ2-17.4.1 OS=Mus musculus PE=2 SV=1	94.8	5.6e-46
TRINITY_DN14678_c0_g2	sp|P01837|IGKC_MOUSE	-	Ig kappa chain C region OS=Mus musculus PE=1 SV=1	100	6.7e-56
TRINITY_DN14680_c0_g2	sp|Q24488|ROR1_DROME	Ror	Tyrosine-protein kinase transmembrane receptor Ror OS=Drosophila melanogaster GN=Ror PE=1 SV=1	75	4.3e-28
TRINITY_DN14689_c0_g1	sp|P52486|UBCD4_DROME	Ubc4	Ubiquitin-conjugating enzyme E2-22 kDa OS=Drosophila melanogaster GN=Ubc4 PE=1 SV=2	93.5	2.6e-107
TRINITY_DN14696_c0_g1	sp|Q9VDS6|SURF6_DROME	Surf6	Surfeit locus protein 6 homolog OS=Drosophila melanogaster GN=Surf6 PE=1 SV=1	44.9	1.9e-28
TRINITY_DN14710_c0_g1	sp|Q60997|DMBT1_MOUSE	Dmbt1	Deleted in malignant brain tumors 1 protein OS=Mus musculus GN=Dmbt1 PE=1 SV=2	99.4	0
TRINITY_DN14722_c0_g1	sp|P97739|ECE1_CAVPO	ECE1	Endothelin-converting enzyme 1 OS=Cavia porcellus GN=ECE1 PE=2 SV=1	38.4	1.1e-12
TRINITY_DN14723_c0_g1	sp|Q9VLP3|MSS4_DROME	CG7787	Guanine nucleotide exchange factor MSS4 homolog OS=Drosophila melanogaster GN=CG7787 PE=2 SV=2	56.3	4.9e-36
TRINITY_DN14728_c0_g1	sp|B4HVA2|URM1_DROSE	GM13742	Ubiquitin-related modifier 1 homolog OS=Drosophila sechellia GN=GM13742 PE=3 SV=1	80.2	7.6e-45
TRINITY_DN14729_c0_g1	sp|Q9VAL0|SPCS1_DROME	Spase12	Signal peptidase complex subunit 1 OS=Drosophila melanogaster GN=Spase12 PE=1 SV=2	68.1	6.9e-32
TRINITY_DN14739_c0_g1	sp|P14152|MDHC_MOUSE	Mdh1	Malate dehydrogenase, cytoplasmic OS=Mus musculus GN=Mdh1 PE=1 SV=3	100	8.4e-186
TRINITY_DN1473_c0_g1	sp|Q24143|HR96_DROME	Hr96	Nuclear hormone receptor HR96 OS=Drosophila melanogaster GN=Hr96 PE=1 SV=1	60.9	3.5e-16
TRINITY_DN14744_c0_g1	sp|Q6P1M0|S27A4_HUMAN	SLC27A4	Long-chain fatty acid transport protein 4 OS=Homo sapiens GN=SLC27A4 PE=1 SV=1	58.9	6.4e-49
TRINITY_DN14750_c0_g1	sp|Q3UMC0|SPAT5_MOUSE	Spata5	Spermatogenesis-associated protein 5 OS=Mus musculus GN=Spata5 PE=1 SV=2	69.7	6e-64
TRINITY_DN14751_c0_g1	sp|P29787|TRY5_AEDAE	AAEL013712	Trypsin 5G1 OS=Aedes aegypti GN=AAEL013712 PE=2 SV=2	47.6	2.7e-22
TRINITY_DN14752_c0_g1	sp|P54215|AMYA_DROMA	Amy-d	Alpha-amylase A OS=Drosophila mauritiana GN=Amy-d PE=3 SV=1	73	2.2e-81
TRINITY_DN14754_c0_g1	sp|P16905|KAPR1_DROME	Pka-R1	cAMP-dependent protein kinase type I regulatory subunit OS=Drosophila melanogaster GN=Pka-R1 PE=2 SV=2	81.8	3.4e-28
TRINITY_DN14755_c0_g1	sp|Q9V769|C6A22_DROME	Cyp6a22	Cytochrome P450 6a22 OS=Drosophila melanogaster GN=Cyp6a22 PE=2 SV=1	45.3	4.3e-34
TRINITY_DN14756_c0_g1	sp|Q68FY1|NUP53_RAT	Nup35	Nucleoporin NUP53 OS=Rattus norvegicus GN=Nup35 PE=1 SV=1	28.9	5.7e-23
TRINITY_DN14762_c0_g1	sp|Q9XZ58|CSN5_DROME	CSN5	COP9 signalosome complex subunit 5 OS=Drosophila melanogaster GN=CSN5 PE=1 SV=1	87.4	2.8e-173
TRINITY_DN14780_c0_g1	sp|Q8IVL8|CBPO_HUMAN	CPO	Carboxypeptidase O OS=Homo sapiens GN=CPO PE=1 SV=1	41.5	1.5e-10
TRINITY_DN14780_c0_g2	sp|Q8IVL8|CBPO_HUMAN	CPO	Carboxypeptidase O OS=Homo sapiens GN=CPO PE=1 SV=1	44.7	5.2e-14
TRINITY_DN14785_c0_g1	sp|Q6BHK4|GPI11_DEBHA	GPI11	Glycosylphosphatidylinositol anchor biosynthesis protein 11 OS=Debaryomyces hansenii (strain ATCC 36239 / CBS 767 / JCM 1990 / NBRC 0083 / IGC 2968) GN=GPI11 PE=3 SV=2	26.7	1.6e-09
TRINITY_DN14790_c0_g1	sp|P97328|KHK_MOUSE	Khk	Ketohexokinase OS=Mus musculus GN=Khk PE=1 SV=1	59.4	3.3e-16
TRINITY_DN14795_c0_g1	sp|Q8N3Y7|RDHE2_HUMAN	SDR16C5	Epidermal retinol dehydrogenase 2 OS=Homo sapiens GN=SDR16C5 PE=2 SV=2	40	6.6e-46
TRINITY_DN14797_c0_g1	sp|Q9BI23|YELL_DROER	y	Protein yellow OS=Drosophila erecta GN=y PE=3 SV=1	35.2	5.7e-10
TRINITY_DN14801_c0_g2	sp|P25455|PIP1_DROME	Plc21C	1-phosphatidylinositol 4,5-bisphosphate phosphodiesterase classes I and II OS=Drosophila melanogaster GN=Plc21C PE=2 SV=3	82.8	1.2e-18
TRINITY_DN14802_c0_g2	sp|P14206|RSSA_MOUSE	Rpsa	40S ribosomal protein SA OS=Mus musculus GN=Rpsa PE=1 SV=4	100	5e-160
TRINITY_DN14835_c0_g1	sp|P40301|PSA2_DROME	Prosalpha2	Proteasome subunit alpha type-2 OS=Drosophila melanogaster GN=Prosalpha2 PE=1 SV=1	71.8	5.4e-94
TRINITY_DN14837_c0_g1	sp|Q9V576|WUN_DROME	wun	Putative phosphatidate phosphatase OS=Drosophila melanogaster GN=wun PE=1 SV=2	37.2	3.4e-08
TRINITY_DN14839_c0_g1	sp|P46778|RL21_HUMAN	RPL21	60S ribosomal protein L21 OS=Homo sapiens GN=RPL21 PE=1 SV=2	71.9	2.2e-60
TRINITY_DN14840_c1_g1	sp|P83088|FUCTC_DROME	FucTC	Alpha-(1,3)-fucosyltransferase C OS=Drosophila melanogaster GN=FucTC PE=2 SV=4	40.4	5.6e-08
TRINITY_DN14856_c0_g1	sp|Q8TDG4|HELQ_HUMAN	HELQ	Helicase POLQ-like OS=Homo sapiens GN=HELQ PE=1 SV=2	48.6	3.6e-13
TRINITY_DN14856_c0_g2	sp|Q8TDG4|HELQ_HUMAN	HELQ	Helicase POLQ-like OS=Homo sapiens GN=HELQ PE=1 SV=2	43.1	2.9e-10
TRINITY_DN14858_c1_g3	sp|Q9VP48|RAB26_DROME	Rab26	Ras-related protein Rab-26 OS=Drosophila melanogaster GN=Rab26 PE=2 SV=2	83.5	1.3e-122
TRINITY_DN14863_c0_g1	sp|Q64232|TECR_RAT	Tecr	Very-long-chain enoyl-CoA reductase OS=Rattus norvegicus GN=Tecr PE=1 SV=1	100	3e-26
TRINITY_DN14868_c1_g3	sp|Q9BUD6|SPON2_HUMAN	SPON2	Spondin-2 OS=Homo sapiens GN=SPON2 PE=1 SV=3	42.3	1.6e-10
TRINITY_DN14875_c0_g3	sp|Q9H1H9|KI13A_HUMAN	KIF13A	Kinesin-like protein KIF13A OS=Homo sapiens GN=KIF13A PE=1 SV=2	60	4.2e-09
TRINITY_DN14882_c0_g1	sp|P35048|TRYP_SIMVI	-	Trypsin (Fragment) OS=Simulium vittatum PE=2 SV=1	44.8	3.7e-42
TRINITY_DN14883_c0_g1	sp|Q9DBM0|ABCG8_MOUSE	Abcg8	ATP-binding cassette sub-family G member 8 OS=Mus musculus GN=Abcg8 PE=2 SV=1	41	7.6e-21
TRINITY_DN14884_c0_g1	sp|O75691|UTP20_HUMAN	UTP20	Small subunit processome component 20 homolog OS=Homo sapiens GN=UTP20 PE=1 SV=3	30.5	2.5e-16
TRINITY_DN14888_c0_g1	sp|Q95JD5|ST1B1_CANLF	SULT1B1	Sulfotransferase family cytosolic 1B member 1 OS=Canis lupus familiaris GN=SULT1B1 PE=1 SV=1	32.6	5.2e-42
TRINITY_DN14889_c0_g1	sp|Q8AVR4|PDC10_XENLA	pdcd10	Programmed cell death protein 10 OS=Xenopus laevis GN=pdcd10 PE=2 SV=1	48.8	3.2e-42
TRINITY_DN14892_c0_g1	sp|Q23997|C5210_DROME	CG5210	Chitinase-like protein CG5210 OS=Drosophila melanogaster GN=CG5210 PE=1 SV=2	73.6	9.8e-97
TRINITY_DN14903_c1_g1	sp|Q9W1C9|PEB3_DROME	EbpIII	Ejaculatory bulb-specific protein 3 OS=Drosophila melanogaster GN=EbpIII PE=2 SV=2	73.2	1.8e-49
TRINITY_DN14906_c0_g1	sp|Q5NCF2|TPPC1_MOUSE	Trappc1	Trafficking protein particle complex subunit 1 OS=Mus musculus GN=Trappc1 PE=1 SV=1	48.3	3e-37
TRINITY_DN14911_c0_g1	sp|Q9V9V9|NAT9_DROME	CG11539	N-acetyltransferase 9-like protein OS=Drosophila melanogaster GN=CG11539 PE=2 SV=1	55.6	1.3e-54
TRINITY_DN14916_c0_g1	sp|Q24048|ATPB2_DROME	nrv2	Sodium/potassium-transporting ATPase subunit beta-2 OS=Drosophila melanogaster GN=nrv2 PE=1 SV=2	70.3	7.3e-21
TRINITY_DN14920_c0_g2	sp|Q9VG17|CP304_DROME	Cyp304a1	Probable cytochrome P450 304a1 OS=Drosophila melanogaster GN=Cyp304a1 PE=2 SV=2	56.8	1.7e-22
TRINITY_DN14932_c1_g1	sp|Q3BAI2|YCX91_PHAAO	-	Uncharacterized protein ORF91 OS=Phalaenopsis aphrodite subsp. formosana PE=4 SV=1	72.7	5.1e-10
TRINITY_DN14932_c1_g2	sp|Q3BAI2|YCX91_PHAAO	-	Uncharacterized protein ORF91 OS=Phalaenopsis aphrodite subsp. formosana PE=4 SV=1	75	2.3e-09
TRINITY_DN14943_c0_g1	sp|P07686|HEXB_HUMAN	HEXB	Beta-hexosaminidase subunit beta OS=Homo sapiens GN=HEXB PE=1 SV=3	36.5	3.2e-17
TRINITY_DN14945_c0_g1	sp|Q0VFL3|KHDR2_XENTR	khdrbs2	KH domain-containing, RNA-binding, signal transduction-associated protein 2 OS=Xenopus tropicalis GN=khdrbs2 PE=2 SV=1	40.4	1.2e-41
TRINITY_DN14946_c0_g1	sp|Q9VT52|INSL3_DROME	Ilp3	Probable insulin-like peptide 3 OS=Drosophila melanogaster GN=Ilp3 PE=2 SV=2	30.2	4.5e-07
TRINITY_DN14948_c0_g1	sp|P26228|SBPI_NEOBL	-	Protease inhibitor OS=Neobellieria bullata PE=1 SV=1	78.9	1.1e-22
TRINITY_DN14949_c0_g1	sp|Q9VD83|BURS_DROME	Burs	Bursicon OS=Drosophila melanogaster GN=Burs PE=1 SV=1	77.6	1.7e-49
TRINITY_DN14958_c0_g1	sp|Q80Z96|VANG1_MOUSE	Vangl1	Vang-like protein 1 OS=Mus musculus GN=Vangl1 PE=1 SV=2	63.3	7e-11
TRINITY_DN14959_c0_g1	sp|Q7TNE3|SPAG7_MOUSE	Spag7	Sperm-associated antigen 7 OS=Mus musculus GN=Spag7 PE=1 SV=1	35.9	1.1e-28
TRINITY_DN14965_c0_g9	sp|B2RRL2|JERKL_MOUSE	Jrkl	Jerky protein homolog-like OS=Mus musculus GN=Jrkl PE=2 SV=1	50	2.1e-14
TRINITY_DN14967_c0_g2	sp|Q9P0U1|TOM7_HUMAN	TOMM7	Mitochondrial import receptor subunit TOM7 homolog OS=Homo sapiens GN=TOMM7 PE=1 SV=1	52.9	3.3e-10
TRINITY_DN14968_c2_g1	sp|Q9VE86|WRNXO_DROME	WRNexo	Werner Syndrome-like exonuclease OS=Drosophila melanogaster GN=WRNexo PE=1 SV=2	74.3	2.6e-07
TRINITY_DN14969_c1_g1	sp|P61962|DCAF7_HUMAN	DCAF7	DDB1- and CUL4-associated factor 7 OS=Homo sapiens GN=DCAF7 PE=1 SV=1	85.4	3.7e-180
TRINITY_DN14970_c0_g2	sp|Q9VSY4|ATAT1_DROME	CG3967	Alpha-tubulin N-acetyltransferase 1 OS=Drosophila melanogaster GN=CG3967 PE=2 SV=2	63.8	1e-28
TRINITY_DN14974_c1_g1	sp|Q5FPE5|GMDH_GLUOX	GOX2015	Glucose 1-dehydrogenase OS=Gluconobacter oxydans (strain 621H) GN=GOX2015 PE=1 SV=1	43.1	2.7e-38
TRINITY_DN14977_c0_g2	sp|Q9W148|URI_DROME	uri	Unconventional prefoldin RPB5 interactor-like protein OS=Drosophila melanogaster GN=uri PE=1 SV=1	33.7	5.5e-31
TRINITY_DN14988_c0_g1	sp|Q9VG08|YELF2_DROME	yellow-f2	L-dopachrome tautomerase yellow-f2 OS=Drosophila melanogaster GN=yellow-f2 PE=1 SV=2	47.6	1.3e-26
TRINITY_DN14994_c0_g1	sp|P45884|ATTA_DROME	AttA	Attacin-A OS=Drosophila melanogaster GN=AttA PE=3 SV=1	69.4	7.2e-37
TRINITY_DN14998_c0_g1	sp|P41126|RL13_DROME	RpL13	60S ribosomal protein L13 OS=Drosophila melanogaster GN=RpL13 PE=1 SV=1	74.9	9.7e-93
TRINITY_DN15003_c0_g1	sp|Q6B860|RT14_BOVIN	MRPS14	28S ribosomal protein S14, mitochondrial OS=Bos taurus GN=MRPS14 PE=1 SV=1	66.7	1.2e-34
TRINITY_DN15008_c0_g5	sp|O97790|TBCD1_BOVIN	TBC1D1	TBC1 domain family member 1 OS=Bos taurus GN=TBC1D1 PE=2 SV=2	55.3	1.9e-21
TRINITY_DN15024_c0_g1	sp|Q9D4V7|RABL3_MOUSE	Rabl3	Rab-like protein 3 OS=Mus musculus GN=Rabl3 PE=1 SV=1	48.4	1e-56
TRINITY_DN15025_c0_g1	sp|Q9VAJ4|OB99A_DROME	Obp99a	General odorant-binding protein 99a OS=Drosophila melanogaster GN=Obp99a PE=2 SV=2	51.3	3e-31
TRINITY_DN15027_c0_g1	sp|Q8BWY4|MBLC1_MOUSE	Mblac1	Metallo-beta-lactamase domain-containing protein 1 OS=Mus musculus GN=Mblac1 PE=1 SV=1	34.7	3e-19
TRINITY_DN15029_c1_g3	sp|Q9D0U1|DTWD2_MOUSE	Dtwd2	DTW domain-containing protein 2 OS=Mus musculus GN=Dtwd2 PE=2 SV=1	41	5.6e-45
TRINITY_DN15033_c0_g1	sp|Q9UBB5|MBD2_HUMAN	MBD2	Methyl-CpG-binding domain protein 2 OS=Homo sapiens GN=MBD2 PE=1 SV=1	39.7	3.9e-42
TRINITY_DN15037_c0_g2	sp|P91679|PEPT1_DROME	yin	Peptide transporter family 1 OS=Drosophila melanogaster GN=yin PE=1 SV=2	52.3	9.9e-30
TRINITY_DN15038_c0_g2	sp|P53997|SET_DROME	Set	Protein SET OS=Drosophila melanogaster GN=Set PE=1 SV=2	82.8	1e-105
TRINITY_DN15040_c0_g1	sp|Q9VY86|TM2D2_DROME	CG11103	TM2 domain-containing protein CG11103 OS=Drosophila melanogaster GN=CG11103 PE=2 SV=3	67.8	1.1e-78
TRINITY_DN15041_c0_g1	sp|Q6NW29|RWDD4_HUMAN	RWDD4	RWD domain-containing protein 4 OS=Homo sapiens GN=RWDD4 PE=1 SV=3	45	8.2e-37
TRINITY_DN15045_c0_g2	sp|P80560|PTPR2_MOUSE	Ptprn2	Receptor-type tyrosine-protein phosphatase N2 OS=Mus musculus GN=Ptprn2 PE=1 SV=2	52.9	3.8e-12
TRINITY_DN15046_c0_g1	sp|O16264|PEBPH_CAEEL	F40A3.3	Phosphatidylethanolamine-binding protein homolog F40A3.3 OS=Caenorhabditis elegans GN=F40A3.3 PE=3 SV=1	50.6	1e-49
TRINITY_DN15053_c0_g1	sp|P91629|LCP2_DROMI	Lcp2	Larval cuticle protein 2 OS=Drosophila miranda GN=Lcp2 PE=1 SV=1	58.1	1.3e-30
TRINITY_DN15055_c0_g1	sp|Q3SZ59|RL36A_BOVIN	RPL36A	60S ribosomal protein L36a OS=Bos taurus GN=RPL36A PE=3 SV=3	100	2e-56
TRINITY_DN15055_c1_g1	sp|Q9NB33|RL44_OCHTR	RpL44	60S ribosomal protein L44 OS=Ochlerotatus triseriatus GN=RpL44 PE=3 SV=3	95.6	1.2e-18
TRINITY_DN15055_c1_g2	sp|P48166|RL44_CAEEL	rpl-41	Ribosomal protein rpl-41 OS=Caenorhabditis elegans GN=rpl-41 PE=3 SV=2	81.7	9.3e-41
TRINITY_DN15056_c0_g2	sp|Q3MHM5|TBB4B_BOVIN	TUBB4B	Tubulin beta-4B chain OS=Bos taurus GN=TUBB4B PE=2 SV=1	100	2.2e-263
TRINITY_DN15056_c0_g5	sp|P35979|RL12_MOUSE	Rpl12	60S ribosomal protein L12 OS=Mus musculus GN=Rpl12 PE=1 SV=2	100	2.5e-90
TRINITY_DN15058_c0_g1	sp|Q9V359|VPS28_DROME	Vps28	Vacuolar protein sorting-associated protein 28 homolog OS=Drosophila melanogaster GN=Vps28 PE=1 SV=1	91.4	1.3e-106
TRINITY_DN15058_c0_g2	sp|Q6PIE5|AT1A2_MOUSE	Atp1a2	Sodium/potassium-transporting ATPase subunit alpha-2 OS=Mus musculus GN=Atp1a2 PE=1 SV=1	100	3e-53
TRINITY_DN15058_c0_g3	sp|Q8VDN2|AT1A1_MOUSE	Atp1a1	Sodium/potassium-transporting ATPase subunit alpha-1 OS=Mus musculus GN=Atp1a1 PE=1 SV=1	100	0
TRINITY_DN15058_c0_g4	sp|Q6PIE5|AT1A2_MOUSE	Atp1a2	Sodium/potassium-transporting ATPase subunit alpha-2 OS=Mus musculus GN=Atp1a2 PE=1 SV=1	100	1.2e-48
TRINITY_DN15058_c0_g5	sp|Q6PIE5|AT1A2_MOUSE	Atp1a2	Sodium/potassium-transporting ATPase subunit alpha-2 OS=Mus musculus GN=Atp1a2 PE=1 SV=1	100	2.4e-95
TRINITY_DN15058_c0_g6	sp|Q08DA1|AT1A1_BOVIN	ATP1A1	Sodium/potassium-transporting ATPase subunit alpha-1 OS=Bos taurus GN=ATP1A1 PE=1 SV=1	100	3e-33
TRINITY_DN15058_c0_g7	sp|A2VDL6|AT1A2_BOVIN	ATP1A2	Sodium/potassium-transporting ATPase subunit alpha-2 OS=Bos taurus GN=ATP1A2 PE=2 SV=1	100	1.7e-44
TRINITY_DN15058_c0_g8	sp|P50993|AT1A2_HUMAN	ATP1A2	Sodium/potassium-transporting ATPase subunit alpha-2 OS=Homo sapiens GN=ATP1A2 PE=1 SV=1	100	4.9e-43
TRINITY_DN15068_c0_g1	sp|P07191|MAL2_DROME	Mal-A2	Maltase A2 OS=Drosophila melanogaster GN=Mal-A2 PE=2 SV=2	62.3	1.7e-54
TRINITY_DN15077_c0_g1	sp|Q9VM17|SOSSB_DROME	CG5181	SOSS complex subunit B homolog OS=Drosophila melanogaster GN=CG5181 PE=2 SV=1	87.5	2e-57
TRINITY_DN15081_c0_g1	sp|P26675|SOS_DROME	Sos	Protein son of sevenless OS=Drosophila melanogaster GN=Sos PE=1 SV=2	73.5	1.4e-13
TRINITY_DN15090_c0_g1	sp|Q27289|CTR1_ANOGA	CHYM1	Chymotrypsin-1 OS=Anopheles gambiae GN=CHYM1 PE=1 SV=3	40.8	4e-51
TRINITY_DN15104_c0_g1	sp|P83088|FUCTC_DROME	FucTC	Alpha-(1,3)-fucosyltransferase C OS=Drosophila melanogaster GN=FucTC PE=2 SV=4	56.5	8.2e-33
TRINITY_DN15108_c0_g3	sp|O75525|KHDR3_HUMAN	KHDRBS3	KH domain-containing, RNA-binding, signal transduction-associated protein 3 OS=Homo sapiens GN=KHDRBS3 PE=1 SV=1	51.2	5.2e-41
TRINITY_DN15110_c0_g1	sp|O44342|WBL_DROME	wbl	Protein windbeutel OS=Drosophila melanogaster GN=wbl PE=1 SV=1	59.6	1.6e-40
TRINITY_DN15118_c0_g1	sp|Q5HZH2|TSR3_MOUSE	Tsr3	Ribosome biogenesis protein TSR3 homolog OS=Mus musculus GN=Tsr3 PE=1 SV=1	60.1	2.2e-56
TRINITY_DN15122_c0_g1	sp|P13277|CYSP1_HOMAM	LCP1	Digestive cysteine proteinase 1 OS=Homarus americanus GN=LCP1 PE=1 SV=2	42.4	2.5e-08
TRINITY_DN15124_c1_g2	sp|Q3ZCU0|YK006_HUMAN	-	Putative uncharacterized protein FLJ37770 OS=Homo sapiens PE=5 SV=1	46.6	2.6e-14
TRINITY_DN15129_c0_g1	sp|Q5RGQ2|ANM8B_DANRE	prmt8b	Protein arginine N-methyltransferase 8-B OS=Danio rerio GN=prmt8b PE=2 SV=2	43	1.9e-66
TRINITY_DN15130_c0_g2	sp|Q9VCC3|RT24_DROME	mRpS24	28S ribosomal protein S24, mitochondrial OS=Drosophila melanogaster GN=mRpS24 PE=3 SV=1	74.9	1.5e-69
TRINITY_DN15132_c0_g1	sp|Q32PA9|FKBP2_BOVIN	FKBP2	Peptidyl-prolyl cis-trans isomerase FKBP2 OS=Bos taurus GN=FKBP2 PE=2 SV=1	57.4	6.1e-40
TRINITY_DN15132_c0_g2	sp|P49905|TAF12_DROME	Taf12	Transcription initiation factor TFIID subunit 12 OS=Drosophila melanogaster GN=Taf12 PE=1 SV=1	84.3	3.8e-43
TRINITY_DN15142_c0_g1	sp|Q9VH95|YC17_DROME	CG16817	Uncharacterized protein CG16817 OS=Drosophila melanogaster GN=CG16817 PE=1 SV=1	70	5e-55
TRINITY_DN15144_c1_g3	sp|Q9VLM5|DAD1_DROME	l(2)k12914	Dolichyl-diphosphooligosaccharide--protein glycosyltransferase subunit DAD1 OS=Drosophila melanogaster GN=l(2)k12914 PE=3 SV=1	82.1	2.9e-51
TRINITY_DN15148_c0_g1	sp|A7T0W1|UXT_NEMVE	v1g140887	Protein UXT homolog OS=Nematostella vectensis GN=v1g140887 PE=3 SV=1	42.9	1.5e-07
TRINITY_DN15150_c0_g1	sp|Q9UL25|RAB21_HUMAN	RAB21	Ras-related protein Rab-21 OS=Homo sapiens GN=RAB21 PE=1 SV=3	59.7	5e-62
TRINITY_DN15153_c0_g1	sp|Q9W0C7|OPI10_DROME	CG13926	Protein OPI10 homolog OS=Drosophila melanogaster GN=CG13926 PE=3 SV=1	73.8	1.2e-83
TRINITY_DN15157_c0_g1	sp|O46072|KZ_DROME	kz	Probable ATP-dependent RNA helicase kurz OS=Drosophila melanogaster GN=kz PE=1 SV=1	60.7	9.5e-47
TRINITY_DN15160_c0_g1	sp|P07191|MAL2_DROME	Mal-A2	Maltase A2 OS=Drosophila melanogaster GN=Mal-A2 PE=2 SV=2	50.6	1e-47
TRINITY_DN15162_c0_g1	sp|P0CT24|GLU2B_USTMA	UMAG_12045	Glucosidase 2 subunit beta OS=Ustilago maydis (strain 521 / FGSC 9021) GN=UMAG_12045 PE=3 SV=1	50.9	2.2e-20
TRINITY_DN15166_c0_g1	sp|Q34048|NU4M_CERCA	ND4	NADH-ubiquinone oxidoreductase chain 4 OS=Ceratitis capitata GN=ND4 PE=3 SV=2	84.3	5.4e-204
TRINITY_DN15169_c0_g1	sp|Q8CG50|RAB43_MOUSE	Rab43	Ras-related protein Rab-43 OS=Mus musculus GN=Rab43 PE=1 SV=1	55.9	2.5e-59
TRINITY_DN15172_c0_g1	sp|P56213|ALR_MOUSE	Gfer	FAD-linked sulfhydryl oxidase ALR OS=Mus musculus GN=Gfer PE=1 SV=2	48.3	7.5e-40
TRINITY_DN15188_c0_g1	sp|Q5FW12|TIPRL_XENTR	tiprl	TIP41-like protein OS=Xenopus tropicalis GN=tiprl PE=2 SV=1	43.9	3.1e-57
TRINITY_DN15194_c0_g1	sp|A8VU90|ANKL1_MOUSE	Ankle1	Ankyrin repeat and LEM domain-containing protein 1 OS=Mus musculus GN=Ankle1 PE=2 SV=1	31.3	6.2e-39
TRINITY_DN15194_c0_g3	sp|P22769|PSA71_DROME	Prosalpha4	Proteasome subunit alpha type-7-1 OS=Drosophila melanogaster GN=Prosalpha4 PE=1 SV=2	69	3.7e-89
TRINITY_DN15196_c0_g1	sp|O16264|PEBPH_CAEEL	F40A3.3	Phosphatidylethanolamine-binding protein homolog F40A3.3 OS=Caenorhabditis elegans GN=F40A3.3 PE=3 SV=1	58.6	1.5e-52
TRINITY_DN15197_c0_g1	sp|Q9VPP5|RNH2A_DROME	CG13690	Ribonuclease H2 subunit A OS=Drosophila melanogaster GN=CG13690 PE=2 SV=1	67.9	2.9e-136
TRINITY_DN15199_c0_g1	sp|Q9CQ19|MYL9_MOUSE	Myl9	Myosin regulatory light polypeptide 9 OS=Mus musculus GN=Myl9 PE=1 SV=3	100	2.7e-95
TRINITY_DN15199_c0_g2	sp|P24032|MLRN_CHICK	-	Myosin regulatory light chain 2, smooth muscle minor isoform OS=Gallus gallus PE=2 SV=2	100	6e-22
TRINITY_DN15201_c0_g1	sp|P91679|PEPT1_DROME	yin	Peptide transporter family 1 OS=Drosophila melanogaster GN=yin PE=1 SV=2	56.2	5.6e-72
TRINITY_DN15201_c0_g2	sp|P91679|PEPT1_DROME	yin	Peptide transporter family 1 OS=Drosophila melanogaster GN=yin PE=1 SV=2	62.3	5e-21
TRINITY_DN15202_c0_g1	sp|Q9VTF9|UFD1_DROME	Ufd1-like	Ubiquitin fusion degradation protein 1 homolog OS=Drosophila melanogaster GN=Ufd1-like PE=2 SV=1	69.1	3.2e-120
TRINITY_DN15203_c0_g1	sp|Q9VPT8|CPSF4_DROME	Clp	Cleavage and polyadenylation specificity factor subunit 4 OS=Drosophila melanogaster GN=Clp PE=1 SV=1	90.2	9.1e-17
TRINITY_DN15207_c0_g1	sp|P36958|RPB9_DROME	RpII15	DNA-directed RNA polymerase II subunit RPB9 OS=Drosophila melanogaster GN=RpII15 PE=2 SV=2	96.8	4.1e-71
TRINITY_DN15209_c0_g1	sp|Q99614|TTC1_HUMAN	TTC1	Tetratricopeptide repeat protein 1 OS=Homo sapiens GN=TTC1 PE=1 SV=1	53	1.8e-49
TRINITY_DN15211_c1_g2	sp|P03934|TC1A_CAEEL	tc1a	Transposable element Tc1 transposase OS=Caenorhabditis elegans GN=tc1a PE=3 SV=1	42	5e-50
TRINITY_DN15211_c1_g3	sp|P03934|TC1A_CAEEL	tc1a	Transposable element Tc1 transposase OS=Caenorhabditis elegans GN=tc1a PE=3 SV=1	45	1e-23
TRINITY_DN15213_c0_g1	sp|Q3ZCK8|COA5_BOVIN	COA5	Cytochrome c oxidase assembly factor 5 OS=Bos taurus GN=COA5 PE=3 SV=1	59.1	1.5e-15
TRINITY_DN15216_c0_g1	sp|Q9JKB3|YBOX3_MOUSE	Ybx3	Y-box-binding protein 3 OS=Mus musculus GN=Ybx3 PE=1 SV=2	72.1	1.3e-99
TRINITY_DN15218_c0_g1	sp|P40937|RFC5_HUMAN	RFC5	Replication factor C subunit 5 OS=Homo sapiens GN=RFC5 PE=1 SV=1	74.8	6.8e-42
TRINITY_DN15222_c0_g1	sp|Q6GX83|GXLT1_RAT	Gxylt1	Glucoside xylosyltransferase 1 OS=Rattus norvegicus GN=Gxylt1 PE=2 SV=2	52.6	5.2e-71
TRINITY_DN15225_c0_g1	sp|P92201|LCP8_DROME	Lcp65Ag1	Larval cuticle protein 8 OS=Drosophila melanogaster GN=Lcp65Ag1 PE=1 SV=1	62.7	1.5e-28
TRINITY_DN15236_c0_g1	sp|P02516|HSP23_DROME	Hsp23	Heat shock protein 23 OS=Drosophila melanogaster GN=Hsp23 PE=2 SV=2	54.5	5.5e-45
TRINITY_DN15242_c0_g1	sp|Q8T0R7|IDGF5_DROME	Idgf5	Chitinase-like protein Idgf5 OS=Drosophila melanogaster GN=Idgf5 PE=2 SV=3	54.9	5.5e-77
TRINITY_DN15246_c0_g1	sp|Q8SY61|OB56D_DROME	Obp56d	General odorant-binding protein 56d OS=Drosophila melanogaster GN=Obp56d PE=1 SV=2	27.9	1.6e-06
TRINITY_DN15247_c0_g1	sp|Q5ZK14|DDA1_CHICK	DDA1	DET1- and DDB1-associated protein 1 OS=Gallus gallus GN=DDA1 PE=3 SV=1	44	1.3e-16
TRINITY_DN15249_c0_g1	sp|Q9Y333|LSM2_HUMAN	LSM2	U6 snRNA-associated Sm-like protein LSm2 OS=Homo sapiens GN=LSM2 PE=1 SV=1	95.6	2.9e-44
TRINITY_DN15250_c4_g1	sp|Q9VXE0|RUXG_DROME	SNRPG	Probable small nuclear ribonucleoprotein G OS=Drosophila melanogaster GN=SNRPG PE=1 SV=1	90.8	1.4e-34
TRINITY_DN15250_c4_g2	sp|P39018|RS19A_DROME	RpS19a	40S ribosomal protein S19a OS=Drosophila melanogaster GN=RpS19a PE=1 SV=3	88.9	1.3e-06
TRINITY_DN15250_c4_g3	sp|P39018|RS19A_DROME	RpS19a	40S ribosomal protein S19a OS=Drosophila melanogaster GN=RpS19a PE=1 SV=3	92.3	4.2e-80
TRINITY_DN15252_c0_g1	sp|Q9V5C6|PSA3_DROME	Prosalpha7	Proteasome subunit alpha type-3 OS=Drosophila melanogaster GN=Prosalpha7 PE=1 SV=1	71.8	1e-101
TRINITY_DN15256_c1_g1	sp|Q8CC88|VWA8_MOUSE	Vwa8	von Willebrand factor A domain-containing protein 8 OS=Mus musculus GN=Vwa8 PE=1 SV=2	43.9	2.5e-42
TRINITY_DN15260_c0_g3	sp|Q6A2H1|SSDH_GORGO	ALDH5A1	Succinate-semialdehyde dehydrogenase, mitochondrial OS=Gorilla gorilla gorilla GN=ALDH5A1 PE=2 SV=1	54.1	3.3e-12
TRINITY_DN15267_c0_g1	sp|Q9DCT5|SDF2_MOUSE	Sdf2	Stromal cell-derived factor 2 OS=Mus musculus GN=Sdf2 PE=1 SV=1	50	3.8e-55
TRINITY_DN15268_c0_g1	sp|Q86SQ9|DHDDS_HUMAN	DHDDS	Dehydrodolichyl diphosphate synthase complex subunit DHDDS OS=Homo sapiens GN=DHDDS PE=1 SV=3	49.8	7.8e-66
TRINITY_DN15269_c0_g1	sp|Q8BQY8|HUS1_MOUSE	Hus1	Checkpoint protein HUS1 OS=Mus musculus GN=Hus1 PE=2 SV=1	32.4	1.2e-42
TRINITY_DN15271_c0_g1	sp|Q8MLL3|COQ10_DROME	Coq10	Coenzyme Q-binding protein COQ10, mitochondrial OS=Drosophila melanogaster GN=Coq10 PE=2 SV=1	71.9	9.7e-63
TRINITY_DN15272_c1_g1	sp|Q0P4H0|ADAT2_XENTR	adat2	tRNA-specific adenosine deaminase 2 OS=Xenopus tropicalis GN=adat2 PE=2 SV=1	46.4	3.2e-35
TRINITY_DN15275_c1_g2	sp|Q9W4E2|NBEA_DROME	rg	Neurobeachin OS=Drosophila melanogaster GN=rg PE=1 SV=4	97	1.9e-52
TRINITY_DN15275_c1_g5	sp|Q9W4E2|NBEA_DROME	rg	Neurobeachin OS=Drosophila melanogaster GN=rg PE=1 SV=4	100	3e-34
TRINITY_DN15277_c0_g1	sp|P12881|PSA1_DROME	Prosalpha6	Proteasome subunit alpha type-1 OS=Drosophila melanogaster GN=Prosalpha6 PE=1 SV=1	74.6	1.9e-99
TRINITY_DN15282_c0_g1	sp|Q24157|BRN_DROME	brn	Beta-1,3-galactosyltransferase brn OS=Drosophila melanogaster GN=brn PE=2 SV=2	49.7	1.5e-83
TRINITY_DN15283_c0_g1	sp|P84294|NU1M_DROPE	mt:ND1	NADH-ubiquinone oxidoreductase chain 1 OS=Drosophila persimilis GN=mt:ND1 PE=3 SV=2	81.2	1.5e-126
TRINITY_DN15286_c0_g1	sp|Q3SZM5|NEUA_BOVIN	CMAS	N-acylneuraminate cytidylyltransferase OS=Bos taurus GN=CMAS PE=2 SV=1	42.3	4.3e-38
TRINITY_DN15298_c0_g1	sp|B4LSE6|PDE6D_DROVI	PrBP	Probable cGMP 3',5'-cyclic phosphodiesterase subunit delta OS=Drosophila virilis GN=PrBP PE=3 SV=1	91.5	3e-76
TRINITY_DN15301_c0_g3	sp|P51592|HYD_DROME	hyd	E3 ubiquitin-protein ligase hyd OS=Drosophila melanogaster GN=hyd PE=1 SV=3	76.7	6.6e-31
TRINITY_DN15302_c0_g1	sp|Q64343|ABCG1_MOUSE	Abcg1	ATP-binding cassette sub-family G member 1 OS=Mus musculus GN=Abcg1 PE=1 SV=1	54.5	3.1e-14
TRINITY_DN15303_c0_g2	sp|Q6NP60|MOX12_DROME	olf413	MOXD1 homolog 2 OS=Drosophila melanogaster GN=olf413 PE=2 SV=1	54.7	1.7e-94
TRINITY_DN15304_c0_g3	sp|Q70CQ2|UBP34_HUMAN	USP34	Ubiquitin carboxyl-terminal hydrolase 34 OS=Homo sapiens GN=USP34 PE=1 SV=2	57.5	3.9e-15
TRINITY_DN15311_c0_g1	sp|P38935|SMBP2_HUMAN	IGHMBP2	DNA-binding protein SMUBP-2 OS=Homo sapiens GN=IGHMBP2 PE=1 SV=3	28.9	5.9e-08
TRINITY_DN15315_c0_g1	sp|Q00449|MDR49_DROME	Mdr49	Multidrug resistance protein homolog 49 OS=Drosophila melanogaster GN=Mdr49 PE=2 SV=2	85.5	4.8e-26
TRINITY_DN15315_c2_g1	sp|Q00449|MDR49_DROME	Mdr49	Multidrug resistance protein homolog 49 OS=Drosophila melanogaster GN=Mdr49 PE=2 SV=2	73.3	5.9e-91
TRINITY_DN15327_c0_g1	sp|P41094|RS18_DROME	RpS18	40S ribosomal protein S18 OS=Drosophila melanogaster GN=RpS18 PE=1 SV=1	97.4	5.9e-80
TRINITY_DN15328_c1_g1	sp|Q3ZBU7|TBB4A_BOVIN	TUBB4A	Tubulin beta-4A chain OS=Bos taurus GN=TUBB4A PE=2 SV=1	100	5.1e-45
TRINITY_DN15328_c1_g2	sp|P45960|TBB4_ORYSJ	TUBB4	Tubulin beta-4 chain OS=Oryza sativa subsp. japonica GN=TUBB4 PE=2 SV=1	100	5.9e-58
TRINITY_DN15328_c1_g3	sp|Q13885|TBB2A_HUMAN	TUBB2A	Tubulin beta-2A chain OS=Homo sapiens GN=TUBB2A PE=1 SV=1	100	1.7e-43
TRINITY_DN15328_c1_g5	sp|Q24560|TBB1_DROME	betaTub56D	Tubulin beta-1 chain OS=Drosophila melanogaster GN=betaTub56D PE=1 SV=2	100	3e-255
TRINITY_DN15328_c1_g6	sp|Q13885|TBB2A_HUMAN	TUBB2A	Tubulin beta-2A chain OS=Homo sapiens GN=TUBB2A PE=1 SV=1	100	7.5e-45
TRINITY_DN15330_c0_g1	sp|Q9V8Y9|OB56H_DROME	Obp56h	General odorant-binding protein 56h OS=Drosophila melanogaster GN=Obp56h PE=2 SV=2	36.8	8.7e-19
TRINITY_DN15335_c0_g1	sp|Q7LHG5|YI31B_YEAST	TY3B-I	Transposon Ty3-I Gag-Pol polyprotein OS=Saccharomyces cerevisiae (strain ATCC 204508 / S288c) GN=TY3B-I PE=3 SV=2	28.9	1.7e-96
TRINITY_DN15343_c0_g1	sp|P69309|UBIQP_AVEFA	-	Polyubiquitin OS=Avena fatua PE=2 SV=2	100	5.9e-74
TRINITY_DN15343_c0_g3	sp|P0CG53|UBB_BOVIN	UBB	Polyubiquitin-B OS=Bos taurus GN=UBB PE=1 SV=1	100	6.1e-64
TRINITY_DN15343_c0_g4	sp|P0CG62|UBB_CHICK	UBB	Polyubiquitin-B OS=Gallus gallus GN=UBB PE=2 SV=1	100	4.3e-71
TRINITY_DN15349_c0_g1	sp|Q9M2U3|ALPL_ARATH	At3g55350	Protein ALP1-like OS=Arabidopsis thaliana GN=At3g55350 PE=2 SV=1	25.6	6.8e-18
TRINITY_DN15350_c0_g1	sp|Q9VGR7|Y6693_DROME	CG6693	J domain-containing protein CG6693 OS=Drosophila melanogaster GN=CG6693 PE=1 SV=1	49	2.5e-72
TRINITY_DN15355_c0_g1	sp|Q99758|ABCA3_HUMAN	ABCA3	ATP-binding cassette sub-family A member 3 OS=Homo sapiens GN=ABCA3 PE=1 SV=2	59.7	1.1e-16
TRINITY_DN15359_c0_g1	sp|P31009|RS2_DROME	RpS2	40S ribosomal protein S2 OS=Drosophila melanogaster GN=RpS2 PE=1 SV=2	88.2	7.1e-118
TRINITY_DN15370_c0_g2	sp|Q2KJF7|GLCTK_BOVIN	GLYCTK	Glycerate kinase OS=Bos taurus GN=GLYCTK PE=2 SV=1	47.7	8.9e-07
TRINITY_DN15370_c0_g3	sp|Q9VQC4|GLCTK_DROME	Glyctk	Glycerate kinase OS=Drosophila melanogaster GN=Glyctk PE=2 SV=1	56.6	9.4e-34
TRINITY_DN15379_c0_g1	sp|Q9BRU9|UTP23_HUMAN	UTP23	rRNA-processing protein UTP23 homolog OS=Homo sapiens GN=UTP23 PE=1 SV=2	39.5	2.5e-30
TRINITY_DN15380_c0_g5	sp|Q9R0H0|ACOX1_MOUSE	Acox1	Peroxisomal acyl-coenzyme A oxidase 1 OS=Mus musculus GN=Acox1 PE=1 SV=5	100	4.6e-37
TRINITY_DN15382_c1_g1	sp|P80682|CUA2B_TENMO	-	Larval cuticle protein A2B OS=Tenebrio molitor PE=1 SV=1	70.1	7.1e-28
TRINITY_DN15388_c0_g1	sp|Q9V831|APC10_DROME	APC10	Anaphase-promoting complex subunit 10 OS=Drosophila melanogaster GN=APC10 PE=2 SV=2	67	2.1e-69
TRINITY_DN15390_c0_g1	sp|P56480|ATPB_MOUSE	Atp5b	ATP synthase subunit beta, mitochondrial OS=Mus musculus GN=Atp5b PE=1 SV=2	100	2.1e-294
TRINITY_DN15400_c0_g1	sp|Q00871|CTRB1_LITVA	-	Chymotrypsin BI OS=Litopenaeus vannamei PE=1 SV=1	42.5	3.5e-36
TRINITY_DN15404_c0_g1	sp|P49858|CNI_DROME	cni	Protein cornichon OS=Drosophila melanogaster GN=cni PE=1 SV=1	93.8	6e-75
TRINITY_DN15407_c0_g1	sp|Q08470|L2GL_DROPS	l(2)gl	Protein lethal(2) giant larvae OS=Drosophila pseudoobscura pseudoobscura GN=l(2)gl PE=1 SV=3	87.8	7.1e-98
TRINITY_DN15410_c0_g1	sp|Q9VJ79|PDE11_DROME	Pde11	Dual 3',5'-cyclic-AMP and -GMP phosphodiesterase 11 OS=Drosophila melanogaster GN=Pde11 PE=1 SV=4	87.6	9.4e-63
TRINITY_DN15410_c1_g3	sp|Q6GPJ8|CEP97_XENLA	cep97	Centrosomal protein of 97 kDa OS=Xenopus laevis GN=cep97 PE=2 SV=1	59.7	4e-24
TRINITY_DN15411_c0_g1	sp|Q9VAU9|ZN330_DROME	Noa36	Zinc finger protein 330 homolog OS=Drosophila melanogaster GN=Noa36 PE=2 SV=1	92.8	1.5e-128
TRINITY_DN15411_c0_g2	sp|Q6MFY5|RPA12_RAT	Znrd1	DNA-directed RNA polymerase I subunit RPA12 OS=Rattus norvegicus GN=Znrd1 PE=3 SV=1	42.5	2.2e-20
TRINITY_DN15412_c0_g1	sp|P05186|PPBT_HUMAN	ALPL	Alkaline phosphatase, tissue-nonspecific isozyme OS=Homo sapiens GN=ALPL PE=1 SV=4	58.2	3.6e-30
TRINITY_DN15414_c0_g2	sp|Q9R0Q6|ARC1A_MOUSE	Arpc1a	Actin-related protein 2/3 complex subunit 1A OS=Mus musculus GN=Arpc1a PE=1 SV=1	55.2	3.4e-122
TRINITY_DN15423_c2_g2	sp|Q9VMA2|GALT_DROME	Galt	Probable galactose-1-phosphate uridylyltransferase OS=Drosophila melanogaster GN=Galt PE=2 SV=2	85.4	3.2e-16
TRINITY_DN15424_c0_g1	sp|Q9VKX4|RT07_DROME	mRpS7	28S ribosomal protein S7, mitochondrial OS=Drosophila melanogaster GN=mRpS7 PE=2 SV=1	68.5	5.9e-60
TRINITY_DN15427_c0_g1	sp|P06745|G6PI_MOUSE	Gpi	Glucose-6-phosphate isomerase OS=Mus musculus GN=Gpi PE=1 SV=4	99.8	0
TRINITY_DN15430_c0_g1	sp|Q3KRG3|TSR2_DANRE	tsr2	Pre-rRNA-processing protein TSR2 homolog OS=Danio rerio GN=tsr2 PE=2 SV=1	28.7	7.7e-11
TRINITY_DN15431_c0_g1	sp|Q2KI83|DJC17_BOVIN	DNAJC17	DnaJ homolog subfamily C member 17 OS=Bos taurus GN=DNAJC17 PE=2 SV=1	41.5	1.2e-46
TRINITY_DN15433_c0_g1	sp|Q9VEU1|CAD89_DROME	Cad89D	Cadherin-89D OS=Drosophila melanogaster GN=Cad89D PE=2 SV=3	56.2	3.1e-19
TRINITY_DN15433_c0_g2	sp|Q9VEU1|CAD89_DROME	Cad89D	Cadherin-89D OS=Drosophila melanogaster GN=Cad89D PE=2 SV=3	69.6	2.1e-27
TRINITY_DN15433_c0_g6	sp|Q9VEU1|CAD89_DROME	Cad89D	Cadherin-89D OS=Drosophila melanogaster GN=Cad89D PE=2 SV=3	54.9	2.5e-46
TRINITY_DN15434_c0_g1	sp|J3RZ81|LIPE_CROAD	-	Putative endothelial lipase OS=Crotalus adamanteus PE=2 SV=1	34.4	1e-32
TRINITY_DN15436_c0_g2	sp|P54357|MLC2_DROME	Mlc-c	Myosin-2 essential light chain OS=Drosophila melanogaster GN=Mlc-c PE=1 SV=1	92.5	2.8e-73
TRINITY_DN15439_c0_g1	sp|Q70PP2|SMG1_DROME	nonC	Serine/threonine-protein kinase Smg1 OS=Drosophila melanogaster GN=nonC PE=1 SV=2	62.5	3.8e-25
TRINITY_DN15450_c0_g2	sp|Q63ZZ0|TM242_XENLA	tmem242	Transmembrane protein 242 OS=Xenopus laevis GN=tmem242 PE=2 SV=1	34	2.2e-15
TRINITY_DN15451_c0_g2	sp|Q9NRW4|DUS22_HUMAN	DUSP22	Dual specificity protein phosphatase 22 OS=Homo sapiens GN=DUSP22 PE=1 SV=1	53.3	3.2e-15
TRINITY_DN15458_c0_g1	sp|Q9VTP4|R10AB_DROME	RpL10Ab	60S ribosomal protein L10a-2 OS=Drosophila melanogaster GN=RpL10Ab PE=1 SV=2	92	3.4e-80
TRINITY_DN15466_c0_g2	sp|A8DYE2|TRPCG_DROME	Trpm	Transient receptor potential cation channel trpm OS=Drosophila melanogaster GN=Trpm PE=1 SV=1	91.6	6.2e-50
TRINITY_DN15478_c1_g1	sp|P05508|NU4M_RAT	Mtnd4	NADH-ubiquinone oxidoreductase chain 4 OS=Rattus norvegicus GN=Mtnd4 PE=3 SV=3	89.6	5.2e-210
TRINITY_DN15478_c1_g2	sp|Q9Z2Q6|SEPT5_MOUSE	Sept5	Septin-5 OS=Mus musculus GN=Sept5 PE=1 SV=2	100	5.3e-169
TRINITY_DN15478_c1_g3	sp|P19467|MUC13_MOUSE	Muc13	Mucin-13 OS=Mus musculus GN=Muc13 PE=2 SV=1	100	2.2e-203
TRINITY_DN15486_c0_g1	sp|Q9VAM9|MESH1_DROME	Mesh1	Guanosine-3',5'-bis(diphosphate) 3'-pyrophosphohydrolase MESH1 OS=Drosophila melanogaster GN=Mesh1 PE=1 SV=1	69.1	3.2e-63
TRINITY_DN15487_c0_g6	sp|Q96MB7|HARB1_HUMAN	HARBI1	Putative nuclease HARBI1 OS=Homo sapiens GN=HARBI1 PE=1 SV=1	37.4	5.9e-17
TRINITY_DN15491_c0_g1	sp|Q3SZ85|PTRD1_BOVIN	PTRHD1	Putative peptidyl-tRNA hydrolase PTRHD1 OS=Bos taurus GN=PTRHD1 PE=2 SV=2	53.4	4.1e-30
TRINITY_DN15495_c0_g1	sp|Q6PEM8|PCFT_MOUSE	Slc46a1	Proton-coupled folate transporter OS=Mus musculus GN=Slc46a1 PE=1 SV=1	22.2	6e-07
TRINITY_DN15499_c0_g1	sp|Q9XZH6|VATG_DROME	Vha13	V-type proton ATPase subunit G OS=Drosophila melanogaster GN=Vha13 PE=3 SV=1	70.1	2.3e-12
TRINITY_DN154_c0_g1	sp|B9FSC8|OPR11_ORYSJ	OPR11	Putative 12-oxophytodienoate reductase 11 OS=Oryza sativa subsp. japonica GN=OPR11 PE=2 SV=1	100	9.1e-58
TRINITY_DN15502_c0_g2	sp|Q7K237|C1GLT_DROME	C1GalTA	Glycoprotein-N-acetylgalactosamine 3-beta-galactosyltransferase 1 OS=Drosophila melanogaster GN=C1GalTA PE=2 SV=1	56.6	6.8e-12
TRINITY_DN15516_c0_g1	sp|Q8ML92|AVE_DROME	ave	Protein aveugle OS=Drosophila melanogaster GN=ave PE=1 SV=1	69.2	2e-34
TRINITY_DN15522_c0_g1	sp|P13020|GELS_MOUSE	Gsn	Gelsolin OS=Mus musculus GN=Gsn PE=1 SV=3	99.2	0
TRINITY_DN15527_c0_g4	sp|Q80WQ9|ZBED4_MOUSE	Zbed4	Zinc finger BED domain-containing protein 4 OS=Mus musculus GN=Zbed4 PE=2 SV=1	25	3.8e-31
TRINITY_DN15528_c1_g1	sp|Q9UBF6|RBX2_HUMAN	RNF7	RING-box protein 2 OS=Homo sapiens GN=RNF7 PE=1 SV=1	73.7	5.5e-47
TRINITY_DN15531_c0_g1	sp|Q70UN9|ADH1_CERCO	ADH1	Alcohol dehydrogenase 1 OS=Ceratitis cosyra GN=ADH1 PE=3 SV=1	90.5	1.3e-53
TRINITY_DN15539_c0_g1	sp|Q9W4L1|RM33_DROME	mRpL33	39S ribosomal protein L33, mitochondrial OS=Drosophila melanogaster GN=mRpL33 PE=3 SV=2	84.4	8e-24
TRINITY_DN1553_c0_g1	sp|Q9ASS6|PNSL5_ARATH	PNSL5	Photosynthetic NDH subunit of lumenal location 5, chloroplastic OS=Arabidopsis thaliana GN=PNSL5 PE=1 SV=1	76.3	1.9e-11
TRINITY_DN15547_c0_g1	sp|Q9NBX4|RTXE_DROME	X-element\ORF2	Probable RNA-directed DNA polymerase from transposon X-element OS=Drosophila melanogaster GN=X-element\ORF2 PE=3 SV=1	38.7	3.7e-13
TRINITY_DN15549_c0_g1	sp|P11734|CU08_LOCMI	-	Cuticle protein 8 OS=Locusta migratoria PE=1 SV=1	64.4	1.6e-14
TRINITY_DN15553_c0_g1	sp|Q8VEJ1|GPN2_MOUSE	Gpn2	GPN-loop GTPase 2 OS=Mus musculus GN=Gpn2 PE=2 SV=2	51.6	6.4e-78
TRINITY_DN15554_c0_g2	sp|P25444|RS2_MOUSE	Rps2	40S ribosomal protein S2 OS=Mus musculus GN=Rps2 PE=1 SV=3	100	2.3e-135
TRINITY_DN15559_c1_g2	sp|Q04202|TCB2_CAEBR	-	Transposable element Tcb2 transposase OS=Caenorhabditis briggsae PE=3 SV=1	42.5	3.9e-34
TRINITY_DN15564_c0_g1	sp|Q9VIZ0|RPAC2_DROME	l(2)37Cg	Probable DNA-directed RNA polymerases I and III subunit RPAC2 OS=Drosophila melanogaster GN=l(2)37Cg PE=3 SV=1	80.6	2.4e-42
TRINITY_DN15564_c0_g2	sp|Q28DR7|DCTN6_XENTR	dctn6	Dynactin subunit 6 OS=Xenopus tropicalis GN=dctn6 PE=2 SV=1	41.8	2.3e-31
TRINITY_DN15564_c0_g3	sp|Q6INI7|NIT2B_XENLA	nit2b	Omega-amidase NIT2-B OS=Xenopus laevis GN=nit2b PE=2 SV=1	55.5	8.2e-87
TRINITY_DN15566_c0_g1	sp|B4PL68|NCBP2_DROYA	Cbp20	Nuclear cap-binding protein subunit 2 OS=Drosophila yakuba GN=Cbp20 PE=3 SV=1	91.5	3.7e-81
TRINITY_DN15567_c0_g1	sp|P24156|L2CC_DROME	l(2)37Cc	Protein l(2)37Cc OS=Drosophila melanogaster GN=l(2)37Cc PE=2 SV=2	86.9	2.4e-138
TRINITY_DN15569_c0_g1	sp|A7SXK3|TMED_NEMVE	v1g194562	Transmembrane emp24 domain-containing protein OS=Nematostella vectensis GN=v1g194562 PE=3 SV=1	60.2	6.7e-63
TRINITY_DN15583_c0_g1	sp|Q7ZV82|RL27_DANRE	rpl27	60S ribosomal protein L27 OS=Danio rerio GN=rpl27 PE=2 SV=3	65.7	3.6e-42
TRINITY_DN15584_c0_g1	sp|P21902|PCE_TACTR	-	Proclotting enzyme OS=Tachypleus tridentatus PE=1 SV=1	31.2	1.5e-18
TRINITY_DN15586_c0_g2	sp|Q9W5N2|RL38_DROME	RpL38	60S ribosomal protein L38 OS=Drosophila melanogaster GN=RpL38 PE=1 SV=1	95.7	5.4e-31
TRINITY_DN15587_c0_g1	sp|P92201|LCP8_DROME	Lcp65Ag1	Larval cuticle protein 8 OS=Drosophila melanogaster GN=Lcp65Ag1 PE=1 SV=1	57.5	2.2e-21
TRINITY_DN15590_c0_g1	sp|Q9V438|PDIA6_DROME	CaBP1	Protein disulfide-isomerase A6 homolog OS=Drosophila melanogaster GN=CaBP1 PE=1 SV=1	83.3	4.9e-63
TRINITY_DN15595_c1_g2	sp|P35072|TCB1_CAEBR	-	Transposable element Tcb1 transposase OS=Caenorhabditis briggsae PE=3 SV=1	33	1.5e-29
TRINITY_DN15597_c0_g1	sp|Q9W1Y1|EMC89_DROME	EMC8-9	ER membrane protein complex subunit 8/9 homolog OS=Drosophila melanogaster GN=EMC8-9 PE=3 SV=1	66.5	1.4e-73
TRINITY_DN15599_c0_g1	sp|P19387|RPB3_HUMAN	POLR2C	DNA-directed RNA polymerase II subunit RPB3 OS=Homo sapiens GN=POLR2C PE=1 SV=2	73.2	1.3e-81
TRINITY_DN15600_c0_g1	sp|B3M9A8|VMA21_DROAN	GF10347	Vacuolar ATPase assembly integral membrane protein VMA21 homolog OS=Drosophila ananassae GN=GF10347 PE=3 SV=1	75.4	3.2e-15
TRINITY_DN15604_c0_g1	sp|Q9UHR5|S30BP_HUMAN	SAP30BP	SAP30-binding protein OS=Homo sapiens GN=SAP30BP PE=1 SV=1	55.1	5.7e-26
TRINITY_DN15605_c0_g1	sp|Q9D8N0|EF1G_MOUSE	Eef1g	Elongation factor 1-gamma OS=Mus musculus GN=Eef1g PE=1 SV=3	100	1.1e-240
TRINITY_DN15607_c0_g1	sp|Q8T0B1|NEPR1_DROME	CG8009	Nuclear envelope phosphatase-regulatory subunit 1 homolog OS=Drosophila melanogaster GN=CG8009 PE=2 SV=1	74.2	2.1e-47
TRINITY_DN15613_c0_g1	sp|Q55BP0|H33C_DICDI	H3c	Histone H3.3 type c OS=Dictyostelium discoideum GN=H3c PE=1 SV=1	37.6	4.3e-10
TRINITY_DN15616_c0_g1	sp|Q1RMR1|ANGL1_BOVIN	ANGPTL1	Angiopoietin-related protein 1 OS=Bos taurus GN=ANGPTL1 PE=2 SV=1	45.3	3.8e-30
TRINITY_DN15621_c0_g1	sp|O46674|AT2A2_CANLF	ATP2A2	Sarcoplasmic/endoplasmic reticulum calcium ATPase 2 OS=Canis lupus familiaris GN=ATP2A2 PE=2 SV=1	100	6.2e-31
TRINITY_DN15621_c1_g12	sp|Q64578|AT2A1_RAT	Atp2a1	Sarcoplasmic/endoplasmic reticulum calcium ATPase 1 OS=Rattus norvegicus GN=Atp2a1 PE=1 SV=1	100	0
TRINITY_DN15621_c1_g5	sp|P22700|ATC1_DROME	Ca-P60A	Calcium-transporting ATPase sarcoplasmic/endoplasmic reticulum type OS=Drosophila melanogaster GN=Ca-P60A PE=1 SV=2	94.8	9e-173
TRINITY_DN15630_c0_g1	sp|Q8BTQ0|PCGF3_MOUSE	PcgF3	Polycomb group RING finger protein 3 OS=Mus musculus GN=PcgF3 PE=2 SV=1	57	5.6e-74
TRINITY_DN15635_c0_g1	sp|Q3MHP1|UB2L3_BOVIN	UBE2L3	Ubiquitin-conjugating enzyme E2 L3 OS=Bos taurus GN=UBE2L3 PE=2 SV=1	77.3	4.7e-68
TRINITY_DN15636_c0_g1	sp|Q9VH58|ELOF_DROME	eloF	Elongation of very long chain fatty acids protein F OS=Drosophila melanogaster GN=eloF PE=1 SV=1	33.8	5.8e-17
TRINITY_DN15638_c1_g1	sp|Q8MZR6|HYEP1_CTEFE	EH1	Juvenile hormone epoxide hydrolase 1 OS=Ctenocephalides felis GN=EH1 PE=1 SV=3	48.8	2.9e-60
TRINITY_DN15639_c0_g1	sp|Q642M9|DHDH_DANRE	dhdh	Trans-1,2-dihydrobenzene-1,2-diol dehydrogenase OS=Danio rerio GN=dhdh PE=2 SV=2	37.3	7.1e-14
TRINITY_DN15642_c0_g1	sp|D0VWQ1|URIC_ARTGO	uox	Uricase OS=Arthrobacter globiformis GN=uox PE=1 SV=1	29.5	5.4e-09
TRINITY_DN15645_c0_g1	sp|Q5W1L3|CORZ_DROVI	Crz	Pro-corazonin OS=Drosophila virilis GN=Crz PE=2 SV=1	39	1e-11
TRINITY_DN15646_c0_g1	sp|Q9VP04|ORMDL_DROME	ORMDL	ORM1-like protein OS=Drosophila melanogaster GN=ORMDL PE=2 SV=1	81.8	4.1e-72
TRINITY_DN15650_c0_g1	sp|Q05974|RAB1A_LYMST	RAB1A	Ras-related protein Rab-1A OS=Lymnaea stagnalis GN=RAB1A PE=2 SV=1	85.4	7.8e-97
TRINITY_DN15653_c0_g1	sp|Q8TEA8|DTD1_HUMAN	DTD1	D-tyrosyl-tRNA(Tyr) deacylase 1 OS=Homo sapiens GN=DTD1 PE=1 SV=2	66.2	4.4e-51
TRINITY_DN15653_c1_g2	sp|Q76NQ1|RHDF1_DROME	rho-5	Inactive rhomboid protein 1 OS=Drosophila melanogaster GN=rho-5 PE=2 SV=1	96.6	7e-10
TRINITY_DN15659_c0_g1	sp|Q9VIU7|DPM1_DROME	CG10166	Probable dolichol-phosphate mannosyltransferase OS=Drosophila melanogaster GN=CG10166 PE=3 SV=1	87.6	4e-124
TRINITY_DN15666_c1_g1	sp|Q58DD2|S2611_BOVIN	SLC26A11	Sodium-independent sulfate anion transporter OS=Bos taurus GN=SLC26A11 PE=2 SV=1	50	4.5e-06
TRINITY_DN15666_c3_g1	sp|Q5R5E8|HEPS_PONAB	HPN	Serine protease hepsin OS=Pongo abelii GN=HPN PE=2 SV=1	37.9	6.4e-45
TRINITY_DN15674_c1_g2	sp|Q9VKN7|AURKB_DROME	ial	Aurora kinase B OS=Drosophila melanogaster GN=ial PE=1 SV=1	73.1	4.2e-139
TRINITY_DN15678_c0_g1	sp|P07108|ACBP_HUMAN	DBI	Acyl-CoA-binding protein OS=Homo sapiens GN=DBI PE=1 SV=2	46.2	3e-12
TRINITY_DN15679_c1_g1	sp|Q2NL27|RT23_BOVIN	MRPS23	28S ribosomal protein S23, mitochondrial OS=Bos taurus GN=MRPS23 PE=1 SV=1	49.4	3.2e-13
TRINITY_DN15680_c1_g3	sp|Q5R610|COMD2_PONAB	COMMD2	COMM domain-containing protein 2 OS=Pongo abelii GN=COMMD2 PE=2 SV=1	33.3	7e-19
TRINITY_DN15680_c1_g4	sp|Q9VEB3|RPF2_DROME	Non3	Ribosome production factor 2 homolog OS=Drosophila melanogaster GN=Non3 PE=2 SV=3	77.4	3.3e-136
TRINITY_DN15701_c0_g3	sp|Q2NKS2|COX16_BOVIN	COX16	Cytochrome c oxidase assembly protein COX16 homolog, mitochondrial OS=Bos taurus GN=COX16 PE=3 SV=1	47.7	5.7e-15
TRINITY_DN15702_c0_g2	sp|P84052|H2A_DROER	His2A	Histone H2A OS=Drosophila erecta GN=His2A PE=3 SV=2	100	2.9e-62
TRINITY_DN15702_c0_g7	sp|P84227|H32_BOVIN	-	Histone H3.2 OS=Bos taurus PE=1 SV=2	100	2.4e-67
TRINITY_DN15704_c0_g1	sp|O42153|G6PC_HAPNU	g6pc	Glucose-6-phosphatase OS=Haplochromis nubilus GN=g6pc PE=2 SV=1	25.3	1.8e-11
TRINITY_DN15705_c0_g2	sp|Q62425|NDUA4_MOUSE	Ndufa4	Cytochrome c oxidase subunit NDUFA4 OS=Mus musculus GN=Ndufa4 PE=1 SV=2	55.9	3.7e-14
TRINITY_DN15714_c1_g1	sp|Q9P2J5|SYLC_HUMAN	LARS	Leucine--tRNA ligase, cytoplasmic OS=Homo sapiens GN=LARS PE=1 SV=2	40.9	2.2e-36
TRINITY_DN15718_c0_g1	sp|P49906|TAF11_DROME	Taf11	Transcription initiation factor TFIID subunit 11 OS=Drosophila melanogaster GN=Taf11 PE=1 SV=1	88.6	5.2e-46
TRINITY_DN1571_c0_g1	sp|P0DN34|NDUB1_MOUSE	Ndufb1	NADH dehydrogenase [ubiquinone] 1 beta subcomplex subunit 1 OS=Mus musculus GN=Ndufb1 PE=3 SV=1	100	4.5e-28
TRINITY_DN15723_c0_g1	sp|Q7JXF7|SEELE_DROME	sel	Protein seele OS=Drosophila melanogaster GN=sel PE=1 SV=1	70.5	8.4e-73
TRINITY_DN15728_c0_g1	sp|Q9V521|PPO2_DROME	PPO2	Phenoloxidase 2 OS=Drosophila melanogaster GN=PPO2 PE=1 SV=1	78	1.3e-153
TRINITY_DN15735_c0_g1	sp|P51588|TRYP_NEOBL	-	Trypsin OS=Neobellieria bullata PE=1 SV=1	61.9	3e-35
TRINITY_DN15735_c0_g2	sp|P51588|TRYP_NEOBL	-	Trypsin OS=Neobellieria bullata PE=1 SV=1	53.6	6.2e-38
TRINITY_DN15736_c0_g1	sp|O14578|CTRO_HUMAN	CIT	Citron Rho-interacting kinase OS=Homo sapiens GN=CIT PE=1 SV=2	51.8	2.2e-12
TRINITY_DN15736_c0_g3	sp|O14578|CTRO_HUMAN	CIT	Citron Rho-interacting kinase OS=Homo sapiens GN=CIT PE=1 SV=2	59.1	2.8e-25
TRINITY_DN15739_c2_g5	sp|P54623|CNN_DROME	cnn	Centrosomin OS=Drosophila melanogaster GN=cnn PE=1 SV=3	36.5	7.1e-20
TRINITY_DN15741_c0_g1	sp|Q922G2|FA76A_MOUSE	Fam76a	Protein FAM76A OS=Mus musculus GN=Fam76a PE=2 SV=1	39	8.3e-32
TRINITY_DN15743_c0_g1	sp|B4MX21|RAD54_DROWI	okr	DNA repair and recombination protein RAD54-like OS=Drosophila willistoni GN=okr PE=3 SV=1	89.3	3e-31
TRINITY_DN15743_c0_g2	sp|B4M9A8|RAD54_DROVI	okr	DNA repair and recombination protein RAD54-like OS=Drosophila virilis GN=okr PE=3 SV=1	76.2	8.7e-104
TRINITY_DN15743_c0_g5	sp|B4MX21|RAD54_DROWI	okr	DNA repair and recombination protein RAD54-like OS=Drosophila willistoni GN=okr PE=3 SV=1	78.8	1.9e-24
TRINITY_DN15749_c0_g1	sp|P08607|C4BPA_MOUSE	C4bpa	C4b-binding protein OS=Mus musculus GN=C4bpa PE=1 SV=3	23.1	6.9e-11
TRINITY_DN15753_c0_g1	sp|Q9VX98|DENR_DROME	DENR	Density-regulated protein homolog OS=Drosophila melanogaster GN=DENR PE=1 SV=3	72.9	3.9e-66
TRINITY_DN15761_c0_g1	sp|P40946|ARF3_DROME	Arf51F	ADP-ribosylation factor 3 OS=Drosophila melanogaster GN=Arf51F PE=2 SV=3	93.8	3.3e-08
TRINITY_DN15767_c0_g2	sp|Q2HJ58|PRPS1_BOVIN	PRPS1	Ribose-phosphate pyrophosphokinase 1 OS=Bos taurus GN=PRPS1 PE=2 SV=3	82.3	6.2e-156
TRINITY_DN15769_c0_g1	sp|B1PM81|SGF11_MUSDO	Sgf11	SAGA-associated factor 11 homolog OS=Musca domestica GN=Sgf11 PE=2 SV=1	77.9	1.2e-50
TRINITY_DN15774_c0_g1	sp|Q27272|TAF9_DROME	e(y)1	Transcription initiation factor TFIID subunit 9 OS=Drosophila melanogaster GN=e(y)1 PE=1 SV=1	75.9	8.1e-74
TRINITY_DN15774_c0_g2	sp|Q99J62|RFC4_MOUSE	Rfc4	Replication factor C subunit 4 OS=Mus musculus GN=Rfc4 PE=1 SV=1	55.4	1.8e-101
TRINITY_DN15778_c0_g1	sp|Q8KWT4|BACC_BACIU	bacC	Dihydroanticapsin 7-dehydrogenase OS=Bacillus subtilis GN=bacC PE=1 SV=1	37.8	2.3e-31
TRINITY_DN15786_c0_g1	sp|Q5E946|PARK7_BOVIN	PARK7	Protein deglycase DJ-1 OS=Bos taurus GN=PARK7 PE=2 SV=1	57.3	1e-47
TRINITY_DN15787_c0_g1	sp|P41900|T2FB_DROME	TfIIFbeta	General transcription factor IIF subunit 2 OS=Drosophila melanogaster GN=TfIIFbeta PE=2 SV=2	83.4	3.4e-124
TRINITY_DN15788_c0_g1	sp|Q7YT16|LYS1_MUSDO	-	Lysozyme 1 OS=Musca domestica PE=1 SV=1	80.1	1.8e-65
TRINITY_DN15788_c0_g2	sp|P37159|LYSE_DROME	LysE	Lysozyme E OS=Drosophila melanogaster GN=LysE PE=2 SV=2	74.5	1.4e-56
TRINITY_DN15796_c0_g1	sp|Q8IRR5|SIR4_DROME	Sirt4	NAD-dependent protein deacylase Sirt4 OS=Drosophila melanogaster GN=Sirt4 PE=2 SV=2	78.1	7e-144
TRINITY_DN15799_c0_g1	sp|Q58ED9|NAA20_DANRE	naa20	N-alpha-acetyltransferase 20 OS=Danio rerio GN=naa20 PE=2 SV=1	70.2	4.2e-71
TRINITY_DN1579_c0_g1	sp|Q75HE6|MTHR_ORYSJ	Os03g0815200	Probable methylenetetrahydrofolate reductase OS=Oryza sativa subsp. japonica GN=Os03g0815200 PE=2 SV=1	100	4.9e-43
TRINITY_DN15806_c0_g2	sp|Q9NP66|HM20A_HUMAN	HMG20A	High mobility group protein 20A OS=Homo sapiens GN=HMG20A PE=1 SV=1	38.6	1.8e-13
TRINITY_DN15808_c0_g1	sp|Q6XIP0|NHP2_DROYA	NHP2	H/ACA ribonucleoprotein complex subunit 2-like protein OS=Drosophila yakuba GN=NHP2 PE=2 SV=1	84.7	8.7e-66
TRINITY_DN15810_c0_g2	sp|Q9VLR5|TCP4_DROME	Ssb-c31a	RNA polymerase II transcriptional coactivator OS=Drosophila melanogaster GN=Ssb-c31a PE=2 SV=1	63.2	1.5e-26
TRINITY_DN15810_c0_g3	sp|Q9H0R3|TM222_HUMAN	TMEM222	Transmembrane protein 222 OS=Homo sapiens GN=TMEM222 PE=1 SV=2	61.4	7.6e-53
TRINITY_DN15814_c0_g1	sp|Q2TBR2|RM20_BOVIN	MRPL20	39S ribosomal protein L20, mitochondrial OS=Bos taurus GN=MRPL20 PE=1 SV=1	46.2	2.2e-20
TRINITY_DN15815_c0_g2	sp|Q0P5F3|LIN7C_BOVIN	LIN7C	Protein lin-7 homolog C OS=Bos taurus GN=LIN7C PE=2 SV=1	75.5	6.3e-34
TRINITY_DN15817_c0_g1	sp|Q9VR94|OB19A_DROME	Obp19a	General odorant-binding protein 19a OS=Drosophila melanogaster GN=Obp19a PE=2 SV=2	58	5.9e-39
TRINITY_DN15824_c0_g1	sp|Q08890|IDS_MOUSE	Ids	Iduronate 2-sulfatase OS=Mus musculus GN=Ids PE=2 SV=3	52.5	3.6e-24
TRINITY_DN15833_c0_g1	sp|P16425|Y2R2_DROME	R1A1-element\ORF2	Putative 115 kDa protein in type-1 retrotransposable element R1DM OS=Drosophila melanogaster GN=R1A1-element\ORF2 PE=3 SV=1	51.9	1.9e-47
TRINITY_DN15836_c2_g1	sp|Q95SX7|RTBS_DROME	RTase	Probable RNA-directed DNA polymerase from transposon BS OS=Drosophila melanogaster GN=RTase PE=2 SV=1	33.8	5.9e-09
TRINITY_DN15837_c0_g1	sp|Q8I7N7|RS21_CERCA	RpS21	40S ribosomal protein S21 OS=Ceratitis capitata GN=RpS21 PE=2 SV=1	100	4.3e-43
TRINITY_DN15839_c0_g1	sp|Q9VSL3|SEPIA_DROME	se	Pyrimidodiazepine synthase OS=Drosophila melanogaster GN=se PE=1 SV=1	57	6e-82
TRINITY_DN15840_c1_g2	sp|P14772|BPT1_YEAST	BPT1	Bile pigment transporter 1 OS=Saccharomyces cerevisiae (strain ATCC 204508 / S288c) GN=BPT1 PE=1 SV=2	28.6	9.2e-14
TRINITY_DN15841_c0_g1	sp|Q9VUQ8|DCN1L_DROME	CG7427	DCN1-like protein OS=Drosophila melanogaster GN=CG7427 PE=2 SV=2	75.5	2.5e-121
TRINITY_DN15842_c0_g1	sp|Q9VMW7|ITPA_DROME	CG8891	Inosine triphosphate pyrophosphatase OS=Drosophila melanogaster GN=CG8891 PE=2 SV=1	74.9	3.3e-84
TRINITY_DN15846_c0_g2	sp|P34317|UGT60_CAEEL	ugt-60	Putative UDP-glucuronosyltransferase ugt-60 OS=Caenorhabditis elegans GN=ugt-60 PE=3 SV=2	37.1	2.8e-21
TRINITY_DN15846_c0_g3	sp|P34317|UGT60_CAEEL	ugt-60	Putative UDP-glucuronosyltransferase ugt-60 OS=Caenorhabditis elegans GN=ugt-60 PE=3 SV=2	31.7	1e-21
TRINITY_DN15847_c1_g1	sp|Q5FVK8|AL14E_RAT	Arl14ep	ARL14 effector protein OS=Rattus norvegicus GN=Arl14ep PE=1 SV=1	39.8	6.5e-18
TRINITY_DN15850_c0_g1	sp|Q5XIF3|NDUS4_RAT	Ndufs4	NADH dehydrogenase [ubiquinone] iron-sulfur protein 4, mitochondrial OS=Rattus norvegicus GN=Ndufs4 PE=1 SV=1	55.6	3.9e-38
TRINITY_DN15851_c0_g1	sp|Q95T19|SLIMP_DROME	Slimp	Serine--tRNA synthetase-like protein Slimp OS=Drosophila melanogaster GN=Slimp PE=1 SV=1	54.1	2.2e-14
TRINITY_DN15852_c0_g1	sp|Q7SZ22|SUMO3_XENLA	sumo3	Small ubiquitin-related modifier 3 OS=Xenopus laevis GN=sumo3 PE=3 SV=1	71.7	1.3e-31
TRINITY_DN15854_c1_g1	sp|P04642|LDHA_RAT	Ldha	L-lactate dehydrogenase A chain OS=Rattus norvegicus GN=Ldha PE=1 SV=1	99.7	1.2e-187
TRINITY_DN15862_c0_g1	sp|Q6J3Q7|COX17_CANLF	COX17	Cytochrome c oxidase copper chaperone OS=Canis lupus familiaris GN=COX17 PE=3 SV=3	77.1	3.7e-16
TRINITY_DN15867_c0_g1	sp|O94925|GLSK_HUMAN	GLS	Glutaminase kidney isoform, mitochondrial OS=Homo sapiens GN=GLS PE=1 SV=1	63.1	5.7e-82
TRINITY_DN15870_c0_g1	sp|Q07075|AMPE_HUMAN	ENPEP	Glutamyl aminopeptidase OS=Homo sapiens GN=ENPEP PE=1 SV=3	39.1	1.4e-27
TRINITY_DN15873_c0_g1	sp|Q9VN27|LIPT2_DROME	CG9804	Putative lipoyltransferase 2, mitochondrial OS=Drosophila melanogaster GN=CG9804 PE=2 SV=1	69.6	1.4e-88
TRINITY_DN15874_c1_g3	sp|Q9V4N3|CYB5_DROME	Cyt-b5	Cytochrome b5 OS=Drosophila melanogaster GN=Cyt-b5 PE=2 SV=1	74.4	2.4e-52
TRINITY_DN15878_c1_g1	sp|P36513|UDB14_RABIT	UGT2B14	UDP-glucuronosyltransferase 2B14 OS=Oryctolagus cuniculus GN=UGT2B14 PE=2 SV=1	40.7	1.8e-17
TRINITY_DN15878_c1_g2	sp|Q9W5R8|RL5_DROME	RpL5	60S ribosomal protein L5 OS=Drosophila melanogaster GN=RpL5 PE=1 SV=2	93.6	4.4e-127
TRINITY_DN15883_c0_g1	sp|P40304|PSB1_DROME	Prosbeta6	Proteasome subunit beta type-1 OS=Drosophila melanogaster GN=Prosbeta6 PE=2 SV=2	72.1	1.3e-93
TRINITY_DN15884_c0_g2	sp|Q04671|P_HUMAN	OCA2	P protein OS=Homo sapiens GN=OCA2 PE=1 SV=2	56.5	6.5e-15
TRINITY_DN15892_c0_g3	sp|Q9ESJ1|CABL1_MOUSE	Cables1	CDK5 and ABL1 enzyme substrate 1 OS=Mus musculus GN=Cables1 PE=1 SV=2	66.7	9.3e-19
TRINITY_DN15892_c0_g4	sp|Q8TDN4|CABL1_HUMAN	CABLES1	CDK5 and ABL1 enzyme substrate 1 OS=Homo sapiens GN=CABLES1 PE=1 SV=2	60	2.3e-13
TRINITY_DN15894_c1_g2	sp|Q9VW12|U389_DROME	CG9231	UPF0389 protein CG9231 OS=Drosophila melanogaster GN=CG9231 PE=1 SV=1	67.9	7.2e-15
TRINITY_DN15898_c0_g2	sp|P04146|COPIA_DROME	GIP	Copia protein OS=Drosophila melanogaster GN=GIP PE=1 SV=3	75	8.6e-89
TRINITY_DN15898_c0_g3	sp|P04146|COPIA_DROME	GIP	Copia protein OS=Drosophila melanogaster GN=GIP PE=1 SV=3	87.5	2.1e-35
TRINITY_DN15898_c0_g5	sp|P17271|H2B_DROHY	His2B	Histone H2B OS=Drosophila hydei GN=His2B PE=3 SV=2	99.2	4e-45
TRINITY_DN15901_c0_g1	sp|P91929|NDUAA_DROME	ND-42	NADH dehydrogenase [ubiquinone] 1 alpha subcomplex subunit 10, mitochondrial OS=Drosophila melanogaster GN=ND-42 PE=2 SV=2	78.3	4.4e-189
TRINITY_DN15904_c0_g1	sp|P0C7P0|CISD3_HUMAN	CISD3	CDGSH iron-sulfur domain-containing protein 3, mitochondrial OS=Homo sapiens GN=CISD3 PE=1 SV=1	52.5	3.7e-07
TRINITY_DN15905_c0_g2	sp|Q27543|PFKA_CALFI	PFK	ATP-dependent 6-phosphofructokinase (Fragment) OS=Calanus finmarchicus GN=PFK PE=2 SV=1	68.1	2.1e-15
TRINITY_DN15905_c0_g3	sp|P52034|PFKA_DROME	Pfk	ATP-dependent 6-phosphofructokinase OS=Drosophila melanogaster GN=Pfk PE=2 SV=2	85.2	4.6e-39
TRINITY_DN15908_c0_g1	sp|Q9I7S8|PUR6_DROME	ade5	Multifunctional protein ADE2 OS=Drosophila melanogaster GN=ade5 PE=2 SV=2	82.2	4.4e-208
TRINITY_DN15909_c0_g1	sp|A4FV29|BRM1L_BOVIN	BRMS1L	Breast cancer metastasis-suppressor 1-like protein OS=Bos taurus GN=BRMS1L PE=2 SV=1	35.4	5.3e-15
TRINITY_DN15917_c0_g1	sp|Q24154|RL29_DROME	RpL29	60S ribosomal protein L29 OS=Drosophila melanogaster GN=RpL29 PE=1 SV=1	84.2	1.8e-30
TRINITY_DN15919_c0_g1	sp|P16858|G3P_MOUSE	Gapdh	Glyceraldehyde-3-phosphate dehydrogenase OS=Mus musculus GN=Gapdh PE=1 SV=2	99.7	4.9e-192
TRINITY_DN15919_c0_g2	sp|P04406|G3P_HUMAN	GAPDH	Glyceraldehyde-3-phosphate dehydrogenase OS=Homo sapiens GN=GAPDH PE=1 SV=3	100	2.6e-38
TRINITY_DN15919_c0_g3	sp|P04406|G3P_HUMAN	GAPDH	Glyceraldehyde-3-phosphate dehydrogenase OS=Homo sapiens GN=GAPDH PE=1 SV=3	100	1.4e-36
TRINITY_DN15921_c0_g1	sp|Q9D8Y8|ING5_MOUSE	Ing5	Inhibitor of growth protein 5 OS=Mus musculus GN=Ing5 PE=1 SV=1	50.9	2.6e-63
TRINITY_DN15925_c0_g1	sp|Q29CV2|MED26_DROPS	MED26	Mediator of RNA polymerase II transcription subunit 26 OS=Drosophila pseudoobscura pseudoobscura GN=MED26 PE=3 SV=2	44.7	2.3e-08
TRINITY_DN15927_c0_g2	sp|P00967|PUR2_DROME	ade3	Trifunctional purine biosynthetic protein adenosine-3 OS=Drosophila melanogaster GN=ade3 PE=1 SV=2	73.3	3.9e-79
TRINITY_DN15931_c0_g1	sp|Q9Y394|DHRS7_HUMAN	DHRS7	Dehydrogenase/reductase SDR family member 7 OS=Homo sapiens GN=DHRS7 PE=1 SV=1	36.4	2.6e-44
TRINITY_DN15939_c0_g1	sp|P16854|EST1_CULPI	B1	Esterase B1 OS=Culex pipiens GN=B1 PE=3 SV=1	34.5	3.5e-07
TRINITY_DN15942_c0_g1	sp|P18490|PCX_DROME	pcx	Protein pecanex OS=Drosophila melanogaster GN=pcx PE=2 SV=4	48.6	1e-42
TRINITY_DN15944_c0_g1	sp|Q9VF36|ACYP2_DROME	Acyp2	Acylphosphatase-2 OS=Drosophila melanogaster GN=Acyp2 PE=1 SV=1	57.4	1.3e-26
TRINITY_DN15948_c0_g1	sp|Q3T035|ARPC3_BOVIN	ARPC3	Actin-related protein 2/3 complex subunit 3 OS=Bos taurus GN=ARPC3 PE=1 SV=3	61.8	7.3e-66
TRINITY_DN15948_c0_g2	sp|P0CB97|NDUS8_PONAB	NDUFS8	NADH dehydrogenase [ubiquinone] iron-sulfur protein 8, mitochondrial OS=Pongo abelii GN=NDUFS8 PE=2 SV=1	78.7	5.3e-60
TRINITY_DN15952_c0_g1	sp|O16137|DEF2_STOCA	SMD2	Defensin-2 OS=Stomoxys calcitrans GN=SMD2 PE=1 SV=1	37.3	7.7e-07
TRINITY_DN15957_c2_g1	sp|Q9V3Z2|SER7_DROME	Sp7	Serine protease 7 OS=Drosophila melanogaster GN=Sp7 PE=1 SV=1	51.9	8.2e-17
TRINITY_DN15959_c0_g1	sp|Q3ZBC0|RPAB4_BOVIN	POLR2K	DNA-directed RNA polymerases I, II, and III subunit RPABC4 OS=Bos taurus GN=POLR2K PE=1 SV=1	88.6	2.7e-17
TRINITY_DN15963_c0_g1	sp|O75880|SCO1_HUMAN	SCO1	Protein SCO1 homolog, mitochondrial OS=Homo sapiens GN=SCO1 PE=1 SV=1	55.7	1.2e-68
TRINITY_DN15966_c0_g2	sp|P22978|HS6B_DROME	Hsp67Bb	Heat shock protein 67B2 OS=Drosophila melanogaster GN=Hsp67Bb PE=2 SV=1	50.9	1.8e-23
TRINITY_DN1596_c0_g1	sp|Q9UNS2|CSN3_HUMAN	COPS3	COP9 signalosome complex subunit 3 OS=Homo sapiens GN=COPS3 PE=1 SV=3	100	2.4e-32
TRINITY_DN15980_c0_g1	sp|Q9EPL4|METL9_MOUSE	Mettl9	Methyltransferase-like protein 9 OS=Mus musculus GN=Mettl9 PE=1 SV=1	38.7	9.1e-37
TRINITY_DN15988_c0_g2	sp|P40145|ADCY8_HUMAN	ADCY8	Adenylate cyclase type 8 OS=Homo sapiens GN=ADCY8 PE=1 SV=1	43.9	2.2e-61
TRINITY_DN15990_c0_g1	sp|Q0MQB0|NDUA8_GORGO	NDUFA8	NADH dehydrogenase [ubiquinone] 1 alpha subcomplex subunit 8 OS=Gorilla gorilla gorilla GN=NDUFA8 PE=2 SV=3	45.2	9.9e-36
TRINITY_DN15991_c0_g1	sp|Q7JVE7|SWET1_DROME	slv	Sugar transporter SWEET1 OS=Drosophila melanogaster GN=slv PE=2 SV=1	65.9	7.4e-82
TRINITY_DN15994_c0_g1	sp|Q99638|RAD9A_HUMAN	RAD9A	Cell cycle checkpoint control protein RAD9A OS=Homo sapiens GN=RAD9A PE=1 SV=1	29	8.2e-28
TRINITY_DN15996_c1_g5	sp|P15357|RS27A_DROME	RpS27A	Ubiquitin-40S ribosomal protein S27a OS=Drosophila melanogaster GN=RpS27A PE=1 SV=2	93.5	1.1e-11
TRINITY_DN15998_c0_g2	sp|P62924|IF5A_SPOEX	eIF-5A	Eukaryotic translation initiation factor 5A OS=Spodoptera exigua GN=eIF-5A PE=2 SV=1	86.9	5.8e-81
TRINITY_DN16000_c0_g1	sp|Q16943|VP33_APLCA	-	Vesicle-associated membrane protein/synaptobrevin-binding protein OS=Aplysia californica PE=2 SV=1	62	2.7e-40
TRINITY_DN16002_c0_g1	sp|Q9W4J5|NEP1_DROME	CG3527	Ribosomal RNA small subunit methyltransferase NEP1 OS=Drosophila melanogaster GN=CG3527 PE=3 SV=2	76.3	5.3e-109
TRINITY_DN16004_c0_g1	sp|P14094|AT1B1_MOUSE	Atp1b1	Sodium/potassium-transporting ATPase subunit beta-1 OS=Mus musculus GN=Atp1b1 PE=1 SV=1	100	2.9e-181
TRINITY_DN16005_c0_g1	sp|Q3T116|ICT1_BOVIN	MRPL58	Peptidyl-tRNA hydrolase ICT1, mitochondrial OS=Bos taurus GN=MRPL58 PE=2 SV=1	43.7	5.9e-26
TRINITY_DN16011_c0_g1	sp|Q58424|SERA_METJA	serA	D-3-phosphoglycerate dehydrogenase OS=Methanocaldococcus jannaschii (strain ATCC 43067 / DSM 2661 / JAL-1 / JCM 10045 / NBRC 100440) GN=serA PE=3 SV=1	26	1e-06
TRINITY_DN16021_c0_g1	sp|O18552|AMYR_DROPS	Amyrel	Alpha-amylase-related protein OS=Drosophila pseudoobscura pseudoobscura GN=Amyrel PE=3 SV=2	69.2	4.3e-64
TRINITY_DN16024_c0_g1	sp|P41825|HSP71_ANOAL	HSP70A1	Heat shock protein 70 A1 OS=Anopheles albimanus GN=HSP70A1 PE=3 SV=1	92.1	6.3e-58
TRINITY_DN16026_c0_g1	sp|Q99N90|RM36_MOUSE	Mrpl36	39S ribosomal protein L36, mitochondrial OS=Mus musculus GN=Mrpl36 PE=3 SV=1	49	7.4e-07
TRINITY_DN16030_c0_g1	sp|Q9BTE1|DCTN5_HUMAN	DCTN5	Dynactin subunit 5 OS=Homo sapiens GN=DCTN5 PE=1 SV=1	72	1.2e-34
TRINITY_DN16031_c0_g1	sp|Q94K43|GSOX2_ARATH	FMOGS-OX2	Flavin-containing monooxygenase FMO GS-OX2 OS=Arabidopsis thaliana GN=FMOGS-OX2 PE=2 SV=1	38.4	3e-12
TRINITY_DN16031_c1_g1	sp|P35072|TCB1_CAEBR	-	Transposable element Tcb1 transposase OS=Caenorhabditis briggsae PE=3 SV=1	39.3	1.3e-19
TRINITY_DN16036_c0_g1	sp|Q32LJ2|ARFRP_BOVIN	ARFRP1	ADP-ribosylation factor-related protein 1 OS=Bos taurus GN=ARFRP1 PE=2 SV=1	65.5	6.5e-74
TRINITY_DN16039_c2_g1	sp|Q9VW87|SSK_DROME	Ssk	Protein snakeskin OS=Drosophila melanogaster GN=Ssk PE=1 SV=1	53.2	2e-42
TRINITY_DN16039_c2_g2	sp|P33527|MRP1_HUMAN	ABCC1	Multidrug resistance-associated protein 1 OS=Homo sapiens GN=ABCC1 PE=1 SV=3	53.7	3.7e-32
TRINITY_DN16045_c0_g1	sp|O60779|S19A2_HUMAN	SLC19A2	Thiamine transporter 1 OS=Homo sapiens GN=SLC19A2 PE=1 SV=2	42	4.9e-13
TRINITY_DN16045_c0_g2	sp|O60779|S19A2_HUMAN	SLC19A2	Thiamine transporter 1 OS=Homo sapiens GN=SLC19A2 PE=1 SV=2	44.1	1.8e-16
TRINITY_DN16046_c1_g1	sp|Q5F3N9|CF106_CHICK	RCJMB04_11e11	Uncharacterized protein C6orf106 homolog OS=Gallus gallus GN=RCJMB04_11e11 PE=2 SV=1	35.1	2.6e-21
TRINITY_DN16047_c0_g1	sp|A4IFH4|PSF1_BOVIN	GINS1	DNA replication complex GINS protein PSF1 OS=Bos taurus GN=GINS1 PE=2 SV=1	54.6	5.7e-61
TRINITY_DN16056_c3_g1	sp|Q13867|BLMH_HUMAN	BLMH	Bleomycin hydrolase OS=Homo sapiens GN=BLMH PE=1 SV=1	58.7	3.4e-157
TRINITY_DN16056_c3_g2	sp|Q9W0P8|MED14_DROME	MED14	Mediator of RNA polymerase II transcription subunit 14 OS=Drosophila melanogaster GN=MED14 PE=1 SV=4	77.3	2.6e-47
TRINITY_DN16060_c0_g3	sp|P08592|A4_RAT	App	Amyloid beta A4 protein OS=Rattus norvegicus GN=App PE=1 SV=2	81.6	0
TRINITY_DN16063_c0_g1	sp|Q8N539|FBCD1_HUMAN	FIBCD1	Fibrinogen C domain-containing protein 1 OS=Homo sapiens GN=FIBCD1 PE=1 SV=2	41.9	1.5e-29
TRINITY_DN16072_c0_g1	sp|Q9VZ64|6PGL_DROME	CG17333	Probable 6-phosphogluconolactonase OS=Drosophila melanogaster GN=CG17333 PE=2 SV=1	47	5e-53
TRINITY_DN16073_c0_g2	sp|P56962|STX17_HUMAN	STX17	Syntaxin-17 OS=Homo sapiens GN=STX17 PE=1 SV=2	33	2e-23
TRINITY_DN16076_c0_g1	sp|Q8R5H8|FAIM1_RAT	Faim	Fas apoptotic inhibitory molecule 1 OS=Rattus norvegicus GN=Faim PE=2 SV=1	37.8	2e-38
TRINITY_DN16078_c0_g1	sp|Q9VLU0|BAF_DROME	baf	Barrier-to-autointegration factor OS=Drosophila melanogaster GN=baf PE=1 SV=1	91.1	5.2e-44
TRINITY_DN16083_c0_g1	sp|Q88168|UDPE_NPVSL	EGT	Ecdysteroid UDP-glucosyltransferase OS=Spodoptera littoralis nuclear polyhedrosis virus GN=EGT PE=3 SV=1	31.4	1.5e-07
TRINITY_DN16083_c0_g2	sp|P19488|UDB37_RAT	Ugt2b37	UDP-glucuronosyltransferase 2B37 OS=Rattus norvegicus GN=Ugt2b37 PE=2 SV=1	43.7	1.5e-27
TRINITY_DN16084_c0_g1	sp|P63094|GNAS2_MOUSE	Gnas	Guanine nucleotide-binding protein G(s) subunit alpha isoforms short OS=Mus musculus GN=Gnas PE=1 SV=1	99.7	3.2e-217
TRINITY_DN16085_c0_g1	sp|P52656|T2AG_DROME	TfIIA-S	Transcription initiation factor IIA subunit 2 OS=Drosophila melanogaster GN=TfIIA-S PE=1 SV=1	93.4	1e-50
TRINITY_DN16097_c0_g1	sp|P18932|NU5M_DROME	mt:ND5	NADH-ubiquinone oxidoreductase chain 5 OS=Drosophila melanogaster GN=mt:ND5 PE=3 SV=4	76.3	9.5e-206
TRINITY_DN16098_c0_g1	sp|Q9VHN6|RM19_DROME	mRpL19	39S ribosomal protein L19, mitochondrial OS=Drosophila melanogaster GN=mRpL19 PE=2 SV=1	66.3	2.5e-118
TRINITY_DN16099_c2_g1	sp|Q7JQ07|MOS1T_DROMA	mariner\T	Mariner Mos1 transposase OS=Drosophila mauritiana GN=mariner\T PE=1 SV=1	33.5	1.7e-25
TRINITY_DN16100_c0_g3	sp|Q5T653|RM02_HUMAN	MRPL2	39S ribosomal protein L2, mitochondrial OS=Homo sapiens GN=MRPL2 PE=1 SV=2	51.6	2.7e-55
TRINITY_DN16107_c4_g2	sp|Q0IIG8|RAB18_BOVIN	RAB18	Ras-related protein Rab-18 OS=Bos taurus GN=RAB18 PE=2 SV=1	54.2	4.2e-50
TRINITY_DN16108_c0_g1	sp|P80683|CUA3A_TENMO	-	Larval cuticle protein A3A OS=Tenebrio molitor PE=1 SV=1	67.9	1.4e-26
TRINITY_DN16112_c0_g3	sp|P41509|FABPM_LOCMI	-	Fatty acid-binding protein, muscle OS=Locusta migratoria PE=1 SV=2	57.7	1.2e-15
TRINITY_DN16114_c0_g1	sp|O18373|SPS1_DROME	SelD	Selenide, water dikinase OS=Drosophila melanogaster GN=SelD PE=2 SV=1	94.2	4.9e-220
TRINITY_DN16115_c0_g1	sp|P38040|GBG1_DROME	Ggamma1	Guanine nucleotide-binding protein subunit gamma-1 OS=Drosophila melanogaster GN=Ggamma1 PE=2 SV=1	61.4	3.6e-19
TRINITY_DN16117_c0_g1	sp|Q9VRL2|GOSR2_DROME	Membrin	Probable Golgi SNAP receptor complex member 2 OS=Drosophila melanogaster GN=Membrin PE=2 SV=1	68.8	3.1e-77
TRINITY_DN16117_c0_g2	sp|Q58CU0|EAF6_BOVIN	MEAF6	Chromatin modification-related protein MEAF6 OS=Bos taurus GN=MEAF6 PE=2 SV=2	77.6	1.4e-29
TRINITY_DN16120_c0_g1	sp|Q9V564|COG6_DROME	CG1968	Conserved oligomeric Golgi complex subunit 6 OS=Drosophila melanogaster GN=CG1968 PE=2 SV=1	76.6	3.9e-271
TRINITY_DN16122_c0_g2	sp|P50882|RL9_DROME	RpL9	60S ribosomal protein L9 OS=Drosophila melanogaster GN=RpL9 PE=1 SV=2	92.6	4.1e-94
TRINITY_DN16126_c0_g1	sp|P02516|HSP23_DROME	Hsp23	Heat shock protein 23 OS=Drosophila melanogaster GN=Hsp23 PE=2 SV=2	62	2.8e-38
TRINITY_DN16127_c0_g1	sp|P11734|CU08_LOCMI	-	Cuticle protein 8 OS=Locusta migratoria PE=1 SV=1	63.3	1.1e-09
TRINITY_DN16129_c0_g1	sp|Q0IIF2|EI2BA_BOVIN	EIF2B1	Translation initiation factor eIF-2B subunit alpha OS=Bos taurus GN=EIF2B1 PE=2 SV=1	50.8	7.6e-77
TRINITY_DN16130_c0_g4	sp|P21856|GDIA_BOVIN	GDI1	Rab GDP dissociation inhibitor alpha OS=Bos taurus GN=GDI1 PE=1 SV=1	100	1.7e-26
TRINITY_DN16130_c0_g6	sp|O97555|GDIA_CANLF	GDI1	Rab GDP dissociation inhibitor alpha OS=Canis lupus familiaris GN=GDI1 PE=2 SV=1	100	2.1e-34
TRINITY_DN16132_c0_g1	sp|Q9BMK4|PA2_APICC	-	Phospholipase A2 OS=Apis cerana cerana PE=2 SV=1	37.7	1.3e-25
TRINITY_DN16137_c0_g2	sp|Q8IH24|MED31_DROME	MED31	Mediator of RNA polymerase II transcription subunit 31 OS=Drosophila melanogaster GN=MED31 PE=1 SV=2	91.1	9.6e-47
TRINITY_DN16143_c0_g1	sp|Q9W3Y0|ZN593_DROME	CG3224	Zinc finger protein 593 homolog OS=Drosophila melanogaster GN=CG3224 PE=2 SV=1	71.6	2.2e-57
TRINITY_DN16145_c0_g1	sp|Q9VSU7|USE1_DROME	Use1	Vesicle transport protein USE1 OS=Drosophila melanogaster GN=Use1 PE=2 SV=3	42.2	8e-42
TRINITY_DN16149_c0_g1	sp|P51123|TAF1_DROME	Taf1	Transcription initiation factor TFIID subunit 1 OS=Drosophila melanogaster GN=Taf1 PE=1 SV=3	53.7	3.4e-52
TRINITY_DN1614_c0_g1	sp|P03886|NU1M_HUMAN	MT-ND1	NADH-ubiquinone oxidoreductase chain 1 OS=Homo sapiens GN=MT-ND1 PE=1 SV=1	96.8	5.9e-27
TRINITY_DN1614_c0_g2	sp|P03886|NU1M_HUMAN	MT-ND1	NADH-ubiquinone oxidoreductase chain 1 OS=Homo sapiens GN=MT-ND1 PE=1 SV=1	93.8	5.2e-73
TRINITY_DN16154_c0_g2	sp|Q9VLK4|DIUX_DROME	Dh31	Diuretic hormone class 2 OS=Drosophila melanogaster GN=Dh31 PE=1 SV=1	75.2	6.6e-42
TRINITY_DN16155_c1_g3	sp|Q94981|ARI1_DROME	ari-1	Potential E3 ubiquitin-protein ligase ariadne-1 OS=Drosophila melanogaster GN=ari-1 PE=1 SV=2	84.5	1.2e-259
TRINITY_DN16158_c2_g1	sp|Q9VJE5|CL190_DROME	CLIP-190	Restin homolog OS=Drosophila melanogaster GN=CLIP-190 PE=1 SV=1	76.3	5e-09
TRINITY_DN16159_c0_g1	sp|Q27896|TRF_DROME	Trf	TBP-related factor OS=Drosophila melanogaster GN=Trf PE=2 SV=1	75	3e-89
TRINITY_DN16160_c0_g1	sp|Q9CQ54|NDUC2_MOUSE	Ndufc2	NADH dehydrogenase [ubiquinone] 1 subunit C2 OS=Mus musculus GN=Ndufc2 PE=1 SV=1	31.9	1.9e-09
TRINITY_DN16163_c0_g1	sp|Q05962|ADT1_RAT	Slc25a4	ADP/ATP translocase 1 OS=Rattus norvegicus GN=Slc25a4 PE=1 SV=3	99.7	6e-171
TRINITY_DN16164_c0_g1	sp|Q9VVX0|GEMI2_DROME	Gem2	Protein Gemin2 OS=Drosophila melanogaster GN=Gem2 PE=1 SV=1	40.7	8.5e-53
TRINITY_DN1616_c0_g1	sp|Q2HJJ0|KLC4_BOVIN	KLC4	Kinesin light chain 4 OS=Bos taurus GN=KLC4 PE=2 SV=2	82.4	7.4e-24
TRINITY_DN16173_c0_g1	sp|Q9BW91|NUDT9_HUMAN	NUDT9	ADP-ribose pyrophosphatase, mitochondrial OS=Homo sapiens GN=NUDT9 PE=1 SV=1	54.9	4.6e-77
TRINITY_DN16177_c0_g1	sp|Q8IRI6|GTR1_DROME	Glut1	Glucose transporter type 1 OS=Drosophila melanogaster GN=Glut1 PE=2 SV=4	91.8	6.4e-228
TRINITY_DN16183_c0_g1	sp|P91627|LCP1_DROMI	Lcp1	Larval cuticle protein 1 OS=Drosophila miranda GN=Lcp1 PE=1 SV=1	49.7	2.3e-33
TRINITY_DN16187_c0_g1	sp|Q9CQ69|QCR8_MOUSE	Uqcrq	Cytochrome b-c1 complex subunit 8 OS=Mus musculus GN=Uqcrq PE=1 SV=3	49.4	2.5e-17
TRINITY_DN16190_c0_g1	sp|P04146|COPIA_DROME	GIP	Copia protein OS=Drosophila melanogaster GN=GIP PE=1 SV=3	71.9	5.4e-79
TRINITY_DN16190_c0_g5	sp|Q64674|SPEE_MOUSE	Srm	Spermidine synthase OS=Mus musculus GN=Srm PE=1 SV=1	56.9	1.6e-79
TRINITY_DN16194_c0_g1	sp|P22127|RAB10_DIPOM	-	Ras-related protein Rab-10 OS=Diplobatis ommata PE=2 SV=1	79.4	1.2e-84
TRINITY_DN16196_c0_g1	sp|P80681|CUA1A_TENMO	-	Larval cuticle protein A1A OS=Tenebrio molitor PE=1 SV=1	77.3	3.6e-12
TRINITY_DN16198_c0_g1	sp|Q06849|ARL2_DROME	Arl2	ADP-ribosylation factor-like protein 2 OS=Drosophila melanogaster GN=Arl2 PE=2 SV=2	90.2	1.9e-92
TRINITY_DN16205_c2_g1	sp|Q6TLF6|RGN_DANRE	rgn	Regucalcin OS=Danio rerio GN=rgn PE=2 SV=1	46	1.8e-06
TRINITY_DN16205_c2_g3	sp|P46218|Y1674_SULAC	Saci_1674	Uncharacterized protein Saci_1674 OS=Sulfolobus acidocaldarius (strain ATCC 33909 / DSM 639 / JCM 8929 / NBRC 15157 / NCIMB 11770) GN=Saci_1674 PE=3 SV=2	31.1	7.1e-24
TRINITY_DN16206_c0_g1	sp|P54624|TRYA_DROER	alphaTry	Trypsin alpha OS=Drosophila erecta GN=alphaTry PE=3 SV=1	67.8	2.5e-94
TRINITY_DN16208_c0_g1	sp|Q0E959|RM34_DROME	mRpL34	39S ribosomal protein L34, mitochondrial OS=Drosophila melanogaster GN=mRpL34 PE=3 SV=1	71.4	1.3e-26
TRINITY_DN1620_c0_g1	sp|Q9DCJ7|AKIP_MOUSE	Aurkaip1	Aurora kinase A-interacting protein OS=Mus musculus GN=Aurkaip1 PE=2 SV=2	100	1.3e-40
TRINITY_DN16213_c0_g1	sp|Q9VYI3|RM49_DROME	mRpL49	Probable 39S ribosomal protein L49, mitochondrial OS=Drosophila melanogaster GN=mRpL49 PE=3 SV=1	68.6	2.3e-52
TRINITY_DN16215_c2_g3	sp|Q6P9H4|CNKR3_HUMAN	CNKSR3	Connector enhancer of kinase suppressor of ras 3 OS=Homo sapiens GN=CNKSR3 PE=1 SV=1	32.8	1.1e-15
TRINITY_DN16216_c1_g1	sp|Q9W2Q1|RX_DROME	Rx	Retinal homeobox protein Rx OS=Drosophila melanogaster GN=Rx PE=2 SV=2	45.1	7.9e-07
TRINITY_DN16220_c0_g1	sp|Q9U3Z7|NH2L1_DROME	hoip	NHP2-like protein 1 homolog OS=Drosophila melanogaster GN=hoip PE=2 SV=1	90.6	1e-25
TRINITY_DN16220_c0_g2	sp|Q9U3Z7|NH2L1_DROME	hoip	NHP2-like protein 1 homolog OS=Drosophila melanogaster GN=hoip PE=2 SV=1	92.9	1.1e-60
TRINITY_DN16225_c0_g1	sp|Q9VUR7|PHLP_DROME	CG7650	Phosducin-like protein OS=Drosophila melanogaster GN=CG7650 PE=1 SV=2	65.9	3.2e-73
TRINITY_DN16228_c1_g1	sp|Q10082|YAO3_SCHPO	SPAC11D3.03c	Uncharacterized protein C11D3.03c OS=Schizosaccharomyces pombe (strain 972 / ATCC 24843) GN=SPAC11D3.03c PE=4 SV=1	42.7	5.3e-16
TRINITY_DN16229_c1_g2	sp|Q9W1G0|TALDO_DROME	Taldo	Probable transaldolase OS=Drosophila melanogaster GN=Taldo PE=2 SV=2	75.8	1.2e-109
TRINITY_DN16231_c0_g1	sp|Q9VXY4|TMA16_DROME	CG15027	Translation machinery-associated protein 16 homolog OS=Drosophila melanogaster GN=CG15027 PE=2 SV=2	81	1.4e-67
TRINITY_DN16233_c0_g3	sp|Q9Y253|POLH_HUMAN	POLH	DNA polymerase eta OS=Homo sapiens GN=POLH PE=1 SV=1	54.9	1.1e-23
TRINITY_DN16238_c0_g1	sp|Q01068|ESM3_DROME	E(spl)m3-HLH	Enhancer of split m3 protein OS=Drosophila melanogaster GN=E(spl)m3-HLH PE=1 SV=1	82.3	1.9e-54
TRINITY_DN16239_c0_g2	sp|Q53H47|SETMR_HUMAN	SETMAR	Histone-lysine N-methyltransferase SETMAR OS=Homo sapiens GN=SETMAR PE=1 SV=2	34.5	1.8e-08
TRINITY_DN16239_c0_g5	sp|Q7JQ07|MOS1T_DROMA	mariner\T	Mariner Mos1 transposase OS=Drosophila mauritiana GN=mariner\T PE=1 SV=1	54.4	1.4e-14
TRINITY_DN16240_c0_g1	sp|Q945U1|RS15_ELAOL	RPS15	40S ribosomal protein S15 OS=Elaeis oleifera GN=RPS15 PE=2 SV=1	84.8	1.8e-62
TRINITY_DN16247_c1_g1	sp|Q9VW87|SSK_DROME	Ssk	Protein snakeskin OS=Drosophila melanogaster GN=Ssk PE=1 SV=1	62.3	1.5e-52
TRINITY_DN16248_c1_g1	sp|Q9WUD1|CHIP_MOUSE	Stub1	STIP1 homology and U box-containing protein 1 OS=Mus musculus GN=Stub1 PE=1 SV=1	59.4	9e-92
TRINITY_DN16255_c0_g1	sp|Q7KSC4|MPC1_DROME	Mpc1	Mitochondrial pyruvate carrier 1 OS=Drosophila melanogaster GN=Mpc1 PE=3 SV=1	76	6.4e-39
TRINITY_DN16256_c0_g1	sp|Q6P0D5|WBP11_DANRE	wbp11	WW domain-binding protein 11 OS=Danio rerio GN=wbp11 PE=1 SV=1	52.3	1.7e-44
TRINITY_DN16258_c0_g1	sp|Q08DM8|TSN_BOVIN	TSN	Translin OS=Bos taurus GN=TSN PE=2 SV=1	52.5	3.7e-56
TRINITY_DN16259_c2_g2	sp|Q01799|ESCA_BRACO	-	Escargot/snail protein homolog (Fragment) OS=Bradysia coprophila PE=3 SV=1	78	4.1e-16
TRINITY_DN16262_c0_g1	sp|Q91Y47|FA11_MOUSE	F11	Coagulation factor XI OS=Mus musculus GN=F11 PE=2 SV=2	56.5	1.2e-19
TRINITY_DN16265_c0_g1	sp|P52565|GDIR1_HUMAN	ARHGDIA	Rho GDP-dissociation inhibitor 1 OS=Homo sapiens GN=ARHGDIA PE=1 SV=3	53.4	5.3e-50
TRINITY_DN16279_c0_g1	sp|Q9XZF0|YIPP_DROME	Yippee	Protein yippee OS=Drosophila melanogaster GN=Yippee PE=1 SV=1	85.6	4.3e-55
TRINITY_DN1627_c0_g1	sp|P50543|S10AB_MOUSE	S100a11	Protein S100-A11 OS=Mus musculus GN=S100a11 PE=1 SV=1	100	6.8e-51
TRINITY_DN16280_c0_g1	sp|O77011|AMYR_DROAP	Amyrel	Alpha-amylase-related protein OS=Drosophila atripex GN=Amyrel PE=3 SV=3	79.6	1.3e-50
TRINITY_DN16281_c0_g1	sp|Q29IG6|PNO1_DROPS	l(1)G0004	RNA-binding protein pno1 OS=Drosophila pseudoobscura pseudoobscura GN=l(1)G0004 PE=3 SV=1	82.2	6.1e-102
TRINITY_DN16281_c0_g2	sp|Q8BVI5|STX16_MOUSE	Stx16	Syntaxin-16 OS=Mus musculus GN=Stx16 PE=1 SV=3	32.2	5.3e-39
TRINITY_DN16283_c0_g1	sp|P80585|TBCA_CHICK	TBCA	Tubulin-specific chaperone A OS=Gallus gallus GN=TBCA PE=1 SV=2	46.7	7.4e-17
TRINITY_DN16287_c0_g1	sp|Q08DG6|COX15_BOVIN	COX15	Cytochrome c oxidase assembly protein COX15 homolog OS=Bos taurus GN=COX15 PE=2 SV=1	58.7	6.1e-110
TRINITY_DN16288_c0_g1	sp|Q1RMQ5|LIN37_BOVIN	LIN37	Protein lin-37 homolog OS=Bos taurus GN=LIN37 PE=2 SV=1	30.6	5.2e-06
TRINITY_DN16293_c0_g2	sp|Q5REJ1|RT05_PONAB	MRPS5	28S ribosomal protein S5, mitochondrial OS=Pongo abelii GN=MRPS5 PE=2 SV=1	40.3	4.7e-68
TRINITY_DN16296_c0_g1	sp|Q6DC58|TM223_DANRE	tmem223	Transmembrane protein 223 OS=Danio rerio GN=tmem223 PE=2 SV=1	39	9.9e-30
TRINITY_DN16296_c0_g2	sp|Q9V5P6|NOP10_DROME	CG7637	H/ACA ribonucleoprotein complex subunit 3 OS=Drosophila melanogaster GN=CG7637 PE=2 SV=1	85.9	1.5e-27
TRINITY_DN16297_c0_g1	sp|Q32NT4|LRC58_XENLA	lrrc58	Leucine-rich repeat-containing protein 58 OS=Xenopus laevis GN=lrrc58 PE=2 SV=1	59.5	4.7e-24
TRINITY_DN16299_c0_g1	sp|Q9W422|JOSL_DROME	CG3781	Josephin-like protein OS=Drosophila melanogaster GN=CG3781 PE=2 SV=3	54.1	2.6e-58
TRINITY_DN162_c0_g1	sp|P02625|PRVA_RAT	Pvalb	Parvalbumin alpha OS=Rattus norvegicus GN=Pvalb PE=1 SV=2	100	2.2e-53
TRINITY_DN16301_c0_g1	sp|Q8T3X9|ISCA1_DROME	l(1)G0136	Iron-sulfur cluster assembly 1 homolog, mitochondrial OS=Drosophila melanogaster GN=l(1)G0136 PE=1 SV=1	86	2.2e-57
TRINITY_DN16304_c0_g1	sp|Q9JMA1|UBP14_MOUSE	Usp14	Ubiquitin carboxyl-terminal hydrolase 14 OS=Mus musculus GN=Usp14 PE=1 SV=3	56.9	1.6e-155
TRINITY_DN16305_c0_g2	sp|B3DLF3|LYRM2_XENTR	lyrm2	LYR motif-containing protein 2 OS=Xenopus tropicalis GN=lyrm2 PE=3 SV=1	49.4	1.7e-17
TRINITY_DN16308_c0_g1	sp|Q9W237|RS16_DROME	RpS16	40S ribosomal protein S16 OS=Drosophila melanogaster GN=RpS16 PE=1 SV=1	97.1	2.4e-10
TRINITY_DN16309_c0_g1	sp|Q94547|RGA_DROME	Rga	Regulator of gene activity OS=Drosophila melanogaster GN=Rga PE=1 SV=2	63.9	4.4e-175
TRINITY_DN16313_c1_g2	sp|P16425|Y2R2_DROME	R1A1-element\ORF2	Putative 115 kDa protein in type-1 retrotransposable element R1DM OS=Drosophila melanogaster GN=R1A1-element\ORF2 PE=3 SV=1	57.6	8.7e-26
TRINITY_DN16319_c1_g1	sp|Q08DI6|RNF11_BOVIN	RNF11	RING finger protein 11 OS=Bos taurus GN=RNF11 PE=2 SV=1	59.1	5.5e-46
TRINITY_DN16322_c0_g1	sp|Q8CI95|OSB11_MOUSE	Osbpl11	Oxysterol-binding protein-related protein 11 OS=Mus musculus GN=Osbpl11 PE=1 SV=2	32.5	7.4e-25
TRINITY_DN16328_c0_g1	sp|P27779|CUP7_DROME	Edg78E	Pupal cuticle protein Edg-78E OS=Drosophila melanogaster GN=Edg78E PE=2 SV=1	46.7	2.6e-22
TRINITY_DN16331_c0_g1	sp|Q8N2K1|UB2J2_HUMAN	UBE2J2	Ubiquitin-conjugating enzyme E2 J2 OS=Homo sapiens GN=UBE2J2 PE=1 SV=3	51.3	7.4e-68
TRINITY_DN16335_c0_g1	sp|P22817|IDE_DROME	Ide	Insulin-degrading enzyme OS=Drosophila melanogaster GN=Ide PE=1 SV=4	85.1	2.8e-49
TRINITY_DN16339_c1_g1	sp|Q21929|DCXR_CAEEL	dhs-21	L-xylulose reductase OS=Caenorhabditis elegans GN=dhs-21 PE=1 SV=2	44.4	1.3e-20
TRINITY_DN16339_c1_g2	sp|Q9X248|FABG_THEMA	fabG	3-oxoacyl-[acyl-carrier-protein] reductase FabG OS=Thermotoga maritima (strain ATCC 43589 / MSB8 / DSM 3109 / JCM 10099) GN=fabG PE=3 SV=1	47.4	9.2e-19
TRINITY_DN16339_c1_g3	sp|P57432|FABG_BUCAI	fabG	3-oxoacyl-[acyl-carrier-protein] reductase FabG OS=Buchnera aphidicola subsp. Acyrthosiphon pisum (strain APS) GN=fabG PE=3 SV=1	42.9	1.3e-07
TRINITY_DN16342_c0_g1	sp|Q9M2U3|ALPL_ARATH	At3g55350	Protein ALP1-like OS=Arabidopsis thaliana GN=At3g55350 PE=2 SV=1	40	9.6e-08
TRINITY_DN16343_c0_g1	sp|Q02368|NDUB7_BOVIN	NDUFB7	NADH dehydrogenase [ubiquinone] 1 beta subcomplex subunit 7 OS=Bos taurus GN=NDUFB7 PE=1 SV=2	51.7	9.4e-26
TRINITY_DN16344_c0_g1	sp|Q9VZD2|BN3D3_DROME	CG11342	Probable RNA methyltransferase CG11342 OS=Drosophila melanogaster GN=CG11342 PE=3 SV=1	52.9	1.9e-74
TRINITY_DN16346_c0_g3	sp|P37276|DYHC_DROME	Dhc64C	Dynein heavy chain, cytoplasmic OS=Drosophila melanogaster GN=Dhc64C PE=2 SV=2	95.1	1.2e-46
TRINITY_DN16353_c0_g1	sp|Q1HG60|PIF1_RAT	Pif1	ATP-dependent DNA helicase PIF1 OS=Rattus norvegicus GN=Pif1 PE=2 SV=1	45.2	1.4e-08
TRINITY_DN16353_c0_g2	sp|Q9H611|PIF1_HUMAN	PIF1	ATP-dependent DNA helicase PIF1 OS=Homo sapiens GN=PIF1 PE=1 SV=2	56.9	3.3e-08
TRINITY_DN16356_c0_g1	sp|P25843|PROF_DROME	chic	Profilin OS=Drosophila melanogaster GN=chic PE=1 SV=1	96	1.2e-65
TRINITY_DN16358_c0_g1	sp|Q9V674|CP6G1_DROME	Cyp6g1	Cytochrome P450 6g1 OS=Drosophila melanogaster GN=Cyp6g1 PE=2 SV=1	53.8	1.1e-81
TRINITY_DN16358_c0_g2	sp|Q9V674|CP6G1_DROME	Cyp6g1	Cytochrome P450 6g1 OS=Drosophila melanogaster GN=Cyp6g1 PE=2 SV=1	57.5	9.7e-19
TRINITY_DN16358_c0_g3	sp|Q9V674|CP6G1_DROME	Cyp6g1	Cytochrome P450 6g1 OS=Drosophila melanogaster GN=Cyp6g1 PE=2 SV=1	55.1	1.5e-16
TRINITY_DN16359_c0_g1	sp|Q29M88|PGAP2_DROPS	GA17744	Post-GPI attachment to proteins factor 2 OS=Drosophila pseudoobscura pseudoobscura GN=GA17744 PE=3 SV=2	68.5	1.2e-100
TRINITY_DN16359_c0_g2	sp|Q9VPT5|PEX12_DROME	Pex12	Peroxisome assembly protein 12 OS=Drosophila melanogaster GN=Pex12 PE=2 SV=1	66.3	6.4e-119
TRINITY_DN16363_c0_g2	sp|O76767|ERD2_DROME	KdelR	ER lumen protein-retaining receptor OS=Drosophila melanogaster GN=KdelR PE=2 SV=1	88.7	8.8e-105
TRINITY_DN16368_c0_g1	sp|Q9VCW1|CP6D4_DROME	Cyp6d4	Probable cytochrome P450 6d4 OS=Drosophila melanogaster GN=Cyp6d4 PE=2 SV=1	60.4	5.5e-30
TRINITY_DN16372_c0_g2	sp|Q0P5L5|SUMF1_BOVIN	SUMF1	Sulfatase-modifying factor 1 OS=Bos taurus GN=SUMF1 PE=2 SV=1	58.2	1.2e-96
TRINITY_DN16375_c2_g2	sp|B4L1Z8|ENY2_DROMO	e(y)2	Enhancer of yellow 2 transcription factor OS=Drosophila mojavensis GN=e(y)2 PE=3 SV=1	73.9	1.6e-31
TRINITY_DN16377_c0_g1	sp|Q86XN8|MEX3D_HUMAN	MEX3D	RNA-binding protein MEX3D OS=Homo sapiens GN=MEX3D PE=1 SV=3	66.7	8.4e-07
TRINITY_DN16377_c0_g2	sp|Q5U5Q3|MEX3C_HUMAN	MEX3C	RNA-binding E3 ubiquitin-protein ligase MEX3C OS=Homo sapiens GN=MEX3C PE=1 SV=3	92.5	2.2e-20
TRINITY_DN16377_c0_g3	sp|Q6ZN04|MEX3B_HUMAN	MEX3B	RNA-binding protein MEX3B OS=Homo sapiens GN=MEX3B PE=1 SV=1	79	1.1e-30
TRINITY_DN1637_c0_g1	sp|P46638|RB11B_MOUSE	Rab11b	Ras-related protein Rab-11B OS=Mus musculus GN=Rab11b PE=1 SV=3	100	2.3e-40
TRINITY_DN16385_c2_g1	sp|P35072|TCB1_CAEBR	-	Transposable element Tcb1 transposase OS=Caenorhabditis briggsae PE=3 SV=1	39.6	1.7e-27
TRINITY_DN16386_c0_g4	sp|P17926|NFIC_CHICK	NFIC	Nuclear factor 1 C-type OS=Gallus gallus GN=NFIC PE=1 SV=1	90.4	1.8e-31
TRINITY_DN16390_c0_g1	sp|P48675|DESM_RAT	Des	Desmin OS=Rattus norvegicus GN=Des PE=1 SV=2	99.7	6.4e-204
TRINITY_DN16391_c0_g1	sp|Q9LU36|4CL4_ARATH	4CL4	4-coumarate--CoA ligase 4 OS=Arabidopsis thaliana GN=4CL4 PE=1 SV=1	31.6	5.2e-42
TRINITY_DN16398_c1_g2	sp|Q04VC7|DNAJ_LEPBJ	dnaJ	Chaperone protein DnaJ OS=Leptospira borgpetersenii serovar Hardjo-bovis (strain JB197) GN=dnaJ PE=3 SV=1	50	4.6e-12
TRINITY_DN16398_c1_g3	sp|O43709|WBS22_HUMAN	WBSCR22	Probable 18S rRNA (guanine-N(7))-methyltransferase OS=Homo sapiens GN=WBSCR22 PE=1 SV=2	57.3	2.6e-90
TRINITY_DN16400_c0_g1	sp|Q1ED21|NR2CA_DANRE	nr2c2ap	Nuclear receptor 2C2-associated protein OS=Danio rerio GN=nr2c2ap PE=2 SV=1	44.1	4e-24
TRINITY_DN16402_c0_g1	sp|O46072|KZ_DROME	kz	Probable ATP-dependent RNA helicase kurz OS=Drosophila melanogaster GN=kz PE=1 SV=1	55.7	3.3e-64
TRINITY_DN16407_c1_g1	sp|Q9W0V7|MTH8_DROME	mthl8	Probable G-protein coupled receptor Mth-like 8 OS=Drosophila melanogaster GN=mthl8 PE=2 SV=2	51.6	7.5e-13
TRINITY_DN16408_c0_g1	sp|Q68EU8|EMC6_XENLA	emc6	ER membrane protein complex subunit 6 OS=Xenopus laevis GN=emc6 PE=3 SV=1	63.5	8e-28
TRINITY_DN16410_c0_g1	sp|Q96EE3|SEH1_HUMAN	SEH1L	Nucleoporin SEH1 OS=Homo sapiens GN=SEH1L PE=1 SV=3	52.6	1.7e-96
TRINITY_DN16415_c0_g1	sp|C0HK92|Y5076_DROME	CG45076	Uncharacterized protein CG45076 OS=Drosophila melanogaster GN=CG45076 PE=1 SV=1	65.6	6.3e-73
TRINITY_DN16416_c0_g1	sp|P52480|KPYM_MOUSE	Pkm	Pyruvate kinase PKM OS=Mus musculus GN=Pkm PE=1 SV=4	100	7.6e-305
TRINITY_DN16417_c0_g1	sp|P03934|TC1A_CAEEL	tc1a	Transposable element Tc1 transposase OS=Caenorhabditis elegans GN=tc1a PE=3 SV=1	40.2	3.7e-22
TRINITY_DN16418_c1_g1	sp|A8Y7N4|VKTC1_DABSI	-	Kunitz-type serine protease inhibitor C1 OS=Daboia siamensis PE=2 SV=1	54.9	6.5e-12
TRINITY_DN16419_c0_g1	sp|Q9VQG2|APH1_DROME	aph-1	Gamma-secretase subunit Aph-1 OS=Drosophila melanogaster GN=aph-1 PE=1 SV=1	63.2	3e-77
TRINITY_DN16419_c0_g2	sp|Q8K0H5|TAF10_MOUSE	Taf10	Transcription initiation factor TFIID subunit 10 OS=Mus musculus GN=Taf10 PE=1 SV=1	52.2	2.6e-32
TRINITY_DN16424_c2_g1	sp|Q28722|NPT1_RABIT	SLC17A1	Sodium-dependent phosphate transport protein 1 OS=Oryctolagus cuniculus GN=SLC17A1 PE=2 SV=1	30.9	2.2e-50
TRINITY_DN16427_c0_g1	sp|P34953|ISK2_MACFA	SPINK2	Serine protease inhibitor Kazal-type 2 OS=Macaca fascicularis GN=SPINK2 PE=2 SV=1	45.5	3.1e-06
TRINITY_DN16434_c0_g1	sp|A4QND5|NIP7_XENTR	nip7	60S ribosome subunit biogenesis protein NIP7 homolog OS=Xenopus tropicalis GN=nip7 PE=2 SV=1	70.9	6.1e-74
TRINITY_DN16436_c0_g1	sp|Q9VG40|CP134_DROME	Cyp313a4	Probable cytochrome P450 313a4 OS=Drosophila melanogaster GN=Cyp313a4 PE=2 SV=4	32	3.1e-79
TRINITY_DN16437_c0_g5	sp|O44437|SMD3_DROME	SmD3	Small nuclear ribonucleoprotein Sm D3 OS=Drosophila melanogaster GN=SmD3 PE=1 SV=1	100	1.4e-47
TRINITY_DN16438_c0_g1	sp|Q9WYG0|Y325_THEMA	TM_0325	Uncharacterized oxidoreductase TM_0325 OS=Thermotoga maritima (strain ATCC 43589 / MSB8 / DSM 3109 / JCM 10099) GN=TM_0325 PE=3 SV=1	43.4	3.1e-29
TRINITY_DN16438_c0_g2	sp|Q9WYG0|Y325_THEMA	TM_0325	Uncharacterized oxidoreductase TM_0325 OS=Thermotoga maritima (strain ATCC 43589 / MSB8 / DSM 3109 / JCM 10099) GN=TM_0325 PE=3 SV=1	43.4	5.2e-08
TRINITY_DN1643_c0_g1	sp|Q2KJA2|ABCF2_BOVIN	ABCF2	ATP-binding cassette sub-family F member 2 OS=Bos taurus GN=ABCF2 PE=2 SV=1	100	3.8e-36
TRINITY_DN16445_c0_g1	sp|Q96NR8|RDH12_HUMAN	RDH12	Retinol dehydrogenase 12 OS=Homo sapiens GN=RDH12 PE=1 SV=3	53.9	1e-75
TRINITY_DN16446_c0_g1	sp|Q7SXR1|TRBP2_DANRE	tarbp2	RISC-loading complex subunit tarbp2 OS=Danio rerio GN=tarbp2 PE=2 SV=1	36.6	3.4e-44
TRINITY_DN16447_c0_g1	sp|Q62302|TX261_MOUSE	Tex261	Protein TEX261 OS=Mus musculus GN=Tex261 PE=2 SV=1	47.7	2.7e-42
TRINITY_DN16447_c0_g4	sp|A1L1P7|DNLZ_DANRE	dnlz	DNL-type zinc finger protein OS=Danio rerio GN=dnlz PE=2 SV=1	50	5.6e-23
TRINITY_DN16451_c0_g1	sp|P49963|SRP19_DROME	Srp19	Signal recognition particle 19 kDa protein OS=Drosophila melanogaster GN=Srp19 PE=2 SV=2	64.1	4.5e-46
TRINITY_DN16454_c0_g1	sp|Q03168|ASPP_AEDAE	AAEL006169	Lysosomal aspartic protease OS=Aedes aegypti GN=AAEL006169 PE=1 SV=2	59.7	9.8e-57
TRINITY_DN16458_c0_g2	sp|P46472|PRS7_XENLA	psmc2	26S protease regulatory subunit 7 OS=Xenopus laevis GN=psmc2 PE=2 SV=1	93.3	8.4e-236
TRINITY_DN16467_c0_g2	sp|Q21565|AMT3_CAEEL	amt-3	Putative ammonium transporter 3 OS=Caenorhabditis elegans GN=amt-3 PE=3 SV=2	55.3	2.6e-22
TRINITY_DN16468_c0_g1	sp|Q16602|CALRL_HUMAN	CALCRL	Calcitonin gene-related peptide type 1 receptor OS=Homo sapiens GN=CALCRL PE=1 SV=2	36.8	1.1e-21
TRINITY_DN16475_c2_g1	sp|P48379|RFX2_MOUSE	Rfx2	DNA-binding protein RFX2 OS=Mus musculus GN=Rfx2 PE=1 SV=2	81.3	1.1e-31
TRINITY_DN16476_c4_g1	sp|Q8AVK1|TI13B_XENLA	timm13-b	Mitochondrial import inner membrane translocase subunit Tim13-B OS=Xenopus laevis GN=timm13-b PE=3 SV=1	69.6	1.7e-18
TRINITY_DN16488_c0_g1	sp|O61369|PICO_DROAN	Picot	Putative inorganic phosphate cotransporter OS=Drosophila ananassae GN=Picot PE=3 SV=1	40.3	2.8e-27
TRINITY_DN16491_c0_g1	sp|P17644|ACH2_DROME	nAChRalpha2	Acetylcholine receptor subunit alpha-like 2 OS=Drosophila melanogaster GN=nAChRalpha2 PE=2 SV=1	88.3	1.9e-267
TRINITY_DN16492_c0_g1	sp|A8Y1P7|BRE4_CAEBR	bre-4	Beta-1,4-N-acetylgalactosaminyltransferase bre-4 OS=Caenorhabditis briggsae GN=bre-4 PE=3 SV=1	47.9	1.8e-68
TRINITY_DN16493_c0_g1	sp|Q8R2L5|RT18C_MOUSE	Mrps18c	28S ribosomal protein S18c, mitochondrial OS=Mus musculus GN=Mrps18c PE=1 SV=1	48.5	1.1e-21
TRINITY_DN16497_c2_g4	sp|Q93096|TP4A1_HUMAN	PTP4A1	Protein tyrosine phosphatase type IVA 1 OS=Homo sapiens GN=PTP4A1 PE=1 SV=2	57.1	2.7e-51
TRINITY_DN16498_c0_g1	sp|P46507|PRS6B_MANSE	-	26S protease regulatory subunit 6B OS=Manduca sexta PE=2 SV=1	81.4	1.7e-182
TRINITY_DN16499_c0_g1	sp|Q02241|KIF23_HUMAN	KIF23	Kinesin-like protein KIF23 OS=Homo sapiens GN=KIF23 PE=1 SV=3	37.2	1.5e-88
TRINITY_DN16500_c0_g2	sp|Q06589|CEC1_CERCA	CEC1	Cecropin-1 OS=Ceratitis capitata GN=CEC1 PE=3 SV=1	85.7	4.3e-24
TRINITY_DN16503_c0_g1	sp|Q962X9|BUD31_BRABE	-	Protein BUD31 homolog OS=Branchiostoma belcheri PE=2 SV=1	92.4	9.5e-78
TRINITY_DN16504_c0_g1	sp|Q9VGN9|RLP24_DROME	RpL24-like	Probable ribosome biogenesis protein RLP24 OS=Drosophila melanogaster GN=RpL24-like PE=1 SV=1	82.2	2.2e-87
TRINITY_DN16505_c0_g1	sp|Q9P7I9|EMP24_SCHPO	emp24	Endosomal protein P24B OS=Schizosaccharomyces pombe (strain 972 / ATCC 24843) GN=emp24 PE=3 SV=1	23	2.4e-06
TRINITY_DN16506_c1_g1	sp|Q9VW60|ADCY2_DROME	Ac76E	Adenylate cyclase type 2 OS=Drosophila melanogaster GN=Ac76E PE=2 SV=3	53	1.9e-13
TRINITY_DN16507_c0_g1	sp|P42860|GSTT1_LUCCU	GST1	Glutathione S-transferase 1-1 OS=Lucilia cuprina GN=GST1 PE=1 SV=2	83.2	4e-101
TRINITY_DN16508_c0_g2	sp|Q8BFY9|TNPO1_MOUSE	Tnpo1	Transportin-1 OS=Mus musculus GN=Tnpo1 PE=1 SV=2	76.8	1.6e-23
TRINITY_DN16508_c0_g4	sp|Q3SYU7|TNPO1_BOVIN	TNPO1	Transportin-1 OS=Bos taurus GN=TNPO1 PE=1 SV=2	70.8	2.3e-21
TRINITY_DN16511_c0_g1	sp|P17205|SER1_DROME	Jon99Cii	Serine proteases 1/2 OS=Drosophila melanogaster GN=Jon99Cii PE=2 SV=2	41.4	3.2e-35
TRINITY_DN16512_c0_g2	sp|Q9WUT3|KS6A2_MOUSE	Rps6ka2	Ribosomal protein S6 kinase alpha-2 OS=Mus musculus GN=Rps6ka2 PE=1 SV=1	47.7	3.4e-105
TRINITY_DN16512_c0_g4	sp|Q9WUT3|KS6A2_MOUSE	Rps6ka2	Ribosomal protein S6 kinase alpha-2 OS=Mus musculus GN=Rps6ka2 PE=1 SV=1	72.6	2.7e-22
TRINITY_DN16512_c0_g5	sp|P51812|KS6A3_HUMAN	RPS6KA3	Ribosomal protein S6 kinase alpha-3 OS=Homo sapiens GN=RPS6KA3 PE=1 SV=1	73.7	5.9e-27
TRINITY_DN16513_c0_g1	sp|Q10715|ACE_HAEIX	ACE	Angiotensin-converting enzyme OS=Haematobia irritans exigua GN=ACE PE=2 SV=1	25.5	1.6e-10
TRINITY_DN16517_c4_g1	sp|P08953|TOLL_DROME	Tl	Protein toll OS=Drosophila melanogaster GN=Tl PE=1 SV=1	43.2	1.5e-08
TRINITY_DN16518_c0_g5	sp|Q29CA0|CP2B_DROPS	capa	Cardio acceleratory peptide 2b OS=Drosophila pseudoobscura pseudoobscura GN=capa PE=3 SV=2	46.6	6.7e-26
TRINITY_DN16520_c0_g3	sp|Q9I7U4|TITIN_DROME	sls	Titin OS=Drosophila melanogaster GN=sls PE=1 SV=3	54.9	1.5e-13
TRINITY_DN16522_c0_g1	sp|Q9DAA6|EXOS1_MOUSE	Exosc1	Exosome complex component CSL4 OS=Mus musculus GN=Exosc1 PE=1 SV=1	50.3	5.6e-42
TRINITY_DN16524_c1_g1	sp|Q9VQF9|SNAPN_DROME	Snapin	SNAPIN protein homolog OS=Drosophila melanogaster GN=Snapin PE=1 SV=1	77.4	5.5e-49
TRINITY_DN16526_c0_g1	sp|Q9V535|RBM8A_DROME	tsu	RNA-binding protein 8A OS=Drosophila melanogaster GN=tsu PE=1 SV=1	90.3	4e-83
TRINITY_DN16527_c0_g1	sp|P04388|RAS2_DROME	Ras64B	Ras-like protein 2 OS=Drosophila melanogaster GN=Ras64B PE=1 SV=2	88.9	1.2e-95
TRINITY_DN16530_c0_g1	sp|Q04631|FNTA_RAT	Fnta	Protein farnesyltransferase/geranylgeranyltransferase type-1 subunit alpha OS=Rattus norvegicus GN=Fnta PE=1 SV=1	60.5	9e-26
TRINITY_DN16531_c1_g2	sp|Q9VZ23|RAN_DROME	Ran	GTP-binding nuclear protein Ran OS=Drosophila melanogaster GN=Ran PE=1 SV=1	96.8	9.6e-122
TRINITY_DN16537_c0_g1	sp|Q9V3U9|SLMO_DROME	slmo	Protein slowmo OS=Drosophila melanogaster GN=slmo PE=2 SV=1	87.4	1.5e-92
TRINITY_DN16541_c0_g3	sp|O01367|HOW_DROME	how	Protein held out wings OS=Drosophila melanogaster GN=how PE=1 SV=1	84.6	2.4e-134
TRINITY_DN16542_c0_g1	sp|Q3ZCE0|LSM8_BOVIN	LSM8	U6 snRNA-associated Sm-like protein LSm8 OS=Bos taurus GN=LSM8 PE=3 SV=3	70.8	5.1e-35
TRINITY_DN16542_c0_g2	sp|Q9W088|DPOD2_DROME	CG12018	DNA polymerase delta small subunit OS=Drosophila melanogaster GN=CG12018 PE=2 SV=1	58.5	1.2e-149
TRINITY_DN16548_c1_g2	sp|P54360|FOJO_DROME	fj	Extracellular serine/threonine protein kinase four-jointed OS=Drosophila melanogaster GN=fj PE=1 SV=2	32.3	5.8e-13
TRINITY_DN16550_c0_g1	sp|P04919|B3AT_MOUSE	Slc4a1	Band 3 anion transport protein OS=Mus musculus GN=Slc4a1 PE=1 SV=1	51.7	2.2e-26
TRINITY_DN16551_c0_g1	sp|Q9IJX4|POLN_CRPVC	ORF1	Replicase polyprotein OS=Cricket paralysis virus (isolate Teleogryllus commodus/Australia/CrPVVIC/1968) GN=ORF1 PE=1 SV=1	39	1e-145
TRINITY_DN16552_c0_g1	sp|Q9V3G7|PSMD6_DROME	Rpn7	26S proteasome non-ATPase regulatory subunit 6 OS=Drosophila melanogaster GN=Rpn7 PE=2 SV=1	88.2	9.3e-199
TRINITY_DN16555_c0_g1	sp|Q3SZ54|IF4A1_BOVIN	EIF4A1	Eukaryotic initiation factor 4A-I OS=Bos taurus GN=EIF4A1 PE=2 SV=1	100	3.2e-228
TRINITY_DN16557_c0_g1	sp|Q9V412|U428_DROME	CG16865	UPF0428 protein CG16865 OS=Drosophila melanogaster GN=CG16865 PE=1 SV=1	60.2	1.9e-72
TRINITY_DN16559_c1_g1	sp|P92201|LCP8_DROME	Lcp65Ag1	Larval cuticle protein 8 OS=Drosophila melanogaster GN=Lcp65Ag1 PE=1 SV=1	65.3	7.4e-20
TRINITY_DN16564_c0_g1	sp|Q86SQ3|AGRE4_HUMAN	ADGRE4P	Putative adhesion G protein-coupled receptor E4P OS=Homo sapiens GN=ADGRE4P PE=5 SV=1	36	9.4e-06
TRINITY_DN16566_c0_g3	sp|Q8NHG8|ZNRF2_HUMAN	ZNRF2	E3 ubiquitin-protein ligase ZNRF2 OS=Homo sapiens GN=ZNRF2 PE=1 SV=1	67.9	1.6e-39
TRINITY_DN16574_c0_g1	sp|Q5E982|DPH5_BOVIN	DPH5	Diphthine methyl ester synthase OS=Bos taurus GN=DPH5 PE=2 SV=1	62.2	1.6e-94
TRINITY_DN16574_c0_g2	sp|Q9VCY3|CSN6_DROME	CSN6	COP9 signalosome complex subunit 6 OS=Drosophila melanogaster GN=CSN6 PE=1 SV=1	71.3	5.5e-135
TRINITY_DN16575_c0_g1	sp|Q9Y2Z0|SGT1_HUMAN	SUGT1	Protein SGT1 homolog OS=Homo sapiens GN=SUGT1 PE=1 SV=3	38.7	6.3e-31
TRINITY_DN16576_c0_g1	sp|Q28CH8|YIPF6_XENTR	yipf6	Protein YIPF6 OS=Xenopus tropicalis GN=yipf6 PE=2 SV=1	58.6	1.7e-69
TRINITY_DN16580_c0_g6	sp|Q7Z6G8|ANS1B_HUMAN	ANKS1B	Ankyrin repeat and sterile alpha motif domain-containing protein 1B OS=Homo sapiens GN=ANKS1B PE=1 SV=2	54.9	2.5e-12
TRINITY_DN16581_c0_g1	sp|P25007|PPIA_DROME	Cyp1	Peptidyl-prolyl cis-trans isomerase OS=Drosophila melanogaster GN=Cyp1 PE=1 SV=2	75	4.1e-83
TRINITY_DN16584_c1_g1	sp|Q9M2U3|ALPL_ARATH	At3g55350	Protein ALP1-like OS=Arabidopsis thaliana GN=At3g55350 PE=2 SV=1	23.8	7e-11
TRINITY_DN16585_c0_g1	sp|P25157|GNAL_DROME	cta	Guanine nucleotide-binding protein subunit alpha homolog OS=Drosophila melanogaster GN=cta PE=2 SV=1	78.1	7.7e-184
TRINITY_DN16586_c3_g1	sp|Q6DEY1|SPF30_XENTR	smndc1	Survival of motor neuron-related-splicing factor 30 OS=Xenopus tropicalis GN=smndc1 PE=2 SV=1	39.8	3e-34
TRINITY_DN16588_c2_g1	sp|Q12887|COX10_HUMAN	COX10	Protoheme IX farnesyltransferase, mitochondrial OS=Homo sapiens GN=COX10 PE=1 SV=3	56.9	3.4e-31
TRINITY_DN16592_c0_g1	sp|Q9BVG4|PBDC1_HUMAN	PBDC1	Protein PBDC1 OS=Homo sapiens GN=PBDC1 PE=1 SV=1	50.7	4.7e-36
TRINITY_DN16596_c0_g2	sp|Q24151|STAT_DROME	Stat92E	Signal transducer and transcription activator OS=Drosophila melanogaster GN=Stat92E PE=1 SV=1	55.3	1e-16
TRINITY_DN16599_c0_g2	sp|Q15427|SF3B4_HUMAN	SF3B4	Splicing factor 3B subunit 4 OS=Homo sapiens GN=SF3B4 PE=1 SV=1	89.9	7.4e-112
TRINITY_DN16605_c0_g1	sp|P28072|PSB6_HUMAN	PSMB6	Proteasome subunit beta type-6 OS=Homo sapiens GN=PSMB6 PE=1 SV=4	65.6	2.3e-59
TRINITY_DN16608_c0_g2	sp|Q95SX7|RTBS_DROME	RTase	Probable RNA-directed DNA polymerase from transposon BS OS=Drosophila melanogaster GN=RTase PE=2 SV=1	40.8	2.1e-71
TRINITY_DN16610_c0_g1	sp|P29615|LYSP_DROME	LysP	Lysozyme P OS=Drosophila melanogaster GN=LysP PE=2 SV=1	44.9	4.1e-32
TRINITY_DN16618_c0_g1	sp|Q86V81|THOC4_HUMAN	ALYREF	THO complex subunit 4 OS=Homo sapiens GN=ALYREF PE=1 SV=3	72.2	2.7e-36
TRINITY_DN16620_c0_g1	sp|Q921K9|BCL7B_MOUSE	Bcl7b	B-cell CLL/lymphoma 7 protein family member B OS=Mus musculus GN=Bcl7b PE=1 SV=1	52.6	1.6e-18
TRINITY_DN16622_c0_g1	sp|Q86BS6|METL_DROME	metl	Methyltransferase-like protein OS=Drosophila melanogaster GN=metl PE=1 SV=2	74.1	1e-126
TRINITY_DN16625_c0_g1	sp|Q9VW56|PFD6_DROME	CG7770	Probable prefoldin subunit 6 OS=Drosophila melanogaster GN=CG7770 PE=2 SV=1	80.8	8.4e-50
TRINITY_DN16625_c0_g2	sp|P47904|RS27_XENLA	rps27	40S ribosomal protein S27 OS=Xenopus laevis GN=rps27 PE=3 SV=2	82.9	7.7e-36
TRINITY_DN16625_c0_g3	sp|Q24547|STX1A_DROME	Syx1A	Syntaxin-1A OS=Drosophila melanogaster GN=Syx1A PE=1 SV=1	81.5	2.7e-115
TRINITY_DN16626_c1_g5	sp|Q5ZL19|STX6_CHICK	STX6	Syntaxin-6 OS=Gallus gallus GN=STX6 PE=2 SV=1	33.3	3.8e-17
TRINITY_DN16635_c0_g1	sp|Q9DCX8|IYD1_MOUSE	Iyd	Iodotyrosine deiodinase 1 OS=Mus musculus GN=Iyd PE=1 SV=1	59	6.2e-65
TRINITY_DN16636_c0_g3	sp|O55142|RL35A_MOUSE	Rpl35a	60S ribosomal protein L35a OS=Mus musculus GN=Rpl35a PE=1 SV=2	100	8.8e-60
TRINITY_DN16636_c0_g6	sp|P62633|CNBP_HUMAN	CNBP	Cellular nucleic acid-binding protein OS=Homo sapiens GN=CNBP PE=1 SV=1	98.9	2.9e-24
TRINITY_DN16638_c0_g1	sp|B8B7C5|GLO5_ORYSI	GLO5	Peroxisomal (S)-2-hydroxy-acid oxidase GLO5 OS=Oryza sativa subsp. indica GN=GLO5 PE=3 SV=1	53.1	2.6e-100
TRINITY_DN16640_c0_g1	sp|Q9VMV6|SELT_DROME	CG3887	SelT-like protein OS=Drosophila melanogaster GN=CG3887 PE=2 SV=1	65.7	4.1e-75
TRINITY_DN16642_c0_g2	sp|Q23983|SNAP_DROME	alphaSnap	Alpha-soluble NSF attachment protein OS=Drosophila melanogaster GN=alphaSnap PE=1 SV=1	95.5	5.9e-128
TRINITY_DN16644_c0_g1	sp|Q9VLA1|B3G2S_DROME	GlcAT-S	Galactosylgalactosylxylosylprotein 3-beta-glucuronosyltransferase S OS=Drosophila melanogaster GN=GlcAT-S PE=1 SV=2	62.5	3.1e-128
TRINITY_DN16647_c0_g1	sp|M9NDE3|BARK_DROME	bark	Protein bark beetle OS=Drosophila melanogaster GN=bark PE=1 SV=1	68.9	2.9e-44
TRINITY_DN16650_c0_g1	sp|Q9X248|FABG_THEMA	fabG	3-oxoacyl-[acyl-carrier-protein] reductase FabG OS=Thermotoga maritima (strain ATCC 43589 / MSB8 / DSM 3109 / JCM 10099) GN=fabG PE=3 SV=1	42.8	1.7e-32
TRINITY_DN16650_c0_g2	sp|Q56840|HCDR_XANP2	xecD	2-(R)-hydroxypropyl-CoM dehydrogenase OS=Xanthobacter autotrophicus (strain ATCC BAA-1158 / Py2) GN=xecD PE=1 SV=3	44.8	6e-14
TRINITY_DN16650_c0_g3	sp|Q56840|HCDR_XANP2	xecD	2-(R)-hydroxypropyl-CoM dehydrogenase OS=Xanthobacter autotrophicus (strain ATCC BAA-1158 / Py2) GN=xecD PE=1 SV=3	48.2	1.3e-12
TRINITY_DN16653_c0_g1	sp|Q8IVV7|GID4_HUMAN	GID4	Glucose-induced degradation protein 4 homolog OS=Homo sapiens GN=GID4 PE=2 SV=1	73	8e-82
TRINITY_DN16654_c0_g1	sp|Q9VT52|INSL3_DROME	Ilp3	Probable insulin-like peptide 3 OS=Drosophila melanogaster GN=Ilp3 PE=2 SV=2	33.9	6.3e-08
TRINITY_DN16655_c0_g1	sp|Q9VVS4|MED11_DROME	MED11	Mediator of RNA polymerase II transcription subunit 11 OS=Drosophila melanogaster GN=MED11 PE=1 SV=1	90.2	7e-49
TRINITY_DN16656_c1_g1	sp|P83740|SC5A6_DROME	CG32669	Putative sodium-dependent multivitamin transporter OS=Drosophila melanogaster GN=CG32669 PE=2 SV=1	49.7	1.6e-71
TRINITY_DN16656_c1_g2	sp|P83740|SC5A6_DROME	CG32669	Putative sodium-dependent multivitamin transporter OS=Drosophila melanogaster GN=CG32669 PE=2 SV=1	49.5	2.7e-19
TRINITY_DN16662_c0_g1	sp|P81829|LCK_DROME	Lk	Leucokinin OS=Drosophila melanogaster GN=Lk PE=1 SV=3	55.8	1.3e-36
TRINITY_DN16667_c0_g1	sp|Q5XHZ6|KLHL7_RAT	Klhl7	Kelch-like protein 7 OS=Rattus norvegicus GN=Klhl7 PE=2 SV=1	31.3	3.1e-22
TRINITY_DN16674_c0_g1	sp|Q296J9|NRM_DROPS	nrm	Nurim homolog OS=Drosophila pseudoobscura pseudoobscura GN=nrm PE=3 SV=1	65.6	1.1e-95
TRINITY_DN16677_c0_g1	sp|Q9VAJ4|OB99A_DROME	Obp99a	General odorant-binding protein 99a OS=Drosophila melanogaster GN=Obp99a PE=2 SV=2	54.1	7.8e-45
TRINITY_DN16685_c0_g2	sp|P35604|COPZ1_BOVIN	COPZ1	Coatomer subunit zeta-1 OS=Bos taurus GN=COPZ1 PE=1 SV=2	62.4	4e-61
TRINITY_DN16687_c0_g2	sp|Q6Y288|B3GLT_HUMAN	B3GLCT	Beta-1,3-glucosyltransferase OS=Homo sapiens GN=B3GLCT PE=1 SV=2	53.3	6.6e-14
TRINITY_DN16689_c0_g1	sp|Q9VFB2|RT10_DROME	mRpS10	28S ribosomal protein S10, mitochondrial OS=Drosophila melanogaster GN=mRpS10 PE=2 SV=2	82.8	1.1e-57
TRINITY_DN16691_c0_g1	sp|Q8NFY9|KBTB8_HUMAN	KBTBD8	Kelch repeat and BTB domain-containing protein 8 OS=Homo sapiens GN=KBTBD8 PE=2 SV=2	26.9	2.7e-14
TRINITY_DN16692_c0_g1	sp|P36405|ARL3_HUMAN	ARL3	ADP-ribosylation factor-like protein 3 OS=Homo sapiens GN=ARL3 PE=1 SV=2	67.8	1.1e-65
TRINITY_DN166_c0_g1	sp|Q9WUJ3|MYOME_RAT	Pde4dip	Myomegalin OS=Rattus norvegicus GN=Pde4dip PE=1 SV=1	100	1.2e-55
TRINITY_DN16700_c0_g1	sp|Q6NZZ9|RBM22_DANRE	rbm22	Pre-mRNA-splicing factor RBM22 OS=Danio rerio GN=rbm22 PE=2 SV=1	58.2	1.2e-146
TRINITY_DN16701_c0_g1	sp|Q9XY35|QCR9_DROME	ox	Cytochrome b-c1 complex subunit 9 OS=Drosophila melanogaster GN=ox PE=3 SV=1	81.8	2.3e-19
TRINITY_DN16701_c0_g2	sp|P34378|RM18_CAEEL	mrpl-18	39S ribosomal protein L18, mitochondrial OS=Caenorhabditis elegans GN=mrpl-18 PE=3 SV=1	40	2.3e-16
TRINITY_DN16703_c0_g1	sp|O60658|PDE8A_HUMAN	PDE8A	High affinity cAMP-specific and IBMX-insensitive 3',5'-cyclic phosphodiesterase 8A OS=Homo sapiens GN=PDE8A PE=1 SV=2	56.6	2.3e-20
TRINITY_DN16705_c0_g2	sp|P45882|ACBP_ANAPL	DBI	Acyl-CoA-binding protein OS=Anas platyrhynchos GN=DBI PE=3 SV=1	56.2	1.3e-18
TRINITY_DN16705_c0_g3	sp|P45882|ACBP_ANAPL	DBI	Acyl-CoA-binding protein OS=Anas platyrhynchos GN=DBI PE=3 SV=1	58	4.4e-21
TRINITY_DN16708_c5_g1	sp|Q5DC69|CH10_SCHJA	SJCHGC01960	10 kDa heat shock protein, mitochondrial OS=Schistosoma japonicum GN=SJCHGC01960 PE=3 SV=2	60.4	4.3e-25
TRINITY_DN16709_c0_g1	sp|Q27081|CFB_TACTR	-	Clotting factor B OS=Tachypleus tridentatus PE=1 SV=1	29	1.4e-22
TRINITY_DN16714_c0_g1	sp|P34953|ISK2_MACFA	SPINK2	Serine protease inhibitor Kazal-type 2 OS=Macaca fascicularis GN=SPINK2 PE=2 SV=1	40	6.1e-06
TRINITY_DN16721_c0_g1	sp|Q9VT52|INSL3_DROME	Ilp3	Probable insulin-like peptide 3 OS=Drosophila melanogaster GN=Ilp3 PE=2 SV=2	27.8	1.8e-07
TRINITY_DN16728_c2_g1	sp|P07664|SRYD_DROME	Sry-delta	Serendipity locus protein delta OS=Drosophila melanogaster GN=Sry-delta PE=1 SV=2	30.1	1e-18
TRINITY_DN16728_c2_g2	sp|Q94460|RL32_DROAC	RpL32	60S ribosomal protein L32 OS=Drosophila acanthoptera GN=RpL32 PE=2 SV=1	97.8	4.7e-71
TRINITY_DN16728_c2_g5	sp|Q9VYR0|LS12A_DROME	CG15735	Protein LSM12 homolog A OS=Drosophila melanogaster GN=CG15735 PE=2 SV=2	77.8	5.8e-74
TRINITY_DN16730_c0_g1	sp|P41893|PPAL_SCHPO	stp1	Low molecular weight phosphotyrosine protein phosphatase OS=Schizosaccharomyces pombe (strain 972 / ATCC 24843) GN=stp1 PE=2 SV=1	40.3	1.1e-29
TRINITY_DN16730_c0_g3	sp|P82890|PPAC1_DROME	primo-1	Low molecular weight phosphotyrosine protein phosphatase 1 OS=Drosophila melanogaster GN=primo-1 PE=2 SV=1	64.3	1.9e-35
TRINITY_DN16731_c0_g1	sp|P04069|CBPB_ASTAS	-	Carboxypeptidase B OS=Astacus astacus PE=1 SV=1	49.1	6.5e-10
TRINITY_DN16733_c1_g1	sp|Q94529|GS1_DROME	Gs1l	Probable pseudouridine-5'-phosphatase OS=Drosophila melanogaster GN=Gs1l PE=2 SV=2	65.1	6.9e-74
TRINITY_DN16737_c0_g1	sp|O75525|KHDR3_HUMAN	KHDRBS3	KH domain-containing, RNA-binding, signal transduction-associated protein 3 OS=Homo sapiens GN=KHDRBS3 PE=1 SV=1	48.8	2.5e-39
TRINITY_DN16737_c0_g2	sp|P55828|RS20_DROME	RpS20	40S ribosomal protein S20 OS=Drosophila melanogaster GN=RpS20 PE=1 SV=1	94.1	5.6e-57
TRINITY_DN16741_c0_g1	sp|P52434|RPAB3_HUMAN	POLR2H	DNA-directed RNA polymerases I, II, and III subunit RPABC3 OS=Homo sapiens GN=POLR2H PE=1 SV=4	78	1.5e-65
TRINITY_DN16747_c0_g1	sp|B4JWA1|LIS1_DROGR	Lis-1	Lissencephaly-1 homolog OS=Drosophila grimshawi GN=Lis-1 PE=3 SV=1	91.6	1e-94
TRINITY_DN16755_c1_g1	sp|Q8MX88|CRM_DROSE	crm	Protein cramped OS=Drosophila sechellia GN=crm PE=3 SV=1	67.8	1.4e-16
TRINITY_DN16759_c0_g1	sp|A1Z6E0|GUS_DROME	gus	Protein gustavus OS=Drosophila melanogaster GN=gus PE=1 SV=2	90	1.5e-152
TRINITY_DN16761_c0_g3	sp|O42924|EAF7_SCHPO	eaf7	Probable chromatin modification-related protein eaf7 OS=Schizosaccharomyces pombe (strain 972 / ATCC 24843) GN=eaf7 PE=1 SV=1	43.3	3.9e-06
TRINITY_DN16769_c0_g1	sp|Q6AY46|TRM61_RAT	Trmt61a	tRNA (adenine(58)-N(1))-methyltransferase catalytic subunit TRMT61A OS=Rattus norvegicus GN=Trmt61a PE=2 SV=1	47.5	7.6e-70
TRINITY_DN16774_c0_g1	sp|P80681|CUA1A_TENMO	-	Larval cuticle protein A1A OS=Tenebrio molitor PE=1 SV=1	67.5	4.1e-08
TRINITY_DN16776_c0_g1	sp|P18824|ARM_DROME	arm	Armadillo segment polarity protein OS=Drosophila melanogaster GN=arm PE=1 SV=1	98.3	3e-92
TRINITY_DN16777_c1_g1	sp|Q9V7D2|VATD1_DROME	Vha36-1	V-type proton ATPase subunit D 1 OS=Drosophila melanogaster GN=Vha36-1 PE=2 SV=1	97.2	5e-50
TRINITY_DN16777_c1_g2	sp|Q9V7D2|VATD1_DROME	Vha36-1	V-type proton ATPase subunit D 1 OS=Drosophila melanogaster GN=Vha36-1 PE=2 SV=1	96.7	7.2e-54
TRINITY_DN16779_c0_g1	sp|Q24319|OST48_DROME	Ost48	Dolichyl-diphosphooligosaccharide--protein glycosyltransferase 48 kDa subunit OS=Drosophila melanogaster GN=Ost48 PE=2 SV=2	74.5	4.1e-139
TRINITY_DN16783_c0_g1	sp|Q9UA35|S28A3_EPTST	SLC28A3	Solute carrier family 28 member 3 OS=Eptatretus stoutii GN=SLC28A3 PE=2 SV=1	41.5	3.9e-95
TRINITY_DN16784_c0_g1	sp|Q3T0X6|RS16_BOVIN	RPS16	40S ribosomal protein S16 OS=Bos taurus GN=RPS16 PE=2 SV=3	100	9.5e-78
TRINITY_DN16784_c0_g11	sp|P00416|COX3_MOUSE	mt-Co3	Cytochrome c oxidase subunit 3 OS=Mus musculus GN=mt-Co3 PE=1 SV=2	93.1	9.6e-127
TRINITY_DN16784_c0_g12	sp|P15429|ENOB_RAT	Eno3	Beta-enolase OS=Rattus norvegicus GN=Eno3 PE=1 SV=3	100	5.3e-251
TRINITY_DN16784_c0_g2	sp|P05505|COX3_RAT	Mtco3	Cytochrome c oxidase subunit 3 OS=Rattus norvegicus GN=Mtco3 PE=1 SV=5	92.6	1.9e-130
TRINITY_DN16784_c0_g3	sp|P17182|ENOA_MOUSE	Eno1	Alpha-enolase OS=Mus musculus GN=Eno1 PE=1 SV=3	100	4.5e-249
TRINITY_DN16784_c0_g6	sp|P05504|ATP6_RAT	Mt-atp6	ATP synthase subunit a OS=Rattus norvegicus GN=Mt-atp6 PE=1 SV=3	93.7	2.3e-102
TRINITY_DN16784_c0_g7	sp|P09104|ENOG_HUMAN	ENO2	Gamma-enolase OS=Homo sapiens GN=ENO2 PE=1 SV=3	100	1.1e-32
TRINITY_DN16784_c0_g8	sp|P00848|ATP6_MOUSE	Mtatp6	ATP synthase subunit a OS=Mus musculus GN=Mtatp6 PE=1 SV=1	93.8	4.5e-106
TRINITY_DN16785_c0_g2	sp|Q8R2Y8|PTH2_MOUSE	Ptrh2	Peptidyl-tRNA hydrolase 2, mitochondrial OS=Mus musculus GN=Ptrh2 PE=1 SV=1	51.3	4.1e-24
TRINITY_DN16787_c0_g1	sp|P27779|CUP7_DROME	Edg78E	Pupal cuticle protein Edg-78E OS=Drosophila melanogaster GN=Edg78E PE=2 SV=1	71.8	2.7e-44
TRINITY_DN16790_c0_g1	sp|Q9VXA8|DXO_DROME	CG9125	Decapping nuclease DXO homolog OS=Drosophila melanogaster GN=CG9125 PE=2 SV=1	35.2	3.3e-58
TRINITY_DN16791_c0_g1	sp|P18077|RL35A_HUMAN	RPL35A	60S ribosomal protein L35a OS=Homo sapiens GN=RPL35A PE=1 SV=2	51.9	2.6e-29
TRINITY_DN16798_c1_g3	sp|P49630|RL36_DROME	RpL36	60S ribosomal protein L36 OS=Drosophila melanogaster GN=RpL36 PE=1 SV=1	95.7	3.4e-55
TRINITY_DN16800_c0_g1	sp|Q9CRC3|CO040_MOUSE	-	UPF0235 protein C15orf40 homolog OS=Mus musculus PE=1 SV=1	52.1	3.1e-24
TRINITY_DN16803_c2_g2	sp|Q17QQ3|SNP25_BOVIN	SNAP25	Synaptosomal-associated protein 25 OS=Bos taurus GN=SNAP25 PE=1 SV=1	100	7.1e-44
TRINITY_DN16803_c2_g3	sp|Q6PC54|SN25B_DANRE	snap25b	Synaptosomal-associated protein 25-B OS=Danio rerio GN=snap25b PE=2 SV=1	44.3	4.1e-06
TRINITY_DN16804_c0_g1	sp|P03934|TC1A_CAEEL	tc1a	Transposable element Tc1 transposase OS=Caenorhabditis elegans GN=tc1a PE=3 SV=1	42.6	2.5e-20
TRINITY_DN16808_c0_g1	sp|Q9VTZ6|PMM_DROME	CG10688	Probable phosphomannomutase OS=Drosophila melanogaster GN=CG10688 PE=2 SV=1	79.9	3.7e-120
TRINITY_DN16809_c0_g1	sp|Q5ZM44|CHP1_CHICK	CHP1	Calcineurin B homologous protein 1 OS=Gallus gallus GN=CHP1 PE=1 SV=3	64.3	1.8e-60
TRINITY_DN16813_c2_g2	sp|Q24537|HMG2_DROME	Dsp1	High mobility group protein DSP1 OS=Drosophila melanogaster GN=Dsp1 PE=2 SV=1	87.2	2.3e-85
TRINITY_DN16814_c0_g1	sp|Q9CQF6|ADPPT_MOUSE	Aasdhppt	L-aminoadipate-semialdehyde dehydrogenase-phosphopantetheinyl transferase OS=Mus musculus GN=Aasdhppt PE=1 SV=1	33.2	1.2e-34
TRINITY_DN16815_c0_g1	sp|Q8WV92|MITD1_HUMAN	MITD1	MIT domain-containing protein 1 OS=Homo sapiens GN=MITD1 PE=1 SV=1	36.2	2.7e-17
TRINITY_DN16818_c0_g1	sp|Q29IK4|RM22_DROPS	mRpL22	39S ribosomal protein L22, mitochondrial OS=Drosophila pseudoobscura pseudoobscura GN=mRpL22 PE=3 SV=2	81.2	8.2e-86
TRINITY_DN16819_c0_g1	sp|Q68F37|GPAT3_XENLA	gpat3	Glycerol-3-phosphate acyltransferase 3 OS=Xenopus laevis GN=gpat3 PE=2 SV=1	48.3	2.2e-119
TRINITY_DN16820_c0_g1	sp|Q29A33|ATX2_DROPS	Atx2	Ataxin-2 homolog OS=Drosophila pseudoobscura pseudoobscura GN=Atx2 PE=3 SV=2	53.4	7.2e-36
TRINITY_DN16820_c0_g2	sp|Q8NI22|MCFD2_HUMAN	MCFD2	Multiple coagulation factor deficiency protein 2 OS=Homo sapiens GN=MCFD2 PE=1 SV=1	43.4	7.5e-17
TRINITY_DN16821_c0_g1	sp|Q49B93|SC5AC_MOUSE	Slc5a12	Sodium-coupled monocarboxylate transporter 2 OS=Mus musculus GN=Slc5a12 PE=1 SV=1	35.2	1.1e-59
TRINITY_DN16823_c0_g1	sp|Q5ZIN1|NUDC_CHICK	NUDC	Nuclear migration protein nudC OS=Gallus gallus GN=NUDC PE=2 SV=1	41.8	1.6e-65
TRINITY_DN16824_c0_g1	sp|Q8C172|CERS6_MOUSE	Cers6	Ceramide synthase 6 OS=Mus musculus GN=Cers6 PE=1 SV=1	42.3	7.1e-75
TRINITY_DN16827_c0_g1	sp|O95807|TM50A_HUMAN	TMEM50A	Transmembrane protein 50A OS=Homo sapiens GN=TMEM50A PE=1 SV=1	38	8e-25
TRINITY_DN16828_c0_g1	sp|Q9EPC1|PARVA_MOUSE	Parva	Alpha-parvin OS=Mus musculus GN=Parva PE=1 SV=1	57.6	8.3e-111
TRINITY_DN16832_c1_g3	sp|P54397|FKB39_DROME	FK506-bp1	39 kDa FK506-binding nuclear protein OS=Drosophila melanogaster GN=FK506-bp1 PE=1 SV=2	45.2	4.3e-15
TRINITY_DN16835_c0_g3	sp|A6MHQ4|NKAIN_DROME	NKAIN	Sodium/potassium-transporting ATPase subunit beta-1-interacting protein OS=Drosophila melanogaster GN=NKAIN PE=1 SV=1	84.1	6.6e-57
TRINITY_DN16836_c0_g1	sp|P51588|TRYP_NEOBL	-	Trypsin OS=Neobellieria bullata PE=1 SV=1	53.7	6.5e-75
TRINITY_DN16839_c0_g1	sp|Q95083|PSA5_DROME	Prosalpha5	Proteasome subunit alpha type-5 OS=Drosophila melanogaster GN=Prosalpha5 PE=2 SV=2	75.8	1.6e-97
TRINITY_DN16840_c0_g1	sp|P0CB42|ALKB1_MOUSE	Alkbh1	DNA demethylase ALKBH1 OS=Mus musculus GN=Alkbh1 PE=1 SV=1	35.6	1.5e-53
TRINITY_DN16845_c1_g1	sp|Q8NFU5|IPMK_HUMAN	IPMK	Inositol polyphosphate multikinase OS=Homo sapiens GN=IPMK PE=1 SV=1	27.1	2.8e-28
TRINITY_DN16846_c0_g1	sp|Q07892|ECLH_DROME	Eh	Eclosion hormone OS=Drosophila melanogaster GN=Eh PE=2 SV=1	69.2	4.1e-30
TRINITY_DN16848_c0_g1	sp|Q4R3Y4|S27A4_MACFA	SLC27A4	Long-chain fatty acid transport protein 4 OS=Macaca fascicularis GN=SLC27A4 PE=2 SV=2	45.9	1.2e-155
TRINITY_DN16853_c3_g4	sp|P22441|DHMA_FLAS1	-	N-acylmannosamine 1-dehydrogenase OS=Flavobacterium sp. (strain 141-8) PE=1 SV=3	65	1.2e-07
TRINITY_DN16856_c1_g1	sp|P36241|RL19_DROME	RpL19	60S ribosomal protein L19 OS=Drosophila melanogaster GN=RpL19 PE=1 SV=2	91.6	1.6e-86
TRINITY_DN16857_c1_g1	sp|Q09575|YRD6_CAEEL	K02A2.6	Uncharacterized protein K02A2.6 OS=Caenorhabditis elegans GN=K02A2.6 PE=3 SV=1	29.4	1e-19
TRINITY_DN16858_c0_g1	sp|Q9U8W8|TL5A_TACTR	-	Techylectin-5A OS=Tachypleus tridentatus PE=1 SV=1	48.6	4.6e-25
TRINITY_DN16858_c0_g2	sp|D8VNS7|FCNV1_CERRY	-	Ryncolin-1 OS=Cerberus rynchops PE=1 SV=1	49.5	1.2e-19
TRINITY_DN16858_c0_g5	sp|Q00546|TENR_CHICK	TNR	Tenascin-R OS=Gallus gallus GN=TNR PE=1 SV=1	42.5	1e-14
TRINITY_DN16859_c1_g1	sp|Q9V674|CP6G1_DROME	Cyp6g1	Cytochrome P450 6g1 OS=Drosophila melanogaster GN=Cyp6g1 PE=2 SV=1	57.1	3e-63
TRINITY_DN16860_c0_g1	sp|Q9VW87|SSK_DROME	Ssk	Protein snakeskin OS=Drosophila melanogaster GN=Ssk PE=1 SV=1	75.9	1.7e-65
TRINITY_DN16861_c0_g2	sp|B4K4G5|TMEDA_DROMO	bai	Transmembrane emp24 domain-containing protein bai OS=Drosophila mojavensis GN=bai PE=3 SV=1	95.1	4.4e-37
TRINITY_DN16861_c0_g4	sp|Q9VWH8|KISH_DROME	ksh	Protein kish OS=Drosophila melanogaster GN=ksh PE=3 SV=2	79.2	1.1e-27
TRINITY_DN16862_c2_g2	sp|Q9UHW5|GPN3_HUMAN	GPN3	GPN-loop GTPase 3 OS=Homo sapiens GN=GPN3 PE=1 SV=2	54.6	2.6e-83
TRINITY_DN16864_c0_g1	sp|P08953|TOLL_DROME	Tl	Protein toll OS=Drosophila melanogaster GN=Tl PE=1 SV=1	36.1	1.1e-12
TRINITY_DN16865_c0_g1	sp|Q9VXT2|DJC25_DROME	CG7872	DnaJ homolog subfamily C member 25 homolog OS=Drosophila melanogaster GN=CG7872 PE=2 SV=1	65.5	7.8e-120
TRINITY_DN16867_c0_g4	sp|O01761|UNC89_CAEEL	unc-89	Muscle M-line assembly protein unc-89 OS=Caenorhabditis elegans GN=unc-89 PE=1 SV=3	26.4	3.4e-14
TRINITY_DN16867_c0_g8	sp|Q9I7U4|TITIN_DROME	sls	Titin OS=Drosophila melanogaster GN=sls PE=1 SV=3	32.9	2e-06
TRINITY_DN16868_c0_g1	sp|Q6GQT1|A2MG_MOUSE	A2m	Alpha-2-macroglobulin-P OS=Mus musculus GN=A2m PE=2 SV=2	28.8	4.5e-23
TRINITY_DN16869_c0_g1	sp|Q0VD32|CRBL2_BOVIN	CREBL2	cAMP-responsive element-binding protein-like 2 OS=Bos taurus GN=CREBL2 PE=1 SV=1	71.4	1e-17
TRINITY_DN16874_c0_g2	sp|Q9I7F7|PR2_DROME	PR2	Tyrosine-protein kinase PR2 OS=Drosophila melanogaster GN=PR2 PE=1 SV=3	70.5	1.1e-27
TRINITY_DN16878_c0_g1	sp|Q8VEE0|RPE_MOUSE	Rpe	Ribulose-phosphate 3-epimerase OS=Mus musculus GN=Rpe PE=1 SV=1	62.6	2.2e-73
TRINITY_DN16879_c1_g2	sp|Q6P011|EMC4_DANRE	emc4	ER membrane protein complex subunit 4 OS=Danio rerio GN=emc4 PE=2 SV=1	52.7	4.7e-40
TRINITY_DN16880_c0_g2	sp|Q5XJK1|SCOCB_DANRE	scocb	Short coiled-coil protein B OS=Danio rerio GN=scocb PE=3 SV=1	80.6	1.9e-20
TRINITY_DN16885_c0_g1	sp|P54731|FAF1_MOUSE	Faf1	FAS-associated factor 1 OS=Mus musculus GN=Faf1 PE=1 SV=2	34.8	2.2e-84
TRINITY_DN16887_c0_g1	sp|Q8K4F6|NSUN5_MOUSE	Nsun5	Probable 28S rRNA (cytosine-C(5))-methyltransferase OS=Mus musculus GN=Nsun5 PE=2 SV=2	31.9	3.5e-49
TRINITY_DN16888_c0_g4	sp|P0C872|JMJD7_MOUSE	Jmjd7	JmjC domain-containing protein 7 OS=Mus musculus GN=Jmjd7 PE=1 SV=1	41.9	4.6e-72
TRINITY_DN16889_c0_g1	sp|Q09506|YQI7_CAEEL	C45G9.7	Uncharacterized protein C45G9.7 OS=Caenorhabditis elegans GN=C45G9.7 PE=1 SV=1	48.1	3.9e-28
TRINITY_DN16895_c0_g3	sp|P57721|PCBP3_HUMAN	PCBP3	Poly(rC)-binding protein 3 OS=Homo sapiens GN=PCBP3 PE=2 SV=2	74.7	1.5e-30
TRINITY_DN16895_c2_g1	sp|Q24167|SIMA_DROME	sima	Protein similar OS=Drosophila melanogaster GN=sima PE=1 SV=2	59.4	2e-28
TRINITY_DN16896_c0_g1	sp|Q8N2K1|UB2J2_HUMAN	UBE2J2	Ubiquitin-conjugating enzyme E2 J2 OS=Homo sapiens GN=UBE2J2 PE=1 SV=3	53	1.8e-71
TRINITY_DN16898_c1_g1	sp|Q641M3|TMM18_DANRE	tmem18	Transmembrane protein 18 OS=Danio rerio GN=tmem18 PE=2 SV=1	44.2	1.9e-25
TRINITY_DN16899_c0_g1	sp|Q868Z9|PPN_DROME	Ppn	Papilin OS=Drosophila melanogaster GN=Ppn PE=1 SV=2	45.1	2.5e-31
TRINITY_DN16902_c0_g1	sp|Q13442|HAP28_HUMAN	PDAP1	28 kDa heat- and acid-stable phosphoprotein OS=Homo sapiens GN=PDAP1 PE=1 SV=1	61	3e-13
TRINITY_DN16904_c1_g2	sp|Q8R1Q9|RBSK_MOUSE	Rbks	Ribokinase OS=Mus musculus GN=Rbks PE=1 SV=1	46.8	7.7e-66
TRINITY_DN16909_c0_g1	sp|A0JN61|RPC9_BOVIN	CRCP	DNA-directed RNA polymerase III subunit RPC9 OS=Bos taurus GN=CRCP PE=2 SV=1	43.9	2.3e-11
TRINITY_DN16912_c1_g1	sp|Q3TJZ6|FA98A_MOUSE	Fam98a	Protein FAM98A OS=Mus musculus GN=Fam98a PE=1 SV=1	36.4	9.7e-50
TRINITY_DN16913_c0_g1	sp|Q29KQ0|WDR12_DROPS	GA19813	Ribosome biogenesis protein WDR12 homolog OS=Drosophila pseudoobscura pseudoobscura GN=GA19813 PE=3 SV=1	78.3	3.4e-203
TRINITY_DN16914_c0_g1	sp|P83876|TXN4A_HUMAN	TXNL4A	Thioredoxin-like protein 4A OS=Homo sapiens GN=TXNL4A PE=1 SV=1	80	1.2e-75
TRINITY_DN16916_c1_g2	sp|P46433|GSTT4_MUSDO	Gst4	Glutathione S-transferase 4 OS=Musca domestica GN=Gst4 PE=2 SV=1	39	4.2e-27
TRINITY_DN16916_c1_g3	sp|Q9MGL5|CYB_DROSE	mt:Cyt-b	Cytochrome b OS=Drosophila sechellia GN=mt:Cyt-b PE=3 SV=1	85.6	3.4e-177
TRINITY_DN16916_c1_g4	sp|Q34050|NU6M_CERCA	ND6	NADH-ubiquinone oxidoreductase chain 6 OS=Ceratitis capitata GN=ND6 PE=3 SV=1	69.1	9.9e-41
TRINITY_DN16919_c0_g1	sp|Q3BAI2|YCX91_PHAAO	-	Uncharacterized protein ORF91 OS=Phalaenopsis aphrodite subsp. formosana PE=4 SV=1	71	6.1e-17
TRINITY_DN1691_c0_g1	sp|P60840|ENSA_MOUSE	Ensa	Alpha-endosulfine OS=Mus musculus GN=Ensa PE=1 SV=1	100	3.7e-37
TRINITY_DN16921_c0_g1	sp|Q96AJ9|VTI1A_HUMAN	VTI1A	Vesicle transport through interaction with t-SNAREs homolog 1A OS=Homo sapiens GN=VTI1A PE=1 SV=2	39.4	1.9e-35
TRINITY_DN16924_c0_g1	sp|Q01205|ODO2_RAT	Dlst	Dihydrolipoyllysine-residue succinyltransferase component of 2-oxoglutarate dehydrogenase complex, mitochondrial OS=Rattus norvegicus GN=Dlst PE=1 SV=2	62.7	4.2e-109
TRINITY_DN16928_c0_g4	sp|Q9W334|RS28_DROME	RpS28b	40S ribosomal protein S28 OS=Drosophila melanogaster GN=RpS28b PE=1 SV=2	98.5	8.3e-30
TRINITY_DN16929_c0_g1	sp|Q08288|LYAR_MOUSE	Lyar	Cell growth-regulating nucleolar protein OS=Mus musculus GN=Lyar PE=1 SV=2	41.4	6e-22
TRINITY_DN16934_c0_g1	sp|B3M996|LIAS_DROAN	Las	Lipoyl synthase, mitochondrial OS=Drosophila ananassae GN=Las PE=3 SV=1	80	5.3e-49
TRINITY_DN16935_c0_g1	sp|A5PJN8|SF3A2_BOVIN	SF3A2	Splicing factor 3A subunit 2 OS=Bos taurus GN=SF3A2 PE=2 SV=1	77.6	4.5e-105
TRINITY_DN16936_c0_g1	sp|Q9VKH6|PPT2_DROME	Ppt2	Lysosomal thioesterase PPT2 homolog OS=Drosophila melanogaster GN=Ppt2 PE=2 SV=1	61.2	6e-106
TRINITY_DN16937_c1_g1	sp|Q9W0K4|BAB2_DROME	bab2	Protein bric-a-brac 2 OS=Drosophila melanogaster GN=bab2 PE=1 SV=2	56	1.7e-31
TRINITY_DN16939_c0_g1	sp|P43332|SNRPA_DROME	snf	U1 small nuclear ribonucleoprotein A OS=Drosophila melanogaster GN=snf PE=1 SV=1	94	1.2e-93
TRINITY_DN16944_c0_g1	sp|Q99943|PLCA_HUMAN	AGPAT1	1-acyl-sn-glycerol-3-phosphate acyltransferase alpha OS=Homo sapiens GN=AGPAT1 PE=1 SV=2	31.2	1.9e-32
TRINITY_DN16948_c0_g1	sp|Q5T6F0|DCA12_HUMAN	DCAF12	DDB1- and CUL4-associated factor 12 OS=Homo sapiens GN=DCAF12 PE=1 SV=1	42.3	4.8e-87
TRINITY_DN16949_c0_g1	sp|Q9VF71|CUTC_DROME	CG6136	Copper homeostasis protein cutC homolog OS=Drosophila melanogaster GN=CG6136 PE=2 SV=1	66.7	9.5e-91
TRINITY_DN16950_c0_g1	sp|O95218|ZRAB2_HUMAN	ZRANB2	Zinc finger Ran-binding domain-containing protein 2 OS=Homo sapiens GN=ZRANB2 PE=1 SV=2	70.2	3.7e-30
TRINITY_DN16951_c3_g1	sp|Q9VAN0|SERC_DROME	CG11899	Probable phosphoserine aminotransferase OS=Drosophila melanogaster GN=CG11899 PE=2 SV=1	78.1	7.8e-40
TRINITY_DN16955_c0_g1	sp|P48611|PTPS_DROME	pr	6-pyruvoyl tetrahydrobiopterin synthase OS=Drosophila melanogaster GN=pr PE=1 SV=1	76.2	2e-61
TRINITY_DN16958_c1_g4	sp|P50613|CDK7_HUMAN	CDK7	Cyclin-dependent kinase 7 OS=Homo sapiens GN=CDK7 PE=1 SV=1	70.4	1.5e-136
TRINITY_DN16962_c0_g1	sp|P18431|SGG_DROME	sgg	Protein kinase shaggy OS=Drosophila melanogaster GN=sgg PE=1 SV=3	87.8	1.6e-14
TRINITY_DN16966_c2_g1	sp|P19331|IM23_SCHMA	-	23 kDa integral membrane protein OS=Schistosoma mansoni PE=2 SV=1	30.5	3.2e-13
TRINITY_DN16969_c0_g1	sp|A1ZA47|ZASP_DROME	Zasp52	PDZ and LIM domain protein Zasp OS=Drosophila melanogaster GN=Zasp52 PE=1 SV=2	56.8	7.9e-14
TRINITY_DN16969_c0_g2	sp|A1ZA47|ZASP_DROME	Zasp52	PDZ and LIM domain protein Zasp OS=Drosophila melanogaster GN=Zasp52 PE=1 SV=2	77	1.6e-27
TRINITY_DN16974_c1_g2	sp|Q9NYG2|ZDHC3_HUMAN	ZDHHC3	Palmitoyltransferase ZDHHC3 OS=Homo sapiens GN=ZDHHC3 PE=1 SV=2	36.2	2.2e-41
TRINITY_DN16975_c0_g1	sp|B3M4D9|EIF3E_DROAN	eIF3-S6	Eukaryotic translation initiation factor 3 subunit E OS=Drosophila ananassae GN=eIF3-S6 PE=3 SV=1	94.5	1e-237
TRINITY_DN16976_c0_g1	sp|Q9NFP5|SH3BG_DROME	Sh3beta	SH3 domain-binding glutamic acid-rich protein homolog OS=Drosophila melanogaster GN=Sh3beta PE=1 SV=2	91.9	1.4e-58
TRINITY_DN16978_c0_g1	sp|A1JK30|FADJ_YERE8	fadJ	Fatty acid oxidation complex subunit alpha OS=Yersinia enterocolitica serotype O:8 / biotype 1B (strain NCTC 13174 / 8081) GN=fadJ PE=3 SV=2	31.6	5.8e-16
TRINITY_DN16980_c1_g1	sp|P84048|H4_ACRAS	His4	Histone H4 OS=Acrolepiopsis assectella GN=His4 PE=3 SV=2	100	2.6e-51
TRINITY_DN16983_c0_g1	sp|B3MCZ5|EIF3M_DROAN	Tango7	Eukaryotic translation initiation factor 3 subunit M OS=Drosophila ananassae GN=Tango7 PE=3 SV=1	94.8	8.1e-209
TRINITY_DN16987_c0_g1	sp|Q7TNY6|GCP60_RAT	Acbd3	Golgi resident protein GCP60 OS=Rattus norvegicus GN=Acbd3 PE=1 SV=3	40.4	4.8e-61
TRINITY_DN16988_c0_g1	sp|Q7K0P4|PGAP3_DROME	PGAP3	Post-GPI attachment to proteins factor 3 OS=Drosophila melanogaster GN=PGAP3 PE=1 SV=2	70	2.1e-131
TRINITY_DN16988_c0_g2	sp|Q0P5D0|PPIH_BOVIN	PPIH	Peptidyl-prolyl cis-trans isomerase H OS=Bos taurus GN=PPIH PE=2 SV=1	78.4	5.6e-81
TRINITY_DN16989_c0_g1	sp|Q8I7P9|POL5_DROME	pol	Retrovirus-related Pol polyprotein from transposon opus OS=Drosophila melanogaster GN=pol PE=3 SV=1	32.2	2.9e-09
TRINITY_DN16994_c0_g1	sp|Q3U2U7|MET17_MOUSE	Mettl17	Methyltransferase-like protein 17, mitochondrial OS=Mus musculus GN=Mettl17 PE=2 SV=2	33.3	1.3e-66
TRINITY_DN16997_c0_g1	sp|Q3SZC4|NSF1C_BOVIN	NSFL1C	NSFL1 cofactor p47 OS=Bos taurus GN=NSFL1C PE=2 SV=1	32.4	4.9e-26
TRINITY_DN17003_c1_g1	sp|Q9V7A7|GPAN1_DROME	CG8152	G patch domain and ankyrin repeat-containing protein 1 homolog OS=Drosophila melanogaster GN=CG8152 PE=2 SV=1	64	6.6e-36
TRINITY_DN17003_c1_g3	sp|Q9V7A7|GPAN1_DROME	CG8152	G patch domain and ankyrin repeat-containing protein 1 homolog OS=Drosophila melanogaster GN=CG8152 PE=2 SV=1	43.4	4e-46
TRINITY_DN17008_c0_g2	sp|Q2NL13|TPPC5_BOVIN	TRAPPC5	Trafficking protein particle complex subunit 5 OS=Bos taurus GN=TRAPPC5 PE=2 SV=1	64.8	1.2e-62
TRINITY_DN17009_c0_g2	sp|Q9VTG7|B3G2P_DROME	GlcAT-P	Galactosylgalactosylxylosylprotein 3-beta-glucuronosyltransferase P OS=Drosophila melanogaster GN=GlcAT-P PE=2 SV=1	62.3	4.3e-119
TRINITY_DN17013_c0_g1	sp|P18486|L2AM_DROME	amd	Alpha-methyldopa hypersensitive protein OS=Drosophila melanogaster GN=amd PE=2 SV=2	70.3	1.3e-29
TRINITY_DN17016_c0_g1	sp|P0CB86|NDUB8_PONPY	NDUFB8	NADH dehydrogenase [ubiquinone] 1 beta subcomplex subunit 8, mitochondrial OS=Pongo pygmaeus GN=NDUFB8 PE=2 SV=1	32.3	2.8e-18
TRINITY_DN17017_c0_g2	sp|B4NKL0|TMEDE_DROWI	eca	Transmembrane emp24 domain-containing protein eca OS=Drosophila willistoni GN=eca PE=3 SV=1	95.2	8.1e-111
TRINITY_DN17018_c0_g4	sp|Q5F433|PRAF3_CHICK	ARL6IP5	PRA1 family protein 3 OS=Gallus gallus GN=ARL6IP5 PE=2 SV=1	40.8	1.1e-25
TRINITY_DN17019_c0_g1	sp|Q07886|DDX49_DROME	Dbp45A	Probable ATP-dependent RNA helicase Dbp45A OS=Drosophila melanogaster GN=Dbp45A PE=2 SV=2	86	9.9e-225
TRINITY_DN17020_c0_g1	sp|Q9VMS9|C4AC1_DROME	Cyp4ac1	Probable cytochrome P450 4ac1 OS=Drosophila melanogaster GN=Cyp4ac1 PE=2 SV=1	59.5	1.6e-36
TRINITY_DN17021_c0_g1	sp|Q9V4P1|ANLN_DROME	scra	Anillin OS=Drosophila melanogaster GN=scra PE=1 SV=3	52.1	2.6e-08
TRINITY_DN17024_c0_g1	sp|Q9W429|S35B4_DROME	Efr	UDP-xylose and UDP-N-acetylglucosamine transporter OS=Drosophila melanogaster GN=Efr PE=2 SV=1	62.7	4.5e-118
TRINITY_DN17028_c0_g1	sp|Q9VQ57|DERL1_DROME	Der-1	Derlin-1 OS=Drosophila melanogaster GN=Der-1 PE=2 SV=1	63.7	1.6e-93
TRINITY_DN17029_c0_g1	sp|P27779|CUP7_DROME	Edg78E	Pupal cuticle protein Edg-78E OS=Drosophila melanogaster GN=Edg78E PE=2 SV=1	64.7	2e-37
TRINITY_DN17031_c0_g1	sp|Q9VXP4|PA1B2_DROME	Paf-AHalpha	Platelet-activating factor acetylhydrolase IB subunit beta homolog OS=Drosophila melanogaster GN=Paf-AHalpha PE=1 SV=1	72.9	7.8e-98
TRINITY_DN17035_c0_g2	sp|Q7L273|KCTD9_HUMAN	KCTD9	BTB/POZ domain-containing protein KCTD9 OS=Homo sapiens GN=KCTD9 PE=1 SV=1	56.7	1.2e-39
TRINITY_DN17036_c1_g1	sp|Q9GJW7|GBRAP_BOVIN	GABARAP	Gamma-aminobutyric acid receptor-associated protein OS=Bos taurus GN=GABARAP PE=3 SV=2	91.4	8.9e-57
TRINITY_DN17039_c0_g1	sp|P81948|TBA4A_BOVIN	TUBA4A	Tubulin alpha-4A chain OS=Bos taurus GN=TUBA4A PE=1 SV=2	100	2.7e-34
TRINITY_DN17039_c0_g3	sp|P46259|TBA1_PEA	TUBA1	Tubulin alpha-1 chain OS=Pisum sativum GN=TUBA1 PE=3 SV=1	95.1	2.1e-254
TRINITY_DN17040_c0_g2	sp|Q9VLV5|RUXE_DROME	SmE	Probable small nuclear ribonucleoprotein E OS=Drosophila melanogaster GN=SmE PE=1 SV=1	93.6	1.9e-44
TRINITY_DN17043_c0_g2	sp|Q53H47|SETMR_HUMAN	SETMAR	Histone-lysine N-methyltransferase SETMAR OS=Homo sapiens GN=SETMAR PE=1 SV=2	32	4.6e-41
TRINITY_DN17045_c0_g1	sp|Q7ZY08|UBE2T_XENLA	ube2t	Ubiquitin-conjugating enzyme E2 T OS=Xenopus laevis GN=ube2t PE=2 SV=1	45	3.3e-31
TRINITY_DN17045_c0_g2	sp|Q9VTY6|UBE2C_DROME	vih	Ubiquitin-conjugating enzyme E2 C OS=Drosophila melanogaster GN=vih PE=1 SV=1	81.5	5.4e-79
TRINITY_DN17047_c1_g2	sp|P12297|SUWA_DROME	su(w[a])	Protein suppressor of white apricot OS=Drosophila melanogaster GN=su(w[a]) PE=1 SV=3	62	5.2e-38
TRINITY_DN17052_c0_g1	sp|Q6NZB0|DNJC8_MOUSE	Dnajc8	DnaJ homolog subfamily C member 8 OS=Mus musculus GN=Dnajc8 PE=1 SV=2	57.2	2.2e-45
TRINITY_DN17057_c0_g1	sp|P09085|CAD_DROME	cad	Homeotic protein caudal OS=Drosophila melanogaster GN=cad PE=1 SV=4	35.3	1.4e-41
TRINITY_DN17061_c0_g1	sp|Q9DB15|RM12_MOUSE	Mrpl12	39S ribosomal protein L12, mitochondrial OS=Mus musculus GN=Mrpl12 PE=1 SV=2	43	1.2e-19
TRINITY_DN17062_c0_g1	sp|Q8N806|UBR7_HUMAN	UBR7	Putative E3 ubiquitin-protein ligase UBR7 OS=Homo sapiens GN=UBR7 PE=1 SV=2	40	5.5e-76
TRINITY_DN17065_c0_g1	sp|Q9W021|RM23_DROME	mRpL23	39S ribosomal protein L23, mitochondrial OS=Drosophila melanogaster GN=mRpL23 PE=2 SV=1	74.2	4.6e-33
TRINITY_DN17065_c0_g2	sp|Q9W021|RM23_DROME	mRpL23	39S ribosomal protein L23, mitochondrial OS=Drosophila melanogaster GN=mRpL23 PE=2 SV=1	85.2	3.9e-23
TRINITY_DN17068_c0_g1	sp|A1L1W9|MOT10_DANRE	slc16a10	Monocarboxylate transporter 10 OS=Danio rerio GN=slc16a10 PE=2 SV=1	31.3	1.2e-07
TRINITY_DN17073_c0_g1	sp|B4KTH6|EIF3J_DROMO	Adam	Eukaryotic translation initiation factor 3 subunit J OS=Drosophila mojavensis GN=Adam PE=3 SV=1	79.9	9.2e-64
TRINITY_DN17075_c0_g1	sp|E1BHC3|PT100_BOVIN	PET100	Protein PET100 homolog, mitochondrial OS=Bos taurus GN=PET100 PE=3 SV=1	42.9	6.8e-11
TRINITY_DN17076_c0_g1	sp|P40945|ARF2_DROME	Arf102F	ADP-ribosylation factor 2 OS=Drosophila melanogaster GN=Arf102F PE=2 SV=2	96.1	4.2e-96
TRINITY_DN17080_c0_g1	sp|A5DX41|NSA1_LODEL	NSA1	Ribosome biogenesis protein NSA1 OS=Lodderomyces elongisporus (strain ATCC 11503 / CBS 2605 / JCM 1781 / NBRC 1676 / NRRL YB-4239) GN=NSA1 PE=3 SV=1	34.3	1.7e-07
TRINITY_DN17082_c0_g1	sp|Q27580|SAHH_DROME	Ahcy13	Adenosylhomocysteinase OS=Drosophila melanogaster GN=Ahcy13 PE=2 SV=2	96.4	1.7e-40
TRINITY_DN17082_c0_g5	sp|Q27580|SAHH_DROME	Ahcy13	Adenosylhomocysteinase OS=Drosophila melanogaster GN=Ahcy13 PE=2 SV=2	68.6	3.4e-13
TRINITY_DN17084_c0_g4	sp|P10403|ENV1_DROME	env	Retrovirus-related Env polyprotein from transposon gypsy OS=Drosophila melanogaster GN=env PE=4 SV=1	48.3	7.6e-07
TRINITY_DN17085_c0_g2	sp|Q54VG4|SGT_DICDI	sgt	Small glutamine-rich tetratricopeptide repeat-containing protein OS=Dictyostelium discoideum GN=sgt PE=1 SV=1	31.3	1.1e-14
TRINITY_DN17087_c0_g1	sp|O76217|PE1_ANOGA	Aper1	Peritrophin-1 OS=Anopheles gambiae GN=Aper1 PE=2 SV=2	48.9	1.1e-07
TRINITY_DN17088_c0_g1	sp|P54359|SEPT2_DROME	Sep2	Septin-2 OS=Drosophila melanogaster GN=Sep2 PE=2 SV=2	92.1	8.4e-199
TRINITY_DN17090_c0_g2	sp|Q8I190|SH3G3_DROVI	EndoA	Endophilin-A OS=Drosophila virilis GN=EndoA PE=3 SV=1	86.9	1.7e-181
TRINITY_DN17094_c0_g1	sp|Q9VWA2|DCTD_DROME	CG6951	Probable deoxycytidylate deaminase OS=Drosophila melanogaster GN=CG6951 PE=2 SV=1	44.7	1.6e-17
TRINITY_DN17094_c0_g2	sp|Q9VWA1|CLC_DROME	Clc	Clathrin light chain OS=Drosophila melanogaster GN=Clc PE=2 SV=1	77	2.2e-66
TRINITY_DN17094_c0_g5	sp|Q3SZ84|BOLA3_BOVIN	BOLA3	BolA-like protein 3 OS=Bos taurus GN=BOLA3 PE=3 SV=1	48.7	9.7e-17
TRINITY_DN17096_c0_g1	sp|Q03751|DNJC5_DROME	Csp	DnaJ homolog subfamily C member 5 homolog OS=Drosophila melanogaster GN=Csp PE=1 SV=1	67.1	5.6e-16
TRINITY_DN17098_c0_g1	sp|Q9W385|FRDA_DROME	fh	Frataxin homolog, mitochondrial OS=Drosophila melanogaster GN=fh PE=2 SV=1	71	9.7e-47
TRINITY_DN17101_c2_g1	sp|Q6GNG8|PKRI1_XENLA	prkrip1	PRKR-interacting protein 1 homolog OS=Xenopus laevis GN=prkrip1 PE=2 SV=1	55.7	3.4e-25
TRINITY_DN17102_c0_g2	sp|P09411|PGK1_MOUSE	Pgk1	Phosphoglycerate kinase 1 OS=Mus musculus GN=Pgk1 PE=1 SV=4	100	1e-240
TRINITY_DN17103_c0_g1	sp|Q03168|ASPP_AEDAE	AAEL006169	Lysosomal aspartic protease OS=Aedes aegypti GN=AAEL006169 PE=1 SV=2	74.9	2e-173
TRINITY_DN17106_c0_g1	sp|Q66KY3|CUTA_XENLA	cuta	Protein CutA homolog OS=Xenopus laevis GN=cuta PE=2 SV=2	57.1	1.3e-32
TRINITY_DN17108_c0_g1	sp|Q9VAJ4|OB99A_DROME	Obp99a	General odorant-binding protein 99a OS=Drosophila melanogaster GN=Obp99a PE=2 SV=2	40.9	9.2e-26
TRINITY_DN17112_c0_g1	sp|Q7Z0Q2|RNKB_CERCA	-	Ribonuclease kappa-B OS=Ceratitis capitata PE=3 SV=1	77.9	4.1e-34
TRINITY_DN17113_c0_g1	sp|Q9VE11|U488_DROME	CG14286	UPF0488 protein CG14286 OS=Drosophila melanogaster GN=CG14286 PE=2 SV=1	48.6	7e-42
TRINITY_DN17114_c0_g3	sp|Q9D1I6|RM14_MOUSE	Mrpl14	39S ribosomal protein L14, mitochondrial OS=Mus musculus GN=Mrpl14 PE=1 SV=1	50.7	1.3e-11
TRINITY_DN17115_c0_g1	sp|Q9VH89|DALMA_DROME	dmt	Protein dalmatian OS=Drosophila melanogaster GN=dmt PE=1 SV=1	29.1	1e-34
TRINITY_DN17116_c0_g1	sp|Q8MUJ1|EIGER_DROME	egr	Protein eiger OS=Drosophila melanogaster GN=egr PE=1 SV=1	50.3	4.4e-49
TRINITY_DN17120_c1_g2	sp|P09491|TPM2_DROME	Tm2	Tropomyosin-2 OS=Drosophila melanogaster GN=Tm2 PE=2 SV=1	87.9	1.5e-19
TRINITY_DN17121_c0_g1	sp|Q02157|LIPP_RABIT	PNLIP	Pancreatic triacylglycerol lipase OS=Oryctolagus cuniculus GN=PNLIP PE=2 SV=1	34.1	2e-22
TRINITY_DN17121_c0_g3	sp|Q6PA23|LIPHA_XENLA	liph-a	Lipase member H-A OS=Xenopus laevis GN=liph-a PE=2 SV=1	42.4	1.6e-22
TRINITY_DN17121_c0_g4	sp|Q6PA23|LIPHA_XENLA	liph-a	Lipase member H-A OS=Xenopus laevis GN=liph-a PE=2 SV=1	36.8	3.1e-29
TRINITY_DN17122_c2_g1	sp|Q32P85|DLRB2_BOVIN	DYNLRB2	Dynein light chain roadblock-type 2 OS=Bos taurus GN=DYNLRB2 PE=3 SV=1	77.7	3.8e-37
TRINITY_DN17123_c0_g2	sp|O77286|U239_DROME	anon-73B1	Protein anon-73B1 OS=Drosophila melanogaster GN=anon-73B1 PE=3 SV=1	45.3	1.6e-10
TRINITY_DN17131_c0_g1	sp|Q9V3J8|WDS_DROME	wds	Protein will die slowly OS=Drosophila melanogaster GN=wds PE=1 SV=1	93.4	2e-33
TRINITY_DN17134_c0_g1	sp|Q5R5K4|SNP29_PONAB	SNAP29	Synaptosomal-associated protein 29 OS=Pongo abelii GN=SNAP29 PE=2 SV=1	31.2	3.1e-21
TRINITY_DN17141_c2_g1	sp|Q9W549|APOP1_DROME	CG14806	APOPT family protein CG14806, mitochondrial OS=Drosophila melanogaster GN=CG14806 PE=3 SV=1	44.6	4.2e-15
TRINITY_DN17141_c2_g3	sp|O61231|RL10_DROME	RpL10	60S ribosomal protein L10 OS=Drosophila melanogaster GN=RpL10 PE=1 SV=1	96.4	1.3e-84
TRINITY_DN17143_c0_g1	sp|Q8K2I1|FNTB_MOUSE	Fntb	Protein farnesyltransferase subunit beta OS=Mus musculus GN=Fntb PE=1 SV=1	52.7	3.5e-117
TRINITY_DN17145_c0_g1	sp|Q13185|CBX3_HUMAN	CBX3	Chromobox protein homolog 3 OS=Homo sapiens GN=CBX3 PE=1 SV=4	45.5	6.1e-29
TRINITY_DN17145_c0_g2	sp|Q17EJ1|MTG1_AEDAE	AAEL003813	Mitochondrial GTPase 1 OS=Aedes aegypti GN=AAEL003813 PE=3 SV=1	60.2	2.3e-105
TRINITY_DN17151_c0_g1	sp|Q9VB08|RING1_DROME	Sce	E3 ubiquitin-protein ligase RING1 OS=Drosophila melanogaster GN=Sce PE=1 SV=1	86.4	4.1e-124
TRINITY_DN17152_c0_g1	sp|Q24JY1|RL23A_BOVIN	RPL23A	60S ribosomal protein L23a OS=Bos taurus GN=RPL23A PE=2 SV=1	69	8.2e-45
TRINITY_DN17162_c0_g2	sp|Q8CFE5|BTBD7_MOUSE	Btbd7	BTB/POZ domain-containing protein 7 OS=Mus musculus GN=Btbd7 PE=2 SV=1	58.1	9.3e-17
TRINITY_DN17162_c0_g5	sp|Q8CFE5|BTBD7_MOUSE	Btbd7	BTB/POZ domain-containing protein 7 OS=Mus musculus GN=Btbd7 PE=2 SV=1	49.3	3.8e-16
TRINITY_DN17163_c0_g1	sp|Q5I0K7|ALG13_RAT	Alg13	UDP-N-acetylglucosamine transferase subunit ALG13 homolog OS=Rattus norvegicus GN=Alg13 PE=1 SV=1	40	4.3e-23
TRINITY_DN17164_c1_g1	sp|P28755|SODC_CERCA	Sod	Superoxide dismutase [Cu-Zn] OS=Ceratitis capitata GN=Sod PE=3 SV=2	86.2	2.4e-72
TRINITY_DN17165_c0_g1	sp|P22058|CPD1_DROME	D1	Chromosomal protein D1 OS=Drosophila melanogaster GN=D1 PE=1 SV=3	57.3	2.2e-13
TRINITY_DN17166_c0_g1	sp|Q9R0M8|S35A2_MOUSE	Slc35a2	UDP-galactose translocator OS=Mus musculus GN=Slc35a2 PE=1 SV=1	52.9	2.8e-81
TRINITY_DN17167_c0_g2	sp|O93430|GLRA1_DANRE	glra1	Glycine receptor subunit alphaZ1 OS=Danio rerio GN=glra1 PE=1 SV=1	28	1.5e-26
TRINITY_DN17172_c1_g1	sp|D2WKD9|SDR1_AEDAE	SDR-1	Farnesol dehydrogenase OS=Aedes aegypti GN=SDR-1 PE=1 SV=2	44.6	1.9e-10
TRINITY_DN17172_c1_g2	sp|D2WKD9|SDR1_AEDAE	SDR-1	Farnesol dehydrogenase OS=Aedes aegypti GN=SDR-1 PE=1 SV=2	46.9	1.9e-42
TRINITY_DN17173_c0_g1	sp|P37287|PIGA_HUMAN	PIGA	Phosphatidylinositol N-acetylglucosaminyltransferase subunit A OS=Homo sapiens GN=PIGA PE=1 SV=1	47.6	3.9e-120
TRINITY_DN17175_c0_g1	sp|Q9W358|RIC8_DROME	ric8a	Synembryn OS=Drosophila melanogaster GN=ric8a PE=1 SV=2	55.1	5e-180
TRINITY_DN17178_c3_g1	sp|Q9X248|FABG_THEMA	fabG	3-oxoacyl-[acyl-carrier-protein] reductase FabG OS=Thermotoga maritima (strain ATCC 43589 / MSB8 / DSM 3109 / JCM 10099) GN=fabG PE=3 SV=1	47.5	2.6e-15
TRINITY_DN17178_c3_g2	sp|O54438|FABG_PSEAE	fabG	3-oxoacyl-[acyl-carrier-protein] reductase FabG OS=Pseudomonas aeruginosa (strain ATCC 15692 / DSM 22644 / CIP 104116 / JCM 14847 / LMG 12228 / 1C / PRS 101 / PAO1) GN=fabG PE=1 SV=1	54.1	3.2e-06
TRINITY_DN17179_c0_g1	sp|Q685J3|MUC17_HUMAN	MUC17	Mucin-17 OS=Homo sapiens GN=MUC17 PE=1 SV=2	42.1	1e-84
TRINITY_DN17183_c0_g1	sp|Q24180|DEAF1_DROME	Deaf1	Deformed epidermal autoregulatory factor 1 OS=Drosophila melanogaster GN=Deaf1 PE=1 SV=1	75.1	3e-152
TRINITY_DN17185_c0_g1	sp|Q9GYV9|MED7_DROME	MED7	Mediator of RNA polymerase II transcription subunit 7 OS=Drosophila melanogaster GN=MED7 PE=1 SV=1	70.9	1e-80
TRINITY_DN17187_c1_g1	sp|Q80TG1|KANL1_MOUSE	Kansl1	KAT8 regulatory NSL complex subunit 1 OS=Mus musculus GN=Kansl1 PE=1 SV=1	52.2	1.4e-09
TRINITY_DN17189_c0_g1	sp|Q176V0|UFM1_AEDAE	AAEL006251	Ubiquitin-fold modifier 1 OS=Aedes aegypti GN=AAEL006251 PE=3 SV=1	95.3	5.7e-39
TRINITY_DN17192_c0_g1	sp|Q6IR55|TM129_XENLA	tmem129	E3 ubiquitin-protein ligase TM129 OS=Xenopus laevis GN=tmem129 PE=2 SV=1	35.1	1.2e-67
TRINITY_DN17195_c0_g1	sp|Q91W39|NCOA5_MOUSE	Ncoa5	Nuclear receptor coactivator 5 OS=Mus musculus GN=Ncoa5 PE=1 SV=1	37.6	1.6e-28
TRINITY_DN17195_c0_g2	sp|Q2KI49|RM50_BOVIN	MRPL50	39S ribosomal protein L50, mitochondrial OS=Bos taurus GN=MRPL50 PE=1 SV=1	32.3	9.2e-07
TRINITY_DN17195_c0_g3	sp|Q9UR07|TF211_SCHPO	Tf2-11	Transposon Tf2-11 polyprotein OS=Schizosaccharomyces pombe (strain 972 / ATCC 24843) GN=Tf2-11 PE=3 SV=1	24.9	3.6e-54
TRINITY_DN17198_c0_g1	sp|Q3TR54|GSDC4_MOUSE	Gsdmc4	Gasdermin-C4 OS=Mus musculus GN=Gsdmc4 PE=2 SV=2	100	1.9e-276
TRINITY_DN17201_c0_g2	sp|A6QLC7|TPC11_BOVIN	TRAPPC11	Trafficking protein particle complex subunit 11 OS=Bos taurus GN=TRAPPC11 PE=2 SV=1	47.5	2.1e-12
TRINITY_DN17202_c0_g1	sp|Q9BRX9|WDR83_HUMAN	WDR83	WD repeat domain-containing protein 83 OS=Homo sapiens GN=WDR83 PE=1 SV=1	54.5	1.1e-34
TRINITY_DN17208_c0_g3	sp|Q06559|RS3_DROME	RpS3	40S ribosomal protein S3 OS=Drosophila melanogaster GN=RpS3 PE=1 SV=1	93.9	1.9e-123
TRINITY_DN17209_c0_g1	sp|P23170|25KD_SARPE	-	Development-specific 25 kDa protein OS=Sarcophaga peregrina PE=2 SV=1	65.7	3.6e-60
TRINITY_DN17209_c0_g2	sp|O61510|FBP2_DROSI	Fbp2	Fat body protein 2 OS=Drosophila simulans GN=Fbp2 PE=3 SV=1	62.7	1.3e-12
TRINITY_DN17211_c0_g1	sp|Q9VYF8|COQ5_DROME	Coq5	2-methoxy-6-polyprenyl-1,4-benzoquinol methylase, mitochondrial OS=Drosophila melanogaster GN=Coq5 PE=2 SV=1	74.6	4.8e-114
TRINITY_DN17212_c0_g2	sp|Q9W0Y6|PAIN_DROME	pain	Transient receptor potential cation channel protein painless OS=Drosophila melanogaster GN=pain PE=1 SV=1	51.3	1.1e-245
TRINITY_DN17214_c0_g1	sp|Q9WYG0|Y325_THEMA	TM_0325	Uncharacterized oxidoreductase TM_0325 OS=Thermotoga maritima (strain ATCC 43589 / MSB8 / DSM 3109 / JCM 10099) GN=TM_0325 PE=3 SV=1	49.3	3.5e-11
TRINITY_DN17214_c0_g2	sp|Q9WYG0|Y325_THEMA	TM_0325	Uncharacterized oxidoreductase TM_0325 OS=Thermotoga maritima (strain ATCC 43589 / MSB8 / DSM 3109 / JCM 10099) GN=TM_0325 PE=3 SV=1	41.9	6.7e-07
TRINITY_DN17214_c1_g1	sp|Q9X248|FABG_THEMA	fabG	3-oxoacyl-[acyl-carrier-protein] reductase FabG OS=Thermotoga maritima (strain ATCC 43589 / MSB8 / DSM 3109 / JCM 10099) GN=fabG PE=3 SV=1	39.1	1.8e-35
TRINITY_DN17214_c1_g2	sp|O31680|YKVO_BACSU	ykvO	Uncharacterized oxidoreductase YkvO OS=Bacillus subtilis (strain 168) GN=ykvO PE=3 SV=1	46.8	1.9e-12
TRINITY_DN17214_c1_g4	sp|Q9X248|FABG_THEMA	fabG	3-oxoacyl-[acyl-carrier-protein] reductase FabG OS=Thermotoga maritima (strain ATCC 43589 / MSB8 / DSM 3109 / JCM 10099) GN=fabG PE=3 SV=1	46.8	2.6e-10
TRINITY_DN17217_c0_g3	sp|A1ZAI5|FACR1_DROME	CG5065	Putative fatty acyl-CoA reductase CG5065 OS=Drosophila melanogaster GN=CG5065 PE=3 SV=1	83.9	5.6e-261
TRINITY_DN17218_c1_g4	sp|Q9V4X2|PGSC2_DROME	PGRP-SC2	Peptidoglycan-recognition protein SC2 OS=Drosophila melanogaster GN=PGRP-SC2 PE=2 SV=1	71.2	8e-74
TRINITY_DN17222_c0_g1	sp|Q9VN19|GET4_DROME	CG9853	Golgi to ER traffic protein 4 homolog OS=Drosophila melanogaster GN=CG9853 PE=2 SV=1	58.7	3.5e-100
TRINITY_DN17225_c0_g1	sp|Q9WYG0|Y325_THEMA	TM_0325	Uncharacterized oxidoreductase TM_0325 OS=Thermotoga maritima (strain ATCC 43589 / MSB8 / DSM 3109 / JCM 10099) GN=TM_0325 PE=3 SV=1	43.8	2.4e-17
TRINITY_DN17225_c0_g2	sp|Q9WYG0|Y325_THEMA	TM_0325	Uncharacterized oxidoreductase TM_0325 OS=Thermotoga maritima (strain ATCC 43589 / MSB8 / DSM 3109 / JCM 10099) GN=TM_0325 PE=3 SV=1	42.7	1.6e-16
TRINITY_DN17227_c2_g2	sp|P31396|HR3_DROME	Hr46	Probable nuclear hormone receptor HR3 OS=Drosophila melanogaster GN=Hr46 PE=2 SV=1	93	1.1e-13
TRINITY_DN17230_c0_g1	sp|Q9W0Y1|TINA1_DROME	Tina-1	Troponin C-akin-1 protein OS=Drosophila melanogaster GN=Tina-1 PE=2 SV=1	78.8	1.2e-76
TRINITY_DN17232_c0_g1	sp|Q80X66|BTBDA_MOUSE	Btbd10	BTB/POZ domain-containing protein 10 OS=Mus musculus GN=Btbd10 PE=1 SV=1	71.5	1.2e-117
TRINITY_DN17235_c0_g1	sp|O15442|MPPD1_HUMAN	MPPED1	Metallophosphoesterase domain-containing protein 1 OS=Homo sapiens GN=MPPED1 PE=2 SV=3	44.3	8.9e-68
TRINITY_DN17236_c0_g2	sp|Q3UHH1|ZSWM8_MOUSE	Zswim8	Zinc finger SWIM domain-containing protein 8 OS=Mus musculus GN=Zswim8 PE=1 SV=1	54.2	3.3e-15
TRINITY_DN17240_c0_g2	sp|P08645|RAS3_DROME	R	Ras-like protein 3 OS=Drosophila melanogaster GN=R PE=2 SV=2	98.4	1.3e-97
TRINITY_DN17241_c0_g1	sp|Q9D081|ALG14_MOUSE	Alg14	UDP-N-acetylglucosamine transferase subunit ALG14 homolog OS=Mus musculus GN=Alg14 PE=1 SV=1	45	8.5e-32
TRINITY_DN17242_c0_g1	sp|Q7KVQ0|GAR1_DROME	CG4038	Probable H/ACA ribonucleoprotein complex subunit 1 OS=Drosophila melanogaster GN=CG4038 PE=2 SV=1	78.6	2.3e-44
TRINITY_DN17243_c0_g1	sp|Q24276|CDC37_DROME	Cdc37	Hsp90 co-chaperone Cdc37 OS=Drosophila melanogaster GN=Cdc37 PE=1 SV=1	74.1	4.9e-140
TRINITY_DN17244_c0_g3	sp|P50245|SAHH2_DROME	Ahcy89E	Putative adenosylhomocysteinase 2 OS=Drosophila melanogaster GN=Ahcy89E PE=2 SV=2	75.8	2.1e-84
TRINITY_DN17247_c0_g1	sp|Q7JXV9|VPS25_DROME	Vps25	Vacuolar protein-sorting-associated protein 25 OS=Drosophila melanogaster GN=Vps25 PE=1 SV=1	67.8	4.9e-72
TRINITY_DN17249_c0_g1	sp|Q64337|SQSTM_MOUSE	Sqstm1	Sequestosome-1 OS=Mus musculus GN=Sqstm1 PE=1 SV=1	100	9.9e-220
TRINITY_DN17249_c0_g2	sp|Q99KX1|MLF2_MOUSE	Mlf2	Myeloid leukemia factor 2 OS=Mus musculus GN=Mlf2 PE=1 SV=1	100	7.7e-130
TRINITY_DN17249_c0_g4	sp|Q64337|SQSTM_MOUSE	Sqstm1	Sequestosome-1 OS=Mus musculus GN=Sqstm1 PE=1 SV=1	100	6.3e-20
TRINITY_DN17250_c0_g1	sp|Q9VXF1|PP2B3_DROME	CanA-14F	Serine/threonine-protein phosphatase 2B catalytic subunit 3 OS=Drosophila melanogaster GN=CanA-14F PE=1 SV=4	98.8	4e-39
TRINITY_DN17254_c0_g1	sp|Q6TEK5|VKORL_MOUSE	Vkorc1l1	Vitamin K epoxide reductase complex subunit 1-like protein 1 OS=Mus musculus GN=Vkorc1l1 PE=1 SV=1	44.3	4.4e-22
TRINITY_DN17256_c0_g1	sp|Q7K175|HENMT_DROME	Hen1	Small RNA 2'-O-methyltransferase OS=Drosophila melanogaster GN=Hen1 PE=1 SV=1	47.1	2.6e-86
TRINITY_DN17264_c0_g1	sp|Q9BSV6|SEN34_HUMAN	TSEN34	tRNA-splicing endonuclease subunit Sen34 OS=Homo sapiens GN=TSEN34 PE=1 SV=1	35.1	1.4e-08
TRINITY_DN17265_c0_g4	sp|Q96MW7|TIGD1_HUMAN	TIGD1	Tigger transposable element-derived protein 1 OS=Homo sapiens GN=TIGD1 PE=1 SV=1	36.8	5.1e-06
TRINITY_DN17269_c0_g1	sp|Q3SZ62|PGAM1_BOVIN	PGAM1	Phosphoglycerate mutase 1 OS=Bos taurus GN=PGAM1 PE=2 SV=3	64.5	1.8e-91
TRINITY_DN17272_c0_g1	sp|Q9D6S7|RRFM_MOUSE	Mrrf	Ribosome-recycling factor, mitochondrial OS=Mus musculus GN=Mrrf PE=1 SV=1	38.1	2.5e-23
TRINITY_DN17275_c0_g1	sp|P55035|PSMD4_DROME	Rpn10	26S proteasome non-ATPase regulatory subunit 4 OS=Drosophila melanogaster GN=Rpn10 PE=1 SV=2	83.9	3.1e-160
TRINITY_DN17277_c1_g1	sp|Q3MHQ0|USH1C_BOVIN	USH1C	Harmonin OS=Bos taurus GN=USH1C PE=2 SV=1	35.8	1e-34
TRINITY_DN17278_c0_g1	sp|Q70PU1|PGSC2_DROSI	PGRP-SC2	Peptidoglycan-recognition protein SC2 OS=Drosophila simulans GN=PGRP-SC2 PE=3 SV=1	70.9	2.2e-73
TRINITY_DN17279_c2_g1	sp|Q8MQI6|ELOF1_DROME	CG40228	Transcription elongation factor 1 homolog OS=Drosophila melanogaster GN=CG40228 PE=3 SV=1	96.2	1.2e-40
TRINITY_DN17279_c2_g2	sp|Q6GX83|GXLT1_RAT	Gxylt1	Glucoside xylosyltransferase 1 OS=Rattus norvegicus GN=Gxylt1 PE=2 SV=2	46.5	8.4e-19
TRINITY_DN17283_c0_g3	sp|O14775|GBB5_HUMAN	GNB5	Guanine nucleotide-binding protein subunit beta-5 OS=Homo sapiens GN=GNB5 PE=1 SV=2	55.7	2e-82
TRINITY_DN17284_c0_g1	sp|Q1JQD2|GRWD1_BOVIN	GRWD1	Glutamate-rich WD repeat-containing protein 1 OS=Bos taurus GN=GRWD1 PE=2 SV=1	54.9	3.9e-120
TRINITY_DN17285_c0_g2	sp|Q29FC9|OTU1_DROPS	GA18292	Ubiquitin thioesterase OTU1 OS=Drosophila pseudoobscura pseudoobscura GN=GA18292 PE=3 SV=1	72.3	3.7e-140
TRINITY_DN17285_c0_g3	sp|Q9VRJ8|ASTER_DROME	CG10674	Protein Asterix OS=Drosophila melanogaster GN=CG10674 PE=3 SV=1	88.8	4.1e-50
TRINITY_DN17286_c0_g1	sp|Q12767|TMM94_HUMAN	TMEM94	Transmembrane protein 94 OS=Homo sapiens GN=TMEM94 PE=1 SV=1	41	2.6e-14
TRINITY_DN17290_c0_g1	sp|P0CG85|UBI1P_NICSY	UBI11	Polyubiquitin OS=Nicotiana sylvestris GN=UBI11 PE=2 SV=1	100	6.8e-53
TRINITY_DN17290_c1_g1	sp|P15357|RS27A_DROME	RpS27A	Ubiquitin-40S ribosomal protein S27a OS=Drosophila melanogaster GN=RpS27A PE=1 SV=2	97.2	8.1e-51
TRINITY_DN17290_c1_g3	sp|P0CG53|UBB_BOVIN	UBB	Polyubiquitin-B OS=Bos taurus GN=UBB PE=1 SV=1	100	3.5e-132
TRINITY_DN17290_c1_g4	sp|Q9CR47|NSA2_MOUSE	Nsa2	Ribosome biogenesis protein NSA2 homolog OS=Mus musculus GN=Nsa2 PE=2 SV=1	69.2	1.8e-94
TRINITY_DN17290_c1_g5	sp|P62983|RS27A_MOUSE	Rps27a	Ubiquitin-40S ribosomal protein S27a OS=Mus musculus GN=Rps27a PE=1 SV=2	100	2.9e-71
TRINITY_DN17294_c0_g1	sp|Q9VXB0|NECAP_DROME	CG9132	NECAP-like protein CG9132 OS=Drosophila melanogaster GN=CG9132 PE=2 SV=1	82.8	2.5e-100
TRINITY_DN17296_c0_g1	sp|Q9VVH3|MIC13_DROME	QIL1	MICOS complex subunit MIC13 homolog QIL1 OS=Drosophila melanogaster GN=QIL1 PE=2 SV=1	59.6	1.8e-35
TRINITY_DN17297_c0_g2	sp|P62877|RBX1_HUMAN	RBX1	E3 ubiquitin-protein ligase RBX1 OS=Homo sapiens GN=RBX1 PE=1 SV=1	98.9	7.1e-51
TRINITY_DN17298_c0_g1	sp|P51588|TRYP_NEOBL	-	Trypsin OS=Neobellieria bullata PE=1 SV=1	67.8	1.7e-95
TRINITY_DN17300_c0_g1	sp|Q99JW2|ACY1_MOUSE	Acy1	Aminoacylase-1 OS=Mus musculus GN=Acy1 PE=1 SV=1	46.9	8.4e-38
TRINITY_DN17301_c0_g4	sp|B5DE69|CHD8_XENTR	chd8	Chromodomain-helicase-DNA-binding protein 8 OS=Xenopus tropicalis GN=chd8 PE=2 SV=2	67.9	8.1e-27
TRINITY_DN17301_c0_g5	sp|Q3L8U1|CHD9_HUMAN	CHD9	Chromodomain-helicase-DNA-binding protein 9 OS=Homo sapiens GN=CHD9 PE=1 SV=2	54.2	1e-12
TRINITY_DN17303_c0_g3	sp|P35072|TCB1_CAEBR	-	Transposable element Tcb1 transposase OS=Caenorhabditis briggsae PE=3 SV=1	43.2	2.9e-55
TRINITY_DN17303_c0_g4	sp|P35072|TCB1_CAEBR	-	Transposable element Tcb1 transposase OS=Caenorhabditis briggsae PE=3 SV=1	38.7	1.3e-13
TRINITY_DN17305_c1_g1	sp|P36975|SNP25_DROME	Snap25	Synaptosomal-associated protein 25 OS=Drosophila melanogaster GN=Snap25 PE=2 SV=1	73.3	7.9e-79
TRINITY_DN17306_c0_g1	sp|Q9VLN1|WDR82_DROME	Wdr82	WD repeat-containing protein 82 OS=Drosophila melanogaster GN=Wdr82 PE=1 SV=1	94.6	1.1e-179
TRINITY_DN17306_c0_g2	sp|Q5RDW1|MTG2_PONAB	MTG2	Mitochondrial ribosome-associated GTPase 2 OS=Pongo abelii GN=MTG2 PE=2 SV=1	46.3	1e-77
TRINITY_DN17307_c0_g1	sp|Q24535|SRF_DROME	bs	Serum response factor homolog OS=Drosophila melanogaster GN=bs PE=1 SV=2	48.3	9e-18
TRINITY_DN17308_c1_g1	sp|Q9V422|RYK2_DROME	dnt	Tyrosine-protein kinase Dnt OS=Drosophila melanogaster GN=dnt PE=2 SV=2	78.8	3.2e-243
TRINITY_DN17309_c2_g2	sp|Q148G4|TATD1_BOVIN	TATDN1	Putative deoxyribonuclease TATDN1 OS=Bos taurus GN=TATDN1 PE=2 SV=1	71.4	3.5e-08
TRINITY_DN17310_c0_g1	sp|Q9VWY6|TAF8_DROME	Taf8	Transcription initiation factor TFIID subunit 8 OS=Drosophila melanogaster GN=Taf8 PE=1 SV=1	62.3	3.3e-96
TRINITY_DN17311_c0_g4	sp|P21328|RTJK_DROME	pol	RNA-directed DNA polymerase from mobile element jockey OS=Drosophila melanogaster GN=pol PE=1 SV=1	44.2	2.1e-15
TRINITY_DN17312_c0_g1	sp|Q9VHS2|COX7A_DROME	COX7A	Cytochrome c oxidase subunit 7A, mitochondrial OS=Drosophila melanogaster GN=COX7A PE=3 SV=1	71.9	1.7e-28
TRINITY_DN17318_c0_g1	sp|B4QHS6|AKTP1_DROSI	cbx	Protein crossbronx OS=Drosophila simulans GN=cbx PE=3 SV=1	63.8	2.7e-88
TRINITY_DN17319_c0_g1	sp|P10891|DEFI_PROTE	-	Phormicin OS=Protophormia terraenovae PE=1 SV=2	88.6	2.9e-17
TRINITY_DN17320_c0_g1	sp|P07190|MAL1_DROME	Mal-A1	Maltase A1 OS=Drosophila melanogaster GN=Mal-A1 PE=2 SV=2	64.8	1.5e-43
TRINITY_DN17320_c0_g2	sp|P07190|MAL1_DROME	Mal-A1	Maltase A1 OS=Drosophila melanogaster GN=Mal-A1 PE=2 SV=2	47	1.4e-12
TRINITY_DN17322_c1_g1	sp|Q7Z6G8|ANS1B_HUMAN	ANKS1B	Ankyrin repeat and sterile alpha motif domain-containing protein 1B OS=Homo sapiens GN=ANKS1B PE=1 SV=2	51.8	2.1e-11
TRINITY_DN17325_c0_g1	sp|Q293Q2|SQZ_DROPS	sqz	Zinc finger protein squeeze OS=Drosophila pseudoobscura pseudoobscura GN=sqz PE=3 SV=2	83	7.9e-33
TRINITY_DN17326_c1_g1	sp|P48461|PP11_DROME	Pp1alpha-96A	Serine/threonine-protein phosphatase alpha-1 isoform OS=Drosophila melanogaster GN=Pp1alpha-96A PE=1 SV=1	97.7	4.9e-178
TRINITY_DN17328_c1_g2	sp|Q8MSX1|ENC_DROME	enc	Protein encore OS=Drosophila melanogaster GN=enc PE=1 SV=2	80.6	5.8e-37
TRINITY_DN17331_c0_g1	sp|P08121|CO3A1_MOUSE	Col3a1	Collagen alpha-1(III) chain OS=Mus musculus GN=Col3a1 PE=1 SV=4	100	2.5e-162
TRINITY_DN17337_c0_g1	sp|P40909|RL40_CRYNJ	UBI1	Ubiquitin-60S ribosomal protein L40 OS=Cryptococcus neoformans var. neoformans serotype D (strain JEC21 / ATCC MYA-565) GN=UBI1 PE=1 SV=2	77.3	2.4e-12
TRINITY_DN17337_c0_g2	sp|P40909|RL40_CRYNJ	UBI1	Ubiquitin-60S ribosomal protein L40 OS=Cryptococcus neoformans var. neoformans serotype D (strain JEC21 / ATCC MYA-565) GN=UBI1 PE=1 SV=2	78	9.2e-12
TRINITY_DN17338_c0_g1	sp|Q5XIC0|ECI2_RAT	Eci2	Enoyl-CoA delta isomerase 2, mitochondrial OS=Rattus norvegicus GN=Eci2 PE=1 SV=1	42.3	1.5e-51
TRINITY_DN17338_c0_g2	sp|P23572|CDK1_DROME	Cdk1	Cyclin-dependent kinase 1 OS=Drosophila melanogaster GN=Cdk1 PE=1 SV=1	90.9	7.2e-160
TRINITY_DN17340_c3_g2	sp|Q26365|ADT_DROME	sesB	ADP,ATP carrier protein OS=Drosophila melanogaster GN=sesB PE=2 SV=4	94.3	3.5e-164
TRINITY_DN17342_c0_g1	sp|Q99747|SNAG_HUMAN	NAPG	Gamma-soluble NSF attachment protein OS=Homo sapiens GN=NAPG PE=1 SV=1	30.2	1.8e-34
TRINITY_DN17345_c0_g1	sp|Q921I2|KLDC4_MOUSE	Klhdc4	Kelch domain-containing protein 4 OS=Mus musculus GN=Klhdc4 PE=2 SV=2	43.9	7.6e-111
TRINITY_DN17348_c0_g1	sp|Q9CR68|UCRI_MOUSE	Uqcrfs1	Cytochrome b-c1 complex subunit Rieske, mitochondrial OS=Mus musculus GN=Uqcrfs1 PE=1 SV=1	70.7	3.1e-77
TRINITY_DN17349_c0_g1	sp|Q8TEJ3|SH3R3_HUMAN	SH3RF3	SH3 domain-containing RING finger protein 3 OS=Homo sapiens GN=SH3RF3 PE=1 SV=2	67.3	9e-17
TRINITY_DN17351_c0_g1	sp|P48728|GCST_HUMAN	AMT	Aminomethyltransferase, mitochondrial OS=Homo sapiens GN=AMT PE=1 SV=1	44.7	5.9e-86
TRINITY_DN17352_c1_g1	sp|Q8C6G1|CU002_MOUSE	-	Protein C21orf2 homolog OS=Mus musculus PE=1 SV=1	54.5	1.2e-37
TRINITY_DN17354_c0_g2	sp|Q91XU7|CDHR1_RAT	Cdhr1	Cadherin-related family member 1 OS=Rattus norvegicus GN=Cdhr1 PE=2 SV=1	35.9	1.6e-12
TRINITY_DN17359_c0_g1	sp|Q0WKV8|ULP2A_ARATH	ULP2A	Probable ubiquitin-like-specific protease 2A OS=Arabidopsis thaliana GN=ULP2A PE=2 SV=2	25.9	1.6e-12
TRINITY_DN17359_c0_g2	sp|Q9UR07|TF211_SCHPO	Tf2-11	Transposon Tf2-11 polyprotein OS=Schizosaccharomyces pombe (strain 972 / ATCC 24843) GN=Tf2-11 PE=3 SV=1	27.3	5.5e-47
TRINITY_DN17371_c0_g1	sp|Q9VVI3|NEDD4_DROME	Nedd4	E3 ubiquitin-protein ligase Nedd-4 OS=Drosophila melanogaster GN=Nedd4 PE=1 SV=2	69.6	0
TRINITY_DN17372_c0_g1	sp|O77277|TORS_DROME	Torsin	Torsin-like protein OS=Drosophila melanogaster GN=Torsin PE=2 SV=2	53.2	2.1e-96
TRINITY_DN17372_c0_g2	sp|Q58DV5|RM30_BOVIN	MRPL30	39S ribosomal protein L30, mitochondrial OS=Bos taurus GN=MRPL30 PE=1 SV=1	41.8	1.7e-15
TRINITY_DN17373_c0_g2	sp|P13639|EF2_HUMAN	EEF2	Elongation factor 2 OS=Homo sapiens GN=EEF2 PE=1 SV=4	100	2.1e-43
TRINITY_DN17383_c0_g1	sp|P17917|PCNA_DROME	PCNA	Proliferating cell nuclear antigen OS=Drosophila melanogaster GN=PCNA PE=1 SV=2	89.6	2.9e-130
TRINITY_DN17387_c0_g1	sp|Q9V9Z1|RM32_DROME	mRpL32	39S ribosomal protein L32, mitochondrial OS=Drosophila melanogaster GN=mRpL32 PE=2 SV=1	59	6.9e-64
TRINITY_DN17391_c0_g1	sp|Q4R599|TSNAX_MACFA	TSNAX	Translin-associated protein X OS=Macaca fascicularis GN=TSNAX PE=2 SV=1	38.9	1e-41
TRINITY_DN17392_c0_g1	sp|Q9Z0P7|SUFU_MOUSE	Sufu	Suppressor of fused homolog OS=Mus musculus GN=Sufu PE=1 SV=1	40.1	8.4e-86
TRINITY_DN17395_c2_g1	sp|Q9V4L4|KBRAS_DROME	kappaB-Ras	NF-kappa-B inhibitor-interacting Ras-like protein OS=Drosophila melanogaster GN=kappaB-Ras PE=1 SV=1	70.7	6.5e-83
TRINITY_DN17395_c3_g2	sp|P10403|ENV1_DROME	env	Retrovirus-related Env polyprotein from transposon gypsy OS=Drosophila melanogaster GN=env PE=4 SV=1	39.3	4.7e-15
TRINITY_DN173_c0_g1	sp|Q6P8J7|KCRS_MOUSE	Ckmt2	Creatine kinase S-type, mitochondrial OS=Mus musculus GN=Ckmt2 PE=1 SV=1	100	9.8e-65
TRINITY_DN17401_c0_g1	sp|O70338|RNH1_MOUSE	Rnaseh1	Ribonuclease H1 OS=Mus musculus GN=Rnaseh1 PE=2 SV=1	37.5	6.5e-42
TRINITY_DN17402_c0_g1	sp|Q8NFM4|ADCY4_HUMAN	ADCY4	Adenylate cyclase type 4 OS=Homo sapiens GN=ADCY4 PE=1 SV=1	55.8	4.2e-18
TRINITY_DN17402_c0_g2	sp|Q08462|ADCY2_HUMAN	ADCY2	Adenylate cyclase type 2 OS=Homo sapiens GN=ADCY2 PE=1 SV=5	61.2	6.1e-23
TRINITY_DN17406_c0_g1	sp|Q7ZUH1|CN166_DANRE	zgc:56576	UPF0568 protein C14orf166 homolog OS=Danio rerio GN=zgc:56576 PE=2 SV=1	44.8	4.7e-46
TRINITY_DN17406_c1_g1	sp|Q8BHT7|RGP1_MOUSE	Rgp1	RAB6A-GEF complex partner protein 2 OS=Mus musculus GN=Rgp1 PE=2 SV=1	32.8	1e-52
TRINITY_DN17407_c0_g1	sp|Q5F362|CC50A_CHICK	TMEM30A	Cell cycle control protein 50A OS=Gallus gallus GN=TMEM30A PE=2 SV=1	55.7	1.9e-97
TRINITY_DN17409_c0_g1	sp|Q6DEI8|MIA40_DANRE	chchd4	Mitochondrial intermembrane space import and assembly protein 40 OS=Danio rerio GN=chchd4 PE=2 SV=1	57	9.8e-35
TRINITY_DN17410_c0_g2	sp|P18053|PSA4_DROME	Prosalpha3	Proteasome subunit alpha type-4 OS=Drosophila melanogaster GN=Prosalpha3 PE=1 SV=2	62.3	9.6e-83
TRINITY_DN17415_c0_g1	sp|Q5ZMP6|AP2M1_CHICK	AP2M1	AP-2 complex subunit mu OS=Gallus gallus GN=AP2M1 PE=2 SV=1	86.7	3.4e-222
TRINITY_DN17416_c1_g1	sp|P05933|CALM_SCHPO	cam1	Calmodulin OS=Schizosaccharomyces pombe (strain 972 / ATCC 24843) GN=cam1 PE=1 SV=1	41.6	1.4e-07
TRINITY_DN17417_c0_g1	sp|P80455|RS12_DROME	RpS12	40S ribosomal protein S12 OS=Drosophila melanogaster GN=RpS12 PE=1 SV=2	91	2.5e-65
TRINITY_DN17420_c2_g1	sp|Q8MKL1|U598_DROME	CG30010	UPF0598 protein CG30010 OS=Drosophila melanogaster GN=CG30010 PE=2 SV=1	67.1	1.5e-61
TRINITY_DN17422_c0_g3	sp|Q9VYN8|TENA_DROME	Ten-a	Teneurin-a OS=Drosophila melanogaster GN=Ten-a PE=1 SV=2	71.2	3.1e-26
TRINITY_DN17428_c0_g1	sp|Q9U5W9|TAF10_DROME	Taf10	Transcription initiation factor TFIID subunit 10 OS=Drosophila melanogaster GN=Taf10 PE=1 SV=2	73.9	4.2e-42
TRINITY_DN17430_c0_g1	sp|A1ZBT5|MED8_DROME	MED8	Mediator of RNA polymerase II transcription subunit 8 OS=Drosophila melanogaster GN=MED8 PE=2 SV=1	72.5	7.4e-97
TRINITY_DN17431_c0_g1	sp|Q9VEA5|RPB4_DROME	Rpb4	DNA-directed RNA polymerase II 16 kDa polypeptide OS=Drosophila melanogaster GN=Rpb4 PE=2 SV=5	96.4	4.7e-39
TRINITY_DN17431_c0_g2	sp|Q7KSD8|TAD2A_DROME	Rpb4	Transcriptional adapter 2A OS=Drosophila melanogaster GN=Rpb4 PE=1 SV=1	53.3	2.4e-65
TRINITY_DN17433_c0_g1	sp|O76464|NFT1_DROME	NitFhit	Nitrilase and fragile histidine triad fusion protein NitFhit OS=Drosophila melanogaster GN=NitFhit PE=1 SV=1	63	4.2e-161
TRINITY_DN17434_c0_g1	sp|O76511|TYSY_DROME	Ts	Thymidylate synthase OS=Drosophila melanogaster GN=Ts PE=1 SV=2	73.8	4e-133
TRINITY_DN17435_c0_g1	sp|Q9VU70|TTC36_DROME	CG14105	Tetratricopeptide repeat protein 36 homolog OS=Drosophila melanogaster GN=CG14105 PE=2 SV=1	62.4	4.2e-52
TRINITY_DN17443_c0_g1	sp|Q9VL78|FKB59_DROME	FKBP59	FK506-binding protein 59 OS=Drosophila melanogaster GN=FKBP59 PE=1 SV=1	69.3	7.4e-181
TRINITY_DN17444_c0_g1	sp|Q8IZD4|DCP1B_HUMAN	DCP1B	mRNA-decapping enzyme 1B OS=Homo sapiens GN=DCP1B PE=1 SV=2	45.2	9.6e-31
TRINITY_DN17447_c0_g3	sp|Q9VT57|CDK8_DROME	Cdk8	Cyclin-dependent kinase 8 OS=Drosophila melanogaster GN=Cdk8 PE=1 SV=2	97.2	2.8e-210
TRINITY_DN17453_c0_g1	sp|Q6P8U6|LIPP_MOUSE	Pnlip	Pancreatic triacylglycerol lipase OS=Mus musculus GN=Pnlip PE=1 SV=1	39.8	1.6e-24
TRINITY_DN17455_c0_g1	sp|Q12972|PP1R8_HUMAN	PPP1R8	Nuclear inhibitor of protein phosphatase 1 OS=Homo sapiens GN=PPP1R8 PE=1 SV=2	46.7	2.2e-81
TRINITY_DN17460_c0_g1	sp|P82916|RT17_BOVIN	MRPS17	28S ribosomal protein S17, mitochondrial OS=Bos taurus GN=MRPS17 PE=1 SV=3	35.6	7.7e-12
TRINITY_DN17461_c0_g1	sp|Q9NRN9|METL5_HUMAN	METTL5	Methyltransferase-like protein 5 OS=Homo sapiens GN=METTL5 PE=1 SV=1	55.5	5.5e-63
TRINITY_DN17462_c1_g2	sp|Q9VTY4|KXDL1_DROME	CG10681	KxDL motif-containing protein CG10681 OS=Drosophila melanogaster GN=CG10681 PE=2 SV=1	68.2	3e-65
TRINITY_DN17464_c0_g1	sp|Q93104|ERH_AEDAE	-	Enhancer of rudimentary homolog OS=Aedes aegypti PE=3 SV=1	92.2	5.6e-52
TRINITY_DN17467_c2_g1	sp|Q5QMG3|NFYB2_ORYSJ	NFYB2	Nuclear transcription factor Y subunit B-2 OS=Oryza sativa subsp. japonica GN=NFYB2 PE=1 SV=1	62	1.1e-30
TRINITY_DN17468_c2_g1	sp|P63089|PTN_MOUSE	Ptn	Pleiotrophin OS=Mus musculus GN=Ptn PE=1 SV=1	99.3	2.7e-70
TRINITY_DN17473_c0_g1	sp|Q9V4Q8|RU2A_DROME	U2A	Probable U2 small nuclear ribonucleoprotein A' OS=Drosophila melanogaster GN=U2A PE=1 SV=1	84.6	1.5e-84
TRINITY_DN17475_c0_g1	sp|Q69ZQ1|K1161_MOUSE	Kiaa1161	Uncharacterized family 31 glucosidase KIAA1161 OS=Mus musculus GN=Kiaa1161 PE=1 SV=2	35.9	9.2e-101
TRINITY_DN17476_c0_g1	sp|Q26416|CUA1_DROME	Acp1	Adult cuticle protein 1 OS=Drosophila melanogaster GN=Acp1 PE=2 SV=1	52.9	4.9e-07
TRINITY_DN17478_c0_g1	sp|P11146|HSP7B_DROME	Hsc70-2	Heat shock 70 kDa protein cognate 2 OS=Drosophila melanogaster GN=Hsc70-2 PE=1 SV=2	91.2	1.5e-90
TRINITY_DN17479_c0_g1	sp|Q32KV0|PGAM2_BOVIN	PGAM2	Phosphoglycerate mutase 2 OS=Bos taurus GN=PGAM2 PE=2 SV=1	68.9	4.9e-97
TRINITY_DN17479_c0_g2	sp|Q7T312|CCD25_DANRE	ccdc25	Coiled-coil domain-containing protein 25 OS=Danio rerio GN=ccdc25 PE=1 SV=1	71.2	7.2e-57
TRINITY_DN17485_c0_g1	sp|P80317|TCPZ_MOUSE	Cct6a	T-complex protein 1 subunit zeta OS=Mus musculus GN=Cct6a PE=1 SV=3	71.2	1.4e-221
TRINITY_DN17486_c0_g1	sp|Q4KM92|TRUA_RAT	Pus1	tRNA pseudouridine synthase A, mitochondrial OS=Rattus norvegicus GN=Pus1 PE=1 SV=2	50.3	6.2e-88
TRINITY_DN17487_c0_g2	sp|P98081|DAB_DROME	Dab	Protein disabled OS=Drosophila melanogaster GN=Dab PE=1 SV=2	58.5	3.3e-06
TRINITY_DN17489_c0_g2	sp|P30566|PUR8_HUMAN	ADSL	Adenylosuccinate lyase OS=Homo sapiens GN=ADSL PE=1 SV=2	66.6	4.9e-183
TRINITY_DN17492_c0_g1	sp|Q9UN86|G3BP2_HUMAN	G3BP2	Ras GTPase-activating protein-binding protein 2 OS=Homo sapiens GN=G3BP2 PE=1 SV=2	59	2.1e-38
TRINITY_DN17495_c3_g1	sp|Q921Y2|IMP3_MOUSE	Imp3	U3 small nucleolar ribonucleoprotein protein IMP3 OS=Mus musculus GN=Imp3 PE=2 SV=1	58.2	1.5e-57
TRINITY_DN17495_c3_g2	sp|Q921Y2|IMP3_MOUSE	Imp3	U3 small nucleolar ribonucleoprotein protein IMP3 OS=Mus musculus GN=Imp3 PE=2 SV=1	64	1.6e-24
TRINITY_DN17497_c0_g1	sp|Q09024|IMPL2_DROME	ImpL2	Neural/ectodermal development factor IMP-L2 OS=Drosophila melanogaster GN=ImpL2 PE=1 SV=4	58.6	7.1e-87
TRINITY_DN17499_c0_g1	sp|Q9NX36|DJC28_HUMAN	DNAJC28	DnaJ homolog subfamily C member 28 OS=Homo sapiens GN=DNAJC28 PE=1 SV=2	37.2	4.5e-48
TRINITY_DN17501_c0_g1	sp|Q8VEG4|EXD2_MOUSE	Exd2	Exonuclease 3'-5' domain-containing protein 2 OS=Mus musculus GN=Exd2 PE=1 SV=2	34.4	7e-19
TRINITY_DN17507_c0_g1	sp|A5D6U8|ACP7_DANRE	acp7	Acid phosphatase type 7 OS=Danio rerio GN=acp7 PE=2 SV=1	57.7	1.7e-140
TRINITY_DN17513_c0_g1	sp|P03889|NU1M_RAT	Mtnd1	NADH-ubiquinone oxidoreductase chain 1 OS=Rattus norvegicus GN=Mtnd1 PE=1 SV=3	92.1	4.5e-127
TRINITY_DN17513_c0_g4	sp|P03888|NU1M_MOUSE	Mtnd1	NADH-ubiquinone oxidoreductase chain 1 OS=Mus musculus GN=Mtnd1 PE=1 SV=3	91.3	4.2e-125
TRINITY_DN17515_c0_g1	sp|P23647|FUSED_DROME	fu	Serine/threonine-protein kinase fused OS=Drosophila melanogaster GN=fu PE=1 SV=2	47.7	4.5e-16
TRINITY_DN17524_c0_g1	sp|Q7T0U6|SCM1B_XENLA	slc25a24-b	Calcium-binding mitochondrial carrier protein SCaMC-1-B OS=Xenopus laevis GN=slc25a24-b PE=2 SV=1	52.1	1.7e-136
TRINITY_DN17524_c0_g5	sp|P36951|HYI_DROME	Gip	Putative hydroxypyruvate isomerase OS=Drosophila melanogaster GN=Gip PE=2 SV=1	50.4	3.9e-78
TRINITY_DN17530_c0_g1	sp|Q32LQ0|AMPE_BOVIN	ENPEP	Glutamyl aminopeptidase OS=Bos taurus GN=ENPEP PE=2 SV=1	31.4	6e-10
TRINITY_DN17533_c0_g1	sp|Q99NH2|PARD3_MOUSE	Pard3	Partitioning defective 3 homolog OS=Mus musculus GN=Pard3 PE=1 SV=2	42.5	2.6e-42
TRINITY_DN17534_c0_g1	sp|O01666|ATPG_DROME	ATPsyngamma	ATP synthase subunit gamma, mitochondrial OS=Drosophila melanogaster GN=ATPsyngamma PE=2 SV=2	85.1	1.3e-137
TRINITY_DN17536_c0_g1	sp|Q29NV5|RM10_DROPS	mRpL10	39S ribosomal protein L10, mitochondrial OS=Drosophila pseudoobscura pseudoobscura GN=mRpL10 PE=3 SV=1	59.9	4.2e-63
TRINITY_DN17540_c0_g3	sp|Q8VHR5|P66B_MOUSE	Gatad2b	Transcriptional repressor p66-beta OS=Mus musculus GN=Gatad2b PE=1 SV=1	34.2	1.8e-35
TRINITY_DN17540_c0_g4	sp|Q7YZH1|RNO_DROME	rno	PHD finger protein rhinoceros OS=Drosophila melanogaster GN=rno PE=1 SV=1	56.2	1.1e-16
TRINITY_DN17544_c0_g1	sp|P80682|CUA2B_TENMO	-	Larval cuticle protein A2B OS=Tenebrio molitor PE=1 SV=1	60.7	6.7e-10
TRINITY_DN17546_c0_g1	sp|Q9XYP8|GCP3_DROME	l(1)dd4	Gamma-tubulin complex component 3 homolog OS=Drosophila melanogaster GN=l(1)dd4 PE=1 SV=2	71.9	1.2e-06
TRINITY_DN17546_c1_g3	sp|Q9XYP8|GCP3_DROME	l(1)dd4	Gamma-tubulin complex component 3 homolog OS=Drosophila melanogaster GN=l(1)dd4 PE=1 SV=2	42	1.5e-10
TRINITY_DN17550_c0_g2	sp|Q9CX48|ZCH10_MOUSE	Zcchc10	Zinc finger CCHC domain-containing protein 10 OS=Mus musculus GN=Zcchc10 PE=2 SV=1	67.4	8.3e-10
TRINITY_DN17553_c0_g1	sp|P22465|ANX10_DROME	AnxB10	Annexin B10 OS=Drosophila melanogaster GN=AnxB10 PE=2 SV=3	73	1.5e-39
TRINITY_DN17554_c0_g1	sp|Q8MR62|VIAF1_DROME	viaf	Viral IAP-associated factor homolog OS=Drosophila melanogaster GN=viaf PE=1 SV=1	77.1	2.9e-97
TRINITY_DN17557_c0_g1	sp|Q5NCR9|NSRP1_MOUSE	Nsrp1	Nuclear speckle splicing regulatory protein 1 OS=Mus musculus GN=Nsrp1 PE=1 SV=1	32.6	2.9e-11
TRINITY_DN17558_c2_g3	sp|Q6AZB8|HARB1_DANRE	harbi1	Putative nuclease HARBI1 OS=Danio rerio GN=harbi1 PE=2 SV=1	35.3	6e-06
TRINITY_DN17564_c2_g3	sp|P84080|ARF1_BOVIN	ARF1	ADP-ribosylation factor 1 OS=Bos taurus GN=ARF1 PE=1 SV=2	100	4.1e-101
TRINITY_DN17565_c0_g1	sp|P21914|SDHB_DROME	SdhB	Succinate dehydrogenase [ubiquinone] iron-sulfur subunit, mitochondrial OS=Drosophila melanogaster GN=SdhB PE=2 SV=2	84.5	5.4e-150
TRINITY_DN17566_c0_g1	sp|Q6P0I8|EXOS6_DANRE	exosc6	Exosome complex component MTR3 OS=Danio rerio GN=exosc6 PE=2 SV=2	28.6	1.6e-20
TRINITY_DN17566_c0_g2	sp|Q5ZJ85|PRPF3_CHICK	PRPF3	U4/U6 small nuclear ribonucleoprotein Prp3 OS=Gallus gallus GN=PRPF3 PE=2 SV=1	44.1	1.8e-120
TRINITY_DN17570_c0_g1	sp|Q2TBV5|TF2H2_BOVIN	GTF2H2	General transcription factor IIH subunit 2 OS=Bos taurus GN=GTF2H2 PE=2 SV=1	54.1	1.1e-117
TRINITY_DN17574_c0_g1	sp|Q24439|ATPO_DROME	ATPsynO	ATP synthase subunit O, mitochondrial OS=Drosophila melanogaster GN=ATPsynO PE=2 SV=2	80.9	3.6e-84
TRINITY_DN17574_c0_g3	sp|Q08B22|ALG11_XENLA	alg11	GDP-Man:Man(3)GlcNAc(2)-PP-Dol alpha-1,2-mannosyltransferase OS=Xenopus laevis GN=alg11 PE=2 SV=2	50.4	1.4e-130
TRINITY_DN17577_c0_g2	sp|Q5ZKX1|CHM1B_CHICK	CHMP1B	Charged multivesicular body protein 1b OS=Gallus gallus GN=CHMP1B PE=2 SV=1	66.9	4e-32
TRINITY_DN17578_c0_g1	sp|P92204|NELFE_DROME	Nelf-E	Negative elongation factor E OS=Drosophila melanogaster GN=Nelf-E PE=1 SV=1	85.4	1.5e-121
TRINITY_DN17579_c0_g1	sp|Q5E9B8|RPB7_BOVIN	POLR2G	DNA-directed RNA polymerase II subunit RPB7 OS=Bos taurus GN=POLR2G PE=1 SV=1	75.5	1e-37
TRINITY_DN17579_c0_g2	sp|Q5E9B8|RPB7_BOVIN	POLR2G	DNA-directed RNA polymerase II subunit RPB7 OS=Bos taurus GN=POLR2G PE=1 SV=1	90.4	2.2e-33
TRINITY_DN17582_c0_g1	sp|Q9BZE1|RM37_HUMAN	MRPL37	39S ribosomal protein L37, mitochondrial OS=Homo sapiens GN=MRPL37 PE=1 SV=2	36.7	2.2e-07
TRINITY_DN17583_c0_g1	sp|P05064|ALDOA_MOUSE	Aldoa	Fructose-bisphosphate aldolase A OS=Mus musculus GN=Aldoa PE=1 SV=2	100	2.4e-211
TRINITY_DN17583_c0_g3	sp|P05063|ALDOC_MOUSE	Aldoc	Fructose-bisphosphate aldolase C OS=Mus musculus GN=Aldoc PE=1 SV=4	100	7.7e-44
TRINITY_DN17583_c0_g4	sp|P09117|ALDOC_RAT	Aldoc	Fructose-bisphosphate aldolase C OS=Rattus norvegicus GN=Aldoc PE=1 SV=3	100	3.9e-53
TRINITY_DN17583_c0_g5	sp|P04075|ALDOA_HUMAN	ALDOA	Fructose-bisphosphate aldolase A OS=Homo sapiens GN=ALDOA PE=1 SV=2	100	2e-41
TRINITY_DN17588_c1_g2	sp|P21328|RTJK_DROME	pol	RNA-directed DNA polymerase from mobile element jockey OS=Drosophila melanogaster GN=pol PE=1 SV=1	25	7.5e-37
TRINITY_DN1758_c0_g1	sp|P22270|OAR_DROME	Oct-TyrR	Tyramine/octopamine receptor OS=Drosophila melanogaster GN=Oct-TyrR PE=2 SV=2	46.1	1.2e-06
TRINITY_DN17590_c0_g1	sp|P42003|MAD_DROME	Mad	Protein mothers against dpp OS=Drosophila melanogaster GN=Mad PE=1 SV=1	90.8	1.3e-227
TRINITY_DN17592_c0_g1	sp|Q9VQP9|OSTC_DROME	CG9662	Putative oligosaccharyltransferase complex subunit CG9662 OS=Drosophila melanogaster GN=CG9662 PE=2 SV=3	88.7	1.2e-70
TRINITY_DN17592_c0_g2	sp|Q17QE5|CIB1_BOVIN	CIB1	Calcium and integrin-binding protein 1 OS=Bos taurus GN=CIB1 PE=2 SV=1	46.1	4.6e-41
TRINITY_DN17597_c0_g4	sp|Q2KIK2|MP17L_BOVIN	MPV17L	Mpv17-like protein OS=Bos taurus GN=MPV17L PE=2 SV=1	27.7	2.1e-12
TRINITY_DN17598_c0_g1	sp|P58249|PHS_DROVI	Pcd	Pterin-4-alpha-carbinolamine dehydratase OS=Drosophila virilis GN=Pcd PE=3 SV=1	80.8	4.8e-41
TRINITY_DN17599_c2_g3	sp|P21519|MAM_DROME	mam	Neurogenic protein mastermind OS=Drosophila melanogaster GN=mam PE=2 SV=2	67.1	5e-23
TRINITY_DN17599_c2_g5	sp|P21519|MAM_DROME	mam	Neurogenic protein mastermind OS=Drosophila melanogaster GN=mam PE=2 SV=2	53.9	1e-14
TRINITY_DN17603_c0_g1	sp|Q8GAV9|CPNA_COMS9	cpnA	Cyclopentanol dehydrogenase OS=Comamonas sp. (strain NCIMB 9872) GN=cpnA PE=1 SV=1	40.4	2.9e-10
TRINITY_DN17604_c1_g1	sp|Q92945|FUBP2_HUMAN	KHSRP	Far upstream element-binding protein 2 OS=Homo sapiens GN=KHSRP PE=1 SV=4	38.2	1.4e-59
TRINITY_DN17606_c0_g1	sp|Q9ER00|STX12_MOUSE	Stx12	Syntaxin-12 OS=Mus musculus GN=Stx12 PE=1 SV=1	29	9e-06
TRINITY_DN17611_c0_g1	sp|B5DF89|CUL3_RAT	Cul3	Cullin-3 OS=Rattus norvegicus GN=Cul3 PE=1 SV=2	70.5	1.7e-306
TRINITY_DN17612_c1_g1	sp|P56559|ARL4C_HUMAN	ARL4C	ADP-ribosylation factor-like protein 4C OS=Homo sapiens GN=ARL4C PE=1 SV=1	65.7	2.4e-50
TRINITY_DN17614_c0_g1	sp|P48375|FKB12_DROME	FK506-bp2	12 kDa FK506-binding protein OS=Drosophila melanogaster GN=FK506-bp2 PE=3 SV=2	91.7	7e-55
TRINITY_DN17616_c1_g2	sp|Q9VFE6|RRP15_DROME	CG3817	RRP15-like protein OS=Drosophila melanogaster GN=CG3817 PE=1 SV=1	53.7	5.5e-48
TRINITY_DN17617_c0_g1	sp|Q9VIT2|PMVK_DROME	CG10268	Probable phosphomevalonate kinase OS=Drosophila melanogaster GN=CG10268 PE=2 SV=1	59.5	3.5e-53
TRINITY_DN17618_c0_g1	sp|P08182|CSK2B_DROME	CkIIbeta	Casein kinase II subunit beta OS=Drosophila melanogaster GN=CkIIbeta PE=2 SV=2	91.7	4.2e-123
TRINITY_DN17618_c0_g4	sp|P08182|CSK2B_DROME	CkIIbeta	Casein kinase II subunit beta OS=Drosophila melanogaster GN=CkIIbeta PE=2 SV=2	100	3.1e-09
TRINITY_DN17622_c0_g1	sp|Q66L33|MK16A_XENLA	mak16-a	Protein MAK16 homolog A OS=Xenopus laevis GN=mak16-a PE=2 SV=1	69.1	1e-72
TRINITY_DN17624_c0_g1	sp|Q62384|ZPR1_MOUSE	Zpr1	Zinc finger protein ZPR1 OS=Mus musculus GN=Zpr1 PE=1 SV=1	47.2	1.2e-118
TRINITY_DN17632_c1_g7	sp|P56175|RCL1_DROME	Rtc1	Probable RNA 3'-terminal phosphate cyclase-like protein OS=Drosophila melanogaster GN=Rtc1 PE=2 SV=3	80.4	6.5e-187
TRINITY_DN17634_c0_g1	sp|Q5R6D1|CATB_PONAB	CTSB	Cathepsin B OS=Pongo abelii GN=CTSB PE=2 SV=1	60.4	1.9e-116
TRINITY_DN17635_c1_g3	sp|Q9W2N0|CAPZA_DROME	cpa	F-actin-capping protein subunit alpha OS=Drosophila melanogaster GN=cpa PE=2 SV=1	86	1.6e-143
TRINITY_DN17638_c0_g1	sp|Q2T9K2|AP2E_XENLA	tfap2e	Transcription factor AP-2-epsilon OS=Xenopus laevis GN=tfap2e PE=2 SV=1	50	1.4e-83
TRINITY_DN17639_c0_g1	sp|Q5ZLV2|PPIL3_CHICK	PPIL3	Peptidyl-prolyl cis-trans isomerase-like 3 OS=Gallus gallus GN=PPIL3 PE=2 SV=1	75	3e-68
TRINITY_DN17641_c0_g1	sp|Q9NVA1|UQCC1_HUMAN	UQCC1	Ubiquinol-cytochrome-c reductase complex assembly factor 1 OS=Homo sapiens GN=UQCC1 PE=1 SV=3	35.4	2.4e-32
TRINITY_DN17648_c1_g1	sp|P40423|SQH_DROME	sqh	Myosin regulatory light chain sqh OS=Drosophila melanogaster GN=sqh PE=1 SV=1	96.6	2e-93
TRINITY_DN17654_c0_g1	sp|P48149|RS15A_DROME	RpS15Aa	40S ribosomal protein S15Aa OS=Drosophila melanogaster GN=RpS15Aa PE=1 SV=2	99.2	9.6e-72
TRINITY_DN17656_c0_g1	sp|Q9W0Y2|YS11_DROME	CG2811	Putative gamma-glutamylcyclotransferase CG2811 OS=Drosophila melanogaster GN=CG2811 PE=2 SV=2	62	1.3e-51
TRINITY_DN17659_c1_g4	sp|Q0P5A5|CKS1_BOVIN	CKS1B	Cyclin-dependent kinases regulatory subunit 1 OS=Bos taurus GN=CKS1B PE=3 SV=1	69.2	1.5e-27
TRINITY_DN17660_c0_g1	sp|A5D8N2|DPCD_XENLA	dpcd	Protein DPCD OS=Xenopus laevis GN=dpcd PE=2 SV=1	39.8	2.7e-37
TRINITY_DN17661_c0_g1	sp|Q23835|AMY1_DROAN	Amy35	Alpha-amylase 1 OS=Drosophila ananassae GN=Amy35 PE=3 SV=3	77.6	3.1e-32
TRINITY_DN17662_c1_g2	sp|P47813|IF1AX_HUMAN	EIF1AX	Eukaryotic translation initiation factor 1A, X-chromosomal OS=Homo sapiens GN=EIF1AX PE=1 SV=2	72.1	2e-43
TRINITY_DN17662_c1_g5	sp|Q9JIF0|ANM1_MOUSE	Prmt1	Protein arginine N-methyltransferase 1 OS=Mus musculus GN=Prmt1 PE=1 SV=1	71.8	2.2e-88
TRINITY_DN17663_c0_g1	sp|P22465|ANX10_DROME	AnxB10	Annexin B10 OS=Drosophila melanogaster GN=AnxB10 PE=2 SV=3	81.9	6.4e-57
TRINITY_DN17664_c0_g1	sp|B4KCL9|ENOPH_DROMO	GI10215	Enolase-phosphatase E1 OS=Drosophila mojavensis GN=GI10215 PE=3 SV=1	55	1.2e-74
TRINITY_DN17665_c0_g1	sp|P48610|KARG_DROME	Argk	Arginine kinase OS=Drosophila melanogaster GN=Argk PE=2 SV=2	89.9	5e-192
TRINITY_DN17667_c0_g1	sp|O94760|DDAH1_HUMAN	DDAH1	N(G),N(G)-dimethylarginine dimethylaminohydrolase 1 OS=Homo sapiens GN=DDAH1 PE=1 SV=3	34	1.2e-41
TRINITY_DN17668_c0_g7	sp|P11420|DA_DROME	da	Protein daughterless OS=Drosophila melanogaster GN=da PE=1 SV=1	91.2	6.5e-39
TRINITY_DN17670_c1_g2	sp|Q9QZB7|ARP10_MOUSE	Actr10	Actin-related protein 10 OS=Mus musculus GN=Actr10 PE=1 SV=2	39.6	3.4e-78
TRINITY_DN17670_c1_g4	sp|Q64HY5|SP8_CHICK	SP8	Transcription factor Sp8 OS=Gallus gallus GN=SP8 PE=2 SV=1	89.1	2.2e-20
TRINITY_DN17671_c0_g2	sp|Q9VV74|SMN_DROME	Smn	Survival motor neuron protein OS=Drosophila melanogaster GN=Smn PE=1 SV=1	37.4	3.8e-17
TRINITY_DN17678_c0_g1	sp|O18475|DPOLQ_DROME	mus308	DNA polymerase theta OS=Drosophila melanogaster GN=mus308 PE=1 SV=1	73.7	3.5e-98
TRINITY_DN17683_c0_g1	sp|O94888|UBXN7_HUMAN	UBXN7	UBX domain-containing protein 7 OS=Homo sapiens GN=UBXN7 PE=1 SV=2	27.8	1.9e-37
TRINITY_DN17685_c0_g5	sp|Q07407|FGFR1_DROME	htl	Fibroblast growth factor receptor homolog 1 OS=Drosophila melanogaster GN=htl PE=1 SV=3	89.2	3.2e-65
TRINITY_DN17687_c0_g4	sp|B3NYS4|DGKH_DROER	GG14241	Diacylglycerol kinase eta OS=Drosophila erecta GN=GG14241 PE=3 SV=2	45.1	4.9e-11
TRINITY_DN17689_c4_g2	sp|Q9BX70|BTBD2_HUMAN	BTBD2	BTB/POZ domain-containing protein 2 OS=Homo sapiens GN=BTBD2 PE=1 SV=1	35	9.1e-31
TRINITY_DN1768_c0_g1	sp|P41731|CD63_MOUSE	Cd63	CD63 antigen OS=Mus musculus GN=Cd63 PE=1 SV=2	100	1.5e-128
TRINITY_DN17693_c0_g3	sp|Q9TXJ0|CMK1_CAEEL	cmk-1	Calcium/calmodulin-dependent protein kinase type 1 OS=Caenorhabditis elegans GN=cmk-1 PE=1 SV=1	75	7.5e-114
TRINITY_DN17695_c0_g1	sp|Q03042|KGP1_DROME	Pkg21D	cGMP-dependent protein kinase, isozyme 1 OS=Drosophila melanogaster GN=Pkg21D PE=1 SV=2	67.2	2.3e-58
TRINITY_DN17696_c0_g1	sp|Q7ZZ25|ATD1A_DANRE	atad1a	ATPase family AAA domain-containing protein 1-A OS=Danio rerio GN=atad1a PE=2 SV=2	54.7	1.6e-107
TRINITY_DN17698_c0_g2	sp|Q91X58|ZFN2B_MOUSE	Zfand2b	AN1-type zinc finger protein 2B OS=Mus musculus GN=Zfand2b PE=1 SV=1	49	5.8e-42
TRINITY_DN17699_c0_g2	sp|Q4V7M2|CRE2B_XENLA	creld2-b	Cysteine-rich with EGF-like domain protein 2-B OS=Xenopus laevis GN=creld2-b PE=2 SV=1	57.1	7.5e-09
TRINITY_DN17701_c0_g1	sp|P83098|STLK_DROME	Stlk	Putative serine/threonine-protein kinase STE20-like OS=Drosophila melanogaster GN=Stlk PE=2 SV=2	42.5	6.6e-74
TRINITY_DN17705_c0_g1	sp|P30626|SORCN_HUMAN	SRI	Sorcin OS=Homo sapiens GN=SRI PE=1 SV=1	34.2	2e-23
TRINITY_DN17706_c2_g1	sp|P51406|BYS_DROME	bys	Bystin OS=Drosophila melanogaster GN=bys PE=1 SV=2	75.8	4.8e-187
TRINITY_DN17707_c0_g1	sp|Q06136|KDSR_HUMAN	KDSR	3-ketodihydrosphingosine reductase OS=Homo sapiens GN=KDSR PE=1 SV=1	40.3	5.3e-62
TRINITY_DN17708_c0_g1	sp|Q7T293|SDE2_DANRE	sde2	Protein SDE2 homolog OS=Danio rerio GN=sde2 PE=2 SV=2	43.9	4.8e-26
TRINITY_DN17708_c0_g2	sp|Q9VCE1|BECN1_DROME	Atg6	Beclin-1-like protein OS=Drosophila melanogaster GN=Atg6 PE=2 SV=1	82.7	1.4e-138
TRINITY_DN17714_c0_g1	sp|Q8BGV0|SYNM_MOUSE	Nars2	Probable asparagine--tRNA ligase, mitochondrial OS=Mus musculus GN=Nars2 PE=1 SV=1	42.9	8.3e-96
TRINITY_DN17715_c0_g1	sp|Q9VLU6|SDHF4_DROME	Sirup	Succinate dehydrogenase assembly factor 4, mitochondrial OS=Drosophila melanogaster GN=Sirup PE=3 SV=2	79.2	3.7e-33
TRINITY_DN17716_c0_g1	sp|Q8R3H9|TTC4_MOUSE	Ttc4	Tetratricopeptide repeat protein 4 OS=Mus musculus GN=Ttc4 PE=1 SV=1	33.2	2.8e-44
TRINITY_DN17719_c1_g1	sp|P10620|MGST1_HUMAN	MGST1	Microsomal glutathione S-transferase 1 OS=Homo sapiens GN=MGST1 PE=1 SV=1	40.4	4e-18
TRINITY_DN17728_c1_g4	sp|Q9NVR0|KLH11_HUMAN	KLHL11	Kelch-like protein 11 OS=Homo sapiens GN=KLHL11 PE=1 SV=1	36.1	2.1e-07
TRINITY_DN17734_c0_g1	sp|Q9VTU3|RG68F_DROME	RhoGAP68F	Rho GTPase-activating protein 68F OS=Drosophila melanogaster GN=RhoGAP68F PE=1 SV=1	75.3	6.2e-124
TRINITY_DN17734_c0_g3	sp|Q9VTU3|RG68F_DROME	RhoGAP68F	Rho GTPase-activating protein 68F OS=Drosophila melanogaster GN=RhoGAP68F PE=1 SV=1	85.5	5.9e-101
TRINITY_DN17735_c0_g1	sp|P42276|TRYDG_DROME	deltaTry	Trypsin delta/gamma OS=Drosophila melanogaster GN=deltaTry PE=2 SV=2	75	1.5e-102
TRINITY_DN17735_c0_g2	sp|P70097|C560_CRIGR	SDHC	Succinate dehydrogenase cytochrome b560 subunit, mitochondrial OS=Cricetulus griseus GN=SDHC PE=2 SV=1	42.9	5.6e-22
TRINITY_DN17738_c0_g1	sp|Q1HRV8|ELVL1_AEDAE	AAEL008004	Elongation of very long chain fatty acids protein AAEL008004 OS=Aedes aegypti GN=AAEL008004 PE=2 SV=2	47.3	8.2e-66
TRINITY_DN17740_c0_g1	sp|O94826|TOM70_HUMAN	TOMM70	Mitochondrial import receptor subunit TOM70 OS=Homo sapiens GN=TOMM70 PE=1 SV=1	40.3	2.1e-120
TRINITY_DN17742_c0_g1	sp|Q9VP95|SEMS_DROME	Sems	Seminase OS=Drosophila melanogaster GN=Sems PE=1 SV=1	45.3	5.5e-46
TRINITY_DN17742_c0_g2	sp|Q9VP95|SEMS_DROME	Sems	Seminase OS=Drosophila melanogaster GN=Sems PE=1 SV=1	48.1	5e-23
TRINITY_DN17744_c0_g1	sp|Q0MQG7|NDUS3_GORGO	NDUFS3	NADH dehydrogenase [ubiquinone] iron-sulfur protein 3, mitochondrial OS=Gorilla gorilla gorilla GN=NDUFS3 PE=2 SV=1	72.5	1.1e-86
TRINITY_DN17745_c0_g1	sp|Q9JK84|PAR6G_MOUSE	Pard6g	Partitioning defective 6 homolog gamma OS=Mus musculus GN=Pard6g PE=2 SV=1	59.1	3e-76
TRINITY_DN17746_c0_g1	sp|P00792|PEPA_BOVIN	PGA	Pepsin A OS=Bos taurus GN=PGA PE=1 SV=2	45.9	5.2e-29
TRINITY_DN17746_c0_g2	sp|Q03168|ASPP_AEDAE	AAEL006169	Lysosomal aspartic protease OS=Aedes aegypti GN=AAEL006169 PE=1 SV=2	44.9	3e-43
TRINITY_DN17749_c0_g1	sp|P97478|COQ7_MOUSE	Coq7	5-demethoxyubiquinone hydroxylase, mitochondrial OS=Mus musculus GN=Coq7 PE=1 SV=3	60.4	3.4e-50
TRINITY_DN17749_c0_g4	sp|B0BN49|RBMX2_RAT	Rbmx2	RNA-binding motif protein, X-linked 2 OS=Rattus norvegicus GN=Rbmx2 PE=2 SV=1	66.9	1.9e-50
TRINITY_DN17752_c0_g7	sp|Q7KIN0|TOLL7_DROME	Toll-7	Toll-like receptor 7 OS=Drosophila melanogaster GN=Toll-7 PE=1 SV=1	71.9	1.9e-42
TRINITY_DN17755_c1_g2	sp|Q8WSF3|FDL_DROME	fdl	Probable beta-hexosaminidase fdl OS=Drosophila melanogaster GN=fdl PE=1 SV=1	72.9	2.2e-233
TRINITY_DN17760_c0_g1	sp|Q91W34|RUS1_MOUSE	-	RUS1 family protein C16orf58 homolog OS=Mus musculus PE=1 SV=1	39	2.8e-69
TRINITY_DN17761_c0_g1	sp|Q9V968|U195B_DROME	CG30152	MIP18 family protein CG30152 OS=Drosophila melanogaster GN=CG30152 PE=1 SV=1	67	2.2e-73
TRINITY_DN17762_c3_g1	sp|P48593|E631_DROME	Eip63F-1	Calcium-binding protein E63-1 OS=Drosophila melanogaster GN=Eip63F-1 PE=2 SV=2	93.9	2e-46
TRINITY_DN17766_c0_g1	sp|Q9VES1|AR6P1_DROME	CG10326	ARL-6-interacting protein 1 homolog OS=Drosophila melanogaster GN=CG10326 PE=2 SV=1	50.8	1.5e-47
TRINITY_DN17767_c0_g1	sp|Q9VH58|ELOF_DROME	eloF	Elongation of very long chain fatty acids protein F OS=Drosophila melanogaster GN=eloF PE=1 SV=1	42.5	7.4e-45
TRINITY_DN17770_c0_g1	sp|Q95SS8|TMM70_DROME	CG7506	Transmembrane protein 70 homolog, mitochondrial OS=Drosophila melanogaster GN=CG7506 PE=2 SV=1	73.7	6.9e-37
TRINITY_DN17770_c0_g2	sp|Q95SS8|TMM70_DROME	CG7506	Transmembrane protein 70 homolog, mitochondrial OS=Drosophila melanogaster GN=CG7506 PE=2 SV=1	65.2	3.8e-23
TRINITY_DN17773_c0_g1	sp|P07190|MAL1_DROME	Mal-A1	Maltase A1 OS=Drosophila melanogaster GN=Mal-A1 PE=2 SV=2	77	4.5e-199
TRINITY_DN17774_c0_g1	sp|Q9H2C2|ARV1_HUMAN	ARV1	Protein ARV1 OS=Homo sapiens GN=ARV1 PE=2 SV=1	28.6	1.1e-23
TRINITY_DN17774_c0_g3	sp|B3M9R3|NUBP2_DROAN	GF10354	Cytosolic Fe-S cluster assembly factor NUBP2 homolog OS=Drosophila ananassae GN=GF10354 PE=3 SV=1	81.5	4e-123
TRINITY_DN17779_c1_g1	sp|Q9VRM7|CP307_DROME	spo	Cytochrome P450 307a1 OS=Drosophila melanogaster GN=spo PE=1 SV=3	53.2	2e-162
TRINITY_DN17781_c0_g2	sp|Q8LFQ6|GRXC4_ARATH	GRXC4	Glutaredoxin-C4 OS=Arabidopsis thaliana GN=GRXC4 PE=2 SV=2	58.3	9e-25
TRINITY_DN17783_c0_g1	sp|Q2T9X3|SPRY7_BOVIN	SPRYD7	SPRY domain-containing protein 7 OS=Bos taurus GN=SPRYD7 PE=2 SV=1	34.5	3e-36
TRINITY_DN17784_c2_g1	sp|Q9VNE9|RL13A_DROME	RpL13A	60S ribosomal protein L13a OS=Drosophila melanogaster GN=RpL13A PE=1 SV=1	93.3	6.4e-58
TRINITY_DN17788_c0_g1	sp|P18172|DHGL_DROPS	Gld	Glucose dehydrogenase [FAD, quinone] OS=Drosophila pseudoobscura pseudoobscura GN=Gld PE=3 SV=4	52.8	3e-47
TRINITY_DN17789_c1_g1	sp|Q94516|AT5F1_DROME	ATPsynB	ATP synthase subunit b, mitochondrial OS=Drosophila melanogaster GN=ATPsynB PE=2 SV=2	79.7	9e-106
TRINITY_DN17790_c0_g2	sp|Q94920|VDAC_DROME	porin	Voltage-dependent anion-selective channel OS=Drosophila melanogaster GN=porin PE=1 SV=3	83	2.9e-139
TRINITY_DN17791_c0_g3	sp|Q8BZB2|COAC_MOUSE	Ppcdc	Phosphopantothenoylcysteine decarboxylase OS=Mus musculus GN=Ppcdc PE=1 SV=1	58.5	5.2e-61
TRINITY_DN17792_c0_g1	sp|Q95SX7|RTBS_DROME	RTase	Probable RNA-directed DNA polymerase from transposon BS OS=Drosophila melanogaster GN=RTase PE=2 SV=1	48.4	8.2e-46
TRINITY_DN17796_c0_g1	sp|P25708|NDUV1_BOVIN	NDUFV1	NADH dehydrogenase [ubiquinone] flavoprotein 1, mitochondrial OS=Bos taurus GN=NDUFV1 PE=1 SV=2	80.1	1.4e-227
TRINITY_DN17796_c0_g2	sp|Q9VRG7|CNEP1_DROME	Dd	CTD nuclear envelope phosphatase 1 homolog OS=Drosophila melanogaster GN=Dd PE=2 SV=1	90.5	1e-129
TRINITY_DN17801_c0_g1	sp|Q9UIC8|LCMT1_HUMAN	LCMT1	Leucine carboxyl methyltransferase 1 OS=Homo sapiens GN=LCMT1 PE=1 SV=2	48.9	1.9e-80
TRINITY_DN17805_c0_g1	sp|P29540|T2EB_XENLA	gtf2e2	General transcription factor IIE subunit 2 OS=Xenopus laevis GN=gtf2e2 PE=2 SV=1	59.5	5.7e-60
TRINITY_DN17806_c0_g1	sp|O60683|PEX10_HUMAN	PEX10	Peroxisome biogenesis factor 10 OS=Homo sapiens GN=PEX10 PE=1 SV=1	30.8	2.4e-38
TRINITY_DN17811_c0_g1	sp|Q5YCC5|TMC7_CHICK	Tmc7	Transmembrane channel-like protein 7 OS=Gallus gallus GN=Tmc7 PE=2 SV=1	30.4	8.3e-77
TRINITY_DN17816_c0_g1	sp|P13677|KPC2_DROME	inaC	Protein kinase C, eye isozyme OS=Drosophila melanogaster GN=inaC PE=1 SV=1	57.4	2.5e-32
TRINITY_DN17824_c0_g3	sp|Q9VM65|CCA_DROME	CG10158	Circulating cathodic antigen homolog OS=Drosophila melanogaster GN=CG10158 PE=2 SV=1	60.9	3.6e-84
TRINITY_DN17827_c0_g2	sp|J3RZ81|LIPE_CROAD	-	Putative endothelial lipase OS=Crotalus adamanteus PE=2 SV=1	39.9	1.2e-27
TRINITY_DN17828_c0_g1	sp|P22979|HSP6C_DROME	Hsp67Bc	Heat shock protein 67B3 OS=Drosophila melanogaster GN=Hsp67Bc PE=2 SV=2	55.3	3.1e-51
TRINITY_DN17832_c0_g3	sp|P08570|RLA1_DROME	RpLP1	60S acidic ribosomal protein P1 OS=Drosophila melanogaster GN=RpLP1 PE=1 SV=2	98.9	8.5e-19
TRINITY_DN17836_c0_g1	sp|Q9VTJ8|TIM14_DROME	Tim14	Mitochondrial import inner membrane translocase subunit TIM14 OS=Drosophila melanogaster GN=Tim14 PE=3 SV=2	89.6	9.1e-35
TRINITY_DN17837_c0_g1	sp|Q8W033|AL3I1_ARATH	ALDH3I1	Aldehyde dehydrogenase family 3 member I1, chloroplastic OS=Arabidopsis thaliana GN=ALDH3I1 PE=1 SV=2	44.5	6.9e-25
TRINITY_DN17844_c0_g1	sp|Q04771|ACVR1_HUMAN	ACVR1	Activin receptor type-1 OS=Homo sapiens GN=ACVR1 PE=1 SV=1	57.7	1.1e-141
TRINITY_DN17845_c0_g4	sp|P02516|HSP23_DROME	Hsp23	Heat shock protein 23 OS=Drosophila melanogaster GN=Hsp23 PE=2 SV=2	49.8	9.2e-45
TRINITY_DN17847_c0_g1	sp|Q9CWU9|NUP37_MOUSE	Nup37	Nucleoporin Nup37 OS=Mus musculus GN=Nup37 PE=1 SV=2	33.9	4.2e-48
TRINITY_DN17850_c0_g1	sp|Q28WQ1|KIF1A_DROPS	unc-104	Kinesin-like protein unc-104 OS=Drosophila pseudoobscura pseudoobscura GN=unc-104 PE=3 SV=1	43.4	1.4e-10
TRINITY_DN17851_c0_g1	sp|Q6NUH2|NAA40_XENLA	naa40	N-alpha-acetyltransferase 40 OS=Xenopus laevis GN=naa40 PE=2 SV=1	38.1	2.1e-30
TRINITY_DN17853_c0_g1	sp|Q5E9Z2|HABP2_BOVIN	HABP2	Hyaluronan-binding protein 2 OS=Bos taurus GN=HABP2 PE=2 SV=1	34.3	1.1e-25
TRINITY_DN17854_c0_g3	sp|Q53H47|SETMR_HUMAN	SETMAR	Histone-lysine N-methyltransferase SETMAR OS=Homo sapiens GN=SETMAR PE=1 SV=2	35.8	5.9e-19
TRINITY_DN17855_c0_g1	sp|P52485|UBCD2_DROME	Ubc2	Ubiquitin-conjugating enzyme E2-24 kDa OS=Drosophila melanogaster GN=Ubc2 PE=2 SV=1	98.7	5.8e-86
TRINITY_DN17860_c0_g1	sp|Q06589|CEC1_CERCA	CEC1	Cecropin-1 OS=Ceratitis capitata GN=CEC1 PE=3 SV=1	81.8	3.1e-09
TRINITY_DN17861_c0_g2	sp|Q9VEW2|SERFL_DROME	CG17931	Putative SERF-like protein OS=Drosophila melanogaster GN=CG17931 PE=3 SV=1	84.2	2.5e-09
TRINITY_DN17867_c0_g1	sp|Q24306|DIAP1_DROME	Diap1	Death-associated inhibitor of apoptosis 1 OS=Drosophila melanogaster GN=Diap1 PE=1 SV=2	55	4.3e-63
TRINITY_DN17869_c0_g1	sp|P08155|KRH1_DROME	Kr-h1	Krueppel homolog 1 OS=Drosophila melanogaster GN=Kr-h1 PE=2 SV=2	58.7	4.3e-13
TRINITY_DN17876_c1_g1	sp|P41092|RL27A_DROME	RpL27A	60S ribosomal protein L27a OS=Drosophila melanogaster GN=RpL27A PE=1 SV=2	85.8	2.1e-52
TRINITY_DN17878_c0_g1	sp|P08289|PPBT_RAT	Alpl	Alkaline phosphatase, tissue-nonspecific isozyme OS=Rattus norvegicus GN=Alpl PE=1 SV=2	37.4	1.8e-26
TRINITY_DN17880_c0_g1	sp|P20227|TBP_DROME	Tbp	TATA-box-binding protein OS=Drosophila melanogaster GN=Tbp PE=1 SV=1	75.4	1.6e-108
TRINITY_DN17880_c0_g2	sp|B4P8V1|EIF3K_DROYA	GE12213	Eukaryotic translation initiation factor 3 subunit K OS=Drosophila yakuba GN=GE12213 PE=2 SV=1	90.5	2.1e-114
TRINITY_DN17881_c0_g1	sp|B4NFN4|CISD2_DROWI	Cisd2	CDGSH iron-sulfur domain-containing protein 2 homolog OS=Drosophila willistoni GN=Cisd2 PE=3 SV=1	76.9	8.2e-60
TRINITY_DN17881_c0_g2	sp|Q9NJH0|EF1G_DROME	Ef1gamma	Elongation factor 1-gamma OS=Drosophila melanogaster GN=Ef1gamma PE=2 SV=2	83.8	3.3e-193
TRINITY_DN17883_c2_g1	sp|Q9W495|PGAP1_DROME	CG3160	GPI inositol-deacylase OS=Drosophila melanogaster GN=CG3160 PE=2 SV=3	36.2	4.7e-91
TRINITY_DN17884_c0_g1	sp|P18684|DIPD_PROTE	-	Diptericin-D OS=Protophormia terraenovae PE=1 SV=1	41.7	1.7e-12
TRINITY_DN17887_c0_g1	sp|Q1JQB2|BUB3_BOVIN	BUB3	Mitotic checkpoint protein BUB3 OS=Bos taurus GN=BUB3 PE=2 SV=1	62.4	4.3e-116
TRINITY_DN17891_c0_g1	sp|Q9NVU0|RPC5_HUMAN	POLR3E	DNA-directed RNA polymerase III subunit RPC5 OS=Homo sapiens GN=POLR3E PE=1 SV=1	33	7.8e-67
TRINITY_DN17891_c0_g2	sp|Q9CQA9|NTPCR_MOUSE	Ntpcr	Cancer-related nucleoside-triphosphatase homolog OS=Mus musculus GN=Ntpcr PE=1 SV=1	38.7	4.6e-25
TRINITY_DN17901_c0_g1	sp|P05552|ADF1_DROME	Adf1	Transcription factor Adf-1 OS=Drosophila melanogaster GN=Adf1 PE=2 SV=2	27.1	6.9e-09
TRINITY_DN17903_c0_g2	sp|Q0WW55|ZEUS1_ARATH	ZEU1	Thymidylate kinase OS=Arabidopsis thaliana GN=ZEU1 PE=2 SV=1	48.5	8e-47
TRINITY_DN17904_c1_g3	sp|Q9Y5K5|UCHL5_HUMAN	UCHL5	Ubiquitin carboxyl-terminal hydrolase isozyme L5 OS=Homo sapiens GN=UCHL5 PE=1 SV=3	63.6	6.7e-118
TRINITY_DN17904_c1_g4	sp|G5ECU1|SKR1_CAEEL	skr-1	Skp1-related protein OS=Caenorhabditis elegans GN=skr-1 PE=1 SV=1	66.5	5.3e-57
TRINITY_DN17905_c0_g2	sp|Q9VL32|SUR_DROME	Sur	ATP-binding cassette sub-family C member Sur OS=Drosophila melanogaster GN=Sur PE=1 SV=4	66.7	9.5e-09
TRINITY_DN17910_c0_g1	sp|Q9VQ93|GOLP3_DROME	sau	Golgi phosphoprotein 3 homolog sauron OS=Drosophila melanogaster GN=sau PE=1 SV=1	85.5	7.4e-142
TRINITY_DN17911_c1_g3	sp|P36579|ARF1_SCHPO	arf1	ADP-ribosylation factor 1 OS=Schizosaccharomyces pombe (strain 972 / ATCC 24843) GN=arf1 PE=2 SV=2	42.9	2.6e-26
TRINITY_DN17916_c0_g2	sp|Q02366|NDUA6_BOVIN	NDUFA6	NADH dehydrogenase [ubiquinone] 1 alpha subcomplex subunit 6 OS=Bos taurus GN=NDUFA6 PE=1 SV=2	48.7	1.9e-28
TRINITY_DN17917_c0_g1	sp|P79110|TXTP_BOVIN	SLC25A1	Tricarboxylate transport protein, mitochondrial OS=Bos taurus GN=SLC25A1 PE=2 SV=1	51.1	1e-82
TRINITY_DN17920_c1_g2	sp|Q6RG02|VIT_FENME	-	Vitellogenin OS=Fenneropenaeus merguiensis PE=1 SV=2	22.4	9.7e-20
TRINITY_DN17923_c0_g1	sp|P20232|TFS2_DROME	TfIIS	Transcription elongation factor S-II OS=Drosophila melanogaster GN=TfIIS PE=2 SV=1	83.2	7.2e-115
TRINITY_DN17929_c0_g1	sp|P92029|DNJ60_DROME	DnaJ-60	DnaJ-like protein 60 OS=Drosophila melanogaster GN=DnaJ-60 PE=2 SV=1	50.3	8.7e-49
TRINITY_DN17931_c2_g1	sp|P49098|CYB5_TOBAC	-	Cytochrome b5 OS=Nicotiana tabacum PE=2 SV=1	56.6	3.7e-21
TRINITY_DN17933_c2_g1	sp|Q292R5|KEN_DROPS	ken	Transcription factor Ken OS=Drosophila pseudoobscura pseudoobscura GN=ken PE=3 SV=2	55.8	9.8e-155
[truncated: 6,803 more rows]
