# Supplementary material for: Heat Shock Protein Genes Affect the Rapid Cold Hardening Ability of Two Invasive Tephritids
Source: Insects. 2024 Jan 29;15(2):90. doi: 10.3390/insects15020090 (PMC10889258; doi:10.3390/insects15020090)
Supplement: Supplementary file 1 [file insects-15-00090-s001.zip › assembly/assembly_stats.xlsx]

## Sheet: Sheet1
Index	All	GC%	Min Length	Median Length	Max Length	Total Assembled Bases	N50
Transcript	74716	40.27	201	408	27551	49903150	970
Gene	26264	40.24	201	430	27551	20175401	1270
