# Supplementary material for: Heat Shock Protein Genes Affect the Rapid Cold Hardening Ability of Two Invasive Tephritids
Source: Insects. 2024 Jan 29;15(2):90. doi: 10.3390/insects15020090 (PMC10889258; doi:10.3390/insects15020090)
Supplement: Supplementary file 1 [file insects-15-00090-s001.zip › assembly/Trinity.gene.gc.content.xlsx]

## Sheet: Sheet1
ID	GC_content
TRINITY_DN10002_c0_g1	24.11
TRINITY_DN10006_c0_g1	50.95
TRINITY_DN10009_c0_g1	30.79
TRINITY_DN10011_c0_g1	39.26
TRINITY_DN10013_c0_g1	51.08
TRINITY_DN10014_c0_g1	27.55
TRINITY_DN10017_c0_g1	35.05
TRINITY_DN10022_c0_g1	28.63
TRINITY_DN10023_c0_g1	47.52
TRINITY_DN10026_c0_g1	55.1
TRINITY_DN10028_c0_g1	37.75
TRINITY_DN10038_c0_g1	46.29
TRINITY_DN1003_c0_g1	51.71
TRINITY_DN10041_c0_g1	53.23
TRINITY_DN10042_c0_g1	23.51
TRINITY_DN10045_c0_g1	35.37
TRINITY_DN10048_c0_g2	40.89
TRINITY_DN10052_c0_g1	43.89
TRINITY_DN10054_c0_g1	25.48
TRINITY_DN10054_c0_g2	26.79
TRINITY_DN10055_c0_g1	25.42
TRINITY_DN1005_c0_g1	38.17
TRINITY_DN10060_c0_g1	42.27
TRINITY_DN10061_c1_g1	32.72
TRINITY_DN10063_c0_g1	30.93
TRINITY_DN10065_c0_g1	42.13
TRINITY_DN10066_c0_g1	39.57
TRINITY_DN1006_c0_g1	36.32
TRINITY_DN10076_c0_g1	52.24
TRINITY_DN10083_c0_g1	53.15
TRINITY_DN10085_c0_g1	40.43
TRINITY_DN10086_c0_g1	51.5
TRINITY_DN10087_c0_g1	52.74
TRINITY_DN10088_c0_g1	38.81
TRINITY_DN10096_c0_g1	26.98
TRINITY_DN10097_c0_g1	47.33
TRINITY_DN10105_c0_g1	38.26
TRINITY_DN10107_c0_g2	39.58
TRINITY_DN10107_c0_g4	38.24
TRINITY_DN10112_c0_g1	29.96
TRINITY_DN10116_c0_g1	44.44
TRINITY_DN10116_c0_g2	50.73
TRINITY_DN10116_c0_g4	42.55
TRINITY_DN10117_c0_g1	23.93
TRINITY_DN10119_c0_g1	49.77
TRINITY_DN10124_c0_g1	44.68
TRINITY_DN1012_c0_g1	53.14
TRINITY_DN10131_c0_g1	46.12
TRINITY_DN10131_c0_g2	48.15
TRINITY_DN10133_c0_g1	60
TRINITY_DN10133_c0_g2	52.47
TRINITY_DN10139_c0_g1	55.02
TRINITY_DN10144_c0_g1	38.15
TRINITY_DN10145_c0_g1	40.93
TRINITY_DN10148_c0_g1	39.38
TRINITY_DN10157_c0_g1	53.02
TRINITY_DN10159_c0_g2	50.93
TRINITY_DN1015_c0_g1	51.38
TRINITY_DN10161_c0_g1	48.53
TRINITY_DN10164_c0_g1	52.34
TRINITY_DN10171_c0_g1	50.44
TRINITY_DN10175_c0_g1	37.01
TRINITY_DN10179_c0_g1	49.78
TRINITY_DN10181_c0_g1	34.6
TRINITY_DN10182_c0_g1	53.08
TRINITY_DN10184_c0_g1	50.75
TRINITY_DN10185_c0_g1	36.51
TRINITY_DN10191_c0_g1	26.87
TRINITY_DN10192_c0_g1	44.88
TRINITY_DN10195_c0_g1	27.05
TRINITY_DN101_c0_g1	50.24
TRINITY_DN10203_c0_g1	54.19
TRINITY_DN10205_c0_g1	53.21
TRINITY_DN10207_c0_g1	54.91
TRINITY_DN10208_c0_g2	56.4
TRINITY_DN10209_c1_g1	41.67
TRINITY_DN10210_c0_g1	52.8
TRINITY_DN10210_c0_g2	64.22
TRINITY_DN10212_c0_g1	30.36
TRINITY_DN10219_c0_g1	46.31
TRINITY_DN10222_c0_g1	36.2
TRINITY_DN10225_c0_g1	50.41
TRINITY_DN10227_c0_g1	52.21
TRINITY_DN10235_c0_g1	29.61
TRINITY_DN10236_c0_g1	31.1
TRINITY_DN10238_c0_g1	22.75
TRINITY_DN10239_c0_g1	41.15
TRINITY_DN10241_c0_g1	51.2
TRINITY_DN10243_c0_g1	43.48
TRINITY_DN10244_c0_g1	45.69
TRINITY_DN10246_c0_g1	52.62
TRINITY_DN10247_c0_g1	42.52
TRINITY_DN10249_c0_g1	42.75
TRINITY_DN10250_c0_g1	43.13
TRINITY_DN10251_c0_g1	43.84
TRINITY_DN10251_c0_g2	54.84
TRINITY_DN10252_c0_g1	56.52
TRINITY_DN1025_c0_g1	39.72
TRINITY_DN10261_c0_g1	51.88
TRINITY_DN10261_c0_g2	51.43
TRINITY_DN10263_c0_g1	48.13
TRINITY_DN10263_c0_g2	48.87
TRINITY_DN10264_c0_g1	50.39
TRINITY_DN10268_c0_g1	37.55
TRINITY_DN10268_c0_g2	35.19
TRINITY_DN10270_c0_g1	42.22
TRINITY_DN10274_c0_g1	27.91
TRINITY_DN10289_c0_g1	53.46
TRINITY_DN10296_c0_g2	35.47
TRINITY_DN10296_c0_g3	39.9
TRINITY_DN1029_c0_g1	51.82
TRINITY_DN10304_c0_g1	43.52
TRINITY_DN10309_c0_g1	44.7
TRINITY_DN10310_c0_g1	56.95
TRINITY_DN10314_c0_g1	50
TRINITY_DN10314_c0_g2	48.87
TRINITY_DN10315_c0_g1	52.14
TRINITY_DN10316_c0_g1	25
TRINITY_DN10319_c0_g1	29.82
TRINITY_DN10325_c0_g1	61.17
TRINITY_DN10325_c0_g2	38.15
TRINITY_DN10325_c0_g3	40.06
TRINITY_DN1032_c0_g1	47.49
TRINITY_DN10333_c0_g1	45.5
TRINITY_DN10333_c0_g2	49.76
TRINITY_DN10334_c0_g1	56.14
TRINITY_DN10337_c0_g2	45.19
TRINITY_DN10342_c0_g1	48.38
TRINITY_DN10344_c0_g1	41.54
TRINITY_DN10344_c0_g2	48.95
TRINITY_DN10344_c0_g3	47.64
TRINITY_DN10346_c0_g1	30.3
TRINITY_DN10350_c0_g1	41.21
TRINITY_DN10351_c0_g1	35.41
TRINITY_DN10354_c0_g1	53.17
TRINITY_DN10357_c0_g1	57.79
TRINITY_DN10362_c0_g1	37.25
TRINITY_DN10366_c0_g1	31.6
TRINITY_DN10367_c0_g2	31.34
TRINITY_DN10368_c0_g1	57.67
TRINITY_DN10372_c0_g1	58.85
TRINITY_DN10375_c0_g1	47.47
TRINITY_DN10376_c0_g1	27.88
TRINITY_DN10378_c0_g2	47.2
TRINITY_DN10385_c0_g1	47.27
TRINITY_DN10386_c0_g1	52.24
TRINITY_DN10386_c0_g2	53.74
TRINITY_DN10387_c0_g1	47.8
TRINITY_DN10392_c2_g1	38.24
TRINITY_DN10392_c2_g3	36.41
TRINITY_DN10394_c0_g1	29.12
TRINITY_DN10394_c0_g2	31.42
TRINITY_DN10395_c0_g1	58.6
TRINITY_DN10404_c0_g2	28.85
TRINITY_DN10407_c0_g1	38.46
TRINITY_DN10408_c0_g1	28.52
TRINITY_DN10409_c0_g1	55.12
TRINITY_DN10410_c0_g1	52.79
TRINITY_DN10411_c0_g2	44.44
TRINITY_DN10412_c0_g1	50.41
TRINITY_DN10418_c0_g1	31.16
TRINITY_DN10419_c0_g1	49.59
TRINITY_DN10423_c0_g1	53.85
TRINITY_DN10425_c0_g1	44.44
TRINITY_DN10426_c0_g1	34.56
TRINITY_DN10434_c0_g1	43.75
TRINITY_DN10435_c0_g2	43.57
TRINITY_DN10439_c0_g1	38.09
TRINITY_DN10441_c0_g1	53.92
TRINITY_DN10442_c0_g1	42.29
TRINITY_DN10448_c0_g1	47.87
TRINITY_DN10450_c0_g1	49.34
TRINITY_DN10454_c0_g1	47.69
TRINITY_DN10457_c0_g1	27.06
TRINITY_DN10465_c0_g1	41.45
TRINITY_DN10468_c0_g1	49.79
TRINITY_DN10471_c0_g1	50
TRINITY_DN10475_c0_g1	34.74
TRINITY_DN10477_c0_g1	52.14
TRINITY_DN10480_c0_g1	36.77
TRINITY_DN10486_c0_g1	52.73
TRINITY_DN104_c0_g1	65.09
TRINITY_DN10503_c0_g1	57.47
TRINITY_DN10506_c0_g1	46.83
TRINITY_DN10508_c0_g1	45.79
TRINITY_DN10512_c0_g1	29.96
TRINITY_DN10516_c0_g1	43.29
TRINITY_DN10517_c0_g1	51.95
TRINITY_DN10518_c1_g2	46.51
TRINITY_DN10520_c0_g1	49.35
TRINITY_DN10521_c0_g1	56.16
TRINITY_DN10522_c0_g1	49.06
TRINITY_DN10522_c1_g1	42.24
TRINITY_DN10529_c0_g1	49.67
TRINITY_DN10531_c0_g1	44.34
TRINITY_DN10541_c0_g1	46.08
TRINITY_DN10544_c0_g1	45.85
TRINITY_DN10547_c0_g1	42.4
TRINITY_DN10549_c0_g1	44.26
TRINITY_DN10550_c0_g1	26.67
TRINITY_DN10552_c0_g1	54.93
TRINITY_DN10553_c0_g1	25.09
TRINITY_DN10554_c0_g1	61.17
TRINITY_DN10557_c0_g1	41.78
TRINITY_DN10558_c0_g1	50
TRINITY_DN10559_c0_g1	61.04
TRINITY_DN10560_c0_g1	38.21
TRINITY_DN10563_c0_g1	43.5
TRINITY_DN10564_c0_g1	43.46
TRINITY_DN10567_c0_g1	25.36
TRINITY_DN10570_c0_g1	51.16
TRINITY_DN10571_c0_g1	30.62
TRINITY_DN10572_c0_g1	44.12
TRINITY_DN10573_c0_g1	27.48
TRINITY_DN10574_c0_g1	30.04
TRINITY_DN1057_c0_g1	48.37
TRINITY_DN10581_c0_g1	42.97
TRINITY_DN10585_c0_g1	26.77
TRINITY_DN10590_c0_g1	25.12
TRINITY_DN10595_c0_g1	46.05
TRINITY_DN10596_c0_g1	43.64
TRINITY_DN10597_c0_g1	26.74
TRINITY_DN10597_c0_g2	26.1
TRINITY_DN10598_c0_g1	30.18
TRINITY_DN10599_c0_g1	54.46
TRINITY_DN10599_c0_g3	46.26
TRINITY_DN10603_c0_g1	39.65
TRINITY_DN10607_c0_g1	25.61
TRINITY_DN10610_c0_g1	39.71
TRINITY_DN10617_c0_g1	38.84
TRINITY_DN10618_c0_g1	44.7
TRINITY_DN10621_c0_g1	55.18
TRINITY_DN10622_c0_g1	50.19
TRINITY_DN10631_c0_g1	43.6
TRINITY_DN10631_c0_g2	39.34
TRINITY_DN10633_c0_g1	26.46
TRINITY_DN10634_c0_g3	31.76
TRINITY_DN10635_c0_g1	23.04
TRINITY_DN10638_c0_g1	34.3
TRINITY_DN10644_c0_g1	31.36
TRINITY_DN10649_c0_g1	24.62
TRINITY_DN10650_c0_g1	48.88
TRINITY_DN10652_c0_g1	37.61
TRINITY_DN10655_c0_g1	48.67
TRINITY_DN10656_c0_g1	35.78
TRINITY_DN10657_c0_g1	43.56
TRINITY_DN10661_c0_g2	38.29
TRINITY_DN10662_c1_g1	57.08
TRINITY_DN10665_c0_g1	46.34
TRINITY_DN10665_c1_g2	46.18
TRINITY_DN10667_c0_g1	56.44
TRINITY_DN10668_c0_g1	53.45
TRINITY_DN10671_c0_g1	30.66
TRINITY_DN10674_c0_g1	46.26
TRINITY_DN10678_c0_g1	51.86
TRINITY_DN10682_c0_g1	51.64
TRINITY_DN10686_c0_g3	35.42
TRINITY_DN10687_c0_g1	39.59
TRINITY_DN10688_c0_g1	46.26
TRINITY_DN10694_c0_g1	48.43
TRINITY_DN10695_c0_g1	28.51
TRINITY_DN10699_c0_g1	52.13
TRINITY_DN10700_c0_g1	28.86
TRINITY_DN10705_c0_g1	45.51
TRINITY_DN10709_c0_g1	54.26
TRINITY_DN10711_c0_g1	47.75
TRINITY_DN10712_c0_g1	24.6
TRINITY_DN10713_c0_g1	48.62
TRINITY_DN10714_c0_g1	42.05
TRINITY_DN10717_c0_g1	46.54
TRINITY_DN10721_c0_g1	57.02
TRINITY_DN10724_c0_g1	45.71
TRINITY_DN10725_c0_g1	23.68
TRINITY_DN10726_c0_g1	46.11
TRINITY_DN10728_c0_g1	28.63
TRINITY_DN10729_c0_g1	34.98
TRINITY_DN10731_c0_g1	42.34
TRINITY_DN10732_c0_g2	47.2
TRINITY_DN10733_c0_g1	49.03
TRINITY_DN10735_c0_g1	29.21
TRINITY_DN10737_c0_g2	37.81
TRINITY_DN10747_c0_g1	51.41
TRINITY_DN10753_c0_g1	45.33
TRINITY_DN10756_c0_g1	45.07
TRINITY_DN10763_c0_g1	59.53
TRINITY_DN10764_c0_g1	32.6
TRINITY_DN10766_c0_g1	28.99
TRINITY_DN10770_c0_g1	30.56
TRINITY_DN10771_c0_g1	48.69
TRINITY_DN10777_c0_g1	40.45
TRINITY_DN10781_c0_g1	27.82
TRINITY_DN10783_c0_g2	37.33
TRINITY_DN10785_c0_g1	47.57
TRINITY_DN10786_c0_g1	36.36
TRINITY_DN10786_c0_g2	49.3
TRINITY_DN10788_c0_g1	24.88
TRINITY_DN10796_c0_g1	44.35
TRINITY_DN10803_c0_g2	29.86
TRINITY_DN10804_c0_g1	47.01
TRINITY_DN10806_c0_g1	50.74
TRINITY_DN10806_c0_g2	51.68
TRINITY_DN10813_c0_g1	51.99
TRINITY_DN10814_c0_g1	43.67
TRINITY_DN10815_c0_g1	48.39
TRINITY_DN10816_c0_g1	52.67
TRINITY_DN10819_c0_g1	36.45
TRINITY_DN10823_c0_g1	49.28
TRINITY_DN10824_c0_g1	48.77
TRINITY_DN10826_c0_g1	44.73
TRINITY_DN10826_c0_g2	54.21
TRINITY_DN10830_c0_g1	51.46
TRINITY_DN10834_c1_g1	46.03
TRINITY_DN10837_c0_g3	42.51
TRINITY_DN10838_c0_g1	42.24
TRINITY_DN1083_c0_g1	41.86
TRINITY_DN10844_c0_g1	42.8
TRINITY_DN10848_c0_g2	50
TRINITY_DN10848_c0_g4	46.01
TRINITY_DN10848_c0_g5	50
TRINITY_DN1084_c0_g1	34.7
TRINITY_DN10851_c0_g1	46.98
TRINITY_DN10854_c0_g1	46.48
TRINITY_DN10858_c0_g1	33.81
TRINITY_DN10864_c0_g1	45.94
TRINITY_DN10866_c0_g1	29.23
TRINITY_DN10866_c0_g2	29.32
TRINITY_DN10867_c0_g1	53.16
TRINITY_DN10869_c0_g1	44.61
TRINITY_DN10872_c0_g1	52.88
TRINITY_DN10872_c0_g2	50.49
TRINITY_DN10872_c0_g3	48.67
TRINITY_DN10874_c0_g1	41.87
TRINITY_DN10875_c0_g2	36.09
TRINITY_DN10877_c0_g1	33.74
TRINITY_DN10879_c0_g1	24.57
TRINITY_DN10886_c1_g1	38.48
TRINITY_DN10887_c0_g1	53.89
TRINITY_DN1088_c0_g1	37.98
TRINITY_DN10891_c1_g1	51.87
TRINITY_DN10896_c0_g1	39.92
TRINITY_DN10898_c0_g1	50.72
TRINITY_DN10911_c0_g1	42.25
TRINITY_DN10913_c0_g2	35.97
TRINITY_DN10916_c0_g1	40.21
TRINITY_DN10918_c0_g1	45.29
TRINITY_DN10919_c0_g1	40.27
TRINITY_DN10923_c1_g1	56.93
TRINITY_DN10924_c0_g2	51.71
TRINITY_DN10928_c0_g1	33.6
TRINITY_DN10931_c0_g1	31.74
TRINITY_DN10933_c0_g1	41.67
TRINITY_DN10937_c0_g1	46.8
TRINITY_DN10940_c0_g1	54.29
TRINITY_DN10943_c0_g1	46.04
TRINITY_DN10943_c0_g2	27.62
TRINITY_DN10945_c0_g1	60.07
TRINITY_DN10949_c0_g1	43.84
TRINITY_DN1094_c0_g1	30.16
TRINITY_DN10951_c0_g1	44.71
TRINITY_DN10951_c0_g2	49.16
TRINITY_DN10952_c0_g1	28.1
TRINITY_DN10956_c0_g1	44.76
TRINITY_DN10958_c0_g1	56.28
TRINITY_DN10962_c0_g1	56.8
TRINITY_DN10977_c0_g1	52.01
TRINITY_DN10978_c0_g1	53.74
TRINITY_DN1097_c0_g1	27.47
TRINITY_DN10981_c0_g1	51.43
TRINITY_DN10985_c0_g1	45.45
TRINITY_DN10985_c0_g2	44.35
TRINITY_DN10989_c0_g1	40.93
TRINITY_DN10992_c0_g1	45.37
TRINITY_DN10993_c0_g1	44.95
TRINITY_DN10995_c0_g1	46.19
TRINITY_DN10998_c0_g2	38.81
TRINITY_DN109_c0_g1	38.16
TRINITY_DN11002_c0_g1	43.62
TRINITY_DN11003_c0_g2	48.12
TRINITY_DN11005_c0_g1	43.67
TRINITY_DN11006_c0_g1	31.2
TRINITY_DN11007_c0_g1	49.07
TRINITY_DN11007_c1_g1	40.74
TRINITY_DN11011_c0_g1	44.7
TRINITY_DN11011_c0_g2	54.76
TRINITY_DN11011_c0_g4	51.67
TRINITY_DN11016_c0_g1	47.77
TRINITY_DN11022_c0_g2	42.02
TRINITY_DN11028_c0_g1	55.27
TRINITY_DN11031_c0_g1	25
TRINITY_DN11032_c0_g1	27.99
TRINITY_DN11036_c0_g1	56.38
TRINITY_DN11038_c0_g1	38.01
TRINITY_DN11039_c0_g1	52.25
TRINITY_DN11043_c0_g1	47.26
TRINITY_DN11046_c0_g1	42.53
TRINITY_DN11047_c0_g2	35.15
TRINITY_DN11050_c0_g1	47.1
TRINITY_DN11051_c0_g1	41.23
TRINITY_DN11053_c0_g1	44.52
TRINITY_DN11053_c1_g1	45.93
TRINITY_DN11058_c0_g1	51.85
TRINITY_DN11060_c0_g2	55.5
TRINITY_DN11060_c0_g3	55.51
TRINITY_DN11062_c0_g1	32.2
TRINITY_DN11063_c0_g1	25.17
TRINITY_DN11069_c0_g2	40.1
TRINITY_DN11071_c0_g1	43.65
TRINITY_DN11079_c0_g1	46.76
TRINITY_DN11080_c0_g2	26.7
TRINITY_DN11081_c0_g1	29.45
TRINITY_DN11081_c0_g2	29.87
TRINITY_DN11082_c0_g1	36.99
TRINITY_DN11083_c0_g1	35.29
TRINITY_DN11089_c1_g1	56.4
TRINITY_DN11091_c0_g1	52.3
TRINITY_DN11094_c0_g1	29.13
TRINITY_DN11097_c0_g1	29.27
TRINITY_DN11100_c0_g1	32.5
TRINITY_DN11102_c0_g1	40.49
TRINITY_DN11107_c0_g1	52.48
TRINITY_DN11110_c0_g1	30.5
TRINITY_DN11111_c0_g1	36.63
TRINITY_DN11112_c0_g1	49.26
TRINITY_DN11116_c0_g1	54.01
TRINITY_DN11117_c0_g1	45.41
TRINITY_DN11122_c0_g1	48.94
TRINITY_DN11123_c0_g1	49.78
TRINITY_DN11124_c0_g1	46.88
TRINITY_DN11127_c0_g1	52.8
TRINITY_DN11130_c0_g1	31.05
TRINITY_DN11131_c0_g1	51.1
TRINITY_DN11131_c0_g2	39.86
TRINITY_DN11134_c0_g1	55.81
TRINITY_DN11138_c0_g1	28.33
TRINITY_DN11139_c0_g1	50.2
TRINITY_DN11140_c0_g1	48.39
TRINITY_DN11147_c0_g3	42.86
TRINITY_DN11148_c0_g1	38.76
TRINITY_DN11150_c0_g1	25.24
TRINITY_DN11152_c0_g1	25.47
TRINITY_DN11157_c0_g1	55.51
TRINITY_DN11158_c0_g1	38.21
TRINITY_DN11159_c0_g1	30.89
TRINITY_DN11163_c0_g1	51.65
TRINITY_DN11164_c0_g1	29.05
TRINITY_DN11171_c0_g1	26.36
TRINITY_DN11173_c0_g1	38.71
TRINITY_DN11176_c0_g4	53.51
TRINITY_DN11177_c0_g1	59.09
TRINITY_DN11180_c0_g1	50.96
TRINITY_DN11182_c0_g1	30.59
TRINITY_DN11184_c0_g1	42.86
TRINITY_DN11185_c0_g1	48.86
TRINITY_DN11187_c0_g1	39.02
TRINITY_DN11193_c0_g1	33.92
TRINITY_DN11195_c0_g1	52.82
TRINITY_DN11202_c0_g1	35.51
TRINITY_DN11203_c0_g1	46.57
TRINITY_DN11204_c0_g1	33.05
TRINITY_DN11207_c0_g1	26.17
TRINITY_DN11209_c0_g1	40.73
TRINITY_DN1120_c0_g1	54.21
TRINITY_DN11210_c0_g1	46.22
TRINITY_DN11212_c1_g1	39.36
TRINITY_DN11217_c0_g1	24.16
TRINITY_DN1121_c0_g1	48.72
TRINITY_DN11225_c0_g1	52.4
TRINITY_DN11227_c0_g1	48.4
TRINITY_DN11231_c0_g1	50.36
TRINITY_DN11232_c0_g1	32.57
TRINITY_DN11236_c0_g1	45.13
TRINITY_DN11239_c0_g1	47.21
TRINITY_DN11240_c0_g2	39.8
TRINITY_DN11241_c0_g1	28.04
TRINITY_DN11242_c0_g1	41.54
TRINITY_DN11246_c0_g1	30.39
TRINITY_DN11248_c0_g1	38.27
TRINITY_DN11249_c0_g1	38.89
TRINITY_DN1124_c0_g1	52.01
TRINITY_DN11253_c0_g1	52.68
TRINITY_DN11255_c0_g1	22.82
TRINITY_DN11259_c0_g1	46.72
TRINITY_DN11261_c0_g1	26.24
TRINITY_DN11261_c0_g2	33
TRINITY_DN11263_c0_g1	42.86
TRINITY_DN11265_c0_g1	45.95
TRINITY_DN11273_c0_g1	42.67
TRINITY_DN11274_c0_g1	45
TRINITY_DN11276_c0_g1	50.96
TRINITY_DN11277_c0_g1	23.9
TRINITY_DN11282_c0_g1	26.64
TRINITY_DN11283_c0_g1	49.62
TRINITY_DN11285_c0_g1	53.42
TRINITY_DN11287_c0_g1	38.91
TRINITY_DN11287_c0_g2	48.12
TRINITY_DN11288_c0_g1	46.97
TRINITY_DN11289_c0_g1	40.07
TRINITY_DN11291_c0_g1	53.33
TRINITY_DN11291_c0_g2	48.31
TRINITY_DN11292_c0_g1	29.52
TRINITY_DN11294_c0_g1	43.5
TRINITY_DN11295_c0_g1	53.79
TRINITY_DN11297_c0_g1	34.2
TRINITY_DN11298_c0_g1	30.53
TRINITY_DN11299_c0_g1	29.89
TRINITY_DN11302_c0_g1	46.92
TRINITY_DN11305_c0_g1	41.67
TRINITY_DN11306_c0_g1	55.46
TRINITY_DN11309_c0_g1	53.85
TRINITY_DN11311_c0_g1	38.34
TRINITY_DN11312_c0_g1	42.77
TRINITY_DN11312_c0_g2	34.29
TRINITY_DN11312_c0_g3	42.7
TRINITY_DN11315_c0_g1	66.19
TRINITY_DN11316_c0_g1	31.02
TRINITY_DN11317_c0_g1	27.57
TRINITY_DN11318_c0_g1	50.2
TRINITY_DN11320_c0_g1	51.31
TRINITY_DN11322_c0_g1	32.64
TRINITY_DN11326_c0_g1	50
TRINITY_DN11327_c0_g1	46.45
TRINITY_DN11329_c0_g3	41.53
TRINITY_DN1132_c0_g1	39.15
TRINITY_DN11330_c0_g1	33.47
TRINITY_DN11331_c0_g1	37.26
TRINITY_DN11334_c0_g1	50
TRINITY_DN11336_c0_g1	47.83
TRINITY_DN11338_c0_g1	41.48
TRINITY_DN11342_c0_g1	31.38
TRINITY_DN11342_c0_g2	27.59
TRINITY_DN11344_c0_g1	51.65
TRINITY_DN11345_c0_g1	32.62
TRINITY_DN11346_c0_g1	32.89
TRINITY_DN11348_c0_g1	50.64
TRINITY_DN11353_c0_g1	55.17
TRINITY_DN11356_c0_g1	60.37
TRINITY_DN11357_c0_g1	28.82
TRINITY_DN11357_c0_g2	24.93
TRINITY_DN11358_c0_g1	29.49
TRINITY_DN11360_c0_g1	55.93
TRINITY_DN11362_c0_g1	45.58
TRINITY_DN11363_c0_g1	25.52
TRINITY_DN11366_c0_g1	33.76
TRINITY_DN11369_c0_g1	48.21
TRINITY_DN11370_c0_g1	50.45
TRINITY_DN11374_c0_g1	48.53
TRINITY_DN11375_c0_g1	59.81
TRINITY_DN11378_c0_g2	54.93
TRINITY_DN11381_c0_g1	49.84
TRINITY_DN11382_c0_g1	51.67
TRINITY_DN11382_c1_g1	52.85
TRINITY_DN11383_c0_g1	31.75
TRINITY_DN11385_c0_g1	48.31
TRINITY_DN11386_c0_g1	36.47
TRINITY_DN11389_c0_g1	43.19
TRINITY_DN11392_c0_g1	48.61
TRINITY_DN11394_c0_g2	31.88
TRINITY_DN11395_c0_g1	49.06
TRINITY_DN11397_c0_g1	58.61
TRINITY_DN11398_c0_g2	50.23
TRINITY_DN11399_c0_g1	53.71
TRINITY_DN11404_c0_g1	50.37
TRINITY_DN1140_c0_g1	36.21
TRINITY_DN11410_c0_g1	40.69
TRINITY_DN11415_c0_g1	45.09
TRINITY_DN11416_c0_g1	50.5
TRINITY_DN11421_c0_g1	51.48
TRINITY_DN11424_c0_g2	42.25
TRINITY_DN11425_c0_g2	40.35
TRINITY_DN11426_c0_g1	46.45
TRINITY_DN11426_c0_g2	44.05
TRINITY_DN11427_c0_g1	49.41
TRINITY_DN11430_c0_g1	52.35
TRINITY_DN11430_c0_g2	50.79
TRINITY_DN11437_c0_g1	45.65
TRINITY_DN11443_c0_g1	55.19
TRINITY_DN11444_c0_g1	26.89
TRINITY_DN11448_c0_g1	45.37
TRINITY_DN11451_c0_g1	33.71
TRINITY_DN11454_c0_g2	45.75
TRINITY_DN11455_c0_g1	54.58
TRINITY_DN11456_c0_g1	50.51
TRINITY_DN11459_c0_g1	38.05
TRINITY_DN11462_c0_g1	25.68
TRINITY_DN11462_c0_g3	30.07
TRINITY_DN11463_c1_g1	50.96
TRINITY_DN11466_c0_g1	41.86
TRINITY_DN11468_c0_g1	49.17
TRINITY_DN11474_c0_g3	48.41
TRINITY_DN11475_c0_g1	44.14
TRINITY_DN11476_c0_g1	51.05
TRINITY_DN11476_c0_g2	52.9
TRINITY_DN11478_c0_g1	45.05
TRINITY_DN11479_c0_g1	48.62
TRINITY_DN11480_c0_g1	35.89
TRINITY_DN11481_c0_g1	41.46
TRINITY_DN11482_c0_g1	30.94
TRINITY_DN11483_c0_g1	39.93
TRINITY_DN11484_c0_g1	27.74
TRINITY_DN11487_c0_g1	48.21
TRINITY_DN11488_c0_g1	43.89
TRINITY_DN11489_c0_g1	36.86
TRINITY_DN11492_c0_g1	37.13
TRINITY_DN11492_c0_g2	35.29
TRINITY_DN11493_c0_g1	40.87
TRINITY_DN11494_c0_g1	51.63
TRINITY_DN11495_c0_g1	31.74
TRINITY_DN11495_c0_g2	31.44
TRINITY_DN11496_c0_g1	38.77
TRINITY_DN11498_c0_g1	46.91
TRINITY_DN11500_c0_g3	39.22
TRINITY_DN11501_c0_g1	51.43
TRINITY_DN11509_c0_g1	52.4
TRINITY_DN11510_c0_g1	32.18
TRINITY_DN11513_c0_g1	35.93
TRINITY_DN11516_c0_g1	30.34
TRINITY_DN11517_c0_g1	46.47
TRINITY_DN1151_c0_g1	49.21
TRINITY_DN11523_c0_g1	33.33
TRINITY_DN11528_c0_g1	26.11
TRINITY_DN1152_c0_g1	43.07
TRINITY_DN11532_c0_g1	35.57
TRINITY_DN11533_c0_g1	26.61
TRINITY_DN11534_c0_g1	41.28
TRINITY_DN11536_c0_g1	46.65
TRINITY_DN11537_c0_g1	53.64
TRINITY_DN11538_c0_g2	49.35
TRINITY_DN11539_c0_g1	24.9
TRINITY_DN11539_c0_g2	24.89
TRINITY_DN11546_c0_g1	43.09
TRINITY_DN11547_c0_g1	50.59
TRINITY_DN11549_c0_g1	43.63
TRINITY_DN11551_c0_g1	53.61
TRINITY_DN11552_c0_g1	51.21
TRINITY_DN11553_c0_g1	30.45
TRINITY_DN11555_c0_g1	40.82
TRINITY_DN11556_c0_g1	41.26
TRINITY_DN11561_c0_g1	27.05
TRINITY_DN11562_c0_g1	63.22
TRINITY_DN11564_c0_g1	44.26
TRINITY_DN11565_c0_g1	40.89
TRINITY_DN11570_c0_g1	55.66
TRINITY_DN11574_c0_g1	39.3
TRINITY_DN11576_c0_g1	56.36
TRINITY_DN11579_c0_g1	45.14
TRINITY_DN11583_c0_g1	52.94
TRINITY_DN11585_c0_g1	35.71
TRINITY_DN11588_c0_g1	54.46
TRINITY_DN11589_c0_g1	51.05
TRINITY_DN1158_c0_g1	34.67
TRINITY_DN11590_c0_g1	27.93
TRINITY_DN11592_c0_g1	55.83
TRINITY_DN11592_c0_g2	62.07
TRINITY_DN11594_c0_g1	53.28
TRINITY_DN11597_c0_g1	36.21
TRINITY_DN11599_c0_g1	53
TRINITY_DN1159_c0_g1	26.12
TRINITY_DN11600_c0_g1	30.04
TRINITY_DN11603_c0_g1	42.23
TRINITY_DN11606_c0_g1	52.07
TRINITY_DN11607_c0_g1	47.83
TRINITY_DN11608_c0_g1	50.57
TRINITY_DN11610_c0_g1	23.58
TRINITY_DN11614_c0_g1	44.69
TRINITY_DN11616_c0_g1	52.35
TRINITY_DN11617_c0_g1	57.21
TRINITY_DN11618_c0_g1	48.61
TRINITY_DN11622_c0_g1	52.71
TRINITY_DN11623_c0_g1	43.19
TRINITY_DN11627_c0_g1	53.44
TRINITY_DN11633_c0_g1	25.57
TRINITY_DN11634_c0_g1	46.7
TRINITY_DN11634_c0_g2	55.48
TRINITY_DN11637_c0_g1	29.76
TRINITY_DN11639_c0_g1	43.83
TRINITY_DN11640_c0_g1	42.42
TRINITY_DN11643_c0_g1	25.9
TRINITY_DN11645_c0_g1	44.21
TRINITY_DN11646_c0_g1	25.98
TRINITY_DN11648_c0_g1	45.51
TRINITY_DN11649_c0_g1	53.33
TRINITY_DN11651_c0_g1	33
TRINITY_DN11652_c1_g3	45.48
TRINITY_DN11653_c0_g1	44.05
TRINITY_DN11658_c0_g1	26.17
TRINITY_DN11661_c0_g1	48.88
TRINITY_DN11663_c0_g1	67.92
TRINITY_DN11663_c0_g2	44.78
TRINITY_DN11663_c0_g3	68.77
TRINITY_DN11664_c0_g1	47.1
TRINITY_DN11669_c0_g1	60
TRINITY_DN11673_c0_g1	40.32
TRINITY_DN11674_c0_g1	50.23
TRINITY_DN11675_c0_g1	36.08
TRINITY_DN11681_c0_g1	43.68
TRINITY_DN11682_c0_g2	36.56
TRINITY_DN11682_c0_g3	44.98
TRINITY_DN11683_c0_g1	24.71
TRINITY_DN11685_c0_g1	34.86
TRINITY_DN11686_c0_g1	50.79
TRINITY_DN11687_c0_g2	53.66
TRINITY_DN11688_c0_g1	52.03
TRINITY_DN11689_c0_g1	46.77
TRINITY_DN11690_c0_g1	44.14
TRINITY_DN11691_c0_g1	41.67
TRINITY_DN11692_c1_g1	51.46
TRINITY_DN11694_c0_g1	31.98
TRINITY_DN11694_c0_g2	41.27
TRINITY_DN11696_c0_g1	46.81
TRINITY_DN11700_c0_g1	50.93
TRINITY_DN11700_c0_g2	46.08
TRINITY_DN11701_c0_g1	49.84
TRINITY_DN11702_c0_g1	49.59
TRINITY_DN11703_c0_g1	40.93
TRINITY_DN11704_c0_g1	50.67
TRINITY_DN11705_c0_g1	51.87
TRINITY_DN11707_c0_g1	50.65
TRINITY_DN1170_c0_g1	46.67
TRINITY_DN11713_c0_g1	46.13
TRINITY_DN11714_c0_g1	30.56
TRINITY_DN11716_c0_g1	52.98
TRINITY_DN11720_c0_g2	52.58
TRINITY_DN11721_c0_g1	20.77
TRINITY_DN11722_c0_g1	45.54
TRINITY_DN11723_c1_g3	52.21
TRINITY_DN11723_c1_g4	54.09
TRINITY_DN11723_c1_g5	51.64
TRINITY_DN11725_c0_g1	44.92
TRINITY_DN11731_c0_g1	38.35
TRINITY_DN11732_c0_g1	28.87
TRINITY_DN11734_c0_g1	29.69
TRINITY_DN11736_c0_g1	46.13
TRINITY_DN11741_c0_g2	32.37
TRINITY_DN11741_c0_g3	27.05
TRINITY_DN11741_c0_g4	41.61
TRINITY_DN11747_c0_g1	37.73
TRINITY_DN11748_c0_g2	48.37
TRINITY_DN11750_c0_g1	48.62
TRINITY_DN11752_c0_g1	43.77
TRINITY_DN11754_c0_g1	28.91
TRINITY_DN11755_c0_g1	57.33
TRINITY_DN11757_c0_g1	48.37
TRINITY_DN11765_c0_g1	29.95
TRINITY_DN11767_c0_g1	49.21
TRINITY_DN11770_c0_g1	46.55
TRINITY_DN11773_c1_g1	25.16
TRINITY_DN11773_c1_g2	24.71
TRINITY_DN11774_c0_g1	55.11
TRINITY_DN11775_c0_g2	44.59
TRINITY_DN11775_c0_g4	45.62
TRINITY_DN11775_c0_g5	48.09
TRINITY_DN11777_c0_g1	50.61
TRINITY_DN11779_c1_g1	42.47
TRINITY_DN11781_c0_g1	25.72
TRINITY_DN11782_c0_g1	29.66
TRINITY_DN11783_c0_g1	24.28
TRINITY_DN11788_c0_g1	54.9
TRINITY_DN11789_c0_g1	31.63
TRINITY_DN11790_c0_g1	47.22
TRINITY_DN11791_c0_g1	50.96
TRINITY_DN11793_c0_g1	29.67
TRINITY_DN11797_c0_g2	35.68
TRINITY_DN117_c0_g1	39.62
TRINITY_DN11800_c0_g1	42.32
TRINITY_DN11803_c0_g1	50.64
TRINITY_DN11808_c0_g1	39.81
TRINITY_DN11809_c0_g3	46.92
TRINITY_DN11809_c0_g4	47.51
TRINITY_DN11811_c1_g1	49.53
TRINITY_DN11813_c0_g1	27.63
TRINITY_DN11814_c0_g1	42.14
TRINITY_DN11817_c0_g1	42.99
TRINITY_DN11820_c0_g1	58.85
TRINITY_DN11822_c0_g1	42.77
TRINITY_DN11824_c0_g1	29.39
TRINITY_DN11828_c0_g1	42.79
TRINITY_DN11831_c0_g1	31.68
TRINITY_DN11833_c0_g1	31.17
TRINITY_DN11834_c0_g1	31.03
TRINITY_DN11837_c0_g1	36.36
TRINITY_DN11839_c0_g1	57.75
TRINITY_DN11842_c0_g1	42.92
TRINITY_DN11844_c0_g1	44.56
TRINITY_DN11846_c0_g1	45.4
TRINITY_DN11847_c0_g1	37.99
TRINITY_DN11848_c0_g1	51.22
TRINITY_DN11851_c0_g1	28.96
TRINITY_DN11853_c0_g1	40.73
TRINITY_DN11854_c0_g1	44.92
TRINITY_DN11855_c0_g1	43.95
TRINITY_DN11857_c0_g1	34.68
TRINITY_DN11858_c0_g1	45.17
TRINITY_DN11859_c0_g1	41.44
TRINITY_DN11860_c0_g1	61.2
TRINITY_DN11860_c0_g2	52.88
TRINITY_DN11860_c1_g1	49.54
TRINITY_DN11861_c0_g1	37.33
TRINITY_DN11864_c0_g1	43.11
TRINITY_DN11865_c0_g1	35.67
TRINITY_DN11868_c0_g1	22.59
TRINITY_DN11869_c0_g1	42.19
TRINITY_DN1186_c0_g1	49.32
TRINITY_DN11871_c0_g1	35.71
TRINITY_DN11873_c0_g1	42.64
TRINITY_DN11874_c0_g1	37.39
TRINITY_DN11875_c0_g1	43.3
TRINITY_DN11878_c0_g1	41.87
TRINITY_DN11881_c0_g1	52.15
TRINITY_DN11884_c0_g1	50.87
TRINITY_DN11884_c0_g2	49.81
TRINITY_DN11885_c0_g1	38.05
TRINITY_DN11890_c0_g1	50.63
TRINITY_DN11891_c0_g1	52.95
TRINITY_DN11892_c0_g1	49.8
TRINITY_DN11893_c0_g1	50.22
TRINITY_DN11898_c0_g1	45.27
TRINITY_DN11899_c0_g1	45.24
TRINITY_DN11901_c0_g1	58.8
TRINITY_DN11902_c0_g3	44.1
TRINITY_DN11904_c0_g2	35.46
TRINITY_DN11905_c0_g1	46.89
TRINITY_DN11908_c0_g1	38.7
TRINITY_DN11909_c0_g1	52.36
TRINITY_DN11909_c1_g1	53.19
TRINITY_DN11909_c1_g2	52.3
TRINITY_DN11910_c0_g1	32.95
TRINITY_DN11913_c0_g1	36.45
TRINITY_DN11914_c0_g1	46.4
TRINITY_DN11915_c0_g1	39.71
TRINITY_DN11918_c0_g1	27.8
TRINITY_DN11921_c0_g1	34.47
TRINITY_DN11922_c0_g1	48.04
TRINITY_DN11923_c0_g2	37.12
TRINITY_DN11924_c1_g1	50.14
TRINITY_DN11927_c0_g2	30.6
TRINITY_DN11928_c0_g1	59.09
TRINITY_DN11929_c1_g1	52.66
TRINITY_DN11931_c0_g2	39.36
TRINITY_DN11935_c0_g1	59.36
TRINITY_DN11937_c0_g1	44
TRINITY_DN11939_c0_g2	52.23
TRINITY_DN11941_c0_g1	43.42
TRINITY_DN11942_c0_g1	53.43
TRINITY_DN11943_c0_g1	50.71
TRINITY_DN11945_c0_g1	39.34
TRINITY_DN11948_c0_g1	51.69
TRINITY_DN11949_c0_g2	49.08
TRINITY_DN11952_c0_g1	47.57
TRINITY_DN11955_c0_g1	48.08
TRINITY_DN11956_c0_g1	27.43
TRINITY_DN11956_c0_g2	26.64
TRINITY_DN11957_c0_g1	44.42
TRINITY_DN11958_c0_g1	48.37
TRINITY_DN1195_c0_g1	66.67
TRINITY_DN11960_c0_g2	46.45
TRINITY_DN11960_c0_g3	47.33
TRINITY_DN11961_c0_g2	47.41
TRINITY_DN11963_c0_g1	46.91
TRINITY_DN11964_c0_g1	44.24
TRINITY_DN11964_c0_g2	44.39
TRINITY_DN11965_c0_g1	30.99
TRINITY_DN11967_c0_g1	27.1
TRINITY_DN11969_c0_g1	42.25
TRINITY_DN11971_c1_g1	54.37
TRINITY_DN11973_c0_g1	54.55
TRINITY_DN11975_c0_g1	25.72
TRINITY_DN11977_c0_g1	49.14
TRINITY_DN11978_c0_g2	50.61
TRINITY_DN11979_c0_g1	60.06
TRINITY_DN1197_c0_g1	26.57
TRINITY_DN11982_c0_g1	47.83
TRINITY_DN11987_c0_g1	52.56
TRINITY_DN11988_c0_g1	48.87
TRINITY_DN11988_c0_g2	52.17
TRINITY_DN11991_c0_g1	44.64
TRINITY_DN11991_c0_g2	43.85
TRINITY_DN11991_c0_g3	46.3
TRINITY_DN11994_c0_g3	29.13
TRINITY_DN11994_c0_g4	48.33
TRINITY_DN11997_c0_g1	42.37
TRINITY_DN12000_c0_g1	36.17
TRINITY_DN12004_c0_g1	40.39
TRINITY_DN12006_c0_g1	51.32
TRINITY_DN12006_c0_g2	52.82
TRINITY_DN12008_c0_g1	63.16
TRINITY_DN12010_c0_g1	24.71
TRINITY_DN12012_c0_g1	46.98
TRINITY_DN12015_c0_g2	30.2
TRINITY_DN12017_c0_g1	47.26
TRINITY_DN12019_c0_g1	50.2
TRINITY_DN12020_c0_g1	45.62
TRINITY_DN12022_c0_g1	47.08
TRINITY_DN12027_c0_g1	37.93
TRINITY_DN12030_c1_g1	46.43
TRINITY_DN12033_c0_g1	46.6
TRINITY_DN12034_c0_g1	40.57
TRINITY_DN12034_c0_g2	50.38
TRINITY_DN12035_c1_g1	27.72
TRINITY_DN12039_c0_g1	50.5
TRINITY_DN12041_c0_g1	49.02
TRINITY_DN12043_c0_g1	29.81
TRINITY_DN12045_c0_g1	32.4
TRINITY_DN12046_c0_g2	57.52
TRINITY_DN12047_c0_g1	56.97
TRINITY_DN12048_c0_g1	39.08
TRINITY_DN12049_c0_g1	46.45
TRINITY_DN12050_c0_g1	51.41
TRINITY_DN12051_c0_g1	49.36
TRINITY_DN12052_c0_g1	50.26
TRINITY_DN12053_c0_g1	50.53
TRINITY_DN12055_c0_g1	49.31
TRINITY_DN12056_c0_g1	42.53
TRINITY_DN12057_c0_g1	22.14
TRINITY_DN12058_c0_g1	54.18
TRINITY_DN12059_c0_g1	33.45
TRINITY_DN12060_c0_g1	42.01
TRINITY_DN12063_c0_g1	28.84
TRINITY_DN12065_c0_g1	41.29
TRINITY_DN12066_c0_g1	69.13
TRINITY_DN12066_c0_g2	52.9
TRINITY_DN12066_c0_g3	68.6
TRINITY_DN12066_c0_g4	65.27
TRINITY_DN12066_c0_g5	60.83
TRINITY_DN12067_c0_g1	25.18
TRINITY_DN12068_c0_g1	32.52
TRINITY_DN12075_c0_g1	40.71
TRINITY_DN12076_c0_g1	29.92
TRINITY_DN12077_c0_g3	49.21
TRINITY_DN12078_c1_g1	31.68
TRINITY_DN12081_c0_g1	50.25
TRINITY_DN12082_c0_g1	43.98
TRINITY_DN12085_c0_g1	39.39
TRINITY_DN1208_c0_g1	53.56
TRINITY_DN12091_c0_g1	53.57
TRINITY_DN12092_c0_g1	49.39
TRINITY_DN12095_c0_g1	47.95
TRINITY_DN12101_c0_g1	56.54
TRINITY_DN12104_c0_g1	53.85
TRINITY_DN12105_c0_g1	46.19
TRINITY_DN12108_c0_g1	50.34
TRINITY_DN1210_c0_g2	34.11
TRINITY_DN12110_c0_g1	52.43
TRINITY_DN12111_c0_g1	53.3
TRINITY_DN12112_c0_g1	50.46
TRINITY_DN12118_c0_g1	46
TRINITY_DN12118_c0_g3	50.21
TRINITY_DN12118_c1_g2	41.09
TRINITY_DN1211_c0_g1	35.85
TRINITY_DN12122_c1_g1	48.73
TRINITY_DN12124_c0_g1	48.02
TRINITY_DN12125_c0_g1	37
TRINITY_DN12127_c0_g1	28.29
TRINITY_DN12128_c0_g1	32.35
TRINITY_DN12134_c0_g2	39.47
TRINITY_DN12137_c0_g1	44.22
TRINITY_DN12139_c0_g1	38.49
TRINITY_DN12139_c0_g2	42.91
TRINITY_DN12140_c0_g1	26.19
TRINITY_DN12141_c0_g1	52.27
TRINITY_DN12142_c0_g1	48.84
TRINITY_DN12144_c0_g1	43.14
TRINITY_DN12145_c0_g1	23.91
TRINITY_DN12145_c0_g2	26.32
TRINITY_DN12148_c0_g1	52.68
TRINITY_DN12149_c0_g1	29.57
TRINITY_DN12154_c0_g1	41.26
TRINITY_DN12156_c0_g1	45.21
TRINITY_DN12159_c0_g1	48.36
TRINITY_DN12164_c0_g1	44.99
TRINITY_DN1216_c0_g1	50.55
TRINITY_DN12170_c0_g1	38.03
TRINITY_DN12171_c0_g1	27.72
TRINITY_DN12172_c0_g1	49.01
TRINITY_DN12181_c0_g1	27.2
TRINITY_DN12183_c0_g2	39.13
TRINITY_DN12186_c0_g1	45.38
TRINITY_DN12187_c0_g1	43.56
TRINITY_DN12188_c0_g2	35
TRINITY_DN12191_c0_g1	44.95
TRINITY_DN12192_c0_g1	54.12
TRINITY_DN12197_c0_g1	48.71
TRINITY_DN12197_c1_g1	50.98
TRINITY_DN12198_c0_g1	81.45
TRINITY_DN12199_c0_g2	46.12
TRINITY_DN12200_c0_g1	43.98
TRINITY_DN12201_c0_g1	38.03
TRINITY_DN12202_c0_g1	24.05
TRINITY_DN12202_c0_g2	23.72
TRINITY_DN12205_c0_g1	52.56
TRINITY_DN12206_c0_g1	62.02
TRINITY_DN12209_c0_g1	44.39
TRINITY_DN12211_c0_g1	32.93
TRINITY_DN12212_c0_g1	42.02
TRINITY_DN12213_c0_g1	48
TRINITY_DN12213_c0_g2	47.74
TRINITY_DN12215_c0_g1	46.04
TRINITY_DN12216_c0_g1	47.93
TRINITY_DN12217_c0_g1	60.33
TRINITY_DN12217_c1_g1	57.21
TRINITY_DN12218_c0_g1	46.41
TRINITY_DN12219_c0_g1	24.32
TRINITY_DN12220_c0_g1	42.74
TRINITY_DN12224_c0_g1	31.75
TRINITY_DN12225_c0_g1	44.78
TRINITY_DN12227_c0_g3	37.1
TRINITY_DN12230_c0_g2	28.84
TRINITY_DN12231_c0_g1	31.78
TRINITY_DN12232_c0_g1	49.63
TRINITY_DN12232_c0_g2	48.59
TRINITY_DN12236_c0_g1	41.47
TRINITY_DN12236_c0_g2	42.13
TRINITY_DN12238_c0_g1	47.01
TRINITY_DN12239_c0_g1	26.34
TRINITY_DN12240_c0_g2	45.74
TRINITY_DN12240_c0_g3	40.8
TRINITY_DN12241_c0_g1	39.56
TRINITY_DN12242_c0_g1	50
TRINITY_DN12243_c0_g1	40.3
TRINITY_DN12245_c0_g1	55.94
TRINITY_DN12245_c1_g1	53.19
TRINITY_DN12247_c0_g2	41.6
TRINITY_DN1224_c0_g1	31.25
TRINITY_DN12250_c0_g1	43.48
TRINITY_DN12250_c1_g3	52.37
TRINITY_DN12251_c0_g1	33.83
TRINITY_DN12253_c0_g2	42.24
TRINITY_DN12254_c0_g1	51.43
TRINITY_DN12257_c0_g1	50.79
TRINITY_DN12258_c0_g1	26.57
TRINITY_DN12260_c0_g1	45.04
TRINITY_DN12261_c0_g1	44.95
TRINITY_DN12262_c0_g1	23.48
TRINITY_DN12264_c0_g1	36.58
TRINITY_DN12268_c0_g1	35.71
TRINITY_DN12272_c1_g1	35.04
TRINITY_DN12274_c0_g1	48.97
TRINITY_DN12278_c0_g1	48.16
TRINITY_DN1227_c0_g1	41.67
TRINITY_DN12280_c0_g1	30.49
TRINITY_DN12281_c0_g1	53.52
TRINITY_DN12282_c0_g1	55.59
TRINITY_DN12283_c0_g1	51.33
TRINITY_DN12284_c0_g1	38.52
TRINITY_DN12285_c0_g1	56.25
TRINITY_DN12287_c0_g1	27.63
TRINITY_DN12290_c0_g1	27.56
TRINITY_DN12292_c0_g1	52.16
TRINITY_DN12293_c0_g2	42.74
TRINITY_DN12294_c1_g3	38.43
TRINITY_DN12295_c0_g1	51.79
TRINITY_DN12296_c0_g1	54.98
TRINITY_DN12298_c0_g1	26.08
TRINITY_DN12299_c0_g1	45
TRINITY_DN12300_c0_g1	26.82
TRINITY_DN12303_c0_g1	28.71
TRINITY_DN12303_c0_g2	31.07
TRINITY_DN12304_c0_g1	56.25
TRINITY_DN12305_c0_g1	30.17
TRINITY_DN12306_c0_g2	46.45
TRINITY_DN12306_c0_g3	48.26
TRINITY_DN12307_c0_g1	43.48
TRINITY_DN12308_c0_g1	36.32
TRINITY_DN12310_c0_g1	37.17
TRINITY_DN12313_c0_g1	50
TRINITY_DN12314_c0_g1	32.34
TRINITY_DN12315_c0_g1	43.85
TRINITY_DN12318_c0_g1	52.4
TRINITY_DN12319_c0_g1	60.8
TRINITY_DN12320_c0_g1	56.31
TRINITY_DN12321_c0_g1	32.89
TRINITY_DN12323_c0_g1	52.54
TRINITY_DN12327_c0_g1	44.63
TRINITY_DN12328_c0_g1	40.13
TRINITY_DN12329_c0_g1	44.86
TRINITY_DN12330_c0_g3	58.61
TRINITY_DN12331_c0_g1	43.27
TRINITY_DN12332_c0_g1	33.47
TRINITY_DN12332_c0_g2	25.59
TRINITY_DN12333_c0_g2	29.31
TRINITY_DN12333_c0_g3	33.45
TRINITY_DN12338_c0_g1	59.07
TRINITY_DN12339_c0_g1	47.6
TRINITY_DN1233_c0_g1	38.2
TRINITY_DN12340_c0_g1	39.83
TRINITY_DN12342_c0_g1	29.36
TRINITY_DN12347_c0_g1	45.78
TRINITY_DN12349_c0_g1	47.49
TRINITY_DN12350_c0_g1	32.01
TRINITY_DN12353_c0_g1	52.2
TRINITY_DN12355_c0_g1	47.62
TRINITY_DN12358_c0_g1	54.51
TRINITY_DN12359_c1_g1	51.29
TRINITY_DN12362_c0_g1	32.76
TRINITY_DN12367_c0_g1	25.09
TRINITY_DN12368_c0_g1	29.09
TRINITY_DN12369_c0_g1	48.76
TRINITY_DN12370_c0_g1	45.8
TRINITY_DN12372_c0_g1	46.14
TRINITY_DN12373_c0_g1	54.59
TRINITY_DN12374_c0_g1	41.26
TRINITY_DN12381_c0_g1	45.16
TRINITY_DN12383_c0_g1	47.74
TRINITY_DN12384_c0_g1	50.64
TRINITY_DN12385_c0_g1	50.14
TRINITY_DN12386_c0_g1	44.32
TRINITY_DN12386_c0_g2	31.14
TRINITY_DN12388_c0_g1	36.54
TRINITY_DN12388_c0_g2	45.88
TRINITY_DN12389_c0_g1	52.54
TRINITY_DN12390_c0_g1	45.61
TRINITY_DN12391_c0_g1	36.59
TRINITY_DN12392_c0_g1	36.49
TRINITY_DN12393_c0_g1	43.51
TRINITY_DN12397_c0_g1	40.5
TRINITY_DN12398_c0_g1	32
TRINITY_DN12400_c0_g1	40.61
TRINITY_DN12401_c0_g1	27.5
TRINITY_DN12402_c0_g1	26.7
TRINITY_DN12403_c0_g1	40.09
TRINITY_DN12404_c0_g1	22.73
TRINITY_DN12404_c0_g2	31.99
TRINITY_DN12406_c0_g1	44.55
TRINITY_DN12406_c1_g1	30.33
TRINITY_DN12407_c0_g1	41.98
TRINITY_DN12409_c0_g1	31.4
TRINITY_DN12409_c0_g2	49.75
TRINITY_DN12410_c0_g1	29.86
TRINITY_DN12410_c0_g2	29.95
TRINITY_DN12411_c0_g1	48.08
TRINITY_DN12412_c0_g1	29.49
TRINITY_DN12414_c0_g1	47.08
TRINITY_DN12417_c0_g1	23.33
TRINITY_DN12420_c0_g2	51.71
TRINITY_DN12423_c0_g1	43.36
TRINITY_DN12426_c0_g1	42.04
TRINITY_DN12427_c0_g1	47.3
TRINITY_DN12428_c0_g1	51.93
TRINITY_DN12429_c0_g1	50
TRINITY_DN1242_c0_g1	63.52
TRINITY_DN12430_c0_g1	25.07
TRINITY_DN12432_c0_g1	49.53
TRINITY_DN12434_c0_g1	48.68
TRINITY_DN12435_c1_g2	37.5
TRINITY_DN12437_c0_g1	50.92
TRINITY_DN1243_c0_g1	31.05
TRINITY_DN12440_c1_g1	38.22
TRINITY_DN12441_c0_g1	43.94
TRINITY_DN12443_c0_g1	31.45
TRINITY_DN12444_c0_g1	46.46
TRINITY_DN12445_c0_g1	51.47
TRINITY_DN12446_c0_g1	62.85
TRINITY_DN12449_c0_g1	50
TRINITY_DN12451_c0_g1	43.67
TRINITY_DN12452_c0_g1	49.26
TRINITY_DN12454_c0_g1	25.74
TRINITY_DN12460_c0_g1	26.52
TRINITY_DN12461_c0_g1	33.51
TRINITY_DN12466_c0_g1	39.59
TRINITY_DN12467_c0_g1	50.5
TRINITY_DN12475_c0_g1	49.52
TRINITY_DN12476_c0_g1	24.1
TRINITY_DN12477_c0_g1	45.28
TRINITY_DN12478_c0_g1	27.38
TRINITY_DN12481_c0_g1	32.81
TRINITY_DN12486_c0_g1	56.6
TRINITY_DN12486_c0_g2	56.13
TRINITY_DN12487_c0_g1	41.73
TRINITY_DN12488_c0_g2	27.83
TRINITY_DN12489_c0_g1	41.35
TRINITY_DN12491_c0_g2	54.5
TRINITY_DN12496_c0_g1	50.61
TRINITY_DN12497_c0_g2	43.65
TRINITY_DN12497_c0_g3	44.64
TRINITY_DN12499_c0_g1	46.15
TRINITY_DN1249_c0_g1	46.79
TRINITY_DN12500_c0_g1	49.57
TRINITY_DN12501_c0_g1	32.35
TRINITY_DN12503_c0_g1	39.3
TRINITY_DN12506_c0_g1	23.26
TRINITY_DN12509_c0_g1	49.84
TRINITY_DN12511_c0_g1	61.04
TRINITY_DN12511_c0_g2	60.47
TRINITY_DN12511_c0_g3	68.89
TRINITY_DN12512_c0_g1	51.56
TRINITY_DN12513_c0_g1	52.15
TRINITY_DN12517_c0_g1	26.39
TRINITY_DN12518_c0_g1	48.58
TRINITY_DN12519_c0_g1	38.86
TRINITY_DN12522_c0_g1	35.84
TRINITY_DN12523_c0_g1	30.97
TRINITY_DN12524_c0_g1	29.19
TRINITY_DN12527_c0_g1	42.59
TRINITY_DN12528_c0_g2	37.38
TRINITY_DN12530_c0_g5	40.57
TRINITY_DN12531_c0_g2	49.45
TRINITY_DN12532_c0_g1	45.82
TRINITY_DN12534_c0_g1	43.85
TRINITY_DN12536_c0_g1	47.35
TRINITY_DN12538_c0_g1	55.93
TRINITY_DN12539_c0_g1	40.1
TRINITY_DN12540_c0_g1	21.45
TRINITY_DN12541_c0_g1	47.39
TRINITY_DN12544_c0_g1	36.11
TRINITY_DN12546_c0_g2	44.74
TRINITY_DN12547_c0_g1	44.44
TRINITY_DN12549_c0_g1	34.91
TRINITY_DN12549_c0_g2	35.27
TRINITY_DN12552_c0_g1	25.1
TRINITY_DN12557_c0_g1	45.78
TRINITY_DN12557_c0_g2	46.31
TRINITY_DN12559_c0_g1	49.83
TRINITY_DN12561_c0_g1	27.85
TRINITY_DN12564_c0_g1	52.17
TRINITY_DN12565_c0_g1	45.1
TRINITY_DN12567_c0_g1	42.44
TRINITY_DN12568_c0_g1	26.02
TRINITY_DN12571_c0_g1	24.21
TRINITY_DN12572_c0_g1	34.75
TRINITY_DN12574_c0_g1	34.87
TRINITY_DN12576_c0_g1	52.2
TRINITY_DN12577_c0_g1	48.53
TRINITY_DN12578_c0_g1	43.81
TRINITY_DN12580_c0_g1	34.39
TRINITY_DN12582_c0_g2	47.39
TRINITY_DN12583_c1_g1	47.52
TRINITY_DN12583_c2_g1	45.71
TRINITY_DN12584_c0_g1	46.51
TRINITY_DN12584_c0_g3	47.06
TRINITY_DN12584_c0_g4	50
TRINITY_DN12584_c0_g5	50.74
TRINITY_DN12586_c0_g1	32.66
TRINITY_DN12586_c0_g3	28.96
TRINITY_DN12587_c0_g1	48.6
TRINITY_DN12588_c0_g1	44.51
TRINITY_DN12590_c0_g2	37.8
TRINITY_DN12590_c0_g3	44.7
TRINITY_DN12591_c0_g1	31.86
TRINITY_DN12592_c0_g1	45.25
TRINITY_DN12593_c0_g1	34.98
TRINITY_DN12595_c0_g1	32.58
TRINITY_DN12596_c0_g1	49.41
TRINITY_DN12597_c0_g1	36.36
TRINITY_DN12598_c0_g1	44.98
TRINITY_DN12599_c0_g1	36.89
TRINITY_DN12599_c0_g4	30.36
TRINITY_DN12600_c0_g1	48.04
TRINITY_DN12602_c0_g1	43.77
TRINITY_DN12604_c0_g1	54.73
TRINITY_DN12605_c0_g1	28.9
TRINITY_DN12605_c0_g2	32.96
TRINITY_DN12607_c0_g1	49.68
TRINITY_DN12607_c0_g2	50
TRINITY_DN12609_c0_g1	46.9
TRINITY_DN1260_c0_g1	43.38
TRINITY_DN12610_c0_g1	32.67
TRINITY_DN12612_c0_g1	50.74
TRINITY_DN12613_c0_g1	53.2
TRINITY_DN12614_c0_g1	57.37
TRINITY_DN12619_c0_g1	51.21
TRINITY_DN12620_c0_g1	55.22
TRINITY_DN12621_c0_g1	39.64
TRINITY_DN12622_c0_g2	47.57
TRINITY_DN12622_c0_g3	35.15
TRINITY_DN12624_c0_g1	44.17
TRINITY_DN12625_c0_g1	51.47
TRINITY_DN12628_c0_g1	56.41
TRINITY_DN12629_c0_g1	50.14
TRINITY_DN12629_c1_g1	48.14
TRINITY_DN12632_c0_g1	41.13
TRINITY_DN12632_c0_g2	40.69
TRINITY_DN12633_c0_g1	43.67
TRINITY_DN12634_c0_g1	41.07
TRINITY_DN12637_c0_g1	36.26
TRINITY_DN12639_c0_g1	43.31
TRINITY_DN12640_c0_g1	55.7
TRINITY_DN12641_c0_g1	32.47
TRINITY_DN12642_c0_g1	44.68
TRINITY_DN12646_c0_g1	57.35
TRINITY_DN12648_c0_g1	42.81
TRINITY_DN12651_c0_g1	51.69
TRINITY_DN12654_c0_g1	46.64
TRINITY_DN12656_c0_g1	56.33
TRINITY_DN12658_c0_g1	44.44
TRINITY_DN12660_c0_g1	50.35
TRINITY_DN12661_c0_g1	31.91
TRINITY_DN12662_c0_g1	27.51
TRINITY_DN12663_c0_g1	33.48
TRINITY_DN12664_c0_g1	52.36
TRINITY_DN12665_c0_g1	28.35
TRINITY_DN12666_c0_g1	55.84
TRINITY_DN12669_c0_g1	52.77
TRINITY_DN12670_c0_g1	26.89
TRINITY_DN12672_c0_g1	52.28
TRINITY_DN12673_c0_g1	41.33
TRINITY_DN12681_c0_g1	51.22
TRINITY_DN12682_c0_g1	39.44
TRINITY_DN12683_c0_g1	48.11
TRINITY_DN12687_c0_g1	27.85
TRINITY_DN12688_c0_g1	46.64
TRINITY_DN12689_c0_g1	48.31
TRINITY_DN12689_c0_g2	48.28
TRINITY_DN12690_c0_g1	25.19
TRINITY_DN12692_c0_g1	58.96
TRINITY_DN12694_c0_g1	33.01
TRINITY_DN12696_c0_g4	51.47
TRINITY_DN12698_c0_g1	42.16
TRINITY_DN126_c0_g1	45.76
TRINITY_DN12701_c0_g1	26.88
TRINITY_DN12701_c0_g2	25.39
TRINITY_DN12701_c0_g3	57.56
TRINITY_DN12703_c0_g1	27.11
TRINITY_DN12704_c0_g1	48.61
TRINITY_DN12707_c0_g1	47.04
TRINITY_DN12708_c0_g1	57.75
TRINITY_DN12708_c0_g2	55.82
TRINITY_DN12709_c0_g1	45.91
TRINITY_DN12710_c0_g1	39.27
TRINITY_DN12710_c0_g2	39.36
TRINITY_DN12711_c0_g1	35.64
TRINITY_DN12711_c0_g2	41.85
TRINITY_DN12712_c0_g1	49.06
TRINITY_DN12713_c0_g1	42.44
TRINITY_DN12717_c0_g1	43.38
TRINITY_DN12719_c0_g1	50
TRINITY_DN12720_c0_g1	46.77
TRINITY_DN12721_c0_g1	34.1
TRINITY_DN12721_c0_g2	38.18
TRINITY_DN12722_c0_g1	41.43
TRINITY_DN12722_c1_g5	46.71
TRINITY_DN12723_c0_g1	40.64
TRINITY_DN12724_c0_g1	37.86
TRINITY_DN12726_c0_g1	48.82
TRINITY_DN12726_c0_g2	47.48
TRINITY_DN12727_c0_g1	46.09
TRINITY_DN12728_c0_g1	53.89
TRINITY_DN12730_c0_g2	39.25
TRINITY_DN12731_c0_g1	45.64
TRINITY_DN12731_c0_g2	41.52
TRINITY_DN12732_c0_g1	22.66
TRINITY_DN12733_c0_g2	46.12
TRINITY_DN12735_c0_g1	45.25
TRINITY_DN12736_c0_g1	35.58
TRINITY_DN12736_c0_g2	34.25
TRINITY_DN12737_c0_g1	47.59
TRINITY_DN12738_c0_g3	49.77
TRINITY_DN12738_c0_g6	54.13
TRINITY_DN12738_c0_g7	47.19
TRINITY_DN12738_c0_g8	46.75
TRINITY_DN12740_c0_g1	50.47
TRINITY_DN12742_c0_g1	28.69
TRINITY_DN12743_c1_g1	45.03
TRINITY_DN12745_c0_g1	42.42
TRINITY_DN12746_c0_g1	24.41
TRINITY_DN12746_c0_g2	27.12
TRINITY_DN12747_c0_g2	43.46
TRINITY_DN12748_c0_g1	51.23
TRINITY_DN1274_c0_g1	52.66
TRINITY_DN12750_c0_g1	46.9
TRINITY_DN12752_c0_g1	28.7
TRINITY_DN12753_c0_g1	52.68
TRINITY_DN12754_c0_g1	30.29
TRINITY_DN12758_c0_g1	45.83
TRINITY_DN1275_c0_g1	40.58
TRINITY_DN12761_c0_g1	34.98
TRINITY_DN12762_c0_g1	43.78
TRINITY_DN12763_c0_g1	44.85
TRINITY_DN12764_c0_g1	32.63
TRINITY_DN12765_c0_g1	36.49
TRINITY_DN12766_c0_g1	51.55
TRINITY_DN12769_c0_g1	22.38
TRINITY_DN12771_c0_g1	57.79
TRINITY_DN12775_c0_g1	49.29
TRINITY_DN12776_c0_g1	37.86
TRINITY_DN12778_c0_g1	57.62
TRINITY_DN12781_c0_g1	41.18
TRINITY_DN12782_c0_g1	47.25
TRINITY_DN12785_c0_g1	49.8
TRINITY_DN12786_c0_g1	44.84
TRINITY_DN12788_c0_g1	39.02
TRINITY_DN12789_c0_g1	50.49
TRINITY_DN12790_c0_g1	34.82
TRINITY_DN12792_c0_g1	40.61
TRINITY_DN12793_c0_g1	48.37
TRINITY_DN12794_c0_g1	30.11
TRINITY_DN12796_c0_g1	50.21
TRINITY_DN12799_c0_g1	52.91
TRINITY_DN12800_c0_g1	42.4
TRINITY_DN12801_c0_g1	40.12
TRINITY_DN12802_c0_g1	41.21
TRINITY_DN12804_c0_g1	47.77
TRINITY_DN12806_c0_g1	56.49
TRINITY_DN12807_c0_g1	32.56
TRINITY_DN12814_c0_g2	33.92
TRINITY_DN12820_c0_g1	31.94
TRINITY_DN12822_c0_g1	26.97
TRINITY_DN12823_c0_g3	46.27
TRINITY_DN12825_c0_g1	50.35
TRINITY_DN12826_c0_g5	39.68
TRINITY_DN12827_c0_g1	47.03
TRINITY_DN12830_c0_g1	27.41
TRINITY_DN12831_c0_g1	53.17
TRINITY_DN12832_c0_g1	34.09
TRINITY_DN12834_c0_g1	34.74
TRINITY_DN12834_c0_g2	30.64
TRINITY_DN12835_c0_g1	54.09
TRINITY_DN12836_c0_g2	42.48
TRINITY_DN12838_c0_g1	53.69
TRINITY_DN12839_c0_g1	46.36
TRINITY_DN12840_c0_g1	50.21
TRINITY_DN12843_c1_g1	48.54
TRINITY_DN12844_c0_g1	28.71
TRINITY_DN12845_c0_g1	20
TRINITY_DN12846_c0_g1	44.32
TRINITY_DN12849_c0_g1	45.06
TRINITY_DN12851_c0_g1	43.93
TRINITY_DN12852_c0_g3	49.3
TRINITY_DN12854_c0_g1	48.43
TRINITY_DN12854_c0_g2	49.37
TRINITY_DN12855_c0_g1	33.49
TRINITY_DN12856_c0_g1	48.67
TRINITY_DN12859_c0_g1	27.6
TRINITY_DN12861_c0_g1	42.86
TRINITY_DN12862_c0_g1	50.88
TRINITY_DN12862_c0_g2	46.44
TRINITY_DN12862_c0_g3	53.77
TRINITY_DN12863_c0_g1	37.5
TRINITY_DN12865_c0_g1	38.61
TRINITY_DN12865_c0_g3	40.94
TRINITY_DN12866_c0_g1	50.12
TRINITY_DN12866_c0_g2	47.56
TRINITY_DN12867_c0_g2	49.26
TRINITY_DN12868_c0_g1	39.15
TRINITY_DN12869_c0_g1	27.22
TRINITY_DN12870_c0_g1	43.67
TRINITY_DN12870_c0_g2	39.31
TRINITY_DN12873_c0_g1	41.85
TRINITY_DN12874_c0_g2	48.66
TRINITY_DN12876_c0_g1	39.71
TRINITY_DN12877_c0_g1	50
TRINITY_DN12878_c0_g1	48.54
TRINITY_DN12881_c0_g1	51.19
TRINITY_DN12883_c0_g1	25.38
TRINITY_DN12884_c0_g1	41.74
TRINITY_DN12885_c0_g1	43.09
TRINITY_DN12887_c0_g1	45.16
TRINITY_DN12888_c0_g1	46.56
TRINITY_DN12888_c1_g1	50.43
TRINITY_DN12890_c0_g1	44.12
TRINITY_DN12891_c0_g1	52.69
TRINITY_DN12891_c0_g2	55.27
TRINITY_DN12892_c0_g1	49.36
TRINITY_DN12894_c0_g1	41.5
TRINITY_DN12895_c0_g1	39.75
TRINITY_DN12896_c0_g1	60.37
TRINITY_DN12898_c0_g1	33.33
TRINITY_DN12900_c0_g1	27.87
TRINITY_DN12901_c0_g1	57.4
TRINITY_DN12903_c0_g1	48.06
TRINITY_DN12905_c0_g1	38.96
TRINITY_DN12907_c0_g1	40.57
TRINITY_DN12908_c0_g2	26.82
TRINITY_DN12909_c0_g1	45.8
TRINITY_DN12910_c0_g1	58.02
TRINITY_DN12911_c0_g1	31.21
TRINITY_DN12913_c0_g1	33.43
TRINITY_DN12914_c0_g1	26.98
TRINITY_DN12915_c0_g1	48.76
TRINITY_DN12916_c0_g2	53.86
TRINITY_DN12918_c0_g1	46.51
TRINITY_DN12920_c0_g1	39.15
TRINITY_DN12921_c0_g1	51.09
TRINITY_DN12922_c0_g1	47.29
TRINITY_DN12923_c0_g1	34.68
TRINITY_DN12924_c0_g1	26.19
TRINITY_DN12926_c0_g1	48.87
TRINITY_DN12927_c0_g1	48.07
TRINITY_DN12929_c0_g1	51.8
TRINITY_DN12930_c0_g1	59.62
TRINITY_DN12932_c0_g1	31.65
TRINITY_DN12934_c0_g1	29.49
TRINITY_DN12935_c0_g1	43.84
TRINITY_DN12937_c0_g1	37.98
TRINITY_DN12938_c0_g1	52.77
TRINITY_DN12939_c0_g1	46.12
TRINITY_DN12940_c0_g1	36.15
TRINITY_DN12941_c0_g1	22.12
TRINITY_DN12943_c0_g1	53.26
TRINITY_DN12944_c0_g1	45.23
TRINITY_DN12945_c0_g1	41.1
TRINITY_DN12945_c0_g2	43.87
TRINITY_DN12948_c0_g1	52.1
TRINITY_DN12949_c0_g1	48.67
TRINITY_DN12950_c0_g1	30.13
TRINITY_DN12951_c0_g1	44.48
TRINITY_DN12952_c0_g1	40.13
TRINITY_DN12954_c0_g1	44.65
TRINITY_DN12954_c0_g2	48.46
TRINITY_DN12957_c0_g1	42.2
TRINITY_DN12958_c0_g1	26.39
TRINITY_DN12958_c0_g2	35.39
TRINITY_DN1295_c0_g1	34.56
TRINITY_DN1295_c1_g1	40.34
TRINITY_DN12960_c0_g1	28.28
TRINITY_DN12961_c0_g2	37.85
TRINITY_DN12962_c0_g1	58.08
TRINITY_DN12963_c0_g1	54.33
TRINITY_DN12964_c0_g1	39.03
TRINITY_DN12965_c0_g1	36.03
TRINITY_DN12967_c0_g1	41.2
TRINITY_DN12967_c0_g3	38.17
TRINITY_DN12968_c0_g1	50.33
TRINITY_DN12972_c0_g1	43.56
TRINITY_DN12973_c0_g1	44.23
TRINITY_DN12974_c0_g1	56.46
TRINITY_DN12975_c0_g1	30.74
TRINITY_DN12976_c0_g1	40.65
TRINITY_DN12977_c0_g1	36.4
TRINITY_DN12982_c0_g1	34.67
TRINITY_DN12984_c0_g1	52.58
TRINITY_DN12985_c0_g2	26.94
TRINITY_DN12986_c0_g1	36.87
TRINITY_DN12991_c0_g1	47.34
TRINITY_DN12992_c1_g1	50.18
TRINITY_DN12995_c0_g1	31.83
TRINITY_DN12996_c0_g1	46.18
TRINITY_DN12997_c0_g1	44.98
TRINITY_DN12999_c0_g1	50.71
TRINITY_DN13000_c0_g1	52.23
TRINITY_DN13001_c0_g1	35.29
TRINITY_DN13003_c0_g1	39.2
TRINITY_DN13004_c0_g1	41.65
TRINITY_DN13007_c0_g1	41.6
TRINITY_DN13009_c0_g1	42.65
TRINITY_DN1300_c0_g1	48.02
TRINITY_DN13010_c0_g1	25.56
TRINITY_DN13011_c0_g1	50.48
TRINITY_DN13014_c0_g1	28.85
TRINITY_DN13015_c0_g1	33.9
TRINITY_DN13016_c0_g1	48.76
TRINITY_DN13019_c0_g1	47.35
TRINITY_DN13021_c0_g1	48.94
TRINITY_DN13024_c0_g1	21.2
TRINITY_DN13025_c0_g1	30.64
TRINITY_DN13026_c0_g1	45.06
TRINITY_DN13027_c0_g1	36.56
TRINITY_DN13028_c0_g1	34.16
TRINITY_DN13031_c0_g1	40.08
TRINITY_DN13032_c0_g1	38.33
TRINITY_DN13033_c0_g1	39.01
TRINITY_DN13034_c0_g1	52.16
TRINITY_DN13035_c0_g1	47.95
TRINITY_DN13039_c0_g1	48.69
TRINITY_DN1303_c0_g1	35.48
TRINITY_DN13040_c0_g1	50.94
TRINITY_DN13042_c0_g1	51.16
TRINITY_DN13042_c0_g3	37.62
TRINITY_DN13043_c0_g1	58.27
TRINITY_DN13045_c0_g2	43.71
TRINITY_DN13046_c0_g1	27.71
TRINITY_DN13047_c0_g1	25.23
TRINITY_DN13048_c0_g1	28.35
TRINITY_DN13049_c0_g1	37.65
TRINITY_DN13051_c0_g1	47.28
TRINITY_DN13053_c0_g1	43.26
TRINITY_DN13054_c0_g3	45.27
TRINITY_DN13055_c0_g1	49.73
TRINITY_DN13056_c0_g1	49.25
TRINITY_DN13058_c0_g1	44.75
TRINITY_DN13059_c0_g2	23.13
TRINITY_DN13060_c0_g1	54.36
TRINITY_DN13061_c0_g1	53.53
TRINITY_DN13062_c0_g1	48.99
TRINITY_DN13062_c0_g2	49.03
TRINITY_DN13063_c0_g1	40.59
TRINITY_DN13064_c0_g1	40.79
TRINITY_DN13065_c0_g1	52.08
TRINITY_DN13066_c0_g1	35.59
TRINITY_DN13069_c0_g1	43.12
TRINITY_DN13071_c0_g2	25.64
TRINITY_DN13072_c0_g1	46.74
TRINITY_DN13073_c0_g1	25.23
TRINITY_DN13074_c0_g1	27.73
TRINITY_DN13076_c0_g1	23.67
TRINITY_DN13077_c0_g1	35.76
TRINITY_DN13079_c0_g1	21.15
TRINITY_DN13079_c0_g2	34.67
TRINITY_DN1307_c0_g1	51.59
TRINITY_DN13080_c0_g1	37.56
TRINITY_DN13081_c0_g1	30.1
TRINITY_DN13082_c0_g1	39.68
TRINITY_DN13083_c0_g1	37.88
TRINITY_DN13084_c0_g1	54.67
TRINITY_DN13089_c0_g3	26.86
TRINITY_DN13090_c0_g1	48.04
TRINITY_DN13091_c0_g1	46.48
TRINITY_DN13092_c0_g1	31.01
TRINITY_DN13093_c0_g1	46.42
TRINITY_DN13094_c0_g1	47.01
TRINITY_DN13097_c0_g1	42.86
TRINITY_DN13098_c0_g1	48.55
TRINITY_DN1309_c0_g1	51.85
TRINITY_DN130_c0_g1	31.67
TRINITY_DN13101_c0_g1	45.22
TRINITY_DN13102_c0_g1	49.25
TRINITY_DN13103_c0_g1	41.53
TRINITY_DN13104_c0_g1	24.44
TRINITY_DN13105_c1_g1	51.19
TRINITY_DN13107_c0_g1	35.08
TRINITY_DN13108_c0_g1	27.47
TRINITY_DN13109_c0_g1	39.83
TRINITY_DN13112_c0_g1	30.8
TRINITY_DN13114_c0_g1	40.59
TRINITY_DN13117_c0_g1	45.32
TRINITY_DN13117_c1_g1	43.54
TRINITY_DN13119_c0_g1	35.51
TRINITY_DN1311_c0_g1	49.11
TRINITY_DN13120_c0_g1	43.61
TRINITY_DN13121_c0_g1	55.6
TRINITY_DN13123_c0_g1	36.12
TRINITY_DN13128_c0_g1	50.17
TRINITY_DN13129_c0_g1	47
TRINITY_DN13130_c1_g1	25.42
TRINITY_DN13130_c1_g2	53.81
TRINITY_DN13130_c1_g3	30.28
TRINITY_DN13130_c1_g4	57.96
TRINITY_DN13133_c0_g1	33.17
TRINITY_DN13134_c0_g1	35.58
TRINITY_DN13135_c0_g1	30.38
TRINITY_DN13136_c0_g2	60.13
TRINITY_DN13138_c0_g1	29.05
TRINITY_DN13143_c0_g1	27.08
TRINITY_DN13146_c0_g1	49
TRINITY_DN13147_c0_g1	43.26
TRINITY_DN13149_c0_g1	44.94
TRINITY_DN13151_c0_g1	33.5
TRINITY_DN13151_c0_g2	36.11
TRINITY_DN13152_c0_g1	49.62
TRINITY_DN13153_c0_g1	51.06
TRINITY_DN13154_c0_g1	31.61
TRINITY_DN13154_c0_g2	26.83
TRINITY_DN13155_c0_g1	44.78
TRINITY_DN13156_c0_g1	51.54
TRINITY_DN13157_c0_g1	34.35
TRINITY_DN1315_c0_g1	37.38
TRINITY_DN13162_c0_g1	50.78
TRINITY_DN13163_c0_g1	43.78
TRINITY_DN13166_c0_g1	46.64
TRINITY_DN13167_c1_g1	45.58
TRINITY_DN13168_c0_g1	52.53
TRINITY_DN13169_c0_g1	26.8
TRINITY_DN13171_c0_g1	57.11
TRINITY_DN13172_c0_g1	38.05
TRINITY_DN13176_c0_g1	35.64
TRINITY_DN13177_c0_g1	30.79
TRINITY_DN13179_c0_g2	41.89
TRINITY_DN13181_c0_g1	49.14
TRINITY_DN13183_c0_g1	25.96
TRINITY_DN13184_c0_g1	33.56
TRINITY_DN13187_c0_g1	31.17
TRINITY_DN13192_c0_g1	44.71
TRINITY_DN13192_c0_g2	49.59
TRINITY_DN13192_c0_g3	52.81
TRINITY_DN13193_c0_g1	36.46
TRINITY_DN13195_c0_g1	44.87
TRINITY_DN13196_c0_g1	47.72
TRINITY_DN13199_c0_g1	44.27
TRINITY_DN131_c0_g1	33.18
TRINITY_DN13200_c0_g1	43.45
TRINITY_DN13201_c0_g1	53.28
TRINITY_DN13204_c0_g1	50.17
TRINITY_DN13205_c0_g1	29.55
TRINITY_DN13205_c0_g3	28.96
TRINITY_DN13207_c0_g1	50.19
TRINITY_DN13209_c0_g4	42.38
TRINITY_DN13212_c0_g1	38.69
TRINITY_DN13214_c0_g1	34.39
TRINITY_DN13215_c0_g1	45.03
TRINITY_DN13217_c0_g1	51.83
TRINITY_DN13218_c0_g1	50.72
TRINITY_DN1321_c0_g1	43.09
TRINITY_DN13221_c0_g1	53.73
TRINITY_DN13222_c0_g1	43.11
TRINITY_DN13225_c1_g1	38.4
TRINITY_DN13227_c0_g1	29.85
TRINITY_DN13229_c0_g2	31.15
TRINITY_DN13233_c0_g2	30.04
TRINITY_DN13233_c0_g3	32.37
TRINITY_DN13234_c0_g1	34.01
TRINITY_DN13235_c0_g1	57.46
TRINITY_DN13236_c0_g1	46.19
TRINITY_DN13236_c0_g2	28.35
TRINITY_DN13237_c0_g2	21.68
TRINITY_DN13238_c0_g1	54.09
TRINITY_DN13239_c0_g1	34.86
TRINITY_DN1323_c0_g1	38.87
TRINITY_DN13240_c0_g1	46.33
TRINITY_DN13240_c0_g2	48.12
TRINITY_DN13241_c0_g1	25.75
TRINITY_DN13242_c0_g1	35.48
TRINITY_DN13244_c0_g1	46.72
TRINITY_DN13246_c0_g1	49.06
TRINITY_DN13248_c0_g1	45.09
TRINITY_DN13249_c0_g1	55.99
TRINITY_DN13252_c0_g1	37.5
TRINITY_DN13252_c0_g2	40.26
TRINITY_DN13253_c0_g1	44.88
TRINITY_DN13254_c0_g1	38.82
TRINITY_DN13256_c0_g5	54.67
TRINITY_DN13256_c0_g8	57
TRINITY_DN13259_c0_g1	35.37
TRINITY_DN13261_c0_g1	41.14
TRINITY_DN13263_c0_g1	60.68
TRINITY_DN13265_c0_g1	41.84
TRINITY_DN13266_c0_g1	40.93
TRINITY_DN13267_c0_g1	25.36
TRINITY_DN13267_c0_g2	26.94
TRINITY_DN13268_c0_g1	51.95
TRINITY_DN13269_c0_g1	50.58
TRINITY_DN13271_c0_g1	47.52
TRINITY_DN13272_c0_g5	56.07
TRINITY_DN13273_c0_g1	54.09
TRINITY_DN13278_c0_g1	47.06
TRINITY_DN13279_c0_g1	49.07
TRINITY_DN13280_c0_g1	41.88
TRINITY_DN13284_c0_g1	48.33
TRINITY_DN13285_c0_g1	28.57
TRINITY_DN13286_c0_g1	50.84
TRINITY_DN13286_c1_g1	41.25
TRINITY_DN13288_c1_g1	48.7
TRINITY_DN13289_c0_g1	37.5
TRINITY_DN13291_c0_g1	42.6
TRINITY_DN13293_c0_g1	39.18
TRINITY_DN13294_c0_g1	37.72
TRINITY_DN13300_c0_g1	47.32
TRINITY_DN13300_c0_g2	30.99
TRINITY_DN13301_c1_g1	44.75
TRINITY_DN13307_c0_g1	42.64
TRINITY_DN13308_c0_g1	47.8
TRINITY_DN13309_c0_g1	50.23
TRINITY_DN13310_c0_g1	41.08
TRINITY_DN13312_c0_g1	26.16
TRINITY_DN13315_c0_g1	36.53
TRINITY_DN13316_c0_g1	36.7
TRINITY_DN13316_c0_g2	38.32
TRINITY_DN13317_c0_g1	49.21
TRINITY_DN13318_c1_g1	44.74
TRINITY_DN13320_c0_g2	31
TRINITY_DN13321_c0_g2	59.01
TRINITY_DN13322_c0_g1	49.77
TRINITY_DN13324_c0_g1	47.62
TRINITY_DN13327_c0_g1	48.72
TRINITY_DN13328_c0_g1	41.49
TRINITY_DN13329_c0_g1	32.47
TRINITY_DN13331_c0_g2	37.5
TRINITY_DN13334_c0_g1	28.46
TRINITY_DN13335_c0_g1	48.36
TRINITY_DN13335_c0_g2	46.77
TRINITY_DN13335_c0_g3	43.76
TRINITY_DN13337_c0_g1	44.84
TRINITY_DN13338_c0_g1	52.63
TRINITY_DN13339_c0_g1	23.56
TRINITY_DN13340_c0_g1	42.65
TRINITY_DN13343_c0_g1	50.68
TRINITY_DN13346_c0_g1	25.26
TRINITY_DN13347_c0_g2	29.84
TRINITY_DN13348_c0_g1	44.93
TRINITY_DN13349_c0_g1	32.21
TRINITY_DN13351_c0_g1	41.43
TRINITY_DN13352_c0_g1	42.29
TRINITY_DN13353_c0_g1	46.33
TRINITY_DN13354_c0_g1	50.94
TRINITY_DN13355_c0_g1	55.69
TRINITY_DN13356_c0_g1	47.08
TRINITY_DN13356_c0_g2	50.46
TRINITY_DN13357_c0_g2	43.93
TRINITY_DN13359_c0_g1	45.81
TRINITY_DN13360_c0_g1	42.09
TRINITY_DN13361_c0_g1	46.68
TRINITY_DN13362_c0_g1	29.9
TRINITY_DN13363_c0_g1	38.54
TRINITY_DN13365_c0_g1	50.23
TRINITY_DN13366_c0_g1	49.82
TRINITY_DN13367_c0_g1	27.07
TRINITY_DN13368_c0_g1	35.31
TRINITY_DN1336_c0_g1	50
TRINITY_DN13371_c0_g1	57.53
TRINITY_DN13372_c0_g1	28.42
TRINITY_DN13373_c0_g1	49.76
TRINITY_DN13374_c0_g1	42.68
TRINITY_DN13376_c0_g1	24
TRINITY_DN13378_c0_g1	33.89
TRINITY_DN13379_c0_g1	35.47
TRINITY_DN13380_c0_g1	31.77
TRINITY_DN13381_c0_g1	46.36
TRINITY_DN13381_c0_g2	53.78
TRINITY_DN13382_c0_g1	44.28
TRINITY_DN13385_c0_g1	41.94
TRINITY_DN13388_c0_g1	50.68
TRINITY_DN13389_c0_g1	48.87
TRINITY_DN13391_c0_g1	49.35
TRINITY_DN13391_c0_g2	52.23
TRINITY_DN13392_c0_g1	38.16
TRINITY_DN13394_c0_g1	33.72
TRINITY_DN13395_c0_g1	42.19
TRINITY_DN13395_c0_g2	40.26
TRINITY_DN13396_c0_g1	38.97
TRINITY_DN13397_c0_g1	44.98
TRINITY_DN13401_c0_g1	47.5
TRINITY_DN13402_c0_g2	41.57
TRINITY_DN13405_c0_g3	51.18
TRINITY_DN13405_c0_g5	50.9
TRINITY_DN13405_c0_g6	51.74
TRINITY_DN13406_c0_g1	33.01
TRINITY_DN13408_c0_g1	46.5
TRINITY_DN13409_c0_g3	27.97
TRINITY_DN13412_c0_g1	50.51
TRINITY_DN13412_c0_g2	51.61
TRINITY_DN13415_c0_g1	26.14
TRINITY_DN13416_c0_g1	52.06
TRINITY_DN13417_c0_g1	35.21
TRINITY_DN13417_c0_g2	30.26
TRINITY_DN13418_c0_g1	39.24
TRINITY_DN13419_c0_g1	48.23
TRINITY_DN13421_c0_g1	27.49
TRINITY_DN13422_c0_g1	49.28
TRINITY_DN13422_c0_g3	46.73
TRINITY_DN13423_c0_g1	57.45
TRINITY_DN13424_c0_g1	49.39
TRINITY_DN13425_c0_g1	44.03
TRINITY_DN13425_c0_g2	40.7
TRINITY_DN13427_c0_g1	46.52
TRINITY_DN13427_c0_g3	45.06
TRINITY_DN13427_c0_g4	48.77
TRINITY_DN13429_c0_g1	39.62
TRINITY_DN13430_c0_g1	33.33
TRINITY_DN13430_c0_g3	36.9
TRINITY_DN13430_c0_g4	44.24
TRINITY_DN13430_c0_g6	41.67
TRINITY_DN13431_c0_g1	41.9
TRINITY_DN13432_c0_g1	52.01
TRINITY_DN13434_c0_g3	53.73
TRINITY_DN13435_c0_g2	42.25
TRINITY_DN13436_c0_g1	37.1
TRINITY_DN13437_c0_g1	47.16
TRINITY_DN13440_c0_g1	42.46
TRINITY_DN13441_c0_g1	32.35
TRINITY_DN13441_c0_g2	27.19
TRINITY_DN13442_c0_g1	50.69
TRINITY_DN13442_c0_g2	45.53
TRINITY_DN13445_c0_g1	44.74
TRINITY_DN13446_c0_g1	53.89
TRINITY_DN13447_c0_g1	45.63
TRINITY_DN13448_c0_g1	47.94
TRINITY_DN13448_c0_g2	45.61
TRINITY_DN13449_c0_g1	54.42
TRINITY_DN13449_c0_g2	55.36
TRINITY_DN13449_c0_g3	54.67
TRINITY_DN1344_c0_g1	25.11
TRINITY_DN13450_c0_g1	53.29
TRINITY_DN13451_c0_g1	27.32
TRINITY_DN13452_c0_g1	52.45
TRINITY_DN13453_c0_g1	54.98
TRINITY_DN13453_c0_g2	46.43
TRINITY_DN13454_c0_g1	49.54
TRINITY_DN13456_c0_g1	33.54
TRINITY_DN13457_c0_g1	56.22
TRINITY_DN13457_c0_g2	48.57
TRINITY_DN13458_c0_g1	32.59
TRINITY_DN13460_c0_g1	27.1
TRINITY_DN13460_c1_g1	60.08
TRINITY_DN13461_c0_g1	27.67
TRINITY_DN13462_c0_g1	39.83
TRINITY_DN13463_c0_g1	40.76
TRINITY_DN13463_c0_g2	55.35
TRINITY_DN13464_c0_g1	39.74
TRINITY_DN13465_c0_g1	42.55
TRINITY_DN13467_c0_g1	53.72
TRINITY_DN13469_c0_g1	61.93
TRINITY_DN13469_c0_g2	56.02
TRINITY_DN13470_c0_g1	42.81
TRINITY_DN13470_c0_g2	42.38
TRINITY_DN13472_c0_g1	61.89
TRINITY_DN13472_c1_g1	35.87
TRINITY_DN13473_c0_g1	25.27
TRINITY_DN13474_c0_g2	27.83
TRINITY_DN13476_c0_g1	23.69
TRINITY_DN13477_c0_g1	52.54
TRINITY_DN13482_c0_g1	50
TRINITY_DN13483_c0_g1	34.95
TRINITY_DN13484_c0_g1	42.56
TRINITY_DN13485_c0_g1	41.12
TRINITY_DN13485_c0_g2	43.48
TRINITY_DN13485_c0_g3	40.65
TRINITY_DN13486_c0_g1	53.31
TRINITY_DN13487_c0_g1	45.42
TRINITY_DN13488_c0_g1	31.81
TRINITY_DN13489_c0_g1	48.71
TRINITY_DN13492_c0_g1	51.83
TRINITY_DN13494_c0_g1	46.86
TRINITY_DN13495_c0_g1	26.06
TRINITY_DN13496_c0_g1	50.24
TRINITY_DN13498_c0_g1	47.16
TRINITY_DN13499_c0_g1	60.57
TRINITY_DN134_c0_g1	44.25
TRINITY_DN13501_c0_g1	54.32
TRINITY_DN13502_c0_g1	35.96
TRINITY_DN13503_c0_g1	44.96
TRINITY_DN13504_c0_g1	42.3
TRINITY_DN13505_c1_g1	49.05
TRINITY_DN13506_c0_g1	27.13
TRINITY_DN13507_c0_g1	36.95
TRINITY_DN13508_c0_g1	51.06
TRINITY_DN13509_c0_g1	51.36
TRINITY_DN13510_c0_g1	40.67
TRINITY_DN13511_c0_g1	43.54
TRINITY_DN13512_c0_g1	49.65
TRINITY_DN13513_c0_g1	29.33
TRINITY_DN13515_c0_g1	31.26
TRINITY_DN13515_c0_g2	36.74
TRINITY_DN13516_c0_g1	42.58
TRINITY_DN13517_c0_g1	29.76
TRINITY_DN13517_c0_g2	23.7
TRINITY_DN13518_c0_g1	26.01
TRINITY_DN13522_c0_g1	26.2
TRINITY_DN13524_c0_g2	44.49
TRINITY_DN13524_c0_g4	48.66
TRINITY_DN13526_c0_g1	43.98
TRINITY_DN13527_c0_g1	52.67
TRINITY_DN13527_c0_g2	51.91
TRINITY_DN13529_c0_g1	53.12
TRINITY_DN13529_c0_g2	52.71
TRINITY_DN13529_c0_g3	45.74
TRINITY_DN13531_c0_g1	47.34
TRINITY_DN13533_c0_g1	35.37
TRINITY_DN13534_c0_g1	37.74
TRINITY_DN13535_c0_g1	33.86
TRINITY_DN13536_c0_g1	40.31
TRINITY_DN13540_c0_g1	26.92
TRINITY_DN13540_c0_g2	36.43
TRINITY_DN13542_c0_g1	51.71
TRINITY_DN13546_c0_g1	41.3
TRINITY_DN13547_c0_g1	35.46
TRINITY_DN13551_c0_g1	25.81
TRINITY_DN13551_c0_g2	31.87
TRINITY_DN13552_c0_g1	50
TRINITY_DN13555_c0_g1	45.34
TRINITY_DN13556_c0_g1	49.44
TRINITY_DN13558_c0_g1	45.43
TRINITY_DN13558_c0_g2	53.24
TRINITY_DN13559_c0_g1	22.65
TRINITY_DN1355_c0_g1	42.66
TRINITY_DN13560_c0_g1	52.77
TRINITY_DN13560_c0_g5	48.61
TRINITY_DN13560_c0_g6	41.96
TRINITY_DN13560_c0_g7	40.19
TRINITY_DN13562_c0_g1	46.32
TRINITY_DN13563_c0_g1	38.36
TRINITY_DN13566_c0_g1	24.49
TRINITY_DN13567_c0_g1	46.48
TRINITY_DN13568_c0_g1	74.88
TRINITY_DN13568_c0_g2	56.9
TRINITY_DN13568_c0_g3	49.48
TRINITY_DN13571_c0_g1	50.95
TRINITY_DN13572_c0_g1	47.05
TRINITY_DN13574_c0_g1	25.28
TRINITY_DN13575_c0_g1	25.87
TRINITY_DN13576_c0_g1	53.15
TRINITY_DN13577_c0_g1	51.09
TRINITY_DN13579_c1_g2	41.41
TRINITY_DN13579_c1_g4	37.35
TRINITY_DN13579_c1_g5	27.65
TRINITY_DN13580_c0_g1	38.66
TRINITY_DN13582_c0_g1	43.35
TRINITY_DN13583_c0_g1	49.12
TRINITY_DN13584_c0_g1	39.42
TRINITY_DN13585_c0_g1	26.7
TRINITY_DN13585_c0_g2	38.69
TRINITY_DN13586_c0_g1	41.09
TRINITY_DN13588_c0_g1	34.64
TRINITY_DN13589_c0_g1	27.92
TRINITY_DN13591_c0_g1	59.12
TRINITY_DN13593_c0_g1	32.35
TRINITY_DN13594_c0_g1	34.64
TRINITY_DN13596_c0_g1	48.31
TRINITY_DN13596_c0_g2	47.89
TRINITY_DN13599_c0_g1	46.04
TRINITY_DN13600_c0_g2	35.42
TRINITY_DN13601_c0_g1	37.67
TRINITY_DN13602_c0_g1	29.32
TRINITY_DN13604_c0_g1	43.49
TRINITY_DN13605_c0_g1	35.27
TRINITY_DN13606_c0_g1	48.27
TRINITY_DN13607_c0_g1	34.91
TRINITY_DN13608_c0_g1	32.87
TRINITY_DN13609_c0_g1	30.5
TRINITY_DN13609_c0_g3	55.07
TRINITY_DN13609_c0_g6	62.22
TRINITY_DN13610_c0_g1	36.78
TRINITY_DN13610_c0_g2	34.93
[truncated: 24,265 more rows]
