# Supplementary material for: Heat Shock Protein Genes Affect the Rapid Cold Hardening Ability of Two Invasive Tephritids
Source: Insects. 2024 Jan 29;15(2):90. doi: 10.3390/insects15020090 (PMC10889258; doi:10.3390/insects15020090)
Supplement: Supplementary file 1 [file insects-15-00090-s001.zip › assembly/Trinity.gene.len.dist.xlsx]

## Sheet: Sheet1
Length	Count	Percentage
200-300	8937	34.03%
300-400	3471	13.22%
400-500	2094	7.97%
500-600	1547	5.89%
600-700	1328	5.06%
700-800	1015	3.86%
800-900	878	3.34%
900-1000	780	2.97%
1000-1100	694	2.64%
1100-1200	574	2.19%
1200-1300	512	1.95%
1300-1400	490	1.87%
1400-1500	407	1.55%
1500-1600	393	1.50%
1600-1700	327	1.25%
1700-1800	287	1.09%
1800-1900	227	0.86%
1900-2000	245	0.93%
>=2000	2058	7.84%
