# Supplementary material for: Heat Shock Protein Genes Affect the Rapid Cold Hardening Ability of Two Invasive Tephritids
Source: Insects. 2024 Jan 29;15(2):90. doi: 10.3390/insects15020090 (PMC10889258; doi:10.3390/insects15020090)
Supplement: Supplementary file 1 [file insects-15-00090-s001.zip › assembly/Trinity.trans.fasta]

>TRINITY_DN98_c0_g1_i1 len=223 path=[1:0-222] [-1, 1, -2]
ATTCCAATTAACATTATCCAAAGTTTCTTAAACGCATGCAAAAACTGTACAACCTACCACCATACATACA
CACATAATTATGCTTGTAATTACCATGACAGCCATTTACGTTACAGAAGTGTAAACTAATTTATACCCCG
GCTATGACTGTTACATGAATATTATTTGGGAAATGTTTAATTATGTTATTCACTTTACTAATTGTTGCCC
ATAAATATCTAAA
>TRINITY_DN6_c0_g1_i1 len=215 path=[1:0-214] [-1, 1, -2]
GCGATGTGTTTCCTTACGGTATTTATATGATGGTGTACCGTCAAACTGTTGACTTTCTAGAAACTACACC
GTTAGTGCGAAAACGTCGAAGGTCAAATGAAGGTTCTAATGTTGACTTTTTGGTGACAACATTGGCGGGT
GCTTGGGCTGGTATTCTTTCATGGGTGTGTGTGATTCCTTTCGATGTGGTGAAGACTATAATGCAAGCGG
AGAGT
>TRINITY_DN67_c0_g1_i1 len=247 path=[1:0-246] [-1, 1, -2]
CTCGAGCGAAGCGAGATATTTATGAAAATGTGACAAACCCAACTACTCTCAATATTGACTGGAAAATAAT
TTTGTCACGAGACCCACTTGAATGCCTGCAATCGCTGATATGCCAACTAATGTCAGGCGCAGACACTCAT
TCTCTTGAGGCCAAGTTGTTAATGGAATTTCTCAAAAAAACGGTAGTCTCGGCACCAGTGGAAGTTCAAT
TCGCCTTTAGTAGAGGATTAGCCCTGCATGGTTCAAC
>TRINITY_DN5_c0_g1_i1 len=204 path=[1:0-203] [-1, 1, -2]
CCGCAGCCCATCACATAAACAGTCTAGGGCTGATTCTGGCAGCCGAAGAAACAATATGTACTATGGGACG
CCATTCTACGGTGGATACGGTTATGCCTCCCCCGTCCCGCACCCTAACATGTATGCTGCTGCATATGGAG
CCTACCCTGTCTATGGCAGTCAGCAGCTAGTGAGCTAGAGAAGAGAGAGAGAGAGAGAGCTTCA
>TRINITY_DN3_c0_g1_i1 len=269 path=[1:0-93 271:94-117 96:118-268] [-1, 1, 271, 96, -2]
GTCCGACGCAATACAACTACACAACCGATCGAAAACTCAATGGAGCAGCAGGAGTTAACGATGTGGAAAT
TGAAGTGGCTGAAACAAAACAAACACACGAAAACCATACAAGCCGACTAGTCTACTAGGAGATACTCACC
AACCACAGCTGATTTAGCCTTTAGAGGCTTTCGAACGCGTCGTTGTGTATGCTCATCCATATGTAAATGT
TTAAATGTTAGTTTGCTTTGTCAGCATTTTGTTTGGGAGAGTGCAAGTGACGTGCATAT
>TRINITY_DN9_c0_g1_i1 len=712 path=[669:0-64 22:65-711] [-1, 669, 22, -2]
CATAGATTCACTTTCAACTAAAAAGCAATCCATTAACTATCTTCGCATCTTCGCATCTCATTTACGTCAT
TTGTTAGATTTAGCCAGACTTCAGATCTTCCTTCCTGCTCTCTCTTCACTGCCTTCATATAAGATATTTA
TCTATATAATCGGCTCCAGTTGTGTCTCATCTACCACTCCCATCATCAATCAACACGACGTATTATCTAT
TCTTATCAAACATCAAAGCCATGTCTAACGCAAACAACATAGCTGGTGGTCTTAAGGCTACTCTTACAAA
CCCAAACGTATCTGAAGAAGCTAAAGAAAGAGCCCAAGACCGATTGGACAATGAAGACTTTGCCACGACG
GCCGATGCATCTGAAAAATCTACCGGTCCTAAAAACCCCGGAAATGTCATAGGGGGTTTGAAGGCCGCCT
TGAAGAACCCGAATGTCAGCGATAGCAAGAAGGAAGAGATTCAATCAAAACTCGAGGAATCTTGAATAGA
TCATCACCTCATTCTAGCTTCAAAAATGTATCAAATATATTTCAACAAGCGCTCTATGATCTTTCTTTTT
TCCTCAAGTGATTTCAATTTTCTGATCTTCAACTCTGCCTCACTTTCTCTTTGGATCATTTTCTCTGACT
TGAGGGTCGTGACATCGTTGTAATGGACTTGAATGTTTGATCTTGCCTTTGTTTCCCCATTGTAACTTGT
ACACTATATGCG
>TRINITY_DN8_c0_g1_i1 len=1290 path=[1:0-1289] [-1, 1, -2]
TGGTCACAGCGACGCTGGCCGCGGCTCAGAGAGACTGTGTCTGTGACAACTACAAGCTGGCAACAAGTTG
CTCTCTGAATGAATATGGTGAATGCCAGTGTACTTCCTATGGTACACAGAATACTGTCATTTGCTCCAAA
CTGGCGTCTAAATGCTTGGCGATGAAAGCAGAAATGACTCACAGCAAGTCTGGGAGGAGGATAAAGCCCG
AAGGGGCGATCCAGAACAACGATGGGCTGTACGACCCCGACTGCGACGAGCAGGGGCTCTTCAAAGCCAA
GCAGTGCAACGGCACCGCCACGTGCTGGTGTGTCAACACCGCCGGAGTCCGAAGAACCGACAAGGACACG
GAGATCACGTGCTCCGAGCGCGTGAGGACCTACTGGATCATCATTGAACTAAAACACAAAGAAAGAGAAA
GCCCCTACGACCATCAGAGCTTGCAGACTGCGCTTCAAGAGGCGTTCACATCTCGATATAAGCTGAATCA
GAAATTTATCAAAAACATTATGTATGAGAATAATGTTATCACCATTGATCTGATGCAAAACTCTTCTCAG
AAAACACAAGACGACGTGGACATAGCTGATGTGGCTTACTATTTTGAAAAAGATGTGAAGGGGGAGTCCC
TGTTCCATTCTTCTAAGAGCATGGACCTGAGAGTGAACGGAGAGCCGCTCGATCTGGACCCCGGGCAGAC
TCTGATTTACTACGTTGATGAAAAGGCACCCGAGTTCTCCATGCAGGGCCTCACGGCCGGGATCATCGCT
GTCATTGTGGTGGTGTCATTAGCAGTCATCGCGGGGATTGTTGTCCTGGTTATATCTACAAGGAAGAAAT
CAGCAAAATATGAGAAGGCTGAGATAAAGGAGATGGGTGAGATCCACAGAGAGCTTAATGCCTAGCCGTG
CTGAGTGCTGAACTGAGGAGGGGCCGCCCGACCGGAAGTGGCAGAAGAGCTCGGACTGCAGATGTATAAA
CCTGGGGAAGATGAAGACCTGCGAAGGGTTACTGCTTTGATAGTTACTTTGTTAGTTTCACATTTGTAAC
AGTGAAATTTGTACTCGTAAATACAAGCAGCTGGACACCGGCATTACCGATCGTAAAATTAGACGAACGT
CTTATAGGTGCAGGTCCAGTGTGGTACTCAGAACTTAGCCTGCAAAGTTAAGAGAGTTGATGCTTATTAT
GACAGAGTGTGCGTCGCAAACATTCCAACAGTAGAATGCGGTGACTAGTCTCATTTTTTTTTTTTTTTTG
TGATTAAGGCTGCCCTTCTATATACCTGAG
>TRINITY_DN13_c0_g1_i1 len=343 path=[1:0-342] [-1, 1, -2]
CACAACTTACGTATAAAATTTTTATATGAGAATAGTTAACTATTTGTGTTCTGCCTGGTACCAAGAAAAC
ATATCAGTAGAAAAAGAGAAGGATTTCGTGGAACTGAATTATCAGATGATGAGCGTGGATTGATTAATGG
CATTGAAGTTGTCCAAATTGTTTTTCTTTAAATAGACATAGAAACACAATAACAAGTTTTTTAAAAATGC
AGATGGTGTTATTAAAGGCCTAAGCCATATTACATTTTATGATAAATATAAATTCATGTTATGGTCAGCA
TTTTCATCAAAAGAAACGCCCGAAATATGCTTAGTAACTGAATAAATATATAGCCACTGTTTG
>TRINITY_DN15_c0_g1_i1 len=455 path=[1:0-285 457:286-309 288:310-454] [-1, 1, 457, 288, -2]
AGCGAACATTTAGTATACAAGATGCATTACGGTATCTGTTGGCTATGCGTAGGGTTGCTATTACTTGCTG
GTGGACAGCTAACAGAGTCCGCACTATCGCGTGGCTTTTATCACAACGATGCGCACCCTGGTAAGTGCAC
GGTCAGTGAGTCAGTTATACTCTCACCAGGTGAAGTGACCACAACTTCGGGCATTTGTGCGCGAATTACT
TGTGAAAATAAAGAGGGTCTTGCCGTAATTGCTAGTTGTGGGTCGCAGGCGCCATTAGGAGGCTGCAAGT
GGGGTGGTCCTAAGGATAAGAAGGCTCCATATCCGAAATGTTGTGAACGCCAACGGATCTGCCCCTAGAA
AACTAGGAGAATAACGATGGCATAAGTTGATATTCGGTTACTCAAATATAAAGTTTCTTTAATAAAGTGA
TTTTATTTTTATGGTTTATTGCATTTAAGACTTTC
>TRINITY_DN17_c0_g1_i1 len=416 path=[1:0-415] [-1, 1, -2]
TCACTTTAACGCGATTGCTTGTTTTCGTTTTTTGCTTGTTTACATATTTTTACGCGTAATAATTTTTGAA
TATGTCGGCGCACCCTAATAGTGTGTGGATATTGGATATTGACACCGAGATAGACGATCATCCAATTAAA
GCAGAGACGATTAAGCAAGGTTTTAAACTTGCAGCAGAATAGGAAAATTATTTTGTAGCAAATGATACTG
ATGCCGAACGTGCACGAATTTTTCAAAAAGAATTGAGTCTCTGTATTTTAAGATATAAAGAACTACATCG
GAATTTATTGGGTCCAAAAAGAAGCATTCAAACAAAATTAACTGAATTGCACCATAAATTCAGTTAATTT
TGTCAGTCGGAGATGCTTAGTCAATCAGAACATCAATCCATAGTTCATACTATTCATATATCAGCG
>TRINITY_DN19_c0_g1_i1 len=242 path=[1:0-98 244:99-122 101:123-241] [-1, 1, 244, 101, -2]
CGTTGGTTTACCGGTCCTACGTCTAAAACGGAGTGATATTTAATACGAAGCTTACCCAGACGGACAGACA
CACGGATAGACAGGCAGACAGTCACCCGGATCTTATACCCTGTTGCAGCAGGATGCAAGAGTATAAAAAT
TCGACCCGCAGTACAGGTTTTGCACGTATAAGCACATATCCCTAAACTCCAATAATGAAAGTGATTACAT
AGTATTATAAGTTGTTAAATGTGTAATGAGCC
>TRINITY_DN23_c0_g1_i1 len=204 path=[1:0-203] [-1, 1, -2]
ACAATATTAAAAATTATACTGAAAAGCTAGATGTGTTGCCAAACCATGTATGTAATTTGAGCATTGGCAA
CATTGAGAAAAACAACAATTATGTTGTCACTCGCGGAACCGTTACGCACTAGCATTGTGTTACGCACTAG
CACTGTGTGCTAAATGGTAATATCACAAATAAGATAAAATATGATAACGGCAGATGAGTTTTAA
>TRINITY_DN26_c0_g1_i1 len=206 path=[1:0-205] [-1, 1, -2]
ATGAAATATTAGTGAAATATGCGTAAAAAAGAATAGAGCAAATTTAATTCCATTTGATATGTTTACGTAG
TTAGACCTTTCAGCGTTTTGGTTGTTGTACATACGTATCTAATATGTGTAAAGATTTTGGTACTGGAAAT
TTTTGAGGGCATTGTCGAGCTGCTGGATGGATGATTGAGGATTTAATGAGGTGTGGAAGTTCTTCA
>TRINITY_DN31_c0_g1_i1 len=202 path=[1:0-201] [-1, 1, -2]
GGAACAGCGTCGAAGAAGGGCAAGTAGCCTCTTGGCCCAGAGGAGACCCCAGAGTGTAGAGCGGAAGCAA
GAGAGTGAACCACGTATTGTTAGTAGAATTTTCCAGTGTTGTGCTTGGAATGGTGGAGTATTCTGGTTCA
GTCTCCTCTTGTTTTATCGAGTGTTTATTCCTGTACTTCAGTCAGTAACAGCCCGGATTATT
>TRINITY_DN37_c0_g1_i1 len=201 path=[1:0-122 101:123-200] [-1, 1, 101, -2]
AGTTTATTCGTCTGGGTGTATATTAAAGAACTAGTTCCTCAGATTTATCGATCTGAGATTTTGCACACTT
GCTTTTCTCTCCAAGAAGCTTGTTTCTCATTATTTTTCAGAACCGCCGATATGGTATTACTATAGAATAT
AGCTGCCATAAAATAAAGTTCTCATAAACTTTTTATTAGACAAGATATATGTATGTATGAC
>TRINITY_DN38_c0_g1_i1 len=203 path=[1:0-202] [-1, 1, -2]
GTGTCAAATTGTCCCTTATGATGGGTGGCTTCGTCCGCTCTCATAAGATGGTGAACTTAAAATGATGTAT
GTATGTATACAGGCAAGTGAGAGGATTTTGATAGCGAAGCTCAAAAAAGCAAAATACGAAAATATCTACA
TGTAATATATACACATCCCACAAGGAACCGAACAGAATCAACGATTTTTCGCCTCCAACGATC
>TRINITY_DN39_c0_g1_i1 len=201 path=[1:0-200] [-1, 1, -2]
TGCCCTTCGAAAGGCTCCACAGCACACAGCTGTTGGCTTCAAACAGACGGTGCACAAGCTTCTGATCGTG
GTAGAGCTCCTGCTGGGGGAGATCCCAGACCGCCTGCAGTTCCGCCAGCCCTCCCTAAAGCGCTCCCTCA
TGCCCTACTTCCTTCTCACCCAAGCTGTTAGGACAGGAAATCTTGCCAAGTTCAACCAAGT
>TRINITY_DN40_c0_g1_i1 len=204 path=[1:0-203] [-1, 1, -2]
GGGTGATGTATTCGAAGGCAATCCCGTTACAACGATCTTATTGCTGCTCTCTATGATTTTGTTATTCACA
TCTTTTGTACCTTTCTCTTTGGAGTATATCGGTGAACATAAAAACTCCCACGTGACTTTTGAAGATGCCG
CCACACTAAACACGCTTTGCGCTGTACGCGTTTTTATTATGACTTTCGCCTATTGCTTGACTTT
>TRINITY_DN42_c0_g1_i1 len=225 path=[1:0-224] [-1, 1, -2]
AAGGATAATGGCGCATGTGTGCGTAGTTGTCCGGCGGAGAAGATGGCTAGGGATGGTGAGTGTGTGCCAT
GTAATGGTCCTTGTCCCAAGACATGTCCCGGCACACCTGCGTTACACTCGGGCAACATTGACACATATAA
AGGTTGTACAGTGATCGAGGGTTCCATACGTGTTTTGGATCAGACCTTCTTCGGCTATCAGCACATTTAC
TCCAATAACTCGTTT
>TRINITY_DN52_c0_g1_i1 len=228 path=[1:0-211 190:212-227] [-1, 1, 190, -2]
TGGTTCGTTTAAATTTTTCATATAATAATTTATTGCTGTGCAAATCAGTTATTATTTAATTGTGTATTAA
ATATATATTTACGAAGTTGTAGTTCTAAAAAGTGTTCTTGCCATAAACGCAGCTGGCGCTAACATGTGTT
ATATATAGTGTTAAGAAAACTGTTTCATAGATGATTATAAATGTTAATGAACACCACAACTGTAATGCGT
GCAAGAGATTTCAAAGAA
>TRINITY_DN54_c0_g1_i1 len=697 path=[1:0-696] [-1, 1, -2]
GGCCTCAGGCTCAGACACCTGCTCTACTCCAAGCAAATGGCTGCTCTTCCAATGCTGTGGACCGGGCTGG
TCCTCTTGGGTCTCTTGGGATTTCCACAGACCCCAGCCCAGGGCCATGACACAGTGCAGCCCAACTTTCA
ACAAGACAAGTTCCTGGGGCGCTGGTACAGCGCGGGCCTCGCCTCCAATTCAAGCTGGTTCCGGGAGAAG
AAAGAGCTACTGTTTATGTGCCAGACAGTGGTAGCTCCCTCCACAGAAGGCGGCCTCAACCTCACCTCTA
CCTTCCTAAGGAAAAACCAGTGTGAGACCAAGGTGATGGTACTGCAGCCGGCAGGGGTTCCCGGACAGTA
CACCTACAACAGCCCCCACTGGGGCAGCTTCCACTCCCTCTCAGTGGTAGAAACCGACTACGATGAGTAC
GCGTTCCTGTTCAGCAAGGGCACCAAGGGCCCAGGCCAGGACTTCCGCATGGCCACCCTCTACAGCAGAG
CCCAGCTTCTGAAGGAGGAACTGAAGGAGAAATTCATCACCTTTAGCAAGGACCAGGGCCTCACAGAGGA
GGACATTGTTTTCCTGCCCCAACCGGATAAGTGCATTCAAGAGTAAACACAGGTGAGAGAAGTCAGTCAC
AGGTAACACATGGTGATGTGGCCTCAGGACTCCCGTGCTCTGTCACTCTTGAGACCCAAGCCCTGGC
>TRINITY_DN57_c0_g1_i1 len=287 path=[1:0-286] [-1, 1, -2]
GAGCCTGAGAGCCAGCCATGGCTCGGACTAGGGCCGAACGCCGTCGTGAAGCCCATAGAACGCGGCCAAT
GAGGTTGCATGGAAACTTCACCAAAGCTCTTCAAAAATATATGAAATGCGCTTGCCGTTAGAGTACCAAA
TCATATATGTTCTCTCATACCCCATGTTTTAGTGTTTTTTCTTTAGTTCGTGCTTCTATGTTGTTCACTT
GTCACATAGTTCTGAATGTAAAGGAAAAAGGTAGTAGCATTGACGACCAGTGCCGAGAGCCTGAGAGAAG
TTTTGGC
>TRINITY_DN58_c0_g1_i1 len=203 path=[1:0-202] [-1, 1, -2]
GCAGCCAGTTCCTGGGGCTTCCTCTTGGGCCCCCTGCACTCGGTCTCCCCTGGAGTTTCTGAATTCGCTC
ACCCAAGTCCCTACACAGTCATGAACACCACACCCAAGCCCAGCCACCCACCCCACACTGAGCTGCATCC
AACATGCAGACATGCGCCACCATGCAGATCCCAGCAAGGGTGCCCTTATCACATCCTTGGCTG
>TRINITY_DN56_c0_g1_i1 len=798 path=[1:0-797] [-1, 1, -2]
ATAGGAACCCGCACGCATTTGAAACATTGTAAAACATCTAACGATCAACAATGCCAAATAAACGTACGAA
TAAAAGACAAAACAAGCCAAAATCGCAAAACAGAACAACAATCTGGAATGAATTTGCGATGGTGTTCCTC
ACAGCAAACCAGACGAAGTACTTCAACACAACAGACTTCGAAAAGCCAAATGATAGGCCCTGGCGCATCC
GGAATTGCAGGCTCGAAGTGGTTTCACCACAAATTGGAGCAAATGTGCAAGTTGATATCCTAAACACAGA
AGGGTTATCAATAGCAACATCAGGAATAGCAGTTGTAGGATCTTCTGCAAGAAAGCTATATGTCAGAAAT
CCCGACAAAACTTTCATAGGAAGTGGTCGAACTGACGCTTTCAACCTGGTGGCAATAAAGAACGTGTGCG
CGAACTCAGCGTTACAGACCGTTCAAATCACCGGAAATTTGATGTTACAATTAGAGTTGCATAACGAAAT
CATGCGAACTAGTTGTGGATACGTCAAAACACAAGAGGAGATTGACTTTAAATTAAGTCAAATGTCTTTA
TCATCACACACTACTAGTGATGAACCCGTTATTTTGCGGAAGGAGGATGCAGAAAGCTAGACACCTCAAA
ATGGACTTAGATATAAGAATTAGTTATATTAATTAAGTTCAAATGGATGACCAAGTTGATATACGCACCC
GAATAAAACGAAATCGTTGACCGAACATACAAGGAAACGACCGTTGAACAAGGGAAAAGCTAAATGATAC
AACGTCTACCCATTAGATATATAATGAT
>TRINITY_DN59_c0_g1_i1 len=210 path=[1:0-209] [-1, 1, -2]
GTAATAAATACCTTAAACGAGATAACTAGCTATTTTGGGTTACCGGTTAAACTAATTTCTGATCGTGGTA
CCGCTTACACATCCAAAACATTTACGGCCTATTGCGAAGAGAACGGGATAAAACACGTTAAAACAGCTGT
ACGTACCCCGCGGTCAAACGGTCAAGTCGAACGCGCAAATCAAACAATCCTTAATTATTTGCGGACGTCT
>TRINITY_DN65_c0_g1_i1 len=220 path=[1:0-219] [-1, 1, -2]
TTCAAATCCAAACATAGCAGCAATGAAGGAAGACGTGCTCTACCATTTCAACCTCAGCACTAGCACACAC
GATTTCCCTGCTATGTTTGGAGACGTGAAGTTTGTGTGTGTTGGTGGAAGCTCTTCCCGGATGAACACCT
TCATCAAGTATGTGGCTGCAGAGCTGGGCCTTGACCATCCAGGGAAGGAATATCCCAACATCTGTGCAGG
CACTGACCGC
>TRINITY_DN66_c0_g1_i1 len=270 path=[1:0-269] [-1, 1, -2]
CATCCATCTTCCGAAATCTAGTCCGTAACACATACGTGTCAAACTATTTGTTATCAGTCACTCATTCTAC
CAAGCTTTTCACAATGAATATCAAAGCTCAAGTTTATATCGCGATGGCTTTACTACATGGCGCGATCGCT
TCTGTCGTCCCAACATCATCCATCCAGACATCATCCCAAACAGCTTCAGACCACGTTTCGAACTACAATG
TAGAGGCCGATCTTCATTCCAAAATCCTCATCGCACGTCAAAACTATGACAACTCTGAAA
>TRINITY_DN71_c0_g1_i1 len=490 path=[1:0-112 91:113-489] [-1, 1, 91, -2]
CTTGGATCCATTTCCATCTGGTTCTGCTGAGACGCGTGTGGCTCCCTCCCCGCAACAGCCAAAATGGTGA
AGCTGATCGAGAGCAAGGAAGCTTTTCAGGAGGCCCTGGCCGCCGCGGGAGACAAGCTTGTCGTGGTGGA
CTTCTCTGCTACGTGGTGTGGACCTTGCAAAATGATCAAGCCCTTCTTCCATTCCCTCTGTGACAAGTAT
TCCAATGTGGTGTTCCTTGAAGTGGATGTGGATGACTGCCAGGATGTTGCTGCAGACTGTGAAGTCAAAT
GCATGCCGACCTTCCAGTTTTATAAAAAGGGTCAAAAGGTGGGGGAGTTCTCCGGTGCTAACAAGGAAAA
GCTTGAAGCCTCTATTACTGAATATGCCTAATCATGCTCTGAAAAGTGTAACCAGCTACCAGCTGTTTAA
AACCTGTACCTTTTTTAATTTGCAAAAAACTATGAAGTGTGGAGAGTCTATACCCAACTGCCATCTGATT
>TRINITY_DN73_c0_g1_i1 len=204 path=[1:0-203] [-1, 1, -2]
CTAAACCCTGCTGATGCTCCCAATCCAGTGGTATTTGTGGCCACAAAGGACACCAGGGCTTTAAGGAAAG
CTCTAACTCACCTGGAAATGCGCCGAGCGGCCCGAAGGCCCAACCTACCCCTGAAGGTGAAACCAACGCT
GATGACAGTGCGGCCCCCAGTTCCTCTGCCCGCTTCTTCACATCCTGCCAGCACCAATGAGCCC
>TRINITY_DN79_c0_g1_i1 len=205 path=[1:0-204] [-1, 1, -2]
ATTTTCAATATGCAAGTTTGGCTTAGTCCTTTTTTCCCTGATGACCGTCCTGACAAGAACTAGAGGTTTG
AGGCTCTGTCTATTGCATTCAGACAACAATGGCCAGCAGAAGGTTACCTAATACCTCCCCCTCTGGGGAT
TTAACGTCTGGTGCTGCCCGAGGTTCAAGGAGTAACGTCTCAGAGGATGCCCGAGCAAAGGAAAC
>TRINITY_DN83_c0_g1_i1 len=217 path=[1:0-216] [-1, 1, -2]
GAGGGTCCATATGGCCTCTCCACTCTCCTGGACTGTAAAAGCTGTAAAGCGGTATTTTTCTTGACACATG
GCACATGTTTTCCACTTCCCTGCATGCCTTAAGCCAATTTATACACAAATGTATTTTATTTTTTGGCGTA
ACTGGGTTTTCCAGGCAACTCCCCTCCCCCAGCCAGTCCTTCCCTTCCTTCGCCCCAAGATATTCTGTGT
GACTACA
>TRINITY_DN82_c0_g1_i1 len=217 path=[1:0-216] [-1, 1, -2]
GGGGTGGTCACGTCTGTTGTTGGCCGTATTGACTGCTTTTGTTCTTTGTAAGCTCTGCTTATGGGGTTGC
TCAGTTGGTCGCTGCGATGACTCATCCTTCTCACCGTTGTATTGTTTGTTGGTAGGAGCTGAATTCGCAG
GCTCGACAAATCTGAAGTAGGCATTCAGAGGATGCCTACGGCCATGTTGGTGGGGCTGCGCTGACCTAAT
GCTTTTT
>TRINITY_DN84_c0_g1_i1 len=257 path=[1:0-256] [-1, 1, -2]
CGAACATCAAATATCTTTCTGCTAAAGCAACTTACACTGCTTGCATTTGTACTGTAAACAACTACTTCTG
GGATATTCAAGTCTTTGCAAATACTGTTTTACAAGGCAAAGCAGAAGTTGTTTCAGCTAAGGAGATATGT
CCTGATGGTGAAAACATATTTCCAGTAACTTCTTATGTTGAGACGGTTACAGGTGAAATCCTTGTAACAC
CAAGAACTAGATGTCCCCCATAGATCCATGGCACCAAACCACCTGAG
>TRINITY_DN85_c0_g1_i1 len=252 path=[1:0-251] [-1, 1, -2]
CGGGGGCATTTTGGAGTCGAAAGGAATACATTTTGGACGATTGGAGCAGAAATTGCTGTGAGTGTGAGTG
TGTGGGAGGGCGAATTACGGGCAAATCGACGAAGAACGACAATTTAATAAAGCGGAAGAAGAGAAGAAGA
ATGCATTTATGAATATACGGCGAATACGTGTGTTAAAAGGCAAAAGGAAAATTATATTGAGAACTGGAGT
AGAAGCAACAAAAAAAGCACAAGCGCACACATACAAATAGAC
>TRINITY_DN90_c0_g1_i1 len=211 path=[1:0-210] [-1, 1, -2]
GAGCTATACCAGCTCTGCCTCCCTGCAAGTTCACTGGAAGTGAGATTCGGGTGAGGGATGACAAGATGCC
ATTGGCGCACCTTGCAATAGCTGTTGAAGCAGTTGGTTGGGCCCATCCAGACACGATCTGTCTCATGGTC
GCAAACACATTGATAGGCAACTGGGATCGCTCTTTTGGAGGAGGAATGAATTTATCTAGCAAGCTGGCCC
A
>TRINITY_DN94_c0_g1_i1 len=306 path=[1:0-67 312:68-91 70:92-305] [-1, 1, 312, 70, -2]
CTTTTTATGATTTACAAATAAAAATAGCATGAATACATATAAACATTCGTATTTTGCTTTTGCAAAAATA
TATATTTAACTTACTAAAACTGTACAAGGAAAGTAAAAACAATAAAGTAAATGTTATATATAAACATAGT
GCCTTTATCACCAACAGTCAATACAAAATGGCAAAAGTATAACACAAAGTTAAATAAAACTGCACAGTAC
ACGACAACTCAAATCAGAATTCACACATTTTAACACACCTATGAGATGTAGTTTTTAATAATGAATGTAA
AATAAAAATTATTTATGATAAAATTT
>TRINITY_DN154_c0_g1_i1 len=323 path=[1:0-322] [-1, 1, -2]
GACAAATATGGTGGGAGCTTAGAGAATCGCTGCCGGTTTGCGCTAGAAGTGGTCCAAGCCGTAACTGATG
AAATTGGAGCTGACAAGGTTGGGATAAGGCTGTCACCCTTTGCCAGCTATTCAGAGGCAGCAGACTCAAA
CCCAGAAGCTCTAGGCCTATACATGGCAAATGCACTAAACAAGTTTGGTATCCTCTATTGTCACATGGTG
GAGCCACGGATGGTAAAGCTTGGTGAAAAGTTTGAAACCCCCCATAGTCTTCGTCCAATCAGGGATGCTT
TCAAGGGAACGTTTATTGCTGCTGGTGGCTACAATAAGGAGGA
>TRINITY_DN162_c0_g1_i1 len=877 path=[1:0-449 879:450-473 452:474-876] [-1, 1, 879, 452, -2]
CAGCCCAGCTTTTCTATATAGGCTCTGACCTCTGGTCATCCAAGTTGCAGGATGTCGATGACAGACTTGC
TCAGCGCTGAGGACATCAAGAAGGCGATAGGAGCCTTTACTGCTGCAGACTCCTTCGACCACAAAAAGTT
CTTCCAGATGGTGGGCCTGAAGAAAAAGAGTGCGGATGATGTGAAGAAGGTGTTCCACATTCTGGACAAA
GACAAAAGTGGCTTCATTGAGGAGGATGAGCTGGGGTCCATTCTGAAGGGCTTCTCCTCAGATGCCAGAG
ACTTGTCTGCTAAGGAAACAAAGACGCTGATGGCTGCTGGAGACAAGGACGGGGACGGCAAGATTGGGGT
TGAAGAATTCTCCACTCTGGTGGCCGAAAGCTAAGTGGCGCTGACTGCTTGGGTCTCCCACCTCTCCACC
CCCCATGCCCCATCTCAGCCCTTCTCGCGGCCCTCCTGGGTTTCTGTTCAGTTTGTTTATGTTATTTTTT
ACTCCCCCATCCTTTATGGCCCTCGAATGACACCACTCTTCTGGAAAATGCTGGAGAAACAATAAAGGCT
GTACCCATCGGACACCACCTGTAGGGAGGACCCAGGCCTGGTAGGGTGTTGGTTTGGCAAGTTTTTCCGG
ACAGCAGTGGGGGTATAGTAGAAAAAGTGAGAGAGAGCGAAGGACCACGCCCTGATATTTCCTGCCTGCT
TGGTACCGAGTGGTCACGTGGGCCACCTTGTTCAGTCTTTGTGCCTTTCCTACAAGGGGATGGGATGGCG
CAGGGGATTTTAAAGATGCAGAAACTGCCTTTTAAAGAGCAGAACGGAAGGGGCTGAGTCCACAGGTGAT
TACTTTATGTCCCTGAGGAATAACTAGGTCGAAGGAC
>TRINITY_DN101_c0_g1_i1 len=211 path=[1:0-210] [-1, 1, -2]
TCAGGAATCGGGACAATGCCTTTAAAGATCCAGGAGATGTTCAGCTACTAGGAACTGCTAGCAAGTATAG
CGCGAATGGCTTCCAGCTCAGAATCTCTACAGCTGAGAGTAGACACTTGTGGTATGTGGAGTACAGATAA
GCCAGGGGCAGGCCACGGCACCTCCATGAAAGCTAGGAGGGAGTGAAGTTTGAGTGACCATCGCAAGGAA
G
>TRINITY_DN104_c0_g1_i1 len=212 path=[1:0-211] [-1, 1, -2]
TATGTGGACCGTGATGGCAAGGACCAGGGTGTGAATGTGCGGGAGAAGGCCAAGCAGCTGGTGGCTTTGC
TGCGTGATGAGGATCGGCTCCGGGAGGAGCGCGCCCACGCGCTCAAGACCAAGGAGAAGCTGGCACAGAC
TGCCACGGCCTCCTCAGCAGCCGTGGGCTCTGGACCACCTCCCGAGGCGGAGCAGGCATGGCCACAGAGC
AG
>TRINITY_DN160_c0_g1_i1 len=205 path=[1:0-204] [-1, 1, -2]
GGGGTGTATTAACGTCCGTGTTCTAGACTAACTAAAACACCCCTGCACAGTCTCCACGTACAGCAGATCT
TTAAGGAGACTGCCCATGTCTCCACACAGAGCTAGTCATCTGACCCACAGAGAGAGGACATAGCCCTGAG
CCCCCAAAACATAGGAAAGAATGAGAGATGCTCCTCTGCCAGCCTGGGGAGGAGGAGAGCAGACA
>TRINITY_DN109_c0_g1_i1 len=207 path=[1:0-206] [-1, 1, -2]
GAAATTTCCAGTGTCGGCACTAGAATTTTTATGAAAAATTAATATTGTGACGGTTAAGTTGCGTCAGTGT
TTGCCGATGGGGCCAACCGACATTTTGCAATTTTCGTACTTGACTGCGTCTTTATCAAAGAATTGATAAA
ATCCGGGGATTCTACGCAATTATTCACGAGAATTTTGTGAATGACGTTCGAATGAACTTCAATGTGG
>TRINITY_DN167_c0_g1_i1 len=213 path=[1:0-212] [-1, 1, -2]
GTATGGCTCTGTCAATTGACTGTTTAAAATGTTTTGAAGAAACCTAAGCGGCTGCTTAATACCGCGCAGT
GACGCTAATCGCCCAGCTGTGCGGCTCACTTAACATCACTAAACACCACACGTCACCAACGCTCCACGTA
AAACACATTTCTGCTCACTGCGTCTTCCGTTGCTGCCTCTAGCCTTTGTTGCTGTAGCTTCACATTCGGC
GTC
>TRINITY_DN187_c0_g1_i1 len=210 path=[1:0-209] [-1, 1, -2]
GTGTTGCCTATAACAAATCGCATAATAATAAACTTCTAGATAAATTTGAATAATAAACAAAAGTAATTTG
CGTCACTTTACATTAAGGTCAGCTACTTTAAATTAATGAAAACAACACTATCGAAAATAACACTATCGCA
CATCCATCAGCGATCGTTGAGAGCGTTCGATCAAATGCGTCTGGCAGAACAATACGTTGCTGATGACGTC
>TRINITY_DN166_c0_g1_i1 len=345 path=[1:0-344] [-1, 1, -2]
AGCTAAAGGCTCAAATTGAGGAAGCAGGATTCTCCTCTGTGTCCCACATCAGGAACACCATGCTGAGCCT
TTGCCTTGAGAATGCAGAGCTGAAAGAGCAGATGGGAGAAGCAATGTCTGATGGATGGGAGGTGGAGGAA
GACAAGGAGAAGGGCGAGGTGATGGTGGAGACCGTGGTGGCCAAAGGGGGTCTGAGTGAGGACAGCCTTC
AGGCTGAGTTCAGGAAAGTCCAGGGGAGACTCAAGAGTGCCTACAACATCATCAACCTCCTCAAAGAGCA
GCTGGTCCTGAGAAGCTCGGAAGGGAACACTAAGGAGATGCCAGAGTTCCTCGTGCGCCTGGCCA
>TRINITY_DN117_c0_g1_i1 len=212 path=[1:0-211] [-1, 1, -2]
TTTGTTTATTTATTTATTCACTTATTTATTTCTCAGCCTGTCAGTCGTCTGCCATTACTCTACAGTCTGA
AAGCATCAGTATTTTCACGTGGTTCCATTTCAAGATGACCTAGGATGGGAGGTTTTGTTAGCATGGGAAA
GGTCACAGAAAGGTTAGCAATGGTTTTTCATTTGGTGCACTAACTGAAGCTCGGTACTTTACAGAATGGG
GC
>TRINITY_DN196_c0_g1_i1 len=230 path=[1:0-229] [-1, 1, -2]
GTATTTTTCTAGCATTATAGTTGCCTGGCATATCCACCTGCTAGGTATATATTTAAGAAATTTGAAACAT
AAAATTTTGGGAACATCTTGGCAGTTCCAGCCACAGCCTGTCACCTGCTGGGCACTTCTCAAATGCTTAC
TACAGCCTCGTGCTGAAGTGTTATCACTAAACTGTCACCTTTGCTCCTATTCAGAGACACTGAAATCAAC
TGCAAAAGGTTAGTATTAAC
>TRINITY_DN183_c0_g1_i1 len=240 path=[1:0-239] [-1, 1, -2]
GCAGTGTAAACGGCACTAGTTGATTAAAAACTTATATTTGGGCAATAGTCCTAAAATTAAACATAAGCGT
GGTATAAATAGAAAATGTGAATTATTATAAAAACATTTAGCGTGGCAACTGGAGTTAACGTCTGCGTATA
TTTGATTAAATTAATGCAGGGAGACGTTTAAATATTGAAGGTAATTATAAACTATGTATGAGAATATTTT
TCCACGATTTGGTTCTATTGGGTTGTATCT
>TRINITY_DN126_c0_g1_i1 len=236 path=[1:0-235] [-1, 1, -2]
GAGATACGAATTGAAGGAATTGGTTCTAGCGCTGCAGTCTACAGTAAAGGACATATAACAGTACAGATGC
GAGCTGCCTTTGACAACAACATTACCTTCAAACTCGAGGCTTATGTCGTGCCGACAATAACCTCAATAAC
GCCAGATACGCATATAGTAGCAGAAGCTTGGAGCCATTTTAAGGATTTACCACTAGCTGACCCAACGTTT
GCCACCCCAAGTCCGGTGGATCTGCT
>TRINITY_DN130_c0_g1_i1 len=221 path=[1:0-220] [-1, 1, -2]
AGAACTTGTTATCCTTTACTGATAATAGTACGTTTGAGTGCAAAAATTGGTTGAATCTGGTCAATACTTC
TCTCTTCTAGAGATTTTCGAACTTCCGTGTGATTTTATACCACATATATCGGTCAACATGTGAGTTATTT
TATAAAAATAGAGAAAGCGTGTTTTCATAATAACAGTACATCTTTGTGCTTAGAATGAATAAGATTGGGT
AAAAACTTGAC
>TRINITY_DN188_c0_g1_i1 len=212 path=[1:0-211] [-1, 1, -2]
ATTTGTAAACAAACATCAAACATGAGACCTGAACAAAAAGGCTTAACAAATGATGATGTAGAAAGAGTTT
TAAACTTTGATTGGGATGCCTCTAGTGACGAAGAAAGTGGTGATGAGTTGGAAGATATTTCTGCAGTGCT
AGAGAAGAATTTGGAAGGGATCTTGGAAAGAGGAGAAAGCATTGAGATCGGCCTAATTGAAAATGTAGTT
GC
>TRINITY_DN131_c0_g1_i1 len=223 path=[1:0-222] [-1, 1, -2]
TGCTTCGATATTAGATTAAATTATCTATTAGCATCGAGTGGTTAAGGCTTTTCTATTTCTTCTTCTTATA
GTAGATTGTCTGCTGCAATATAGTTCAGAATTGAGCATCCCTAAATCAAATATACTCGGAACTTCAGTTA
CTGAGTCCACAGTTGTTTTTTTTAGATGTACTATATATCTGAGTTTTTACAGACGCCCTTTTCTCTACGG
AACTATTCATTTC
>TRINITY_DN134_c0_g1_i1 len=226 path=[1:0-225] [-1, 1, -2]
GTCACTGCTCACGACAAAATTGATCAATATTCGTATAATAAAACTGCCGTTTCGACCATTGATGCCACCG
TCTTTTTTGATACTGCCATTGCCACTGCTACCACTATCACCGCCACCACTTCTATTGCTTCTATTCCAAC
TGTAAAACTCACGTTCACCACAAAGTCCCCCTCTAGTACTGTGAACACCACCACTACCACCGTCACTAAC
AGTCACAATCGACAAA
>TRINITY_DN198_c0_g1_i1 len=459 path=[1:0-152 131:153-158 137:159-185 164:186-458] [-1, 1, 131, 137, 164, -2]
GCGCGGAGGCGGAAGCTCGGGTGCGTTCAAGATTCGGCGTCACCCGTGATTCACCGCCATGGCCGAGGAA
GGCATAGCTGCTGGAGGTGTAATGGACGTCAACACTGCTCTACAAGAGGTGCTGAAGACCGCCCTCATCC
ACGATGGCCTAGCACGTGGCATACGCGAAGCTGCCAAAGCCTTAGACAAGCGCCAAGCCCATCTGTGTGT
GCTCGCATCCAACTGTGATGAGCCCATGTATGTCAAGCTGGTGGAGGCACTTTGTGCTGAGCACCAAATC
AACCTGATAAAGGTTGATGACAACAAGAAACTAGGGGAATGGGTAGGCCTCTGTAAAATCGATCGAGAGG
GCAAACCACGGAAGGTGGTTGGTTGCAGTTGCGTAGTGGTTAAGGACTATGGCAAAGAATCTCAGGCCAA
GGATGTCATCGAGGAATACTTCAAGTGCAAGAAATAAAT
>TRINITY_DN164_c0_g1_i1 len=2175 path=[1:0-571 2177:572-595 574:596-2174] [-1, 1, 2177, 574, -2]
GTTGAGTCTATGAACCTATACCCAATTGACTTTGTTCAAAAATTTGGACAAGCAGGGTCACATTGGTCTA
TATCTACATGGAAACAAAGAGAAAGAAGTCTTGCACATGATGCTATTTGTACATTATTATGTAATATGAT
GTTAACAGCTGAGGCTCCATCACAGATGTTGGGAGAATACATGAAAAAAGCTGAAGAAGAAGAAAATAAA
AAGAGAGCTAAAACATTATTAGAAAAGCCTAGCACAAGCCAACAAGCAATTGCTCACATGGAAATATTGA
GTGAGGATGAGGACGAACCATATGAATGCCCTGATTATAGTGATGAGGAAGAAATGGAAATAGATGACAT
ACCTGGTATGAAAGAACAAAAGTACTTTCGATATAAGATATTAGAGGGGATGTCAGCAGAGTCACTATTA
CAGAATAAGTATCTAAGAGAATGGGGAATAGAACCAAAAACAAAAGTATATGATATAATAGACATTGAAG
AGAAAAAACTGATTGAAGTAAAATTCAGTATAGACCCTGCAAAAAGGATTTATGAATACAACAATCATAT
AGATACAGATGAGAACACAGCTTTAATTGTGGTCAACCCAATAAACGCTGTTGTAGATACTGTTAATAAA
GATGATAAAATGCCTGGAATCTCTAAAATGACCAATTGGGTTTTATTGAGATCAAGTATGATGGAAACTT
TAGAAATAAGTGACACACAATTTGATGAAGAAAGTAACATTACTAAATTTATTTTTAACAATATTGAATT
AAATCATATGTTGGATCAATTTAGACAAAAATATACAGAAGATATTGAAGAAGAACAAGATCCTAAAGAA
TTTGATAAATTAAACATAGAATTAAAACAATTTTCAGCTGAGGAACTATTTGAAAAGCTGTCACAGGATC
ATTTGAATGAATCTTATGAAGGAATAACTTGGGATGGTAAATTACTGCCACCTTGTTGGAAAGAATTAAT
TGAAGTAGATGAGGATGATGGAAGTAATATAGACACTTTCTACAACCATTTTGATGAGAGTGAAATTGTA
GAAGTAACTGGAGACAAAGTTCTATATGATTTTTATCAGGAGATAAAATTGAGATGGGACACTTTAGATG
TTCCAGGGAAACAATTTGCACTATTTAGTACTAAGAATAAAAAAGAAAATTATGCTGTTCCTGAACCTAT
CAAATATGCATTGGGAATATTGAAAAAAGGGAGGACACAGTCAGATGTTGATGGTTTGAAACAACCTGAA
TATTTCCCTATACCAAAAAGACAATATATGAGTTGGTTTGACAAATTAATTGAAAAATTAAGTGCAGAAC
ATCCTTACTTGAGGGAATACTCATTCAAAATGGTGTCAGAGAACCACGAAAATATACCACTATACATGGA
AGCACAAATGCAATTGGAATTATTTAATAAAGTGGTTGCCCGATCAAATGTTGGTATTTTGATTAGTGAA
ACAACAAATACTTTTTCCCGATTGAGTAAATCATATTTGGCAGGAGTAGGTAAAACAGGTAGTCATGCTA
GAATTGTAATATTGCCTATTAGATCTACATATTATTTAGGCAAAGAGAATAAAGTATATAAAAGAAGAAT
TTCAGGACTATTAGTGAGAGGACCCATGCATGCAAGAGCAACTTCAGACAGGATAAATATTGTTACTATT
GAAATGGTAAATAATAGCTTTGAACCCGAATTTGTGAAGAAACACTGCTTAATAAAATTCAAAGACGGCA
GAAGGTTATTAATTAGGCAAAATGCGTATAAGAAAATTGATGCACCATATCTTGCTTATATCAGAAACTC
TTTATTCAATCCTGCAAATTTATTAGGTGACATGTTATCATGTAAAATGAAAAAAGTAAATATGACAAAT
CTTACCTATCAGGCTGATGGACTTCTTAGAAACTTTGAAAGCTCCAGATTTTTCGTAGATAGAGTAACAG
AAAATGCACTTATGGCTGTCATAGGTAATTCAAGAGATGAAGGATATTTTGCAATGTTGAGAAAGCTATT
AATGATACTTTTGAATTCAAGGAGAGGTGAAATTAGTTTTACTTTTAATTTAGATGAATTTTGCGATTCT
GTAAATGAAAATTTGATAGACAATCCATTGTCAATGCATTTCCATAATTCTGTTTTATATGTTCTTGCAT
TTTAT
>TRINITY_DN169_c0_g1_i1 len=284 path=[1:0-283] [-1, 1, -2]
AATTTTCAACTATTTGAGTTTTCTCCAGTCTGAAGATAAACTTCCAATGATATAATATATGCCATATATA
AATACAAACACAAATACATAACATATGTATATGCAATTTCACATTTAAAACTGAAAAAGTATACTCTAAT
GCCACAATATGGCTGATATCCCATGAATCTTCGATATAACGCGAATATGTATGCAATATATATAAACTAT
AATATACTATGTAACTAAAAAATAGATTGCCTAATTTTTAGCAATAACGCTAGTCACAATTCCATTTATA
AAAA
>TRINITY_DN189_c0_g1_i1 len=229 path=[1:0-228] [-1, 1, -2]
GGAAAGAAGTGCTCTGTGATCAGAGATAGCCTATACGTTGACTCGGACTGCACAATGGACATCCGGACAA
AGAGTCAAGGTGGGGAGCCAACATACAACGTTGCTGTTGGCAGAGCTGGGAGAGTCTTGGTCTTTGTAAT
GGGAAAAGAAGGGGTCCATGGAGGCGGATTGAATAAGAAGGCATACTCAATGGCAAAATACTTGAGAGAC
TCTGGGTTCTAGCTGCTAG
>TRINITY_DN173_c0_g1_i1 len=410 path=[1424:0-409] [-1, 1424, -2]
CTGGACACGACAGACTCCTCCAGCTTCAAGACACTCAACCAAGAAGAAGGATGGCCAGTGCCTTCTCTAA
GTTGCTAACTGGCCGAAATGCATCTCTGCTGTTTACGACACTGGGAACCAGTGCCCTGACCACGGGCTAC
CTGTTGAATAGGCAGAAGGTATCTGCTGATGCCCGGGAACAGCACAAGCTCTTTCCCCCAAGTGCAGACT
ATCCTGACCTTCGAAAACATAACAACTGCATGGCCGAGTGCCTCACCCCAACCATCTATGCCAAACTCCG
AAACAAGATGACACCCAGTGGCTATACCCTGGACCAGTGCATCCAAACCGGAGTGGACAACCCCGGCCAC
CCCTTCATTAAGACTGTGGGCATGGTGGCTGGTGACGAGGAGTCGTATGAGGTGTTTGCT
>TRINITY_DN191_c0_g1_i1 len=207 path=[1:0-206] [-1, 1, -2]
GGCTCAAGCCCAGGTCTCCCTTAATGGTGTCTCCAAGCCTGAAGCTGTGATTTTCCCAGTCAGCGACTGG
AATCCTCAAGACCAGCCTCAGAAGGAGGAAGACTTGGGCCCAGCTGTCCACCATGTCTACGAGCTCATCA
ACCAGGGGCCCAGCTCCATCAGCCAGGGTGTGCTGGAGCTCAGCTGTCCACAGGCTCTGGAAGGCCA
>TRINITY_DN192_c0_g1_i1 len=260 path=[1:0-259] [-1, 1, -2]
CGAATACAGACAGGATGTAAGGGCGGCGATTTTATTGTCCGAAACTGTTAAATGGCGCTAGCGCCCACAC
ATATTTTCTACTATCGTCGGCAGTCGACAGAAGCATTTTTATAATTTACTACGATACGATACTTCGTGCC
GTCACGGTGTTGGTTCTTGTACTGAAATCAACGATGTTATTGGTGTGTTCATTCGTGTATATTCGCCTTT
GTTTTCAAAGCCATATAATGTTTGTTAGTGCAGAAAAGAGATGGCAATGT
>TRINITY_DN195_c0_g1_i1 len=230 path=[1:0-79 58:80-229] [-1, 1, 58, -2]
ACTTAGATTTACATTGACACACAAGATGGTTAGCTCCCTAGGATTTAGAGAATCAAAATTAGTTTTTATG
TGTAGTGAAAAAATTATACTGAAATATTATATTTAGATATACTCAAAATAAGTGCATACCGTATTACGGT
ACATACCAACAACCATATGTAGTGTGCAACAAAAACAGATATTTATGTATGATATTGTTACATAATAAAA
TTAATATAAATATAAATTAG
>TRINITY_DN194_c0_g1_i1 len=205 path=[1:0-204] [-1, 1, -2]
TTTTCATAAAAGCACTATTACGTGTGGCGCACGAAACCTGCGCGCACATCTTCAGCCAAAAATGCCAAAA
ACTTGAAGTGGAAAATTATGCAGTTAAGCATTTCAAGCGAGTTTTTAAAACAACGGCAGCTGATACACTT
CGAAAAAGGGCCAATAAGTCAAGTGCAAATGCGGAAATGCGTGAAGTATAACTAGAGCGTTGCCG
>TRINITY_DN244_c0_g1_i1 len=513 path=[1:0-512] [-1, 1, -2]
GAGGCGGAGGCCAAGGAGGCCGAGCCGGCGGCGCAGGTGGCCGAGGAGGTGAAGGAGGAGGAGGCGGCGC
CGGCGCCGGCCGCCGAGGAGGTGAAGGTGGAGGAGGCGGCGCCGGTCGCGGAGCCGGAGGCCGAGAAGGC
CAGCGAGTGAGTGCATGCCGGGGAAGGCTGGCTCGCCGTCGTCGTACACCGTGGAGTACATGCATGGCCC
GCGCGCGCCGCCGCCGCCGGCGACTCGCCGGAGTTGTACGTACGTGTGCGTGTAGCGAGTGATGAGTTGA
GTGAGCTGGAGTGGTAGTACTCGACTCCGTAGGTGTGTGTGGGTACGCGTGACGTGGGGCTAAATAAAAG
AGTTTGTCATCGAGGGCGGTGGGGCCCAGCGTCAGTGACGCGGTGCCCCTCTCTGGCCCCCACATGCCTC
CGTCGTCGCAGGCGTTGTTTGTCGGTCTTTTGTGCTTTTTTTTTTTCGTGTTTGATTGGTTTTCATCGTG
TAATGGGTGCGTTTCTGAGAGTA
>TRINITY_DN248_c0_g1_i1 len=206 path=[1:0-205] [-1, 1, -2]
GTGGGAATTAGCACACTGCGCACAGATACCGACCAGACGTCGTAATTATCTTCTGCAAGTTTTTCGATTT
GCAGAGACAAACTCATTTTAAAAACTTCTTTAAAAACCGCGCACACACGAAATTGAAAAATTTAGTTCAG
TTAATATTTGCCGTTACAACAAATGGTGCCCTACGCGTTCTGACCTGGCCCCATAACCATTGTTGC
>TRINITY_DN254_c0_g1_i1 len=208 path=[1:0-207] [-1, 1, -2]
GCTGTTAAACCCCTAAATGCCAGCGCTACGGATGTCGGCTGTTGTTATCGGCAAATTGTGCGAAGTGGCA
GCGGTGGAAATGCTGATAATGAATTTGAGATACTGCCATGCTCTACATTTCATCAGGATTTTATGGTGCC
TCTACACATAGAGTATATAATTACCGAATGTTCATTGAGCAAGGATGCAAATACTACTATCATTCAAA
>TRINITY_DN256_c0_g1_i1 len=255 path=[1:0-254] [-1, 1, -2]
TATGTAGTTACCAGCAAGTAGTGTATTTGTTGTTTGTGCCAACTCTGGCTAGGTGAGCGAACTTTTTAAC
CGATTCATGAAAAAGGATTAATGCTCTGTTACTTTGGTGTGGAGCACTCAGTAAAAAGCGAGTAAGACGA
CCAACACCGGCATTTTAAGTTCCATTGACAATAACAACAAAAGTGTGAAAAGTGCAAAAGCAAAAGCAAA
CACAAAAGATTAAATTCCCATAACTACACGAACGAAATCAGGCAA
>TRINITY_DN295_c0_g1_i1 len=259 path=[1:0-27 6:28-258] [-1, 1, 6, -2]
GGCTCAAGAGGAAGCGCCGAAAGATGAGGCAGAGATCTAAGTAGGCGAAGGAGATGGGCGATCATGGTGA
TGGCGTGTCGCAGTGATCCATGTCTTCGGCTGCCAAGCTCGTTGATATGTCAAGCTGCTTGGCGTGGTGC
CACCATTCGACTGTTGAATGGCTTATTTACCTGTGCTGTTATCATCTTATATCCCTAGTTTTACCAAGAG
TTTTGCACCAAGACATGTCGGTTCAGTTATGTGAACTTGTTATGGAGCC
>TRINITY_DN213_c0_g2_i1 len=309 path=[529:0-308] [-1, 529, -2]
TGGCAGACCTGTTGTACTGGAAGGACACCAGGACGTCGGGAGCCATCTTCACGGGCCTCATGGCCTCTCT
CCTCTGCCTCCTGCACTTTAGCATCGTGTCCGTGGCTGCGCACCTGGCCCTGCTGGGTCTCTGCGCCACC
ATCTCTCTCAGGGTTTACCGCAAAGTGCTGCAGGCCGTGCACCGGGGCGACGGCACCAACCCTTTCCAGG
CTTACCTGGACATGGACCTGACCCTGACTCGGGAGCAGACAGAACGTTTGTCCCAGCAGATTGCCTCCCA
CGTGGTCTCCACGGCCACACAGCTGCGGC
>TRINITY_DN252_c0_g1_i1 len=204 path=[1:0-203] [-1, 1, -2]
GACAAAACCACTAGCTATATATCCACGTACAATGTTTGTTATTATTTTCTTTAAGTAAGCTGAAAGAACT
GAAGAAACGGAACGACAGCCTCCATAAAGGGAGGATAAGGAATCTACATCAAATTGTCGCCTGCTTCTTA
GTCTACGCAAGTTTAGTCTACGAGTGGTCTCCACTAAACCACGACGGCTACCAGGATTGAAAAT
>TRINITY_DN215_c0_g1_i1 len=284 path=[1:0-184 163:185-210 189:211-283] [-1, 1, 163, 189, -2]
TAAAAGTGATATATTTTTCTTTTGTGTTTGTGTGCGTCGCCGTTGCATCATCACGTTGTTTGCTGCGTTC
CTTCGTTCATGTTTAGGCTCGTGAAGCGCAAAAAGAAAGCGAAAAGGAGATTTTTCAAATGAAAATTAAT
TTAGAAACTGTAAGTTGTACTTGCCCCAGTGTGTGTAGTTATTTTTTTCGCATAAAGCCACACACAAGAA
GTTTATTTCCATCGTAGATGCTGTTGGCGAATACCGAAGCAAAAACTGTAGCAAATGTAGTTGACAATTT
AACC
>TRINITY_DN216_c0_g1_i1 len=202 path=[1:0-201] [-1, 1, -2]
CCTTAAAGCCCCTCACGAATACATAAGCACCCTTCCCTGGCCTGCACTCCCGGCCCAATAATTATTGTTT
TGTTGTTGAAATAACAGTTTTGAGTGCTGGAGAGGGGGCTCAGTGGTTAAGAGGACTGACTGCTCTCCCA
GAAGATCTGAGTTTGATTCCTAGCACCCACATTTGGCAGCTCACAACTACCTTTAAGTCCAC
>TRINITY_DN258_c0_g1_i1 len=220 path=[1:0-58 37:59-96 223:97-120 99:121-219] [-1, 1, 37, 223, 99, -2]
CGTGGACTTAGTGGTTTCGGCACAGCATACACTTCAAACGGTTTTGCATAGCGCCGTTGCAAATCCTTTA
AACCTAATGGCCGGCAATGACGTCGAGTAGCTAAATTTTTAACTGACGAATTATTTTTAGCGCAACAACC
ACCATTTGCTGCAGCAAGATTGTGCTGCGTTGGCACCTCGAGACGTGTGGAGAGAGCACCAAGGGCGTTG
GATGTATGCG
>TRINITY_DN220_c0_g1_i1 len=210 path=[1:0-209] [-1, 1, -2]
GGAATACTGAGTTCTCCCAGTGTTAATCTTGAGGAAATACAGTTTGAGGCTTGCATCTTCTGAAGATTGA
TTGCATCATCGCCATCATGTGTGAAGTCTAACACAGGACCCACACCAGCCCATAATCCAACTGAAGCACT
CAAAAGACGGTAGCATGACTCTGGTGCTCTTCCTTGCTTTGTTAACCATCATGACTATAGTCTGCAGCAC
>TRINITY_DN296_c0_g1_i1 len=204 path=[1:0-203] [-1, 1, -2]
CTAAAATACCTGCACTTCCAAGCTATTAACTGCTAATGAGGTTTCTGATCTTGGTTCACTCAGCCATGCT
TCTTATTAACCATGCTGCCACAGCCTTGAAGGAAAGGAACCCAGAGGTTAAACACTGTCCTCATCCTCAC
GTGGTAAGGGATCAGGCCTCAGTTCAAGACTTCTAGAAAAGGGCATTCCGAGCTATGTAGCAAC
>TRINITY_DN224_c0_g1_i1 len=253 path=[1:0-252] [-1, 1, -2]
AAAGACTTTGAGAACCCCAACCTCAACTATTATTGGCTGCCCATCATGACCTCCATCATGGGAGCCTACG
TCATTGCCAGTGGCTTCTTCAGCGTCTTTGGAATGTGTGTAGATACGCTCTTCCTCTGCTTCCTCGAGGA
CCTGGAGAGAAATGATGGTTCCCAGGAGCGGCCTTACTACATGCCCAAGGCACTCCTGAAGATTCTGGGC
AAGAAGAATGAGGCACCTACAGGGGGAAAGACCAGGAAGAAGT
>TRINITY_DN253_c0_g1_i1 len=504 path=[1:0-310 506:311-334 313:335-503] [-1, 1, 506, 313, -2]
TTTACTTATAATTTCCAGAATTCTTATTATATTTCAATGATATTATACTTTAAGAAAATACAAAATTAAC
AGATGAATTGCATTTAGAACGCAATACATATCTATCATACATATTACTTCTTAGTATTTCTGTACGTCAA
GTGCAACACGTAAACTTCTGAACATTACCCATATCTCTATCTATTATATTATATCATATATGTTATAAGC
ACTTCATGAAATAATTAAGAAAAAACATTTGCGAAGCGCAGTAATTGGAACTGAAAAATAAAACCCAGTA
ATAAGTTTGTAATTAGTAATGATATATTATGAGGTGAATTAGTCAGTTAAAGGTTGCATTATACATAACC
GCCTATATTTTTACGGCTTGGTGCATTTTTAATTTCTGCATTCATTTTCTATAGCAACGATTTTTTAAAA
TTATTATATTACTATTGTTGATACTTGATGTATCTTTATAAACAACTTAGCATACGTTTTGATAAAAGTA
ATAAAACACCAGTA
>TRINITY_DN230_c0_g1_i1 len=209 path=[1:0-208] [-1, 1, -2]
CGGATCGTCCTGGGTGGCTTCTCGCAGGGTGGGGCCCTGTCCCTCTATACAGCACTTACCTGCCCCCACC
CTCTGGCTGGCATTGTGGCATTGAGCTGCTGGCTGCCTCTGCACCGGAACTTCCCCCAAGCAGCCAATGG
CAGTGCCAAGGACCTGGCCATCCTTCAGTGCCACGGGGAGCTGGACCCCATGGTACCTGTTCGGTTTGG
>TRINITY_DN231_c0_g1_i1 len=258 path=[1:0-257] [-1, 1, -2]
GTAGGAAGGATGGGGCAGGCATTATTAGGTTAGTGTTACAGATCCAGTTTATAGACTGACAGCTTCAATT
CACGGGACACCTTTTTTCCTTTGTGGTTTGTGTATTTCTGTGTTTTGTTTGTTTTTGTATCCGTTCGAAA
ATTTAACCCACATTTTCACATAGTGAAAATTTCACATGGTCTGATTAGCCAAAAAAGAATAAGATCTAGA
AGTAGAACTCACACCATTTTTTTTCTTAACTTTGATTTCTAAAACAAC
>TRINITY_DN260_c0_g1_i1 len=219 path=[1:0-218] [-1, 1, -2]
CGTACAACCATGTATAGTGGAACTTGTGGGCTCCGCTCTCTTCATCTTCATCGGATGTCTATCGGTCATT
GAGAATAGTCCGAATACTGGGCTCCTGCAGCCTGCCTTGGCTCATGGGCTGGCCTTGGGGCTCATCATTG
CTACCTTGGGGAACATCAGCGGTGGACACTTCAACCCTGCTGTGTCGCTGGCAGTCACAGTGATCGGAGG
CCTCAAGAC
>TRINITY_DN237_c0_g1_i1 len=283 path=[1:0-282] [-1, 1, -2]
CAAATACAATCCGGTGGGTGCGAGTGAGCTTCGGGACCTCTACCTAAAAACAGACAACTACATTAACGGA
GAGTATTTTGCCACTATCATCAAGGAGGTGGGTGCAGACCTGGTGGACGCCAAGTATCAGCATGCGGAGC
CCCGCTTGTCCATCTACGGTCGCAGTCCAGATGAGTGGAGCAAACTCTCCTCTTGGTTTGTCGGCAACCG
TATTTATTGCCCCAACATGACATGGATGATCCAAGTCCCCAGGATCTATGATGTGTTCCGATCCAAGAAT
TTC
>TRINITY_DN238_c0_g1_i1 len=613 path=[1:0-220 615:221-244 223:245-612] [-1, 1, 615, 223, -2]
CGTCTCTGCTGCTTTTGTGCTCTCCCTCCCACCATGGCCAGTCTTAAGGATCTCGAAGGGAAGTGGCGCC
TGATGGAAAGCCACGGCTTTGAGGAGTACATGAAAGAGCTAGGAGTAGGACTGGCTCTTAGGAAGATGGC
TGCCATGGCCAAGCCAGACTGTATCATTACGTGTGATGGCAACAACATCACGGTCAAAACCGAGAGCACA
GTGAAGACGACTGTGTTCTCTTGTAACCTGGGAGAGAAGTTTGATGAAACGACAGCTGATGGCAGAAAAA
CTGAGACGGTCTGCACCTTCCAAGACGGTGCCCTGGTCCAGCACCAGCAATGGGACGGGAAGGAGAGCAC
GATAACAAGAAAACTGAAGGATGGGAAGATGATCGTGGAGTGTGTCATGAACAATGCCACCTGCACTCGG
GTCTATGAGAAGGTGCAATGAGGGCTTCCTCGTCATCCTGGACAGGAGTTAGCTGCCAGAGTGAATATGC
TCAATTCAGTGAGCGGTCAAATGCAACAAACAGCTTCACTTCTTTGGTTTTATTTTTCATGACTGTTGAG
TTCTCTTTATCACAAACACTTTACATGGACCTTCATGTCAAACTTGGTTTACC
>TRINITY_DN240_c0_g1_i1 len=277 path=[1:0-276] [-1, 1, -2]
GGAAAAAAAAATTAAATAATAAGGAAAATAAAAACCGCGTTGTAAAAAGTTACTGAAATAAATGCGGGAA
GTGCAAAATAACGCGCTGCTTTGAATTTGGCGCTAACGGGTGTGCAAAAAAATCTGGTGCATATTGAAAA
AGTGTTGGGTAATTGGAAACGCGCTGGTTAAGTGAGAAAAATTGCGCGCTGGAGAGATGCGCGCGCGCGC
CAGTGTTGTTAAGGTGATAAAGTTAATTAAAAAAAGTACAAAAAATCAAAAGTGTACACGAAAATTG
>TRINITY_DN297_c0_g1_i1 len=204 path=[1:0-203] [-1, 1, -2]
CAGACTTTCTGCTGGGAATGGCTACGGTGAAGAACTGCGTTTCCTACCGAGATCCTGTGAATGGAACCTG
GTATATTCAGTCACTTTGCCAGAGCCTGAGGGAAAGATGTCCTCAAGGAGATGACATTCTTAGCATCCTG
ACTGGCGTGAACTATGACGTGAGCAATAAAGACGACAGGAGGAACAAGGGAAAGCAGATGCCAC
>TRINITY_DN243_c0_g1_i1 len=210 path=[159:0-209] [-1, 159, -2]
GCATGCAAATAGCTATATTACAGTGAAAGTCTTTGATTATGTATACACATATGCATATATAAAGTACATA
CACACTTATGCAAGTAGCTACAACAACAATAAAATTGCAATTGTGTTTCACATACAAAAGGTGCATAAGG
TGCAGAAATTATATAAAAGTTTGCTTTATGTAGATAACAACAAAATAAATACAAAGAAAAACATTTTTGA
>TRINITY_DN273_c0_g1_i1 len=201 path=[1:0-200] [-1, 1, -2]
GCACATAACGGCACGCCTCGGAATGCCATCTAGTCTGAGTCTCAGCAGCGGAGGCTCAGTGCTGGCTTAG
TCCTCCCTCCAGGGTCAGATGCCATGCACTGCAGGACATGAGCGCTGCTGCCTATGGAGTCTGGAGACGA
TGACGACGGTGGAGTTTCTCTGCTGACGAGAGCCCCTCAGCCGGCTGTGTGCAACTGAAGC
>TRINITY_DN276_c0_g1_i1 len=202 path=[1:0-201] [-1, 1, -2]
ATGCACTACTGCATGTTGCAGCACAGCTGAGCTGAACGCTGCTCCTTTTGGGCACTTTTCGCTTTAATGC
TCTGCTCTCTCTGTGGCCTTTTGCCTTTTCCAACACTTGCAGTTTAATTAATAAATGTTTCGAAACCTTT
CAAAACAGCACAACTCAGTTCATTGTATTTTGGTCAAAATTGAACAATACTTTCTATACGCT
>TRINITY_DN291_c0_g1_i1 len=276 path=[1:0-275] [-1, 1, -2]
GAGTTTAATAAATTGTAAGCACATAACTAAACATATATATGAAATATTATATTGTCTTCTTCCATTAGCC
CTTTGTTCAAGCGTATGTTTCAACGAGATTAAGTCCTTGCTCTAACATAAACTTTTTCCTTTGCATTAAA
TATGAACAGGAAGATACGATTTATATTTAATTAAAGTTCGATTTTTTAAGAGTATTGCGCTTCAAGGTAA
GCAAGTTCGGTGCAGTCGACATTTATACTCGTACACTCGTAATAGGCAGGGAAATATTTCCAGGTG
>TRINITY_DN350_c0_g1_i1 len=206 path=[1:0-205] [-1, 1, -2]
TGGAAGTGCAACAATTAAGTCGCATGCGGTAGGAAACAATCATGCTGAACTATTAGCTGCCAAAGATAAA
GAGATTAAAGCACTTATCGAAGAGGTACAACGCCTGCGCACACTCGAACAAGCACAACTCACACAAATAC
AACGACTTGAGGATCACTTAGAAGTGAAGCGTCAGCATATTATGCGCCTAGAAGCGCGTCTCGATA
>TRINITY_DN386_c0_g1_i1 len=224 path=[1:0-223] [-1, 1, -2]
TGATAGATATAAAAAACGCCCTTTTGGAAATTTTACTAATATTTAAAAACGCTAAAACTATAGTTTCCGA
CAACGAAAAATCATTCAAATCGAATGCTATTATGACATTGCTTAGAGATAATTTCTCCATAAATCAGTTC
TTTATACCAACTCTCCACAGTGAAAGTAATGGTCAAGTTGAAAGACTCCATTCCACGTTACTCGAAATTA
TTCGATGTATTAAG
>TRINITY_DN304_c0_g1_i1 len=209 path=[1:0-94 211:95-118 97:119-208] [-1, 1, 211, 97, -2]
TCAATTTTGACTTGTTTAAAAAGATATGTATTCTTGTTATGGTTGGGTAAAAAAAAATAATTTAAACACT
TCAAAGATGTACACAAAAATGCAATCAACTTTACTCTCTTACCTCAACTGTATTTAGAAGATCTTACCAC
TTATAGCAAAAGTTTTGAAAATTTTGAAAAAGTCAAAATATTATACAAAAGTTTCGCAGCACAACAATT
>TRINITY_DN359_c0_g1_i1 len=278 path=[1:0-277] [-1, 1, -2]
TGTGATCAATAGGACTGTCATCGCTTTCTTTGGAGTAGGGTCACAAAGTGAAATCCGCAGTTTAGACTCT
TTTTAGTATCTGGTGTGTACCACTGAAGCCAATTTTTGCTTTTAAAGCGGTTTTCTTAGACACAAACCTA
TATTTCACGCGACTTCAATTGATGGTCGGCCAATATGAGATACGGAACTGTATTCTCTCCAAGGTCACTG
TTTTCAGAGCACCTAGGCATATAGTCGAATAAATTTGTAACACCCAGAAGGAAATGTTGGGGACCCCA
>TRINITY_DN311_c0_g1_i1 len=275 path=[1:0-274] [-1, 1, -2]
AAAACAGCATGTGGCGTGCATGGCAGAAAGTGCTAAGTATTAGCTGCTGCCTTGCTCATTGTTCCAAGAG
GTGGGTGTGGAGAGATCCTGTTACAAGGTTGTGTTGTTACTTCCCTGGAAGGCAAAGACGCTACTTTTGA
TTTGCCCCAACTAATTTCTATTATTTTGCCTTTTCTTTCCGTATGTTATTTTCTTTCTTGCATTGACATT
ATAGACTTTGAGGACCTCATCAGATCAATTTAAAAGTGAGTGTGGAAGGGAAACAAAGGTCAACA
>TRINITY_DN390_c0_g1_i1 len=371 path=[1:0-370] [-1, 1, -2]
GCGGGGTTGATTTGAACGGACCTCAGCTCTACGAGGTGCACCCACATGGTTCCTACAGCCGTCTGCCCTT
TACTGCCCTTGGCTCTGGTCAGGGTGCAGCCGTGGCACTGTTGGAAGACCGGTTCCAGCCAAACATGACG
CTGGAGGCTGCGCAAGAGCTGTTGGTGGAAGCCATCACAGCAGGGATCCTGAGTGACCTGGGCTCTGGGG
GCAATGTGGATGCCTGTGTGATCACTGCAGGGGGTGCCAAGCTGCAGAGAGCATTGAGCACCCCCACCGA
GCCTGTGCAGAGAGCTGGCCGTTACCGATTTGCTCCTGGAACCACACCTGTCCTGACCCGGGAAGTGAGA
CCCCTGACCCTGGAACTTCTT
>TRINITY_DN318_c0_g1_i1 len=234 path=[1:0-170 149:171-195 174:196-233] [-1, 1, 149, 174, -2]
AAAACCGATTTGGGCGACACATAAGCCACAGACCCACGAGATAATGGTCATCAATATCCTCCAATTCAGG
CATGGAAAAGTTATTAATCAATCATGGCTCGATAGCGTTCCTCATTGAAGAAATATTGACCAACGATTCT
CTTCACCCATAGAGCATTATGACTATTCGAGGACGCCGGTCTAGGCAATGGCTTGTGGATAATCATCAGA
CCAAATGAGAGAATTTTGTTTTTT
>TRINITY_DN320_c0_g1_i1 len=242 path=[1:0-241] [-1, 1, -2]
GTGACTCCATGAAAATCGCCAATAAGAAGGATCCCAAAGTGCTAGCACAAGCGATTAAATGTGGTGTGCC
ACGTTCGAAACGTGGTGACGTTTGGACCTTCCTCGCCGATCAGCATTCCATGAACACAGCACCAGTGGAT
ACAAAGAAATTTCCCAATTTCAATACGCCCTACCATACTTTGCTGAAAAATCTCACCGAACATCAGCATG
CCATCTTTATCGATCTGGGACGCACCTTCCCT
>TRINITY_DN322_c0_g1_i1 len=245 path=[1:0-244] [-1, 1, -2]
CTTTTGTTGGTACCATCGAAAATTTGCTGACAAAGCTACGAAGTGCCGTGAGCCCTGCAGTTTTGTCAAA
AAGCCATCGTCACAATAATGTTGCTCAGCTGCAACGATTTCAGGTACTGGCAAGCAACCTGAGGTCGCCA
ACAACCACCGACTTCGTATCTTTGACCCTTCGTCGAACATTAGCTTTCTCATCGATACTGGCGCTGATGT
GTCCGTAATACCGTCAAATACGAAGACAGCTAGAG
>TRINITY_DN324_c0_g1_i1 len=268 path=[1:0-267] [-1, 1, -2]
GTTTGGATCCCACTGCAGGTCGTCGTGGCGATCACCCAGATGAAGTCCGATTGCGCAAATATGGATTTGA
GAAATTTCGAAAAGTTATGGATCAAAAGTATGAACACTTCTTCGAAGAGATGGTCCAGCGTATGGATGAC
TATGTAAAGAGTTTGACGCCAGAGCAGCAAGCCAAAGAGACAGCACGAAATTTGAAGGGGTGGTCGGACA
AAATTAAGAATGCCCCGACTTTGGCCGGGAAAGAAAGGGCTTTTAGGAAATGTATGCG
>TRINITY_DN376_c0_g1_i1 len=283 path=[1:0-282] [-1, 1, -2]
AAGCTTTCTCGCTTTCCATCTGAATCCAATTTTTTAAGATGTCTTCATCAAACGAACCTTCAAAGACGTC
TGGAAACTTCAACAGCATCGTTGGTGGTTTGAAAGAGCAAGTTGGAGCCGCTGTTGGCCACCAAGGCCTC
GAGTCTTCTGGAGCTGAACAAAAAGCTAAGGGAGATGCTGAGTACAAGGCAGCACAGGTAGAGGGATACG
TTGAGGGCACAAAAGATCGAGTGGGTGGTAAGGTTGACAATATCGTCGGCGCTGTGACGGGTGATAAATC
TAA
>TRINITY_DN365_c0_g1_i1 len=271 path=[1:0-270] [-1, 1, -2]
AATGAGGAAAAATACATTTGCTCGCTTTGCCTCTTCACATTGCATCACTGTGAGTGATCAGGGAAGTTCA
TTGTGTGAAGTTCCTATCAAGAAAAGCGTCAATGACTTTAGAGTACCCATGCAGTCCTTTGTTTGGCTTA
TTTTGACATTAAGTTTGTTGGAGAAAGATTTAAAAACAAAAAAATGAAAGAATTCCCAAGTATTCGGTGT
GAGTCCCATGTTTTTGAGTTAAGGTGCTACTTCGGGTCAGCTGACATCTAATATTGGCAGT
>TRINITY_DN388_c0_g1_i1 len=225 path=[1:0-224] [-1, 1, -2]
CAAACTGTAACTAAAAAGCATATCGTCGGTACACGAAATTAAAGGCAAATCAAACGAAAAAAATTCTTCG
AAAAAATTTTAATTAGTTGTAAAAAATTTATTCAAAAGATTGCTTTAATACAAATCAATAATTTTTGCTA
GTATTACTACGTAAAAATTAAAATAAACACTTAAAATTAAATTAAAGTTAAATTTTTTTCACAATAATAT
GATAATAATAAAAAT
>TRINITY_DN363_c0_g1_i1 len=205 path=[59:0-204] [-1, 59, -2]
GCTATGCAAAACTGTCTGGCTTGGGTCAGCCAAAGGTCCAGGCTACACCACTGCATGGAAACCAGGAAGC
AAGGAGTGCACTCACTGCAAAGTTCTTCCCAGGAGCAGTTACGGCTGGAGGCTAAAAGGGAGAGCTTTTC
CAACAGAGAGGTGGGGACTAAGTGGGCAGCATATGCCTGGCCATCTGTTACTCTCTCGCCCGCAC
>TRINITY_DN335_c0_g1_i1 len=256 path=[1:0-255] [-1, 1, -2]
TGCAGTGCCAGTGTTTATGTTCTACAATATCTGGTCAACCTGTGAAGTCATCAAGTCCCCACAAAGCAAT
GGGACCTCGGGTGTGGAGCAGATCTGTGTGGATGTCCGGCAATACGGTATCATTCCTTGGAACGCTTTCC
CAGGCAAAATCTGTGGCTCTGCCCTGGAGAACATCTGCAACACCAATGAGTTCTACATGTCCTATCATCT
GTTCATTGTGGCTTGTGCTGGAGCTGGTGCCACCGTCATTGCCCTG
>TRINITY_DN339_c0_g1_i1 len=235 path=[1:0-234] [-1, 1, -2]
ATCCCAGCAGCAATAACCGAAGCCACATCATCAGCAATAACAACATTTTCAACAAAATCCTCATCACCAA
CACAAGAGCTGCAAAAATATTTTATTTATACTTCGCAATGTCGTGTGCCATTTGTGGATCCTTTCGAAAA
GGGTGTGTCGGAACTCTTCAATCGACGAGATTTTAACTACACCAGTTGTACAAACGACGAATCATTCATA
ACACTCAACTATCAGCTAAACGCAC
>TRINITY_DN381_c0_g1_i1 len=254 path=[1:0-253] [-1, 1, -2]
GTGTTCTTCACCGATTCCATCCCCAAGAACCCTTCCGGCAAGATCCTCAGGAAGGACTTGAGAGCCAGGC
TCGCCGCCGGCATCCCCGACGCCGTCGCCGCCGCCGCCGCCGATGCGCCCAAAAGCAGCTAAGGCCAACG
CCGACGTTTTCTCTATTTTCAGTCACACAACCGGTGAAAAAAAAATGCAGAGATATGATGTTGCTGTCCA
TGAAAATGGAGGCAGAAATGGAGCAGAGGAAGTTTATAGTTTGG
>TRINITY_DN364_c0_g1_i1 len=207 path=[1:0-206] [-1, 1, -2]
TGCACGGAGAGATCCACAGGCCTCAAGCTGGCAGCCAAGGTCATCAAGAAACAGACCCCCAAGGACAAGG
AAATGGTGTTGCTGGAGATCGAGGTCATGAACCAGCTGAACCACCGCAATTTGATCCAGCTGTACTCAGC
CATTGAGACCTCTCACGAGATCATCCTGTTCATGGAGTACATTGAGGGCGGCGAGCTCTTTGAGAGG
>TRINITY_DN367_c0_g1_i1 len=207 path=[1:0-206] [-1, 1, -2]
AAAAAAGATTTCGTCAATTATTTGGTAAATGCGAAAAGTGTACAATCAGCTTGAAAAATTATGTTATCAC
TATATCAAGACTAAAATTTGTAAATTGGTTTGGTAAAAAATTGAATTTTTTGTTTTTATAAATTACGCAT
TTTATGTTAGTAATTCATTCGCCATAATCACAACAACACATACCAAGTAGACAGCCTTATAGTTTAT
>TRINITY_DN384_c0_g2_i1 len=228 path=[1:0-227] [-1, 1, -2]
AATAATTCAAGCACTGCTTATTACAATTTTACTGGGTCTCTATTTTACCCTCCTACAAGCCTCAGAGTAC
TTCGAGTCTCCCTTCACCATTTCCGACGGCATCTACGGCTCAACATTTTTTGTAGCCACAGGCTTCCACG
GACTTCACGTCATTATTGGCTCAACTTTCCTCACTATCTGCTTCATCCGCCAACTAATATTTCACTTTAC
ATCCAAACATCACTTTGG
>TRINITY_DN394_c0_g1_i1 len=364 path=[1:0-363] [-1, 1, -2]
CGTGAGCAGGCCCACAAGGTCTATGTTCAGCACCTGCTCAAGAGGGACAAAGAGCACCTGTGGAAGCTGA
TCCACGAAGGTGGTGCCCACATCTATGTCTGCGGGGATGCTCGAAATATGGCCAAAGATGTGCAGAACAC
ATTCTATGACATCGTGGCCGAGTTTGGGCCCATGGAGCACACCCAGGCTGTGGACTATGTTAAGAAGCTC
ATGACCAAGGGCCGCTACTCGCTGGATGTATGGAGCTAGGAGCTGCCGCCCCCCACCCCTCGCTCCCTGT
AATCACGTCCTTAACTTCCTTCTGCCGACCTCCACCTCTGGTGGTTCCTGCCCTGCCTGGACACAGGGAG
GCCCAGGGACTGAC
>TRINITY_DN446_c0_g1_i1 len=204 path=[161:0-203] [-1, 161, -2]
GACTTTAAAAAACCGGCTGGATAATGTATATTTCAAAACTGGGAGGAAAAACTATCAAGTCTATCAACCT
CGCTTATTCTTCGAGGGAAACTTGATCGTAAAGTAGAGCAGCAAAATAATCAGCTTATAGCACCTCCAAA
GGAAGCGCATATTCTCTCTAGCCACTCAGCTCTCTTCCCGGGCACCTAAATGAGAAGATTCAGC
>TRINITY_DN450_c0_g1_i1 len=223 path=[1:0-222] [-1, 1, -2]
AAGTACACTGTAGCTGACTTCAGACACACTAGAAGAGTGTCAGATCTCATTACCGGTAGTTGAGTCACCA
TGTAGTTGCGGGGACTTGAACTCAGGATCTTTGGAAGAGCAGTCCATCCTCTTACCCTCTGAGCCATCTC
GCCAGCCCATTTCAACACTCTGAACATACTTACACTTTATTTTTTACTTCCTGAGGTAAATATTGCTCTG
AGCTAGACCATAG
>TRINITY_DN458_c0_g1_i1 len=298 path=[1:0-297] [-1, 1, -2]
AAAAAAAAATATATTAAAATAGTTTATATGTACTTTTGTAAAAAGGCAAACCATTAAGCAACGACATCTG
AAGCTCCTAAAACTAGCGAAATTATTATTAACAATATAATAATTTTAACTGTAAAGAGTTAACAAAGAAT
TTTGGTAGCAGTTAAACTTTTTTTTAATTACTATACAATATATATAATAATTTAATTTGCCATTGCATGG
TAGCTATTTCTTGATAAGCTTATACGAAAGTGGAGTAATTTATTTATACAAGCCTACACCGTTATAACGC
CCGTACACTACCATTTTT
>TRINITY_DN406_c0_g1_i1 len=213 path=[1:0-212] [-1, 1, -2]
GCACGCTGGTCATTGACGTGGCAGAGAGAGATGACTCTGGTGTGTACAACATAAATCTGAAAAATGAAGC
TGGAGAAGCACACGCAAGCATCAAGATTAAGGTTGTGGATATCCCTGATCCTCCGGTGGCACCAAATGTG
ACAGAAGTGGGAGATGACTGGTGCATCATGAACTGGGAGCCTCCTGTCTATGATGGAGGGTCTCCAATTT
TAG
>TRINITY_DN411_c0_g1_i1 len=204 path=[1:0-203] [-1, 1, -2]
GGAGCAGAGGTGGGGTGTGGGGCTCGAGGCTGGGGAAGGGGTCTCTCATCTATGCCCAGCCTCAGCCTCA
GGCTGAGCTGCAGTCTTCAGGGCAAGAGAGGAGTATCTCCAGAGTGAACTCGGAAAGGCAGGGTGAAAGT
GATTCTTCCTCAGCCCCTGTTCTGGGCAAGGCCTAGGTCAGGTTCTCTAAGCTGTTTTCTGCCA
>TRINITY_DN477_c0_g1_i1 len=239 path=[1:0-238] [-1, 1, -2]
CTTACTCCTACTATGGACCCCTCAATTGGATCACCTTCAATGTGGGTTACCACATGGAACACCACGACTT
CCCCAGTATCCCCGGTTACTACCTGCCACTGGTGCGGAAGATTGCACCTGAATATTATGACCACCTGCCG
CAGCACCACTCCTGGGTGAAAGTGCTCTGGGACTTCGTATTTGAGGACTCTATGGGACCCTACTCCAGGG
TTAAGCGCAAGTGTAAGCTGGCGAAGGAC
>TRINITY_DN412_c0_g1_i1 len=203 path=[1:0-202] [-1, 1, -2]
TAGAGATCAACCGCGAACAGTGGATCCAGGATGCTGAGGAGTGTGACAGGGCAGGGAGTGTGGCCACGTG
CCAGGCTGTCATGCGTGCTGTAATCGGTATTGGGATTGAGGAGGAAGATCGCAAACACACCTGGATGGAA
GACGCTGACAGTTGTGTGGCCCACAATGCCCTGGAGTGTGCACGAGCCATATATGCCTATGCC
>TRINITY_DN417_c0_g1_i1 len=203 path=[1:0-202] [-1, 1, -2]
ATGGGATGTACATTTTTGACAACTGTGGATGTCACACAAACATAACAAGTTGGAACCATTCTCAAACGAA
CATGAAAATTTGCCTCAGTTTTCATTTCCATATATCGACGTGAGTTGCTGCAGAATATCTCCCTTCGATC
CGGGCTGAAAATTCGAAGTTCGACACTTGCTTCGAATAATTGGCAACACTGAGTGCAATTACG
>TRINITY_DN468_c0_g1_i1 len=211 path=[1:0-210] [-1, 1, -2]
AAATAGCGAACCGATTTTCATTGAAAGCTCCGACAATTCGGGGGGCGATTCAGAGACGGGTCAGCTAATT
GGCAGCAGTCTTACGGCAGCAACCAAATCGAACACATCGCCAACGAATAACGCGACCACAACGACAACGA
CAACGACTGATCCTGCACGTACGGAAGCAGTATCAGCAAAAGTAATTACAGTAGCTGAATTAGAACCAAA
A
>TRINITY_DN415_c0_g1_i1 len=238 path=[1:0-38 216:39-66 45:67-67 46:68-237] [-1, 1, 216, 45, 46, -2]
AATAAATATGTATATACAAAACAGCTGTTACAATTAACGCGCGTTCAGCAATTAGACACGTCATAAGTGC
TTGTCAATATCGACAGCATGCGAACGTGAAAAGTGTGTCAAAGTCAAGATCACAAATTAATAACAACATA
AACGCCGTTGGCGCGGCACGTTTTGGAGCGCTTGAGTATAATTATATAAGAAACTTGCAGAACGATATAG
TTTGAATGGATGGTTGAACGCTTTCGAG
>TRINITY_DN418_c0_g1_i1 len=207 path=[1:0-206] [-1, 1, -2]
CAAGCAACCTCCTGACGAAACCAAGGAGATGGAAGGGCCTAGTACTGCTAAGCTAGTAGTTTGATCCAGT
TACAAGTGATGAGTTATTGTCACTGTAACTTTGTGTTTCCTGAGTTTGTGATCTAAGACCTGAGACTGAA
GAAATGCATCCTAGTTAAATAAGTGCTAAGAATAAAGATGTTTTGAGACATCTATGGCGTGTGTACG
>TRINITY_DN471_c0_g1_i1 len=212 path=[1:0-211] [-1, 1, -2]
GAACGGGAGAAACTGAGGAGATCTAGATCCAGAGAGCATCGCAGACACCGATCTCGCTCCATGTCACGAG
AACGCAAGAGGAGGACTCGATCCAAGTCTCGTGAGAAACGCCATCGCCACAGGTCCAGGTCCAGTAGCCG
AAGCCGCAGCCGTAGCCACCAGAGAAGTCGGCACAGTTCAAGAGATAGGAGCAGAGAGCGATCCAAGAGG
AG
>TRINITY_DN426_c0_g1_i1 len=301 path=[1:0-74 53:75-300] [-1, 1, 53, -2]
GAATTAGTAAACAAATCCTATGATAACCTGTGCGGTGATCTCACTCAACCCATGATCTTGAACGGTCATT
GTAATTGCCAAACGTCAAAACCTACCTTTGGAGGCAAATACAGGCAATATTTTCAAGGTGCCGACATGTG
ACACAGAAACATTTCACAAAAGTTATGAAGAATGCCCGTCCGTCCCGGACATGTTTACAGCCGTTTACAT
AAACCATCCCAAGTAATCAAAGCGCAAAAATTATTTCACCTCCGATACAACCTAACATCTGTCAATGAAA
TGTCTTACTATAATAAATGAC
>TRINITY_DN426_c0_g1_i2 len=273 path=[279:0-46 53:47-272] [-1, 279, 53, -2]
ATTATGAAAAGTGTATAAATCATGTGATCTTGAACGGTCATTGTAATTGCCAAACGTCAAAACCTACCTT
TGGAGGCAAATACAGGCAATATTTTCAAGGTGCCGACATGTGACACAGAAACATTTCACAAAAGTTATGA
AGAATGCCCGTCCGTCCCGGACATGTTTACAGCCGTTTACATAAACCATCCCAAGTAATCAAAGCGCAAA
AATTATTTCACCTCCGATACAACCTAACATCTGTCAATGAAATGTCTTACTATAATAAATGAC
>TRINITY_DN427_c0_g1_i1 len=291 path=[1:0-290] [-1, 1, -2]
TCATTTCATCTTTTATTTGTGAAAATAAAGAACTAGAAGTTGGTAAACTTCGCTGAACAATATGCAAGAG
CTTTCACGAAAGCTTGCATGTGTGAAAATAAATCGCAAAAAGTTGTTAAGCTTCGCTGAGCAATAAGTGA
GAGCTTTCATGAAAGCTTTCATGTGTGAAAATAAAGCACAAAAAGCTGCATTTTCGACACAATTTTGGTT
TTCCTTAAATGGGAGGAAACTGAGGCAGAAATGATAATCAATATTGACTACCGATAGTATTTTTGGCATT
CTGGAACCTAA
>TRINITY_DN424_c0_g1_i1 len=294 path=[1:0-293] [-1, 1, -2]
TGCTGAAGCAGCAGTTTGCATCACGTGCACGAAGCATTTAGATTAGATTATCATGACCAGAGTCAAAATA
AAATGTCTGAAAATCTAATAATACGAGGAATAATTAAATGGTTACAGAATGGAAACTTCGTAAGCCTAAA
AGTGAAGCGTGTTTTAGTGTACGCAATATATTACAAATAGTTCTTAATATGCAACGTGTGTAATTTGTTT
GCAAATTGAGTTATTTATAGTGCATAAAAATGTGAATATGTAATGTACATATATATATTAATGCAAACAG
AGTACGAGAAAAAT
>TRINITY_DN457_c0_g1_i1 len=289 path=[1:0-288] [-1, 1, -2]
GAAGAGGCAGCTCCTGAGATCCACCGAGCCATCTCTGGAGACCTGACGGCGGAGGAGGAGCTGGAGAGGG
CCATGGTAGAGGCTGCCATGGAGGAGGGGATATTCCGGAGAACTGGAGGCCTGTTTGGTCAAGTGGACAA
CTTCCTGGAAAGGACCAACTCTCTGCCCCCTGTCATGGCTAACCAAAGACCCCTCCAATTTGCCGAAATG
GAGATGGAAGAGCTGGAGTCACCAGTCTTTTTGGAGGACTTCCCTCAGAACCCAGGCACCCACCCTCTTG
CTCGTGCCA
>TRINITY_DN480_c0_g1_i1 len=331 path=[1:0-251 230:252-280 259:281-330] [-1, 1, 230, 259, -2]
GCGATACCGGCTCGTGTCACGCTCGGCGTTACATCGCTACTCACACTCGCCACACAAAATACGCAATCAC
AACAATCGCTGCCGCCGGTGTCGTATGTCAAGGCCATCGATGTGTGGATGTCATCGTGTTCGGTATTTGT
ATTCCTATCGTTGATGGAATTCGCTGTGGTGAATAACTATATGGGCCCGGTGGCGACGAAAGCCATGAAG
GGCTATTCGGATGAGAATTTACACGATATCGGTGACATGAAGGTGAGAAAGAATCATCATCGCGAGTCGA
TAATTGAGCCACAGTACGACACATTCTGCCACGGACATGCCACAGCGATTT
>TRINITY_DN451_c0_g1_i1 len=206 path=[1:0-205] [-1, 1, -2]
GAGAATGAACGTAATTTTAATGAACGCATGCAAAAGCTGGAATTGGAGCAATTGAAATATAAATGTAATA
GAGAAATACTCGAAACGGAACGAAAAGCATTTCAAGTAGAAGCACAAAATAATACTGACAAAACTCCTGT
AATTACACCTTATACCCCAACTTTCAAATCAAATTTGCTTGATGACATCAATAATATTATGCAAAA
>TRINITY_DN449_c0_g1_i1 len=213 path=[1:0-212] [-1, 1, -2]
ATGATTGAACATGCACAGAAAGAGCTTCAGAAGTTAAGGAAACATATTCAAGATTTGAACTGGCAGCGAA
AGAACATGCAGCTTACAGCTGGATCTAAGCTGAGAGAAATGGAGTCAAACTGGGTGTCGCTGGTGAGTAA
GAACTATGAGATTGAGCGGACGATTGTCCAGCTGGAGAACGAGATCTATCAGATCAAGCAGCAGCACGGG
GAG
>TRINITY_DN481_c0_g1_i1 len=274 path=[1:0-273] [-1, 1, -2]
GAGCAGAAATGTTTTATACGCCTTTTGAGCTATGTAACTTAATAATTGGATACTTGATCATTTGTTTTAT
TATGTAATCGATAAAATGGTGATGTGTATTAAAGTTAGTTCAACCATATATTTATACTGTCTGGGAATGT
GTGGTTATAGTTCTGTGGGAGAAATAGTTTGTCAGTGTTCACCAGCTTGTAAAAACTTAGTATGAGAGCT
TCAACATTTAAATAAATGATGAACCGCATTCGTCACTGAGGACACTTTTGCCTAAAATTAACTT
>TRINITY_DN489_c0_g1_i1 len=333 path=[1:0-45 335:46-69 48:70-332] [-1, 1, 335, 48, -2]
ATACATTGTGCATATATACGTATATATTAAACAATCTCTTGATATACTTATTTCAATTAATTAGCATTGA
AAATCACAATGTGGCGGGTTTATTTACTTGTACAAGTATGTAAGTGGCAGAAGCGAAATGAAGGATAACC
CAAATGGCAGAAAAACAAAACGCAAAGAAAATAATAATTGGAGCAGCAGCAACTTATTCTTGACAAATTG
ATTTAACAATTTTGGTCGAATTGCAGACAGACTCTCAGCTTCACGAAGAAATTTCTTATTGATTTTTTTT
AAATTCATATAACTTTTTGGTTATTATTTAATTTTCTTTATCTGATATCTACA
>TRINITY_DN541_c0_g1_i1 len=1393 path=[1:0-1167 1146:1168-1392] [-1, 1, 1146, -2]
TTTGCTTAAACTATGTTGGTTTCACTTATTATAATATTAACTCTATCCTCCACAAGTGTATTTGCTTTGG
AAAAATGCAATACAAATTGTACTAACTATATAAGATTAAAATCAAGTGAAATGCCTTTAAATATAACGAT
GAGCCCCATGCCAATACGAGTGAAAGTATACCCTGAAGAACATCAAGTTTACGTCCTTTCGAGGAAATTG
TATAGACACATCTCCCAACATGTACAAGCAGGAGGATCAACAGTTGAACTTTTCGATGGACCATATCTCC
CTGATGAAGCTGAAACTATGGAATGGGTTAACAAAGAAAAATGTAAAATTGGTTCAATATGTTATCCTAA
TGGTGATTGTTATGGGGATGGTTTGAGACACTGTGAACATCTGGGCTTGAATCCAAGTTGGACAAATAAC
AAGAGGTACACATTAAAAGGGTCAGTGTGGACAGAAACATTTTTGTTCTTAAAACAAAGATGTATACAAG
ATTGGGAGTGTTCAATATATAAAAAATATTCGTTTGTTTATGTTAATGCAAAAGGTTCACCATATATAAA
ACCTGGAAAAAGAGAAATTTATATTAATACAACCAGTTACAATGTTGACAATGGATTTGTGATTTATAAT
AAAGATCAAGTTGAACATGAAACAGTAGACCTGGAAGCCAGATGTATTAATTTTAATGGAGAAAAAAGCT
GTAATTTTGCATTTGAAGGAAAACATTATAGTTTTTCATTGAAGGAGAAAAAATGTGTACCCCTTAGAAA
TCTACATATTTGCTCTAAAGGAAGATATAGAAGGGATGTGTCACCTGATTCTATTGCTACTATTGATGAT
GTCAAGTTATTGTCCCATGAAGTATTAAATTTTATGGCTTTTTACAACTACAATAATATGCTGTTTCAAA
AGGAAATATTGGGAATAAAGACATTATTAAATAATATAATTCTAAGCAGTTCAAGATATAATCCTTTTAT
CTTGAAAGACATCTTAGGGATTAATGTACATTCTCGGAAACAAGGAGACTCTATTCAAGCATGCAGTTGC
CAAGATCTTGATTTCGATTGTGTACTAAATAAGAAAATACATTTAGGAGACTCAAAATGCTTTTATGATG
GTAACACACAATATGTGGATTTGTTAAACATTGAAAACATTGAAAGTGTTGTACCAGATTCTCTTGAGAT
GAGGGGAAAAGAGGAAAGTGTTTTTGAAAATGAGATTGAAAGAGAAATGGCACATAGTGAGAGTTTTGTG
AACCCAAATACGCTTCCGAGTAGTTCCTTCTTACCTGATATGGGTTTATTACCAGGGATGTGGGTTTTTC
AAAGTGTTTCTCAATTTTTACCTTTTGTTAACATGTTTCTGATATTCTTTTTTAGACGTTAAT
>TRINITY_DN542_c0_g1_i1 len=227 path=[1:0-226] [-1, 1, -2]
GAAATCCGCATCATTTCGCTTTAGCAAGAAATCACCAAAGAAAATGGATCGTTTGCGTCGATCCTTTCGC
GATTCGTTTCGTCGTCGGAAGGACCGTGTGCCCGAATCATCGAAACCGCATCAATGGCAGGCTGACGAGG
AGGCTGTACGTTCGGCGACCTGTTCGTTTGCGGTTAAATATTTGGGTTGCGTTGAGGTATTCGAATCGCG
CGGTATGCAAGTTTGCG
>TRINITY_DN553_c0_g1_i1 len=210 path=[1:0-209] [-1, 1, -2]
TTTTTTCGAGCGATTAAGTTATGAAAAATATGTCTATGTTTTTCAAAATTAGCATCCAGAATCAAAAAAT
TTGCTTTCGAAGTTCTAAATAAGGCTGAATGACTTCGAATCAAAATATTTGTCTCTGAAGTTCTAAATTA
GGCTTATTGACTTCGAAAAACGGTAACATTACTTCTTTACTTATGACTCAATCTTTCGAAAAAATGGTTT
>TRINITY_DN503_c0_g1_i1 len=322 path=[1:0-321] [-1, 1, -2]
TGTGACAACTTGCAACATTTTGCGGCGACCAACAATGTATGCAACGAAATATGGCCTGCAACAGGCAAAC
CGGCAAATGCAACACAATGCCGCTACTACGCTGCGCCATGCGACGATTTGACAAGAGCTAGCAAGCGAAA
TGGGCACAGCGCATGCGCAAATGAAAAGTGTTGAGTATATAAAAATTTGGAAACATATCAAATGGCGGCG
CGACCATAAACATACGCAAGCATTAAATAATGTGCCAAACAAGTAGAGAGACTTGTTGTTGGTAGCAGAC
AGCGTGAGCAAGCGGGCAGTGAGAAAACTTTGTGCGTTAAAA
>TRINITY_DN502_c0_g1_i1 len=615 path=[1:0-614] [-1, 1, -2]
AGCTACTGCCTTGCCCTCAGAGGATCTAAGACATGGCACCCAAGAAGGCCAAGAGAAGGGCAGCAGCAGA
AGGGAGCTCCAATGTTTTCTCCATGTTTGACCAGACTCAGATCCAGGAGTTCAAGGAGGCTTTCACTGTA
ATTGATCAGAACAGGGATGGCATTATTGACAAGGAGGATCTTCGGGACACCTTTGCGGCCATGGGCCGTC
TCAATGTGAAGAATGAGGAACTCGACGCCATGATGAAGGAAGCCAGTGGGCCTATCAACTTCACTGTCTT
CCTGACCATGTTTGGGGAGAAGCTGAAGGGTGCGGACCCCGAGGATGTGATCACTGGAGCCTTCAAGGTC
CTGGACCCAGAAGGGAAGGGCACCATCAAAAAGCAATTCTTGGAGGAGCTGCTTACCACGCAGTGCGACC
GATTTTCCCAGGAGGAGATCAAGAATATGTGGGCAGCCTTCCCTCCAGATGTGGGCGGCAACGTGGACTA
CAAGAACATCTGCTATGTCATCACACACGGTGACGCTAAGGACCAGGAATAGGGGACCCGAGGTCTCAGA
AGACCCAGATAGGCTTGTAGCCGCACCAACTCTCACCCTGACCCCCCAATAAAAG
>TRINITY_DN511_c0_g1_i1 len=725 path=[1:0-290 727:291-314 293:315-724] [-1, 1, 727, 293, -2]
CCATCTCAAATCTCTTCCATATATTTCCTCTTCAACCCGCTACATTCCACCGTCACAAGGCTCGACTTGT
TAATACAACAATCTTACATAATGATCTGCACGCTCTCTATCTTTGCTCTTGCCATTACTCGTCTGGCCAA
CGCTTCCCTCTCACCTACTTTCCCAGTATCTGGTAGCGTTTGCAAAGTTGGAGTCGATTGTCAAATCAAA
TGGCTTGATACCCCTGCTTCCCCTACTGCCGCTTCGATGGGTGAAACTTCTATCGACCTTGTGGCCGGTG
ACCCATCAAACTTACAACTTGCTCAAGACTTGGGAGGCGTCTCTAACCCGGGAGTTGCAATGGCTTTGAC
ATTCAAGCCTGATGTTACTTTGGCTTCAAACATCAAATATGCCATCCGCTTCATCCCCAAGAACAACCCC
TCAGGTGTTGTATTCTCGACCTTTTTTGACATTACCGGTGGTAACGGTACTGGTAAAACCACTCCACTAC
CTTCTGCTGGCGCCAGTGCTGGAAACATGTCCTCTGCTAACCACTCCACATCGACCAGCATGTCGAGCAC
AGGCAACATGTCTACCAGCACCGGCTCCATGGCCAACATGAACATGACTAGCTCTAAGATGAACACCACC
GACTCATCAAAACCTACCAGCGATGCTTCACGGCTCTCACCTCAAGCTGTCTTACTTGTCCTTGCTGCAC
CTGCTCTTGCTATGCTCCTTTAGAC
>TRINITY_DN510_c0_g1_i1 len=256 path=[1:0-255] [-1, 1, -2]
GCATTGAAGTCTGCAGAGTGAGAGTGAGAGTGACAAATACTTTTATTAGAGACACAGTGGTAGAGAATAC
AGTGGTATTCTAAGTCTGTCGTAGCTGCTAGGTCACAAAGGGTTTTAACCTGAAACTTGAACAGACTTGC
TCTGGGATAATCCCACACCGTGTACTGCATCGCTAAGCAGAAATACAGAACCAAGTAGCTGCTTCCCCCT
CTTCAGTGCCAGTCATTTGGGAAATTGGGATCTGGTCCTGATGCTG
>TRINITY_DN512_c0_g1_i1 len=303 path=[1:0-302] [-1, 1, -2]
GTGCCTGCTGGTCTGATCTACTCGTTCCCAGTAACATGCAGTGGTGGCGAATGGACGATTGTTCAGGGTC
TCCCGATCGACGAGTTCTCAAGGAAGAAGATGGACGCGACTGCCCAGGAGCTGTCGGAGGAGAAGACGCT
CGCTTACTCATGCCTCAACTAAAACTAAGCAATACCCAGAGGGACAGATAGTGAGCGATTGCCCGCTCCC
GTGTTTTTGAATAAAAGAGACTTTTAAGTTCCATCACATAGAAACTGTTTATCTCAGACCGCTGCACATC
GCGAGATGTGGAGCGCAGATGCC
>TRINITY_DN549_c0_g1_i1 len=231 path=[1:0-230] [-1, 1, -2]
AATTGTACGTGCACACTTTAGCTATATAATTCGAAGTTATGTATGTTTGTATATGTATGAGTGTATTGGA
AGGAATCTTAATTACATCTTTGTATGTATAATAATTATTATTAGTGTATGTAGTTGTTGTAAGTTGCGAA
TATAGTAAACCATAGTAGTTAGCAAGTGAGTTACAATGAAATATAAACGAAAAATGAAGTAAAACAAAAT
AAAAAATATCTCAGTATAAAA
>TRINITY_DN515_c0_g1_i1 len=216 path=[1:0-215] [-1, 1, -2]
ATGTAGTGATTTTTTTTTTCTTGAGACAGGGCCCAGAGTGGCCTTGACCTCTGATCCTCAGCCTCCCAGA
TGCTGGGGTTACAGGTTTGCGCTGACATGCCTGGCTAGTTGGAACTCTTTGTTCTTAAAAGCACAGTAGA
GAGATCATTGTGACCTATTAAGTCTGTGTCTGTGGCATTGGCATCGTGAGAACAGTTCTTTCAGAGCAGT
TCTGAG
>TRINITY_DN514_c0_g1_i1 len=205 path=[1:0-204] [-1, 1, -2]
CACGAGGTTACAGAAGGTGCCTTACAAGTATGGCGTGCTCTGCCCGAACGCATACGCCAGGATCCGAGCT
TAGCATCATTCCGCATGGAACATGAGCGTCTACATGGCGACTTGGATCCGCTGCCCTCACCGGATGTGCC
CGAACACTATGTGAAGGCGCCAAATGCATTTACCAAAGTCGGCATTAATGTGACCAATGAGCTGG
>TRINITY_DN516_c0_g1_i1 len=253 path=[1:0-252] [-1, 1, -2]
CCGGGAGCGGGCTCATTAAGGCCCTGGCCCTGATGATCGATCACCTGCGAATCTCAAGTCAAGACGCAAA
TTCATCCTATCAGTGATGCTCCCTTGCGATACTATTGTTAATAAGAAAGATATCCATGTTTCCTGTAAAA
CGTATCCCCACCATCATCATCATCATCATCGTTTAGCCTTGCCTGCATGATTCTAGCTGCAGATGGAGTG
TTGTCGGAGATTTACCCGTATGAGGTCTCAGAGCCTGTAAAAC
>TRINITY_DN517_c0_g1_i1 len=870 path=[1:0-869] [-1, 1, -2]
CTCCAGGCCCTTATGGAGGGTCTCCAGGTCCTCACCTTGGAGGATGTTGTCTCGGAGGCTGACATCTTTG
TGACCACCACTGGCAACAAGGACATCATAATGGTTGACCACATGAGGAAGATGAAGAACAATGCCATCGT
TTGCAACATTGGTCACTTTGACAATGAGATTGACATGCTCGGCCTTGAGACCTACCCTGGTGTCAAGCGC
ATCACCATCAAGCCTCAGACCGACCGCTGGGTCTTCCCTGAGACCAACACTGGCATCATTGTCCTTGCTG
AGGGTCGTCTCATGAACCTTGGGTGCGCTACTGGCCACCCCAGTTTTGTCATGTCCTGCTCATTCACTAA
CCAGGTCATTGCTCAGCTTGAGCTGTGGAAGGAGAAGAGCACTGGCAAGTACGAGAAGAAGGTGTACGTT
CTTCCCAAGCACCTCGACGAGAAGGTGGCCGCCCTCCACTTGGGCAAGCTTGGTGCCAGGCTGACCAAGC
TCTCCAAGTCGCAGGCTGACTACATCAGCGTTCCAGTTGAGGGTCCCTACAAGCCCGCGCACTACCGGTA
CTAGGCTGCCCAGCACGACTAGCGGCTGTGGCATGAGAAGTGTCAACTTGAAGTTCGCCATGACGACTCT
GGAGTATCCTGCTTTGTTTTCATCATCTTATATGCCGTCACTTAGGAGGATTTGTTGTGGGGTTTATGGT
TTGAGACTGGTGAAGGGGAGGAATGGGAAGCCGTTTGCTTTTGCCCAGAAATAATGGCGTAATTGGGTGG
AGTTGGGGAGGTGTGCTTTGGCAGATACAGTTTTGTCTTGTTGACTCTACTTATCTGATATCATTTGCAA
GCGTTTTGATAAAAATCATGCGTCATTTAT
>TRINITY_DN566_c0_g1_i1 len=201 path=[1:0-200] [-1, 1, -2]
CAATTTGCATGGCGCGCAGCATTATTATGACGACAGCACCGCCAAGGCGGATCAGCTGTATACGAACAGC
AATCGACGACAGTTCTTGAACGGCACAACAACATATCAACAACAGCAGCAAGTTGGCACACCGAACTCCT
CGACGCACGACAACACGACCTCGTCGCTCTCGTACGCTTCGCTGCAGAACTCGAATTTGAA
>TRINITY_DN526_c0_g1_i1 len=280 path=[1:0-279] [-1, 1, -2]
GAAAATTTGACCATAATGTCAAGCAAAAAATTGAAAACAGCTATTGCAGCGAAGCATGTGAACCCCAACA
GGGGTGATGCACAAACCTCTAAAATGGAACACAATTTGTCCCATAACCAGAGCACATCAAGAGAAATTGA
TTTCAATCAACTTCTAAACGACTTCAACCGTAGTTTATCACAGGTTATTGAAGTTAATGATCGCCTTAAA
ACAACTATTAATAAATCTCATGAAATTTGTGGGACAACACATACCGAAAACAACAATATAAGAGAACCTG
>TRINITY_DN525_c0_g1_i1 len=209 path=[1:0-208] [-1, 1, -2]
CAGCCCGATGAGCTGACACTGGAACTGGCAGACATCCTGAACATCCTAGAGAAGACGGAGGATGGGTGGA
TCTTTGGTGAGCGGCTGCATGACCAGGAGAGAGGCTGGTTCCCCAGTTCCATGACAGAGGAGATCCTGAA
CCCCAAGATCCGCTCCCAAAACCTCAAGGAATGTTTCCGAGTGCATAAGATGGAGGACCCTCAGCGCAG
>TRINITY_DN527_c0_g1_i1 len=223 path=[1:0-222] [-1, 1, -2]
GTGAATCCTGAGACCAGACAGAAAGGCCAGGTTCTGGGAGAAGTAGACCTAGTTGGCATAGTGAGGCTCA
CAGAAAACAGGAAGCCCTTTGTTCCGGAGAACAGCCCAGAAAGGAATCACTGGTATTATCGAGACCTGGA
AGCTATGGCCAAGATAACAGGAGCGGACCCCATTTTCATTGATGCAGACTTCCACAGCACAGCCCCCGGC
GGGCCCATCGGAG
>TRINITY_DN530_c0_g1_i1 len=271 path=[1:0-199 178:200-270] [-1, 1, 178, -2]
TCAAAACCACTCTAACAACCCAAAAACCACATCTATTTCATCATGCAGACTGTCAAAGACGCCGTAAACT
ACGTTGGTGACAAGGCCAGCGAGCTCACAAACACTGCATCAAAAGAGGCCAACAAGGAAGTTGCCAAAGA
CAGCGATGCCAGCTTGAGTACCCGGGCAACTGCTGCCAAAGACGCAGTTGGTGACAAGATCAACGAGGCC
AAAGATGGTGCATCGGCCACTGCCAACAAGGAAAAAGCCAAACATTAGAGGTCCTTTGTTG
>TRINITY_DN550_c0_g1_i1 len=205 path=[1:0-204] [-1, 1, -2]
GAAAGCCTGGTGGAGGAGTGTGGTGGTGTGAGTGGAGACTGGCTGGCATTCCTCCAGCACTCTGCAGACT
TCTTCCTGGGCCCGAGGCTATGGAGCCTTGGCTTTCACTTCTGTGACAAACACATGCCATTTCCCCAGCC
TCATTTGCTGGTGTCTGTAGGGTCCTCCCAAGGTGAGCTGAGGGCTGCAGGTGCTAGCCAGGAAC
>TRINITY_DN536_c0_g1_i1 len=202 path=[1:0-201] [-1, 1, -2]
GGTGGCTGTATAGCACAAACAAACTGTGTTTTGAAAATATTGCTGGAGGCGGTGAAATTTCGTTACTTTG
GGTTTACGACACGGTTGCGTGGCAGTAGCTGGAGAGGAGAGCGTCGATATAAGGAGAGCAGCAAAGTTGA
GAGAATTTCGTCGAGTTGCGGGAAGCAGATAAGTAGAAAGTAGTAGCTAAAGAATTGATAAA
>TRINITY_DN564_c0_g1_i1 len=224 path=[1:0-119 98:120-223] [-1, 1, 98, -2]
CAAATTGCGTTGTGAGCGGTTGGGTTTTTTGCAAGCAATTGTAATCGCTCTTCTGATTGCTAATACTAAT
TTCTTCATTTAAAACATTTTTGTTTTTAATAGGAAATTAAAAGAATGCTTTCACAAGCTTAAGGAGTAAT
TAGACTGATAATGATTGGCTACAACAAAATATATGTACTTATATGAAAAGATATGCCATACTAATGACAA
AACCAATTATTATC
>TRINITY_DN537_c0_g1_i1 len=804 path=[1:0-803] [-1, 1, -2]
TACATACACATTTAATAATGCATAATATGTTTGATAATAATATTTTTGCTATGTAGAGCTCATTAACGAA
GAAAAATAGCAAACAATTTATGATGCTGTTGACTGTACAACTTTCATAATAATATTTTTTTTAGTTTGTC
TTCACTTTGAAACAGAATCATGCAACAATATGATACAGTGATATATGTATATGCATTTCGTTACAAGACA
GTGAGTAATAGATTGCGGCGAAGGCATAACTAAAAATGCATGTAACAGTAAGCAGGCGCTATAGCGGTAA
TTAGAGTTCAAATTTACTTTATAAGCTATTTTCTCGCTTTTAATAGCGTTGAAATAAAATTGTGTAAGTG
AAAAAGTCACAAGCGCATCCTCAACAGTCTCGCGCATGTGCACAACCTACAAATGTACATACACATTATC
CTCCACTTGTAGCTACATGGCATTATATTGCTCATACTGTCTCTAATAGCAATTTCATAGTAAAGCACAA
ATAACAACACCATGTAACGGCTGCAGGCATTCATTGCCTTTACTTACTCGTGTATGTTTCTTCGTATAAA
TGTTTAGCTGCTTTATGTGTTTGTGCGCCCGTCGTAATCGTGGTTCAAGTTGAAAATTTGTCAACTCATG
TTTACATTATGCGCATGCGCGACTGGCTGGCTGGCGCATACAAGCAAGCTACTGTTGAGGCAAATTAGCA
AGCGCGGTGACTGTGAGCATCTAAAGATAACAAAGAAAGTCGAGAAAAGCGGTAGCTTCAGCTCGACTGC
AAGCGAACTTCGTTCAAGGAGAAGTGTTTGTTGT
>TRINITY_DN577_c0_g1_i1 len=331 path=[1:0-330] [-1, 1, -2]
GTCACTTCGCGTTTGTACTCCTTGCTGTTCCGCAGGACTTCTACCTTCGCCCTCACCATCGCAGTGAGCG
CCCTGTTCTTCGAGCGCGCCTTCGATCAGGGTGCAGACGCGGTCTACGATTACATCAACGAGGGGAAACT
GTGGAAACACATAAAGCACAAGTACGAGAAACAGGAGTAACTCCCTGCGCCTTCCGTCCAGAAGGGACAG
GCACCTGTCAGCTGTCAGCCTGGAGCTGGGGCCTCAGCCTGAGGATGAACCTCAAGTTACTCTCATGAAC
CACCAGTGCGTTGGCAAGCAGTGGCTCCACCGTGCAAACAGACTCTACCAT
>TRINITY_DN540_c0_g1_i1 len=1223 path=[1:0-105 84:106-1222] [-1, 1, 84, -2]
GTTCCAACCTCTACTATTGAATCTGCTTTGTCAAGCCATATATTCTTCATAGAAACACTACGCTCTCTAT
CTGTTATTAATCGATTCGTTCTTCCTGGCACGTCTTTGTTAAGACGCAGAAACCTAATTACTTAATTCAA
TCTATCACGATGAAATTCTCAATGATTGCTCTACTTGTCTCGGCCGCTCCCTTGATCCAGGCCACTTCTT
TCTCAGCAACATCCAACGGAGTCACCTCTCAAATGAGCACTTTGCAAGTCTCAATTGCACAAATTCGACA
AGTTGCTCAGGCCAATGGACACGCTCACATCACCAAGACATGTGACAAAGCACAATCTCACCTGAAACTC
GCTCAAGGTTCCTTCGGACAACTTTCGGGAGCCTTCTTACACGCACCGTGGAACGCCCGTGGCTCATCCC
AAGCCACTCAAGTCCGAACTCGATTGTCTTTGTGTGGTAATGTTCTTAACTCAATTTACGCGCAACCTGA
AATCAAGTCGTTCCCTGGTTACAAGTCCCCTGTGTCCCGTTGTCAATCGTCATACCAGACTGTTCAGAGA
GGCTGCCAAGATATCTGGCAATGGCCTACCCCTAATTCAGGCCACTCTGACGATGACGACTCATCCTCTG
ATGATGGCTATGGCTTCAACTCCGGATCAGCCTATGCCCCTCATCCCAAACCCAGTCAAGCTCATGGTGG
CTACTTCCGTCGATCGACTTCCCACAAAATCAAAGCTTGTCAGAATTCGGAGACTTCTTGTCCTATCGTA
TCTGTGAACGGTGGTTACGAGTGTCTTGATCTCGAATGTGAAGTTGCCTCCTGCGGTGGCTGTGTATCCA
AGGGAGAGGGAGAGAACTGTCTCTTGATCGAAGGCGCGGACGGTGTCGGGTGCCTCAAGGGCCAATGTGT
TGTATTATCTCTCAAGGAGGGCTACACCTCTGGACCCAACGGTCGACCAACCTTGATTGGCGAAGGATAC
TAGGCGCCGCTTGGGATTCATGCTCCGCTTGTACCTTTCAGTCTTCCTACTCCTAATCAGTACTTTGGTA
CACCTGCTTGATTGCTGAGACCCACTACAATCGACTTAATTCCATAGCAGTGTTGATTATACAAATTCTA
TCCAATGGAGTGTATGATTCAATTGCCGTTGACATTCTTCTCTGTAGCGACTTGTTCTGTGATGCCTTCT
TCTTATTTATTTTCTGTTTCAGCAGTAATGCAC
>TRINITY_DN543_c0_g1_i1 len=681 path=[85:0-548 57:549-549 58:550-632 57:633-633 611:634-680] [-1, 85, 57, 58, 57, 611, -2]
CATTGGCATTGATCGCAGTACTGCTCGTGCTCCAAAACAGGAGTGTCTCCGCCAACCTGAATGCTTCCGA
GATTTTCTCTGACCTCTTTCAGGCTATTTTTAATTCAACTGAAAATTCGGTGGAAGTCGTTGTAACTAAA
CCACTTTCCCCTCTTGAAGCTTGTACTAACGAGCTCAATAGTTCTATTTGGAAAGACATTGTCGATGCTG
GGGCAGACATTCGCCAGGCTTTGAATATTCACCAAACTGACGATATTAACAACCTAAGTCAATTGCATAC
GGAATTCGAAGAAAATATAAACAACTGCGAACCACAAAAGGAAAGCTATAGTTGCTACTTCTCGGCGATT
CTAAAAGTTTTCCAGACATATCAGACTCAAACCCATAATTTTTTCCCAGTTGACATTGTAAAAATATACA
TCCGTTTAATAAAACTCTTCAAAAGTTTAGAAAATGAATATGAGAAGTTTTATGTTTGCTTAGCGCAACA
TCCGGAAGTTACATCACCACCTGAAGAAGGAAGTTCTGATTCCTCAGAGGCAGAAGAGACTACAGCAAAC
CCAAGTTCTGATTCCTCAGAAGCAGAAGAGACCATAGCAAACCCAAGTTTTGATTCCTCAGAGGCAGAAG
AGACCACAACAAACCCAGGTTCTGATTCCTCAGAGGCTGAAGGGACCACAT
>TRINITY_DN570_c0_g1_i1 len=231 path=[1:0-230] [-1, 1, -2]
AGATCGCCTTACAAAAAAAAGTAGTTGTAACAATTTTTGCCTCAACTGGATTGCTATTTAAGTTTCACGA
CATGCTTTGGCACCAAACCCACGCTACTGGTCATTTAGCTTGTCCTACGATAAACTGATGGAAAAAATAA
ATTAGACGGATGGGACTCCTAGTGATTATTCCCTCCTTCGAAGGCTTAAAAAATAGTTCACTAAAATGAG
GGTGTGAATATGGAAACCAAC
>TRINITY_DN584_c0_g1_i1 len=688 path=[1:0-151 130:152-687] [-1, 1, 130, -2]
GCTTGACCTCGCTCCCAGCACTGCTGCACAGAATCTAGGCTCAGAGCTTGAGATCTCAAGATGGGAGATG
AGGAGAAGCGCAACAGGGCCATCACGGCCCGGAGACAGCACCTGAAGAGTGTGATGCTCCAGATCGCGGC
CACAGAGCTGGAGAAAGAGGAAAGCCGCCGCGAATCCGAGAAGCAGAACTACCTGTCAGAACACTGCCCG
CCTCTGCACATCCCAGGCTCCATGTCTGAAGTGCAGGAACTCTGCAAACAACTGCATGCGAAGATCGATG
CGGCTGAAGAGGAGAAATATGACATGGAGGTGAAGGTGCAGAAGAGCAGCAAGGAGCTGGAAGACATGAA
CCAGAAGCTATTTGACCTGAGGGGCAAGTTCAAGAGGCCCCCACTCCGGAGGGTGCGTATGTCAGCTGAC
GCCATGCTGAAGGCGCTGCTGGGCTCTAAGCACAAGGTGTGCATGGACCTGAGAGCCAACCTGAAGCAGG
TCAAGAAGGAAGACACTGAGAAGGAGCGGGACCTGCGTGACGTGGGTGACTGGAGGAAGAATATTGAGGA
GAAGTCTGGCATGGAGGGTCGGAAGAAGATGTTTGAGTCTGAGTCCTAACTGCCTACTTCCCCAGTCCCA
CCCTACCATTGGGGAAGCACCTAACATCCAGTCTGGAGTACTTGGCCTCACTCCAATA
>TRINITY_DN574_c0_g1_i1 len=232 path=[156:0-231] [-1, 156, -2]
TCATCTACTGTTCTTGCCGTGTTTGTGGCATATGATTGTTGAAGATTGTGATTCATCATAATCCATATGT
CGTCAATTGGTGCTGATTTACTCAACATCATACGTGCAGAACAAGTGTTAGCTCCATCAAAACGAACAAA
CCTGAGCAACATTTTGAATTTATTCATTGACATTATTGCATTCTGAATACCAAAATACCACGAATGCCAT
AGATTCTTTGTTTGCGTATTGT
>TRINITY_DN581_c0_g1_i1 len=247 path=[1:0-246] [-1, 1, -2]
GGCTCCGAAGCTTCGGGGCTCCTGAGTCTCTGTAGGTTTCTGTGTCTGTCTTGTGGTTTAATGTTGGATA
AGGAGATGGAGAGACCATGGCTGGAATGACTCACACTGCATTGTCTGTACGTGTGCTACGCTGAGGACTG
TGTGAAGATTCACAAAGGTTCTGGGGTCCGTTGAATTAATTACGTAACAATTGTAGAGGCTGTTGATGAA
GTCAGAGGGGCTGTGGTTGAGAGAGGCGGGAGTGACT
>TRINITY_DN585_c0_g1_i1 len=255 path=[1:0-254] [-1, 1, -2]
CTTCTATTTAGTGCCCTACGAATGCATGAAAATCATAATAAAAATGTACCAAAACATTTTACCGAGACAA
AGCGCTTCACTAAACCAGAAATGGAAAATAAAAAAAGAACACCTTGTCAAATATGTTTTAAGATGGGAAA
GAAAAATAGATTTCACCCTGAGGATTTGTGCTGGTACAAGGAAGACAAAAATGACGGCGTAAAACACTGC
AAAAACTTGATGTTAGAAATCGATCAATTTCAGGATACAAAAAAC
>TRINITY_DN644_c0_g1_i1 len=226 path=[1:0-225] [-1, 1, -2]
AATGGATCTTTCCTGGTCTCACCTTTCCCCTTCCTGTCACTCATGTGGACCTCATATAAGGGAAAGATAC
TCTCAACCTCTTGTATTTGGAGAGTTTTGAGCAGACAGGTAGAAGATGGAGCCTGGGAGCAGCTGTTTTT
CCAATAGTCAAATTAGGACTGTTTCTCTCTGAGCTCTGTTCTTCAACCAGCACCTATAGACCGAAACCAA
CAAATCAGAAATGTCC
>TRINITY_DN666_c0_g1_i1 len=327 path=[1:0-326] [-1, 1, -2]
TTTGACTTTTAAAATAATTGAGATATAAAGTATCCTATTACTTAAGTTGGATCAAAATGTTACTAAAATT
TAATCAGTAGTGTTAGTGTTTACGGAAATATCTAATTTCCTCATTAAACATCTTATATTTGTTTGTCCTT
AAAAGCAACTCAAAGAAAATGTGTAACAATCTTTTACAAATTTCGAAGTAATGTTAAGACTTAACTCCAT
GGTTTTGTACACCGGTTATAACGTTTCCGTTATTATTCATAAATATCATTCACTCTATTGAATGACTTAT
AATAAAATAATTTTAAATAAAATACCTTAGCCATTGTAATGCTAAAC
>TRINITY_DN649_c0_g1_i1 len=532 path=[1:0-531] [-1, 1, -2]
ATTTCCTGAGCTTTCTGGAGAGTGAATCTGCTCTTAGGGGAAAACTCTTCCCTTTCCTTCTCCAAAAAGC
TAGAACTGAGCTCCAGGAGGCTGACTTTCTACAGTATGAAGCCTACACTGTGTTTCCTTTTCATCCTCGT
CTCCCTTCTCCCACTGATAGTCCCAGGGAACGCGCAATGCTCCTTTGAGTCTTTGGTGGATCAAAGGATC
AAGGAAGCTCTCAGTCGTCAAGAGCCTAAGACGATCTCCTGCACTAGTGTCACGTCTTCTGGCAGACTGG
CCTCCTGTCCTGCTGGGATGGTTGTCACTGGATGTGCTTGTGGCTATGGCTGTGGATCGTGGGATATCCG
GAATGGAAATACTTGCCACTGCCAGTGCTCAGTCATGGACTGGGCCTCTGCCCGCTGCTGCCGAATGGCT
TAAGAATGAGGAGGTTGAGAAACCAATTTCAAAATGATGAGCATAATGAAACCACGGTCTCGACCAGGAA
ACCTGACTCATTGTCTTCATATTACTAAATAATTCTTCTTGA
>TRINITY_DN604_c0_g1_i1 len=280 path=[1:0-279] [-1, 1, -2]
GTTTTGTCTGAGCCTCCATTCTCAGCAAATATTCCATACGAACACTTGTTGCAGTTTATTGAGTCTGATG
ATCCGCCGCTTCCTGACCCAGGAATTCCGTGTCATACCCAAGCAACTGAGCGTTGCGTACAGCTTCTGAC
AACAGTTTCACGACGCGCTATTGCAATGAATAGAGACGATAATATGGCCGTAACTATAAAAAGTCGTACT
ACAACATCACGCATGGAATCCAAAAAATACTTTAAAACATAAAAAAAACTAAAACTAGACAAGATTCCCA
>TRINITY_DN605_c0_g1_i1 len=226 path=[158:0-111 44:112-225] [-1, 158, 44, -2]
TGTTTGTGGTTTCATCGATTTCACTTTGCATAATAACGAAATTGGTCAAGGTTGGCGACGATGCCAAAAT
GCGCTGCGTCTGCTCGGGCGATGACTCCGACTTGGAGGATAACTATCGTGGTAAACAACGCAAGCAGGGC
ACACAAATATATGAAACGGACGACGATATGGATATCAGGCGCAGAAATATCGAGGAGGAACCACCCATCG
ACACACATGAAATGAT
>TRINITY_DN608_c0_g1_i1 len=223 path=[1:0-222] [-1, 1, -2]
ACCAGATTGTTCTACAGTGGGAGCGAGTGAGCGTGGAAGCCGTGCGGCAGCGGAAAGATGTGGAGCCTCG
AAAGGCAGCTCAATACTTCTACCAGAATCGAGCTCGCACAGAAGTTACAAGGAAATGTCCCCTCGCAGAG
ACCCACATGAACTCTTCTGGAAAACTCCAGTTCTATAGGGAGGAGGCTCCGGACTGCCATGAGCCACTGT
TGAGCCAAGAATC
>TRINITY_DN652_c0_g1_i1 len=286 path=[1:0-285] [-1, 1, -2]
AAGGCGCGCGGCCATGTCCACGAGTACGCCGACAATGGCACGCTCTGGGACGAGGATTTCTCCGACGCGC
TCGTCAAGCTCAGCAAGCTGCCATTGCCGCCCAAGGCCAAGGGCGAGATCCGCCGCCATTGCCGCCGCGT
CAACACCCACCACTACTGATTCTTCATCCTCATCATCCCAACATCAAGCCTTCCATCTTGAGCTCTCATC
TGCATCCTCATTTTCAATAATTCTTTGTTTCATTATTCGCATGGTTGGTTCATCATCGTCGTTTAATTTT
GTGTAT
>TRINITY_DN674_c0_g1_i1 len=213 path=[1:0-212] [-1, 1, -2]
AAACGCTGTAGCTCTGAACTGTATAATCGGATCGACTTGAAATTTCGTGATATTCTAGCGAAAACTGTTT
TACGCAATAGTCCCAATTTTGGTTAGGATTGGATCATCCGTTTGGTAGATAAAGCCCATTTACAAAGTTG
CACCCTTACGTCAACAGCATACATACCTGGGTATACCATACCATATGTATAGTAAAACGCATGCAAATAT
GAT
>TRINITY_DN610_c0_g1_i1 len=258 path=[1:0-49 28:50-94 73:95-106 322:107-130 109:131-139 118:140-257] [-1, 1, 28, 73, 322, 109, 118, -2]
GCCATCATGGACACGAGTCGCGTGCAGCCCATCAAGCTGGCTAGGGTAACCAAAGTGCTGGGCAGGACCG
GTTCGCAGGGACAGTGCACGCAGGTGCGAGTGGAATTCATGGATGACACCAGCCGCTCTATCATCCGAAA
TGTCAAAGGCCCCGTTCGAGAGGGTGACGTGCTCACCCTATTGGAGTCAGAAAGAGAAGCTCGAAGGTTG
CGTTAATCTTGCAGCTGGTGGGGTTCTGGATATCCGCTACTTAGCCCA
>TRINITY_DN612_c0_g1_i1 len=201 path=[1:0-200] [-1, 1, -2]
TAGATACGAGTCATAAATTTTCCATCATGACAATGCTCAGCCTCAGTTGCAAGACTGATTAAAAACCATT
TGGCAAACTTCGGCTATGAGGTTCACTAGTGCTTCACTCAACTTTTAGCAAAGATTAGCCAAGAACTTGA
CCCTTCTGACTACTATTTGTACTCACTGGAGTACGATACCCAACAGAACAAGGTATAGAAA
>TRINITY_DN660_c0_g1_i1 len=220 path=[1:0-219] [-1, 1, -2]
AAATCTAAGATCACTGCCTCCCGTAAACTCATGCTGAAGAGCCTGATGCTAGCCAAGGCCAAGGAGTGCT
GGGAGCAGGAGCACGAGGAGCGAGAGGCTGAGAAGGTGCGTTACCTCTCGGAGCGCATCCCTACGCTGCA
GACCCGCGGTCTTTCCCTCAGCGCCCTTCAGGACTTATGCCGAGAGCTCCATGCCAAGGTGGAGGTGGTG
GATGAGGAGC
>TRINITY_DN618_c0_g1_i1 len=242 path=[1:0-194 173:195-241] [-1, 1, 173, -2]
ATATTTGTAAAAGAATATTGTCAGAAGCTTCGAATTCCATGACTCCATCTCAACCACACACACACCACAT
ATTTCAGTGTATCACACAAACATATTTCTATGAAGAATGAAGCGAAAAAGTGTCCGAAAGAGAGAGAAAT
GTGCCAGCGCTGCAAAGAATACGAAAATTAATTTTCAATCACATCAATCACACTCGATTCAATTACGGTA
CAAAACGCCTGACAATCTCAGATTGCGTAGCT
>TRINITY_DN619_c0_g1_i1 len=221 path=[1:0-220] [-1, 1, -2]
ATCACAGAAATTGGACACACAAATCTTGATAGGTATGTGCGTATAATTCATTTAAGAAAAATGACTGTCT
ATTTATAGTATTTTCCCCATTTCCCACGTTTGTGTATATATCTTTTCGATGTGATATTTTTGGTGTTCCC
TCATGTGAAAACTACAAATTAATACTCAATAGTATTTGATTTAACGTTTGCGCTTTCTCTTTTCATTAAA
ATTCTCTGCTA
>TRINITY_DN698_c0_g1_i1 len=280 path=[1:0-279] [-1, 1, -2]
GTCGTAATAACCAGCGCGACTACTTTCATTGATGAGCGCTTATGCCAAACCGAGCCATGGAGATTTTCAG
CGAGGGTATGGCAAACGAGAGGATTTTGCAAAGAAGGAAAGGCAAGGCGAAGTAATTTCACGTACGCTGC
CGCCTTTCCAATCAACTATTTTGCGTTAAACGGAACTGAACTGAATAATATCCCGAGTTTACTCATTGTT
GGTAGTGTTAAATTATGACAGGACTAGTATTTTTGATTGTACAGGAGGAAACATTAAATCAACAAATAAA
>TRINITY_DN624_c0_g1_i1 len=219 path=[1:0-218] [-1, 1, -2]
CAGCGTTCTACCAGCTTCGGAGTCCCCAACGCCAATAGCATCAAGCAGATGTTGCTGGACTGGTGCCGAG
CCAAGACCCGCGGCTACGAGCACGTGGACATCCAGAACTTCTCCTCCAGCTGGAGTGATGGGATGGCCTT
CTGTGCCCTGGTGCACAATTTCTTCCCTGAGGCTTTTGACTATGGGCAGCTGAGCCCACAAAACCGACGC
CAGAACTTT
>TRINITY_DN676_c0_g1_i1 len=503 path=[1:0-502] [-1, 1, -2]
GTCGTCCCCGGCATGATCGTCACCGGCATGGAGGTCGCCGAGATCGACGGCGCCCCGAGAATGGGCCCGA
CGTTCGGAGCCATGATGATCTCCGGCCAGAAGGCGGCGCACCTGGCGCTGAAGGCGCTCGGCCGGCCGAA
CGCCATCGACGGCACGATCAAGAAGGCGGCGGCGGCGGCGGCGCACCCGGAGCTGATCCTGGCGTCGAAG
GACGACGGCGAGATCGTGGACGCCTGAGCGAATAGAACAGGGTAAAAAAAAATCCGCAAGACGTGGTGGT
GACACGGAGGCGTTGGGGACGAGAAGAAGATGTGGACTTTCCCCTGTGTTTTTTTTTTCGGGATTTGGTT
TGATCCCCTTGTTTGTTTTAGCTCTGGATGTTGATTAGCGTCTTGTTCATAGCACTTCCACTGCCACCGT
GTGTGTGTGCTCTGCTTGCCTGATGAGGGCAAGAAAACTTCCATGGATCCGTCTCTCTGGGAGGAATGAA
TAAAAAGGATGAG
>TRINITY_DN676_c0_g2_i1 len=278 path=[481:0-277] [-1, 481, -2]
CATCGTCAAGGAGGGCCGCGTCGGCGGCGTGGTCACCAACTGGGCGCTGGTGTCGATGAACCACGACACG
CAGTCGTGCATGGACCCCAACGTGATGGAGTCCAGGGTGGTGGTGAGCTCCTGCGGCCACGACGGGCCGT
TCGGCGCCACGGGCGTCAAGCGGCTGCAGGACATCGGCATGATCGACGCCGTGCCCGGCATGCGCGCCCT
CGACATGAACACCGCCGAGGACGAGATCGTCCGCCTCACCCGCGAGGTCGTCCCCGGCATGATCGTCA
>TRINITY_DN628_c0_g1_i1 len=414 path=[1:0-121 416:122-145 124:146-413] [-1, 1, 416, 124, -2]
CTCCTTTGGCGCTTCGCTGTCGACCGTGCGCTTCTTCTAGCCCAGTGATCAGTCATGGCATGCCCTCTGG
ATCAGGCCATTGGCCTTCTCGTGGCCATCTTCCACAAGTACTCTGGCAAGGAAGGTGACAAGCACACCCT
GAGCAAGAAGGAGCTGAAGGAGTTGATCCAGAAGGAGCTCACCATTGGCTCCAAGCTGCAGGATGCTGAA
ATTGCAAGGCTGATGGATGATCTGGACCGTAACAAGGATCAGGAAGTAAACTTCCAGGAGTATGTCGCCT
TCCTGGGGGCCTTGGCTTTGATCTACAATGAAGCTCTGAAATAAAATGGGACCGTTGAGATGACTTCCGG
GGGCCTCTCTCGGTCAAATCCAGTGGTGGGTAGTTATACAATAAATATTTCGTTTTTGTTATGC
>TRINITY_DN631_c0_g1_i1 len=230 path=[1:0-160 232:161-184 163:185-229] [-1, 1, 232, 163, -2]
AGCACATTAAGATAAAAAATATTCCCTAAGTTAACTTTTGTGTGCATATGTGTTTCCAATTATTGAATGT
ATTGGCCGTTGATGTATTGTTTAATTTAAAGCGAGTTCTTAAATTTTCATTTATTCTCATGTTAATATGA
TAAGAGAAAGTGAATTTATTCTTATTAGTAATATTAGTAGTATAGTGGTAGTATGCTATATTTGTAGTAG
GTACAAAAAATAAAATTTTT
>TRINITY_DN670_c0_g1_i1 len=275 path=[1:0-274] [-1, 1, -2]
TGGAGGCAGAGCCGCCGCAATGTTCCGGATCGAGGGTCTCGCGCCCAAGTTGGACCCGGAGGAGATGAAG
CGGAAGATGCGTGAGGATGTGGTCTCCTCCATTCGGAACTTCCTCATCTACGTGGCCCTGCTGCGAGTCA
CTCCATATATCTTAAAGAAGCTGGATAGCATCTGAGGACGGGCAGTCAGGTGGATGCATGGCATGAAGAC
CTGGTGACGGCTTCTCCTCCTGTCTGCAGCTGAATTGGCCCAGAAAGGTGTAAGGCTGATTAAAC
>TRINITY_DN665_c0_g1_i1 len=202 path=[1:0-201] [-1, 1, -2]
AGCTTTAAATTTAATTATATTTTAAAATATTTTCTGGACTGTCGAATATACATATGTATGTATATGCTGT
TGCATACTGCTAATTTTATTTTTTCAAGCGCATTAGAGCAAAGTCCAATTAGTGCATTTAAGTATGGGCA
AAAATATGATTTATGTGTGTGTAAGCTATACATATGTACATACATATTGTCTAATTTAAATG
>TRINITY_DN699_c0_g1_i1 len=212 path=[1:0-164 143:165-211] [-1, 1, 143, -2]
GTGCATTCGCCGTCGCCGTTGACAAAGCGATTTTCAAGTGTTCTTTCTACCGCCTTCGTTTGTGCTTGTA
GGAGAATTGTATTTGTGTACTTAGCGATTAAGTAGTTGCGAAGAAAACCATCTCACGAGCAGTCGAACGC
GTCTTAAAGTGTGAACTCAGGGATCACGAGATTTTGTTAAACGCAATCAAGTTAAAGAACACAAAGTGAC
AC
>TRINITY_DN640_c0_g1_i1 len=250 path=[1:0-249] [-1, 1, -2]
AGAATCCACACCTGGCAATCAATCACAACGAATTCCGCCTGTTAATAATGTTAAGAAAACTTCCACAAAC
ATCGAAATACCGGAAATAGAAATTAAAGACGAAGTCATAATATTAGCAGATGAAAACGACAAAGTTGTGG
ACACGGCTGCTACTCCGGAGAGCTCTACAAATATAATGGAACTCGAAGTTTCCATAAATGAAAAAAATTC
AGTTCAATTTTCTAAGAATACAAGTATTTACAACACAAGT
>TRINITY_DN642_c0_g1_i1 len=204 path=[1:0-203] [-1, 1, -2]
GGGCTGCAAGAGAACTGAACAGACACAGCCCTCAAGAGGATAGCCCAGTAGCCCGCCTGGAGCCCAGGAG
ATCCCCCACGAACTTCAAGCTGGGTGGTTCACGGTCCAACTCACAGGCAAAGAGGGAGCTAGAAAACAGA
CTCAGGAGCCCAAAGCAGCCACCTCATGCTGGCCTCCGTCCACACCCTTGCCCTGCTTCAACCA
>TRINITY_DN646_c0_g1_i1 len=756 path=[1:0-755] [-1, 1, -2]
ACCATGGCCACCCACCGCCTAGTAATGGTCCGCCACGGTGAGAGCTCATGGAACCAAGAGAACCGTTTCT
GTGGCTGGTTTGATGCAGAACTGAGTGAGAAGGGGGCAGAGGAGGCCAAGCGGGGGGCCACTGCCATCAA
AGATGCCAAGATAGAGTTTGACATCTGCTACACGTCGGTGCTGAAGCGGGCTATCCGCACCCTTTGGACC
ATCCTGGATGTTACGGACCAAATGTGGGTGCCCGTGGTGCGCACCTGGCGCCTCAATGAGCGGCACTATG
GAGGTCTCACGGGCCTCAATAAGGCTGAGACGGCTGCAAAGCATGGGGAGGAGCAGGTGAAGATCTGGAG
GCGTTCCTTTGACACCCCGCCACCACCTATGGACGAGAAACACAACTACTACGCCTCCATCAGCAAGGAT
CGGCGCTATGCAGGCTTGAAGCCTGAGGAGCTGCCTACCTGTGAGAGCCTCAAGGACACCATTGCCCGGG
CTCTGCCCTTCTGGAATGAGGAGATCGCACCTAAGATTAAGGCTGGCAAGAGAGTCCTTATTGCAGCCCA
TGGGAACAGCCTTCGAGGCATTGTGAAGCATCTGGAAGGGATGTCAGACCAGGCCATCATGGAACTGAAT
CTGCCCACCGGAATCCCCATTGTGTATGAGCTGAACCAGGAGCTGAAGCCCACCAAGCCCATGAGGTTCC
TGGGAGACGAAGAGACAGTTCGGAAGGCCATGGAGGCTGTGGCTGCCCAGGGAAAG
>TRINITY_DN672_c0_g1_i1 len=284 path=[1:0-283] [-1, 1, -2]
TCCCCATTTCATGCCAGTACATACATGTCAGCTCTGAAGGCAACAGCAACAGGAAGAGAGCCATGCTTGT
GACAGACATACAGCCACTTCCAACTAAAGCAAGCCTCTGCTTCCTGCTACCTGCATGGAGCCCACTGTGA
CACTCAGACCATCCCCGGTCACTCACTCGTGTCTGAGAATCTCAGTGAGAGCTGCCTCTGTCACGGACGG
AAGCCAACACAGCCACCTCTCGACCTGGCTCCCCACAGCACCCACCCTCCCTGCATGCAGCTGTCCCTGC
TAAC
>TRINITY_DN647_c0_g1_i1 len=310 path=[1:0-309] [-1, 1, -2]
ACTGAAGCCAGAAGAGTATATTCTGAAGGTTGGTGAAGGAGCTGCTGCCCAGTGCATCAGTGGATTCACA
GCCATGGACATCCCTCCTCCCCGTGGTCCTCTCTGGATCCTGGGTGACGTTTTCATGGGTGCCTACCATA
CCGTGTTCGACTACGGCAAGATGAGGGTTGGCTTCGCGAAGTCGGCCTAAACGTGTTGTTGTCACGTTCC
TAATGACGAGGTGGACGCATACGCCGAGAGAAGAAGACCGTAGCTTTTAACTAGCGTATTTATCCGGCGA
TGTGTGTATATATGCATGCTACATAACATG
>TRINITY_DN651_c0_g1_i1 len=379 path=[1:0-249 228:250-378] [-1, 1, 228, -2]
ATGAATTATTTATATTTTAAATTTGAATTATTTTTACTTTGAAAATGAATTATTTTTACTTTGAACTTGA
ATTATTTTATTTTGAAAATGAATTATATTATTATTTCAACAATTTATTACTAAAATTATATTCACATTTA
ATTATCTTATCTTATATTATCGATTATAAAAAAAATCCGTTTTTGTTACAGAGTTTTTTCCACACAAGAA
GTGTATTTATTTATTTTCATTAACTAACACAATTTTCACAGGGGTAAATTATTCCGTAAATTATTTCATT
TATACTAAAAATGCAGTACCATTGAAGTATATTTAATTTTTTAACATTTCACATATTTAACTATTTAACA
GGAAATCATTAACACTTATTTATAGAAAT
>TRINITY_DN691_c0_g1_i1 len=208 path=[1:0-207] [-1, 1, -2]
TGTGGCAGCTTGAGGTTATCCGAGGGTGCTGAGAGCTGCCACACCCAGAGGGTCTGAGCCACCTGCCCTC
TGACTATGGAGAGGGCTGGGGGTGATGGCTGTTTTGGATAGAGGACTCAGCTCCTCTGAGGAATGGAACA
CAAATAGCCACCTGTCACTGTCAGTCCGAAGGATCACTACAACCATGTTAGACTCAAATGTTTTTCTC
>TRINITY_DN692_c0_g1_i1 len=202 path=[1:0-201] [-1, 1, -2]
TAATAAGTTATAATATGCTGTCCAGATTACAATGTTGGCGAATAGCAATACTCTCCGTCGGCACAATACT
CCTGCACGCGATCGCCACAGTGACGGTGGATGCGTCGCTTATAGCGATGGCGACAACAGCGGCGACAGTG
CTGACAACGGTGGCGGCAACACCGTCATTGAACCCTTCAACGCCAGTGTTTCTAAGACGTGG
>TRINITY_DN695_c0_g1_i1 len=202 path=[1:0-124 103:125-201] [-1, 1, 103, -2]
AAACCTTAACATTTATCCACATTGTTCAGCGTAGGCTCTGGAGCTGTTAAATTAATTGCAATTGGACTCA
GGCTTGTAGACTTGTAACGTTCTGAAATTTAAGTAGTTATGTAGTCTAAACTCCCTGAGGTACAATATTT
TACTTAATTGTACAAATGCGTAGCTTCAGTAATTGCTACAAATTAACTCGACATTACCATAA
>TRINITY_DN745_c0_g1_i1 len=439 path=[1:0-408 441:409-432 411:433-438] [-1, 1, 441, 411, -2]
CAATCATGGTGCTCTCTGCAGATGACAAAACCAACATCAAGAACTGCTGGGGGAAGATTGGTGGCCATGG
TGGTGAATATGGCGAGGAGGCCCTACAGAGGATGTTCGCTGCCTTCCCCACCACCAAGACCTACTTCTCT
CACATTGATGTAAGCCCCGGCTCTGCCCAGGTCAAGGCTCACGGCAAGAAGGTTGCTGATGCCTTGGCCA
AAGCTGCAGACCACGTCGAAGACCTGCCTGGTGCCCTGTCCACTCTGAGCGACCTGCATGCCCACAAACT
GCGTGTGGATCCTGTCAACTTCAAGTTCCTGAGCCACTGCCTGCTGGTGACCTTGGCTTGCCACCACCCT
GGAGATTTCACACCCGCCATGCACGCCTCTCTGGACAAATTCCTTGCCTCTGTGAGCACTGTGCTGACCT
CCAAGTACCGTTAAGCCGC
>TRINITY_DN702_c0_g1_i1 len=216 path=[1:0-215] [-1, 1, -2]
TTTGTAACAAGAAACCTTGTAAAGAAGTGTTATTGACCGTTTTCAAAAAATAATTTTCATGATCATGATT
CAGAAAACTGGACCGATTTAAATCTAGCATTTAAAATGAAGCTTAAACACCAAAGCGACAATCGAGTTTC
AATGTTAACTGCAAAATTGAAAGCTTAAAATTGTAGCTTAAGTTTTGAGCAAAAGTTGAAAGATGCGGAA
ACCCAG
>TRINITY_DN707_c0_g1_i1 len=201 path=[1:0-200] [-1, 1, -2]
GGCATCAGTGTGCTCGAAATGAGTCACAGGTCATCAGATTTTGCCAAGATTATTGGCAATACAGAGAATC
TTGTGAGGGAATTGCTAGCTGTTCCCAACAACTACAAGGTGATCTTTGTACAAGGAGGTGGGTCTGGCCA
GTTCAGTGCTGTCCCCTTAAATCTGATTGGCCTGAAAGCTGGAAGGAGTGCTGACTACGTG
>TRINITY_DN706_c0_g1_i1 len=215 path=[1:0-115 94:116-140 119:141-214] [-1, 1, 94, 119, -2]
CAAATAGGTATATTTTATACATATATGCATATACTGGCGTTCATCTATTTACGTCTGTATATATATGTAA
AAATATGTTTTTTTTGCTTATGTATATGCAATTGTACGAGTACCTATGTACATAAGTAAATGCAAACAAA
TTATTTTACACGCTCAATAGGTATAAGTATGCTTATTTAGTTTGAAATATAATAAAAAGTGAAGTTCATG
GAGCT
>TRINITY_DN751_c0_g1_i1 len=233 path=[1:0-232] [-1, 1, -2]
AAATTGCATAAGTCGCAAAGCCTAAAAACGAAAGAAAATCGAAACGAAGCGCAATCAGCGTTGGCGATAA
CCGCCGGCTCAGCTTTTATCAGCTGACCGAGTGTAGAAGCCAGTGCGCTTTTGTTTGCTTGGCATTTCGC
ACACTTTGCACACAGATTAAATGTGAGAAAAATAAGTAAAAATGGCGGCGTAGTGGCAACGAGACATATG
ATTTATGAAAAACATTTACAATT
>TRINITY_DN708_c0_g1_i1 len=311 path=[1:0-310] [-1, 1, -2]
AAGTATGCGGATTGGCCACCTCTTCCAACTGTCCCTGATGAAATTGAACCTGATGTTTATGTTCCTGAGG
TGGATATCCTGTCAGTCTTGGATGTGCCTCCTGGCAAAATGGGGCGTGTTATTGGCAGAAAAGGATCATC
AATAATGGAAGTGAAAGCATCTTGCAATGTTGAAATCCATATTGGTGGTGCAAAGGGACCTCCAGACAGG
GTATTCATCATTGGACCAGTGCAGGAAGTCAGAAAAGCTGAGGCTATCCTCCGAGGCCGCATGCTGGAGT
TCTAGAGCAACAACCTTTTGTGATACCCCGG
>TRINITY_DN752_c0_g1_i1 len=244 path=[1:0-243] [-1, 1, -2]
GCAGCGGCGTACTGTATACGGCTTATTCGCTATATCATCGCTAAAACGCAACCGATTTCAAAGATTTTGG
TGTCAAACGAAAGGGGAATAGCTCAAGAAAATGATAAAGTCAAACGTTTAGTTTCAACTCAAACATAGAC
TGAGCAATTTTGAGTGTAATTAGTAGTAGAAAAAACATCGCTGAAGCTGTACGGAGCAGATTTGGAGTAT
TCGTTAACAACAGCAGCAACTCAGCAAGATTATG
>TRINITY_DN712_c0_g1_i1 len=222 path=[1:0-221] [-1, 1, -2]
GTGCTATATCGGTGCTCTTGTTCTAGCTCAAATTCCAGTTTGGACTCGGACGAAAATGATAAAAACTCAA
ATAGGCAACAATACGGGCAAGCGAAGAGCAGTTCATGCGACTGTATTGGGATGAGCAACGCGAACAATAA
TATAATTGGCGATAACTGTTACTTCTCTGAACCGAACATTGATAACCTAAATGAAAATAATCCGAAGAAA
TCGGTGTGGAAC
>TRINITY_DN716_c0_g1_i1 len=206 path=[1:0-205] [-1, 1, -2]
TAAAAATAAAATTAAAGGTAAGTACTAACATCTGGAATTGTTAGTTTTTAAACAAATTTGACTAAAATTA
AAATGAAATTATTCAAAAATAAACAAACAGCAATATCCCTGAAATTGAAATATTTCTTCAGATGCAGTAA
CATAACAAACCCTGAAAGGTTTAATCGGCAAAATTTCAGTCTCGTGAATTTGCAAACTTTAGATAT
>TRINITY_DN756_c0_g1_i1 len=209 path=[1:0-208] [-1, 1, -2]
AATATGCAGTAAAACCCATAAATTGTGTGCATATTTTAAGTGAATCTTAGTGAAATCCCTTGATTTTGGT
TTGCAATGTAGTTATTTAAAAAATATGATGAATAAGGAAACAAAATAAGCAATAATGTGCAGAATCCATA
TTACAAATGTGGTCACAGAGATAGCAAAATGCACAGTGGGTGTTGTATAATGGTTGTGTGCATGTATTT
>TRINITY_DN748_c0_g1_i1 len=250 path=[1:0-249] [-1, 1, -2]
CTCATCATGCCCAATGAATTACAAGCCGATGTTGTTGTACCCATTGTCAACTTCATGTACACGGGGACAT
TAGAATTCGAGCTAAAGATGTATGGTAAGCTTTTACGAACAGCCAAGGATATGAACATGACAGTTTTGCT
TAAGTTGCTAGAAGCACATCGTCGTACGATGGAAGGTGTAAACCGCATGCAACGGCCGCCTAGCCCGAAA
CCATTGCGTCGTCGTGTGCCTGTAACTGGAAATTTGCCTT
>TRINITY_DN793_c0_g1_i1 len=207 path=[1:0-206] [-1, 1, -2]
GGCAGATGCGCGTGGCATGCCATTCCATTTTAGTTGCTTATCTTAAAACAACGCCATTAAAATTGCATTA
CACATTGATTACTACCGACGCATTTGTGTGCGAGTGTGTGTGGGTGCGCGGGTAGTGGAGAAGTGCTGTC
AGCCATGCCCTGCCACATAAACAAACATAAATATGCCAGTCGTCTATGGAAACGACAGCCCAACTGA
>TRINITY_DN724_c0_g1_i1 len=212 path=[1:0-211] [-1, 1, -2]
GGCGGCGATGCTGATACGGCGAGCGCGAATAGCATGCCAATCTGCGCGTTGCGGCACGGCGCAAGTCCGC
TTAATGATGTTGGCGGCGGCGATTTGCGTTTTATTGACGACAGTTCAACGTCACAAAGTGAAACGGAACG
CAGCGCGCAACAACACAACAACAAGGAGAACAATAAGCCGAGCTGCAATGGTGACAACAAAGCGTTTGCG
AA
>TRINITY_DN722_c0_g1_i1 len=281 path=[1:0-280] [-1, 1, -2]
AAATGATGACTAAAAAGTCGTGATCAAAGCAGATAAACGACCATTTAGAACACACGAACGCAATTATTAA
TTTAATGCTCGCAACAATAGATCAAGTGGCCACCCTTATTTTTGGTGAAAACTTGGAAACACGCTATATT
GTGCTTACATGACGCGATACTGAGTAACTGCGACAAATATCTGACATGTTGCAATAGCCGCCAATGTTTT
GGCAAGGTGAAGAGGGATGTTATTTCAATATCTAAAGTTGTTTAGAGAATTTTGGACAAATTACTGCCAA
C
>TRINITY_DN725_c0_g1_i1 len=262 path=[1:0-261] [-1, 1, -2]
AAAAATAATGTGGGCATGCCGCCGACATCAATGTCTTCAGCGGTCAATGACTCGGGTGGTGGTGGTCCAG
AAGTACCTCCACAACCGCCGCACATGCATATGCACCTACCACCAACCGGTGTCCAACCACCACCCGGATA
TATTTTAGATGGGCAACTCAAGTATGGACCGCCGCCACCACAATCGATGCCAAGTAATGATAACAACGCA
CCGCCACCGTCGGGCATGCCCTTGGGTGGCCCTCCACCAACGCACAAGTATC
>TRINITY_DN726_c0_g1_i1 len=201 path=[1:0-200] [-1, 1, -2]
TTGATTCCTTCCGCTTTGGAGCTCCTCCTCATGCTGGTGGTGGCATTGGGCTGGAAAGGGTGACGATGCT
GTTTTTAGGATTGCATAACGTACGCCAGACCTCAATGTTCCCTCGTGACCCCAAACGACTCACGCCTTAA
AGCCACACTTTTTATTCTCTCCAGGAACCTGCTATTGATTAGGTTATACCTGAGGTACTTA
>TRINITY_DN727_c0_g1_i1 len=939 path=[1:0-69 941:70-93 72:94-938] [-1, 1, 941, 72, -2]
TACACTCTCTCCTTTTGTCCTCTTTAGAAGCCACCATGGGGCTCAGTGATGGGGAGTGGCAGATGGTGCT
GAACATCTGGGGGAAAGTGGAGGGCGACCTTGCTGGCCATGGACAGGAAGTCCTCATCAGTCTATTTAAG
GCTCACCCCGAGACCCTGGAAAAGTTCGACAAGTTCAAGAACCTGAAATCCGAGGAAGAGATGAAGAGTT
CAGAGGACCTGAAGAAGCACGGCTGCACCGTGCTCACAGCCCTGGGTACCATCCTGAAGAAGAAGGGACA
ACATGCTGCTGAGATCCAGCCTCTGGCCCAGTCCCACGCCACCAAGCACAAGATCCCGGTCAAGTACCTG
GAGTTTATCTCAGAAGTCATCATCCAAGTCCTGAAGAAGAGATATTCCGGGGACTTTGGAGCAGATGCTC
AGGGCGCCATGAGCAAGGCCCTGGAGCTGTTCCGGAATGACATTGCTGCCAAGTACAAGGAGCTGGGCTT
CCAGGGCTGAGCCATGGGCTCCCACTGTCCAGCCCAGCAAGCTGGGACCCAATGTTGTGTAGAAGGTAGA
GTGTGCTGTGCCCTAGGTTAGCAGAGAACAGAAGAGGGGAGCATAGTGTGGCATCTACCCACACCCCTGG
GGACAGAGCTCTGGGCAGCATTGTCCTGGAACCCAGAGGTGCAAAGTGGCCTCTGCTTCCTCAGCTCTGC
TGGGTCATGCTCAGGTCTCCTGTCACCTAAGTCCCAACCCACTTTCCTCCTGGTTTTGGGAAAAATCTCT
TTTCCACTGTCACATTTGACCCCAAATGCAAGTCACCAGCTAGCAGACACTGACCTTTGAAGGAGACAGA
GGGTTACTTAGAGGGAGTGGAGGGTGGAAAGTGGGCAGGTGAGCATCGGAAGTCTCCAGCTGCTTAGCTT
CCCCCTGACCCACCTGGTTTCAATAAAAC
>TRINITY_DN767_c0_g1_i1 len=726 path=[1:0-304 644:305-387 306:388-725] [-1, 1, 644, 306, -2]
ATAAATATCAGTAACTTATGTGAATTATGTAAAGTCTACAAAATTAACTAAATACTACGCGTAATTCCAA
ATAAAATTAGTGCAACTAAGATAAAGCGAAAAAGTGCAGGCGCCAATACCTTGAATGCCATGAAGCGTTC
ACCTCAAAATCGTACCCATGGGAAACCCTTAATTTCGCGCCGATCCGCTTCGATCTTCGATGCGCTGAAT
CCCAGTTTGACTAACCTGGAATCCTTGGCATTGCAGAAAGCGTGGCGAATTCTAGAACCAAAATTGCGAT
CACTCTCCACCGATATACTTATGGAGTAAGCGCAGTCCATATTTTTTTATTCAATATTTACTGCCATTAT
GCACTGCCTTAACAGCCTCTATTCGGAGCATTACGAGATTATGGAAAAGTTTCGAGATGAAAGTGGCAAA
TTATGTAACTATGAATTGATAAATTATGCAACTTGGCTGCTACGGCTTTACGGCTCGATTATAAATAACA
AAGTAGACCCCATTAAAACAAAGAAAATATTGGAACCCTTTATAGAGAAGCTGAAGAAGTATTCCATGGA
TGTGGATTGCGTAAAACTGCAGTTGGAGGGTATAAAAAACTTTGTATTTGCTGAACTACGGAATGCCTTA
TCGCCCACATCGATCGAGGCCTTCAATAAGCTCCACAATACTATTATCAGATATGTTCATATAAAACTTA
ATTAACATAATATACAATGAATAAAA
>TRINITY_DN767_c0_g1_i2 len=666 path=[1:0-304 283:305-327 306:328-665] [-1, 1, 283, 306, -2]
ATAAATATCAGTAACTTATGTGAATTATGTAAAGTCTACAAAATTAACTAAATACTACGCGTAATTCCAA
ATAAAATTAGTGCAACTAAGATAAAGCGAAAAAGTGCAGGCGCCAATACCTTGAATGCCATGAAGCGTTC
ACCTCAAAATCGTACCCATGGGAAACCCTTAATTTCGCGCCGATCCGCTTCGATCTTCGATGCGCTGAAT
CCCAGTTTGACTAACCTGGAATCCTTGGCATTGCAGAAAGCGTGGCGAATTCTAGAACCAAAATTGCGAT
CACTCTCCACCGATATACTTATGGACCTCTATTCGGAGCATTACGAGATTATGGAAAAGTTTCGAGATGA
AAGTGGCAAATTATGTAACTATGAATTGATAAATTATGCAACTTGGCTGCTACGGCTTTACGGCTCGATT
ATAAATAACAAAGTAGACCCCATTAAAACAAAGAAAATATTGGAACCCTTTATAGAGAAGCTGAAGAAGT
ATTCCATGGATGTGGATTGCGTAAAACTGCAGTTGGAGGGTATAAAAAACTTTGTATTTGCTGAACTACG
GAATGCCTTATCGCCCACATCGATCGAGGCCTTCAATAAGCTCCACAATACTATTATCAGATATGTTCAT
ATAAAACTTAATTAACATAATATACAATGAATAAAA
>TRINITY_DN759_c0_g1_i1 len=209 path=[119:0-103 14:104-208] [-1, 119, 14, -2]
GCATGTTGTATGAAAATAAGTTACAGCTTTCGCTCAAGTCTGGAAGTTGGTGAAAACAGCGTGGCCTAGG
GCAGTCAATATTTTTTTTTTTGTTCAATTTGTAAGGCAAAAAACTTTCTAAGAGCTGCCTTAGCTTTCTC
CACAAGTTTAGCGCAGATGAAGATTGAGCCAGATTTTTCGCCCACGGGTAGCACCAAAGCCGCTTGAAT
>TRINITY_DN737_c0_g1_i1 len=202 path=[1:0-201] [-1, 1, -2]
GGTGAGGGCTTTGGGAAGCCCTCCAGATAACTCTTGTTGCTCTTAGCAACCCCACCATTGGGCATTGCCA
TGTAGAGAGGAGGCAGGCCCAAAGTGGCCTGTTGTCATAGCAACTGGAGGCAGTGGGGCAGTGAACAGAA
TAACAACAGCAACAATGCCTTTGCAGGCAGCCCCCTCCCTGAGCCGGCGATGGCCATCAGAC
>TRINITY_DN758_c0_g1_i1 len=258 path=[1:0-257] [-1, 1, -2]
GCTACATTTACACCATTTATTCCATATTCTGCATCTACGAGCAAATATGTTCCATCAGTCTTTATTAACA
GCGTCGAGCAAGAAAATCACGTTTTAATTTCCCACTCAATAATGCCAAACGTTGTCGTTGAGCAACTGTT
GCAGCCCTCTGGATTACAATACGCACTTACTCCCTCTATGGCTACAACAGAAGCGACTATAGTAACGCCA
CAAGTTACTACTAATGGGATGAACAATATAAATTCAGAGCAAAATAAT
>TRINITY_DN739_c0_g1_i1 len=246 path=[1:0-135 248:136-159 138:160-245] [-1, 1, 248, 138, -2]
CGGAGTTTGGGAGCTTTGCGCGTGTGCGCTCATAGTTGCTTTCGCCTGGAAAGATGCCGGGACTGGCGGC
CGCTAGCCCTGCCCCGCCCGAGGCTCAGGAGAAGAAGCCACTGAAGCCCTGCTGTGCCTGCCCGGAAACC
AAGAAGGCGCGTGATGCGTGCATCATTGAGAAAGGAGAAGAACACTGTGGACATCTCATTGAAGCCCACA
AGGAGTGCATGAGGGCACTGGGATTTAAGATATGAC
>TRINITY_DN741_c0_g1_i1 len=417 path=[1:0-205 419:206-229 208:230-416] [-1, 1, 419, 208, -2]
CAATTGCTTATAATACCTCGAATACCTTACTACTCATGGAGAATCCAGTTACAGAAGTGGAAGATGTCAT
CCGATCTGTCACTGAGCCATACCGAGCGTCCGTCTTGGCTGCAAACGTCGAGAAATACTTCACTGAGGAT
GCGGTCTTACATCATCCTCTTCTCGTGACCAAGGGCCGCGAAGCCATCAAGGGAATCTACAAGATGGTTC
GAGTGCAGACCATTGATCAAAAGATCGAGTTTCATGCCGTGATGTTCAACGAAGATAAAAGCCAAGTGAC
CGTTGATTTAACTGAACACATGAATGGTCGAATTTGTTCGCTCCGATCTAGCCGCGTATCACTTCGTTTA
CTTGTTCGTCTTCATCTTGTTCAAGGTACAGACAGAAAATACCGGATTCGAAAACAGGAAGACAATT
>TRINITY_DN743_c0_g1_i1 len=228 path=[1:0-227] [-1, 1, -2]
GCTAAGCTACTCTCCCTCTCCGTCCGAAAATTTGAAGAGCCTAAAATCGAAAGGGATATTTCCTAATACC
ACGAATCCGGATATGCTGCTCAATAGCAACTTAATTTTCCTCCTCTCCGACCCGACTACGCTGCACTATA
GCCCCTACATTTACGGTTCTTCTTGGTGGACGCGAGCTGACCGATCGACCAAGCCGTAAACGTTTTTGCA
TCCGACGTACAGTACGGG
>TRINITY_DN769_c0_g1_i1 len=244 path=[1:0-243] [-1, 1, -2]
TGGGGGTGGCAAGAAGAAACAGAAAGAGAAGGAGCTCGATGAGCTGAAGAAGGAGGTTGCCATGGATGAC
CACAAGCTGTCCTTGGATGAGCTGGGCCGAAAATACCAAGTGGATCTGTCCAAGGGCCTCACCAACCAGC
GAGCTCAGGATATTCTGGCTAGAGACGGACCCAACGCCCTCACTCCACCCCCTACAACTCCTGAGTGGGT
CAAGTTCTGCCGTCAGCTTTTTGGGGGCTTCTCT
>TRINITY_DN784_c0_g1_i1 len=270 path=[1:0-269] [-1, 1, -2]
GGAAGAATCAGGAGGAGTCACAGGTCAACTTGCAGAATTACTGAAGAATTAGGACCCCAAATTTTATGCC
AATTGATCTATTCCCCTCTTTTTATTTCTGGGGCCGGTTTTTTCCTTTTTTTTTTAATCCCTCCTTAGCT
TTTTATGCGCTCATAATCAATTGTACCCATTCCCTACATAACGGGAGCAGTGATCAGGTAATGAATGCAT
CGAGCCATCAACACCAGCTAGAGCCATCAACACCGGCTACCACAATGTCCTGCTCTCCAC
>TRINITY_DN788_c0_g1_i1 len=251 path=[1:0-250] [-1, 1, -2]
TCATGCACCCTTGTGCCCACGTTTAATTCCACATCGAACTTCTTACGCTTCACTGACCCAACACTACGAT
CTTTCCTTACTGCTCCAGTATTCACCTCCTCCTTGCTCTGTGGCTTTTCCTCCACCTTCTTCTGTCTGAA
CTCGGCGCCATCTTGCGTAACGAATAAATCGACTTGCCTCAGAACGTCGTTGCCAATCACGAGTGCATAT
TTGATGTCTCGCTCTCTCACTACGTGGAATTTTACTTCCAA
>TRINITY_DN860_c0_g1_i1 len=228 path=[1:0-227] [-1, 1, -2]
GACAAAAAAGGATACTTCTCCATTTTCTCAAAATATGTTCTGTTCTGGGGACCCAGCTGTACAGCAAGAC
GCCTGCCAAGGGGACAGTGGGGGTGTTTTTGCAGTCAGGGACAGAAATCGTGATATCTGGGTGGCTACGG
GCATCGTATCCTGGGGCATTGGGTGTGGTGAGGGATATGGCTTCTACACCAAGGTACTGAATTATGTTGA
CTGGATCAAGAAAGAGAT
>TRINITY_DN801_c0_g1_i1 len=206 path=[1:0-205] [-1, 1, -2]
TACTTAGCGTACATAGCGATGTGCGTTGGCTGAGTAAAGGCAAATGTCTGCAAAGATTATTTAATTTAAG
AAAAGATGTTTTAATTTTTTTCGAAGAAAATGTAAGTCCAGACGTCGAAACATTTGTTGCTGCGCTTAAA
GACCGAGATTTTATTGCTGATTTAGCGTTTTTGTGTGATATTACACAATTTATTAACGATCTAAAC
>TRINITY_DN864_c0_g1_i1 len=225 path=[1:0-224] [-1, 1, -2]
GTAAATCATTCACGTGCGCACAGTCTGTAAAATGCGTGAAAGCCAAGTCAGTGCGTCAAGCAAAATCGAC
GAGATGCAGCTCCCCATATTCAGCTACTACCGTCTTGCGTATGATTGTGTATATGGCGCTGCTATATTTT
ATCGCTAGCTTTATATAACTATCATCATGAACAACCACAACAACAACACCAACATCGATAACGCGTTTAT
AGGACCACAATCTAC
>TRINITY_DN867_c0_g1_i1 len=216 path=[1:0-215] [-1, 1, -2]
CAAAACCTCTGCTATATGATCGTGTGCGCTCTCCTCGGACTCGCATATGCACGCCCACATTCTGATGATA
ATAGCGTTGAGAATCTCCGACCTACCACAACTGCGACTGCAGTAGAGCCCGACATGCTCGATACAAATGA
ACCGGAAATGCAACAACAACAAAGCACAGTGAACGGACTCGACGGTTTAGTAATTATGGAGCCCGCTCTT
GAAGCG
>TRINITY_DN899_c0_g1_i1 len=262 path=[1:0-42 21:43-165 144:166-188 361:189-261] [-1, 1, 21, 144, 361, -2]
CTGAAGGCAAGATGGGTCACCAGCAGCTCTACTGGAGTCACCCGCGGAAGTTCGGCCAGGGTTCTCGCTC
TTGCCGCGTCTGCTCTAACCGCCACGGTCTGATCCGTAAATACGGGCTGAACATGTGCCGACAGTGCTTC
CGTCAGTACGCGAAGGACATAGGCTTCATTAAGTTGGACTAAGCGACCTGAATGGATGATTCGACTGTCT
ACCCAATGAAACCAACTGTCTACCCTGTGATACCAATCATGCTAGTCTTTGT
>TRINITY_DN899_c0_g2_i1 len=260 path=[1:0-42 238:43-165 144:166-188 167:189-259] [-1, 1, 238, 144, 167, -2]
CTGAAGGCAAGATGGGTCACCAGCAGCTCTACTGGAGTCACCCACGGAAGTTCGGCCAGGGTTCCCGCTC
TTGCCGCGTCTGCTCCAACCGCCACGGTCTGATCCGCAAATACGGGCTGAACATGTGCCGCCAGTGCTTC
CGGCAGTACGCGAAGGACATAGGCTTCATTAAGTTGGACTAAGCGACCTTGAATGGATTCGACTGACTAC
TACCAAGTGGAACCGATCATGCTAGTCTTTGTACACAAAGAATAAAAATG
>TRINITY_DN813_c0_g1_i1 len=232 path=[1:0-231] [-1, 1, -2]
AAAACTCCGATGTGCCACCGGTGGTTGAAGTTGTGTCGGGCGGACATAAAATGTATCATCCCTCAATTTA
TGTACTAGTCACTGATTTGGATGACATGGAGGAAATGGAAGCGGCTGCGTCGCAAAAGGGCTCACTGGGC
ACAACATCTTCGGCGGAGGCTGCCGCACTGGCGGCTATTTCATCTGCGAATACAAATGAATTTACAGGCA
GCAGCCGAAAGTCCACATCAAC
>TRINITY_DN816_c0_g1_i1 len=215 path=[1:0-134 217:135-158 137:159-214] [-1, 1, 217, 137, -2]
ATACATAGATAAGAATTCAGAAATTCACGAAAGAATAGATTTCTTTGATTGTTATAGAGCAACAAAATGA
TAAATTATTGAAATTAATGAAGTAACTGCATACAAGTTACGAAAAATTAATAATTAAGCATAAAGTATAG
TTGAAATGTGGTAAAAAATACGAGGCAAACCCCCAAAACCATGAACTAATTTATAAGAGAAAAGTAATAA
TTGAA
>TRINITY_DN877_c0_g1_i1 len=205 path=[1:0-204] [-1, 1, -2]
ATGACCTGTGAGGGCTGTGCTGAAGCCGTCTCCAGAGTCCTCAACAAGCTGGGAGGAGTGGAGTTCAACA
TTGACCTGCCCAACAAGAAGGTCTGCATCGACTCTGAGCACAGCTCAGACACCCTGCTGGCAACCCTCAA
CAAAACAGGAAAGGCTGTTTCCTACCTTGGCCCCAAGTAGCCAGGACCTGGGCGAGTCCTTCCGG
>TRINITY_DN879_c0_g1_i1 len=774 path=[1:0-401 380:402-773] [-1, 1, 380, -2]
GTGAGGTCGCCGCGTTCCTGGCCCAGACTTCCCACGCGACCTCTGGTGGGCCCTACTCGTGGGGCTACTG
CTACAAGGAGGTGAAGGGCGCGACGTCAGACTTCTGCGTGCCGAACGCGCGCTGGCCGTGCGCGCCCGGC
AAGGCGTACCACGCCCGCGGACCCATGCAAATCGCATACAACTACAACTATGGGGCGGCCGGCGAGGCGA
TCGGCGCGGACCTGCTGGGCAACCCGGAGCTGGTGGCAACGGACCCGACGGTGGCGTTCAAGACGGCGCT
GTGGCTGTGGATGACCGCGCGGTCGCCGAGCCAGCCGTCGCCGCACGCCGTCGTCACGGGGCAGTGGACT
CCGACTCCCGCGGACAGCGCGGCCGGCCGCGCGCCAGGCTACGGGCTCACCACGAACATCCTCACCGGCG
GGCTCCAGTGCGCCGGCGGCAACGGCGGCGCCGACCGGGTCGCGTTCTACAAGCGCTACTGCGACGTGCT
CGGCGTCGGCTACGGGCCCAACCTGGACTGCTTCGGCCAGGCGCCGTTCGACGGCGACATCATGTCGGCG
TCTGCGGCGAAGTAGACGTGTGCGCCGCCGTGCCGGCCCCGATCGATCGAATAAAATTGCGTGTGAGTAC
GCACTTCGCACGGTCGCTCTGCAGCCAGAGTGAGTGAGTTTGCTTTATGTATTTTTCGGTTTCGGGCGAG
GAATTCTTCATGGATCTGTGAAAGCCCATATGTATGCATGGTCATGGCATGAATAAAGTAGTACTGATCT
TCTC
>TRINITY_DN824_c0_g1_i1 len=224 path=[1:0-223] [-1, 1, -2]
CACATCTGTACGTATAGTATGTAGCGAATAAGTGACACATTTGTAATATATTTTTATAAAAATTTGTTTC
AATCTACTCTCAAAATGTTAATTGTTTTATAACTTTTACCGTGGAAATGCTTTCTTATTGTCTATAATAG
TACTAGATGTGTTCTAATTAATTATTGCTTCCGAGCAGATCATAACTTTTTGTGCGCTAACGTTCAGTGG
CAATTTTGTGTAGA
>TRINITY_DN825_c0_g1_i1 len=267 path=[1:0-266] [-1, 1, -2]
AGATAGTCCAATCGGCGGTTAACAGTAAGAAGTGTACATGACGAAACAAATTCATTGCAGAATGCCGGTA
AGGCAACTGCGGCGTTGATGGAGATAATAACTCTTCGGGCAGTAAAACATACTCGGGTTTCGTGCGTGTT
AGTGAATGGGTATACGTGGACCGGAATCGGAACAAATTTAATGTAACAACATGAATGATATGTGGGCATG
ATCTTTTCAAAAAGTCGCTGTTGTAAAGATAAAGGATAGAAAATAATTTTATTTTTA
>TRINITY_DN827_c0_g1_i1 len=207 path=[1:0-206] [-1, 1, -2]
GTCAACTCTGCAACAATAAGAAGAGTTTTCAGCAGCACGATTCTTGATGGGCGGATGCCTCGAAACAAAC
CTTTTATTAGCCAGAAAACCCGAAAGAAGCGTCTAGAGTTTGTGAAGAAGTATGTTTTATTTACTGACAA
ATGGTTTGGCGGAAAAAGAACTGCCAGCTTTAACCGCAAAATCTTACTTCCAATATGAAGCACGTAG
>TRINITY_DN890_c0_g1_i1 len=233 path=[1:0-232] [-1, 1, -2]
GAGGTGGGTCGGGGAATGATGTGTGTGCTTTCAGAACCACTGAGGTGTTCTAGAAAGAGCCTTAGACATG
GAGTCCTGATACGGACTTTCTGACGGATGTAGACTTGTCTGTTTTCTCTAAATCTCTGTTTTAGGCTGGA
AAGACGGTGCCATAGCTAAGAGTACTTGCTGTTTCTTTAGAGGACGCTGGTTCAATTCCCAAACAGCCGC
ATGGCTGCTCATAACCATTTAAC
>TRINITY_DN829_c0_g1_i1 len=228 path=[1:0-227] [-1, 1, -2]
GATTTCCAGAACCCTAAAAGACAATGAACTTCACTTTGCCACTAATGAAAGGGAACTTTTGGCCATAGTC
TGGGCATTAAAAAACCTTCGTAACTATCTTTATGGTGTACGACAATTGAATATTTTTACTGACCATCAAC
CGCTAACGTTTGCGGTGTCTGACAGAAATCCAAATGCAAAGATTAAACGTTGGAAAGCATTTATCGACGA
ACATAATGCGAAACTTTA
>TRINITY_DN836_c0_g1_i1 len=260 path=[1:0-259] [-1, 1, -2]
CAAATCTACCTGGCAGGTTCTAATATTCTCCCCATGAGACGTACAAATAGCCTGTTCAGACTGGAATCTC
TGCGTCCCATGACATCTACTGGAATTATACTAACGAATGTCCAAGCCATCCCCACCAGATGGATCCCTCT
GAGAAATGTATGTCGTGGTGATGGGGAGTGTGAAAAGCACCCTGATTTCAGAGCTGGCCGACTTCTGTTC
CTCTCTCACCCCTGTTCCTTGCTGGCTGCACAACTGGGACAAGCTGTTTA
>TRINITY_DN837_c0_g1_i1 len=205 path=[1:0-204] [-1, 1, -2]
CTACAGGGTCTAGTGACCATAACCCCTGTGTTCCCCTGCTGCAGGCAGGGCCTGCTGTTGGTGAAGTGGG
GGGTGGGGAGATTAAGTCCCCAAGACCCGCTGCTCACTGACATGGCTAGGAAAGGCCCTGGGGACCCTGA
GGGACTACGTGGAGTTGGGCAGCTGGAAGGACTGTCCAAGTCTATGTGGTTCAGCAAGACTCGCC
>TRINITY_DN874_c0_g1_i1 len=281 path=[1:0-180 297:181-204 183:205-280] [-1, 1, 297, 183, -2]
CTTTGCCATGCTAAATAGGCCTAGACCGATGAGTTGAATGAGTGTAGGCCATCATCGCAGCTACTCACTG
GAGAGTGCACTACGCGGTAAGCCGCGCTGGCCAGTGGAAAATTACAAGTGGTGCGCTACCCAAGACGTTG
ACGGAGTGGGTGACGGTGACGGTACGTAAAGCGCAACAACAAACAACAATAACACTAAGTTAAAATAGCT
ATGGTGAATGCTCATTTTGTTTACCAACTCGACTGGACTATCTTGGTTGGCGAGCAAATAGGCAAACATT
T
>TRINITY_DN842_c0_g1_i1 len=257 path=[1:0-256] [-1, 1, -2]
CGATGTAGTGCAGAAGTATAGTGTAGAATATAACACAAAATATTGTTTTGGCGAAATCAACTACAATTGT
CTATAATTAACTTTCTGCGTATCTATTAAAATGAAGTTCAGACAAATTTAGAAAGCATTTATATATAATT
ATTTCAATTATAACTGAACAATACTCCATTATTTTAATTGCTTAATGACTCTAACCAACCCATTTATGAC
GAAAGAAAGTACATAAAGAATGAAGTTTTAACGAACCAAGAAGGAAC
>TRINITY_DN876_c0_g1_i1 len=341 path=[1:0-163 142:164-199 178:200-340] [-1, 1, 142, 178, -2]
CGATCTCTCGTCGATCTTCAACCGCCGCCTCCACTCGCCATGGACCCCAACTGCTCCTGTGCCTCCGATG
GATCCTGCTCCTGCGCTGGCGCCTGCAAATGCAAACAATGCAAATGTACTTCCTGCAAGAAAAGCTGCTG
CTCCTGCTGCCCCGTGGGCTGTGCGAAGTGCTCCCAGGGCTGCATCTGCAAAGAGGCTTCCGACAAGTGC
AGCTGCTGTGCCTGAAGGGGGGCGGAGGGGTCCCCACATCTGTGTAAATAGACCATGTAGAAGCCTAGCC
TTTTTTGTACAACCCTGACTCGTTCTCCACAACTTTTTCTATAAAGCATGTAACTGACAAT
>TRINITY_DN876_c0_g1_i2 len=296 path=[1:0-163 142:164-199 319:200-295] [-1, 1, 142, 319, -2]
CGATCTCTCGTCGATCTTCAACCGCCGCCTCCACTCGCCATGGACCCCAACTGCTCCTGTGCCTCCGATG
GATCCTGCTCCTGCGCTGGCGCCTGCAAATGCAAACAATGCAAATGTACTTCCTGCAAGAAAAGCTGCTG
CTCCTGCTGCCCCGTGGGCTGTGCGAAGTGCTCCCAGGGCTGCATCTGCAAAGAGGCTTCGGACAAGTGC
AGCTGCTGCGCCTGAAGTGGGGGCGTCCTCACAATGGTGTAAATAAAACAACGTAGGAACCTAGCCTTTT
TTTGTACAACCCTGAC
>TRINITY_DN903_c0_g1_i1 len=217 path=[1:0-216] [-1, 1, -2]
GTGATACATAATAAGAAAAGAAAAAAATCTTTAAAGCAGCTTAACTTTATGCTACTATTAAGGGCTCATA
CTTGGAGCGACTTTCTTAGAGGTGCCTAAGAAGCTATTTTTCAGAGTACGAAGCTAAAAAATACTAGTTT
TCTTTTTCGCCCACCCTAGTGTAAAGATTCAAAAGTAAAGATTTTGGCGCGCACTTTGGCGCGATTTAGT
TGTTTCT
>TRINITY_DN965_c0_g1_i1 len=255 path=[1:0-117 261:118-141 120:142-254] [-1, 1, 261, 120, -2]
TTTACAAAGTAAATGCGCCGATAAGCGCTAAATTAGCACAGACTGCTGGAACGCTTTACATTAAAAAAAA
AATGTTTTTTAAATGTATTTTCACCTGCATTTGCGCAATTCACACGTACATAAAAAGAAAACATGAAAAC
TACAATAACGACAAAAAAGGCACGAAAGTTTCCGGCTTTTTACACTATATCAACTATCAAGGCGCATTAA
ACTAGTCCAAATGACAGCGTCGGCGGCGACGTAACGCGCTCATGT
>TRINITY_DN984_c0_g1_i1 len=209 path=[1:0-89 68:90-208] [-1, 1, 68, -2]
CGTGTAACTGTTAATGAGCGATGATCGGATATGCACCTGGAATTTGTTGGTGCATTGTATGTATGTAGTA
TATGATAAGCTATGTACTGCTAATTTTGTATGTAAATGTATTTACTCGTCACTTAAGAAGGTCTCCCATC
CTTAAACAAACGCACACACATACACGCGCACGCATGCGTGAAAACACCTTCCTACATATAAATTTAAAC
>TRINITY_DN911_c0_g2_i1 len=368 path=[1:0-367] [-1, 1, -2]
CGGGAAGCACGTCGTGTTCGGCCGCGTCGTCGAGGGCATGGACGTCGTCAAGGCCATCGAGAAGGTGGGA
TCCCGCGGCGGGAGCACCGCCAAGCCGGTCGTCATCGCCGACTGCGGCCAGCTCTCCTAGATCTGTGCTG
TTCCCCTTCGCCTTTCGCCAGTATCAGTCGTCTTGAGTCGTCGAGTCCCTAAATAAGGAGGAGGTGGTGG
TGGTGTTAGTCTTTTTATGAGTTCGTGTCGTGTTGGTGAGATGAGATCGCCCATGGTTTGGTTGGATTAG
GCGGAGTTCTTGGATCGATTCGGTGGAGTTGGATCTGCGATCCTTCTTGGGGTTGGTTTTAAATCTTAAT
TCGTGTCGCTGCTTCTAT
>TRINITY_DN916_c0_g1_i1 len=218 path=[1:0-217] [-1, 1, -2]
GCTGCTTATGAGGCCATAAAGCACTCCATGGATCTCTATGCTACTTACATCGTGGAGGGCTTGAGGAGGT
AGACTTGTGCCGCTTCCTGGACCGAGAGGATGGATGTTGACGAAAATTGTGGAGATATTATCACCTTATG
AACAAATACTATTATTTTGTTGGTGTGTGATATACACCGGTATTATTCACATTTCAAGTAGTAACAGCAC
AAGTAGAA
>TRINITY_DN917_c0_g1_i1 len=206 path=[1:0-205] [-1, 1, -2]
TTTTTTTAAAGCCGGCCGCAAAAACAAACTGACATTCCAGTTAATAGACCTAGGTGTTGGACAGCCCACT
GAAACGCAGCCAAAAGGCACAATCGCAAAAAGGCATTCTACGCTAGAAAAATCTTGATACACCCCGTTGC
TAAATCGACCAGGGTTATCTTTTTGAAGCGCCGTCAATGCAATAGGACTTCTACGCGAAAATATAC
>TRINITY_DN982_c0_g1_i1 len=236 path=[1:0-235] [-1, 1, -2]
GATATTTTACACTCAATATTCAGTAGCTACAAAGAAAAGGTGTTGCCGTGGTTTGAACAGCTGCTCCCAT
TAATTGTCAACCTGATTTGTCCGCAAAGACCATGGCCAGACAGACAATGGGGATTGTGCATCTTCGATGA
TATCGTAGAACACTGTAGTCCAGCTTCATTTAAGTATGCAGAATATTTCATAAGTCCAATGCTCCAGTAT
GTGTGTGACAACAGCCCAGAAGTCAG
>TRINITY_DN922_c0_g1_i1 len=260 path=[1:0-41 20:42-151 130:152-259] [-1, 1, 20, 130, -2]
AACCTGAGTTCGCACAATTTATGATCAGTTATGTCCACAAACTTAAAGGGACATCGGACAATATTGAAAA
CTCTTTCAAATATATATTTGCAGACAGCCTACTAGAGTATTTCAATTTTGATGGAAGAGGAGAAAAACAA
GCATTATGTAAGATAAAAATCTTCAAAGAAGTTTTAAGAGTCGTTTACCAGCCACAAGGATCTTTCAATT
TGGGAAAGAGTATACGGAGGTCTATTGAACGGGGTCAACACCGAAATAAC
>TRINITY_DN926_c0_g1_i1 len=318 path=[1:0-317] [-1, 1, -2]
GTCGGATTTTTATTTCTATGGACGATCGATTTTCTCTTATTCAGCGATCAAGCAATACTTTACATACTTT
TAGGCTGAACAAAATGCAATTTAGTGTTAACACTAAATCTATGAGTAATCGGTTGCCAGAAAGAAGTCGA
AGACTATGTTCACTGGCAATATTTTACATAAGGAAAAAAGCTGTAATGCACCTTAGCATTTCGTTCTCTG
TGAAATTTTAATTAAAGGATTGGGAAAGATTTCTGATGCTGGGGAAGGAGGATTGTTATAAATGACCGAT
TTCGAGACCATACAAAGATGTAATAGATAAATAAGTAA
>TRINITY_DN928_c0_g1_i1 len=210 path=[1:0-209] [-1, 1, -2]
CAATTAGCGAGCTGTTCGAAATGTTCCTTAATTGAAATGCGGTTATTGCCACTGCTTTACATTTCTTCAA
AAAATATGCGCAAAAAATTTTAAGTTTATTGTTTGATTTTCTTTTTTTAATCAACAAAAAATCGGAACAT
ATATTTATGTTAATTTAATTCTCATGTAGTCTCATACGAGCTTTCGCATTTCTCAACTCACACAACATTT
>TRINITY_DN968_c0_g1_i1 len=202 path=[1:0-201] [-1, 1, -2]
GATGATGAAAAAGCGAGAGAAGTACCTTTACCAAAAGATCATGTTTGGCAAGCGGCGCAAAATCCGAGAG
GCCAACAAGCTGGCAGAGAAGAGGAAAGCCCATGATGATGCTGTGAGGTCTGAGAAAAAGGCCAAGAGGA
CAAGGCCCGTGTGAGCTCCAGTTGTCCCTCACTGAGATTTGGACTTGGCAGAAGCAAGCTAG
>TRINITY_DN933_c0_g1_i1 len=253 path=[1:0-252] [-1, 1, -2]
TCTAGAGAGTGAAATAGAAAAGTGCATCCAACAGCTGCCTGTCACTCACTTCTGTGAGGAGAAGGAGAAG
ATCAAGTACACGTGCAAATTCATCGAAGTGCACAAATCCGGAGCTGTGTGTGCATATGTGTGCGCGATCA
GAGTGGAGAAGTTCTGCTGTGCAGTGTTCGCTGCAGAGCCTGAGTCCTGGCACGTGGAAGGCAGCTGTGT
GAAGAGGTTTACCACAGAGGAATGGGTGAAGCGCCAGATGGAT
>TRINITY_DN977_c0_g1_i1 len=204 path=[323:0-203] [-1, 323, -2]
ATTAGTCCTTTATGTTGGGTAAACCCGAGAGCTATTTTTTTTAACTTCTTAACAAAACCTCGGTTTGTGT
GAGAATGTCGTTTGCATTCAAGATAGATAAAGCGTTGAAGGCGAATTTGTATAAAATATGTCGTCTTTGT
GGAATCGATAGAGAGGACAAGTTCGACATTTTGGATGCTAATACAGAAGATCAGGAGCCGGTAG
>TRINITY_DN987_c0_g1_i1 len=245 path=[139:0-244] [-1, 139, -2]
GCTTGAGCCACTGGCCCTCAGGCTCAGCAGGGAACTACAGGAGAAAGAGAAAGTGATTGAAGTCCTGCAG
GCCAAGCTGGATACCCGGTCTCTCTCACCCCCCAGCAGCCATGCTGCGTCTGACTCCCACCGCTCTGCCA
GCAGCACATCCTTCCTGTCGGATGACATAGAAGCCTGCTCTGACATGGACGTAGCCAGCGAGTACACACA
CTATGAAGAGAAGAAGCCCTCACCCAGTAACTCAG
>TRINITY_DN943_c0_g1_i1 len=216 path=[1:0-118 97:119-119 98:120-215] [-1, 1, 97, 98, -2]
GTAAATCTGCGAGCAAGAATTTCTTGAACATTTTTAACTTTGCCATTTTTTGCTTCAAAGTACTGAAATA
AATTTAAATCGTTTATAAATACCAACGCAGCGTATCATATATGTACGCTTGATAGTTTTTTTTTTCATTA
CTTTCTTTGCGTATTATGTTGAAAAATTAAACAAAACAAATTATAGTGACTTAGGCACTTTTTGAAATAA
AGCATC
>TRINITY_DN942_c0_g1_i1 len=1423 path=[1:0-918 1425:919-942 921:943-1422] [-1, 1, 1425, 921, -2]
ATCAGCTATAAGTCAACTACTTATACTACCCACCTAAATATCTGTAAGGCTTAATCATAGTCCCAATCAA
CATGTCAGATGAACTAACCAGCCTCCAAGACCTATTTGGGACAAGTCCCTTATTTGTTCGAGAGCCAAAT
AATGATAACAGCACCAATTATGTTGCAATTGATATCAGATCTACCAGATTTGAAATAGGTGTGAAGATGG
TAAATGATGAAGTTGAGGCTATCAATATCCCGTATGCTGTTGCCAAAGTTCTCGATGAAGTTCATCCACA
GCTTCTTAATAATGTGTCTCAGACACAGGAAGCATTTAATTTTGAGGAGGATTTAATGGAAGCAAAGAAT
CCTGTACTACCATACACTCACATGGCTAAAATTGCACAAGCATTACCTACTATCACAAATAATATGCTTC
AGCAGATAATATCTTATTATTCAGGCTTAGGGTTGACAGAGAGTGAAGCTAGGAGTAATATCATTCTAGC
ACACTTATTTTATCTCTCACCTGCTTTCCCTGAAAAATACCGAGTTTACACCGGTGTTAAAGTGACACGG
TTTTTACAACATGGGACCAATGATTTTCCCCAAGCACCAAGTGTATCTAATCAGGTGCCTTTATACACCA
CTAGAGAGGGTTTTGAATTTGGAATGCTATTGGCCTACCATGGTCTTGGGAAAAATTATACAAGTGACAA
TTTCAACCAAGTTGTGACAAAGCGAGCTAGTGCATTCTATGCCTCATTAGGGCTGAAAGCACCTCCCATC
ATAGAGCTCCCATTTATTAAGTCTATCTTTGATGAACAATACTTAAGTCAGTATCAAGGATTCCTGCCAG
TAGAATTGCGGCCTTATTTAATTGATGGATTGAATGCTTCAAGGAGAATTGCATTAAGAATGTATCTCTC
TAATATCTCCCAATACACCGGAATGTCCCTCATACGTGCATGCCATAGCATGTTATTCCAACCTGAACTA
CTTGCTGGTTTCTTTGATCCAAACACACAATCTGAAATTACAATATTTATAAACTGGTATACAGAACATT
CCAGACAAACAGATCAGTTTCCTCTTCTCTGGTACTATGATCCGGCTGTCTTGGAAGGAGTAAGCCACCA
AAAACTCTCAAATTTGTATTCCCTTACTTTGGCTTTTGAGAGAAAACATGGACGTATGATGAATTATATA
CCAGGCGTATTAAGGCCTGATAGTATACCAGCACAAGCTCTTCAGCCTCATCCTAAATACAAGCGTAATG
TCACTGCCGATCCTACTAGTCCTGAATTCTTACGCCTCCTAAATGCCCAGGCAGTCATCTCTCCAGTAGG
AGGCGGAGCTGATGCTATCCTTGCTCAATTGCTACAGGCCATGAGGACTAATGAGTAATTCAAGGGCTCT
TTCCCTCTATGATTTCATTGACT
>TRINITY_DN957_c0_g1_i1 len=219 path=[1:0-218] [-1, 1, -2]
TTGCTTATTTAGGCCATTCATTCTTTGAAGACAAATCTATGAAGCAAATGGCAATCATCGCGATTTAATG
CATCCGGGCATTACCACGACCAAAACCTGAAAATGTGTAAATTAGTTTTCGGTACCACGCCATTTCTTTG
CAAACTAACAATTTTACTAGTACTTAGCGCTAAAAAGTGTAGACTTGAAATATAGCATTAAATTTTTATT
GAGTTCGGT
>TRINITY_DN993_c0_g1_i1 len=345 path=[1:0-344] [-1, 1, -2]
GTAGAAGCGTGATCGCCATAACTTGGAATTTATTTGTCCGATTCGTTTCAAATAAAAAACATTTTACACG
TTTGTAATATTTATTGTACGCAATACTTTTAATAACATGTATAGTCACCGCCATTCGCTATTATGACCTC
ACACCTCCGACTCATACTTTGCACTAAGTTCTGAGCAAGTTGCCGAGGCAATCGTTTCCAAATCAGCCGA
ATTTGTCTTGACAACTGTTTTGCTGTCCATATCGTTTTTCCTCTGAGTTTCTGCTTTACTATTGCCCACA
CATTTTCTATCGGATTGGCATCAGGCGACTGTGAAGGCCAATCTAACACCTCAACACCATTTTGC
>TRINITY_DN1003_c0_g1_i1 len=205 path=[1:0-204] [-1, 1, -2]
CTTACTCTGAAGGATTCGGCAATGTTTCAATGTCTAGCCAGCAACGAGGCGGGCGAGAAAAGCGCCTACA
CTTGGCTGCGTGTTAAATCCTCGGCGCCGGTGATGGAGAAAGCACCGCAAAATGTAACCGCATTGGATGG
CAAGGACGCAACCATTTGGTGCCGAGCAGTTGGTGCACCAAATCCCAACATCACATGGATTTACA
>TRINITY_DN1005_c0_g1_i1 len=342 path=[1:0-45 493:46-64 73:65-341] [-1, 1, 493, 73, -2]
CCTCAATCCACTATTCAAATCTTTGCATTGACATTGTCAGACTCAGTTTGCTCACCAGTAGGATTGCTTC
CCTTGAAATATTTATCTTCAGCTGCCCTTTCCCTTCGTCATTCTAAAGGGAACATCGAACCTTCAAACCA
GTGCATTTTGACCGATATTGAATATATTCAAAGACTTCGCGATGTTGTTCTCCAACCCAACTTACTTTTT
CATCAACATGATGATCCTCGTCTTACTTTCGAACATAGCTCAAATCCAATCACAAACTCCAGGTTACGAT
GTAGTTTGTTGTGATAAAGTAAATGATATCTGTGGTGGTAATATTGACGATTTAAAATGTCG
>TRINITY_DN1005_c0_g1_i2 len=372 path=[1:0-45 24:46-94 73:95-371] [-1, 1, 24, 73, -2]
CCTCAATCCACTATTCAAATCTTTGCATTGACATTGTCAGACTCAGATTTTCTCACGCTGTTTCCACTCT
TTTCAGTTTGCTCACCAGTAGGATTGCTTCCCTTGAAATATTTATCTTCAGCTGCCCTTTCCCTTCGTCA
TTCTAAAGGGAACATCGAACCTTCAAACCAGTGCATTTTGACCGATATTGAATATATTCAAAGACTTCGC
GATGTTGTTCTCCAACCCAACTTACTTTTTCATCAACATGATGATCCTCGTCTTACTTTCGAACATAGCT
CAAATCCAATCACAAACTCCAGGTTACGATGTAGTTTGTTGTGATAAAGTAAATGATATCTGTGGTGGTA
ATATTGACGATTTAAAATGTCG
>TRINITY_DN1006_c0_g1_i1 len=234 path=[1:0-233] [-1, 1, -2]
AGCAAACTATACTCTGAAGAGGGTATGTTAAGTTTGCCATGAAGTTTAGTAACACCGAGAAGGAAACCTC
GGAGACTACATATAAAATCTATTAAGTGCATACACAACTATATATGTATATCTGTGACGATCTGAACCGA
CTTAGTCATGAAAGTCTTTTTGTCTGTCTGTACGTCTATATATAGGAACTAGTCCTTCACATATCGGGCT
GAAACTTTGTACACCTAATTTTCT
>TRINITY_DN1012_c0_g1_i1 len=303 path=[1:0-302] [-1, 1, -2]
GGGTGAACTGGAAGTGCAGAGGGTGAAATTCTTGAACTACTTGTCGAGGAACTTCTACACGCTGCGATTC
CTGGCCCTCTTCCTGGCATTTGCCATCAACTTTATCTTATTGTTTTATAAGGTTTCAGACTCTCCGCCAG
GGGAGGATGACATAGAAGGTTCCGGAGCTGGGGACATGTCAGGGGCAGGGTCTGGTGATGGCTCTGGCTG
GGGCTCCAGAGCCAGCGAGGAGGTAGAGGGTGATGAAGATGAGAACATGGTGTACTACTTCCTGGAGGAG
AGCACCGGCTACATGGAACCTGC
>TRINITY_DN1015_c0_g1_i1 len=1450 path=[1:0-411 390:412-441 420:442-954 1482:955-978 957:979-1449] [-1, 1, 390, 420, 1482, 957, -2]
TACGTCTTATCTTTTTACGTCAAGAACACTTTTCTTATTATCTTTATTAGCATATCCTTGCAAACAAACA
CTTTCCTTAACTTTTCAGCTTACTTATTATTATTATTATCATCATGCAACTCTCTATCGCCGTTGTTATT
GCTCTCGCTGCCCTCGCTGGTGCTCTTCCTTCTCCTAGCCGGGTACCTTCAACCTACAATGGTCAATCTA
CCCACTCTACTGGTCTTTTACCTTCCTCCGGGCTTCTCGGTGGTTCCGACGACGGTGCCGGTGTTGGTGT
TAGCGCCGATGTTGTCGCCAAGGTTGCTGCATCTGTCCAAGCCGATGTTACCGCCAAGATCAACGCTATC
ATCAACGCCAACGTTGATGCTAAAGTAGCAGCAGTAGTCCGAGCTGATATCGATGCCAAGATCGCTGTTG
CTGTCAAGGCCGCCGTCAACGCTAAGGTTGCTGCCACCGTCAACGCTGGTGTCGGCGACCTCGTCAATGT
TGGTGTCAAAGCCGATATTGATGCCAAGGTCATTGCCATCCTCTCAGCCAATGTGCACGCCAAGATCCTT
GCTGCCGTCGAAGCCGATATCGCCGCTCACTCACTTCACCACGTCGCTGTTCAAGCCGATGTCGATGCTA
AGGTTGCACTCGCTGTTCACGCTTGCGTTGAGGCCAGGATTGCTGCTTGCATCCGAGCTCACGTCAATGC
ACAAATTGGTCTAGGAAACTTGCTCGGTGTCAGCGCGCAAGCCGCTGTCTCCGCCGATGCCAATGTCATT
GCCACCGTGTCAGCAACTGTCACCGCTCAAATCCTTGCTGAAGTCGATGCCATCATCAAAGCTACAGCTG
GAGTCAACGCGAACGTTGCTGCTGCCGTCAGAGCCGATATTGCCGCCAAGGTAGCCGTCGCTGTTCGTGC
TACTGTTGACGCTAAGGTCGCAGCCACGATCTCCGCCGGCGCCAAGGCCGATGTCGATGCCGATGTCCGA
GCCAAGATCAACGCTCAAGTCACTGCTATTGTTGAAGCTGATGTTCAAGCCAAGATTTTCGCTGCCGTCA
GAGCCGATGCTGCTGCTCACGCTGCTGCTCACGTCAGCGCTGCCGTTCAAGCCGATGTTGATGCCAAGAT
CGCAGTTGCTGTCGATGCTTGTGTTGATGCCAAGGTTTCTGCCGCCGTCGATGCTCACATTGGTGCCAAG
GTTGCTGCCAACGGTGGTACCCACGCTTACCGCAGATCGCTCTTAGGCGAAAGCAAAAAGTCTGGAGGCC
TTCTTGACCTTGGTACCATCTCACTCTGAGGTAAAAACCTTCCACAATGGCTTTTTTGGGATATGACACT
GTTTGCTACTTGTACGATTGAATGGACCATATCGTTTTCGTGACTACTTGTTACATAGAAAGCTATCTGT
CTAGATCAAATAACATGTCTTTCAATCATCCCGCACACATTTCAGCCCAG
>TRINITY_DN1088_c0_g1_i1 len=208 path=[1:0-207] [-1, 1, -2]
GAAACAACAGGAATCCGGACATATTTTCGTAACGAAGGCGTAATTTAATATTCGAAAGCTGAGTGTAATG
TATAACATTGCATTATCTTACCGAGAAAGCAGGAAAAATCCAGCGAATCGATAGTTGATTATAGTGTTGG
TTAGAAAGAATATGGTAGGACGGATAAAATGGCTATATATCGGCCACTGGATGAACCCTAAGGAAGTG
>TRINITY_DN1025_c0_g1_i1 len=214 path=[1:0-213] [-1, 1, -2]
AACTAGCCGAACTAGTGAAGTTATATATGCAAGAGAACGAAGCATTACGACAGGAAAACAATCACCTATT
TACAGTACGCGAAACCATACTCAGGGACCAAGAAATTGTATGTCGCGAGAATGAACGATTGTTAAAAAAG
CTGGAGGATGTTAATAAATCGAGATTCGAGATGTCGAGCAACGAGCCGGACATATATTAAACAGCCAGTA
AAAC
>TRINITY_DN1084_c0_g1_i1 len=268 path=[1:0-267] [-1, 1, -2]
GCTAATTTGCACAATTCTGTAAACAATTAATCAAACTATTTCGGAATTTATAATTGTGCTGTGCAAATAA
TGTGTTTAACTGAACTTGGAATTTGTTAAATATGACAGCTATGACCAAGAAGGAAACTTGCATAACGCCC
ACATATTTTTTTAATATGAATGAAGAGCACACACATAAATCCATACATAGTATGTATGTACAAACAAAGT
GATAAAGCAGCATCTGTTATCTCTCGGATAGGCACAAAGTCACACGCGGACACCCCAC
>TRINITY_DN1029_c0_g1_i1 len=247 path=[1:0-246] [-1, 1, -2]
AAGGGAAGCCGCAAAGAACGGTTACACGTGCTCATATGGGTTAATATTGAAGGAGAGAGGGAGGAGATCG
TGGTCAATTGTTACTGACCACGAAGATCTCATGGAGCGTTCGGTGCTCTACAGTGAGGGAGAGAAGAGCG
GATCAGGAACAATTCCTGCGCGGCCATCAGTTCTTAGAAGACGGAGAGAGGGGGAAGATCGGGTACAATT
CTTCACAGGCCGGAGTTCTCAGGGGAGCCCAGTTCTA
>TRINITY_DN1032_c0_g1_i1 len=259 path=[1:0-258] [-1, 1, -2]
CCATGCCCTGGACTATGTGGTTCCAATGCACAGTGTCATACTTTGAATCACATACCTAATTGTGTTTGTG
AACAAGGTTACGTTGGAGACCCCTTCACCGTCTGCCGCTTGCCTTTACCGCCACCACCAGCACCAGTACC
GGACTTTATAGACCCATGTGTACCGAACCCTTGTGGAGATAATGCGGAATGTCGTCGTCATAACAATGTT
GGATCTTGTGTCTGTCTACCGGAATATTTCGGAAACCCTTATCAAGGTT
>TRINITY_DN1097_c0_g1_i1 len=233 path=[1:0-93 72:94-133 112:134-139 118:140-232] [-1, 1, 72, 112, 118, -2]
CTGTTAGTTATTAATCAATAGTTTTCGTATATGCTATGCTCTATCTGCTTGTTTGTGAAATACATCGCTT
TTGGGTTTGATAGTTGTATTTCTTCCTTTATATCACAAATTGATTATAATCAAGTATGAATGTACTCATA
CGTATGTATGTATGTATGTAAAGGGCTTGGTTAATATTGTTGCTAATTTTCGTTACCTTGACTATCTTTT
AATAATTATATCACAATTATTTT
>TRINITY_DN1094_c0_g1_i1 len=252 path=[1:0-251] [-1, 1, -2]
GCCAGTTCTTGATGGGTTTAAAATCTGTGTTCGTTTCGGTTAAGTACGTCCAATTGTGGTACGAGGGGTT
CATTAATGAGTTACTCTTATAATAACGGAAGGCGAATCTTTTATGTAACAAAATTAAATTAAATTAAACT
CATCCGAAAAAGAGCAATTGTGATATGAAAAATACTAGTTTGCAAAAATAATTTGATATTAAAAATTAAC
TAGTCGGAGAAGCAAAAACTTACAAATATCATTGCTAAATTG
>TRINITY_DN1083_c0_g1_i1 len=215 path=[1:0-214] [-1, 1, -2]
TTTGAATTGCATCAGACCGACGATTGGACTGCAAATATTTACGCACGCACACCTTTACGAAACAAATTTG
GCAATCACACAATCACGATTACCACTCGAGATCTAGGTGTACCCTCGAATATTCTTACCAAAACTTTGGA
CATCTGTATATCAGATTTCAACGATCATTCGCCTGTTTTCGTTACCCCTTTGCACAACACGACACTGCGA
ATACC
>TRINITY_DN1057_c0_g1_i1 len=215 path=[1:0-214] [-1, 1, -2]
GTGCAGTACCGGGTGCAGGGAGCTGTGGAAGCTGCCAAGGTGGGAGCTGTGGCATCCCTCATCCAATCAG
TAGCTTCCTTTTCCATCTACAGTCCTCACACAGGTATTCAGAAATATCAAGATGGTGTGCCCAAGATTCC
AACAGCCTGTATCACAGTAGAAGATGCAGAAATGATGTCTCGAATGGCTTCTCGTGGGAACAAAATTGTC
ATTCA
>TRINITY_DN1152_c0_g1_i1 len=202 path=[337:0-201] [-1, 337, -2]
AAAAAATTCCATCAAATGCAACTCTCTTTTTTGAGATTGAGCTCCTTGATTTCAAAGGTGAGGATTTATT
TGAAGATTCAGGCGTTATCCGTAGAATCAAACGGAAAGGCGAGGGATACTCAAACCCAAACGAAGGAGCA
ACGGTAAAAGTCCACCTGGAAGGCTGCTGTGGTGGAAGGACATTTGATTGCCGAGATGTGGT
>TRINITY_DN1158_c0_g1_i1 len=323 path=[1:0-322] [-1, 1, -2]
CTTCAATCTCAGTTGCTGTCATCTGTAGCAGAATCAAAACAAATGCAAAACACAAAACGAAAAAAACAAA
AAACCCTAGCAAAGGTGCTGTGCCGCGCGAACGTCAAACAAAAAATCACTGCTATACCAACAACAAAAGC
GAAAACACTAAATGCATACAAATATTTATAAAAGACTGACAATGTTTTAAGTTTTTTATTTATTGCGCAA
AAGCAAAAAGCGAACGGTTGACACAAAACCACTAAACAACAGTTAATTCTGATGTAAATTATGCAGCATG
TAGCTAATTATTGGTGCCACAGCATGGCGAATAATTGTTTTAG
>TRINITY_DN1159_c0_g1_i1 len=245 path=[1:0-117 96:118-244] [-1, 1, 96, -2]
ATTTGTATGTATGTACGCATTTACAAACATTGTTCAACATGAACAGATTTAAATGTAAATGTAAAGACAA
ACCGTTACTTTAAACATTACTAAGATTTCATGCAACTGTCTTGTCAAGAAACAAAGTAGTTTGTATATTC
AAACGACTTTTTAAAAGTCAGAAATAAGACATTTTGCCTATTCAGTGGATATTAAAAACCTATTGATTAT
AAGTTATATAAAGGATTTACAGTGATAAATATTAC
>TRINITY_DN1186_c0_g1_i1 len=219 path=[1:0-218] [-1, 1, -2]
ATTGAGTACATTCATTCGAAGAATTTTATCCACCGAGATGTGAAGCCAGATAACTTCCTCATGGGGCTGG
GAAAGAAAGGCAACCTGGTCTACATCATTGACTTTGGGCTGGCCAAGAAGTATCGGGATGCACGCACCCA
CCAGCATATCCCCTATCGAGAGAACAAGAACCTCACAGGGACAGCACGCTATGCCTCCATCAACACGCAC
CTTGGCATT
>TRINITY_DN1120_c0_g1_i1 len=214 path=[1:0-213] [-1, 1, -2]
AGGTGTTGAGCCGGCCGAAGGAGAAGATCACTGGCTCCGATAGCCCACAAAAATCTCACGCTCTCGTACA
CCTGTCTGCGCTTCCTGAGGGCACTGTTGTGGACTCAAGATAGCAAGCTCGGCGGTGGAAGAGATGAGAT
CTCCTCTGACCTACTCACTCTTGACGCTGGATTGAACGAGTTTAACAGTCTGCTTCGAGCTCCCTGGCAC
ACTG
>TRINITY_DN1121_c0_g1_i1 len=470 path=[1:0-242 221:243-305 284:306-469] [-1, 1, 221, 284, -2]
GTGCAAACCGGAATTCCCATATGTCTGAGTGGGTATTTTTAGACAGAATCCACTCCTAAGTTAGGACATG
GAGCCCAGATACTATGATACCAAATTCAGGGGTGTCACAGCCATTTTGTTCTGCCCTGCAAGTTTTAGAT
CCAATCTGCCTCAACAGTCAATCAGTGTTCATATTTATGGCCAGGCATTTTATCTGTTAGACAATCGAGT
TGGGGGTAGGGCAGCCTAGCTCTTTTTGTCACCATGCCCCGAGCCCTCCTCAGTCTTCCTGTTCACCCCT
CCCCCACTCCCTTTAACCGCAAAACTAGGTGCTGTGGCCCCAGAACTGCCCATCCTTAAAATGATCCTTG
CCCAGCGGTGGGAGCTGGGAGACAGCGCATGGGAGGGGCTCCCTGGCATACCTGCCCTAGAACTGTTATG
TTGGGCATCACAGTCATGAACTTTTGTTTTTCTCCCTTTTTTAGTTTTTT
>TRINITY_DN1170_c0_g1_i1 len=255 path=[1:0-254] [-1, 1, -2]
TACAAATGGTGCAAACAGGAACCGGCCAATGAATAGAAGTCGGTCTGACGTTTTCAGCCAAAACTCTGGA
GCGTTACGGTAGCAGACAAGCTCAACAGGGAACTATTATGCGAGAATACTAGAGTTGACCAGAAGGGTGT
TGAGCGAAGAAGGTATAAGTGTGGCAACTGAACAGGACGTATCACAAACGTTATTCAAGCGCCAAAGGTC
GCATGAGGAAGAAGTTTCTCTTGGTAAGAGCCCGCATCCAAGAAC
>TRINITY_DN1124_c0_g1_i1 len=896 path=[1:0-159 898:160-183 162:184-895] [-1, 1, 898, 162, -2]
TCATCAAGTTAAGGCACAATGGCTATGACCCTAGGGTGATGAAGCATCCTACTGACCTGGATGCATCCAA
GATCACTCACGGGCAGTTTGATGAACGCTATGTGTTGTCCTCTCGGGTACGCACTGGCCGCAGCATCCGC
GGGCTGAGCCTGCCTCCTGCCTGCTCTCGGGCAGAAAGAAGGGAGGTGGAGAATGTGGCCATTACTGCCC
TGGAGGGCCTCAAAGGGGATCTGGCTGGTCGCTACTACAAGCTGTCTGAGATGACAGAGCAGGATCAACA
ACGGCTCATCGATGACCACTTTCTGTTTGATAAGCCAGTGTCCCCTTTACTAACATGCGCTGGGATGGCC
CGTGACTGGCCTGATGCCAGAGGAATCTGGCATAATTATGACAAGACATTTCTCATCTGGATAAATGAAG
AAGACCACACCAGGGTGATTTCAATGGAGAAGGGAGGCAATATGAAACGCGTATTTGAGCGATTCTGTCG
TGGACTAAAGGAAGTGGAACGACTAATCCAAGAACGAGGCTGGGAGTTCATGTGGAATGAACGTCTAGGA
TACATTTTGACTTGCCCCTCGAACCTCGGAACTGGATTGCGAGCTGGTGTCCACGTTAGGATCCCAAAGC
TCAGCAAGGATCCACGCTTTTCTAAGATCTTGGAGAACCTGCGGCTCCAGAAGCGTGGCACAGGAGGCGT
GGACACTGCAGCAGTGGCCGACGTGTACGACATTTCCAACATAGATCGGATCGGTAGATCTGAGGTTGAG
CTTGTTCAGATTGTTATTGACGGAGTCAACTACCTGGTGGATTGTGAAAAGAAGCTGGAGAGAGGCCAGG
ACATCAAGGTGCCGCCTCCCCTGCCTCAGTTTGGCAGGAAGTGAATTTAGCCTGCC
>TRINITY_DN1197_c0_g1_i1 len=207 path=[1:0-206] [-1, 1, -2]
GTGAAAACCGAATGAATGCTGTGATCTCCAAACATTTTTGGAATTTTAAATTACAACTTACTTCCATATG
AATAATTCCACTTAACATGAAACCAAATGCATTGGAATGCAATCATAAAGAAAAAGATTAAGATAATGGA
ATGATGATAAACTAAAATAATAAAATGTTTATTTATACTCGTATACATATGTATGAAATCAATGCAG
>TRINITY_DN1132_c0_g1_i1 len=212 path=[1:0-211] [-1, 1, -2]
GCCGATGGTATCATCAAGAAAGGGATCAAAGAACAAAACCAGTTAGAAGTAGCAATTGGTGATGGTATGG
AATTCACTATACACGGCGATATGAAAAACAACAAGACGAAGAAGTCCAAATATCTGAATAACGCAACGAT
GATTGGCAACTCAATTAACCACCAAGATAATAGACTGGAACATGAGCTAAACCATAGAGGTTTGTCCCTA
CA
>TRINITY_DN1140_c0_g1_i1 len=243 path=[1:0-242] [-1, 1, -2]
CACAGCTCCAGCGATCTATCGATCGGCATAATAGCCATATTTGTCATGTAATATCGCTTTATTTGCGCCA
ATTTGCATAGATTGTTGAAATTGCACGGCATCGAATGAATGGCGCCAAAAGCAAGCGGCGAAAAACTTAA
TCACCCAACAGTCGTAAAGTGAAAATGAAAGGAAATTATGTATTTGTAATTTGAGCGAAGGCAAACAAAC
GTAACTAATAATGTGTTTTTAGAAAAAAAAAAA
>TRINITY_DN1195_c0_g1_i1 len=204 path=[135:0-203] [-1, 135, -2]
GGTACCCTGGTGGTCTGTGGTTTGACCCGCTCGGCTGGGGCACCGGCTCGCCGGAGAAGATCAAGGAGCT
GCGCACCAAGGAGATCAAGAACGGGCGGCTCGCCATGCTCGCCGTCATGGGAGCTTGGTTCCAGGCAGAG
TACACCGGCACCGGCCCCATCGACAACCTCTTCGCCCATCTCGCCGACCCCGGCCACGCCACCA
>TRINITY_DN1151_c0_g1_i1 len=254 path=[115:0-253] [-1, 115, -2]
GGCGCTTCACGTCCCCAAGGCCCCGGGCTTTGCCCAGATGCTCAAGGATGGAGCCAAACATTTCTCGGGA
TTAGAAGAGGCTGTGTATAGAAATATACAGGCCTGCAAGGAGCTTGCTCAGACTACTCGCACAGCGTACG
GACCAAATGGAATGAATAAAATGGTCATCAATCGCCTGGAGAAGTTGTTTGTGACAAACGATGCAGCGAC
TATTTTAAGAGAGCTAGAAGTGCAGCATCCTGCTGCAAAGATGA
>TRINITY_DN1260_c0_g1_i1 len=219 path=[1:0-218] [-1, 1, -2]
GCATAAGCAAGTTGCGGTCGAGTTCAAGTTTGAGATATGTAAACCTGCGAAATGAGAAAATATGCATGTG
TATGCGTGTGAGTGTGTGTGTGTATGAGAGCGCACGACAAGCAGTAAACAAAGCAGAGAGCATTGCTGAG
GTGAAAGAGAGCGCTCATTTGTTATGTTTCTATGCGAAGGGTTGAGCAAGCAGGGGTGATATGTAGATGA
TTTGATGTT
>TRINITY_DN1274_c0_g1_i1 len=207 path=[1:0-206] [-1, 1, -2]
TAAAAGGCTGCATTGCTGGCACCAAGAAGAGAGTGATCACACTGAGGAAGTCCCTACTAGTGCACCACAG
CCGCAGGGCCCTGGAGAATATTGAGCTCAAGTTCATTGACACCACTTCTAAGTTTGGCCACGGATGCTTC
CAGACAGCGCAGGAGAAGAGGGCCTTCATGGGCCCCCAAAAGAAACATCTGGAGAAAGAGAAGCCGG
>TRINITY_DN1208_c0_g1_i1 len=295 path=[1:0-294] [-1, 1, -2]
GGGCGAACGAGTGACATTGGCTGACATCACAGTTGTCTGCACCCTGTTGTGGCTCTATAAGCAGGTTCTA
GAGCCTTCTTTCCGCCAGGCCTTTCCCAATACCAACCGCTGGTTCCTCACCTGCATTAACCAGCCCCAGT
TCCGGGCTGTCTTGGGCGAAGTGAAACTGTGTGAGAAGATGGCCCAGTTTGATGCTAAAAAGTTTGCAGA
GACCCAACCTAAAAAGGACACACCACGGAAAGAGAAGGGTTCACGGGAAGAGAAGCAGAAGCCCCAGGCT
GAGCGGAAGGAGGAG
>TRINITY_DN1211_c0_g1_i1 len=247 path=[1:0-113 92:114-114 266:115-135 132:136-246] [-1, 1, 92, 266, 132, -2]
AAGAATTAAAGCCAATTAATAATAATTTACTACGAAAAAAATTAATAAAAGTGCTTGTGCTGTTAATTAA
ATGTAGTGCGCACATACGCCGTGTCATGCTTAGGCATTTGCTGTGGCGCGGGGCTGTGAGGTACTCTAAA
ATATGTTTGTACGTATGAATATAGCAAGCGCGCTGTGATAAAGCGAGTCATTAGTGTAAACAAAATTAAA
GGAAATACGTAAATGAGGCGAATTTATAAAAAAATTA
>TRINITY_DN1211_c0_g1_i2 len=265 path=[1:0-113 92:114-114 93:115-133 112:134-153 132:154-264] [-1, 1, 92, 93, 112, 132, -2]
AAGAATTAAAGCCAATTAATAATAATTTACTACGAAAAAAATTAATAAAAGTGCTTGTGCTGTTAATTAA
ATGTAGTGCGCACATACGCCGTGTCATGCTTAGGCATTTGCTGTGAGCGGGCTGTGCAGTTTGGCGCGGG
GCTGTGAGGTACTCTAAAATATGTTTGTACGTATGAATATAGCAAGCGCGCTGTGATAAAGCGAGTCATT
AGTGTAAACAAAATTAAAGGAAATACGTAAATGAGGCGAATTTATAAAAAAATTA
>TRINITY_DN1210_c0_g2_i1 len=214 path=[1093:0-213] [-1, 1093, -2]
GCTAAATTACCTGACAGGATAGTCAGATGAATACTTTTAAAATTAATGATAAGATTGAAATTCGCAAAAA
ATCATGGAAATTTTTCGACTCAGGTGACGTAAAAAAGTAGCGCAATGTCTTGCGGAGCGAAAATATTAAA
TTGTTCGATAATGGTGCAAACGGAATGTTCACCTTCCGAAGAGCAAAAAGTTGCGTTCAAGATTTACATA
AAAG
>TRINITY_DN1216_c0_g1_i1 len=821 path=[1:0-354 823:355-378 357:379-820] [-1, 1, 823, 357, -2]
TGTGAATTATGGCCTGGATTTCACTTATACTCTCTCTCCTGGCTCTCAGCTCAGGGGCCATTTCCCAGGC
TGTTGTGACTCAGGAATCTGCACTCACCACATCACCTGGTGAAACAGTCACACTCACTTGTCGCTCAAGT
ACTGGGGCTGTTACAACTAGTAACTATGCCAACTGGGTCCAAGAAAAACCAGATCATTTATTCACTGGTC
TAATAGGTGGTACCAACAACCGAGCTCCAGGTGTTCCTGCCAGATTCTCAGGCTCCCTGATTGGAGACAA
GGCTGCCCTCACCATCACAGGGGCACAGACTGAGGATGAGGCAATATATTTCTGTGCTCTATGGTACAGC
AACCACTGGGTGTTCGGTGGAGGAACCAAACTGACTGTCCTAGGCCAGCCCAAGTCTTCGCCATCAGTCA
CCCTGTTTCCACCTTCCTCTGAAGAGCTCGAGACTAACAAGGCCACACTGGTGTGTACGATCACTGATTT
CTACCCAGGTGTGGTGACAGTGGACTGGAAGGTAGATGGTACCCCTGTCACTCAGGGTATGGAGACAACC
CAGCCTTCCAAACAGAGCAACAACAAGTACATGGCTAGCAGCTACCTGACCCTGACAGCAAGAGCATGGG
AAAGGCATAGCAGTTACAGCTGCCAGGTCACTCATGAAGGTCACACTGTGGAGAAGAGTTTGTCCCGTGC
TGACTGTTCCTAGGTCATCTAACCTTCATTTTACCCACAGAGGCTGAGATCAGAAACATGCCCAAGTGTA
TCCTTGGTGCTTTTGCCTACCATAGCCCTTCTCTCTACCCTCAAAATGCAC
>TRINITY_DN1224_c0_g1_i1 len=240 path=[1:0-149 253:150-173 152:174-239] [-1, 1, 253, 152, -2]
GTACTAACAATCAAAGGATGTGCTTGTTCGCACCAGAACGTAACGGCATATATATCCGACCATTGAAAAC
AACGAAATTTTGTGCTGCCAATTTAACTAGATAAAACAAAACAATTAGATATTATTTTGTTGCCGCACAA
CAAATAAATGACAGAATATATTTAACTTATTTGCTTTAAATTTGAACTCGTAAAGCAATTTAATAAAGCC
AAATAACAAATACAAGTTCGGATGAGAGAG
>TRINITY_DN1227_c0_g1_i1 len=240 path=[1:0-221 236:222-239] [-1, 1, 236, -2]
CCTCTTAGGCCTTCGTTACTTAGCAAGGTCCAGAGCCTGGTAAAGTGTTTGGCAATTTACACTTTTACCC
CAAAAAAAATCGGGTGTGGCATTGTAAATATGTCAGTGCCAACAGCAAGGCGCAACAATGCCACACTTGC
CACAAGCAAGCACATACAGCATTATATTTGTAGCAGCACGCCTTTTTAAATGCAAAAATAGCGTTTGTTG
CAAATTTGTTTGCCGGCTGTTTACATTTTT
>TRINITY_DN1275_c0_g1_i1 len=207 path=[1:0-206] [-1, 1, -2]
TGTGTTCAGTTCAGGCTTCAGGCTTCAGAGAAGCCAATGCAAACAGTGTCCTGTAATCCAGTAATTACAG
GGCATATGTAATGTAATGTAATGTAATCCCTGATCTATATTTTGCTAAGTACGTGCGTGCTCTCTTACGA
CCTTCTCCCCCAAACAGTTAATCAGGGGAATAATAATTTCGTTTGATGCACGTACTGTATGTCTGTA
>TRINITY_DN1233_c0_g1_i1 len=233 path=[1:0-232] [-1, 1, -2]
GCCAGCAATGTTATACACATTTGGGGTATATTAGTTTTGTCACGAAATTTGTAACATCGGAGACCCAAAA
AAATATATATAAATGATCATCAGGTCAAGTTGAGCCGCTTTAGACATGTCCGTCTGTGTGTTTCTAGGCC
AACTAGTTTCTCACATTTTGATATATCGATCTACACATTTGCACACGTCCATTTCTTCCCAAAAACTGCT
TATTTTATGGAATTGCCGCTGCC
>TRINITY_DN1242_c0_g1_i1 len=244 path=[1:0-243] [-1, 1, -2]
GTCGAGCTGAGCGATCGCAGCGGAGAACGAGATGCCGGTGGCCGTGGGTCCCTACGGGCAGTCCCAGCCC
AGCTGCTTCGACCGCGTGAAGATGGGCTTCGTCATGGGTTGCGCAGTGGGTATGGCGGCCGGGGCGCTGT
TCGGCACCTTCTCCTGTCTCAGGATCGGAATGCGGGGTCGGGAGCTAATGGGCGGCATTGGGAAAACCAT
GATGCAGAGTGGCGGCACGTTTGGCACTTTCATG
>TRINITY_DN1243_c0_g1_i1 len=219 path=[1:0-129 108:130-218] [-1, 1, 108, -2]
AAAAAAATTAAGTAAATACAAATGAACACATTTTAAATGTGCAATTGACATGCAAATTGACCGTTATTGT
AATCTATATGTATACACACATGCATGCGTATATACATGTGTATGTATGCCAGCAGACAAATAAACACAGA
TGCACACACATACACCTGCACTTACCTACCCAACAAATGAATACGAAATAATTGCATATGAAATATAAAG
CGAAAAAAG
>TRINITY_DN1249_c0_g1_i1 len=218 path=[1:0-98 77:99-99 78:100-167 146:168-217] [-1, 1, 77, 78, 146, -2]
GTCATCTTCTCATATTCTTCCAGCCAGAAGTCGTGTTGGGAGGATGCTGGGAGTAGGGTTAGCCTGACTT
CCCCTTTACATTCTGTCTGCTCCCTGCTTAGCCCTCGTTTTTTCTCATTCCTTCGTTCTCTTAGAGCAGC
CCCTATTGTTGGCTGGCAAGGGAATTTCTGGTGACTGTAGTTCCTTAGTTAGGTCTTAGCAATCAAACCA
AATCAATG
>TRINITY_DN1295_c0_g1_i1 len=272 path=[1:0-271] [-1, 1, -2]
TGAAACCATTTGTTGAAAAATTGAAATAGGTGTCGAAAAGGCAATTCATTAAAATGCAGAAGACATACTT
ACATATATGTATGTAAGCCAATTCGACCTCAAAACGTCGTACTATCCCATTTAAAACATCTTTTCACCAT
CACTGCAACTGGCTATTAAATTATTTAAACGGAAACCATTTCTACTGAAAACCCCCCTAAGCTGCCTTTG
CTTGCTAAAACCATCTTCATCTTGTATTTTAACATATCCCAATAGCTTTGAGTTTCGTCTCT
>TRINITY_DN1295_c1_g1_i1 len=233 path=[1:0-232] [-1, 1, -2]
AAAATTTTTCTTGAAATTACTTTTTCGATGCACTCTTACTGGAGGAACCCCAGGCGTTTAAGGGTTAAGA
TTACAAGGTGGTGAAGTTATTGCTACATACAATGGTAATATTCCACTGATCTTGGTTAGCCAAAGGGTGT
GGGCTCATGGTCTGGTCCACGTTTTGTGTTCGCTAAGTCAATTGTAATAAAACCATCCAGTACTGCCGTA
GCCATTTCAAGCAAACACTAAAC
>TRINITY_DN1365_c0_g1_i1 len=308 path=[1:0-307] [-1, 1, -2]
CAATATGAAGCATCAACAAGTTGTTGTAGACTACTGGAATATGATAAAAACATCGTTTACCTGTTTGTTA
TTGGCCTTCTCTGGTTATATTTTAATCAAAATGGTACAAACCATATTTTGGTTACCAGGATATTTACAGA
AGAATCAAAAACGTTTGGAAGAGTTGGCAGCGAAGTACTCTTTGGAACTTAACGATGATAAAAGCCTTGC
TGATGTGCTCAAAGCACAGATAGAACAAACTATAGAGGAAAAAGAACCGCTAACAAATGAAAAGTGTGAT
GAGGCTAAGGACATTGGTGCGGATGTTG
>TRINITY_DN1300_c0_g1_i1 len=202 path=[1:0-201] [-1, 1, -2]
GAACGGTGATGGCATCCGAATGGAAATAACTGAACCAAATTGCACTGAAGTTTTGAAATACCTTTGTAGT
TACTCAAGCAGTCACTCCCCACGCTGATGCAAGGATTACAGAAACTGATGTCAAGGGGCCGAGTTCAACT
GCACGAGGGCTCAGAGATGACTTTGCAGAGGGAGAGAGAGGTGAGCCTGAAGAAGGAAGCTG
>TRINITY_DN1303_c0_g1_i1 len=217 path=[1:0-216] [-1, 1, -2]
GTCATGGCACACGGTGCATATCGACATTACTGGAAAATTAAGTGGGAAAAATGATCTTAAGGAATACGTG
ATAGTACAAATTGATGCCTTAACAAAATTTGTTTATTTGTTCCATACTTCAAGATTAGATTCTGACAGTT
GTATTCAGGCAATGAAATCATCTATTTCTTTGTTCGGAATACCGCAGCGTATAATAGCTGATCGGGGTAG
ATGTTTT
>TRINITY_DN1307_c0_g1_i1 len=347 path=[1:0-346] [-1, 1, -2]
ACCAAACCTGTGATAACCTGTCTCAAAACCCTCCTCATCATCTACTCCTTCGTCTTCTGGATCACAGGGG
CGATCCTGTTGGCTGTTGGAGTCTGGGGAAAGCTGACTTTGGGAACCTACATCTCCCTTATTGCGGAGAA
CTCCACAAATGCTCCCTACGTGCTCATTGGAACCGGCACCACCATTGTGGTCTTTGGCCTCTTTGGATGC
TTTGCTACGTGCCGTGGTAGCCCATGGATGCTGAAACTGTATGCCATGTTCCTGTCCCTGGTGTTCCTGG
CTGAGCTGGTTGCTGGCATTTCTGGATTTGTGTTTCGTCATGAGATCAAGGACACCTTCCTGAGGAC
>TRINITY_DN1309_c0_g1_i1 len=243 path=[1:0-242] [-1, 1, -2]
GGAAACTGTTGTTTCTCTTCACGTCTATGATCCTGGGCTCTTTGGTACAAGGCAAGGGTTCGGTGTACAC
TGCTCAATCTGACGTCCAGGTTCCCGAGAACGAGTCCATCAAATTGACCTGCACCTACTCTGGCTTCTCC
TCTCCCCGAGTGGAGTGGAAGTTCGTCCAAGGCAGCACAACTGCACTTGTGTGTTATAACAGCCAGATCA
CAGCTCCCTATGCGGACCGAGTCACCTTCTCAT
>TRINITY_DN1311_c0_g1_i1 len=224 path=[1:0-223] [-1, 1, -2]
GTAAAGTTCATCTTTTTGGTAATACTATCCCCAGGAAGAAGAGCCAGTGGTAAGACGCCACTTAGCTCTT
CCATACATTGGGACGAGATTACCTCACCTTTGCCAGTCCCCTCTGCTGTCGTTTGAAGCAAAGTGTGCTT
GGCGACTTGACCAATTACTAGATGTAGCGGGGTGAGCTCCAGCAAGACCTCAAGTGCATGTGCGCATAGC
TCCCGACATACAGA
>TRINITY_DN1315_c0_g1_i1 len=206 path=[1:0-205] [-1, 1, -2]
GAAAATGTTAACGTCGGTAGCATCGAAGCTATGTATAATACCCTTGCCAGATGCAAAATATTCTTTACAA
GAACTGGAGGTATGCTATAGTGAGTCGATCTATACCATTTCTTCGGAGATTGCATCTTACCAGAATTTGT
AAAGATACTTTTATCGTCAAATGAAAATCGATTCAGCAGATAAGGAAGAGTGGCGAAGCGAAAAAC
>TRINITY_DN1321_c0_g1_i1 len=299 path=[427:0-36 146:37-39 149:40-298] [-1, 427, 146, 149, -2]
ACTCTTGTTTTTAGCAGCAGCGCTTCTGAGAGATCCAAAGAGTAAAGCAGCATGTCGATACACAGAAGTT
CTCGTATTCTACACCCAGGCAGAAGAACTCAGTTACAGAGAGTCAACTGATTCCTTCAGTAACTTCTTTC
CTAGGTAACGTTGTGTAGTATGAGCACCGGTCATGGACTGTCAACTCAGCACAACTACAACACCAACAGC
CAGAAGCAGGCGAGGAGCTCGGGTTTCTGGAGCTTTATTAAGTATTTTAGACAGCTGAGTAGAACAACTG
GCTCAGATTTTATCTTTTC
>TRINITY_DN1321_c0_g1_i2 len=427 path=[1:0-148 408:149-167 149:168-426] [-1, 1, 408, 149, -2]
GCGAAGAATGCACCGCAGAAGCACTCTGAAGACGATCTTATAGAAAAATCGGCTTCAAATACAATCAAGC
TGATCGGTCCAAGATCTTTGGAAACGATGAGTGGAGTGTTGACAAGATTACAATCTTCAAATATAGAGGA
TACAACAGCGCTTCTGAGAGATCCAAAGAGTAAAGCAGCATGTCGATACACAGAAGTTCTCGTATTCTAC
ACCCAGGCAGAAGAACTCAGTTACAGAGAGTCAACTGATTCCTTCAGTAACTTCTTTCCTAGGTAACGTT
GTGTAGTATGAGCACCGGTCATGGACTGTCAACTCAGCACAACTACAACACCAACAGCCAGAAGCAGGCG
AGGAGCTCGGGTTTCTGGAGCTTTATTAAGTATTTTAGACAGCTGAGTAGAACAACTGGCTCAGATTTTA
TCTTTTC
>TRINITY_DN1323_c0_g1_i1 len=391 path=[1:0-390] [-1, 1, -2]
ATTTTGCAAACTCTTTACTAGCTAAAACTTGCTATATATACATATGTACATCAGTTTTTTAGTCATTAAG
CGCAGCCATAATTAGCTCGAGTTAATTTCCATAAGCCTCATCAGTTGTTCAATTTTGTGCGCTTCCTTAT
GTCTTTCTTCTGTTTTACTTAGTTTACGTCATTCTCATGCTCCAAGTGCATGGTCTGCCAGCTTCGTTTT
AGCGTGAAAACCGATTGTCGCGTCTACTTTCAGCGTACGTCTTTAAAACCACTCTTGCTCTCTTTCACTG
TGGGGGATGCCCCAAACTTAGCATCCAGTTTTGGCTGTGCTGCTGTAGCGTCTGCTTTTATATGTTTTTT
ATCGGCGTATTTTTAATAATATTTGTTTCTTTTGCACGTGC
>TRINITY_DN1336_c0_g1_i1 len=244 path=[1:0-71 250:72-95 74:96-243] [-1, 1, 250, 74, -2]
TGTGGGTATTTTCGCAGGTGTCCTAATGCGTGCGCCCATACACAGACGCATCGACATATTCTACAGCGTG
CTTGGCTGTGGGCTGTTCATCGCCTCGGGTGTGTTCATAATCGAGGCATGGGAATTTTCATTTCGCACAC
GTACACGCGATTTGGCGCTCATTAAGGCATCGCTGGCCATTGTGAATGGGGTGTTGTTTGGCTTCGATGC
GATTTTTACCTTTCGTGACAAATGAGAGCGTAAC
>TRINITY_DN1344_c0_g1_i1 len=219 path=[1:0-218] [-1, 1, -2]
GGCATTTGCACTGAATAATCATGTAATTTCGAAAATTATCTTAATAGATATTTTTTTATAAAGAAAGATT
CTAGTGCAACAACAATTCATCATTTATTAGCGGAGATGTTGGTCTAAATTTATATTTTGAAGGGCCTAAC
ATTTTAAAACATTTTGATTTTTTCATAAAAATTGTAAATTGAATAGATAGTCGTGTAAAAGTCATTATAC
AACATCTAG
>TRINITY_DN1355_c0_g1_i1 len=218 path=[1:0-217] [-1, 1, -2]
AGCTCACTCTTGAGGAACTTGATGAGATAATAAAGAATGCATCTGGAATTTATGCAGAAATAGATGGAGC
CAAAAATGAGCTGCAAGGAAAACTATCCAACCTGAGTAACCTCAGTCATGACTTGGTTCAGGAAGCTACG
GACCATGCATACAATCTTCAACAGGAAGCCGATGAGCTAAGCAGAAATTTGCACAGTTCAGACATGAACG
GGCTGGTA
>TRINITY_DN1374_c0_g1_i1 len=242 path=[1:0-241] [-1, 1, -2]
ATCAAATCGAGACTATTTTTGTCAGATTTTCAAAGTTTGAAATTCTCAAATGAGTTTACTTCAGTATATA
ATGAAACAATAAGCACAAGTTGGAGATATGATTATAATAGCAGTATCAATAGGTTGCATGCATTTGACGA
AAATTCTAATGCAAACAAACAAACTTGTGCCAATGATGTGTCTTCTGGTGGTTTTCATCAAACCTGTTGT
GTTTCGTTAGTTTCTGGAAAAGCCGAAGTCAG
>TRINITY_DN1400_c0_g1_i1 len=208 path=[1:0-83 62:84-207] [-1, 1, 62, -2]
GCTTACCTTGAAAAATTTGCCCAATGCTTTGTAATCCAAGCCATCCGAGCAGTTAAATACTACACATTTT
TTCGCCACAGCTTTCGCCAAGTCTTTGCATGTCTCCGTTTTGCCCGTACCTGCTGGTCCTTCCGGTGCGC
CACCTAAGCACAATTTTAATGCGCCCATCAGCGTTCTGCGGAAGAAATGTCGAGTCAGCGATTGTAGT
>TRINITY_DN1403_c0_g1_i1 len=216 path=[1:0-215] [-1, 1, -2]
AAAAAATCTTCTGAAAACAAACATGCTGCTGCAGCTTGATGGGTCAACTCCAATTTGTGAAGACATTGGT
AGGCAGATGCTATGCTATAATAGGAGAATTCCTATCCCCGAGCTTGAAGCAAGAATTGATGCTGTGGATG
CGGAGACGGTTCGACGAGTGTGCACCAAGTACATTCATGACAAAAGCCCAGCTATTGCTGCTCTGGGTCC
TATTGA
>TRINITY_DN1416_c0_g1_i1 len=244 path=[160:0-243] [-1, 160, -2]
TTGAAGGGGAAAGAGTTTTTTCCACTGGTCCATTTAAAGTTTCCCAGCTATGGGGTGGTACCAGTTCTGG
ACAAGTGCCACTGCATCATAGTATGCTCGGAGAATCTGAACCTTACTCTGAAGATGAAATTTACTGTTGG
CCACTGCCAGGTCAGACTGGTGTTTTAAGGAATACTGGGTGCTTCATATAGGAACTGAAGGGGTAAACTT
ACTAAACCATTCAACCTGTGATTGGTGATGTTTT
>TRINITY_DN1418_c0_g1_i1 len=250 path=[303:0-249] [-1, 303, -2]
CAGCGATGAAGCTGGGAGCTGGGTATCCCATGGGTCCGTTTGAGCTTCTTGACTATGTTGGACTGGATAC
TACAAAGTTCATCTTGGACGGGTGGCATGAAATGGAGCCAGAGAACCCCTTATTTCAGCCCAGTCCTTCC
ATGAATAATCTGGTGGCCCAGAAGAAGCTGGGCAAGAAGACCGGAGAAGGATTTTACAAATACAAGTGAC
ACTTCCCCCAGCAACACCTCCAGCCAGCCATGGGACAAGG
>TRINITY_DN1423_c0_g1_i1 len=267 path=[1:0-266] [-1, 1, -2]
GCAGGCCACATTGCAGAAATAGTATTGACACGAAAAAATGAATACCCCACTGTTGGTTCTACCAGAGTTA
TTTTTGTAAAACGAAAGTAATACCGAAATTAGTTCGACGCTAAAGAACTGTAGTCTCCCGCTGTTGGATT
GACCAGAGTTATTTTTTCGACTATCGTCTAATGAAGTCAAGGATGTCTTATAACTATTTCTTTGCTGTAT
TTTCAGTTTTATCTTTTACATCGGATTAAATTTTGTCCGTTTGAAAAATATGGGTAC
>TRINITY_DN1473_c0_g1_i1 len=225 path=[1:0-224] [-1, 1, -2]
TTACGCGACGATTTTGTCAGAGATGTCGTCTGAAAAAGTGCTTAGACATTGGTATGAAAAGTGAAAATAT
CATGTCTGAGGAAGATAAGCTTATAAAAAGACGTAAAATAGAAAACAACCGCGCTAAACGCCGACTCAAT
GATAATAAAGCGGGATCTATAACGGACAGTACTGCTTTTGATATGGTTTCACACGATTCGCAAAGTTCTT
TTGACAGTGGCAAAG
>TRINITY_DN1438_c0_g1_i1 len=269 path=[1:0-119 98:120-147 126:148-169 323:170-193 172:194-199 178:200-268] [-1, 1, 98, 126, 323, 172, 178, -2]
TTTTTAAAAAAATTTAACAATTTTTCTGAAAAATCGTTATAATATTATTTTTTTTGTTTTTGTTGTGTAG
TTGCAATTTTAATAGCGAAAAACCACTCATGCAATTGACGCCAAATATTTATGTATGTGGAACTAATTAT
GTTGGATATGAATATTGAAATAATTTTTATTAAAATGTTGTTTAGGATTTTTCTTTTACGTGCTGCTCTC
ATTCAAATTAATAAAACTTTTCCTCTCTTTTGGTTTATTATAAAACATTTAATTTAAGG
>TRINITY_DN1466_c0_g1_i1 len=228 path=[1:0-227] [-1, 1, -2]
TCCTTTTGTGATTTCCTGGATTTTCAGGCGAATAAATTAGATCGCATGTCGGCTCGTTTCACAATGCGAC
GGGACAGTTTTGATTGGGATACACTCGGACGAAAACCCAAAACCGAGGATACCACTCCAACCGCATCGAA
ACTCAACGGGAGCAGTGAGAACCTTAATGAATCTACAGAAAAATCGACTGAAAACATTTCCAATGGAAAA
TTAAATATGAGTTTCGAT
>TRINITY_DN1457_c0_g1_i1 len=230 path=[1:0-229] [-1, 1, -2]
GAAATCAAAAAATTGTCAACAAGAATTTTCAATTATTAGACAATTTTTCACATGTACGAATATGCAATCT
GCGGGTGGAACTGGTAAAATCATCACATGATAAGTGATGGTCCAAAATTATCCCGAACATATAGAATAGT
GCAATTTACACGCCTGTGTGAAAAACATTAAACGTAGTAAATGTGTGTGCGTGGACAAATAATCGAACCC
GAAGCCGTAGCGAAAAAATC
>TRINITY_DN1471_c0_g1_i1 len=231 path=[1:0-230] [-1, 1, -2]
AAAAGTTACACTGATGAAGAACACTCAGTTGTTGTTGGTGTGCTTTAATCATTTGTATATAGTAGCCTGT
TCTATAAAATAATAGCCATATTTATTGCATCTTTCGGAACATTATTTCAAGTGGCGAACCTGTTCGTTGA
CTGTTGAGACTGTAGTTTTTCTGTGTTTGCTGGATTGCACTCTTTACTACGCAAAATTGCATGGGTATCG
TAGCTGCAGCGAGATAATAAT
>TRINITY_DN1477_c0_g1_i1 len=212 path=[1:0-211] [-1, 1, -2]
AAAATAATAAATACATACATACTTATTTTTGTTAATGGTGGCAGTGTTAGATAGCGCGTTGTAAAGAAGA
AGACACCAAACAAAGTCAAACACGGTTTGAATATGTACATACATACATACATACATACGTATCTATGTAT
ATGGAATGCCGCAAAGAGTGTTTACCTGAAATTTGGAACTCACACCAACAACAACTACCTCAACAAATTT
CA
>TRINITY_DN1579_c0_g1_i1 len=248 path=[1:0-247] [-1, 1, -2]
GTCATTCTCAAACATTCCCACAAACGCTGTGAATGCGGTCACATGGGGTGTTTTCCCTGGCAAGGAAATA
GTCCAGCCAACTGTCGTTGACTCAGCCAGCTTTATGGTTTGGAAAGACGAAGCTTTCGAAATTTGGTCAA
AGGGTTGGGCTTGCCTGTTCCCTGAGGGCGACTCATCTAGGGAGATACTAGACAAGGTCCAGAAGAGCTA
CTTCTTGGTTAGTCTTGTGGACAACGACTACATCAACG
>TRINITY_DN1583_c0_g1_i1 len=205 path=[1:0-201 180:202-204] [-1, 1, 180, -2]
ATTTGATTTTCTTATAAAAAAGCAATTTAAATGCACCTAAAGCAAAAGCGGTTAAAGATATATACATATG
TATGTGTGCATAGAAAATTGAAAAATTTCGGAGTAAATCTTATAGAATTTCATACATAGCAACGAAAGCC
GCTGTTAATGTAAATGATCGTATTTCTCTTAACATAAATGTTGCGTATACGCCTGTGAAGCTGAC
>TRINITY_DN1584_c0_g1_i1 len=201 path=[1:0-200] [-1, 1, -2]
GTTGATCTAACAAACAGTGACGTTCCTTTGCTGGATATGAGTAATGCCATCGAAACACCCACATCGCTTG
AGCCATTCTTCGAAACGTATAAAACACCGTTTGAGGAGATTGAAGATTTAGAAACGAAGTTAGAAAAACA
GCAACAAGAAATTGAAGAGTTACGCAAAGTAAATAAAAAACAACAGAGGGAAATTTTAATA
>TRINITY_DN1596_c0_g1_i1 len=201 path=[109:0-200] [-1, 109, -2]
GCCCAGTGTTCCTGACTTCGAAACACTATTCTCACAGGTTCAGCTTTTCATCAGTACATGTAATGGCGAG
CACATTCGATATGCAACAGATACGTTTGCTGGGCTTTGCCATCAGCTAACAAATGCACTTGTGGAAAGAA
AACAGCCCCTTCGAGGAATTGGCATCCTTAAGCAAGCCATAGACAAGATGCAGATGAATAC
>TRINITY_DN1509_c0_g1_i1 len=208 path=[1:0-207] [-1, 1, -2]
CACATCTACCTCCGCATCCGCATCAGCAACAAGCACAGCAACAACAAAATCTCCATCACCAACAACAGCA
GCAGCACCACCATCACAATCACCAGCAGCCGCAACAACACCACTTTCACGCGCCGCCACATCTCATACAA
CAGCAACAAGCTTTCAAGTCGCCAGCTCCCAACCATTGGTTGACTCAACAAAGCCTGTACAATGCCAA
>TRINITY_DN1571_c0_g1_i1 len=251 path=[1:0-250] [-1, 1, -2]
GCTGTCCTTGGTCGCCTTGTCACCAGGCTGAAGCAGTCAAGATGACCTTATTTCAGCTTCTACGTGAGCA
CTGGGTTCATATACTTGTCCCTGCGGGATTTGTCTTTGGATGTTATCTAGACAGAAAGGATGATGAAAAG
CTAACTGCCTTCAGGAATAAGAGCATGCTATTTCAAAGGGAACTGAGGCCCAATGAAGAAGTTACTTGGA
AGTAAAAAATGGTTAAATCACAGAATGTTCACATTATAAAA
>TRINITY_DN1528_c0_g2_i1 len=277 path=[1:0-276] [-1, 1, -2]
TACTTAAATGATTGTACGATAATGTCGTCGGGCAATGAAATTGTGGCAATAGTGAATGTCTATATTACAG
AACTTTTTCGCTTCTCTGTGCTATTAGTCTAAAACTTTTCTATGCTAAATCCACCGCTACCCGATTTACG
AACTGAACGAAGGAGTACAGACTATAATTTAACATTTCCGTTGATGGAGTCAGAATTCCGACGGTAAACC
AGAATATACCCCTAAATACCAAACGATTTGAATCCTACCAAAATCTACGATTTAATTGATGAATTCC
>TRINITY_DN1535_c0_g1_i1 len=201 path=[1:0-200] [-1, 1, -2]
GTCCAGTTGGCTGTACAAACTGGTCTCCTCCCTCTGTGGGAGTGCTGGGAGGCCACTGGGAGTCCCTTCC
ATGACCTGCTCACAGTGCTGATCTGACGGGAGCTTGCTCCTCTCTGTGGCCCCACCACACAGCACTTACT
CCTTAACTCTTAGCCCAGGCCACCTCCTGCCTCTTCAACAGGAGTGCAGAAGACCTTCCTG
>TRINITY_DN1572_c0_g1_i1 len=227 path=[1:0-167 146:168-172 151:173-226] [-1, 1, 146, 151, -2]
CGTATATCCAGTTGCATATTTTCAGCGGAAAAAATGCTCAGGCGAAGCATTTTCTTCATGGTGGTACCAC
AAGTACGGTGCACAATGTGGCGTCAATGTTACAACTATACCACTACAGCAACTTGAAACAGGTTACGGAA
GGTTAAAAGTTCAACCAATGTTGTAACCATTGTTCACACAACGGACCTTAAATATTCACTGTACTCAAAT
GCTGCTCTTCGCTTCCC
>TRINITY_DN1553_c0_g1_i1 len=208 path=[1:0-207] [-1, 1, -2]
TTGGGCAGGTTATTGAAGGCATGGACATCGTTAAGATGATCGAATCGCAGGAGACTGACAGAGGGGACCG
CCCGAAGAAGAAGGTGGTCATCAGTGAGTGTGGGGAGCTTCCAGTGGTCTAATAGGTGCCAGAGGGCTAA
TCTTCTTCCCCCGGAGACTTTGCTGTTTTTGGTTTCATAGTAAGCTGTGAACTTATCGCATGTTCTCC
>TRINITY_DN1691_c0_g1_i1 len=229 path=[1:0-228] [-1, 1, -2]
GCAAAGCTAAAGGCCAAATATCCAAGCCTAGGACAAAAGCCTGGAGGCTCCGACTTCCTCATGAAGAGAC
TCCAGAAAGGGCAAAAGTACTTTGACTCAGGAGACTACAACATGGCCAAAGCCAAGATGAAGAACAAGCA
GCTGCCAAGTGCAGGAGCAGACAAGAACCTGGTGACCGGTGACCACATCCCCACCCCACAGGACCTGCCC
CAGAGAAAGTCCTCGCTCG
>TRINITY_DN1671_c0_g1_i1 len=209 path=[1:0-71 50:72-177 156:178-208] [-1, 1, 50, 156, -2]
AAAATATTTGAATAATGAACGAGTTGCGCAAATTCACAAATGTTGATAAATAAAAATGTTAATGGAAAAT
GCTGCAACTGTTGAACTTGCTTCGAATTTTGGCCACTCTACTTAACCATTTGCACAAAAAACATATTATA
TATACGAGAATAAGTCAGCAAATGGATGCATTAACTTCGAAACTGAATGTGTAATGTTTTAATGTCCAC
>TRINITY_DN1616_c0_g1_i1 len=210 path=[1:0-209] [-1, 1, -2]
GTCTAATCACCTGAATGCCGTGGAGTCCGAGAAGCAGAAGCTCCGAGCTCAGGTTCGACGTCTGTGCCAG
GAGAACCAGTGGCTGCGGGATGAACTGGCCAACACACAGCAGAAGTTACAGAAGAGCGAGCAGTCCGTGG
CTCAGCTGGAGGAGGAGAAGAAGCACCTGGAGTTCATGAACCAGCTGAAGAAATACGACGACGACATCTC
>TRINITY_DN1614_c0_g1_i1 len=228 path=[463:0-227] [-1, 463, -2]
TTCTAATCGCAATGGCATTCCTAATGCTTACCGAACGAAAAATTCTAGGCTATATACAACTACGCAAAGG
CCCCAACGTTGTAGGCCCCTACGGGCTACTACAACCCTTCGCTGACGCCATAAAACTCTTCACCAAAGAG
CCCCTAAAACCCGCCACATCTACCATCACCCTCTACATCACCGCCCCGACCTTAGCTCTCACCATCGCTC
TTCTACTATGAACCCCCC
>TRINITY_DN1614_c0_g2_i1 len=485 path=[1:0-484] [-1, 1, -2]
TGAGCATCAAACTCAAACTACGCCCTGATCGGCGCACTGCGAGCAGTAGCCCAAACAATCTCATATGAAG
TCACCCTAGCCATCATTCTACTATCAACATTACTAATAAGTGGCTCCTTTAACCTCTCCACCCTTATCAC
AACACAAGAACACCTCTGATTACTCCTGCCATCATGACCCTTGGCCATAATATGATTTATCTCCACACTA
GCAGAGACCAACCGAACCCCCTTCGACCTTGCCGAAGGGGAGTCCGAACTAGTCTCAGGCTTCAACATCG
AATACGCCGCAGGCCCCTTCGCCCTATTCTTCATAGCCGAATACACAAACATTATTATAATAAACACCCT
CACCACTACAATCTTCCTAGGAACAACATATGACGCACTCTCCCCTGAACTCTACACAACATATTTTGTC
ACCAAGACCCTACTTCTAACCTCCCTGTTCTTATGAATTCGAACAGCATACCCCCGATTCCGCTA
>TRINITY_DN1619_c0_g1_i1 len=247 path=[1:0-246] [-1, 1, -2]
GGCACCGCGTTGCATGCGTGGGTGTCTCCCATTCGTTTGGCTAACTGCAATTTGCATGGCCAGCGTGTTA
AGTCTGGCATCTCCGGCTTGCTACCGTCCATACTGTTGCGTCTCTTCATGCATAACGGCAGTTCTTACTC
GAACCTCACCAACTCCTACAACACCAACACCACTGGCAGCAATCGTTCGGGCAAAATGCGTCGCTCCGAA
CAGGATTCCATAAAATCCGAGTCACAAGCCCAACAAC
>TRINITY_DN1620_c0_g1_i1 len=248 path=[1:0-247] [-1, 1, -2]
AGTTAGAGCTTGAGGAGTTCCTGGTCCCCAGGAAGATGGCCATCAGTCCTCTAGAGAGCTGGCTGACTGC
TCAATACTTATTGCCCAGACGGAATGTCGAGGTCCCAGTGACTCTGGCTCCCTCCCAGTTCTACGAATGT
CCACCTAGGCAGGGGGAGGAGGAAGCCCAGCAGGGAGTCAGGGAAGCCTGGGATGCCACTCCAGTGCAGT
GCAAAAACGTGCTGAAGATCCGAAGGCGAAAGATGAAC
>TRINITY_DN1626_c0_g1_i1 len=244 path=[1:0-143 122:144-243] [-1, 1, 122, -2]
CGCATGTAAAAAACCACAAGATGCTACGGTTCCCACCTCGCTGCAATCACGTACAACAGCAGAGAGTGAG
ACACCCAGTGGCAGTGGTATAGTGAATATGAAAGCCTTTAAAAGCTTGTCGACACCACGCAAACGCACCT
CACATGTACGCACGTTATCATTCTCACCGAAGGCAACAGCTGGAAGTCAAGCTGCGCAGAAACCAAGCTT
ACGTCCTAATCCTATCGCAGAAGAGTGCGAAGAG
>TRINITY_DN1627_c0_g1_i1 len=450 path=[1:0-353 476:354-377 356:378-384 477:385-408 387:409-449] [-1, 1, 476, 356, 477, 387, -2]
TCAGCCACAGTCGCAGCCGGACCTCGCTCCTCAACTTGAAGCAAAAATGCCTACAGAGACTGAGAGATGC
ATTGAGTCCCTGATTGCTGTTTTCCAAAAGTACAGCGGGAAGGATGGAAACAACACTCAACTCTCCAAAA
CTGAATTCCTTTCCTTCATGAACACAGAGCTGGCTGCCTTCACAAAGAACCAGAAGGATCCTGGTGTCCT
TGACCGCATGATGAAGAAGCTGGACCTCAACTGTGACGGGCAGCTAGATTTCCAAGAGTTTCTCAACCTC
ATTGGTGGCTTAGCTATAGCGTGCCATGATTCTTTCATCCAAACTTCCCAGAAGCGAATCTAATCCTCTT
AGTTCCCATCCAACCACCAAGTCATCACCTCCCCCGACCCCATCCACACCTGCACTGAGCCCAGCACACC
TACCACAACATGTATCCCACGCCTGCTGGC
>TRINITY_DN1637_c0_g1_i1 len=252 path=[1:0-251] [-1, 1, -2]
GACCTGCGCCACCTTCGGGCTGTGCCCACTGATGAGGCCCGTGCCTTTGCAGAAAAGAACAACTTGTCCT
TCATTGAGACCTCAGCCTTGGATTCCACCAATGTAGAGGAAGCATTCAAGAACATCCTCACAGAAATCTA
CCGTATTGTGTCACAGAAGCAAATCGCTGACCGTGCAGCCCACGATGAGTCCCCTGGCAACAACGTGGTG
GACATCAGTGTGCCACCCACCACCGATGGACAGAGACCCAAC
>TRINITY_DN1643_c0_g1_i1 len=215 path=[1:0-214] [-1, 1, -2]
AAAGACGGGCCTTGCATCTACAATAATCTAGAATTTGGTATTGATCTTGACACACGAGTGGCTCTGGTAG
GACCCAATGGAGCAGGGAAGTCCACTCTGCTGAAGCTGCTAACCGGAGAGCTTCTGCCTACAGATGGAAT
GATCCGGAAGCATTCTCATGTCAAGATAGGGCGTTACCATCAGCACTTACAGGAGCAGCTGGACCTTGAC
CTTTC
>TRINITY_DN1647_c0_g1_i1 len=212 path=[1:0-44 23:45-211] [-1, 1, 23, -2]
GTCGTGACTTGCTGGTATAAAATCGTTTTGTTCAAAATCGATATCGATAAAAATTATATCGTTTTAAAAC
AATTTGAAGTGCTGAACACAAAGGCGATGACGTACGACACGACTGCGAATTTTTCGACTGCAATATCGTC
TTTGATCCAGTTTCTTAAATATTTTGAAGACGGCAGCGACATATCAAACAGCTGAAGATAGTACGGCAAC
GG
>TRINITY_DN1693_c0_g1_i1 len=206 path=[1:0-205] [-1, 1, -2]
GCCGAAGTGTGGCAAAGGCTACACGAATTCAACTTTTTCATACCAAATCATCAGCAGCAATTCCAAAAAC
AAACATTTTCATATTTGAAAAATCAAAAAATGCGCAAAATTCTGAAGATCACCACGCATATTCCAAAGCC
TAGAGGCATTTCCAAACCCTAAGCTGACGCTAGTCACTAGAGCTAAATAGTAAGCGTCTTAAAGAG
>TRINITY_DN1654_c0_g1_i1 len=220 path=[1:0-219] [-1, 1, -2]
GCAACCCTAGCCGCTTTCCCCATCTCCTCCTCCCAGAACTAGAATTTCGCCACCCCGAATCCCTTCCATG
GTAGGACTTCCGTTTGATTCCGGGTCGAATCCGTCGCCTCCGATGCCGGAACGGTGAGGTTTTCCCTCCC
TTTATATGGACAACACGCGTTTGTTTTTTCTGTTGCGCAGGTTTCAGATCTTGGATGGACTTGCTCATCC
TTCGGCGGCC
>TRINITY_DN1701_c0_g1_i1 len=213 path=[1:0-212] [-1, 1, -2]
TTTTGGGTTTCTCAAAAATATAGTCTGCGAAAGAAGTGTGGACTTGTAGGTCTTGCCAAGCCCTATTATC
TTGTGAGATGGAATGATGAACTCTACTAACTTTATACATACAAACTCAAGTCAACTGCTAAGATCAAATT
CTTCAGATCTGCAAACATTTAATACGGATAAACTAGCAAAACGTGAGCTCTGCTTATAATGCGTTGGAAC
CCA
>TRINITY_DN1762_c0_g1_i1 len=240 path=[1:0-239] [-1, 1, -2]
GAGCATAAAAAATTGCTCATGTCAATAAGACTTCGCCATGAAAGTTACTTCACCGCCAAAATAAAAAAAC
ACAGCACAATTTGGCAAACAATTCGACGGGAAATTCAAGAAGTGGACAATACGTTTTCCCTTTCAGTGGA
TGAGATAACGCGCTGCTTCACCAATATGTTGGGGACGTATAGAAGAATAAAAAGAAGAAATGGAACGTCC
GGTGAGTCCACCACAAATTGGGACTTTTTT
>TRINITY_DN1779_c0_g1_i1 len=344 path=[290:0-343] [-1, 290, -2]
CTCCCTACTCAACAAGCGAGATGGAGATAACCTACGAAAACGTGAAACTTCATCAATTCTTGTCGAACGG
GATAGCGAGACTGGTAGCATACTTCTTCCTAGAAGTTGGAGTGACGTCAAGAACCTTGTTAGTCGTAGTG
CACCCCGTTTCATCACTCATCACGTTAAACGTGGCACCCGTCACGTTGCTCGATCAATGCGAGTTATAAT
CACTTGGTACAACGGCCATGACTTGCTTTACCCATCTTGCCTTTCGGAAGGTAACAATTGGGCACCAACG
GATGACTCGATGGTGGGCGCAGTGACCATCGCATGGTCAACCAAACCACCATGTGGAGAATTTG
>TRINITY_DN1779_c0_g2_i1 len=312 path=[1:0-311] [-1, 1, -2]
CTTTTTCACCTTCATCGTCGAAGCACTAGCTGCCACATTCTTTTTTGTTGCTTTTGACTTTGACCACCTT
TAGTTCCCTTCCTCACTTTTTTAAATTCTTTTTAACAACCCTTTTTACCATTCTTACCTAACCGAATATG
CACACCAGTACTATCTTTTTACTCACCCTTGGCCTCCTCTTTATCTCGAGAGCTCAAGCTACTATCGAAC
CTGAATCTGAACTCACAGAGTTTTTCAAACGTTCTGATATCTCGGATGACGAAGAATGGGTAGATGTTAC
CACTGCATTGATGATGCAACGACCCGACGCAC
>TRINITY_DN1717_c0_g1_i1 len=247 path=[1:0-246] [-1, 1, -2]
GGTGTCGGGCAAGATTGCAGAGGTGGGAGGTTAACGAGACTTGGAACATCCGGTGCCAGCAGCTGAGCCA
ACAGGAAACCACTGGGAAGAGGCAGTTCTGGTCCTAAACCAGTTGTCCCTGCCACCCCTCCAACCCCCAG
CACTCCTTCCCCAAGTGCTCAGTGGAGGGTACCGAGGTTCAGCAGGAGGCGCTGCTCACCCCTGTCTGAC
CTAAGCTTTCCTGGTTTTCCTTTCTGAATGAAATCGT
>TRINITY_DN1720_c0_g1_i1 len=205 path=[1:0-204] [-1, 1, -2]
ATAATATTGCATCGTATATCGTTACACATACATACATATGTAAGTACATATACATATGTAGTATGCTTCT
TGTTACAGTGTATAACAATGCAGGAATAGAGCAGAAGAGCCCACGTCTTCCGCCCTATGTCTAATCATAT
GGTAAAGTTTTGTTCAAGATTCATTGAATGTAATAATAAACACGGAAGAAAACACCAAGCCGACT
>TRINITY_DN1727_c0_g1_i1 len=247 path=[1:0-246] [-1, 1, -2]
GCACAATTACCGCATGTAAGCCTTAATCCTGCCGCTTCGCTGGAGGCGCTCGAAGCGCTTACCAAACACC
ATCCTGAGTTAATTTATGCCACCAAACCGGGTACACGCCAAAATCTGCACAAACAACTTGCGCTGCCGGA
ACAGTGGACACATCAAATGGACGTTGAAAATCGCCCAACCGCCAGCCAAACTCTATCACAGACCCTCACC
GCACCGCGAAGTGATAGTGACTCTAGAGTGGAAGAAG
>TRINITY_DN1733_c0_g1_i1 len=226 path=[1:0-225] [-1, 1, -2]
AACAATCAAACATGGCGATAGAAACGTAATGGTGTGGGGGTGTATAGCGGCAAGTGGAGTTGGGAATCTG
GTTTTTATAAACGAAAAAATGATTAGCTTGTTTATTTAAGCCTTTTTAATTAAGCCTTTTGAAGAACAAA
TTGCTTCCGAGCGTAACTAAATTCGGCTTAAATGGAGAGAAATGGCAGTTCCAGCAAATTAAAAATGCTC
TGAAGAAAGAATGGAG
>TRINITY_DN1768_c0_g1_i1 len=808 path=[1:0-679 658:680-807] [-1, 1, 658, -2]
GAAGCGTCGGGGAGCGCAGGCCCAACAGCCATGGCGGTGGAAGGAGGAATGAAGTGTGTCAAGTTTTTGC
TCTACGTTCTCCTGCTGGCCTTCTGCGCCTGTGCAGTGGGATTGATCGCCATTGGTGTAGCGGTTCAGGT
TGTCTTGAAGCAGGCCATTACCCATGAGACTACTGCTGGCTCGCTGTTGCCTGTGGTCATCATTGCAGTG
GGTGCCTTCCTCTTCCTGGTGGCCTTTGTGGGCTGCTGTGGGGCCTGCAAGGAGAACTACTGTCTCATGA
TTACATTTGCCATCTTCCTGTCTCTTATCATGCTTGTGGAGGTGGCTGTGGCCATTGCTGGCTATGTGTT
TAGAGACCAGGTGAAGTCAGAGTTTAATAAAAGCTTCCAGCAGCAGATGCAGAATTACCTTAAAGACAAC
AAAACAGCCACTATTTTGGACAAATTGCAGAAAGAAAATAACTGCTGTGGAGCTTCTAACTACACAGACT
GGGAAAACATCCCCGGCATGGCCAAGGACAGAGTCCCCGATTCTTGCTGCATCAACATAACTGTGGGCTG
TGGGAATGATTTCAAGGAATCCACTATCCATACCCAGGGCTGCGTGGAGACTATAGCAATATGGCTAAGG
AAGAACATACTGCTGGTGGCTGCAGCGGCCCTGGGCATTGCTTTTGTGGAGGTCTTGGGAATTATCTTCT
CCTGCTGTCTGGTGAAGAGTATTCGAAGTGGCTATGAAGTAATGTAGGGGTGGGGGGCGTTTGGTCTTTT
CATGGAGTGGATTCTCCAGGTTTTTCAATTAAACGGAT
>TRINITY_DN1798_c0_g1_i1 len=229 path=[1:0-228] [-1, 1, -2]
GTCAAATCGAAACATATTCAGCCCAGTTCCCGCCTGCCGAGTGGTTTAATTCTCGTGCGGTGCATTTACA
TAGTGTTGGCACACAAACAGCCGATCACGACATGCCGGTGGCGCATACGCTCTCCAATTCCACATTCTAC
GATGGTTCGGAGTTGAGTCAACGTTCACTGACACTGCCACGCCGACATCGACGACACATGTCCAGCGACT
CGACCTTCCTTATATCGTC
>TRINITY_DN1794_c0_g1_i1 len=244 path=[102:0-89 183:90-243] [-1, 102, 183, -2]
CACAAATCAACACTTTGCTGTTCTACCAACTGTCGCTGCCGCTGTGTCTCTGACTGTTACCGCGGCTGGC
TGTGGTTCTTTGTCAATTTTGCTGTAACTGCGACTGTGCTGTCAACACATAGAGCGACAAAGTTCGTTGC
CCCTAACCTAATTTTTCAATCAAGCCATCAAAGTGAATGCCAAGAATGGCAAAGTGGCAAGTGGCAATGG
CTTTGGCCAAGACTGCAATGGATGCCAAGTGGCA
>TRINITY_DN1758_c0_g1_i1 len=233 path=[1:0-232] [-1, 1, -2]
CGAACTCAATAGATCCACATTTAAGCACCACTGTAACAACAACTACCACCTTCGTAAGTACCTCAGCAAT
TAACAACAGCCAATTGGGGACGGTCGATGGGTGTAGCAGCACCGCAGTTACTGAAAAGTTCTACTTGAGC
CATTTTGGGATACAGCTGGCAGTGCCCGAATGGGAAGCTATCCTTACTACCATAGTGCTTTCCGTTATAA
TAGTACTAACTGTAATTGGGAAT
>TRINITY_DN1778_c0_g1_i1 len=268 path=[1:0-267] [-1, 1, -2]
GTGATTTCTGGGCAGCTTCCTGCCTTCCCTGGACCCAGATTTCTACAGTACTTGTGGGGCAGAGTGTGGT
GTTCCCCAGGGATGTTCATCTTTCATAGCTTGTCTATCTGTAGACGCCCCCTCCCCTGTCTTCTGCATCC
CCTTGCATCCTGCAGCCACTCCAAACCTGTCTATCCTGTATTCCTCATTGACCTGCTTCTCATGGAGTTT
TTATCTCAAGCCCTCTGCCCAGGTTTCTAGCTGGGGAAACCATTGAAAAATGAGAGAC
>TRINITY_DN1873_c0_g1_i1 len=203 path=[1:0-202] [-1, 1, -2]
CAAAGCGCCGAGTCTGCCACAGCAGAAAAAGCGCAACTTAGCGAGTCGCCAAGCAAGAAGCGCGCCGGAG
TTGATACTCATACGAGCGCAGAACCCGACTTTGAGACCGAGGCCACGGCGACAGACACAGAATTTATGGC
CGCTACAACGCTTTGGTCGCGGATTATGCCCATCTTTGGGTTTGGTGGCAGCACCGTCGTTGC
>TRINITY_DN1800_c0_g1_i1 len=216 path=[1:0-215] [-1, 1, -2]
GTCGTTCGGCCCTTGCCCTCTAACAGACATGTCAGCACATTTTACAGTTCAACGAAAAATGTTTAGTCTA
TCAGGCTATACTTCCGGATTTAAATGTATTTGACCGATTTGAAGTCTTGAAATGCCTCTGCTAACAGCAA
ATGCAGTTTGCATTTAAAAATACGAATCATTCCAAAGCTTATACATATAAATTTCAATGTAATGGGAGAA
TAATAC
>TRINITY_DN1804_c0_g1_i1 len=210 path=[1:0-209] [-1, 1, -2]
TGAGCAAGATGTAGCGCAGGTGGCTGCTGCCAGGATTAAACGCCCCTTGCACTCCCAGGCAAACAGATAC
TCAGAGACACTCAACTGTAAGGCCCATCGGAAATACAGCCAAGTGGACAACTTGAAAGGCAGGTGGCAGC
AGTGGGCCGATGAACACATACAGTCACAGAAGCTCAACCCCTTCAGTGATGAATTTGACTATGACCTAGC
>TRINITY_DN1807_c0_g1_i1 len=208 path=[1:0-207] [-1, 1, -2]
AATGTTCGAGAAACGACATCACATGTGGAGTTTGAACCGAATTCCTATTACGCAGCGTTCTCGTGCGAGT
TGGAAGCAAGTGCTTACCCCATGTGGTCTATAATTTCACATTTGCAGGATGGCACACATGCTCATTTAGC
CAAAAAGATAATAACATACTGCGTTAATACTCTACATGAATGGCTGGATGCCATTTACTTTTTGGAAC
>TRINITY_DN1893_c0_g1_i1 len=225 path=[1:0-224] [-1, 1, -2]
GCCAAATCTAGGTATTATTTGTAACGAACGATGTTTAATAAAACCAATTTCAAGCGCACGGAGCTCTCAT
TTTACCGTAAAAAAATCATCTACTCTCATTTAACATTCTATCCCCTTTGTTCTCCTTGCTACTTGACTAG
TTGCATAATTCTCTATATTTACATATGTAACAAACGCTGAGCGAATTGCTTGCCTTTTGGCAGTTCTCAC
TTTCCGCAGCTTACT
>TRINITY_DN1813_c0_g1_i1 len=280 path=[1:0-279] [-1, 1, -2]
GACGTTAGAAATTGTGCTGATAAGTTGTGTTCAATATATAAGACACATTTTCCTTGCTGAATGTCAACCT
CTAATTCGAAGAAATTTGGTTCAAAAGCGTAACAGAAGATAATTACTGACAACGTTGCAGAGAGCTTTTC
CTGGCGAGGTATTGCAGATAAGAAGTGCATTAGGGCCTTCATTGTCGCCACTGCCACTCGTCGTAAGTGA
AAAACTTTCGAAAATGGAGGTAAGGAAGAGGTCTTTGTGTTTGCCTCGAAGTTCCAGTACGCAAAAAATC
>TRINITY_DN1879_c0_g1_i1 len=1195 path=[1:0-68 1221:69-92 71:93-105 1222:106-129 108:130-1194] [-1, 1, 1221, 71, 1222, 108, -2]
TTCCACTTAATTCTCAATCTTTCCAATCTTTCCAATCTTTCCTTCTTTACAAGTTTTTACCCAACCAAAG
TTAAATCATGAAGACTGCTGCCCTCACCACCGCTGTTTTTCTCGCTGCTTGCGTGTTTACTTCTGATGCA
CGTGTTATTAAACGTGATGCAAGCCTCACCGATGCCGATATTCTCAACTTCGCGTTGACCTTAGAACATC
TTGAAGCAAACTTCTATGCCGAAGGTTTAAAGAAATACGACCAAAGCGCCTTCACCAGCGCTGGATTCAG
TGCATCGACCCGTCAATCACTCCAGAAAATATCAGATGATGAATCATCTCATGTCAGTTTCTTGACCTCG
GCACTCCAAGCTGCAGGCGCGAAACCCGTCCAAGCTTGCAAATATAGCTTCCCTTACAGCGATGTCAAGT
CCTTCTTAGCAGTCTCCCAGATCCTAGAGGGTGTCGGTGTATCTGCCTACTTAGGAGCTGCTGGTGCGAT
CAAGAACGGAGGCTACTTGACTGCTGCCGGTTCAATCTTGACTGTCGAGGCCCGTCACAATGCCTATGTC
CGTTTTGTTAACGGTCAATCCCCCTTCCCGGCTCCTTTCGACACACCTGTCGGACCTCGCGGTATTGTGA
CATTAGCCACTCCTTTCTTTACCAGCTGCCCAGCTGGTTCAGCCCCTGGTCTCAAAGGATTCCCTGCTCT
CAAGATTACCGGAACCCTTACACCAGGATCCACCCTTACCATCTCTGCCTCCAACACCAAGGGAGCTACT
AAATGTGCTTTCCTCAGTGGCTTAGACTCTACTTTCAGCACTTACAGCAACGGTAAATGTCAAGTTCCTA
CTGACGGTAAGATCGGTCAAGGCCAGATCTATATCTTTTTGATCAACGGTGACAAAGTCACTGATGCTAC
CACAGTGGCTGGTCCCGGTATTTTGGAGACCCAGACCGCTGTTACCTCACACCATGAGGAGCACGTCCAA
GTCGTCCAAGATTCTGGCACCACTAAAACTGTTTCCAAGAAGCATTCATCATCCACCGAGGAGCATTCAT
CTACCACTGAAACCGCTGGCGACAACTTACTTGCTCTTAACCTATAATATCGTAACAATTACCAGCGTCA
TTTGATTACTTAATTTATTTAGCCTTTGATCTTCAAGTTTATCTCTGCTATTCCTAATTATCTTTATTGT
TCTAA
>TRINITY_DN1898_c0_g1_i1 len=798 path=[1:0-797] [-1, 1, -2]
AAAAACCGTCATAGTGTGCTTATTGAAAAATTTTCACCTCTCTTCGCGCAGAGGACTAAAGATGAACATG
AGATGGGATTGGGTTTAGCGGATTAAATTCCCGTAATTTGGCTTTCAATGATTTCTCCTACTATAAAAAG
AAAAAACAGGTGTTGCATCAAACAGTGTTAGTTATTGATTAAAACTAATCGAGCCCTGTATAGCTGTCCC
ACATAGGGGGAGAACCTGTCGAGCCCATAACAGCTCTCTGAAGTTCGAACCGTGGCTTAATACGAGCTTT
CAGTGGCGGACATTTTAACTGGGATCGAAGACAAGCGACAACGATCTGGAGTGTATGTAATAAGCCACTT
CCGAATTGGGACGTTTTACACCTCTGGTAGTTGTTTACGTCACTTCTTCTAGACATTAATAACACTGTTT
GGCAACAGTTTATTTCAAAGAATGTCATGCTGCTTCATCTGGGTTGTTGAAGTTCCACTTGAAACAAAAA
TAATCTGACGATGTCTGCAAAGCCGTACCAACGAAAAACGTGAAAGTGAAATATACCTAATTAAAATTTA
CAAGCAATAAAAGGAAATCACGTCCAATAAAAATAGTGGTCAACTCAAAAAATTTTTAAATCAACACTCC
AAACGTAGGGATGTACAAAACTCTAAATGATAACTGATTTGCTTTATTGACCACAGTCAGTAATACCATA
CTGCTAAAATATATTTGCACGAAAGTTTCGAACGTAGCTCTAATGATCTTGTAATATATAAGGTTACAGT
TGTAATAAAAACTTTCAGTATAAATAAA
>TRINITY_DN1818_c0_g1_i1 len=203 path=[1:0-202] [-1, 1, -2]
AACCGTCAGCACCTGGTCCTCATGGACCCCAGCTCTCAGGAACTCTGCTGCTCTGTCATGCTAAAAGACC
TGAAGCAGCTCCACCTGCTGAGCCCACTGCAGGAGGACGGGCCCCCTGGCCTAGAACTCAACTATGGCTC
TGTTGACAACCCCCAGACCATCTGGTTGGAGTTGCCACAGGCCCAGGAGCTGCAGCACACCAT
>TRINITY_DN1822_c0_g1_i1 len=221 path=[326:0-220] [-1, 326, -2]
GCTTGCTACAATGCCTGCCCCGATCTACAAGACGGTGCTACCTACAAAGATCAATCCTTGCAATACTGCG
CCACGGCTAAGATCTCGCCACCCTCCCTTTACAATCAGACTTCCCCGGTTGTCAACACCACTACCCCCAC
CACCACCCCGTCTACTACGTCTAACACAACTCCTAGTCGCACCAACACTACATCATCTCCAATCACTACT
GCCAGCGCCTT
>TRINITY_DN1882_c0_g1_i1 len=202 path=[1:0-201] [-1, 1, -2]
GTGCAAAATGCACTCCATAAATTTTATACGAGCATGAAGTGGAGAAATACCGAATTTGAGACTTTCATCT
GAAGTATTTCTTAATATCAAGGCATCAATGTCATTCATTTCTGTCGGTTTTGCTCCACAAATGAAACAAA
CCGCCATAGTTGAAGTTCCAGTTATACTACTCGCCACTTTCCCATCTATCATCGTTAACGAC
>TRINITY_DN1867_c0_g1_i1 len=210 path=[1:0-209] [-1, 1, -2]
ACCCTAAGTAAATGCTGGAAAAATCTTTGGCAAGATGTTGTGTTACAAGAAGAAAGTGATAATGAAGGAC
TTGTTACCTACGCGGAAATATTTGAATTAGCCAAAAGCATCGGCGGTGAAGGGTTTGACGACATGGATAT
TGACGATATTAATGAACTGTTTGATCTGTATGCTCTAGACGATGCGGAAATTATTCATGCAATTGATAAT
>TRINITY_DN1840_c0_g1_i1 len=218 path=[1:0-217] [-1, 1, -2]
GGCGTGTTTGTCGCCGAGGAGGATGTTCCGAAGCTGGACAGTATCCTGACATCCATACCAACAGATGTTA
TCCTGAGGAAGCAGAGGCTTCTCGCGAACCCGTCGATGAAGCAGGCCATGCTGTTCCCCCAGCCTGCTCA
GGCAGGAGATGCATTCCATCAGATACTGAATGGTCTCGCTCGCAAGCTTCCACATGGCGAAAACGTCTTC
TTGAAGCC
>TRINITY_DN1850_c0_g1_i1 len=2344 path=[1:0-224 203:225-2343] [-1, 1, 203, -2]
AGCTATTCGGAAAATAAACAATGCAAGTGAAGAGACCATAGACATATTGAGGAAGAGTAAAATATGTCAA
ATAAATGTAATTGAGAGAAACTCTAAATCTATTAAAGACCCTGACCCATTAAGCAGTATGATGGCTAATA
TTTCATTAAAATTCCCAATAACAATTGATACTGAGCAAGCAAAAAAGATACAAGTACCCAGACATATGTT
GATGAACAGTACAGATATACGTTATTACAATAGGACCCCATGTAAACTTGAAACTGTGAGATGGTATATA
GACAATGCCCCAGAAGTTGAAGAAAACACAAAAGAAATTATTCAAGGTTTACTTACTAATAATAAGAAAA
GGTTAAGTGTAATAAATGGAATGGATTGGAAAGATGTAACATATACAATGGGGAGCATTGAGTTTAGTAG
AAAATTGGTAGCTACAAACCCATTAGATATAAAAATTCCAAAGGAATTTAAGAGACCTATAATGGCAAAA
GTTCTAGGAATTGAGAATCATATTGAATATACAAGGGTACCACAAGATATGGTTGAGGAGGTTAAAGAAA
TATTATTACGAAACAATTCTTTACCATACAGATCAATACCAAACATCATACATTTCTTAGCATCTGAACT
TGATGAGAAATATCGATATCTACCTATTATACCAGGGATGAATGAAGACTTTTTACTAGTTTCACATGTC
CTTATGCAACCATCCTTTAATGCAAACAATATTGGAAAGTTTCTTGCACTTGGTCATCGCAAGAATGAGG
AAATCACTAGTGTTTGTATAAGTATGCTACATTATAATAGTTTGTATGGGGCACAAGATATGATTGACAC
TTTGAAGACAATAACTATTGGCTCAGTATCCACTGAAGTATTTATACGTGACACATACGAAAACAAATAT
ATCAAAGCAATAAAAGCTATTAAAGGCGATCCTGTGTCTAGTCATGTTGAAATAAGAAATGTTATATTTC
ATCCTGTACCTACTAATTTAACTAGCCAGACATCTACCACAGCTGATGGATACAATTTTACAAAAATGTA
TGGGAACGAAAAAGTATATTTTGTTGTAAAAGGAGTAAAAGGTTACTTTTCACATAATGCTGATGCTATA
AGTGAAATAAAAATAAACAGATGTGACCCCAACACAATCAAAGTTATGTTGCCTAGTATTGCTACTTTCT
GTTGTAAAAATTTTGAAATTTTAAAAGCTAAAACATATACTAAGCTGCAGGAGAAATCCATAATATATTG
GTCCAAAAACTTGCATGATATTGTTGGAGTTCAAGAAAAAGTATTCAACAAACTGTTGATAAATTATGAT
GTATCTTCTGAGGATGACTATAATATAGGTCATATGACTATCACTAGTGGGATAGACTTTCAAGAAAATA
TTGAACAGAGATTGTATTTAAGAGGAACATCTTTTTATACTGCTCAGAATCAATGGTATATGAATATGCC
AAAAGTTACTGAGGGGAGAATATGGAGTGAGAAAGTAAACACACCTAACAGAAAATGTTGGCAGTATCTA
CACCCAAAGATATTGTTGAAAAACATATTAAGAGAAATTGTTCAAATAATCCCTCAAGTGATTGAGAACA
TTAGGAAAGACATTTGGTTTGTAGACCACAAAATAATATTACCCCATATAATACCCAGACATCGTGATGG
AGTTGTTCAAAAAGCAAGATTCTTATGCAAGCAAGGGATCATGATTGACCAACCCAATTCTTTAAAAATT
TTGTTTTATTACATCTTTACTGGGTACAATTTGCCATTCAGAGATAGACCAGCCACTATCACTACGTTTA
GGTTTGGTGAAATTCAGATCGACTTTAACCTATTGAAGTATGATGCAATATTGAAGTCTCTTGATGAAAG
AAATAATGCACTTTATATTTGTGAGAAAATGATAATCACGGAAAAGACTGATTTGCCCAGAGAAGATGTA
ACTTTTATTGGATTGTCGAAAAACATAGAGTTATATGCCATAACAAACCGAAGTTGTGACTTGCCTTACA
AACCCTACGTGTGGATTGTTTTAAATGCAAACATGATCCCAGAAAAAACAAAATTCCTTACCAACTTAAG
AGGACAAGATTATATTGCCAAGAAAAATAGCATGTTTGCTTCTGAAATAACAAGAACAATGAAAAGAAAT
ATTATTGTGGAAAGTTTTACTAGCCCTACTTATGAATTGGCAGAAGTCATATCTAGGAAGAGGAACATTG
ATCTTGATAGCTGTGTTGACCCAAGTGAATCAGCTGCAAAAATCGCTAAATATTCAACAGGTTCATCATA
AAAGTAAAATGTGTAACATGTAATAATTTTTAAG
>TRINITY_DN1852_c0_g1_i1 len=210 path=[245:0-209] [-1, 245, -2]
AGGCAGGTATCTGGCTTGGGCCCCAAGTCATATCCTGGTGATTTTCTGCAAAGCCTAGCTCTCTACAGAG
CTTCTTATGGCTGCCACACCATAGGGAAGAGATCCCCTCCAAGTAAAAAAGGAGCCACATGGGTTTCTAA
GTTACGTTGTACCTGACTGCCCATAGTGAGGTATCTGCCTGTGAGTTACAGATGACATCTATTCCCTTCT
>TRINITY_DN1853_c0_g1_i1 len=256 path=[1:0-255] [-1, 1, -2]
GCGGCGCTGCGCGAGCGGCTGCGTGAGAAGGAACTGCACGCTGCTGAGGTGCGCAGGAACAAGGAGCAGC
GGGAGGAAATGTCTGGCTAAAGAGCACTGGACCAAGCAGCAACAAGAACATTTTCCGGTTTTGTTTTTGT
TTTCAATTCTGTCTAGATGCGAATTTTGTGCCTGCTCCTATCTGCTCCCCTGTACCCCCAGCTTCCTGCT
TTTCTCCCACATTCTGAACTGTCCAGTCCTTGTGATGTGTCTGACC
>TRINITY_DN1854_c0_g1_i1 len=301 path=[1:0-300] [-1, 1, -2]
GTTGCCACTAATTCAGACGAAAGCTCTTCGCATAATTTAATTCCGACCATTAATTGCCCAATAAATGTAT
TCAAAAATCAAATTTGGATCTTAACAGACCAAATCGATAGCTATCAATTCAAAATACCCTTCCCTACGTA
CCATAGGCACATTTTGACTAAACCTAATTATTCAATAGACGACTTGACAGCAATACTAAAGCGCTACCTC
AACCCTTCAGTTATTAATGGAATATTCACAACCGAAAAAATAATGGGGCAGATTCAACAAATCTATCCCC
TACACTTCAAGAACTACAAAG
>TRINITY_DN1872_c0_g1_i1 len=257 path=[295:0-256] [-1, 295, -2]
GTGCCACTTCACTATGCATGTTTCTGGGGCCAAGACCAGGTGGCAGAGGACCTGGTGGCTAACGGGGCTC
TTGTGAGCATCTGTAACAAGTATGGAGAGATGCCTGTGGACAAAGCCAAGGCACCCCTTAGAGAGCTTCT
CCGAGAACGGGCAGAGAAAATGGGCCAGAATCTCAACCGTATTCCATACAAGGACACATTCTGGAAGGGG
ACCACTCGCACAAGGCCCCGAAATGGGACCCTGAACAAACACTCCGG
>TRINITY_DN1881_c0_g1_i1 len=201 path=[1:0-200] [-1, 1, -2]
GGCCCAGTTTGTGTTCACCATTCAGAGCATCGTCATGGCCCAGAAGCTCAAAGGCACACTGTCCTTCATT
GCCAAGGATGATGAAGGAGCCACCCATGAGAAGTTGGACTTCCGGCTGCATTTCAGCTGTAGCTCGTACC
TGATCACCACACCCTGCTACAGCGATGCCTTTGCAAAGTTGCTAGAGTCAGGAGACCTGAG
>TRINITY_DN1998_c0_g1_i1 len=203 path=[1:0-202] [-1, 1, -2]
GCGTCTTTCCACCCTAACCTAACCTCAACCTCCTAAACCTGGGGCTAGGAAAGAGGGGAAGTGTTTTTCA
TGGTTACCTGACGACGTCCCTTGCTCTAATGGGAAGTGAAGTCCTATCCCACACCTGCCTGTCACCCCTT
TTCTCTTGAGAACGCGCCCTGAGAGCAGCCCCTCCCGCTCTCCTTTGTTTATGCAAAAGCCTC
>TRINITY_DN1903_c0_g1_i1 len=211 path=[27:0-210] [-1, 27, -2]
AAAATGGTTTTACTTTAATTGAGTGGCATGCAAATTCATGTATGCAGGTGTGTAACGACTCTTATAAAAA
GGTATTTAAGTGGCAGCAATGGAGTGAAATTTAATGAAACAAACAAATATACATCCTTTCGAAAAATGGG
TGAAATATTTTTTATAATACTATGTATGTATAAATTTTAACACGCTTTTAAATAAAATACATTTTTGCTT
C
>TRINITY_DN1913_c0_g1_i1 len=223 path=[109:0-222] [-1, 109, -2]
GTCAAAAATGCTACCTGAACACCATAAAAAATTGGTTTTTGCATCGGACTGTGACTGGTGATGAACAATT
GATCCATTACAACAACCCTAAATACAAAAGATCATATGTGAAATCCGGTCAAATAGAGAAATCTACGTGC
AAAGCTGTGTTTGGTGTGATCAGAAGTACTGCTGTATTATGAGCTTCTAAAACCGGGTAAAACCATTAAT
GAGTAACGCTGCC
>TRINITY_DN1972_c0_g1_i1 len=243 path=[1:0-242] [-1, 1, -2]
CACAGCACAGTTCAGCCTCCAAGGCCCCCACCCCCTGTCCGGGACTACTGACCACGTGCCTCCCACTGGT
GGGCAGTTTCCAGGACCTCCACTCGATACACCTCTAGCCTAAACGGCAGTGTCGAGGAACCCCACTCCTC
TCCTGCCTCAGGCTTAAGATGCAAGTCTTCCCTTGTGCCCAGTGCTGTCCGACCAGCCCTCTCTCCTTCT
CAACTGCCTCTTGCAGGGGTGAAGCTGCACACT
>TRINITY_DN1982_c0_g1_i1 len=255 path=[1:0-254] [-1, 1, -2]
CTCCTTGAGCTGTACATGGGGATTCGAGATATTGACTTAGCTACAACCATGTTTGAAGCTGGGAAAGACA
AGAGCAACCCAGATGAGTTTGCTGTCGCTCTTGACGAGACTCTGGGAGACTTTGCCTTTCCTGATGAGTT
CCTGTTCGACGTGTGGGGAGCCATCAGTGACATGAAACAAGGAAGATGATGGCGTGGCCCGTGTTCCTGC
AGAGATGACCACAGTTCTGCAGGCAGCCTTCTCCGGGGTCTTAGA
>TRINITY_DN1981_c0_g1_i1 len=242 path=[1:0-239 257:240-241] [-1, 1, 257, -2]
ATTTTAGATGTATGGTTACATATTAATATACATATGTATGTATATGTACTACAAGTGCAGCTTATACTCA
TACTATTATACATATATACTTATAAATATACTTAGATTCTTACGGAAGATAAATTAGGAAGAAAGCCAAA
GAACAAAGCTGTTAAATAATATTAAAATGATAAAAATATGTTATCGGTTCATTTAGTTAGAAGCTTACTT
TAAAGCAACAGCGTAATTATACTTACTATATA
>TRINITY_DN1986_c0_g1_i1 len=663 path=[1:0-662] [-1, 1, -2]
GTGCGGAGGAGAGGACCCACAGCAGAGGAGTCCCAGTCACCAGCAACCATGACGGACCAACAGGCTGAGG
CCAGGTCCTACCTCAGCGAGGAGATGATCGCTGAGTTCAAGGCTGCCTTTGACATGTTTGATGCTGATGG
TGGTGGGGACATCAGCGTTAAAGAGCTGGGTACCGTGATGAGGATGCTAGGGCAGACACCCACCAAAGAG
GAACTGGACGCCATCATCGAGGAGGTGGACGAGGATGGCAGCGGTACCATCGACTTTGAAGAGTTCTTGG
TCATGATGGTGCGCCAGATGAAAGAGGATGCGAAAGGGAAGAGCGAAGAGGAACTGGCTGAGTGTTTCCG
CATCTTTGACAGGAACGCAGACGGTTACATTGATGCCGAGGAGCTGGCTGAGATTTTCCGGGCTTCTGGG
GAGCATGTGACAGACGAGGAGATCGAATCCCTGATGAAGGATGGTGATAAGAACAACGATGGCCGCATTG
ACTTCGACGAGTTTCTGAAGATGATGGAGGGCGTTCAGTAAGGAGCTGGTCTTCGTGTTCATCCAGACTG
CAGGTCCCCTGGGCGTGGGCAACTCCATCCTTGCCTCCTTGCCCTACCAGGGAAAGGCTGCTCCTTTGGG
CTCTGTGGCTGGAAGGAATAAAAGCAGACAATG
>TRINITY_DN1994_c0_g1_i1 len=236 path=[1:0-235] [-1, 1, -2]
AAATAAGCAGGTTGGCAGTTTTTACTTTGTTTGTGGAAGAAAGTATGGAAAATGAAAAACTAGTTTAAAT
ATTATTGCAGTTTTTACTTTATTACAAAGAAAGAGGTGAAAAACGAAAACGAAAGATTTTAGCGATCATA
ATAATTTAGCTGTTATAAATGTACATACTATGCGTTTCACACTAGTCCTGAGTTTCCAACAAAAACGTGG
ATTCGAACAACAAACCTATAAAATCA
>TRINITY_DN1926_c0_g1_i1 len=214 path=[1:0-213] [-1, 1, -2]
TTCTTGCTTATTATTATAGCAGATATGGTAGATTTACCTCAGAAATAGATTTATCTTACTTTCAAACTAA
CTTTTCATTACTATTTGGCTAAAATAATAATTAACGAATTTAAGTTTCAAAATCCAACGATAGCCAACCC
AGTAAACTACTTCTAATCGGCAGCGATCGTCTGAGCGATAAATATAAAAAATATATCTGATAAAAACAAT
GTCG
>TRINITY_DN1933_c0_g1_i1 len=371 path=[1:0-370] [-1, 1, -2]
GACCAATCGTGCTCTCAATCTAGTCGCGTTCAGTTCTTCTTCCCTTTTCTCCGTGTGCTTTCTCCCTTCT
TACCTCTCCTTGTCTTTCTCCGGTTGCCCCGTCGGATGCTTAGGTCCTTGATCCTTAAACCTCTTGCTCG
ATCCTTCACGTCGTCAACTTCCTCTCTCAATACTATGTCCGCTGGTAACAAACTTTTCGTCGGTAACCTT
TCCTGGGCTACCGACACTGACAGCCTCAGCAAGGCTTTCTGTCAATACGGTCAAGTCGTCGATGCAATCG
TGATGCAAGACCGCGAAACCGGACGAAGCCGTGGCTTTGGTTTCATTACCTTTTCTAACCAGGATCAGGC
CCAAGCCGCGATTGATGCCTT
>TRINITY_DN1965_c0_g1_i1 len=238 path=[1:0-237] [-1, 1, -2]
CCTTTGAGGGGTCTCTTGTCCCTTCCACAGCCACTGTCACTGTGGACGTGGTAGACGTGAATGAAGCCCC
CATCTTTATGCCTGCGGAGAGGAGAGTCGAAGTGCCCGAAGACTTTGGTGTGGGTCAGGAAATCACATCT
TATACCGCTCGAGAGCCGGACACGTTCATGGATCAGAAGATCACGTATCGGATTTGGAGGGACACTGCCA
ACTGGCTGGAGATTAACCCAGAGACTGG
>TRINITY_DN1974_c0_g1_i1 len=214 path=[1:0-213] [-1, 1, -2]
TCCCTGCTGAGGCAGCCACCTCCTAACCGCTGTGACCATGTCCCCCTGCTAGCCACTCCTAATCCTGCCC
TCTAAGCAGCCTCTGAGCCTGGTGGGAGGCTGGCCATTTAGAAAGGTGACGGAGGGCTGGCTAGCAAGAT
AGACGGAGAGGCAAGGCCACCCTGTACATACAAAAGGCTCCAAGGCGCCTCACGCCATCTAGGAGAGCTC
AGAG
>TRINITY_DN1951_c0_g1_i1 len=201 path=[1:0-200] [-1, 1, -2]
AGCAAAGTATGATGGTGTCAATGTAGTAGTCATGGACATAAATCTCAACCTAAAGGAGAAATCACCTACA
TATACTGCTCAAAGTATATACATACTTATATATTTAATAACAGTAAGTCTACATATATAACACGATCATA
AAATACAGCATTATTTATTAGAAAAAAGAACAACACAAAATAAACATGAGGGCAACAAAGT
>TRINITY_DN1979_c0_g1_i1 len=225 path=[1:0-224] [-1, 1, -2]
TTCAGAAAAGCTCATTACGGAGATGTTCTAAATGTTTACTATGAGGAATTAATTAACCACATCAGCAGAC
TTGGATCTAATCCATTTAAATTGTTTCCCCGAGAAAAATTCGTGGAGGAATTAAAAAATAGAGGGGCTGT
TGCTCTACTTTTTGCAATGATTGTACTACCAATTATAACATTAAAATGTGAAGATGTGCCCAACCTTGAA
AATCTTAGCGAGCTG
>TRINITY_DN1967_c0_g1_i1 len=202 path=[1:0-201] [-1, 1, -2]
AAATATAAAATTTTAAAAATATAAAATTAGAAGTACTTTAATTAATAAGTAAATGGTAAAATTTAATAAC
AAGAAGACACACTCTACCAATGTTAACTTATGGCAATGAAATGTTGAAATGAATTTTAGGCAACATAAAA
CTGAAGGAAGCGCAAAAAATTTATCAGTGGTGCAATTATACATATTAAAAAATAGAACGAAA
>TRINITY_DN1993_c0_g1_i1 len=222 path=[1:0-121 100:122-221] [-1, 1, 100, -2]
AAAATATTTAGCGCACTTTTTTTTATAAAAACGACCACATAAATCAAACATACTCGCACCCAAAAAGTAA
AATATGCATATAACACCAAAATAATAAAAAAAAACTAGAATCAAAAACCCTTGAAAATCAATCCATGACA
CGTAAATGTGGATTTAACCTAGAAACCGACAAAATCACTGATTAACATAATATTCCTATATACAATACTT
ACATATTATATA
>TRINITY_DN2004_c0_g1_i1 len=289 path=[1:0-288] [-1, 1, -2]
CGAAAACGCAGGTCGATATGCCATTAGAGTTGGCCGCATACAGTCTACACTACAGCATATTTCTCAATCA
AACACATGGCGATTATGGACGTTACGTAATACCGGTAGAGATACTAGATGAAATGCGTGTGGGTAAAAAC
TACGAGGAATACATAAGCCCAAATTGCGTGGGAAGAACTTGTGTCACACTGTTGGCCGAGCATAAGCCCG
ACACCGCTTTCGTCATGCATCATATAGCCAGTACCAACAGTTTCGTCAATGTGCTCTGGTTGGGTGCGGA
TTTTCGCGA
>TRINITY_DN2007_c0_g1_i1 len=235 path=[411:0-234] [-1, 411, -2]
TGAAGATTGGATGCTTGTTGGTGATGTTCCGTGGCGAATGTTCACAGACAGCTGTAGGAGGCTGAGGATT
ATGAAGGGGTCAGATGCAGTGGGCCTTGCTCCAAGAGCCACTGACAAGAGCAAAAATCGGAACTGAGCAA
AAGATGAACCCAATATGAATATCCGACCCCTACAATCACATCACTTTTACTTGTAAGGTCCCATTCTCTA
AACCACAAGGGTAATGGTCTAAGTT
>TRINITY_DN2007_c0_g2_i1 len=433 path=[1:0-432] [-1, 1, -2]
GGATGGTGAATATGTGCTGACTTATGAAGACAAGGATGGAGACTGGATGCTTGTTGGCGATGTTCCATGG
GAGATGTTTGCCAACTCTTGTCGCAGACTCAGGATCATGAAAGGTTCAGATGCAATTGGACTTGCTCCAA
GGGCAGTTGATAAGTCCAAAAACCGCAACTAGAATGGTTTCTGCCCCACAGTCAAAAGCAAGATGGAGAT
CAAATGACTGTAGGGAATTTTCTGAAAACCAAGAAGTCTAACAGTTTTAAGATGGAGTCTGCCTTATGGT
CTGTACTACATGGTTTGCTATTGTGAAAGTTAAAAAAAAAGGTGTCTTGTTATGTTAGCTTCGCCAAATC
TCCTAGGGACATAAACTCTATTTGATTGTGCCCAAGTCTTTGTACGTGTGTTAATGCTATTCGTGTAAAT
GGTTTGGACACCA
>TRINITY_DN2071_c0_g1_i1 len=228 path=[1:0-227] [-1, 1, -2]
ACATTTGTGGGTGACAATAAAAAAATATTTTTTTTGACAGCGCTTAATGGAACATGAACTAAACTAAGTG
TTGTCATCATGCAGTTCAGATTCTATTATGTTGTAAGGGTCTCCGATTATGATGCCCAATGTAATTTTTT
ACTTCTAGCTTCAAATAATTTTTCTCGTTAGCCGAAAACTTCGGTTTAAGGTTAGATCAATTTTTTCGGA
CCAGTGGGCAGAGAAAAC
>TRINITY_DN2032_c0_g1_i1 len=202 path=[1:0-201] [-1, 1, -2]
TGCGATCAACTAATACCCTAGTGAAGAAATCAAAGAGAGAAAAGCACACTCTTGGTCAAATAATTATGAC
AACAGTTAAGAGCTTAAGTTAGGTCAACTCACTGTCGCCCCTAAATAAAAGCGGCAGCAGCAAAACTCTG
TCAAAAACGTAACAAGCCCATATACATATTTTGTATGGCGATTACCTAGATAATCGCGACGA
>TRINITY_DN2058_c0_g1_i1 len=244 path=[1:0-222 201:223-243] [-1, 1, 201, -2]
GCGAATTCGCACATACGCACGCGAACAAGGAGGGACGCAATGTCTACTTCACTTTGTCCTTCGCCGGCGT
TGCATTGCTAGCGGCCATCTTTGTTGGTGTCGCAGTGGCCAAGTGGAGAACATCTCGCTCGCCACATGCG
CAAGGCTTCATTGAAGTTGATCAGAACGCCACCACACACCATCCCGTTGTACCGGAGGAGAAAATCGTGG
CGAACATGCAAATCAACGGTTATGAAAATCCAAC
>TRINITY_DN2062_c0_g1_i1 len=213 path=[1:0-212] [-1, 1, -2]
GGGAGGGAAGGACCAAATCGGTGCTCCACTTGTCGGAAGAGGGTTGGTCTTACCGGATTCAACTGCCGAT
GTGGCAACTTGTACTGCGCAATGCACCGCTATTCCGATAAGCATGACTGCCAGTTTGACTATCGGACCGC
TGCTAGGGATGCTATTGCCAAGGCTAATCCGGTGGTGAAGGCGGAGAAACTTGACAAAATTTAGGGGTTT
CAT
>TRINITY_DN2064_c0_g1_i1 len=259 path=[436:0-258] [-1, 436, -2]
AAGGCTTCTTGCTGTCGGCAAGTGGCTGCAGATCAACGGGGAGGCCATCTATGCCTCCAAACCCTGGAGG
GTGCAGTCGGAAAAGAACAAGACGGTTGTGTGGTACACTACTAAAAACGCAACTGTTTACGCCACTTTCC
TGTACTGGCCAGAAAATGGGATCGTGAACCTCAAATCCCCCAAAACGACCTCGGCCACAAAGATAACAAT
GCTAGGACTAGAAGGAGACCTGAGCTGGACCCAGGATCCACTGGAGGGC
>TRINITY_DN2049_c0_g1_i1 len=224 path=[1:0-29 8:30-32 11:33-50 8:51-53 29:54-223] [-1, 1, 8, 11, 8, 29, -2]
TGGCTACGGAGGAGACAGAGGTGGCTATGGAGGAGACAGAGGTGGCTATGGAGGTGATCGAGGAGGCTAT
GGAGGTGATCGAGGTGGATATGGAGGAGACCGCAGCCGGGGGGCCTATGGAGGAGACCGTGGTGGTAGTG
GTAGTGGCAGTGGAGGCTACGGTGGAGACAGAAGTGGAGGCTACGGTGGAGACCGAAGTGGTGGCTACGG
AGGAGACCGAGGTG
>TRINITY_DN2050_c0_g1_i1 len=204 path=[1:0-54 33:55-58 37:59-203] [-1, 1, 33, 37, -2]
CCGGACCACCGCTACGTGTTCTCTAGCCCCCATGATGACGTAGACCATGATCCGGACCAAGTGTTCGCTA
GTCCACCTGACGACATAGACCGCCATGTATTCGCTGCTCCTCCTGATGTTCTCGCTGCTCTTCCTGGTGA
GCCGGACCACGCCTGACAAAACTGATCACACAACTTCGCTACCTGCTGCGAACGAATAATCTAG
>TRINITY_DN2057_c0_g1_i1 len=331 path=[1:0-330] [-1, 1, -2]
AAAATATGGAAAAATCGATAGATATACATGAACAGGTGGGTGATTCCCATGAAACTATTTTTAAAAACGT
GGTAGAGGATTTAAAACACATCTCCCAAGGAACTGCTTCAAGTGAAAGTGAAGATGAGTGCACTGAAAAC
TATAATCTTCATACTGCAAAAGAAGCTTTATCAAACATGAACGAAGTCATTCTTTATGTATCAGCACATC
AATCAACTTTGCTGCCGGAGTTTTTAAAGCTAAAAACGAAATTGGAACAAAATATAAGCTTATCAAAATT
AAAACAAACTGAAATAGATGCATATTTTTCTAAAACATAAGTTGTACATAC
>TRINITY_DN2094_c0_g1_i1 len=217 path=[1:0-216] [-1, 1, -2]
TGTCCTTCTGACACTGGATGTCTCTGAGGAGCAGGACTTTAGCTTCTTACTGTACCTGCGTCCAGTCCCG
GATGCTCTCAAATCCTTGTGGTACAAAAACCTGACTGGACCTCAGAACATTACTTTAAACCACACAGACC
TGGTTCCCTGCCTCTGCATTCAGGTGTGGTCGCTAGAGCCAGACTCTGAGAGGGTCGAATTCTGCCCCTT
CCGGGAA
>TRINITY_DN2177_c0_g1_i1 len=280 path=[1:0-279] [-1, 1, -2]
GGTGGCTGTCCCTGGTGCCCATGGCAATTGCCCGGTGCCCGCAGACCTGAAGAAGTCAGATGGGACGCGT
ACGTGCGCCAGACTCTATGAGAAGAGTGATCCATACTATGACAACTGCTGCCAGGGGCCCGTGTTGTCTG
TGGAGCCAGGTACTGACCTGCCCTATCTGCCCTCGGGCTGGTCTAACACTGCATCGTCTCTGGTAGTGGG
CCAGCGCTGTGAGATCACTGTGTGGTCTCTCCCCGGTAAGCATGGCAAGACCCGCAAGTTCACCGCGGGT
>TRINITY_DN2180_c0_g1_i1 len=268 path=[1:0-267] [-1, 1, -2]
TGATTGCTGTTTAAAAATCGCACTACATTAAACAATCCGAACAAAACAAAATGCAAACGAAATTTCAAAT
GAAAAGTCAAAAAATCAAAAAACAGCTTTTTATGGTTACAGCGAAAATCAAAATTCAATTGATGTCTGTG
GTTATGGTTATGAGCATGTTGTTATGGTAACACACCTCTAATTGGAAACATTTTTCCCCGTAAATTTGGT
TCAATCAGCTGTTTTATATGGATATGGTTATGCACCTCTTATTCTACCTTTACCTAAT
>TRINITY_DN2172_c0_g1_i1 len=270 path=[1:0-46 25:47-66 45:67-68 252:69-105 88:106-269] [-1, 1, 25, 45, 252, 88, -2]
GAGCTTATGAGAAATTGTCATGTGAAATATCTCTTTCATTCGGTATATTTAATTGTAGTGCAATTTCTAT
TAACATTTAAGCTAAAAAAATCATATAATAAAAGGTATATGTATATGTAAATGTCAAAGAATAGCATATG
TATTAGCAACTACTCATGAAACATACAAATAATGTATCATGTATAACATTGCAGTGATCCACATTAATGT
TTGTAATTATAAATTAAGTATGAATTAATTTTATCTTAATAATATTAAAAAAGTAAAACT
>TRINITY_DN2112_c0_g1_i1 len=205 path=[1:0-204] [-1, 1, -2]
CCCGTAGTGGCCTGGAGCTTGCTATGTAGACCAGGCCGCCCTTTACTCTGTAGACCAGGCTGGCCTCGGA
GATCCGCCTGCCTCTGTCTCCCAAATGTTAGGATTAAAAGAGTGCACCACCACACCTAACCTGCATGTCA
TCTCAACAGCTTTAAAGTCTGGCCTGTCACCCAGGTAGGGGTGACAGTGTGTCCCGCTCCTCCCG
>TRINITY_DN2120_c0_g1_i1 len=944 path=[1:0-934 913:935-943] [-1, 1, 913, -2]
TCTAACGCATACCACTAAATCTTCCATTCATTTATATTTATAAAATCCGGGATGAGCTTAACACTATCAG
CTATTGTTACTGCAGCTATTGTTGTGGCAGTTTCACAAGTCGGAGCAGTCATTGTCTACACTCCTCTTTC
CGTCGTCGCTTGTTCGCCCGTCCAATTGTCGTGGGCCAATGGACAAGCCCCTTACTATCTTTCTCTTTTA
CCGGGCGGTCAACCCGATGCTGCTCCTCTGCAAGATCTCGGCGAACAAAGTGGAAACTCCTTATCGTGGA
AACCTACCTTTCCTGCTGGAACAGAAATCACCATTCAAATCCGGGACAATGCAGGAGTCATAAATTACTC
CGGCTTGGTCACGATCAAGCCAGGTACTGAGACTTGCGCTCCTACCAGTGACCATCATCAGACTCCTGCC
AACACTCCTGCTCATGCCAAAGGAGCTCTTCCGATTACCAACCAAACTGCTATTCACCACCCTTCTAATG
CTACACCTACCAGTGGCCATGTTCAGACTCCTGCCAACACTTCTGCTCATGCCAAAGGAACTCTTCCGAT
CACCAACCAAACTGCTATTCACCCCCCTCCCAATGCTACACCTGCCGCAAACAATACCGGTATCTTAGGG
CCCAACAGCGTCAGCGGTACGACTGGGTTGAACTCGACCGGCTTGTTGAATTCCACCACTCTTAGTGGAT
TGAACTCTACTGGCTTGCTCGGGGGTTTGAACTCTACCTCTACTGGTATCACTAGCACCGCTTCTCCTTT
CACTACGCCTACGACCTCTAACACCAAGAGTGTCTATGACGACAGCGATGAAGATGATCTTGATAGCGGA
GCTTCTCGTACCAGTGTCAGCATTACGGCCGTGCTAGTAGCTGGTGTAGTTACTTTCCTTCTTTAAAGTA
CTTCATCTTTTTGAGGGTTTTTTTTTGACGATTT
>TRINITY_DN2182_c0_g1_i1 len=243 path=[1:0-131 110:132-143 122:144-242] [-1, 1, 110, 122, -2]
CCTGAAGGTGCTATTTAACAAGGGAGGAGAGAGTGTGGGGACTTCACCCTGCCCACTCTCTACTCTCTCT
CCACTCTTCTAGTTCCTGGGCCTATCTGATCTCTCTCTTTCTTCTGAAACCCTCCCCTCTTGCTGCTGCT
CCCTCCCCTCTGCCTCTCTCTTGGTCTGTCCTGCATCAGGGTTTCAGAGCACCACTTTCCAAAGCACAAA
ACAGTTTTTACCCCTGGGCTGGGAGGAAACAAG
>TRINITY_DN2182_c0_g1_i2 len=209 path=[221:0-97 110:98-109 122:110-208] [-1, 221, 110, 122, -2]
GCCAACTCCAGCCTGCTCTCTCTCTACCCCCCTCTTCACTCTTCCAGCTCCTGGGCCTATCTGATGATCT
CTCTCTCTTCTGAAACCCTCCCCTCTTGCTGCTGCTCCCTCCCCTCTGCCTCTCTCTTGGTCTGTCCTGC
ATCAGGGTTTCAGAGCACCACTTTCCAAAGCACAAAACAGTTTTTACCCCTGGGCTGGGAGGAAACAAG
>TRINITY_DN2122_c0_g1_i1 len=236 path=[1:0-112 257:113-136 115:137-142 121:143-160 139:161-235] [-1, 1, 257, 115, 121, 139, -2]
GAAACTAATAATAAAACAATAAAAATAGAAATGCGAACCACAAATTGAAAAATAAATGTATTTAAGATGC
TAATAATCAAAATCAATGGTTAATCAAATGCTATAGTACACAATTAACAAACACACAAAATATTTGGGTT
TTTATACACCGATTTACAAACATCCATACAATATGAATGCGAAAACATAATTTTGTGGAGTAAAAATACA
AATTTTAACATAAAACGCGCAGAAAA
>TRINITY_DN2193_c0_g1_i1 len=230 path=[1:0-229] [-1, 1, -2]
TTGTTTCATCTGTATTGCCTTTTTTCAAAGGTACTATATAAAAATTGTTAGTACCTACCATTTCACTTAA
TCGAGCAACAAGAGTATTACTGCTCGCTCGCGCAAATATACTTGTATTGGAGGTGGTTTCGCATTAATGA
GTGTGGTGGTACCCTTCGCATCGAGTCTGAACCATTGCTTAGTAAGCCAAATATGTTGCCATTTTAAATT
CGGTTTTATTCTTATTTGGG
>TRINITY_DN2127_c0_g1_i1 len=412 path=[1:0-135 114:136-225 437:226-249 228:250-272 251:273-411] [-1, 1, 114, 437, 228, 251, -2]
ACAAATACCAGTTTTTCAATTATTGGTATTAATGAGACGCCATAAATACCAGACTTTGAGTAATCATAAA
AATTGCCGAATTTACAAAAGAATATATAAATGCGAAAACATGTTTTTGGACTAGTTCTAAATTAGGCGTG
CTCACCATGACAAGCATTTCATTTACATATTGAAACCAGTACGGTCAATGGGTCAATCACTTTGTTGGAA
ACAGAATATGTGTCAGTTGACGACTTATTGATTATCAGCATAATAATGTTTAGAGGAAGCGACCTCTTTT
CAGTTTCTATTTACATATTAAGGGCTGTGGCTGTAAAACTTGGGGTAGTCCCCAACTTTAAGGTGAACTT
TAAGGTTTTTAAACATAAAATGTTTTGAACTTCCATTTATTGGAATACTCCATCATTCCTAA
>TRINITY_DN2130_c0_g1_i1 len=301 path=[1:0-300] [-1, 1, -2]
CTTTCCTTCGCCCACTTTCACTGGTAGCCCTTCTTTGTTTCTTCATACTCCATTCACAGGTCGACAGCGC
ATTAGGTGCACACGGTGCATCCAATTCCAAACATCCCGGCTCAACAAAGCTTCGCAAAGCTAAATCGAGC
ACTGGCACGCCTCCGATTGCTTCGTCGCAAAAAATGGTGATCAAGAAGTCAGTAGCTCAGCCCACCCCTG
CAAACCGAAACGCCAAAAGACAACCAATTCCTGCCAAGAACGCAGCGGTCAAACCAACCGCACCTGCACC
TGCCAAACCGGTCACTTGCAC
>TRINITY_DN2135_c0_g1_i1 len=216 path=[1:0-215] [-1, 1, -2]
AGAGAAGGGCTGCGTCACTGAGGTGAAATACCAGGGTTCTTGTGGTGCCTGCTGGGCTTTCAGTGCTGTG
GGGGCCCTTGAAGGGCAGCTGAAGCTGAAAACGGGGAAGCTGATATCCCTCAGTGCTCAGAACCTGGTGG
ACTGCTCAAATGAAGAAAAGTATGGGAATAAAGGCTGTGGAGGCGGCTACATGACCGAAGCTTTCCAGTA
CATCAT
>TRINITY_DN2138_c0_g1_i1 len=251 path=[1:0-250] [-1, 1, -2]
TAATTTTCAAATTTAAAAATTTAGTTTACTTAAACATTTCGCCATATTTCCCCCCATTTCACCCAACAAA
AACTAATGTCATAGTAAAAATAAAAAACAACAACGACCAGGCAGCTCTTCCGCTACAATCACTTTGTAAG
GACTTGAAATGAAACCGATAAGATTTTGTAAAAAAAAAATAGTAAACATAAAACAAATAGCAAAATGCAA
TAGTTAAAATATTTATAACGAAGTGTAATAGGAAAAAGTAA
>TRINITY_DN2139_c0_g1_i1 len=238 path=[1:0-237] [-1, 1, -2]
TGCTACTCAATTATTACTTGTCTTCCCTTCAATAGGGCCGTTTGGATCCTTGAATTTAAAAATTGCATAA
CGAAATTTAAAGACTTTCTTTTTATACCAAACAAAAGTTCATATTGTTTTAGGGGATACACATGTTTTGG
AACAAGTTTTAACATTGTTGCTAACGCGAGATGTACAGTAGGGTGTCCCAAGGTATAAGGCAAGGCTTTT
TTTTGACAAATTGATTCGCATACCCTCT
>TRINITY_DN2140_c0_g1_i1 len=234 path=[1:0-233] [-1, 1, -2]
AAGTAGTAGTTTAAAACGGGCGGTTTTAACCATACAAATCAAATAGGCATTGTGATCGCACTTTGTGCAG
TGGTCAACAGTCCGTATTTGTGCACCTTCGCCAACAAAAGCAACTTGAGCAGTTGGATTTGTAACAGCGA
CAATAGTAGCTTCAGTTGCGGCATAATAATGGCCGCCGAGGAACTGAAAGTGGTTTTGCGGCGTAATGAG
CATTCCGGTTTTGGGTTTTCGCTA
>TRINITY_DN2161_c0_g1_i1 len=230 path=[1:0-229] [-1, 1, -2]
ATTCGCACCTTTGACGTGTTTCTTCTTTTGCAGCTCATTGCAAATTCCCACACATAGAGCAGCGTCTCAC
ACTCTCTCACCTCTCAGCCTTGCGCGCTCACGTCCTTTCGAATACGTCGCAGCGCCGATCAACCGCATCG
GTCACGTCGCATCGTCGGCATGGCATGGCGCTGCTGTGGCCGCGCACCAAGGCGTTCGTTCGGTCACTGA
CATCGCAGCCTTGCACCGGC
>TRINITY_DN2263_c0_g1_i1 len=228 path=[1:0-227] [-1, 1, -2]
GTTCGCTAGTAGAACGCTTTCGGATACAGAAATCAGGTACTCCACAATCGAAAAAGAGATGCTAGCTATC
GTTTGGTCTGTGGGGCACTTCAGGCCATACCTTTTCGGCCGAAGATTCAGAATAGTTACAGACCACAAAC
CACTAATCTGGCTAGAAAACTTAAAAGGCCAAAATCCCAAGTTACTTCGGTGGAAAACCACCCTGGCTGC
CTACGACTATGAAGTAGT
>TRINITY_DN2278_c0_g1_i1 len=207 path=[1:0-145 124:146-206] [-1, 1, 124, -2]
GAGTGTGTTAATCCAGCTATGCGAAGTTGTTCGCAAGTGGATATAGCTCAGTCACCAAGTGAAATCCCAA
CACTTCCATTACGCGGCGGTGGCCCGCGTAGACAACAATTTTTCGCAAACTTACGCCAGGCTAATGCCAA
TATCAACCCACAACGGCAACCGCCACGACCACAGAGGGGCAGTCCTACACGTTCAGAGTGCTCTTCA
>TRINITY_DN2203_c0_g1_i1 len=208 path=[1:0-207] [-1, 1, -2]
GTAAGAATAAAAGGCAGTAATCATATCAGTAAACAATCAGCCGTCTGCTGTAGTAGTCTCACAGACAAGA
GATATAAATAAATAAAACGTCGAAGATAGCAGCGCAGCGCAGCGCGCGTACTGCAACAATTACAATAATA
ACAACAGTTATCACAATAATAAACAGCAACAATACAAATCGTCAGTCGAACGTCAGCAACAAATCAAC
>TRINITY_DN2205_c0_g1_i1 len=226 path=[1:0-225] [-1, 1, -2]
AGCAACATCATCAAGCAGTTTAAGCTGAGCTGCAGTAAATTGGCCGCTTCTTTCCAGAGCATGGAAGTGA
GGAATTCTAACTTCGCTGCCTTCATCGACATCTTTACATCAAACACGTACGTGATGGTGGTCATGTCAGA
TCCATCCATCCCTTCTGCAGCTACTCTGATCAACATTCGTAATGCCAGGAAACACTTTGAGAAGCTAGAA
AGAGTAGATGGGCCCA
>TRINITY_DN2209_c0_g1_i1 len=309 path=[1:0-308] [-1, 1, -2]
GACATCCCCACAACTCACGTAAATTCTATGGATGTGTGTTCCTCGAAGAACAGTTCTACAATTGAAACCA
GCAACTTTCAATCAACGGCTGTAGTAAACAGTGAACCATTAGAATACGACGATGACATTTACTTAACGCA
GCTAAACTCTAAAGATGTGTGTACCTCTGACCACAGCAAGGTTGGCCAATTGACATATGATAAAGGTCAA
GAATTTCTTTACATTAAGTCTGAAGAGATCGCTGATACATATAACGCTCATCCAAAGGTTGTAGTAAATA
GTCAATCCGAATATGACATCCCCACAACT
>TRINITY_DN2294_c0_g1_i1 len=201 path=[1:0-200] [-1, 1, -2]
AGTAATACCAAGATCAATTGCTGCAGATGAAATAAACGCTTGCCTCAAATCATCGGATCTATGGCGCTAT
GTGAATGAACTTAAGCAGCCAACAAACATGAGAGTTACATTGCTTAACGATATATCTGCTGAAGATTTTT
CTGAGGAATAACGACTATCGGTAATGGTGAGGACCTGTCGATGAATCTAGGGAATTTCATT
>TRINITY_DN2228_c0_g1_i1 len=218 path=[1:0-217] [-1, 1, -2]
GTCAATTCCGAGTGGCTACAGAAAGGTCTCTCTTTGCTATGCCAGAAACGGGAATAGGACTATTTCCTGA
TGTGGGTGGAGGTTATTTCTTGCCAAGACTTCAAGGAAAACTCGGTTACTTCCTTGCACTGACAGGATAC
AGACTAAAGGGAAGAGATGTGCACAGAGCGGGAATTGCCACACACTTTGTAGATTCGGAAAAGTTGCGTG
TGTTGGAG
>TRINITY_DN2233_c0_g1_i1 len=222 path=[1:0-221] [-1, 1, -2]
GTCTTTGCTGTGCCTTTTCTACTGATGGCAGTGTTTTAGCTGCTGGGACACATGATGGAAGTGTGTATTT
TTGGGCCACTCCAAGGCAAGTCCCTAGCCTTCAACATATATGTCGCATGTCAATCCGAAGAGTGATGTCC
ACCCAAGAAGTCCAAAAACTGCCTGTTCCTTCCAAAATATTGGCGTTTCTCTCCTACCGCGGTTAGACTG
AAGACTGCCTTT
>TRINITY_DN2239_c0_g1_i1 len=248 path=[161:0-190 329:191-247] [-1, 161, 329, -2]
GTTTTTTCTCATTCTCATTCAATGTGCGGAAATATTAATGTGTCCTACTTTTGTCCAGTTCATCTTGTTC
CTATTTGAGTTTCGAACCGAAGGAAAAATCGCAACAAAGCAATGGGCGATTTAAGCACAATTTCATCTCA
TTAGGTAATTACTTTAAGTTGCCTACATTTATATTTGTTTAAAATTGTTTAGTTAAATAGTTATACATAT
GTATATGTGTATTCTAGTATGCAGTTGTATGAGTGAAC
>TRINITY_DN2237_c0_g1_i1 len=211 path=[1:0-210] [-1, 1, -2]
GAGACTTGTTTCCTATGGACTACCACTGCCTAGGGGACAACGAGAACAGGCCAGTGAGATGGATGGCTCT
GGAAAGTCTGGTTAATAATGAGTTCTCTAGTGCTAGTGACGTGTGGGCCTTTGGAGTGACGCTGTGGGAG
CTCATGACTCTGGGCCAGACGCCCTACGTGGACATCGACCCCTTTGAGATGGCCGCTTACCTGAAAGATG
G
>TRINITY_DN2246_c0_g1_i1 len=220 path=[1:0-65 44:66-219] [-1, 1, 44, -2]
GCTTATGTACATATGCTATATGTAGCTGCAAATAAAGTATTACCAAAAATGTTTGTATATCACGACGAAA
TTAGAATTTAATTGGAATTGTATTGGACCACGGAAACGGTCTATTTAATTATACGCCTTTGTTGTGTTTT
TTCTTCATAAAGTGTAAAAAATCGTTGAGCTCAAGAGAATAACTGCCGTTCTTCGAAACAAAGGAAATCG
AATAATTATG
>TRINITY_DN2247_c0_g1_i1 len=236 path=[252:0-235] [-1, 252, -2]
TGGGGGTCTCAACTCTCTGGTGTCCTCCTCTAGGTGTGTATCTGGCCTCTGAGGAGTCACCATTTCTTGT
ATCTCTTGCACTACACCTCTGCTGTGAAGCATTACATTTGGAGAGGGTTCTGTGCTGGTATATCTTCACG
ATCTGCAGAGGATTTAAGGATTGCTTTTATGAAGGTGGTGTAATCAAATGTATTATTTTCAGGAGCATAA
ATAGCAGAAGTATCTTCCTTGAGGGA
>TRINITY_DN2247_c0_g2_i1 len=274 path=[1:0-273] [-1, 1, -2]
TCTACGCCTCCAAAGCACACATGAACTCTGTGCTCATGGGCATGAAGAACCAACTCGCGGTCCTGCGAGT
AGCTGGTTCTCTGCAGAAGAGCACAGAAGTGATGAAGGCAATGCAGAGTCTTGTGAAGATCCCAGAAATC
CAGGCCACCATGCGGGAGCTGTCCAAAGAGATGATGAAGGCTGGAATCATAGAGGAGATGTTAGAGGATA
CATTTGAAAGCATGGATGATCAAGAAGAAATGGAAGAAGCAGCTGAGATGGAGATTGACAGAAT
>TRINITY_DN2284_c0_g1_i1 len=230 path=[1:0-229] [-1, 1, -2]
GGAGTGCTGTTGCATTTTTCCTTTGAAGAAGTGTAAAGTGTATGAACTGTTCTCAGACAGTTTTAAAATT
ACTTGTCAAGGCGATGCTGTAATATTCAGTTCATCAGATATACAACTTGTACATTCATGGATAAACAGTA
TTCGGGATACTATAGATGTACATATCCAGTGTAGAAAGACATTGCGAAAGGAATCTAGTAAACGCAAACC
TACCAGGAAGAAGAATATTA
>TRINITY_DN2255_c0_g1_i1 len=231 path=[1:0-230] [-1, 1, -2]
GACTCCCACCTCCTGGCCCTCCTAGGGCTCCTCCCAGTGATACAGACTCTGAAGAGGAGGAGGAAGAGGA
AGAAGAGGAAGATGATGAGGAAGAGATGACAGTGGGGGGTGGAGTCCCAGCCCCTGTGCTCCCAACACCC
CCTGAGGCCCCCAGGCCCCCTGTTACAGTGCACTCTGAAGGTGCTCCCCCTACTGACAGTGAAGGCAAAG
ATGTGGGCAGCACAGAAACAA
>TRINITY_DN2257_c0_g1_i1 len=216 path=[1:0-215] [-1, 1, -2]
TACTCGAGTTCATATACATATATGAATATTAAGGCAATCACGCACGAAAGTCAACACAACAAGAGAAAGG
ATGGTAGGATTACATACATTGTTGCGGAAACCTCCAACTCCTCGCTTATGCTTTAAGACTGAGGGTTCAA
GCACCCCCAAATATTATTGAGGCGAAAGTAAAATGCACTTGAAAAGAAGAAACTGACGTTTTGTTGTGCA
AAAAAA
>TRINITY_DN2279_c0_g1_i1 len=220 path=[99:0-125 5:126-219] [-1, 99, 5, -2]
GTAAAAAGCAAACAATAAGCACAAGCATTTTCAAATGTACTGTATAACATAATAATAACTAGGGATTCAT
TAAATATTTATCGATAATAATTATACATACATAATAAGTCTTATATAACAAATTTATTCCTAAGAATATT
TGCTGTGAATGTTGTTGTGCTTCAAAAGTGCTATATGTAAAAACAATGTACGCCCACACAATGTATTATG
TATGTGATGC
>TRINITY_DN2353_c0_g1_i1 len=212 path=[1:0-211] [-1, 1, -2]
ATTCCATCAAGGTACACTGAGCACAGCAGGCTGGGCAAGAGCGTATCCACCAATGGACCTTTAAAGACCC
AGTGAGCCTGCCAGCTCTGGCACGGGCAGTGTCCCGCGAAAAGGCTTGAGAGCTTCCTCCGACAGGACCC
CGAGGATGGAAAGGGACATACATAACTCACCAGCTACACAGACTTGCAACTCATTGCAGCCCTGAGCTGT
CC
>TRINITY_DN2376_c0_g1_i1 len=252 path=[1:0-251] [-1, 1, -2]
TGAAAAATATCAAATTTAATTTAAAGTAACTTGAGCACAATCTCATGCATTTTGCATATACATAGAATAA
TCAAATCAGTTACTTAGTTTTACAATGCGTTAAAAACTTTTACACTATTTTTGAAAACAACTTAACAATC
GCAGATCATATTTCCAAAGAACAATTCTTGAATACGCTAACTTTTGTCAAGTGTTTGGTTTTACAAATAA
ATTTTCAGGGGCGTCGAAAGTTTGACACCAAATAGGAAAAAG
>TRINITY_DN2301_c0_g1_i1 len=207 path=[1:0-206] [-1, 1, -2]
CTGCTCTTCTCTGAGTATTAGGACCAAGTGCTATCTAACCATGAGTTCCCACCAGCAGAAGCAGCCCTGC
ACTGTACCTCCTCAGCTGCACCAGCAGCAGGTGAAGCAGCCTTGCCAGCCACCACCCCAGGAACCTTGTG
CCCCCAAAACCAAGGATCCCTGCCACCCTGTTCCTGAGCCCTGCAACCCCAAGGGGCCAGAGCCCTG
>TRINITY_DN2363_c0_g1_i1 len=235 path=[1:0-234] [-1, 1, -2]
GCCAACTCACAGCTGTCCACCCTGTTTGTTGAAAAACCGCAAACCGGATCGGTGAAAGTCGGTGCAAACA
TCACCTTTATAGCCAAAGTTAAGGCTGAAGATCTTCTTAGGAAACCCACTGTCAAATGGTTCAAGGGGAA
ATGGATGGACCTTGCCAGCAAAGCAGGGAAACACCTGCAGCTGAAGGAGACCTTCGAGAGGCAAACTCGG
ATATACACATTTGAAATGCAGATCA
>TRINITY_DN2315_c0_g2_i1 len=261 path=[1:0-132 2174:133-156 135:157-260] [-1, 1, 2174, 135, -2]
GGACTTCATCAGCATTCAGCAGTTGGTAAGTGGAGAAAGAGTTGGCAGGAAAGCGTTGGAGTTTGGCCGT
GGAGTTCCTGATCCTGGTGGCTGGCCTAGTGGCTGGACGCTGGGACCCCAAGAGGCTGTGGCCCGGGAGA
AACTAAAGTTGGAGGAAGAGAAGAGAAAGAAACTGGAAAGATTTAACAGTTCCAGACTGACCCTGGACAA
CCTGACAGACTTGGAAAACTTGATTCAGAGACGAAGAAAAAAACGACAGAG
>TRINITY_DN2316_c0_g1_i1 len=227 path=[1:0-226] [-1, 1, -2]
AAATGCCACAAACTCCGTGAACAGAGCTTGCACCTACTGGGTCGTCGACTCCTAACCGGTCGAACAACGG
CATTGCGACAACACAAAGTAAGGCACCCAACATCCCAATGACTAGTGCCTCCCAAGCACGATAAAGAAAA
CACCCGGCCGTAATTGAGACCAGTGACCCGAGTACCCCGTTAATAAGATCGATAATGTCCATACGCCCAT
CATGACGCCAAAGCGAG
>TRINITY_DN2321_c0_g1_i1 len=227 path=[1:0-168 147:169-178 157:179-226] [-1, 1, 147, 157, -2]
GGGGGAGGAAAGTCCGGGCTCCATAGGGCAGAGTGCCAGGTAACGCCTGGGAGGCGTGAGCCTACGGAAA
GTGCCACAGAAAATAACCGCCTAAGCACTTCGGTGCCGGTAAGGGTGAAAAGGTGCGGTAAGAGCGCACC
GCACGGCTGGCAACAGTTCGTGGCTAGGTAAACCCCACTCGGAGCAAGACCAAATAGGGTTCCATCAGGC
GTGGCCCGCGTCGGAAC
>TRINITY_DN2326_c0_g2_i1 len=201 path=[1:0-200] [-1, 1, -2]
TATGGCCAACAACCAACTTCCCAGGCACCGGCTCCTGCCTTTTCTGGCCAGCCACAACAACTGCCTGCTC
AACCACCACAGCAGTACCAGGCGAGCACTTACCCTCCACAAACGTATACTACCCAACCATCTCAGCCTGC
CAACTATACTGTTCCCCCTGGCTCTCAGCCTGGAATGGCTCCAAGCCAACCTGGTGCTTAC
>TRINITY_DN2327_c0_g1_i1 len=228 path=[1:0-227] [-1, 1, -2]
GAGAGGTTTGAAATAGATGCTCCTCTCAACAAATACAACAGAGAGACTTTCTACATCTCTGATCCAGTTA
TTGGATACACTGACTACCCATTTCTTCCATCAGATGTCTAAATGTGCCTTTCAGTACTCGAATTCTCTTC
CGCCTCTCATCAAAGCAGCTCAGCAGCCACCATTTGTGTTGTTACTTGGTAGGATTGAAGAAATATGGCC
ATTGATCTGAAAGCTGTT
>TRINITY_DN2328_c0_g1_i1 len=215 path=[1:0-214] [-1, 1, -2]
GTTTTGAAAGTGGGTTTCATTCACTATGTGACCTTGGCTGTCTTGGAACCCACTATATAGACCAGGCTCG
CCTTGTACTTAGGACATCCTTCTGCTCTGTCTTCCCAGTGTTGGGATTACTGGTATGTACACACCCTTAC
GATGTATCTGAATGGCATCTGTCACTCTTAGTTTCTGGCAACCTCAAGAATCTTTCCTGGGGGAAAGGAC
TTCTG
>TRINITY_DN2329_c0_g1_i1 len=226 path=[1:0-225] [-1, 1, -2]
TGATGACATTAATGGTGATAAAACTGTTTCTTCTGCACAGATTGTTGGACCCAAGCCAGAAGCTCCTGCA
AAGCCCCCTTCCAGACCTGTGGATAATTACAACACCTTTGTACTGCCAGAGTTGCCATCGGTGCCAGACA
CACTTCCAACTGCATCTGCTGGAGCCAGCACCTCAGCATCAGAAGACATAGACTTTGATGATCTTTCCCG
GAGATTTGAGGAACTG
>TRINITY_DN2336_c0_g1_i1 len=277 path=[1:0-276] [-1, 1, -2]
CTCACATTGACCGACCGTGTCACAAGTCGCTCGCTACAGTGGCGAAATTGCATGAATTCAGCTTCGTATT
GCTTCCGCACCCACCATATTCACCGGATCTGGCCCCCAGCAACTACTACCTGTTTGCAGACCACAAAAAA
ATGCTCCAAGGAAAGATATTCTGCTCCAACGTGGAAGTCATCGCCGCAATGAACGCTTATTTAGAGGCCA
AAAATAAATCGTTCTATAAGAAAGGTATTGAAATGTTAGAGAAGCGCTGGACTGATTGTGTTGCTTT
>TRINITY_DN2339_c0_g1_i1 len=221 path=[108:0-220] [-1, 108, -2]
CATAATGATGTAAAGGCACAAAATCTTATGATTTCCAAATGCAAGTATTATAAAAAACAAATTGCAACTG
CTCCAGTTACCACAGGCAAAAGCAAATCGTCCCGTTCTTCAAATGTAAAGTCTTCAAGCTATGATGAACA
TTACGAAGAAAAGCAACAAACAACTGATAGTGGAAATAGTTCTGAGCAAGAAGCAAATGATGATGAAGAG
GATGAAGATTT
>TRINITY_DN2340_c0_g1_i1 len=228 path=[159:0-90 22:91-101 259:102-125 57:126-227] [-1, 159, 22, 259, 57, -2]
CGTGTATAACTTTTAAATAGCAACAAAATTAGAATTTGTTTAAAACACATTGTAACAAGGTAAATGTGTG
ACTGCAATAAAAACTAAAAATAACCACCAAAAATATAGAACCACATAATGTAATTATAGCGCAGACCAAT
TCACTTCTAATTTGTACTGCATTTTATGCAGCACTTAAACACTGTGCACCTAAAATTATGCTTCGATAGA
AATATAGACAGAAAAAAC
>TRINITY_DN2362_c0_g1_i1 len=206 path=[1:0-205] [-1, 1, -2]
TGCTATTTTGTGCTAGGACTATTATCAATTCACCAAATGCAGGTGTCGGCAGTGGAATGCGATCCTGGGA
TAATACCTGTGCCGCCCGAGTGCGCATATATAGTTCGCACATAAGTAGATGTTTGCTCATAATTGGCGGT
CTCCATTGTATAGTGATTAGTGGCTGAATATAAATGTGATTCCAGTTTGCGATCACTCCAAAAATT
>TRINITY_DN2468_c0_g1_i1 len=219 path=[1:0-218] [-1, 1, -2]
AATAATCTTCAATACCTCAGATACCGCTTAGTGCTCTTCCATAATCAAGATTATACGTATCTTGACTATC
ATTCATTTCACACTTCCGCTCTTTTATTCTGTCTGATTAGTTCGCCTCCAAGTCCATCTTTGGTATCTTA
TCTCAAATATGACTCGGTCTTCTGTTCTCAAACCCAAACCTTCCTTCATTGCGATTGCACAAGAAAGAGA
TAACTTGAC
>TRINITY_DN2474_c0_g1_i1 len=254 path=[1:0-253] [-1, 1, -2]
GCAAAATAGTACAGAATATAACAGAGAAGAAAGAGAAAATTTCAATAAATACTTTTCCAAATACCGCGTA
CGTATTGAAAATTGTTTTGGGATCTTGAAAGAAAAATTTTCAAGTCTAAAAGAACTCAAGTTCAGATTGC
ACACTATCCAAAACAAGAGAGAGTGTAATGAGTGGATAATGGTCTGTTGTATTTTGCACAACATTTTTAT
AAATTTCAACAACAAAGATCATGAAAGCAGCGTGGAACCCAGTG
>TRINITY_DN2417_c0_g1_i1 len=245 path=[1:0-244] [-1, 1, -2]
GCGGTGTTGTCTTGTGCGGCATAACGTCAGTGTTATGGATTTTGCTGTCGAAAATTATGCGTTACAATCC
ATTTTCAGCGCTAATGATTTAGTCGATGGAGGTCGTCTAAGGTCGCACAAGGCCGTGCGGGCGTTGTAGG
TGCGTATCGAGTGACAAAGCGATTACAATTGCAAGCTAACGCATGCAAACGGTCGAGGACTTCGTGGAAA
TATGTGTACGGGTGAAATATTTTAGGAAATCCAGC
>TRINITY_DN2419_c0_g1_i1 len=373 path=[1:0-372] [-1, 1, -2]
CCTTCGGAAACTGGGGCTTCACAGCTGTTAAGGGTATTTCTCTTTCATGGATTGGAATTGTCTGGGTGTG
GAACATTATCTGGTTCTTGCCATTAGACCTTGTCAAGTTTGGTATGCGTGCCGCTATCCGGGTCTTCAAA
CCTCCAGTGGACAACAAGAAGCCAATTGCTCATAACCAACTTGCCCGTACCACGTCACGTACTGCCTCCA
TTCACGAGTCGCTCTACTCTAACCGGGTCAGCTTCTTGCAACGTGCCCAGCGCAAAACCGGCCTCGGTGG
CCGAGTCCACGCCGATGACCGTGAACTTCGTCGATTTTCGTCCGCCCAAGCCGTCTCCTCTGGTGCCGCT
CTTAGTCGCCGGTAGAGAGAGAT
>TRINITY_DN2422_c0_g1_i1 len=213 path=[1:0-212] [-1, 1, -2]
GCCTGTCCAGAGATTTCACATTTTGAAAGGTCAAACCAGGTTTTGTCCGGCAATGAGGAGGATTTTGTCA
GACTGAAGCAGCAGCAGGTTTCAGATCACATTTCTCAGCCCTATGGATCCGAGCAACGGAGGCTGTTTCA
GGAAGGCTCTACAGCGGATGCTCTTGGCACGGGGGCTGATGGACAGATGGAGAGATTTGAATCTGTTGGA
ATG
>TRINITY_DN2428_c0_g1_i1 len=251 path=[1:0-154 133:155-181 160:182-250] [-1, 1, 133, 160, -2]
ACAAAGTCCAGGCAGAGGTTGGTCTTGTGCCAAACCCTGGATGTTCTATGTTGTCATGTCCTTAACTGAT
TCTTTTCATGCTGTGTATTCTGACATCAATTCACCGAAGGGACCCACCAGCCTCCTCATGTTTAAGCATT
GTCGTAGACTTTGTGGCTCTGACATACTTGTCTGTTGAGAGTGGCGTCTCCTGTCACCATCCCCATGCTA
TAACAGAATCCATGAAGCATAAGTGGCCTTTTTGAACCAAG
>TRINITY_DN2430_c0_g1_i1 len=218 path=[1:0-217] [-1, 1, -2]
GGCAGAGTCGGCGCCAGCCGAGCCTCTCAAGGATGAGCTCTAAACAAGTGAGTAGGAGAGGGCATGGATG
CTTGTGGCTGTAGACATGGAGGAGACGGGACCTGACGGCTAACATGTTTGACAGCTCCAACGCCAGATTT
TGCCAAGGTTCTGAAAGACGGTGAGATGGAGAGTAGTGAGAGTGAGGGGGAAATAGTTGATGTTTCGGCA
TGTCTGTG
>TRINITY_DN2438_c0_g1_i1 len=307 path=[1:0-306] [-1, 1, -2]
CTTCACTGTGTTCCTCACCATGTTTGGGGAGAAACTTAAAGGAGCTGACCCGGAGGAGACCATTCTCAAC
GCCTTCAAGGTGTTTGACCCCGAAGGCAAAGGGTCGCTGAAGGCCGACTATGTCCGGGAGATGCTGACCA
CGCAAGCAGAGAGGTTCTCCAAAGAAGAGATCGACCAGATGTTCGCAGCTTTTCCCCCTGACGTCACCGG
CAACCTTGATTATAAGAATTTGGTTCACATCATCACCCACGGAGAAGAGAAGGACTGAGCCCTGAACCAC
AGCCTCGGGTGACCTATAGCCTGTTCT
>TRINITY_DN2473_c0_g1_i1 len=207 path=[1:0-66 45:67-90 119:91-206] [-1, 1, 45, 119, -2]
AGAGCAATCAAAAAGGACCTAATGACCACATTTTACAATAAAAAATGTGTGTTACAGATTTCAAAACAAA
TGTTGCCTACATTTTGGCGCTTTGAAATAAGCGTTGACTGATTAAAACCATAAAGTTTTCTTAAAGCTAA
CCCCTACTTACAAGCCATAAAAAACGCGTTATACACGCTCTCGATATACATAAGTGGTTACAACCCT
>TRINITY_DN2455_c0_g1_i1 len=242 path=[1:0-241] [-1, 1, -2]
TTGGGCAGAGAGCGGAGCCCTACTGCTCTGTCCTCCCAGGGTTCACATTCATCCAGCACCTCCCCCTCAG
TGAGCGGATACGGGGCACCATTGGGCCAAAGAGCAAAGCAGAGTGTGAGATTCTGATGATGGTAGGCCTG
CCTGCTGCTGGCAAGACCACGTGGGCCATCAAACACGCTGCCTCCAACCCTTCCAAGAAGTACAACATTC
TGGGTACCAATGCCATCATGGATAAGATGCGG
>TRINITY_DN2477_c0_g1_i1 len=281 path=[1:0-280] [-1, 1, -2]
GTACTTGAAAGCATGACAAGATTGACACTTTTTGTCCATACTACCGATTAATGGATGTGACGAATAGTTT
ATTTCAGGATCATGTTCAAACGCGAGGCGATTAAGTGATACTCGCGCCAATGCTCGAATGCGCGTTGCCC
TGAATTTTTATATCCACGTGTACGTGCCACTTGATTTTTTAAATTTTTATTTTCCGCCGATTGTTCTTCG
ACTGATCTATTAAATCGGCGATCACGGACTAATTACGCGTTCCGAGTACGTTAACCAATATTTCTTGCTC
T
>TRINITY_DN2565_c0_g2_i1 len=222 path=[1:0-95 715:96-119 98:120-221] [-1, 1, 715, 98, -2]
ATTCAAAATTACCGCCTATCACCCACCCACACCAAAAGTCAAACAAAACCCGGCCAATATGGACTCCGGT
CCAGGGCCGGGGTTTGACGATGAACCCCCACCAGAGCCTCGAGATGGGTGGCTACTGGTGCGGGTTCATG
TGCCCGAACTAAACGTCTTTAAATGTCTCCAGTTTCCGTCAGATCGTTTAGTTTGGGATGTAAAACAGCA
GGTGCTCTCCTC
>TRINITY_DN2576_c0_g1_i1 len=336 path=[1:0-335] [-1, 1, -2]
GACGCCGGTAGCGAAACTCTAGGTGCATGCCGAGTTGGTAACAGAACTCGTAAATCCACTGTTGCAACTT
CTATAGTTGCCAATGACGAAACCTACGGCGAGGAATCCTACGCTCTCGCAGCGTAAGTGACCTTTGCTTC
TGGTAGCTTCGGCTCCAGCAATCACTAGGGGATGCCTGTAAACCCGAAATGATTGTCATACAGAACAGGA
TCGTCGCGTAGCACGTTGTGGGCGAAGTGACTAAAACTTACACAACTCATCCAAAGCACCCTGCCCGTCG
GGCGGCTGCGGATTAAATCAGTAGACACGGCTAAGCATGTAGTACCGACAGCGGAG
>TRINITY_DN2596_c0_g1_i1 len=248 path=[1:0-247] [-1, 1, -2]
CTACCCCTGGACCTGAGGAGACACTAACAGCAGCCACAGTTCCCCCACCCCCTCGCCGCACAGCTGCTAA
GTCTCCTGATCTGTCAAACCAGAACTCAGACCAAGCCAATGAGGAATGGGAGACTGCATCAGAGAGCAGC
GACTTTGCCAGTGAGCGCCGGGGTGACAAGGAGACTCCCCCAGCAGCACTTATGACCTCTAAAGCTGTGG
GGACTCCTGGGGCCAATGCAGGTGGGGCTGGACCAGGC
>TRINITY_DN2510_c1_g1_i1 len=223 path=[1:0-222] [-1, 1, -2]
ATCCGATTAGAATAGTCAAGTGGATTATGTATATTTAGTTGGATATTGGACATCTTGGCAACACAATCTT
ACAAAGGCAGATTCAGCTGCCCCCATACCACTGTGTTCCTTCTGTAACGCCACGTTCTCCCTCCAGCATG
CCGAGCACAATGTCCACCCACTTGTGCTGTGTAGACTGTTGCATACAGCTGAGTACAGTGAGCGGCTTCT
GCACATATTTAAC
>TRINITY_DN2592_c0_g2_i1 len=250 path=[1:0-249] [-1, 1, -2]
CTCCCAAACCACATTCTCACTAATTACCATACTGGGAGCTTTGTAGTTCCTATAAGCCCTTTCTTCCCCA
CAAAGAAGAAACAACATTGTGCTGGAGAGTACCCCTCCCTTTTCTCACAGATCATGGAGATGTGAAGCAA
GCACACTCATTTTCAGGGGCTTCTCCAGATGTGTAGAGTGAGGGGATGTGGTGGCTGTATCCTTCAAATT
ATGAATGAAAACAAAGTACAGAAAGGAAAGGAGACTTTAG
>TRINITY_DN2592_c0_g3_i1 len=204 path=[902:0-203] [-1, 902, -2]
AAAGGAGACTTTAGGCAGGATTATTTTTGAATGAAAGATAAGACTAATGGTTTCTCTCCCATTCCCAGTC
CCCATTGGTCTGATGTCATGTAGCATAGTACATCTATAGCACATGGTATTTAAAGACTAATGAATGCAAA
GAGACTAATTTGGGGGCTGTTTCTTATATATGGTACTAGGAAATGCCTTGTTGGCAAAGCACAC
>TRINITY_DN2516_c0_g1_i1 len=212 path=[144:0-211] [-1, 144, -2]
GAAACATCTCTGCTGGTAGAAGAGGCCATTAGTGAGGAACTTCCCTATAGTGAATACTTCGAGTACTTTG
CCCCAGATTTCACACTCCATCCAGATGTCAGCACCCGCATCGAGAATCAGAACTCACGCCAGTATCTGGA
CCAGATCCGCCAGACAATCTTTGAAAACTTGAAGATGCTGAACCATGCACCCAGTGTCCAGATTCATGAT
GT
>TRINITY_DN2519_c0_g1_i1 len=213 path=[180:0-212] [-1, 180, -2]
CTTCTATACGCATAAGTACGGCTACAAGCTGCAGGTGTCTGCATTCCTCAACGGCAACGGCAGTGGTGAG
GGCACACACCTCTCCATCTACATCCGTGTCTTGCCGGGCGCCTTTGACAATCTCCTTGAGTGGCCCTTTG
CCCGCCGGGTCACCTTCTCCCTGCTGGATCAGAGTGACCCAGGTTTGGCTAAGCCACAGCATGTCACTGA
GAC
>TRINITY_DN2519_c0_g2_i1 len=202 path=[1:0-201] [-1, 1, -2]
GGAAGACCTGCCCACCCATCTGAAGGATAGCTGCAGCACTGCCTTTGTTCTCTGCCCTTTCAAAGAGTCT
GGCTGCAAGCACAGGTGCCCTAAGCTGGCAATGGGACGTCACGTGGAGGAGAGCGTAAAGCCACATCTGG
CTATGATGTGTGCCCTGGTGAGCCGACAGCGGCAAGAGCTGCAGGAGCTGCGAAGAGAGCTG
>TRINITY_DN2523_c0_g1_i1 len=218 path=[1:0-78 57:79-217] [-1, 1, 57, -2]
TTGCGTGTTTTAATTTGTATAAATTAAATGAAAAAATTACCTAGAAAGTTAAGGACAATTCATAGTTAAA
TTAAAAGTTTGGCTTTATTATTTCTTTAAAAGTTGCTATTGTATGGTTCCATTGCACTTCCGTATATGTT
ATATATTTTTTCACGTTGAGCCAACCCCAACTAGGCCGAATGCAATCATCTTAAATGTAATATAAAAAAA
AAACTATA
>TRINITY_DN2577_c0_g1_i1 len=236 path=[1:0-235] [-1, 1, -2]
GCCGCTCGGCGCCCTCGGCCTATGAGCAATCAACCCCGCTCTCGCTCGCCATGGATCTGACACACAGAGT
TGGGTTTCGCTTGCATGCGCGCTTCGTGTTTGATCGCTAGCTGTTGCATCGATCGGGCGCGTGCATGGGC
TCGGATCGAACGATTGGAGGTCGGAGGAGCAGTAGCAAAATGTATCTTGTTGTGTTCGTGGCCGCTTTTG
GGTTGGGTGGTGTGCGTGAACCAAAT
>TRINITY_DN2595_c0_g1_i1 len=219 path=[1:0-104 83:105-218] [-1, 1, 83, -2]
CTGCGCTCGTTTTCGCGGCTGCTGGCCCCCGCCCGGCTGCCGAGCTGCTCTTCAACACGGTCGAAGTTCT
ATGTCCGGGAGCCAGTCAATGCCAAACCTAACTGGTTGGCAGTTGGACTGTCCGTGGGCGCCTCGGTTTT
CATGTGGATTTATCTCATCCAAACACACAATGAAGATGTTTTGGAGTATAAAAGAAGAAATGGATTGGAA
TAAACTTTG
>TRINITY_DN2535_c0_g1_i1 len=274 path=[1:0-273] [-1, 1, -2]
GGATAAAATCCATCCGAATTCCGTTTCTTGGGCTAGAAGGGTCCCGAGTACATTTCTCCGTACACCACTG
AGAATTATTTGTGGTTACAGGTCACTTCCGATCAATATGTCGACTGGTCTGGGTTTATGAAAGTGAGGGT
CAGCTAAACTAAAACCGAAATCTGTATTAGTGATGATCGTATTAAGTGAGTGAGTGGGTAAATTATCGGT
TAAAGTTTTTAAAATAAACGCGTGTGTTGTTATCTTAAACTCTTTTCTTGTCGGTGAACGAAAG
>TRINITY_DN2589_c0_g1_i1 len=230 path=[1:0-229] [-1, 1, -2]
TATTAAAAAGCAGAATTTTCAAAAGTAATAATTTATAGTAAATGTGCGAAAGTTTTTTCCAATGCCACCA
ACCAATTTTAAGCAAAAATATGAAATTACTTAAAATTCAAACTCTTCAACCATTACACGCCATTCAAGAA
AAACGCTATATATAATTTTCTAGAATTTTTATGCTTAGCACGTTTGATGTAGAAATTTTTAGTTTTATTT
ATCATTTAGCTAGTTCTTTT
>TRINITY_DN2541_c0_g1_i1 len=250 path=[1:0-163 142:164-192 171:193-249] [-1, 1, 142, 171, -2]
GTTTGTAAAAAGAAAAGAGTGTGAGTGTAAAAAAGTGAAGTAACACTACTCATTGTAAACCGATAAATGT
ATGAAAATCGCAGAAAACTTGGCAGGAAGTGAGCGAGAGTTGGGTTAGAGTGGCGCAGGAAGAGGAAACG
AATAGCAAGCGAAAGCAGGCGAGGGCAGACAAAAGGGAGAAAAAAGTGTTGGTAGCGATAATCAGAATAA
AAGCTGTTAAAGAAGCGGTGCAGAAGGATAAAGAAGAAGA
>TRINITY_DN2547_c0_g1_i1 len=230 path=[1:0-229] [-1, 1, -2]
AGAGTCAAAGGAAGATGATTCAGATTTGTGCTTCAACTGGGAGCCCTGGAGCAAAAGACCATCTGAGTGT
GGCTGTGAGGAGACATTTCCTGGTGAGGAGGACGGACTCCACTGGTGATCCTGCTCTACCAGGTACCATC
TGGGCCTAAGTGGATGGAGGGAGAATACTGGTGACCGATGGCCTTCCCTGGGATCTCCCGTTGTCAGACC
TGCCAAGCCTCTTGCCAAAC
>TRINITY_DN2548_c0_g1_i1 len=329 path=[1:0-328] [-1, 1, -2]
GGTAGTGGGTCGCTGCCTGCCCACCCCCAAATGCCACACGCCGCCCCTCTACCGCATGCGAATCTTTGCG
CCTAATCATGTCGTCGCCAAGTCCCGCTTCTGGTACTTTGTATCTCAGTTAAAGAAGATGAAGAAGTCTT
CAGGGGAGATTGTCTACTGTGGGCAGGTGTTTGAGAAGTCCCCCCTGCGGGTGAAGAACTTCGGGATCTG
GCTGCGCTATGACTCCCGGAGCGGCACCCACAACATGTACCGGGAATACCGGGACCTGACCACCGCAGGC
GCTGTCACCCAGTGCTACCGAGACATGGGTGCCCGGCACCGCGCCCGAG
>TRINITY_DN2593_c0_g1_i1 len=267 path=[1:0-266] [-1, 1, -2]
CAGAGAGAGCGCAATTAACTTGACCAGGATCAAAAAGCACAACATGGCAGGCCTTCGGCCTCTGAGTCCC
TCCAAAGTGCTCCTCCCTGTGAATCACACTGCCTGTCCTTGAGGGCCTTTGAGCCCAGCTCAAACCTGTG
CAGGGAGGCACTTGAGAGGACACATGCTTTTCAACAGGGCACCAGAATCTCTTTAAGGGACAACCCAACA
CATTGACAGCCTCAGGAGGTGAGGGAAAGAGCCCAGACAGGCAGCGGAGGATGCAGG
>TRINITY_DN2558_c0_g1_i1 len=217 path=[1:0-216] [-1, 1, -2]
GTTCCCACCAGCTGGTTTCAGGCTACAGCAGGACTGCTCAGGACTGACTGACACATTTCAGTCTGTAAAC
AGACGCCAATGCCATTTACCCTAACTCACAGACAGAGGGGAACCGAACCTTCCATGCTGAGGCTGCATGC
TACCGCACTTAAATCAATACATTGGCTCCCTGGTTAACAGCTGTCGTCTGAGGCAGCACACGAGAGCGAG
TCTGAAT
>TRINITY_DN2574_c0_g1_i1 len=237 path=[1:0-236] [-1, 1, -2]
CTTTTACTCCAAACTATATAGTACATATACAAACAAACAAACGTGTAACACAAATATACATAGCTAATTA
AAACGATAAAATTATAAACAAATTCAAAACGTTGCAAGCTTATAACCTCAATTTAATGCAAAAACAAACA
TTACGAAGACCATTTTCAAAGCATTCCAAATAACAGTTACCTACAATTGTATTGGGACAAATATGAAACA
CAGTATTTTGATTGAAAAAAAAAAAAA
>TRINITY_DN2667_c0_g1_i1 len=201 path=[1:0-200] [-1, 1, -2]
GAATACCACATCCACCACTGGTAGTCAAGGCGCCTTTACTCCGGCCTCGGGTGATGTTTCAACACAGCAT
TGCAATGCCCCACGGTACGCCTCTTCGGCACATTTTTTAGCACAAGGTACACCCCTGGTGACAAGCGACA
CATACACATACCTTTCGTCGACAGTGCATACGCCTGTAAAGCGCTATGTGCCGACCCCTCC
>TRINITY_DN2673_c0_g1_i1 len=287 path=[144:0-286] [-1, 144, -2]
GTGTATGAGCTCGTGCCCATTGTTTATATCTTGTTTTGTACTTTTTGTTGTTGCTGTCGCTGCAAACGTT
CCGGTTACTTGATTTTCCCTCTAGCGAAAATATAAATTATCACAACAAAAATATCTGAGTTTGCATTTAA
GCATGTATGAAAGTCTCCACACATGTACTTATATGTGTGTGTGTGTCTATTTTATGCGCTTGACGAGATA
AATGCATAAACGCGCAGTTAATAAATTCAACAAAACGCCAAGCACTGAACCAATTGACGTCGTCAGCTGT
TGCAAAA
>TRINITY_DN2608_c0_g1_i1 len=311 path=[1:0-310] [-1, 1, -2]
GCGACCAATTAGGGAGATAGCACCTTCAAAATATGCAGACGTATAGACTTGGATGTATACCCAATCAAAG
ATATGAATTCGTATGTTGATTGAGAAGTAACGAACACTAAAATAGTAAACACACATACAGTTGCCATGAT
GACGCATACTGAATATTACTAGAGCCGAGACCGCCCTAGCAACAGTGCCCGATTATGTTGCACACTTCAA
CCAATATTTATGACAAATATCAGTCGGCACTATGTATTATCTGCGATAGTAAATTATTGATTATCCTCTA
TTTTGCGAAATAATGTCTGAAATATTTTTTT
>TRINITY_DN2616_c0_g1_i1 len=291 path=[1:0-290] [-1, 1, -2]
ATTGTTTTAAAACTAAAAATATATACAGTTGTTTATATATGAAATTTTGACTTTGAAAATAATAAATTTT
TTTCGTATATTTTTTCTATTTCTCCCTTTTTCGCTTTTTATACATGTGCCTGTACGGGGGTCTGAAAAAT
TTACACTCACCACACATAATTATAAAATAAACGCATTCATGTTTGCTAATACATATTTATATCGAATAAT
GCACATTCGCATATTAAAATCTATTGCATACGTCATTCATAAAATAATTGATATGTCATAACATACATAT
CGTTTTTTTTT
>TRINITY_DN2619_c0_g1_i1 len=473 path=[1:0-104 83:105-128 107:129-151 498:152-175 154:176-472] [-1, 1, 83, 107, 498, 154, -2]
TAAACTTGAACTTTCAGTGAGCACTTTATTGTAATAATGGTTTCAATAGTTATTTGTGTTGGACAAGCAA
GTATATAAATATTCAATGCCTGTTATTTTTTGTACATACGAATGGAATGACAGAATAAAGAAACACAACA
AAATGCGATTACATCAGTTCCATTTCAATTATATCATCGCTCGAGCGTCTGATGTGGTAAGGCAGGGGGA
TGTAAGTGGCCTTATGCATATAAATAAAGTGAGAAAAACTGGAATTAGGCGCACTTGCCCCTGAGGGAAA
TATTTTGCCATTCAATATCGTAAACAGTGAAAGAGCCTCCAGTTTGATAACAAATCCTGCAAGTGAAAAC
TATTTTATTTAATCAGAATTTCTTCGTGACAACTTTTTTAATGTTTATTGGACTTATTACTATAATATGT
TATGTATTTAAGTATATGAACTTATCAATAAAAATATAATTATCGACCGTTCG
>TRINITY_DN2621_c0_g1_i1 len=214 path=[617:0-213] [-1, 617, -2]
CTGTGGCCTAAATCTGCTGTGCAGGTTGGGCTGGTCATACTGTCATGATTTCATTAACAGCCTGGGTGAA
CATGGCTGGGAGTAAAGGGCTTGCTCTCCTGCATGTTGACATGACGGCCCTTTCCAAGGGTGATGGAGGC
TTTCCCAAGCTAAGGGCCTAGGCAGATCTCTCAGAGCAAGAAGCTAATGCCGGCATGTCCCTTGGGTGAG
CTCT
>TRINITY_DN2620_c0_g1_i1 len=238 path=[1:0-237] [-1, 1, -2]
AGTAAATATACATTAATAATACAAGCTTGGCAAAGCGTTTTCTCGCAACAATAGAACATCCCGTCCTTGT
TGCGTGTGTATATGTGTGCGTGCGTTTCGCGTTGCGGATTAAAAAAGGATTTTATGTAGATTATTGATGG
GATACTGAGTCGCGTGGCAAACAGCGTACAAGCATAACATAACTGTATCGCTACAGTGACGCTATTTGCA
TTGCACAGTGTAATACCGGATTAAATTT
>TRINITY_DN2691_c0_g1_i1 len=202 path=[1:0-201] [-1, 1, -2]
AGAAGGCCTACAGCCTGCAGAGTGATAACCAATACAGGGCAGACATGAAGTGGATGAAAGGCACAGGCTG
GGTGGCCACCGGGTCATTAAATGTGGAGCAGGCGAAGAAGGCAGGAGAACTCATTAGCGAGAAGAAGTAC
CGTCAGCATCCAGATGCTTTGAAGTTTACCAGTATTAAAGACACTCCGGAGATGGTCCAGGC
>TRINITY_DN2630_c0_g1_i1 len=243 path=[1:0-93 72:94-98 77:99-118 97:119-242] [-1, 1, 72, 77, 97, -2]
TAAAAAATTGAAAATAAAATATAAATAAATATAAAATGTTGCAAATAAACGTAGTTACTCATGTACCAAT
TTGCATTTTGCGCAAATGTATATATGTATGTATAAGTTGAAATTGTAAGAAACAAAAAATGTACTACTTT
CCACACGCCTTAAACTTTACTATCTGTACTAGTATATACATACATATACATATTTAGATATTCTATAACT
CTTCTTAAATTTTTGCTAGCTTAAACTGCAGCT
>TRINITY_DN2640_c0_g1_i1 len=264 path=[1:0-263] [-1, 1, -2]
CAAACAAAAAATCGCAGAAAAAAGCGAACAACAGCTATGAAACTAAGTGGTTTGCTGGTTTGCGAGGTCA
GCCGGTGGCCGGTGGCCGGCGCGTTGACTATTATTAACTGTGGACTCTGACGTCGCTGTGCGGTGTCATT
GAATGCTTTGAGTGGTGACCAAAGCCTGAAAAGACGCGCTTGACAGTTGTTGAATTGAGTTTGCGGTCAA
TTTGTAATTCGGCAATAGCAAAAGTCGGCGCTCATAGTTTTTTCTTTATTTTAT
>TRINITY_DN2641_c0_g1_i1 len=217 path=[1:0-216] [-1, 1, -2]
ATTTCCAAAGAACCTGGTTCAGATCAAATCCAACAGGGACAAAGAAACAAAGGTTTTCTACAGCATCACC
GGCCAAGGAGCTGACAAACCCCCCGTTGGCGTTTTCATCATTGAGAGGGAGACAGGCTGGCTGAAAGTGA
CACAGCCTCTGGATAGAGAAGCCATTGCCAAGTACATCCTCTATTCTCATGCCGTGTCATCAAATGGGGA
AGCGGTG
>TRINITY_DN2651_c0_g1_i1 len=209 path=[1:0-208] [-1, 1, -2]
CTGTCATAGCAGTGACTCTACCTTAACTAATACAGAAAGCTGGCATAGAAAAATGGGGCCATCATTCTCA
GACACCTTGTGTTATGGTTCTTAGGCCTTTAGAATGGATTTGCTGGAGGAGTGTGGAAAGGATGGAAGTA
CTGGTTAGGGAGAACTTAGAACACTGTAAGCAGAGGTTAATGGACCATTATGAGGTGAATGTGGAAAAT
>TRINITY_DN2656_c0_g1_i1 len=301 path=[1:0-300] [-1, 1, -2]
CTACCATAGAGCTGATGGCCAGAACACTGGAAACTTTCTTACGGATCGCCCTTCGACCAAGGTCCATGCT
GCCCCTGGTGGTGGATCTTCCCTGGGCTACCTCTTTGGTGGAAACTGAAGGAGTGATCCTGGTGCACTGT
AGCACCGGATGAAGAAGGAAGTCTACCGCTATCCTTGTTTATCAGAACTGGGAACCCCCATTGTTTTATC
ATTCTCTATGCATGTCCCGTACCTATGACTCCGTGGCAAACACCCTGCCTGGGATCATGATCCTGTCGCT
TAAATTTCGAGGCAAATCGTA
>TRINITY_DN2686_c0_g1_i1 len=204 path=[1:0-203] [-1, 1, -2]
CTCTTTTCTGCCACCATGACCAAGAAGGTACAAAAACTTCAGCGTGCAGCTCTTAAGAACCCTGTGAAAT
GTGCTGTGTCCTCTAAGTACCAGACTGTGGAGAAACTGCAGCAGTATTACCTTTTTATTCCCTCGAAATT
CAAGGATACCTACCTGGTTTATATTCTCAATGAACTGGCTGGAAACTCCTTTATGATATTCTGC
>TRINITY_DN2683_c0_g1_i1 len=230 path=[1:0-229] [-1, 1, -2]
ACTATACTCTGTGACAAATTTAGTGGCCATCCCAAAGGGTTTGCATATATAGAGTTCTCGGACAAAGAGT
CAGTGAGGACGTCCCTGGCCTTAGATGAGTCCCTGTTCAGAGGAAGACAAATCAAGGTGATTCCCAAACG
AACCAACAGACCAGGCATCAGCACAACAGACCGGGGTTTCCCGCGCTCCCGATACCGTGCCCGGACTACC
AACTACAACAGCTCCCGATC
>TRINITY_DN2705_c0_g1_i1 len=262 path=[1:0-261] [-1, 1, -2]
TGAGCAAGACCTCTGCCAGCACACATGGGAGTCTTTGGCTTCGGACAGTCTCACTCCTGGGGGTTCTGCA
ACTCCTTCCTCACGTACACTCCCGTACTCTCCCGTCGGAGCCACGGCTGCACACACCCCCAAGGCAGTGT
GGGTATTTATTGACCTTGTTCTCTGACTCACTGACAGACTCCGGGACCCACGTTTTGGATGCACTGAGAC
TCGACATTCCTCGGTATTTATTGTCTGTCCCCACCTACGACCTCCACTCCTG
>TRINITY_DN2720_c0_g1_i1 len=332 path=[1:0-331] [-1, 1, -2]
GGCAGCACTTGGGTCGATAGAAGACGAAGTAGTTATTCGCTACATTGTGGACGGAATAAAGGTGCGTGAC
GATCTGAAATATCCATTGTATAGTTCTAAAACATTTAAAGAACTAAAAGAGCGTTTCGGGATTATACAGC
AAATGAGTTACAAGCAGAGCAGCAGCGGCGCAGTACAAAAAAGGAACTACACGAAACTTGCGCAATATGT
TAAAGACGATGAGGGCGAAAATCGCGCAGTAAGTAGACATTGTTTCAATTGTGGCTCATCTACACACATA
CGTGCAGAATGTAAAGAAGAAACAAAATGCTTTAAATGCAACGGCAATGGCC
>TRINITY_DN2721_c0_g1_i1 len=228 path=[1:0-227] [-1, 1, -2]
GTTCAATTGAAGCCAATTTACAATTACTTTGACATTTCTTTGGCCAATTGTCAATACAGCGCGTGCGGTG
TCAACACTACCGTTGGTGGAATACATTACCGGCAACGATTGCCATTTTCTTCAATTAAAGTACACAACAT
TCAAAAATATTGGATTATAAATAGAAAATTGCGTATGCAATAAATTCGACGTTGCGGTGTTGATCGCAGT
CAACGTCGATGACGACGG
>TRINITY_DN2741_c0_g1_i1 len=207 path=[1:0-206] [-1, 1, -2]
CAAAGATGCTGCTGCTGCGCTTGGAGCACCAGTTCGCTCTGAAAGAAGATTCGGATCGCAACCTGAGCTC
CCCTGTAACCTTGAACGTTCAGAACCTGTTCCAGACCTTCACTATCAACTACCTGCAGGAGACCACACTG
GCAGCCAACCAGCCCCTGTCCAGGGCTTCCAGGCTCAAGTGGATGACAAATACTGGTCCCACCTCCT
>TRINITY_DN2775_c0_g1_i1 len=216 path=[405:0-215] [-1, 405, -2]
CTTATATGGAATGCTGTGTCTCATCCACGGGGATCCCTTGTCTGCACTGTTTTCTTTGCATGACTTTATA
TGCAGTAAGTATGTTGAGAAAAAAAAGAGCAAAGACAAAAAAGAAGAAAAACACTCAGCAAAATCAAACG
ACACGTTTTGGACAAAAAATATAATAATAACATTCAAGGTTATATTCTCAGTGTCCAACTTGGAATTACG
TTGCTG
>TRINITY_DN2775_c0_g2_i1 len=427 path=[1:0-426] [-1, 1, -2]
GGGGGGGAGAGTCTTTTCTGGGGTGGCCTCAGCTCCCCCACCCCCCCACCAGGGAGCACGTCTTCCTTCC
ATTCTGGTCCCCAAGGTCAGCTGACAAGATCTCTTCCAGAGCCAGCATGACTAACACACAGTGAGTCAGG
GCAGGGGAGGCCATCAGGATGGGAACATCCAGACTTGGTATCTCTGGAACTGGAGATCTCACTACCCTAC
TTCCTGGGAAATCTTTCTCCAAATCTTCGTGCTCTCCCTCCCCATCCCGGTGCCGCTCACTACCATCTGG
GTACCTCATTCCCATTGCCTCTCTCAACTCGGCCAAGCAAGAGTACCAGAAACTAATTTTCCTACTTCAC
GCTGAATTTGGGCTGGTGTGCGCTCTTAATTGCGCTTGCCTGATTGCCCGGCCTCCCTCCCCCAGCCCCC
CCTACCC
>TRINITY_DN2757_c0_g1_i1 len=272 path=[1:0-271] [-1, 1, -2]
AGAAGAGGCGCGTCAAAAAGTACTCGAGCTTGCTATTTACAAAGGAATTTACAACTCCGAGCATAAGTTG
AGTAAAAATGTTGCTTCGTTTGAGTGTTTGCAGAGAATGAAAGGTCTAACTAATATTTCTTCGTTTGTAT
CTCATGAACGAGGAGTAATGAGCTCGCAGAGAAGACGATTGCTTACAGAAACGAAATTTTGAACCTGAGT
GTGCCGCCTTAGCTTAGAAATATTGTGATTTTTATAAATCTCCAACAGCTAAGCAATAAATT
>TRINITY_DN2893_c0_g1_i1 len=224 path=[1:0-223] [-1, 1, -2]
GTGCCGTTGCCGCTCTCACAGCTGAGCGATCGCATGAATTTCTGGCAGCGTTTACAAAACTTGTGGCATC
ATTTGTTGCACCAAATGCACATGCATCTTTTTTACTTGCCCAACCAAGCTGCCATTCATAAGCAATACTT
TCCCAATTCCACTGCCGATATATATGCGGTGCGCAAGAATTTCTCATTAGTGCTCCTGAATCAACATTTT
TCCATCAGTTTTCC
>TRINITY_DN2806_c0_g1_i1 len=264 path=[197:0-263] [-1, 197, -2]
GTCGAGGTGGCTGTGAACGTATCCAACGTCTACATCGTAGCGTATCGTGCCAATGCAAAATCCTACTTTT
TCGAAGACACTTCAGCTCAAGCCAGGCAGCTCTTATTTCAAAATACTCAAAAGATAACACTTCCTTTTAC
GGGCAATTACGACAGGCTTCAAGGCGTCGTAGGCAAATATAGAGATTCGATAGAGCTTGGAATCCCCGCC
TTGAGCACTGCAGTTACCAACATGGTTTACTACAATAAACAACTGACTGCGGCG
>TRINITY_DN2806_c0_g2_i1 len=219 path=[1:0-218] [-1, 1, -2]
CAAACTCATAGCAATCACCTCTTTCTTACTCGCCATCTCTCTTATCTCTCCCACTCTCAAGGCTGACATA
GCCTTGGATTTGTCCACAGCTACCAAAGCAACCTATTCAGCTTTCATAACCCAGCTCAGGAATGCTTTTC
CAACCAAAGCAACAGTGTGCAACATACCCCTGCTGCCTTCCACCGCAACGGGCTTAGGCTCGTTCACATT
CTTCACCAT
>TRINITY_DN2807_c0_g1_i1 len=211 path=[1:0-210] [-1, 1, -2]
CTCCAACCCAGTAAAAAGTGTGTGAATATTGTGCCTCAATTTGTGCCGCCCACATTTCCATGGCTCATAC
GCAAGGAGCAACGTAAACCGATTACTTATATCGAACCGATTTTATGCGAGGACATCGAAGATGAACGTAT
AGTTTTAATGGGAACTTTACCTGACAACCAAAGGCGGCAATCTAGCGGATCAGTTAAAAGTAATATGGGG
T
>TRINITY_DN2896_c0_g1_i1 len=211 path=[1:0-210] [-1, 1, -2]
TTCTCCTTGTCCCTTGGGTCAGTTTCCTAGGTGGCTTTATGATCCCACAAGTCATGTCTTAGCTCAGTCC
CTCCCCCAGATTAGTAGCAGGCTTTGAGGGTGTGTGTGCCTGTGGTCCGGCTGACCCGCCGCCCGAGTCC
CCAAGCTACCAGCCTTGACGTGCTTCAGATCTTCAGATTGGTTTCTGCTGTTCAATTTCAGAGGCTCCTT
G
>TRINITY_DN2872_c0_g1_i1 len=240 path=[1:0-239] [-1, 1, -2]
TGTTGAATCAAAATGTTGCTAACTTTCGGCATTAATTAAAATGTTCAAAATAAATATAAAACAAAACAAA
AACTGAAACAAATGTGAAATTAACGTAACAAATCAAACAATAATACATACATACACATAGTTGAAACAAT
TGAAATATTGAAACAAGATAGTACAGGAATTCAGTGCATGCAGTTCAAAAACGTGTTCGGTTGTTCGCAA
TTTGACATCTACAAAATACAACAAAAATAT
>TRINITY_DN2819_c0_g1_i1 len=224 path=[1:0-223] [-1, 1, -2]
ATTCATTAGACGCATAGTAAAAATAATTGCAGACATACAAACATACACATGTACAAACATATGCTCGTAC
TTTGTGTACACTGTGTACACTTTGTACGAAGCGTTATCAGTTTGACTGCTGGTTTATACCGCCTAAATTA
CTTATAGTGCTTATAGTGTTAAAGCAATACCGATTTCTTTGTATGTTTGTATGTTCTACATGTGTACAAT
AAACAGAAAGAGCC
>TRINITY_DN2862_c0_g1_i1 len=247 path=[1:0-246] [-1, 1, -2]
CACAGGTATGGCATCCAGCCGGTGAGGAAATAAAAGATATATGCCGGAAGGCTGCCAACATTTGCAAGGA
GGCTAATGTTGAACTCGGCAAGTTGGCCATGTACTACTTTATGCAGTTAGACGGTGCAGGCACTTTCTTA
ACCGGTATGCAAACACGCAAGCTATTGGATATCAATCTGTCGGCATACTATAACGGACTGACCAAAAAGG
AGCAGGAAGTCTTGCAACTATTACGCGAAACCGTTTT
>TRINITY_DN2826_c0_g1_i1 len=237 path=[1:0-236] [-1, 1, -2]
GAAAACGGATTCCTGTGACGTCAACGACTGCGTCCAGCAGGTTGTGGAGCTTCTTCAGGAACGGGACATC
GTCCCTGTGGATGCTTCCTATGAAGTGAAAGAGCTATATGTGCCAGAGAATAAACTTCACTTGGCCAAAA
CTGATGCAGAAGCCTTACCAGCCCTGAAAATCAATAAAGTGGATATGCAGTGGGTGCAGGTTTTGGCAGA
AGGTTGGGCGACTCCTCTGAACGGCTT
>TRINITY_DN2831_c0_g1_i1 len=223 path=[1:0-222] [-1, 1, -2]
GCAGAGTCTGAAGGAGATGTTCCAGGTCCCAGAGAAGGTGCTGAGGAACAGGTGGAGATCAAGGACAATG
AAGGAGAAGCCAAAGAACTGCTGGTGGAAACACTGGAGAGCCTAAACACTCCAAATGAGGCTGAGGCTCA
TAGCATCCAATTGGAGAACGATGAGATATGAGCCCGACGGCATAGGCTCAAGCCCCTCAGAATCTCAGTG
CAGAGCAGAAGCA
>TRINITY_DN2840_c0_g1_i1 len=205 path=[1:0-204] [-1, 1, -2]
CATAGACCCAGTATTTCTGAGGAAACCCCTGTCCACATCCTCACTTGGTAAAGGCACAGATAATCTCCCT
CAGGCCTCTTGTATAGGAGCACTAGCCCTGGGAGGGCTCCGCCCCATGACCTGATCACCCCAAAGCCTTC
AACAGAAGGATTCCAACATGAATTTGGGGACAGAAGCACTCAGACCACGATGCCCAGCACCACAC
>TRINITY_DN2848_c0_g1_i1 len=223 path=[1:0-222] [-1, 1, -2]
GTTGAAAGTGTGGTCTGATCCATTTGGCAGGAAATGAGGCTGTCAGCAAGTCTGATGAGGAAAGTGGACG
TCTTTATCCTGTGCACTCCGCAGTGGGGACAATAGATGCCTCACTGTGGCAGCATGGCATGGAGAGGGAA
CTCTCATGCTGCTAGCCAGACCCCTTGTGATAGAGACTGTGTGCAAAGACAGTGCTTCCCTTAACTCCCT
GGAGAACCTGAAC
>TRINITY_DN2856_c0_g1_i1 len=247 path=[1:0-246] [-1, 1, -2]
GGAAAAGGCAGCGGAAAGAAGAACGCAAAATAACTTATTACAGAGAAAAGGAAGAAGAAGAGCAGAGGAG
GGCAGAGGAGCAGATGCTCAAAGAACGAGAAGAAAGAGAACGTGCTGAGAGAGCAAAACGGGAGGAAGAA
CTTAGAGAGTATCAGGAGCGAGTCAAGAAACTAGAAGAAGTAGAAAGGAAAAAGCGGCAAAGAGAGCTGG
AAATTGAAGAAAGGGAAAGGCGCAGAGAGGAAGAAAG
>TRINITY_DN2854_c0_g1_i1 len=220 path=[1:0-219] [-1, 1, -2]
CCTGGAGGGCATTTTCCAAGCTGTTTACACTGCCGGAGTGGTGTTGCCAAAGCCTGTGGGCACCTGCAGG
TACTGGCATCGATCCCTAAACCCTCGGAAGCTGATTGAAGTGAAGTTCTCCCATCTGAGCAGAAATATGA
CCATGCAGCGCACCATGAAGCTCTACCGACTGCCAGAGACTCCCAAGACAGCTGGCCTACGACCAATGGA
GAAGAAGGAC
>TRINITY_DN2989_c0_g1_i1 len=210 path=[1:0-140 151:141-209] [-1, 1, 151, -2]
CAAAAGTAAAGATATAGAAGAAACATGTATGTAGCTTAGTTTATAAAAAATTAAAGCGATAAAAAATTAA
ATATGAAATATTTGTAGCATAAAATACATATTATCTTTTCTTACAAGCACTGCTTTCAAGTGGCTGGATC
AGTTGGAAATCGTGCTTCAATAACGAATTTCACTTAGCAGTTTAAAATATATTAGTTTCTATATTTTATT
>TRINITY_DN2906_c0_g1_i1 len=201 path=[1:0-200] [-1, 1, -2]
AACAGAGCTGGAGCTGCTGAGGCAGTTTGACCTGGCCTGGCAGTATGGGCCTTGTACAGGTATCACAAGG
CTGCAGCGCTGGAGTCGGGCAGAGCAGATGGGCTTGAAGCCCCCCCTAGAGGTGTACCAAGTGTTGAAGG
CACACCCTGAAGACCCTCACTTCCAATGCAGCCTGTGGCATCTCTACCCACTCTGAGGTAC
>TRINITY_DN2973_c0_g1_i1 len=230 path=[1:0-229] [-1, 1, -2]
GTGGGCGCGCGCGGAAGCTTTCTGAGAGGCTCTTCCTTAAGCGTTCAATTCGTATTCTTGTGTAGATTGT
GCTGGGGCAGTGCCTCTTGTGTGGCTTGCATGTGAATGGTCAGGAGGCCACCTCCACATGTGGTCAGTGG
CCTCCACAGTGCTACAGGATCTCTGCCCAAACCAGGCAGTAGTAGGGGCAGCTGCAGGCACTGTCCTCAG
CCCAAAGAGAGGCAGGTCAT
>TRINITY_DN2996_c0_g1_i1 len=243 path=[1:0-242] [-1, 1, -2]
AGCGCCTCTTCAAGTCCCGAAAAGCGTCGCTCGACGGTACCCGATATTTTGCCACATCAACGCAGTTTCG
AGCAGCGCTATAGTCACATGATACATAAGCAAATACTGGAGACGGGCGTGAATAAGGAGGCGCTGCAGCG
GCAAATCAATGCATATTTCTCATGTGGCGGCGCTGGTGGCAGTGGTGCGGGTGGCTCCAGAAACCGACAG
AGCTCGTTGCAGGAAGATGTGAATGAAAATGTG
>TRINITY_DN2982_c0_g1_i1 len=219 path=[139:0-218] [-1, 139, -2]
GTGGATTTGTAGCAAGTTTGTCAGTAGTTGTAAATCCAGAGTAGGAAGTGTACCAAGGCATGTGTGAGAA
TCAATCAGATGCTCTATGACCTGTTATCTACAGTTGGTGCTCTGCTCCTGATCAACCAAAACCATTATCA
AAAACCAAAACCATTATCAAAATCCAGCAATAATCACATTGACAGCCAAGATGAAAATTAGTTTAGAGGA
GTGTTGGGC
>TRINITY_DN2935_c0_g1_i1 len=281 path=[1:0-280] [-1, 1, -2]
CTTTCCCAAAAATTTGGGTGCGGTTATTTTAACAATGGAGCAGCGATACCAAGGCAGATAGGATCCGGCA
ATAATGAAAAAATACTGTTGATTCCTTATGAGGGAAAGCGATTAGCAGTATAAGTGAAAGTCTGCATTTG
CGAAAAAATTGTCTACAATTGATTTGGTATAAATGTATTTTGGATTAGTTGTAGTAAATATAACCCGTCA
TTTTGAAAATAACTCTTTTATTTCAAATTACAGTATGAAATATTTTAGAAAAAATAAAAAAAAACATGAA
C
>TRINITY_DN2938_c0_g1_i1 len=202 path=[1:0-201] [-1, 1, -2]
GAAAAACCAGGAGACGAAGAGTCGAAGAAGGAAGTTGTGGATGAAGAGAAAAAAGATGACTCGAGAGCAT
ATCAAGAAATCAAAGTTGACGAATGCATTGCAGAACCTATTGAAGGAGTTAAAGATGCAGAAGAAAAGAT
TAAAAAGGAAAAGAAAAAGAGGAAAATAAACAAACAGACAAATAATGACGAAAAAGATGTCG
>TRINITY_DN2941_c0_g1_i1 len=280 path=[1:0-279] [-1, 1, -2]
GCTTAGAGGGGTTGTCTACCACAGCTACCAATGCAAAATCGTCCATAAAGTGGATGGACTCAGTTCTAAT
TGTTTAGCGCCATGGCGGATGGACTCATACGGGTCTTCTCCGATACTCTGCCCAACAGCAGCCAGATGCA
CATTTTCATAGTTGCTCGATTTTCCGAATTTGCTGGGTAATAATGATCGAATAATGGATGCAGCGCAATA
CGTCACGCGAACGGAACCATTATTTGTCGAATAACTGACCATGATCAGCCATACTGATGATATCGACTAT
>TRINITY_DN2962_c0_g1_i1 len=263 path=[1:0-262] [-1, 1, -2]
CACTACATAACTCCATATACCCGTCTCCGGCTTGGCCACACGATTATTACTACCTCTCATTTGCTTCAAG
GCGCTAATCCTAGTTGCTGCCCATTCTGCAACTGTTCACTCAGCATTAACCACCTCTTGGATTGCTGCCC
GAAACTTGATGCCCAAAGACTATACTATTTCAATGGTATTAATCCTACACATCTGTTAAAAAACCCGATG
GACATTGATATTAGCAGGATATATAATTTCCTCAGAGATACCGACCTACTCCG
>TRINITY_DN2975_c0_g1_i1 len=231 path=[1:0-94 73:95-118 97:119-230] [-1, 1, 73, 97, -2]
CAAGATAGTCACCATGCGCTGATGGTGATGTTGGCATTCTAGCATAATGCCTTGTCGCCGTAGAAGGCGA
CTGTGAAGGCGACAGCATTCGTGAATTTACCAGCAAGGGTACGACGACAAATGCGAGTGTGTGCGAATTT
CGCAGCGAGTTTGTTGTCGAAATCTTTTGTTTGTTCAACTGATTTGGCATTGAAATTGCTACTCGCTGTT
AATTGTTGGTTTTGGGCGTTA
>TRINITY_DN3060_c0_g1_i1 len=230 path=[1:0-229] [-1, 1, -2]
ACCTGGATAAACTAAAGGAAAGAGCACAGAGATTTGGTTTGAATGTCTCTTCCATCTCTAGAAAGTCTGA
GGATGATGAGAAGCTGAAGAAACGGAAGGAGAGATTTGGGATTGTGACAAGTTCAGCTGGAACTGGAACC
ACAGAGGATACAGAGGCAAAGAAAAGAAAAAGAGCAGAGCGTTTTGGAATTGCATAATGAAAAGTTCGTG
CTTTCTGCACCATAGTGTTT
>TRINITY_DN3075_c0_g1_i1 len=236 path=[1:0-235] [-1, 1, -2]
CCCCACTTTAACCCCAAATTGGGGCTTGGACCAAGGGAGGTGAGACCCCCTCAGGTACCCTCCCCTTTCA
GAATCCATCTCTTGCCACTTCCACATTACCACCCTTGCCCTAAGCCTAAATTTCTGTTCCTTTTTTTCTT
CTTTTGAAAACGACCCAGTTCTATCCTTTTCGGTTTCTCCGAGTCCCCTGTAAATAGACCATGCCATCAA
TCAGTATTTCTTGCCCGTCTCTTCCG
>TRINITY_DN3067_c0_g1_i1 len=314 path=[1:0-88 67:89-100 79:101-142 121:143-190 169:191-313] [-1, 1, 67, 79, 121, 169, -2]
CCGCCATCGTGCGCGCTATTCTTGATTCGGCTTCTCGCCATGTCTTCTCACAAGACTTTCCGAATCAAGC
GATTCCTGGCCAAGAAACAAAAGCAAAATCGCCCTATTCCTCAGTGGATCCGGATGAAAACTGGTAACAA
AATCAGGTACAACTCTAAGAGAAGACACTGGAGGAGAACGAAGCTGGGTCTGTAAGGATTCACACAATGG
CAAGACTGAGGATTTATACTGAATTGTCATCAATCAGTCCTACCAGATGGATTTCAACATTTAAACCTGG
AGACTCTTCGTGTCTTGAATTAGGATGTTTGTCC
>TRINITY_DN3082_c0_g1_i1 len=253 path=[1:0-252] [-1, 1, -2]
GTCCCTGTGTGGAGCTTGTCGCTACTTCCTCGTCCGGGATTTGTTCCCAACCTGGCTGATGGTGATGGAA
ATCATGAACATCACCCTGGTGCCCTACGGGAATGCACAGGAGAGAAATGTCAGCGGTACGTGGGAGTTCA
CGTGCCAGCACGGGGAGCTGGAGTGTAGACTGAACATGGTGGAGGCCTGTCTGCTGGATAAGCTGGAAAA
GGAGGCAGCGTTCCTAACCATCGTCTGTATGGAGGAGATGGAT
>TRINITY_DN3068_c0_g1_i1 len=265 path=[1:0-264] [-1, 1, -2]
GGAGAAAATTGGGAAACACTGGGAAGAAATGGCTTTCCTTCAGGTTCAGTGACACTGATGAGGGCTTCTT
AGAAGGCCTCAAGTCTCTCAAACTGAAGGACAGAGCTAGAGCTAGCCCGTCACCCCTTGGTGAGGATTCC
CTTCCCCGTTTCTCTCCACCGCCATGGCATCCTGTGTCCTAGATTTCTCAGCTCCTCAGTTTCTGCTCAA
AGGTGCTATTTACCAAACTCTCTGCCTGCCCGGGCAGACAGGCCCCAGCTTCGCA
>TRINITY_DN3020_c0_g1_i1 len=250 path=[1:0-236 215:237-249] [-1, 1, 215, -2]
AAAAATTCAGAAAAAATTCTGCAAATCACTGTCTTTCTTTGTAACTCGGCAAACATCAACAGCTTTAAAT
GATCACAGACGGTCCAAGTCTCAGGCGCAACCGCTTTATTAGAACAACCAAATCAACCAAAAATTATGTC
ATACATGGTCCCAGTAACAGGATAGCTAATTACGTCAATGACATGACTCCTCAGATCCAGTTCTTCGGAG
GTTCCATCCATTCCTTCAACTTTAACCACCTGAGTACGAC
>TRINITY_DN3023_c0_g1_i1 len=240 path=[1:0-239] [-1, 1, -2]
TGACATCCACCTTTGGTCCCAAGGCCTTAGCTGGGGAAATGAAGCAGGCTTCTCTTTCCATCCCTACCTT
GCAGGGTCCCAAAAGATGCCCAGCATCTGGAACCCACTTGCTATTGAGACCCCCTGTTAGCTGAGCACAT
GCCAACTCATTCTTAGACCCAGGGGGCTCCCGTGTCTCCCCCACTTCCTCCTGAGTTAGATCTCTTTCTT
GTTCCCCCTCATCCTTCCTAAGGGGAGGGG
>TRINITY_DN3076_c0_g1_i1 len=285 path=[1:0-284] [-1, 1, -2]
GTGGAGTGGACCTCCAAGTATGGATGGGATAAGCCTCACATCAAGCCTTTTGAAAACTTGTCCATACATC
CCGCTGCCTCTGTTTTGCACTATGCTGTGGAATTGTTTGAAGGCTTGAAGGCTTTTCGGGGAGTTGATAA
CAAGATCCGATTGTTCCGGCCGGACCTCAACATGAAAAGAATGTGCCGATCTGCCGTGAGGACCACTCTG
CCGGAGTTTGACAAGGAGGAGCTTCTGCAATGCGTTCTTCAGCTCATACAGCTCGACCGAGAGTGGGTCC
CCTAC
>TRINITY_DN3079_c0_g1_i1 len=326 path=[1:0-195 174:196-216 195:217-325] [-1, 1, 174, 195, -2]
GTTCTTTATGACTAGTTGAACCAAAAAGTTTGAAAAATGGCTTAAAAATGGGTAAATCTGCTTTAAAGTC
GATAAAATTATTGATAGGACGTCGATATGACGATCCCAGTACATATGTATTTTCAGAAATTGTATATAAT
TTTTACTATATGCGTAAGCGGGGTATAAATAGCTGTATTTGCTCACAAAAAGAGTTTCTATGCATAAGTA
AGAACTCAGGGAACAACGAGACCCAGTTCCCGTGCTACTGTAATTCAACTGGATTAATATACGCAACTGC
TAAACTGATAAGGAGACTCAAAAAACCAAGTTGGAGAGCGTTAAGA
>TRINITY_DN3050_c0_g1_i1 len=288 path=[1:0-287] [-1, 1, -2]
GGGCGAAGAGTGCATGATGAGGTGGTTTCTGTGAATATGGCAAGGTGGCTGCGGTGCGTGCGTTAGTTTT
ACTCGCCTCAGGGACAACATGGGCGAGGATCATGGCGTCTTCTTCTTGCGTATCTTGTTTTTGCTTTTGG
GGTTATTTGGTCAAATTGTTCCTAGTCTGGTGTTGAACAGCATATTGCGGTGGTAAGATTGGTTATCATC
AGTTGATTGTCGAGAGAGCCCAAATGTGTAGAAATAAACGCTCATACTTGGAAAAGCTTTTCATTTTGTA
TGTAATAA
>TRINITY_DN3053_c0_g1_i1 len=249 path=[1:0-248] [-1, 1, -2]
TGGTAGATGCAGCTTCATTAAGACGTCAGATAATCAAATTAAATAGACGTCTCCAACTTCTGGAAGAGGA
GAATAAAGAGCGTGCTAAAAGAGAAATGGTCATGTATTCAATCACTGTAGCGTTCTGGCTGCTTAACAGC
TGGCTCTGGTTTCGACGCTAGAGGTAACCTCAGCATTCACATATATTGTCTCAACACCTGGAAATATAAA
GGATTTGCAAACTTCATTGTTTCTGTCTTTGCATCATCG
>TRINITY_DN3055_c0_g1_i1 len=207 path=[337:0-31 38:32-37 44:38-109 116:110-140 214:141-172 180:173-206] [-1, 337, 38, 44, 116, 214, 180, -2]
GTCCCACGCTGGGCAGACAGGGCCTAGTGGGGCCCTTGCTAGGAGAAAGGTGCCCGCTGCTTCCCCAAGA
AGCCCGTGGCAGGGAGACCAGAAAGCAGAGAGCAAGAGAGAGGGAAGGTCCGAGTAGGTGGTAGAAGATG
CTGAGAGAGAGCTGGAGGCTGAGGGAAGGAAGAGGGCGCGGAGTTGCCAGGAGCAAACCAAAGTCAG
>TRINITY_DN3055_c0_g1_i2 len=237 path=[1:0-59 38:60-65 246:66-138 116:139-169 147:170-202 180:203-236] [-1, 1, 38, 246, 116, 147, 180, -2]
TCAAAGAGAGTGGGGCAGCTGTGTGAGTCCCACATGATGGGCAGACAGGGCCTAGTGGGGCCCTTGTTAG
GAGGAAGGTGCCCACTGCTTCCCCAAGAAGCCCTGGGGCAAGGAGGCCAGAAAGCAGAGAGCAAGAGAGA
GGGAAGGTCCGAGTAGGTGGTAGAAGATGCCAGAGAGTGTGCTGGAGGCTGAGGGAAGGAAGAGGGCGCG
GAGTTGCCAGGAGCAAACCAAAGTCAG
>TRINITY_DN3058_c0_g1_i1 len=208 path=[1:0-120 99:121-156 135:157-207] [-1, 1, 99, 135, -2]
AGACAAGTGTGGAATAATTCCGATGAGAATTCAGTTCCATAACACTCAAATAAAAAGCAAAATGGATTAC
TAAATGCAGTTGAAATCAATCAACAGCAGCAACAGCAGCAGAAGCAGGAGAAGTAGCAGCAGCAATCAAC
ACAATTGCATTGCGCAATAGTCACGCCCACACCACCGAACGACGACCACAACGACGATAACCAGCACC
>TRINITY_DN3077_c0_g1_i1 len=201 path=[161:0-200] [-1, 161, -2]
CAGAAGGCAAAAGGATTTGAGCTGAGACTTGACTCCTTGACATTCCTGACAGCCAAAGCCAAGAGAGACC
TGGCTAGTGAGGTGAAGTACAAGGAGGACTATGAAAGGTCCAGAGGGAAACTCATCGGGGCGAAGAGCGC
ACAGGGGGATTCGCAGATGAGCCACTCGCTGCAGATGTCTAAGCTACAGAGTGAACTGGAG
>TRINITY_DN3184_c0_g1_i1 len=289 path=[1:0-288] [-1, 1, -2]
GCCATATGTACTTATGTACTAATGTATATATGTATATTTATGTATTTCATCACTATTATATGTATGTAAC
ACATATTTGTTTGTGTGTATGTGTGAGTTTTCGCACACTTGCAACGTAAATTAATTGGAAATTTATGCAT
TGAAGGTGTGTTCGTACAGACAGACGGCAGTCGCTGGCAAAAGCACTAGAGGTAGCGAAAAGAGATGCAA
ATTTATGAACTAACTTACTCATCATCACTTAAAATGTAAAACAGCATATCATCAAAACAAACAAAATTGG
GTTTTATGT
>TRINITY_DN3188_c0_g1_i1 len=254 path=[1:0-253] [-1, 1, -2]
GCTCTCCTAGTTCTTTGATTTAAGAACCTTTCATATGGAAGGCCTGAGGCTCCCTCAGATCGTCCCTTGC
CAAGAAGGCCTGGCTTAGGTCATTAGTGCCCACAGTAGCCTTCTGGAGTGTAGCAAGTTCCTGCGTTTGA
GACAGAATGGTTCAGATTTATTTTCTACATCTGTTGTTGACCCCATGCACCCTCTCATTTTGCCTTCCAG
TCTACGTAGATGAAAGATGAAAGGCAGAGGATGCAGACAGTCTT
>TRINITY_DN3190_c0_g2_i1 len=287 path=[1:0-286] [-1, 1, -2]
GTGCGGTGCTGTGAGAAGTATCGGTGGGAGCTACGCTGACTCCGGGCCGTGAAGCCGACCGGTTTGACTT
TTCATCCCTGCCGAACCCGCTCGAACTACAGCCATGTCCGGGGACGAGATGATTTTTGATCCTACTATGA
GCAAAAAGAAAAAGAAGAAGAAGAAGCCTTTTATGTTAGATGAAGAAGGTGATGCCCAGACAGAAGAAAC
CCAGCCCTCAGAGACAAAAGAAGTGGAGCCAGAACCAACTGAAGAAAAAGACGTGGACGCTGATGAGGAA
GACAGTA
>TRINITY_DN3113_c0_g1_i1 len=234 path=[1:0-233] [-1, 1, -2]
TGAGCTAAAGGAGAAGGGCAATAAGGCCCTGAGTGCTGGGAACATTGATGATGCCTTACAGTGCTACTCT
GAGGCAATTAAACTAGATCCCCAGAACCATGTGCTCTACAGCAATCGCTCTGCAGCCTACGCCAAGAAAG
GAGACTACCAGAAGGCCTATGAGGACGGCTGCAAGACTGTTGACCTGAAGCCTGACTGGGGCAAGGGTTA
TTCAAGAAAAGCAGCAGCCCTTGA
>TRINITY_DN3120_c0_g1_i1 len=213 path=[210:0-212] [-1, 210, -2]
ATATGGATGAAATTTCAAATATTGAATATCCTGGGAAAATATGTTGTCTATGTAATCTTGATGAAAGAAG
TGCTTTGGGGCAGGGGGACTTTTTAAGATGGGAGGTGGATCCCATTAACTGTGAAAAGGCTATTCAATAT
TACATGGAAACAAATTCTAAAAACGATGAAACCTTAAGGCATACCACTATAGACCAAGTTTCATTCCGTC
GAC
>TRINITY_DN3120_c0_g2_i1 len=232 path=[1:0-231] [-1, 1, -2]
CTAGATTTAGTATGTGAAGAAACTGATTTGGATTCATTGCAACCATACCCTTCTGGTGCTCCTTCTACTC
CAAATTCGAACAGATCATCTCCAGCCAATGGCAATGACGAAGCCACTTTTCAAACACAATTGTTTTTACA
AGGATCTTCTGAAAATGGAGACACTTTTTCGGGGCTTATGGCAGGAGTGGAAAGTAAATCAAATAATTCG
AAACGAGGTCCGGGGAGGCCTA
>TRINITY_DN3121_c0_g1_i1 len=259 path=[1:0-258] [-1, 1, -2]
TCGCTGGAACTACCGGGATGAGGCTGATGTTTTGGAAGTGGATCAGGGTTTTGATGATCACAACATGCCT
TGTGATGTCATTTGGTTGGACATTGAACATGCTGATGGCAAGCGGTACTTCACTTGGGACCCCACCCGAT
TTCCTCAGCCCCTCAATATGCTTGAGCACTTGGCTTCCAAGAGGCGGAAGCTGGTGGCCATTGTGGACCC
CCACATCAAGGTAGACTCTGGCTACCGAGTTCACGAAGAATTGCGAAAC
>TRINITY_DN3159_c0_g1_i1 len=201 path=[1:0-200] [-1, 1, -2]
CACTTAAGCAGTCTGGTTGGTTATCTGTTTGTCTTCAGTCTTGAAGCAGGGCTTCCCAACACCCTTTTCT
TCCCCTCCCCTATTTCCCATGGGCCAGCATAACTTTGTTTTTCCTAATTTATATAGTCACTGTTCTAGAC
AGACCAAAGACAAGGAACAGTGGTGGAGTCTGGGCTGCTGATCAGTAAGCTTTACCTAGCA
>TRINITY_DN3168_c0_g1_i1 len=242 path=[1:0-241] [-1, 1, -2]
ATTTCTCAACATTAGCCTTTTAGTTTGATACACATGCCTCAGCAACACTTTTATTATTTTATTAAAGAAA
TATGCTTTCTGGGCTAATTTTCAGCTTTGGTGGCTATTACACCTTTTGCGGTTGTTCAGCATAGTTTCGA
CTGATTTTTATGAGCGCCTTGATTCTATTAGCTACGTTAGTTCGGTCCTATACGTTAATTTGATTAACAT
TTTGATACCAAATGGTAGTTTCTTGGACATTC
>TRINITY_DN3136_c0_g1_i1 len=231 path=[1:0-230] [-1, 1, -2]
ACTGATGCCAAGTATCACATGCAGCGTTGCATCGATTCTGGCCTCTGGGTCCCCAACTCCAAGTCTGGTG
AGGCCAAGGAGGGGGAGGAGGCGGGCCCCGGGGACCCATTGCTGGAAGCCGTCCCCAAAGCGGGCAACGA
GAAAGACGTCAGTGCGTGACCCTTCTCCGGAAAAGGAAACTTAGCCACCATGTCCCTAGCTCCCAACTTC
TTCACTTGTGCTGCTCCTCAC
>TRINITY_DN3137_c0_g1_i1 len=201 path=[1:0-200] [-1, 1, -2]
TCTCTCTCTGCCTCCGTTACCTCTAGCCACAACTCTACGGTGGCCAACATCCAGCCCACAGAAGCTCCAA
TGGCACCTGCGTCACCAACAGAAGAGCACAGCTCTAGTCACACACCCACTTCCCATGTCACAGCAGAGCC
AGTGCCCAAGGAGAAATCACCCCAAGACACTGAACCTGGCAAAGTGATCTGTGAGTCTGAG
>TRINITY_DN3139_c0_g1_i1 len=216 path=[1:0-215] [-1, 1, -2]
GGCGAATTCGCGTGCTAATACAGTGAAACCGAGAGCAAAAACAACAAAAATACTAGAAATAAACACGAAA
AAAATGCAAAAACTGTGAAATACGAAAGAAGCACGATTTCCGCTTAACAACCGAGAGTTATGCCACACGC
AACGGCATAAACAAATGCTGCAAAGGAATAAGAGCAAAAAAAGGTAAGCAAAATTGTGAATAAACAAACT
CCCACG
>TRINITY_DN3144_c0_g1_i1 len=350 path=[1:0-210 189:211-238 217:239-241 220:242-349] [-1, 1, 189, 217, 220, -2]
GTCCTGAGTACCTTCTCCTCACTTACTCCGTAGCTCCAGCTTCACCAGATCTCGGAATGGACCCCAACTG
CTCCTGCTCCACCGGCGGCTCCTGCACTTGCACCAGCTCCTGCGCCTGCAAGAACTGCAAGTGCACCTCC
TGCAAGAAGAGCTGCTGCTCCTGCTGTCCCGTGGGCTGCTCCAAATGTGCCCAGGGCTGTGTCTGCAAAG
GCGCCGCGGACAAGTGCACGTGCTGTGCCTGATGTGACGAACAGCGCTGCCACCACGTGTAAATAGTATC
GGACCAACCCAGCGTCTTCCTATACAGTTCCACCCTGTTTACTAAACCCCCGTTTTCTACCGAGTACGTG
>TRINITY_DN3144_c0_g1_i2 len=314 path=[1:0-210 400:211-238 217:239-241 328:242-313] [-1, 1, 400, 217, 328, -2]
GTCCTGAGTACCTTCTCCTCACTTACTCCGTAGCTCCAGCTTCACCAGATCTCGGAATGGACCCCAACTG
CTCCTGCTCCACCGGCGGCTCCTGCACTTGCACCAGCTCCTGCGCCTGCAAGAACTGCAAGTGCACCTCC
TGCAAGAAGAGCTGCTGCTCCTGCTGTCCCGTGGGCTGCTCCAAATGTGCCCAGGGCTGTGTCTGCAAAG
GTGCCTCGGACAAGTGCACGTGCTGTGCCTGAAGTGACGAACAGTGCTGCTGCCCTCAGGTGTAAATAAT
TTCCGGACCAACTCAGAGTCTTGCCGTACACCTC
>TRINITY_DN3146_c0_g1_i1 len=270 path=[1:0-79 58:80-134 113:135-269] [-1, 1, 58, 113, -2]
CTTAAGCTCTGTGAGGAATGGCCAGTGGACGAGACCAAACGGGGCCGGGACTTGGGCGCTTACCTGCGGC
AGCGGGTAGCGCAGGCCTTCCGGGAGGGAGAGAACACCCAGATTGCAGAACCCGAGGCCTGTGATCAGAT
GTACGAGAGCTTAGCACGACTGCATTCAAACTACTACAAGCACAAGTACCCTCGCCCCAGAGACACCAGC
TTCAGTGGCCTGTCCGTGGAAGAGTACAAGCTGATCCTGTCCACAGACACTTTGGAAGAG
>TRINITY_DN3148_c0_g1_i1 len=217 path=[1:0-216] [-1, 1, -2]
AGTGACCATTAATGCAGACACTACTTGTGGCAATGACTGGGTCTGTGAACACAGATGGCGTCAAATCAGG
AACATGGTTGCCTTCAGGAATGTGGTCAATGGTCAGCCTTTTTCAAACTGGTGGGATAATAACAGCAACC
AAGTAGCTTTTAGCAGAGGAAACAGAGGATTCATTGTCTTTAACAATGATGACTGGGCTTTGTCAGCCAC
TTTACAG
>TRINITY_DN3155_c0_g1_i1 len=264 path=[1:0-263] [-1, 1, -2]
CTGTTGTAGGGACGTTAAAATCTATCAGTAGAGACAATTTTGATGAGAGGACAATCCGCCAAGAAGAAAA
AAGACCGAATATGGCTGCTACTACAAGAAACAATGCAAATGATGAAAATCCACAGGGCGGGGGGAGTGGT
ACAAGGGCCAACAATAGCAATAATAATAACAACAATAACAATGACGATAATTCGAGTAATAATCAACAGG
TTATGGATGATGCAGAATTAAAGTTGAAACGGCAAACACTAGAACAACGTAAAC
>TRINITY_DN3199_c0_g1_i1 len=429 path=[1:0-428] [-1, 1, -2]
AGGCTGGAAGATCCCGGAAGACCTAACCAATGTTCATGCTTACACAGAGGCTCTGTTTAGCCGCGAATCT
TTCATCAAGACGAAGGCAGCTAAGGAGCACCTGATTGCTGGATGGGCACCAAAAGTGAATGCGTAAGAGC
CTGCCCTTATGCTCTGGTGCTGCTTGGACACCATGCTGTTTATCTGATCGGTCCATGTCAGTGGTGGGCA
CTACTACTACTCTTGTGTAGCTTGGGTGCATGATTGGGTTGGAATAATGTAGCCTCATCCGTTGAGTACC
TTGATATGGTTGTTGCAAGTGTGCACTTTTTCTATGAACTATCTCCTGCTGGCTTAAGTCGAAACCGTGG
GTCGGTTTGGCCTTATGTTCAACTAAGAGAGTGCATATACTGTAATGGAACCTTTGCTAGTACAATATGT
TATATGAAT
>TRINITY_DN3169_c0_g1_i1 len=291 path=[482:0-290] [-1, 482, -2]
AGCCAAAACACCTACGTCAAGCTCATCTGGTGCTGGTGCCGGAGCCGGAGCCGGAGCTGGTAGTTTACAA
ACTGGGAATAATCCTCCAATCGTTCAATCTATGGCTCCTTCAACAATGACAGCTTTGCCTGCTACTTTCA
CCCCTGGTAGCCCATCGCCCATCTCTGGAGCTCCAGCACTTCCATCGACTACTCTTAACATCGCTAGTTA
TCCTCCACTGGATTTGGTTCCTTCGGTCAACTCACCGGAAGTCAAAGAATGGCTCAGTCAGATCGATATG
ACCAAAATTCC
>TRINITY_DN3169_c0_g3_i1 len=276 path=[750:0-275] [-1, 750, -2]
TCACTGTTTGCCCTAACAAAGCTACATGGGGTGCTAGTTTCGATGATGGACCTTCACCTGATACACCTAT
CTTGCTTGATTATCTGGCCAAACATAATCTTACCACCACTTTCTTCGTTGTCGGATCTCGTGTTCTCAGT
CGTCCTGCCATGCTGCAATACGAATATGAAGCTGGTAATCAAATTTCCGTTCACACCTGGTCTCATCCTG
CCCTTACCACTCTAACCAATGAGCAAATTGTTGCTGAGCTTGGATGGTCTAAAAAGGTCATTAAAG
>TRINITY_DN3197_c0_g1_i1 len=268 path=[1:0-267] [-1, 1, -2]
GGCAGGCCATGTGGGAGACCCCAAACACTGTCCTCTTAAAGCGCCGGGCGGGCCAGAGGCAGGCGCTGCT
CACAAGCCGAGGCGTGTCTCTGGCAGCTCCTCCGACTCCAGCAGCAGTAGCAGCTCCAGCGACTCAGAGG
CAGAGGGGAAGGAGTATGCCGCTGGCTGCAAGAAGCATGAACGCTCCTCAGACAAGGCCAAGAAACCCAA
GGTGAAGAAGGAGAAGATGGAGAAGAAGGAGAAGAAGGAGAAGGAGAAGAAGGAGAAG
>TRINITY_DN3269_c0_g1_i1 len=214 path=[1:0-213] [-1, 1, -2]
GCTGAAAGTAAGTTGACCACACTCACTCCATTGACACCAATGACTAATCTAACACAACACCATCAACATC
CACACCATCATGCTGCGCCCATCGAAGAAGGCTTTGTCAAACCAAAACCACCGGCAGACTATCAGTACAC
CCAGTACCCAAGCAACTATCAAATGTATCCGCCACCACATTCGGCCTACTCCGCCTACGACGCGTACCAG
AACA
>TRINITY_DN3202_c0_g2_i1 len=250 path=[1:0-249] [-1, 1, -2]
GAGCAGGCGGGCCAACAACGGCGCCGTCATGTCATAAATGTTGACATTTTCCCCAACATTTTCCAGTTGG
CTTGAAGCCAAACGCTGACTTCTGACTTGTTGGCTGTGTTGGAGTTGTTGTGCGCTGCTGGTGGGGGGTA
ACGGTGCGTGGGAAATATTGCCCAAAATGTGTGCCAAGTGTTCCTTAGTTGTGTGTGTTGTTGTTTAGAT
TTCTAGTCGGCCAATTTTTCCATTAAAATGCTTTTAAAAC
>TRINITY_DN3278_c0_g1_i1 len=449 path=[1:0-448] [-1, 1, -2]
AGCGCCTCTACTTAATCGGCGCTGAGACGCGCGATAATAGCAAAGTCTACGCATGGGATCCAGAAAAAGA
CGTGTTGACCGAGGCGCCAAAGCTGATTATAGGTCGAACACGGACAACGGCCTTGAAACATGACGGTTAC
TTGTATGTGGCCGGTGGAATGGTCTCCAATGATGGCAATGAACGCGACACCAACTCGGTGGAACGGTACA
ATCCGCGACGCAACTGTTGGGAGCGTTGCGCACCGATGTTGCAAGCGCGCGCCGTGGCCGGGTTGGCCTC
CGCCGGTCGTTTCATATTCGTTGTGGGTGGCGACTGCGCGGCGACACCCACAAATATGGTGGAGCGCTAT
GACACGCATACCAACAAATGGACTCAGTTGAGCGCGATGCATATCCCAAAAATTTTCCCCGGCACTATAT
TTTTTAACAACCGTCTCATGGTGTGTGGC
>TRINITY_DN3229_c0_g1_i1 len=245 path=[1:0-244] [-1, 1, -2]
AAGTTGAGTCATAATTTGAGATGAGTGCGTAATAGTTCACAAATAGTATTCCTGGAGCATTGCGCAGAAC
AATGTAATATTTAAACGGCATCAATCAAGTTTGTGTTTTACTATCTGGGTTCTAGCCGTTCGATTACATT
CGCTGAATGGTGAACAAACCATTACCATATGATTAGACTTTGCCCTCTTCTGCCTTACACCACTATTATA
TACAATAGCAAGAAGCATACCATATGTGTAAGATA
>TRINITY_DN3284_c0_g1_i1 len=301 path=[1:0-300] [-1, 1, -2]
ATCTGGAGAATTGCCGGGCCAAAGCAGGACTTTCAAATGCAATTTATTTAGGAAATTCATGCTTTTCCCA
GCTGTGTGGCCTGGAGCCCCATCTTGCATTCTTCTGCCGGAAAGTTAAGTTGGTTAAAATAAGGCATCAA
CGTATCTTTAAGTGCAGACATGTATTGGATAGATCGCATTGTGCTTTCAATAAATTGTATGGGACCAGGA
TCTTCTGTAGAAATGCAGTCCCAAATCATCACTGAAAGCGGGTGTTTTACCCTGGGAAGAACACTGGAGC
TCATTCACTGCTTCCAAATGG
>TRINITY_DN3233_c1_g1_i1 len=414 path=[1:0-413] [-1, 1, -2]
GCTGTGTAATTAAATATAAATGGTTCACTCCAGGGAGCTGTAAAGGGCAAGATTAAACCCAGCACAATCG
TCCTCATTGCAAGGCACATCCATCACAGACCAGTTCAGGTAGAGTAAAGCATTGGAGGAGTTCAAGCAAA
GAGCAAATAAACCGCTCTCCTTTGGGGTCTTGTTTTTCTTGTTTCTGAATTGCTAAAAGCCCCGTTAGTG
AACGGGTTCTCCAGGGAGGCAACTTCCCAGTTAATCTCATTGTCTCCTTGCTGCCTTTAAGCCTTTCCTG
ATGTCTCCCACTGCCTCTCAAAACTCAACTTAGTCTTTGAATAATTTAAAACAAACTCCAATCACAAATG
CTGAGGAGAATAAGAACACAGCACAAGGTGATTGACATGGGGTTCAGTTAAGAGCAAAACTAGC
>TRINITY_DN3240_c0_g2_i1 len=202 path=[1:0-201] [-1, 1, -2]
CAAAATCGTGGTCCCTATATAGAGCATGAGAATTTCAATCGTTCATGGGTGGAGTATAAAAATGGATTTG
GTATGCTCGACAAAGAATTTTGGTATGGTAATGAATTCATACATCAACTGGTTGATCGGGATGACTATGA
ACTACGGATTGAATTAACGGATTTTAACGATGAACATTTGTGGGCCGAGTACAGATTGTTTC
>TRINITY_DN3266_c0_g1_i1 len=343 path=[1:0-92 71:93-99 78:100-135 114:136-153 453:154-177 156:178-342] [-1, 1, 71, 78, 114, 453, 156, -2]
GGGAGTTAGGTGGTACGGCCATTTCTTCCGCCTTCCGTGTCTGCGGCCCTCGCAGAACTTCCAGCAGCGA
CATGTTGGGCCAGAGTATCCGGAGGTTCACGACCTCCGTGGTCCGTCGCAGCCACTATGAGGAGGGTCCG
GGGAAGAATTTGCCATTTTCAGTGGAAAACAAGTGGCGGTTGCTGGCTATGATGACCGTGTACTTTGGAT
CTGGGTTTGCCGCACCTTTCTTTATAGTAAGACACCAGCTACTTAAAAAATAAGGATATTTAATTCATCC
CTTTAACAGAATGAAGAAAGTTTAAGAGATGATCTGAAAATTGGATTAAACTCTTGAACTCTT
>TRINITY_DN3266_c0_g1_i2 len=345 path=[321:0-94 71:95-101 393:102-137 114:138-155 453:156-179 156:180-344] [-1, 321, 71, 393, 114, 453, 156, -2]
AGTAGGGTGAGGTGGTACGGTCATTTCTTCTGCCTTCCGTCTCTGCGACTCTCGGAGAACTTCCAGCAGC
AGCATGTTGGGCCAGAGTATCCGGAGGTTCACCACCTCCGTGGTGCGTCGCAGCCACTATGAGGAGGGTC
CGGGGAAGAATTTGCCATTTTCAGTGGAAAACAAGTGGCGGTTGCTGGCTATGATGACCGTGTACTTTGG
ATCTGGGTTTGCCGCACCTTTCTTTATAGTAAGACACCAGCTACTTAAAAAATAAGGATATTTAATTCAT
CCCTTTAACAGAATGAAGAAAGTTTAAGAGATGATCTGAAAATTGGATTAAACTCTTGAACTCTT
>TRINITY_DN3296_c0_g3_i1 len=257 path=[413:0-256] [-1, 413, -2]
GAGATCTGCAACACCGAAGGCATTAGCAGTGTAGTGCAGCCTGACAAGTATAAGCCAGTACCAGATGAAC
CCCCAAACCCCACCAACATTGAGGAGATGCTAAAGAGGGTGCGGAGCAATGACAAAGAGCTGGAGGAGGT
GAACCTCAATAACATCCAGGACATCCCGATACCCGTGCTAAGCGACTTGTGTGAAGCAATGAAGACTAAT
ACCTATGTCCGGAGCTTCAGTCTGGTGGCCACAAAGAGTGGTGACCC
>TRINITY_DN3256_c0_g1_i1 len=214 path=[128:0-213] [-1, 128, -2]
GTGCAAGCACAGAAGAAGAAAAAGTAGCAGGTCCAAGGACAGATGTGTCACTTGCACCGAATGTTATAAT
CAACAAACATCCATCACCGCCACGTCAGGCGCAGGAGGCGGAGGCTCCAAAAGAGCAAGCGAAGCAACAA
GAAAAAACGACAACAAAAACAGCAGCTGATGAAACTCAACAGCAAGTGCTCAAGATACCACAACAACCAA
CCTA
>TRINITY_DN3300_c0_g1_i1 len=210 path=[161:0-209] [-1, 161, -2]
ACGAAACTTCATAATTTAATGAGTCCAGTGAGCGAGCGTGTTTTCGTGTGAATTTGAAGTGTTTTTGAAA
AACGTAAAAATTTAACGCCTGTTTTCGAACGTGTGCTGTTTGGTTTGCTTGCGACTGAAGTTAAATTTTT
TGGAGATGATATGAGGAATATTTGATTTTTCAATGAAAACGATTTTGAAAACGAAGCACGCTAAATAAAC
>TRINITY_DN3387_c0_g1_i1 len=215 path=[1:0-214] [-1, 1, -2]
GCAAATAGCTTAGCTGTGTTCATTGCATGTTGCAGCGGCCAGCAAAGCTGCTACACTACTAAAATATTGG
GCGAGGCGGGTGCACCGTAGATGCAGTAGTGCAGTTGAACAAGCCGAAGACTTTTGGTGTGGCAAATCAA
ACCTCAAATTCAAATTCCCCCACTTGAAAATTTCTTTTTGTTTGGTTTTTCACTCTGGGGATTGGCGATG
CTTGG
>TRINITY_DN3306_c0_g1_i1 len=366 path=[1:0-100 392:101-124 103:125-255 393:256-279 258:280-365] [-1, 1, 392, 103, 393, 258, -2]
GGCAACATGTCGTCGCCGACGATCCCTTCGCGCCTGTACTCCTTGCTGTTCCGCAGAACTTCCACCTTTG
CCCTCACCATCGCAGTGGGCGCCCTGTTCTTTGAGCGAGCCTTCGATCAGGGCGCAGACGCGATCTACGA
GCACATCAACGAGGGGAAACTGTGGAAACATATAAAGCACAAGTATGAGAACAAGGAGTAACACCCTGCC
CCTGTGGGACCCGAAGGAACAGTCGCCGGTCAGCTGTTTGCCTGGAATTGGGGCCTCAGCCTAAGGATGA
GTTTCAAGTTGCCGTTCACCGACCGCCAGTGTGTGGGCAAGCTATGGCTCCACTGTACAAACAGACTCAC
TTCTGCTGTGTTTGAG
>TRINITY_DN3308_c0_g1_i1 len=215 path=[1:0-214] [-1, 1, -2]
GAGATTGAAGCCCTGAAGTCTTTCTCAAAGTCAGACCTGGTCAGCTGGTTCAAGGCTCACAGAGGACCTG
GAAGTAAAATGCTCAGCGTTCATGTTGTTGGATATGGGAAGTATGAACTGGAAGAGGATGGTGCCCCTTT
TGGTGAGGATTCAAATTCTCGTGAAGGGATGCAGCTAACCTACCTGCCACCCTCTCCTGTCCTGGCAGAA
TCCAC
>TRINITY_DN3361_c0_g1_i1 len=368 path=[1:0-367] [-1, 1, -2]
TGCTAAATAATATCGAATATGTTAGAAAATGATGAATTATAAAATAATGTTGTTTTATACTGGAATCTAC
TTTCTCTGGCTGCTGTCACCTCAAGTGAGCTTAAGTTTTAATAACTAATAATAGTTGAACCAGAGAATGT
AAAGGCCAGAGAACATAAAGACATAAAGAAGGTGCAGGTTCGATATCGAACATTTGTAAAACTTGAACCA
AGGAATTCATCTCACAACGATGGAATTCACTCCGTGAAATATTAACATCGTTTTGATTATAACAGAAAGG
AATCTGTAGAATTACAGCTTTGTTAACACTATCAACCAGGGAATATTGTTGGCCAACCGAGAAATGAACA
TACAAAATGAACGTATTT
>TRINITY_DN3378_c0_g1_i1 len=234 path=[137:0-233] [-1, 137, -2]
GTCAGCTTGCAGGAACAACAAGTCCTGGGGCTGGAAATATTGTTAACTCGAGCTCGCCGAGTCCACGACA
AAAGCAATCGCCTCATTTTGCGAGCCCATCACCATCCCAGCTACCTCCTACTCCAGTGACAAACAATACG
AGACCACATTCACTAACTCCTCCACAAAAGAGTGATTCTATGAAGCAGGAAATCGAAAACATCAATTCTA
CGCCTCGATCAGCTTCTACACCGC
>TRINITY_DN3312_c0_g1_i1 len=1062 path=[1:0-1061] [-1, 1, -2]
GTTCGCTCCATAAAATCTCTTATTCGCCTCCTTCTCTTCTTCATCACGACCTATATCAGACTTCTGCTCT
TCAGCACCATCTTTTAAACCTTTAATATGAGCTCTCTTCGTATCCTTTCTGTTTCCGTTGTCCTCTCGGC
CCTCACCTGTGTTACAATCGCTCAAGATTTGACACAGCTTATTGGAAGTCTCTCCGCATCTTGCCAAGCA
GCTTCTGGTGGTCTCCTCACCAGTGAATTCGGTACATGTGCTAATGTGATGGGTCTGATACCTGTTATCG
TTGCTACTGGTTCGGTCGTTGGTCCATTTGGGGATTACGTTACTGCTACCTGCCCAGCAGCCGCTTGTTC
AGATTCCGTTGTGGCGTCAGCCGTTGCGGCCATCCAGAAAGGATGCAGCGCCGATATCGCCAAAGGTGTC
AGTACAGTCATTGCACTTGCAACCATTGTGCAAAACTACTCGTCCATCCGTGCAATGTTGTGCTCGCAAT
ATGCCTCTAACGGTACCTACTGTGTTCTCAACCTCTTGAGCGCCGTCGAAAAAGCAACCAACAAGCCAGT
TACTGTCGCCAATGCTGAAGGCATCCTTGTACAAGGTTTTTCTGCTCTGCTCCCCTTATTAGCGGCAACT
CCCAAGGAAGCTTACTGTGATGACTGTGGTCACGCTTTGTACACTCAAATCGCTGCCCTCAAGCCGGTCG
GGGCTTCCACCTCACCTGCCACTGACAGCACCAAGCTCGTCCAAGCAACCTGCGGCGCTACCTTCACTGA
TGGACAAATCCCGGCCACTGTCAAGCAAGCTTCTGCCGGCTCAAAGTCCAGCTCCGGCAACTATGCAGCC
ACTGGCAACACTCAAGTGGCCGCTTCAGCAAGCAGCACCGGATCTCTCACCAAGCCCGTCTCCTTTGCTT
TTATCTCTTCAGCATTGTTTGGTTATCTTTTGTTATCCGCATAAATCTGTGTTACACCTTTAATTTCTTT
GTTAACGGTTCTCTCGTTTCATGATATCTGTGTGCTCTTTGAATAAGATTTGTGCTGACTCGGAGACAAG
ACCTAAACTGAC
>TRINITY_DN3321_c0_g1_i1 len=238 path=[1:0-237] [-1, 1, -2]
AAATACGTTTATAACAGTAGCTGGGTTAATAGCAGCCATTTCGACAGAAGCAGCAACAAAAATCGAGGGC
TTAAATCGAAAGCAAAGCTCATCAACCTGGTCATTAGCACTAAACTCGCTATTATTTGTTGTTGTTCCAG
CGCTGTTATTTTGCTTCGCAGAAATGTAAGGCTAAGTGGCTGGGAGTACTGTTATCAACATCACAGTCGT
CAACAAGCTGCTATGTGCCACAGTGAAC
>TRINITY_DN3328_c0_g1_i1 len=249 path=[1:0-248] [-1, 1, -2]
ATGAAAGTTCCGCAAATAGTGCTGATGGCTATTCGGCTAGAATACGGAAAGCAATGGAAAATCGGAAACG
TCTACTAAAATTAAGCATAGCAAATTCAACATTTAATTCTCCATTGAGTTGTCGATCTCGACAGACTGAT
AGTGGATTTTCAACTGCATTTTCCGCTGCTGCGCACTTCAGTGATTATGTGCTTGCGACGGAATCGCCTT
TGAAATTAGTAGACGATGATCTACTGAGGGAAGAACCAC
>TRINITY_DN3332_c0_g1_i1 len=276 path=[1:0-275] [-1, 1, -2]
ATGAATATTATCGGCCTGGTTGTTATTGCATACCGCAAGCGATGCCACATGTCGCACCCTATACATGCGC
TTATCTCCACGATTACGTTCCTCAGTGGACGGCTGCCTGTCACACGGCCACTTATGTGGTGGATGCTTAC
GGTATGGTTTATTATCTCAGCGATTTCGAACATCAGTTGCAATTTCCCAATAATATGGTCCACTCGGATA
TCGTTTATCACATACCAAACTTTTTTGATGATCAGGACTATGAGGAGGAAGCGACAGAGGACGACG
>TRINITY_DN3340_c0_g1_i1 len=341 path=[1:0-340] [-1, 1, -2]
CGCTCAAGGCCTGGGGCGGCAAGACGGAGAACGTGGTGAAGGCGCAGAAGGCCTTCATCACCAGGTGCAA
GGCCAACTCTGAGGCTACCCTTGGTACATACCAGGGTGATGCTGTGCTCGGCGAGGGTGCCTCTGAGAGC
CTTCACGTCAAGGACTACAAGTACTGATCTGCTTCTGGTGGTGGCTGAAGATCCGATTGGACATCCTCCG
TATGCATATTTAGGGTTCTGAGTGTGGTTTGGCTATCAAGCGTCCAATCTTACGGGTATCAAAAACTTTT
GTCGCAATAATCTGAACCTGTGCTTTTTAATAATTAATACCTGTCATCGGTAGTAGTTTTT
>TRINITY_DN3346_c0_g1_i1 len=255 path=[872:0-242 1092:243-254] [-1, 872, 1092, -2]
ACAGGAAAGTAATTGCTATGAAAATAATTTTTTTTTTGCTGCGCGTATGATTTGCATTGGCAGCATGTGA
CTGCAAAGTGTGCGAAACTCGCTAAAACGGTTTATTTTTGGCGAAGGTGAAAAGGAAATGTGGAAAAAGC
AATAAACAATAAAAAGTTCGATGAAAGCGAAATGTCAACCGAAGCTGTTAATATAATTTATGCATGAAAG
CAAAAACCACAAAAGCAACAAAAACAACAAAAAAGCAACGAAAAC
>TRINITY_DN3357_c0_g1_i1 len=281 path=[1:0-280] [-1, 1, -2]
AAGGACTATGTCCAGGCCAACCCAGGCTGGTACTGGGCATCCTATGCCGTATTCTTTGCAACATACCTGA
CTCTGGCTTGCTGTTCTGGGCCCAGGAGACACTTCCCTTGGAACCTGATTCTGCTGACCATCTTTACCCT
GTCCATGGCCTACCTCACTGGGATGCTGTCCAGTTACTACAACACCACGTCTGTCCTGCTGTGCCTGGGC
ATCACAGCTCTTGTCTGCCTCTCAGTCACCATCTTCAGTTTCCAGACCAAGTTTGACTTCACCTCCTGTC
A
>TRINITY_DN3379_c0_g1_i1 len=208 path=[1:0-207] [-1, 1, -2]
CTAAAATTCAGCAAGGAACTTTTACTATTTTACATCCAATAGACCTGGCACAGTACGCAATGTCCATATC
CAACACCCATACATTTATCCAACAAAACATCCCAAATCACCACAACCTATATCCTATCCTGACCCACGAA
TTAAGACTTACCGAAAATATTTTAGAAAATATAACACCCACTATAAAAAATAAAAGGGCAATAAATGC
>TRINITY_DN3468_c0_g1_i1 len=236 path=[1:0-235] [-1, 1, -2]
GTTGATAGCTTGGAATCGTTCGCCCATAGTCTGAAAAAGCTCGTAACTTTGTTGTAAATCGTAACGCATC
TTTTGTAGGTCAGCGTCAATAATTGCACTTTGAGATTCATTGGAAGGTAGCTGCAAAATTTTGCTAGAAA
GCATAGTTGACAAATGTTCCGCCGGAGTGGGTGTCTTCGTTATGATATCACCATCGTCCACAGCCTCTGC
GGACTTTTGTAGCTGTGAATGTGTGC
>TRINITY_DN3404_c0_g1_i1 len=216 path=[1:0-215] [-1, 1, -2]
GCAACACGCATAGAAAAGCTGAAAAAGTCGATCGCTGCCTTCGAACTTGATATCAAAGAGAAATCACGTC
TTATTGAAGAGCGCGAACGAGAGTTGAGCAAAACACACAAGCTTTACGAAGAGCAGAAGGATGCAAAGAA
GAAATCCGACGACGTTATATCCGTGTTGGAGGCGCAAATCCAGGATAAAAATGAGCAAATACGCAATTAC
GAGTTG
>TRINITY_DN3413_c0_g1_i1 len=218 path=[1:0-217] [-1, 1, -2]
GCTTCCACCCTCGGAGCTGAAATTCAGATCGGGGCATCTTTTGTTGTGCAAATAACCGCTGTATGTTTTG
TGTCGCGTGACATTTACCCCTTTTTGCTTTCCTGCTGCCTTCTTTTGTTGCTTAGTTGCATATTTCGTCG
CAGCGTGTTCTGCGCTGTGTGCCATGGTGCGCGATTTTTTGCCAGAATTCTTAGGCGTGCATGCAAACTT
GCATTTGT
>TRINITY_DN3474_c0_g1_i1 len=528 path=[748:0-527] [-1, 748, -2]
ATCCAGCTCGTCCACTGCTCCTCATTATTCACATTCATCTTTCAACCTTCTTTTATTTCAACTTTTGAAT
CATCCCCATCATCGCTGAAAACAACATGAACAACGCCATCATTACTCCCGAGTTTTTGGCCAAATATGCC
GTATTTGCCGGTCTCTAAAGAGAACTAGTTGTAGCTTTGTCGAACTACTCCCCAGAGTTACAGGCCTACC
TCGCTGTCTCGCATGTTCCACGGGGTCCTGGAGGATCTTATCCAGGAAGGTCCCCAAACCTACCTAGGAA
CACCCCCAAAGGAAACATCGGCCTCATGAAGGACTACTTCAATGTGACCCCGTTCTTTAGCGAACTCATG
TTTCGAAGACGCTTTTGAATGAGTCGCCGTCTGTTCTGCCGAATCTCAAAGACTCTAGGTGACAACAACC
CCTACTTCACTCAGAGACGGGACTGCACTGGAAAACTTGGCTTATCACCTTTCCAAAAATGTGCTGCCGC
TCTTCGAATGCTTGCATATGGAACCTCAGCCGATTCAC
>TRINITY_DN3426_c0_g1_i1 len=373 path=[1:0-142 403:143-166 145:167-180 339:181-220 187:221-372] [-1, 1, 403, 145, 339, 187, -2]
AACATTTATTAATTTTAATTAAAACTAAACTTACTATAAGTAGTTATATGTAAACTATTTAATTACGAAG
TAAATTTATTTAGAATGCGCTAGAAATGTAATATATCTAAATACATATTTCATAAGAAACATAGTAACAA
AAATTATAAATATAAAATACCTTAAAAACTGAAACATAAAAGCATCAAAAAGAAAACAAAAAAGAACACA
ACTAAATGTATCTTTAATAATTAATGCAACAGGCAAACGACAAAGGACACGTAGATGGAGTCCCTAATTA
GCTATTAGTAACTGATAAATATTTAATTTAATTCAATTCAATGCATATAAATACGAGATATGAAAATAAA
ACGTAACTATATGAATTAACAGT
>TRINITY_DN3426_c0_g1_i2 len=361 path=[1:0-142 403:143-166 145:167-180 159:181-208 187:209-360] [-1, 1, 403, 145, 159, 187, -2]
AACATTTATTAATTTTAATTAAAACTAAACTTACTATAAGTAGTTATATGTAAACTATTTAATTACGAAG
TAAATTTATTTAGAATGCGCTAGAAATGTAATATATCTAAATACATATTTCATAAGAAACATAGTAACAA
AAATTATAAATATAAAATACCTTAAAAACTGAAACATAAAAACATCAAAAAGAACACAACTAAATGTATC
TTTAATAATTAATGCAACAGGCAAACGACAAAGGACACGTAGATGGAGTCCCTAATTAGCTATTAGTAAC
TGATAAATATTTAATTTAATTCAATTCAATGCATATAAATACGAGATATGAAAATAAAACGTAACTATAT
GAATTAACAGT
>TRINITY_DN3457_c0_g1_i1 len=213 path=[104:0-212] [-1, 104, -2]
TGCTGGCTGTGACGAGCTGATATTCAGCAATGAATATACCCAAGCAGAAAACCAGAATTGGCACCTGAAG
CACTTCTGCTGCTTTGACTGCGACCACATCCTAGCAGGGAAAATCTACGTGATGGTCACTGACAAGCCTG
TGTGCAAGCCCTGCTATGTGAAGAACCATGCTGTGGTGTGTCAAGGATGCCACAATGCCATCGACCCGGA
AGT
>TRINITY_DN3458_c0_g1_i1 len=236 path=[130:0-79 49:80-80 187:81-235] [-1, 130, 49, 187, -2]
CGCCATGGTTTCTGCGTGGGCGTCCGAGTATCTGTGTGGCAAAGGGTAGGCTGTTCGGTTTGCCTGTGGT
CTGCAGGAGAGGAGCACGGCAAGACGGGGAAGGCTGAATTAGAGAAAAAGGTGATGTTGGCATTTCTAAA
CTAGGAATGAGCAGAGTACCACTCAGTGGTGAGCTTGCAAGAGTTGCACAAACTCACGGGGGAGGCATCC
ACGCTCAGCCCTGGGCAGCCCATGAG
>TRINITY_DN3576_c0_g1_i1 len=232 path=[1:0-231] [-1, 1, -2]
GACCTTCGGGTCTCCCTTGAAGAGATCTACAGCGGCTGTACCAAGAAGATGAAAATCTCCCACAAGCGGC
TGAACCCTGATGGAAAGAGCATTCGAAATGAAGATAAGATCCTGACCATCGAAGTGAAGAGGGGCTGGAA
AGAAGGGACCAAAATCACCTTTCCCAAGGAAGGGGACCAGACCTCGAACAACATTCCAGCAGACATCGTC
TTTGTTTTAAAGGACAAGCCAC
>TRINITY_DN3522_c0_g1_i1 len=388 path=[1:0-387] [-1, 1, -2]
ATCCAGAAGGAGCACGGCAAGCTCCTCAAGGACTTCTCCAAGGGCCTGGTGAACAACAAGGACATCGAGA
ACCTCAAGCTGGAGGTCGAGAAGTTCGCCACCTCCTTCGACATGCCCGGCTTCACCCTCGACAGCATGAA
GTACAAGGAGTAGGAAAACAAAAACACACACAAACCATGGTCCTACCGCCGCTAATCGTCGACCAGCTGT
GCTCTCGTGGACCGCCGTCGTCGTCATCTTCTTCCTCGGCACAAGCTGGCCCTGTGTTACGGATTTTGTC
TGCCCATCGAGATGATAGGTTTCATAAAACGCTCTCTCCCCCACCCTGCTGCTGCCTCTGGTTTGGTTGC
CAACCTCATCCCCCATCGGTTTTTTTCCTCCTCTTGTT
>TRINITY_DN3531_c2_g1_i1 len=201 path=[1:0-200] [-1, 1, -2]
TCTCCAGGCCCCTGGGGTGTTGAAAGTCAAATGTGGCTGTTGAGTCCACAGACCCCCATCCTAATTCCTG
CACCTGGAGGAGTTCCCCAACCCCCGTGTTTGCGGGAGGAAGCATTTGTACAGTGGCTAATTTAAGGGGA
GTGGGAGACCCTGTCACCCTGAGCACTCTGCGCTGGGGAGGGGTTTAAATTATTGACCTTG
>TRINITY_DN3595_c0_g1_i1 len=946 path=[1:0-471 1028:472-495 474:496-945] [-1, 1, 1028, 474, -2]
GTTACACCTAAGCACAATACCGATTCCTGCATATTTATTAGGTTTGTGGATTGTCGGCACTCTAGGCAGA
ACTTCCAATGTAGAACAAGGGTCTGGAAGACATATTAGCTTACCATATAAGCAGGACCAAATTGTTTCTA
TACCGTCATTATATCCTTACCAATCAAGCCACTGCCATTGTCCTCCGGGACCACCAGGTCCACCTGGACC
GCCAGGACCACCCGGTTATCCCGGTCATAAAGGGAATAATGGTAAAGCGGGAATACCCGGACATCCTGGT
AAGAAAGGACACCCAGGCCCAAAAGGCGACAAGGGAGATCCTGGACCAAGAGGACACAAAGGACGGGATG
GGTATTTTGGTCTTCCAGGGAGTTTTGGTCCAATTGGCCCTCCCGGTCTATCTAGCTATAGCCATCATCC
CTATCCTCATCATTATGATCACGGTGCTCCAGCTCCAATTATAATACCCGTACCTAGTCCACCGGCATAT
CCTTACCCACCACCATTTAACCGTTGGCCAGACTGGAATGCAACCAATTATCCTAATATCGACATAAATA
ATAATAATAGAAATAATGTAACAAATGATGTGGACATTAGGATTTACCGACAGACCCCCAGTACACGTGG
CTTTAATGATGTGATACAACTAAATGAAGAAGATTCAGAAGATATGAAGGAAGACCCTAATGACTCCGTA
GAAAATATGCAGATATACCGAACGCAAAAACCCGCAACCAATATAAGTATCGATGATGCAGACTATGAAG
AGAATGTTTCTTCTGAACGGTCAGTAAAAGGCCACACCGAATCAAGTTCTCGACAGTCTTACAGACTTAT
TGCTTTCTCAAAATAAATTGTATTCATGTAAATAAAAGAAAGAAAAAACTTGAAATAATAAAATGCTTAG
TATCTATTATTTCTGCCACAATAAATACATACATAT
>TRINITY_DN3548_c0_g1_i1 len=604 path=[1:0-603] [-1, 1, -2]
CCGGGGTGGAGCACGTCGGCGGCGACATGTTCGCCTCCGTGCCCCGCGGCGGCGACGCCATCCTGATGAA
GTGGATCCTCCACGACTGGAGCGACGAGCACTGCGCGCGGCTGCTCAAGAACTGCTACGACGCGCTGCCG
GAGCACGGGAAGGTGGTGGTGGTGGAGTGCGTGCTGCCGGAGAGCTCCGACGCGACGGCGAGGGAGCAGG
GGGTGTTCCACGTCGACATGATCATGCTCGCCCACAACCCCGGCGGCAAGGAGAGGTACGAGAGGGAGTT
CAGGGAGCTCGCCCGCGCCGCCGGATTCACCGGCTTCAAGGCCACCTACATCTACGCCAACGCCTGGGCC
ATCGAGTTCACCAAGTAGGTGATTGGTGATCGATCGCCATTGTTGAGCTCGATCAAGGTGTTCGACCATC
GTCTTCTTCTTCTCGTACTTCTTGTTCTTCATCCAAAAGCGTGGGTAATCATGTCGTTTGCTGCTGGCTG
ATGCTGCTGCTGCTTGTGTTGTACTTTTGATGTTCAATTCCGGTGATTCTGAGTTCTAATGGATGTAACC
TGTCTGCTATTATATATATATATAATCGAATATATGATATATTT
>TRINITY_DN3552_c0_g1_i1 len=291 path=[1:0-290] [-1, 1, -2]
GTCGTCGCGGCGCGCGAGCTAGGGTTTCTCGACTCGCCCTCGCCGATCCGGTCAGCCATGTCGAAGCAAG
GAGGGAAGGCCAAGCCCCTCAAGGCGCCCAAGGCCGAGAAGAAGGAGTACGACGAGAGTGATCTCGCGTA
TCTGCAGAAGAAGAAAGATGAGGAAAAGGCACTGAAGGAGCTTAAGGCCAAGGCAGGACAGAAGGGTGCA
CTGGGAGGCTCTGGTCTGAAGAAGAGCGGGAAGAAATGAGGCTGATACCAATCTGTAATGCCTGAAAAAT
GATAAACCAGC
>TRINITY_DN3554_c0_g1_i1 len=315 path=[1:0-76 55:77-163 142:164-314] [-1, 1, 55, 142, -2]
GGACATCGGCCGCCGAGTTTGGGGTTCGGACGAAGATTGACGTCATGGCTGGTGCAGAAAGTGATGGCCA
ATTCCAGTTCACTGGTATTAAAAAATATTTCAACTCTTATACCCTCACAGGTAGAATGAATTGTGTCCTG
GCCACATATGGAGGCATTGCTTTGCTGGTCTTATACTTCAAGTTAAGGCCTAAGAAAACTCCAGCTGTGA
AAGCAACATAAATGGATTTTGAAATGTCTGACCTCACCTGTTAAGTCCCATGCCTGAAGAAGCTGATGTG
AACTCATCATGTAATACTCAATTTGTACAATAAAT
>TRINITY_DN3600_c0_g1_i1 len=217 path=[1:0-216] [-1, 1, -2]
GGCAGACAAGGAGAAGAAAGGTTACATCATGGCGTCTGAGCTGCGGTCGAAACTCATGAAACTGGGAGAG
AAGCTCACTCACAAGGAAGTGGATGATCTTTTCAAGGAAGCAGGCATTGAACCAAACGGCCAAGTGAAAT
ATGACACGTTTATCCAGAGGATCACCATTCCTGTGCGAGACTACTAAGGGAGCCAAGATCAAGAGAGCAG
ATGAGAG
>TRINITY_DN3688_c0_g1_i1 len=295 path=[356:0-294] [-1, 356, -2]
TATACTCGTGTATATATAGTCATACAACACGATAAGTATTATATGGTATATTATAAAAAATATTTTAATC
ATAACACAAAACTAAGTATTTTTACGCAAAATACAAAATATGCTGGAAATGTTGGTAACACCTCATTTAA
CAAATATTTATAATATACCAAAAGTAATATAGAGAAGGAGAAATACTAATAAAAAAAATATAGTTTACAG
AGTTGTTATACAGGTAATATATTTTCTCTCATATGAGTATTAACTTTATAAAGTCATATAAGTCAAAAGA
GAGTCATAAAAAAAA
>TRINITY_DN3688_c0_g2_i1 len=378 path=[1:0-261 240:262-377] [-1, 1, 240, -2]
GTTTAATAATAGAATTATAACATCAAACTAAGAATTTGAACTAAAAATACTTTGTTTACAACAATTATTG
TTGAAAGCAAAGTATAAGTGTTGTGATTCCATCCAGTCATACACAAAACGATGGTATTGGAATATTTATA
ATAAATATTTGAGATAACACAACACAAAACACATAACACAAAACTAAGTACTTTTACGCAAAATACAAAA
TGGTTTAAATGTTGTAAATCTCATTTGACAAATATTATAATAATACATACCAACACCAACACTTTGTTTT
CTTCAATATTTATTATTTGAAGGCAAAGTGTTGTGTTATGTGTTGTGATTCCATTATAATATACAAATAA
AATCATATATAATATAGTGATACAAAAC
>TRINITY_DN3619_c0_g1_i1 len=215 path=[168:0-214] [-1, 168, -2]
GGGACTGTCATCAATCGCCAGAACGGAGAGAAAGTCATGGCAGATGATGAGTTCACACAGGACCTGTTCC
GCTTCCTGCAGCTGCTCTGCGAGGGCCATAACAACGATTTCCAAAACTACCTACGGACACAGACTGGGAA
CACCACCACCATCAATATCATCATCTGCACAGTGGACTACCTCCTGCGGCTGCAGGAATCCATCAGTGAC
TTCTA
>TRINITY_DN3664_c0_g1_i1 len=344 path=[1:0-156 370:157-180 159:181-185 371:186-209 188:210-343] [-1, 1, 370, 159, 371, 188, -2]
TAACACATGAAGGGAAATTATTGAACTCAAATTCGTAATCGGGGCACCTCAAATACCCCACTGACCTCTT
AGCACATCAGTGGCAAATTTTTCCTACACATTTGTTGACTAGTGTTATCTGCAGAAACGTTTCAATTACA
GTTAGTGACGGCCTTTCGTATGCTTTTTGTTATCGTTTTATATTTTTTTCGTCCGTTATTCCTGATCTCA
GCACGTGTTCGCAACAAATCCACTTAATTTACAAAATGTACGAAATTTTGGCTGAAAACTGTATATTCCA
TCCCAATGTAACTACAAATGCGTTCCACTAAGTTGTACTAAGATTTTGCTCGAACTTTTAAATT
>TRINITY_DN3670_c0_g1_i1 len=228 path=[1:0-227] [-1, 1, -2]
GAACATGGTCCTTGCTCAGTGAACTGCTATCAATTGAGCTATCTCACTGCAATGACGCCTCTCAAGATCT
GATAACCCTCAACTTAGCTTTTATGGGAAATCTCTGCTCTATCTTCTCACGAATACAAATTGAGGCCTTT
GTAACTAATTTAGTAAGAACAACTATATGCTCCTCCTAACTCTCTTCCTTTGTCCACTTCTCTCCTCTCA
TCTTTGCCCTCACATTTC
>TRINITY_DN3633_c0_g1_i1 len=201 path=[1:0-200] [-1, 1, -2]
TAGACAGAGTTGTGTTCTGAGCAGAGTTTATAGTGAACACTGAAGCTCGTGATCCAAGTAGAAGCTTCTA
CATGGTGCTGCCAGTTGAATATGTGCATTGAGGAAATACTAGGTTCCCAGTGCCCAGTCACCACGTGTAG
TCCTGTTCTGTATTGAAAGACTGATTTTGTAAAGGTGCATTCATCTGCGGTTAACTTTGAC
>TRINITY_DN3637_c0_g1_i1 len=294 path=[1:0-293] [-1, 1, -2]
CCGCCGCCGCCGCGACGGCGATGCCGTTCTGCGTCATCGGCTGCACCAGCGACGTCTTGTCCTGCGCCAC
CGGCTGCTCCACCTCGCTCTGATTAAGTACTAATGAAGTAATTAACCGCGCTAATTAATAATAAATCGCA
CCTACGTATGCCACATGTGGACTCGCTTGACTAATTAAATACTGCCATGCGAATGCGATTAGTGGATTAT
GAAAAGAGGAAATGTAAGAACTCATGGCTCTCTCTGTGCCATGCCTGTACTGCATTGAAATGAATCTGCA
TGCAGCCATGAACT
>TRINITY_DN3640_c0_g1_i1 len=229 path=[1:0-101 80:102-228] [-1, 1, 80, -2]
TACTAATAAGAGGCACAGCTATTATGTACGGTCCATGTGAGATATACTTATTTGAAAATCGCGCATGAAT
CTTGCACTCTAGTTATTTGCTTGTTGCTGAGTATGCTTTTCAAAAGCTTACTTGGTTACAGCAATAGTGC
TTATAATACACTAACACTTCTTTTGGACGAAGACACGACCTCGAAACAAATGAAAGTGAAATGGACAACC
ATAGGAACACGAATTTATT
>TRINITY_DN3684_c0_g1_i1 len=203 path=[1:0-202] [-1, 1, -2]
TTAATATTTCCTCAAAAAAAGGATAGAAGAAAAACGCAAAAATCCTGTATAATGCAAGCAAGCAACAACA
AAATTATTATTAACAACAACATTGTCCTTGGTATTTACAAACATAACCCAACAGCAAGAAGAAAAAAACA
GAAGAACAAAACAAAAATAAAAGCAAACACCGCTAAATATAAAGAAGAAAAACCAGAAAGCGT
>TRINITY_DN3651_c0_g1_i1 len=318 path=[1:0-95 425:96-119 98:120-133 112:134-241 220:242-317] [-1, 1, 425, 98, 112, 220, -2]
GTCACCTCTGAGGAGCCGGTGACGGGTTGGCGTGCGAGTAACGGTGCGGAGATGTGGTTCGAGATTCTCC
CTGGCCTCGCCATTATGGGGGTGTGCTTGGTCATCCCCGGGGTGTCCACTGCGTACATCCACAAATTCAC
CAACGGGGGCAAGGAAAAACGAGTTGCTCGTGTTCAGTACCAGTGGTATCTGATGGAACGCGATAGACGT
ATCTCTGGAGTCAATCGCTACTATGTGTCCAAGGGCCTGGAAAACATTGACTAAGGAAGCATTTTCCTGG
CTGATTAAAAGAAATTACTCAGCTATGGTCATCTGTTC
>TRINITY_DN3654_c0_g1_i1 len=219 path=[166:0-218] [-1, 166, -2]
GGGCATGCCGCTGGGTGGGCAGCTTCGGTCAGGGATGGTCTTCCTGAGGAAGGACTCGAAGGTTCCCCTG
GCATGGCCCTTGCCAGGCCTTGCCACCCTTTGGCTGGTTCTAAGACTTGTTCTTTCATGCTGTGTCCCAA
CCCTCACCCAAGGCATTAGGACAAGAACATACAGATTAAGGAGTGCGAGTTGCCATGGACGTGGATGTGG
GATCAAGGA
>TRINITY_DN3686_c0_g1_i1 len=323 path=[1:0-322] [-1, 1, -2]
TACGCGATTTGATCTTTCTTGCCGATCGACGTCCTGAAGTACATGATCCACAGTACTTTGTCGGTCTACA
ACAGTTGGCCAATCAAGCATTGGATTTGGTAGAGCAGACAATGGGCATGCATCCGATACCGACACCAGCC
ACGAATGCACTGCTTTTGTCGGCAGCAGCGGCCACAACAACCGCCGGCGCTGTAACTATACAAACAGCAG
GCACCGTTGCCCCAACTACTTTGACAACAACAACAACAACAGCTACAAATAGCGCCGCAGCAGCAGCAGT
AGCTGCGCCAACCGATGACTTGGTTACGCCGCTCAGTACAAAC
>TRINITY_DN3668_c0_g1_i1 len=305 path=[1:0-304] [-1, 1, -2]
CAGAGGTCAAATGTCAGCACGAAAAGGGACTTTTCAGAAAAAATGTCTTGGCAATGTGCTAATAATGCCA
GTTGCCTCCATACATTAGCCACTGACATGTTGCAGGCTTACAGGCACGGCGAGACCATTAGCTTAGGTTT
TATGGATTTGGCGAAGTTGCCACCAGTGGGCGATAAGGACAAAGAAAAATTGGGTGGTGCCGCTACGGGT
CGAGGCATTTCGAGTTTCGTTGATTTCATTAGTGGAAATGCTATACGTATACCAGTGGGGCCGATGGTGT
TCAGCGTGCAACGTGCAGAGGATGA
>TRINITY_DN3683_c0_g1_i1 len=215 path=[1:0-214] [-1, 1, -2]
CTAACGATACTCGTGAAACTGTGCAGAATGGAATCAGCAGTGGTCGGTCATTATGAATTCCTAATTGAAC
ATTATCATTTGTTAAATTTGACAATCGTAAATAAAATGCGACTAATATCTGAATTAAAGTCTTGCTGATA
CGATCTTTGATTGGCAGTGAGAGCGTCACCGGTCGGCAATGAATTGTGATAGCAATGAAAACAGTGGGAT
CCTTT
>TRINITY_DN3706_c0_g1_i1 len=215 path=[1:0-214] [-1, 1, -2]
AACCTAATGGTAAACACCAAGAACTACTAAAAAACCATTTTCGAATAGAGCAAAAATATTTTTAGAAATT
TATTGCATGTTTTCTGAAAGTCATTGCATACTTTAAGGCGTTTAACCATTTACGTAGTAATCAAAATATT
TTTTGAAAATTACTGCATACTTTTAGGCGCATAACCATATTTGTCGGATTGTCATAGCCAAACAATTGTT
GTGTA
>TRINITY_DN3768_c0_g1_i1 len=206 path=[1:0-205] [-1, 1, -2]
GGGAGTAAGATCGGGCCAGACAACTTGCCGTATGTCCAGATCCTGAAGACTGCTGGAGTTAATACCACCG
ACAAGGAAATGGAGGTGCTTCATCTACGGAATGTCTCCTTTGAGGATGCGGGGGAGTATACGTGCTTGGC
GGGTAACTCTATCGGACTCTCCCATCACTCTGCATGGTTGACCGTTCTGGAAGCCCTGGAAGAGAG
>TRINITY_DN3772_c0_g1_i1 len=202 path=[1:0-201] [-1, 1, -2]
ATTTGACTACGGCGATGCTTTTCATAACGACGTTAGAATGGTCACAATACCTGCAACAATAAACCCGCGA
TATGCGGCTATTTCACAATTACCAATAGATGCCACCACCGATAGCACTGTAAAATTAGAAACGGAATTCG
ACTTGCAGCAGGAAGCAAGAGGCACGGTAGCACAAAGGCATACAAAAGCAACTGCAGCAATG
>TRINITY_DN3717_c0_g1_i1 len=246 path=[1:0-245] [-1, 1, -2]
AAATGGAGAGACTCGACGAAGCGCTGGCAGCGATCTCGTGCAGTGCAATGCAAGTGCTTACCAAAATGCG
CTCGAAGTCGGCACAGTGGAGATTTTGGAGCGTCGCGAACTAGATCAGCCGGTTGTTATGGGTGAACGTG
GTTTCCAGTCGCGCAAACTGCTGCTGGGCATCGATTATAGCGACGATGAGAATGGAATGAAGATGATGTT
GCGCGGGAATTTCGTTGCTGGCAGTGATGCTGGTGC
>TRINITY_DN3714_c0_g1_i1 len=365 path=[1:0-130 109:131-364] [-1, 1, 109, -2]
GTGCCTCTTAAGGTCCTCAGTCGGAGCATGGCCAGCGCATCCAAAGGAGACCACGGAGGCGCAGGAGCCA
ACACTTGGCGCCTCCTGACCTTTGTGCTGGCTCTCCCCAGCGTAGCTCTCTGCTCGCTTAACTGCTGGAT
GCACGCTGGCCACCATGAGCGCCCAGAATTCATCCCCTATCACCACCTCCGCATCCGAACCAAGCCCTTC
TCCTGGGGGGATGGGAACCACACGCTTTTCCACAATCCCCACGTCAATCCTTTGCCCACCGGCTACGAGC
AGCCTTGAAGACTCAGCAGACGTACTCTGCCACAGTCTCCAAACTGACCTCCATACCGGCTCTAAGGGCC
CCTGAGGTTCCAGTG
>TRINITY_DN3719_c0_g1_i1 len=201 path=[1:0-200] [-1, 1, -2]
AAGCACGCTACTTTTTTGAATAAATTTTCCCTGTGACGACTGCTCCAGGTTTTGTCAGTCATACAATCTG
TCAGTGCGACGTTAGTCTTGTGCGCTCGTGTTATTATTATTGTTCCGTACTTCAGCACTCTTTTTGCTGC
TATACTTCTCGTTTACGCGTTCTACTTCGTCATTCATTCATACCTAAGTGCCTGCGCCTGT
>TRINITY_DN3720_c0_g1_i1 len=272 path=[455:0-118 302:119-120 643:121-144 328:145-271] [-1, 455, 302, 643, 328, -2]
CCGGAAATAAAATCTTGAGAATCCTTAAGTCCAAAGGCCTTGCCCCTGATCTTCCTGAGGATCTCTACCA
TTTGATCAAGAAAGCAGTTGCTGTCAGAAAGCACCTTGAGAGGAACAGAAAGGATAAGGATGCTAAATTC
CGCCTGATTCTGATAGAGAGCAGAATTCACCGATTGGCTCGATACTATAAGACTAAGCGGGTGCTCCCAC
CTAATTGGAAATATGAGTCATCCACAGCCTCTGCTCTAGTGGCATAAATGCTGTTGTGTGCA
>TRINITY_DN3720_c0_g1_i2 len=477 path=[1:0-70 642:71-94 73:95-112 91:113-323 302:324-325 643:326-349 328:350-476] [-1, 1, 642, 73, 91, 302, 643, 328, -2]
GCCATCATGGGTCGCATGCACGCTCCCGGGAAGGGCCTGTCCCAGTCGGCGCTGCCCTACCGCCGTAGCG
TCCCCACGTGGCTGAAGTTGACGTCTGACGACGTGAAGGAACAGATTTACAAATTGGCCAAGAAAGGCCT
GACTCCCTCCCAGATAGGTGTAATCCTGAGGGACTCACACGGGGTGGCCCAGGTCCGTTTTGTGACTGGA
AATAAAATCTTGAGAATCCTCAAGTCCAAAGGCCTTGCCCCTGACCTCCCCGAGGATCTCTACCATTTGA
TTAAGAAAGCTGTTGCTGTCCGAAAGCACCTTGAGAGGAACAGAAAGGATAAGGATGCTAAATTCCGCCT
GATTCTGATAGAGAGCAGAATTCACCGATTGGCTCGATACTATAAGACTAAGCGGGTGCTCCCACCTAAT
TGGAAATATGAGTCATCCACAGCCTCTGCTCTAGTGGCATAAATGCTGTTGTGTGCA
>TRINITY_DN3726_c0_g1_i1 len=329 path=[1:0-328] [-1, 1, -2]
AAAGAGAGCTTGCTTGGCATCTACCATGTCCGAGGCTGGCACTCCTGAAGCCCCCATCAAGAAGAAGCGC
CCCCCTGTGAAGGAAGAAGACCTGAAGGGGGCCCGGGGGAGTCTGTCCAAGAACCAGGAGATCAAGTCTA
AGACGTACCAGGTCATGCGGGACTATGAGCAAGCTGGCTCAGCTGCCCCATCTATATTCAGCCGCAACCG
CACGGGCACCGAGACAGTCTTCGAGAAGCCCAAAGAGGGACCTGCCAAGAGCGTCTTTGGCTGAGAAGTG
CACTTTGCACTACACCCCTGGGCACAGCAACCTGTCCACGAACTCTCTC
>TRINITY_DN3728_c0_g1_i1 len=212 path=[16:0-211] [-1, 16, -2]
AGATAAATATGCAATTTGTCTTTTCGATTTTAGGTAAGCCAGTCTGCTGGAGCTTACCTCTTTTATTCAT
GGGTGCCATTGAAGCGGTGAATCTCGCAAACAACAAAATATTTTTAATTAAAAAAAATTCGTGATTACAG
CTAAGGTCTTAATTAATATATAGTAAAAATTAGGAAGCTCTGTATTTTTCTCATTTTACCATAAAACATT
CC
>TRINITY_DN3762_c0_g1_i1 len=223 path=[1:0-222] [-1, 1, -2]
CCATTAGAGAATCGCGTAGAGGCTATTCGGAACTTTGAACGACCAAAAATAGCAAAAGAGCTAAAGCGGT
TTCTTGCAATGTTGAACTTTTATCGTAGATTTCTGCCACACGCAATGGAAACTCAAGGGCCCCTTTTTGA
CATGATAGGAGCAAACACGCGTAATGATTCCACTCCTTTAACGTGGTCCGACGAAGCTACGCGCTATTTT
GAGTCCTGCAAGA
>TRINITY_DN3795_c0_g1_i1 len=238 path=[1:0-237] [-1, 1, -2]
GTGTGATTGCGTCTAGCTGCGCAGATGCAGATGCAAGACCACTGTTTGGTAAAAAACAAGTTGACTCCAT
TTGATAGTCTTTAACATCTTATTGAATGGCTGCAGTTTAATTACGCTGCCACACTGCAACATGAAACAGC
GCTTACCCACTGGCAATTGACGGCAGTCGCGCCGCTCTGCATGTGGCATGCAATTGCGGTTCTGCACGCA
GGAACGTAGATCTTTATTGAGATGTTAG
>TRINITY_DN3744_c0_g1_i1 len=219 path=[1:0-134 113:135-218] [-1, 1, 113, -2]
AAAAAATCCTATTGCTACTTTTTTGTGAAAATAAGCTGCAAAGTAATTTTACTCTAATAATTAATATATT
TAATATTTAACTGTAATCTCATTGTTTTTAGTCTCTAAGTTGAAGTGCCATAAAATGTGTTGAGAAAAGA
GAGCAAAACAAAAACCACAAACAGCAATTATAAGAACTTCAAAAAATTTTTGCAAACTAAAAAAGATAGT
TGAAAAAAG
>TRINITY_DN3748_c0_g1_i1 len=227 path=[1:0-226] [-1, 1, -2]
GTATACTGATTTGAATGCTGAGTCTAGTAACGTAAAACCGACTGACTCGTATGAATATTTTATAAGTTGT
CCGACGTTTCTTTTTAGATGTTTCGAGACAAATTTACCTTGACGACTTAACTTTTCCAAGCTGGCTAAAA
CTTCGATTACCGATAAAGGAGCACTGATATATTAACTAATTTCAGATGAACAAACATATGTAAATATTTA
TAGGATTAAAAAGCATC
>TRINITY_DN3752_c0_g1_i1 len=262 path=[1:0-261] [-1, 1, -2]
AAGAAGTACCACCTGGGAGCCCCGGTGGCCGGCACGTGCTTCCAGGCAGAGTGGGATGACTCTGTGCCCA
AGCTGCACGATCAGCTGGCTGGGAAGTAGGGGCGCTGCAGAGCCCGCAGCCCCGGGGACCCCACAGTACA
GTCAAGTCGTATAAAGCATGTGCTGTGGGGTGTCCCCCCACGCCCATCCTTCCTTCCCACCCTCTCATAG
GGAGTTCTCAGTTGTGCTAGGTTACAGCTCTAGGATGTCTTCCACTTTGTCC
>TRINITY_DN3769_c0_g1_i1 len=282 path=[1:0-281] [-1, 1, -2]
GGCCGGTGGTGGCATCGGGGACGAGATCGAGGACCCGGCTGGTGATGAATATGAACTGTACCGGGTCGTC
TTCGACATCACCTTTTTCTTCTTCGTCATTGTCATCCTACTGGCTATCATCCAGGGTCTGATTATTGATG
CTTTCGGGGAGCTCCGAGACCAACAAGAGCAAGTGAAGGAAGACATGGAGACCAAGTGCTTCATCTGTGG
GATAGGCAGTGACTACTTCGACACGACCCCACATGGGTTTGAGACCCACACTCTGGAAGAGCACAACCTA
GC
>TRINITY_DN3864_c0_g1_i1 len=369 path=[815:0-83 281:84-86 2:87-164 80:165-165 81:166-242 158:243-243 789:244-267 813:268-290 80:291-291 81:292-368] [-1, 815, 281, 2, 80, 81, 158, 789, 813, 80, 81, -2]
GCCAGAGCCAAAACCGGAACCGAAGCCGGAACCAAAACCGGAGCCCAAACCAAAGCCAGAGCCCAAACCA
CACCCAGAACCAAAGCCTGATCCGAAACCTGAGCCTAAGCCACACCCAGAGCCTGAGCCTAAGCCTGAAC
CTAAGCCTGAGCCCAAGCCACACCCTGAGCCTGAACCAAAGCCTGAGCCTAAGCCTGAGCCAAAGCCAGA
ACCAAAGCCGGAGCCAAAACCTGAACCAAAACCAAAGCCAAAGCCAGAGCCAAAGCCAAAGCCTGAGCCC
AAGCCACACCCTGAGCCTGAACCAAAGCCTGAGCCTAAGCCTGAGCCAAAGCCAGAACCAAAGCCGGAGC
CAAAACCTGAACCAAAACC
>TRINITY_DN3864_c0_g1_i2 len=903 path=[815:0-83 281:84-86 2:87-164 80:165-165 81:166-242 158:243-243 159:244-251 876:252-267 813:268-290 80:291-291 724:292-356 158:357-357 159:358-365 167:366-479 281:480-482 283:483-902] [-1, 815, 281, 2, 80, 81, 158, 159, 876, 813, 80, 724, 158, 159, 167, 281, 283, -2]
GCCAGAGCCAAAACCGGAACCGAAGCCGGAACCAAAACCGGAGCCCAAACCAAAGCCAGAGCCCAAACCA
CACCCAGAACCAAAGCCTGATCCGAAACCTGAGCCTAAGCCACACCCAGAGCCTGAGCCTAAGCCTGAAC
CTAAGCCTGAGCCCAAGCCACACCCTGAGCCTGAACCAAAGCCTGAGCCTAAGCCTGAGCCAAAGCCAGA
ACCAAAGCCGGAGCCAAAACCTGAACCAAAACCAGAGCCAAAGCCAGAGCCAAAGCCAAAGCCTGAGCCC
AAGCCACACCCTAAGCCTGAGCCTAAGCCTGAGCCCAAGCCAGAACCAAAGCCAGAGCCAAAACCTGAAC
CAAAACCAGAGCCAAAACCAGAGCCTGAACCGAAGCCTGAGCCAAAGCCTGAACCAAAACCAGAGCCCAA
ACCATATCCAGAGCCTAAACCGGATCCCAAACCAGAACCCAAACCACACCCAGAACCAAAGCCAGAGCCC
AAGCCACAGCCGGAGCCAAAACCAGAGCCGAAGCCTGAACCTAAACCAGAGCCTAAGCCCGAACCAAAAC
CGGAGCCTAAACCATACCCAGAGCCAAAGCCTGAACCGAAACCTAAGCCTAAGCCTGAGCCAAAACCTGA
AGCACCTCCGAAGAAGCACAAGCCGCCGCACATACCGCCAGCGACCGACCAGTGACGGCGATCACCGGAG
ACCGAGCACTTGCTGCTGCACGATTGAGGCATTGACGACATTATTTCGCCAGAGGGAGGAGCGAGCGAGT
CACTACACTGTACCGTTTCTGGAATAAAGTGATGAGCTAGCTTTCTGCTTGCTTTTTTTCCCTTTTATTT
CACGTTGTTTTTTCAGATGTGCCACTGCTAGCTAGTGTAATTAAATTATTTCTTATGTATCTA
>TRINITY_DN3890_c0_g1_i1 len=247 path=[152:0-106 12:107-246] [-1, 152, 12, -2]
CAACAAATAGTACTTTGCGTAATTACTGAAATTATTAATAAATTTAGATTTAAGCAAGGCTAATGTAACA
AAAATAAAATTATGAACAAATCATGTATGTTTAAGTAAATCAAAACTTGGCCGTTTGCACACACGGATAC
GAGTTATTCAATGACAAAAAAGACACAGTAAAAGAAATTAAGTCCACATCAAAAACTGCAGCGCCTAAGA
GTAGGCCACGTTAATTTTTTGTAAGCTTGCAGTAAAC
>TRINITY_DN3821_c0_g1_i1 len=207 path=[1:0-206] [-1, 1, -2]
CTGTCGTACTCGCTGTCTTGCCTTGCCTTAAACTACTTTTCATTGACGCCTGTCACTGGTCCCGGTTCAG
GTCTAGGTACAGGCTCAAAACACTCACATACATATTGAGCCATTCCATTGCCACACACTCTAACCGCAAG
CATATGCAAACGAAGCTATTTGTGTACTTCCTTTTTAGTGCATTTCCGTGTTTGTTTTGGTACTCGC
>TRINITY_DN3828_c0_g1_i1 len=211 path=[1:0-210] [-1, 1, -2]
CTTGAATATGTACTGCCAATCGCCTAATCAATGTGCTTGCCGCTCTGGCTACAAACTACATTCAAACGAC
ACGGGTGAAGCAGATGAGACCACCGTAAGCAGCGGCGAGTGGTGTTTACCAGTCTGCAAAGTTGGCTGTC
CCGCGAACAGTGAGTGTTTTGCGCCAGAGGAGTGCCGTTGTTCGGACGGTTACACTATGCTGACCGCAGA
C
>TRINITY_DN3852_c0_g1_i1 len=233 path=[1:0-197 212:198-232] [-1, 1, 212, -2]
AATGCATACTTCTAGGCGATAAAGCTCAAAAATGTTGAATAAGTAATTTCATAATCGATAAATCAATGGT
TTTTTTGTTTAAATTTGAAATTATAAGAAAATATTTGTTTTTAAGCTGGCATGTGACAAAAAATTGCCGT
TAAATGTTCAAATAAATAAATATAAATTTTTCGCTGCATACTGCTAGGCGCTAAAGTTCAAAAATGTAAC
TTATAGAAGAATAAGTAGTTTTA
>TRINITY_DN3857_c0_g1_i1 len=252 path=[1:0-251] [-1, 1, -2]
GATTAACTTTTCTTTTGGCTGAATTGGTGAACCTCTGTTGTGAATTTTTGGGAAGTTATTAATAGATCTG
CAGTCACCATTCGCTTGATTTTTAACCGATCTCTATCCGGGAGAATTGAAGGGCGTCAAGATTTGCTTTC
GTGGATAGTAGAACGACTACGGACATACGACTATCTCCGCGTATGATTTATTTTGCTTCCTCTTCGATTG
AGCCACTGAAATCTCCCGCTAGCTCACTTCGTTCACTTTAGC
>TRINITY_DN3982_c0_g2_i1 len=205 path=[502:0-204] [-1, 502, -2]
TGTGAAGTCCGCCTCTGTCCAACATTTCATCTGTGTATGAATGTGTGTGTGTGAGAGAGAGTATGTGTGC
GTGTGTGTGTGTGTGAGAAGCCACCCACTCATCTTTTATATATCGGGTTGTCATCTTTCTTTGGTCCCCT
CCCTCCTGGCCTTGTCCTTGGGATCATTTCTTTCTGGCCTGTTATGATTTTGAACATTGACTTGA
>TRINITY_DN3916_c0_g1_i1 len=300 path=[1:0-299] [-1, 1, -2]
CAAATGAATATAACCCCTTAACACACTATTCCAAATGTTTATCTAAAATTAACCAATGATCAAGATCAAT
ATCGACTTTGAATAATTTAGCGCCATAACAACAACTGGTTTGTAGCTGATTTCACAGACAGCTTTGCCAT
TGCAACTCACGACGGACAACCTCAATGACCATATAAAGATTTAGCAAACAAAACAAAAAACGAACAAACC
AAGAAAGCAAAACACCGACACTCCTTTTCTAAACAAACCATTCCATATGATAGTATGTATGTTTGTTTTC
GCGAATAGCCTACCCCAGCC
>TRINITY_DN3917_c0_g1_i1 len=202 path=[1:0-201] [-1, 1, -2]
CAGTTGTTGCCGTTCCCATTTCTGAAGAGGAACGCATAAACGGTGAGAATGGTTGGTATGTGCCACAGGC
TGATGGCTCCTTAATTTGGGTCTCAACCGAAGAGGGTGAACAAATGCTAGATGAATTGGCGAAGCAGGAA
GAAGTACAGAGTCGTCTGTTGCCCGTGCCAGTGACTTTCTACTTGTACACAAACAGAAATCC
>TRINITY_DN3936_c0_g1_i1 len=209 path=[1:0-44 23:45-208] [-1, 1, 23, -2]
AAGCACTTCTACTTTGTCAGCTTACTGTTAAGCTATTTATTTGATATGTCTTTTTGCACATACTGTATTT
ATTTGCACGTAGCACAGAAATTGTAAATATTTATATCGTAGGTTAATTTGTTCTTACAAGCTCAAGTTGT
TGCAATTATACGAAACCAAATTTCTTCAAAATATAAAAGTTTATAGTCTTTACTGAATATTAGTCCCAC
>TRINITY_DN3946_c0_g1_i1 len=215 path=[1:0-214] [-1, 1, -2]
GTGAGTTTAAGTTTTAGTTAGCTAAATCATGTCAGGAACATCAGTATGAGTTCTCAGATATAAAGCAACA
TTTTTTTACAACAAAAAAAGCCCTGCAAAAAAGTGGTAAGTCCGGGATTAGTCGCAAAGGAACATATGCC
CATTGACACTTATGATCTTTTTACATACATACAAACATGGTTTAGGACGAACTACAGACAAACGGGGCAA
TGACC
>TRINITY_DN3949_c0_g1_i1 len=324 path=[1:0-91 70:92-93 72:94-120 99:121-126 446:127-150 129:151-309 429:310-323] [-1, 1, 70, 72, 99, 446, 129, 429, -2]
GTCGACGGGTGGCATCGATGGCTCAACGACGTGCGGCAAATATTCGCGAACGCCGAAGGATGTTTAATCT
AAATGAAGCCTTTGACAAATTGCGTCGCAAAGTACCAACATTTGCATACGAAAAGAGACTGTCTCGCATC
GAAACTCTACGCCTAGCAATCACATACATAGGGTTCATGACCGAACTTTTGACTGGTGCCCCGATGTCGA
CGCACAAACCGCGTTCGAATGATCTTTATGCGGGAATGAATGGGCACCATCATCCCGGCCCGATCGGTCA
CCACCATCTTCATCCGGCGGCATTTCAAAGGGATTTCGTATCGC
>TRINITY_DN3949_c0_g1_i2 len=331 path=[350:0-101 70:102-103 323:104-130 99:131-136 446:137-160 129:161-319 288:320-330] [-1, 350, 70, 323, 99, 446, 129, 288, -2]
AAAAAGACTCGTCGACGAGTAGCATCGATGGCTCAACGACGGGCGGCAAATATTCGAGAACGCCGTAGGA
TGTTTAATTTAAATGAAGCCTTTGACAAATTGCGACGAAAAGTACCAACATTTGCATACGAAAAGAGACT
GTCTCGCATCGAAACTCTACGCCTAGCAATCACATACATAGGGTTCATGACCGAACTTTTGACTGGTGCC
CCGATGTCGACGCACAAACCGCGTTCGAATGATCTTTATGCGGGAATGAATGGGCACCATCATCCCGGCC
CGATCGGTCACCACCATCTTCATCCGGCGGCATTTCAAAGAGATTTCGTAT
>TRINITY_DN3976_c0_g1_i1 len=235 path=[1:0-146 279:147-170 149:171-201 280:202-225 204:226-234] [-1, 1, 279, 149, 280, 204, -2]
CTGACTTTGGGCGCATATCAGAAACGTCCCAATTTGATTATGGTTTGGTTGATCTCCACTCCTTTGGGAA
TGCTGCTTTTGACTACTGGCATGGTCTTCTTTCGTGCTTATGGCTTAATTATAATCCTCCCAACGTTCTA
TATATATCTCTGGATTGCAATGGAATCGCTTCATAGGAGAATCGAATCGGAAAGACAAACGGACTTTTCA
CATCTAGCTGAGAATATGCCCAAAC
>TRINITY_DN3980_c0_g1_i1 len=219 path=[1:0-218] [-1, 1, -2]
TTCCAGAGTACCTCATCCACGCGTTCTTCTGTGTCATGTTTCTCTGTGCGGCAGAGTGGCTGACCCTGGG
CCTCAATATGCCCCTTTTGGCATACCATATTTGGAGGTATATGAGTAGACCAGTGATGAGCGGCCCTGGC
CTCTATGACCCGACGACCATCATGAATGCAGACATTCTAGCCTACTGTCAGAAGGAAGGATGGTGCAAAC
TCGCTTTTT
>TRINITY_DN3985_c0_g2_i1 len=225 path=[1447:0-224] [-1, 1447, -2]
CAGAGCAGAGCAGAGCAGAGATCTCCCTCTGAACACCTGCCTTCCCTGGCAAGAGTATACTATCCATGAA
GCAGGGCAGTCCCACAGAAGACTGTGGCTGGGATGGCTTGCCAAAGAAATTTCTAGCCTTTCCCTTTCCC
CTAAACTGCATCAGGGAAGAATCCTTATCTCTAGCTTCGTTTTCACATGAGGTTTTCTGAGGAAGGGGAC
TGGGATAGGAAGTCT
>TRINITY_DN3973_c0_g1_i1 len=213 path=[1:0-212] [-1, 1, -2]
GCCCTTTGAAGATCTTCATGGCTGCTGTGAGACCCTGCTTTGGCAGCACCGAGTCACCTGGTGAGCCTCA
GGCTGGCACACCGAAGTTGTGCCGTGCTTACGTTATTTATTAGCTGTAGCCATTTCTGTCTTGGCTCTCA
CTTCCTCTGCCCTTCCCTCTGAGCAGCCATAGTGACATTTACTATGAATTTACTTCCTCCCAAGAATTTG
GAC
>TRINITY_DN3978_c0_g1_i1 len=276 path=[1:0-91 70:92-275] [-1, 1, 70, -2]
CTATTGCAAATTTCCACTTCAATTCAATTGTACAATGTCACTGTCAAGTTTATTCAGCACTTTCTTATGA
TTTCACAGCACTTTTGACCATAATTCAATGGTATTTCGCGAAAAATCTCGTCTCACGAGCAAACATGTGG
CCGACGCCGTTGATAGAAACTTCGAAAAGAACGAGGGCATTACTGGCAATCGCCCTGATTGGGGGATAAA
CGGCATCGTTCTGCCCAACATGTGCAACGAATTGACAGTGTTGTTTTAATTTAATGCAGTTTTTTT
>TRINITY_DN4064_c0_g1_i1 len=298 path=[1:0-297] [-1, 1, -2]
AGATCAAGGAAGCAGCGAAGCCTGAAGGAGAGGGCCACTAATCTGTCCTGAAGTCTATTTCTGAGTCCAT
TTACTCAGCTACCTGCTGTATTACTGGATCATAAGATGTACTAGGATCAATTGCTATGTGGAATCATAAG
ATTAGGGCTGCGTATGTCAAAATGTGTCGAGCTGAAGTACCCAGTGGACACAGTTTATGTGCACTACATT
GCTTCCGTGACTTATTTACTAGTTAATTAGCAACTTTCAACCACTTCCTGTATTTGCAGCACATTATTAG
TATCGCTGTATTAGCGTT
>TRINITY_DN4066_c0_g1_i1 len=267 path=[258:0-53 21:54-85 289:86-109 77:110-266] [-1, 258, 21, 289, 77, -2]
ATGTACAAATGTGCAAACTTGCTGCGTCGCAATCAGTAACGCGAAAGTAAGGAGTCTTATCGTCTGATAA
CTCGTCTTTCCGCAACATTCATTCATCAACTGACTGTAGCAAACCACCAGTATGGCTTCCGCAAAGTGAA
CAGCACCACCACAGCTTTTAGGGTGATAGTCTCAACCAAAAGCCACCCTGTGAGAAGACGATCCTCGTAG
CGTTGGTCTTGTCAAAAGCCTTTGACCTAGTTAACCACACAGCACTGCTTAATTCCA
>TRINITY_DN4099_c0_g1_i1 len=225 path=[1:0-224] [-1, 1, -2]
GCAAATGTCACAGTGTTTGCCAGGCTTAAACGCTTGCAAATGCTGAGACTCCATCAGTGTTCTCTGTGAA
ACCTCAGAGGGAGCATGGAATTGTAATAGTGACACCTACGATCCGCATGGAACAGATTTGAGATTGAAAT
CTTTTGTATTGACAGTGAAGTCCCGCTTCCTTGAGAACAAGCGTGAAGCTGGATGTCTTCCCCCTTTGTC
TCAACTGGAATGAAC
>TRINITY_DN4002_c0_g1_i1 len=367 path=[1:0-366] [-1, 1, -2]
GAAGATGCCCTGCGCGTCAAACAATTCGATCAAAACCAAGACCTACTGGTCTAAAAAATTTGATATGTGC
AACTGCAAGTGGCATGATAGTAGACCGCAGTACTGGCGGGATATTATCAAGCTCCTTACTATGTTGAACC
GTTTTAAGTCGGTGAAAATATGTATGGAACGAAGTATCGACCACATGACGCGCCTGACGACGTAAAATTT
GATCGCTACGATTATTGGCCCCCATTCGCAGATGAGGCACCTAGAGTTTGCCGCAATAATTGCGGTATTC
AGACAAGAGGACGATGCCAAAAATGCCACGTCAGCCTTTGTCTAGCAAAAAACAAGGATTGTTTTGAACA
GTACCACACAAAAAGAC
>TRINITY_DN4084_c0_g1_i1 len=233 path=[550:0-232] [-1, 550, -2]
GAGCAATGGCTGAAGTGAGGGGGGTCCAGCGAGTGCTGTTTGGAGACTGGCTATTGGGGGAGGTCAGCAG
CGGCCAGTACGAGGGGCTGCAGTGGCTGAACGAGGCTCGCACAGTCTTCCGCGTACCCTGGAAGCATTTC
GGTCGTAGGGATCTGGATGAAGAAGATGCACAGATCTTCAAGGCCTGGGCTGTGGCCCGAGGGAGGTGGC
CACCTAGTGGAGTTAACCTGCCA
>TRINITY_DN4018_c0_g1_i1 len=201 path=[1:0-200] [-1, 1, -2]
TCCAGAAATGTAACGAAAGATAGCGTCCAATCAAAAAGCTTTAGTTTCTCGAAGGAGAGTACGAAAAGTA
TAAAAGGAAAAATTCCCGAATGAAAGTGCGGAAGAAAAATCTGAAACACTTAATTCAGATGAGCAATATG
AATATTTGGACAAAAAATTATGATTTGGTAAATACGGTTGAAAATGTATCAGTAGATGAAC
>TRINITY_DN4021_c0_g1_i1 len=250 path=[1:0-249] [-1, 1, -2]
AAGTAGACGGTATACCTTAAGTTTATTAAAAAGAAAACATAGATTTCATTATCTATTTTGTGTGTGCCTA
TTGTTTCTTTAGAGTGATTTATAGTGTTGACAAGTTGAATTGTGATATAGATTCAATGTGCTCAAATATT
GTTGACATAGCCATTTAATAATGTAATTTCATTCCATTTAATACATGTGGAAATACGCACTGAGAGAACT
GTAAACCACTTAGTCATGTTACTCGCGCTGGAGAACGCAC
>TRINITY_DN4022_c0_g1_i1 len=248 path=[1:0-247] [-1, 1, -2]
CGGCAATGACTTTGCAGAATAAAAAATTGTTTTAAAGAAGTCACGAAAGAAATTGCAAATGAGTACATGT
CAACAGAAATGGGGAAGTTTGCAAAGCGGCGACATATCTCTGGGCTTACTACATACATACTATACATGCA
TACATATGTACAATAGCTACAAATTTATATTAGCGCATGCGTACACATTTAGAAATGAATTGCTTGGAAA
ATGGTAATTCAGATAAAACAATAAAACCTTTCCAAAGC
>TRINITY_DN4098_c0_g1_i1 len=282 path=[1:0-279 264:280-281] [-1, 1, 264, -2]
GTCCATATATACGCGTCATACATACCTACATACATACATATGTAGTTCATGCAGTTCATGCTACATCGAC
CGTTTCCAACACGAATATGTACATATGTAAATTTGGCTTTCGATCGCAGCGCATTGCCGGAGTTAATTGA
TCAGCTGGACCGGTCGGCTGAAAGTCATTAAGAGGAAACCGTTTGTGTGGATGTGGCATTTGAAAATAAA
TACCATGGTGATCAAAAGAAGAAAAAAAAAACAAAAGAGAAATATTAAATATGATGTTTAAATTATTCAT
AG
>TRINITY_DN4027_c0_g1_i1 len=201 path=[1:0-63 42:64-92 71:93-200] [-1, 1, 42, 71, -2]
ATTTAAGAAATAGTTATAAACATATTACGCATACTTCTATATAAGCTCCTTTAATTGCCAGTGAGTTGTG
CGATTTTTAATCCCAAATAGTGCGTACTTAGAAATATAAATATGAGCGAAATTAAAAAACATAAAAAATC
AAACGTTTAAATAAATTATATTAAGTGCAAATAAACAAAAAGAATTTATTTACTCATTTTT
>TRINITY_DN4032_c0_g1_i1 len=226 path=[1:0-225] [-1, 1, -2]
TTGAGAAGAAGAAGAAAAAATACTAAAAAAACATACGCGATAAGAAACGGGCTTTCCAGTTTATACTAAA
CATATATGTACATACATATGCACGAATCTAAGAAAAAGTGTCTGCTCTATTTGTGTGCACCCACGCTTCG
GATGATTAGACTTTCACCTAGACTATCGCGATCACTTCACTTTCATTTGTGGCTGCTAGACATGTTAAAT
GCTAATTAAGTTATGA
>TRINITY_DN4044_c0_g1_i1 len=223 path=[152:0-45 175:46-222] [-1, 152, 175, -2]
AAAAAACGCAAAAGCAGTTGCAATTTTGGTGAATTCACGTACAACGTGCGACCGATATCTCAAAAAGTCA
AAAGATTCATGTCGAATTGGCAAAATCAAACGATTTAACGTGTGTTTGTGACAGTCAGAAATATACTATA
CATGTGTGCAGAAAAAATTCTAAATCGTGAAAGCGTCATTGCTAAAGTATAAATTGAATTTCCAATACAG
CAATTGCCGGTCA
>TRINITY_DN4052_c0_g1_i1 len=237 path=[1:0-236] [-1, 1, -2]
AGAGGACAGCAGTTTCTGGACCATGTTATCACCTGTGTGTGTCTCATATCTTGGAAATTGACAGATTTGG
TGAATAACTTTTCCATACTATTCCTGCTTTTCCCATCCACTGAAACAGCCTGTTGTAGCAAGAGGCTTTC
AAGAGTGCAGTGGAGTTGCGCTGGCCATCAGTGTTTGGGGTCTGAGTTTGATAGACTAGTGCAGCGATCA
GCCATATGATTGAGAGCTACTTTGGGG
>TRINITY_DN4053_c0_g1_i1 len=219 path=[1:0-218] [-1, 1, -2]
GTAAGAAGAAGAATTTAAGCTTAAAACAAAAACAACAAAAAACAAATTTTAACTGCTGAAATGCCGCCTA
CGTTGTATTCTGTGTAAAGTGTTGTAGTTGTTTAAGTGTTTGCTTTTAATTAAAATTACTGTAATTTTTA
ATTGTTTAAATGTCTGTCATTACTTACATACATAGAAATACATAGTACATGCATACCTACATGAAATACA
TACTAAATA
>TRINITY_DN4055_c0_g1_i1 len=253 path=[1:0-108 87:109-252] [-1, 1, 87, -2]
AATGTTTTGGGGAATTTACATCGCATTTCCAAACAATTCACAAAAAAGAACACATGGCACGTTTTCAACA
TAAAATTCCAAAAACTCTTAGACAACAGATTCTAAAAAATACGAGTCTTCTCTTGACTCCTGACTCCTGA
GAAACTATTTAGTCATACACAGATTATTGAGCACTGTAAAAGATCCGTTTTCTCTGTCTGAATGTGAGAT
GAGCCCAATTCTAACTCATATGAACAATATTTTCTCATTTTTT
>TRINITY_DN4056_c0_g1_i1 len=204 path=[1:0-203] [-1, 1, -2]
ACATAACGCTCGCAAATTGTTAGGTGAATTATGTGTTGACAAGGAATATTTAGAAAAACTGTTGAAACAC
CCGGATTTAGTTCGAGCCGATACAAACTCGGAAAATATTTCCAATCATGCAAATGAAGCTGTTAACTTTC
TAATAAAACGGCAAGAATTTTGGCGACAACAGCGTCCTTGTACATCACTCACAAGTTACAAAAA
>TRINITY_DN4058_c0_g1_i1 len=432 path=[1:0-128 107:129-167 146:168-203 182:204-431] [-1, 1, 107, 146, 182, -2]
TGACCAAAAATTAATAGCTTTATATGAGCCTAAAAATGAACTGTATAACAAGAGCAGTCCAAACTATAAG
CTGCAATCCAGAAAAGATGCTTTGTGGAATGAAATCGGGAGAGAAATGAACGATAGTGAGAAATTTGTCG
CCGTAGATCGGTAAGGGAGGGAAGTGAGAAAGCCTAACGCCCCCTTAGGCAGCGGGATGGAATTCCAAAG
GCAGGGGAATTTGTTAGACGCTATGAAGTTCCCGAAGCAAAATATTGTACCACGTAAGTTTTAGTCATCA
ACCCTCCAAACCCAACAACAGCAATCCGCAAAACCCGGCTGTGCAGTCGTTCATCAATTTAATGGTTTCC
ATTTTAAACAAAATGGACGAAGATAAGCAATCTAGGGCAATGCAGAAAATGTTGCAAGCTGCATATGAAG
TGCAACAAGAAC
>TRINITY_DN4058_c0_g1_i2 len=414 path=[1:0-128 410:129-149 146:150-185 182:186-413] [-1, 1, 410, 146, 182, -2]
TGACCAAAAATTAATAGCTTTATATGAGCCTAAAAATGAACTGTATAACAAGAGCAGTCCAAACTATAAG
CTGCAATCCAGAAAAGATGCTTTGTGGAATGAAATCGGGAGAGAAATGAACGATAGTGATCGGTAAGGGA
GGGAAGTGAGAAAGCCTAACGCCCCCTTAGGCAGCGGGATGGAATTCCAAAGGCAGGGGAATTTGTTAGA
CGCTATGAAGTTCCCGAAGCAAAATATTGTACCACGTAAGTTTTAGTCATCAACCCTCCAAACCCAACAA
CAGCAATCCGCAAAACCCGGCTGTGCAGTCGTTCATCAATTTAATGGTTTCCATTTTAAACAAAATGGAC
GAAGATAAGCAATCTAGGGCAATGCAGAAAATGTTGCAAGCTGCATATGAAGTGCAACAAGAAC
>TRINITY_DN4077_c0_g1_i1 len=226 path=[1:0-225] [-1, 1, -2]
TACAGTGCCTGCTCTTTTACCGGTACCACCTCACCTCACTTCAGGAGGGCAAGGCATTATACCCATCAGG
CAAAGCGGTCAAGATTGCAGCCTGTGCCCAGTGTCCTGGGCTTCCACTTCTCCCACATGTGTGCACCCTA
GCTTGGCCAGCCCTTAGTCTGACTGTGGGGCCCAAAGCGTCTTGCACTCCCGTTTGCATCTCTGGGACTG
GGATGAGTGCCTAGCT
>TRINITY_DN4086_c0_g2_i1 len=258 path=[1:0-257] [-1, 1, -2]
CGGCGGGCGGCGGCGCCGGCGGCAACGCCACCGTCTCGCTCAAGTTCGCGCAGGCGGCGGACTGCACCGT
CGACGTGTGACGCGAAATCACCGTGCAACCCCCAGTGAGCGTGTACGCTAGCTTGTCGCGGGAGAACGCA
CGCACGGCGGCGCCATGAGAGCTACAGACGCAACGGCAACGGCGCACCTCGCCGAAGTAATTAGTATCGG
ATTAGCAATTGTAACAGTGTAAGCTTATCGAGTCAGCGCGTCTTCCCC
>TRINITY_DN4190_c0_g1_i1 len=302 path=[1:0-116 95:117-119 98:120-149 128:150-301] [-1, 1, 95, 98, 128, -2]
GCTTCACTCACTTCGTCTCTAAATCGGAGATTTTTGCAACATGAAAATTGCTCTCATCGTACTCTTCGCC
GCCAGCGTGGCCATGGCTGCACCTGCTGAGGAAGCTTCGACAAAGGCGAAGCGTGGGCTTGCCTTGGGTC
TGGGCTATCATGCACCATTGCTGACGCATTCAACAACCCATCTGGTGGCACCAACTGTCATCCAATCGGC
ACCACTGTTGCATGCACCCATCGTGCATGCGCCAATCATTACGCAACATGCACCAATTTACACTTCGCAC
GCCATTTCACATTCGATTCTGC
>TRINITY_DN4106_c0_g1_i1 len=204 path=[1:0-203] [-1, 1, -2]
TGAGCACTACATCCTCACGTTCCCCAATGGCTATGGAAGGTCTATCCTGACAGTGCCCTGGGTGGAATTG
GGAGGAGAATGCAATATCAACTGCTCCAAAACGGGTTACAGCGCAAACATCGTCTTCCACACTAAGCCTT
TCTATGGGGGCAAGAAGCACAGAATTACTGCAGAGATTTTTTCTCCGAATGACAAGAAATCCTT
>TRINITY_DN4111_c0_g1_i1 len=247 path=[74:0-199 27:200-246] [-1, 74, 27, -2]
CACAAATATTCAGTTGGGCCGGTACAATCTATTTTGGGCTCGCCACCTTCCGGAGCGGAATTATTACAGA
GTGCGGTTCCAATGCCCATAACACCAATCTCAGCTCTACCCGCAACCCCTAATCCTCAGATCATATCAAA
CAATTGTGGGATAACAACTATTAGTAGCGGTATGCCAGCAATAATGTCTGGTGCTATCCCATCGCCTACT
ATTGGTACTACAATGTTAAGTTCGCCGCTTGTGACGA
>TRINITY_DN4122_c0_g1_i1 len=209 path=[203:0-33 28:34-208] [-1, 203, 28, -2]
TGCGCTCAAAGTATAAATTTGTCAGTTTTTCTGTGTTCAGTCACACAATCGGAAGTGATGAATTAACTGT
AACTCAGCTGCGCACAACAACATATAATAATGGCAGCACGACAAAAGTAACAAAAGATGAAAAGCAAAAG
TGCACGAGAAGAATATTTGTTAATTACTTGCATAATTAAGCTTTATAGTAGCGTTTGTAATTGCTCAGC
>TRINITY_DN4126_c0_g1_i1 len=212 path=[1:0-211] [-1, 1, -2]
AGTGATTTCCTCCATGACATTGACGCTACAGGTCTGTGGATCACACTTGAGGAGTTGTGCTCTCTCTAAA
GTGTTCCCAGCATTCTAGGGACTTCAGGAACACTCTGGAATTGCTCCCCTACCCCCAAACTCTAGCATTC
TTTCCACATCCTCTAGCTTCCTCCTCCTCCTCCTGGCCCTCCCTCATGCCTGACCTTTCCCCTCCTCCCC
TT
>TRINITY_DN4131_c0_g1_i1 len=202 path=[1:0-201] [-1, 1, -2]
CAAAGTTTTGCTGCAAATCTGGCTTTCATCCACACATATTTTGCATTTGCCAAATACTAGTAACAGAAAC
ACTTACAACTGTACAACTCAACGAAATTTGGGAAAAGTCTCCAAGCGTTGAAAAGCAACCGGAACTAGAG
TGTAAATTAGTAGAGAATGAATCGCGAAATTCATTGAAAAATTGTTTTTTGCAAATGTCAAG
>TRINITY_DN4177_c0_g1_i1 len=262 path=[1:0-261] [-1, 1, -2]
AGCCCAGGGCGGGATACAGTCTGCAGGGAGTGTGAAAAGGGCACCTTTACGGCTTCCCAGAATTACCTCA
GGCAGTGTCTCAGTTGCAAGACATGTCGGAAAGAAATGTCCCAGGTGGAGATCTCTCCTTGCCAAGCTGA
CAAGGACACGGTGTGTGGCTGTAAGGAGAACCAGTTCCAACGCTACCTGAGTGAGACACACTTCCAGTGC
GTGGACTGCAGCCCCTGCTTCAACGGCACCGTGACAATCCCCTGTAAGGAGA
>TRINITY_DN4138_c0_g1_i1 len=242 path=[1:0-241] [-1, 1, -2]
TGATTAGTGTCTACACACAATCAAACAGCATAATTAAGTTTGGCAAAATGAAGCAGACTGTGCGCGAAAA
TCGCTAGAATAACATATGTGTGTGTGTGTGTAAGATTGCTTACAGCTGCTCGAAATAGTTTAAAATATTA
CAGCAAAAGCATTAAAACAAGAAAAATAACTGTGCTTGAATTAATATTAAGTGAGCCCTTGAGTACCAAA
ATTTGTATATCTTAAAGAATTGTGGGAAAAAA
>TRINITY_DN4137_c0_g1_i1 len=208 path=[1:0-207] [-1, 1, -2]
CAGCCTTAATACTGTAATGCTGCCCTATGCGGGAGAGCACATGTCACTAAAATGCGAGTTCATGCATGAC
AACGACCCGAAACCTGGCTTGTAACTAGTAAAATCGTGGTTTCAGCGCAATAATGTTGAAGCTACAGAAC
GGCCCTCCCAGACGCCGGATCTTAGTCCTATAGAACACCTATGGAGTGACTGAAAAAATCAGCCAGTG
>TRINITY_DN4143_c0_g1_i1 len=286 path=[1:0-29 8:30-44 23:45-62 41:63-139 254:140-163 142:164-175 8:176-190 23:191-208 41:209-285] [-1, 1, 8, 23, 41, 254, 142, 8, 23, 41, -2]
GAGAGTAAGCGTGCATCTACTTGGTACAGCAGCAGGTATAGCAGCGAGAACAACACAACAGGCAGCAACG
TATAAACTCTGAGACGCTTTTACATACACATGTACCGATAAACGGCGCAAGTCAAAGCGTCTATCAAGTA
CATAGTGAGAGTGAGCGTGCATCTACTTGGTACAGCAGCAGGTATAGCAGCGAGAACAACACAACAGGCA
GCAACGTATAAACTCTGAGACGCTTTTACATACACATGTACCGATAAACGGCGCAAGTCAAAGCGTCTAT
CAAGTA
>TRINITY_DN4143_c0_g1_i2 len=306 path=[154:0-61 41:62-138 254:139-162 142:163-174 8:175-189 154:190-228 41:229-305] [-1, 154, 41, 254, 142, 8, 154, 41, -2]
GGTACAGCAGCAGGTATAGCAGCAAGAACAACACAACAGGCAGCGAGAACAACACAACAGGCAGCAACGT
ATAAACTCTGAGACGCTTTTACATACACATGTACCGATAAACGGCGCAAGTCAAAGCGTCTATCAAGTAC
ATAGTGAGAGTGAGCGTGCATCTACTTGGTACAGCAGCAGGTATAGCAGCAAGAACAACACAACAGGCAG
CGAGAACAACACAACAGGCAGCAACGTATAAACTCTGAGACGCTTTTACATACACATGTACCGATAAACG
GCGCAAGTCAAAGCGTCTATCAAGTA
>TRINITY_DN4143_c0_g1_i3 len=307 path=[1:0-29 8:30-44 23:45-62 41:63-139 254:140-163 142:164-175 8:176-190 154:191-229 41:230-306] [-1, 1, 8, 23, 41, 254, 142, 8, 154, 41, -2]
GAGAGTAAGCGTGCATCTACTTGGTACAGCAGCAGGTATAGCAGCGAGAACAACACAACAGGCAGCAACG
TATAAACTCTGAGACGCTTTTACATACACATGTACCGATAAACGGCGCAAGTCAAAGCGTCTATCAAGTA
CATAGTGAGAGTGAGCGTGCATCTACTTGGTACAGCAGCAGGTATAGCAGCAAGAACAACACAACAGGCA
GCGAGAACAACACAACAGGCAGCAACGTATAAACTCTGAGACGCTTTTACATACACATGTACCGATAAAC
GGCGCAAGTCAAAGCGTCTATCAAGTA
>TRINITY_DN4143_c0_g1_i4 len=285 path=[154:0-61 41:62-138 254:139-162 142:163-174 8:175-189 23:190-207 41:208-284] [-1, 154, 41, 254, 142, 8, 23, 41, -2]
GGTACAGCAGCAGGTATAGCAGCAAGAACAACACAACAGGCAGCGAGAACAACACAACAGGCAGCAACGT
ATAAACTCTGAGACGCTTTTACATACACATGTACCGATAAACGGCGCAAGTCAAAGCGTCTATCAAGTAC
ATAGTGAGAGTGAGCGTGCATCTACTTGGTACAGCAGCAGGTATAGCAGCGAGAACAACACAACAGGCAG
CAACGTATAAACTCTGAGACGCTTTTACATACACATGTACCGATAAACGGCGCAAGTCAAAGCGTCTATC
AAGTA
>TRINITY_DN4199_c0_g1_i1 len=225 path=[1:0-86 65:87-224] [-1, 1, 65, -2]
AGACTAACCTTTGCATTGATTATAGAAAAGCCGTGGAAAAAGTTGAAAAGTGGCAGATTTTCGTAGTACA
ACTCGTAAGAAAGCATATTTTATAGACCGACTGTAAGCACATTGCAAAAATATGTATGAGCTATTTTTAG
GCGCCATTTTAGTTGCAGCGCTGCTAGTTAACAGCTGTACTGTAAACTCATGCATATGCTTTATCATTTT
CTGTTGAAATATTAT
>TRINITY_DN4283_c0_g2_i1 len=212 path=[1:0-211] [-1, 1, -2]
GCCACTCAAAATACCAAGCCTAGTGCTACCAAGGGAACTCTGGGTGGCATGTTTGGGATGCTGAAGGGTC
TGGTGGGTTCCAAGAGCTTGAGTCGAGAAGACATGGAATCTGTGCTAGACAAGATGCGTGATCATCTCAT
TGCTAAGAATGTGGCTGCTGACATTGCTGTCCAGCTCTGTGAATCTGTTGCCAACAAATTAGAAGGGAAA
GT
>TRINITY_DN4284_c0_g1_i1 len=234 path=[1:0-233] [-1, 1, -2]
AATGAGAAAAAAAACACTTATGCTTAATCTGGCAAGAGAATTGGTGCTAGACGATATGAAATTCCGGGTG
TACAATGAAAGGTTGCCAAGAGAACTAAGAATGATGCTCACCAGGGTTTTTGGCCAAGATCTACCCCCTC
CTCCACCAATTATTCAATCTAATCCACCAAGTGGAAGAAAATTGTGTTCAATTTGTCCCCAAAAAATAAA
AAGAGTAACAAGGTATTGCCGTTG
>TRINITY_DN4280_c0_g1_i1 len=203 path=[1:0-202] [-1, 1, -2]
GCTCCAACGAGGACCGAGGCGAGGTCCTGGAACAGGAGAAGGGGGCTCTGGGTGACGACGAGATTGTCAG
TCTTTCCATTGAGTTCTACGAAGGCGTCAGGGACCGAGAGGAGAAGAAGAACCTCACGGAGAATGGAGAT
GGGGACAAGGAGAAGACAGGAGTGCGATTCCTGCGGTGCCCAGCAGCCATGACCGTCATGCAC
>TRINITY_DN4213_c0_g1_i1 len=209 path=[1:0-208] [-1, 1, -2]
GCACATTTCATCACAAGTAGCTGAACTTAAGAAACTTGTGGTGGAGAATGTTGATGTTCTAACACAAATG
AGGACCAGCTTTGACAAACCAGACCAGATGGCTGCACTCTTTAAAAGATTATCATCTGTTGACAGTGTCT
TGAAAAGGATGACGATAATTGGTGTTATTTTATCCTTCCGGTCATTGGCACAAGAAGCATTGAGAGATG
>TRINITY_DN4294_c0_g1_i1 len=283 path=[1:0-282] [-1, 1, -2]
CCAGCCTGGACTGCGCTCAGGGTTATGCCTAGATGCCCTAGCTCAGAGTTGAGGGCGTTCGGAGAAGTCC
AGCCCTTACCCACCTTAACCACCCATCTTCCATCCTGGCCAGGCCAGAACCCCCCACCTGGTGCCTTTAT
CTGCCCTGTCCCCTTCTCTACACACTCATCCTCAATGCTGATCCCTCAACACTGAATCCCTAGTGAGCGA
AGCACCCGGCACCAACCTCAGCCTTCCCCAACAACCAGGCATGTTACATCCTTTCCTGGGAATGCGGACT
CCT
>TRINITY_DN4224_c0_g2_i1 len=265 path=[1:0-264] [-1, 1, -2]
AGCAGTGTACAAGGTCTCTGAGTATGCCCGTCGCTTTGGTGTTCCTGTTATTGCTGATGGAGGAATCCAA
AATGTGGGTCATATTGCCAAAGCTTTGGCTCTTGGGGCTTCCACAGTCATGATGGGCTCCCTCCTGGCTG
CCACCACTGAGGCCCCTGGCGAGTACTTCTTCTCAGATGGGATCCGGCTGAAGAAATACCGAGGTATGGG
TTCTCTTGATGCCATGGACAAACATCTCAGCAGCCAGAACCGATACTTCAGTGAA
>TRINITY_DN4227_c0_g1_i1 len=276 path=[1:0-275] [-1, 1, -2]
AGAAAAGTCCACTTGATCTGCAAAGTGCATTGATAGCAAAAACTTACCTACCAAATGCCGAAAATTCTAA
CACTTCCTTGATATCACCTCGAGTGGAAAATTCGGAAAGACTTCATAAAAAGACTAAAAAAATGTTGCTA
AATTTATTAAAGCCAGGACTCGAATCATCCTCAATTTCATCAGATTATAGTAATTCTGTTCTTCAGCGTC
ATAAAATGGAAAAGTATCTAAAAAAACAGTCAAAACATAAAAAAAAGATACTGCATAAGCAAAAAC
>TRINITY_DN4236_c0_g1_i1 len=218 path=[1:0-101 342:102-125 104:126-127 106:128-136 343:137-160 139:161-171 150:172-217] [-1, 1, 342, 104, 106, 343, 139, 150, -2]
TTCGAAGTAATAAAATATATACTAAATGCAAAGAAATACAACACAAAATATGTATTTATGTATAATATTA
TTGATTTCTCATACTAACAGCGTGTTGCTAGATATGCATAATGAATATTTAATAAATACAAAAGCCGAAG
CGAGAACAACAACATTAGCAAATAAAAGTAAATAATAAAATTAGTAAATAAAAGAGTAAATAAAGGCCTG
CAATAATA
>TRINITY_DN4238_c0_g1_i1 len=641 path=[1:0-73 52:74-365 344:366-390 369:391-640] [-1, 1, 52, 344, 369, -2]
GCCAAATGTTTGGTGGTTATGTATAGCAGATTGCTAGATTGCTGCTGTCGCCAGTAGCCAAAGTGACGTG
GAGCGGTTTTTGGGATCTGGATACAAATACTACGTTCACACGTCTTGTTGTTGTTGCTGTGTGGTGATCA
ACTGCTGCTGTGCGCAAGCCCGCCGGTCGTCAGGCTAGTATTTTCTTAGCGCAATTTGCGGTGCTGATGT
TTCTGTGTGTACGCGCATTAAGCTCTTCTTTAGCGCCTGTGTTGTCTTTCCAGACTAACCTACTTTTTGA
ATATTTTTTTCTTTTCTTGCTACTTCTACTTAGCACCTTTCTGTCTTTAAACTTTGACTGCTATATAATA
GTATTACGCAACGGCACTATTCACACACACACTTATACATTTTGTACACAATTTTAATTGCTCAAGTTAT
ACCCGTTATAAGCGTTAAATTGCTGATGTTAAGAATGAAACATAAATAATTTTCCATTGTCAACACAATA
AACTCTACCTTTGACCACTTTAAAACGGAAATTATTTACCGTACATTAACGACGCCGCCGAAATGTTTTC
GAAAATGACAAAAAACACATTTACGGTTAATGACAGTACGAAAGTGTTAGAACTAATTTGTTGTTGTTGA
ACATATGCAGC
>TRINITY_DN4237_c0_g1_i1 len=266 path=[107:0-176 18:177-198 40:199-229 71:230-265] [-1, 107, 18, 40, 71, -2]
GCAGATGCCCTCCAGGCAGGGGCCTCCCAGTTTGAAACAAGTGCAGCCAAGCTCAAGCGCAAATACTGGT
GGAAAAACCTCAAGATGATGATCATCTTGGGAGTGATTTGCGCCATCATCCTCATCATCATCATCGTTTA
CTTCAGCACTTAAGTCCCTGAGGAGTCTGCCCTGCCTAAGAAGGGCCTCTCCCCCACCCTCAGCCCGTCC
TCCACCTCTCAGCCATATCTTTCAGCCCCCTCCCTTGGATCCGTGTGTGTGTGTGT
>TRINITY_DN4240_c0_g1_i1 len=207 path=[1:0-206] [-1, 1, -2]
GGCGACCTCACGGAGTTTGGCTTCCTCATGCCCGAGCTGTGTCTGGTGCTCAAGGTGCGGCACAGTGAGA
ACACGCTCTTCATCATCTCGGATGCTGCCAACTTACACGAGTTCCATGCTGATCTACGCTCCTGCTTTGC
ACCGCAGCACATGGCCATGCTGTGCAGCCCCATCCTCTACGGCAGCCACACCACCCTGCAGGAGTTC
>TRINITY_DN4276_c0_g1_i1 len=294 path=[1:0-293] [-1, 1, -2]
GTTGCTTGCTCTTTGTTGAGGTGTGAAAGATCGACTTCGTCCACAGGTACCTTCTCCATTCCTGCGACCA
TACACAGGGTTCCAAACTCTTCGCACAGTTCAGCAATCCTGTTATCACCTTCATTAATTGGGTTGTTCCT
AGCATCAGTGCCCATCTCCGCAGTCTCATGAACCAACTTCAAACTCGCTTCTGAAATCCTGAACTCTCTC
GGCTCCTTAGCCACAACAGCGCCCTCGCTCTCATTGTTTGCTACTTCCAAAGCCCTTCTATCACGGATTT
TCCTGCGATCCTTC
>TRINITY_DN4250_c0_g1_i1 len=237 path=[1:0-236] [-1, 1, -2]
ACTCCAAGTGCGCAGGTGGAGCGAAAGCAGACGCGGCTGAGTTGGCTGACAGCAGCAGGAAGTTGGCTGC
TCGGCGGACTGTCGTGTAGTGATCCAAAATTTTTGGCAACTATGCGCACGTATAAGCCGACTAAAAATAT
ACACGCGAAAAACCACTGAGCGATCGGCGAGCGATCAGCGGAAGTGAATGCGGTGGCGGTGGTTGCGGCG
GTGCTGTGGCGTTGCTGCGAAGGCCGC
>TRINITY_DN4270_c0_g1_i1 len=204 path=[1:0-203] [-1, 1, -2]
TAATGAAAAAAGTGGCAAAACGACTGAAGAGCGACTGCCGCTCACCAGTGATTATGAGGAGTTGTTAAAG
GTGTGTCGCGAGGCGGATACGTCGGCGGATATGGAAAAGCTTGTCAAAACGAAATTAATCAAATATTATT
ATAATGTGCATCCCGATTTCGTGCGTTCTAAAGGCTTTGGCAAGAATTTGCGTACGGTGATAAC
>TRINITY_DN4261_c0_g1_i1 len=261 path=[1:0-237 216:238-249 228:250-260] [-1, 1, 216, 228, -2]
AGACCAGCCAGGATGCCAAGTGTGTGGTCAGCATGCAGGGCAACACCACCTCCATCATTAATCCCAAACA
GAGCAAGGATGCCCCCAAAAGCTTCACCTTCGACTATTCTTACTGGTCGCATACTTCGGTGGAGGATCCG
CAGTTTGCATCTCAGCAGCAGGTGTACCGAGACATAGGAGAAGAGATGCTACTCCATGCCTTTGAAGGCT
ACAATGTGTGCATCTTTGCCTACGGGCAGACGGGGGCTGGGAAGTCCTACA
>TRINITY_DN4292_c0_g1_i1 len=207 path=[1:0-206] [-1, 1, -2]
CTAAGGAGGCAGACATGTCCTCTATCCAGATCCCATCCAGCCCTCCAGCCCACGGTTCCCCACAGCTCAG
GTCTCAGGACCCCACACATCCCTCAGCACCTCAGGAAGTCACAGATAGCAGCAAAGTAGCAGAGCCCTTG
GCCCCCTGCCAGGCCTTGGTTAGTGTTGCGGATGTCCAGGCCACACTGCATGGGATGCGCTCTGCCC
>TRINITY_DN4308_c0_g1_i1 len=507 path=[1:0-122 101:123-184 163:185-193 172:194-506] [-1, 1, 101, 163, 172, -2]
CTTCTGACTGCTGGTGGAGCAGGTCTCAGGAATCTCTTCGCTTCAGCTTCAATCATGGCCTGTGGTCTGG
TCGCCAGCAACCTGAATCTCAAACCTGGGGAATGTCTCAAAGTTCGGGGAGAGGTGGCCTCGGACGCCAA
GAGCTTTGTGCTGAACCTGGGAAAAGACAGCAACAACCTGTGCCTACACTTCAATCCTCGCTTCAATGCC
CATGGAGACGCCAACACCATTGTGTGTAACACCAAGGAAGATGGGACCTGGGGAACCGAACACCGGGAAC
CTGCCTTCCCCTTCCAGCCCGGGAGCATCACAGAGGTGTGCATCACCTTTGACCAGGCTGACCTGACCAT
CAAGCTGCCAGACGGACATGAATTCAAGTTCCCCAACCGCCTCAACATGGAGGCCATCAACTACATGGCG
GCGGATGGAGACTTCAAGATTAAGTGCGTGGCCTTTGAGTGAAGCCAGCCAGCCTGTAGCCCTCAATAAA
GGCAGCTGCCTCTGCTC
>TRINITY_DN4308_c0_g1_i2 len=326 path=[1:0-122 485:123-184 163:185-193 547:194-325] [-1, 1, 485, 163, 547, -2]
CTTCTGACTGCTGGTGGAGCAGGTCTCAGGAATCTCTTCGCTTCAGCTTCAATCATGGCCTGTGGTCTGG
TCGCCAGCAACCTGAATCTCAAACCTGGGGAATGTCTCAAAGTTCGGGGAGAGCTGGCCCCGGACGCCAA
GAGCTTTGTGTTGAACCTGGGGAAAGACAGCAACAACCTGTGCCTACACTTCAACCCCCGCTTCAACGCC
CACGGAGATGCCAACACCATTGTGTGTAACAGCAAGGACGATGGGACCTGGGGAACAGAACAACGGGAGA
CTGCCTTCCCTTTCCAGCCTGGGAGCATCACGGAGGTGTGCATCAC
>TRINITY_DN4312_c0_g1_i1 len=216 path=[1:0-215] [-1, 1, -2]
GAAATGAAGGGTCTAACCAATGTGATAAAATTTGATCATCAAGGCTTTCGCACCGATTTCGTGTTGGACA
TTATCGAATTAGGGCCGATGGGTATACGCAAAATTGGCACATGGAATTCAACACTGCCGGACGGTATCAA
CTTTACGCGTACCTACAGCCAAAAACAGCGCGAAATTGAAGCGAACTTGAAGAACAAAACGCTGACGGTC
ACAACA
>TRINITY_DN4319_c0_g1_i1 len=218 path=[1:0-217] [-1, 1, -2]
CACCAAGCAGCAGCTGAACAACATGTCATTTGCTGAAATCATCATGGGCTATAAGATCATGGATGCGACC
AACATCCTGGTGTCTCCACTTGTCTACCTCTACCCCGACATTCCCAAGGAGGAGGCATTTGGAAAGTACT
GTAGGCCCGAGAGCCAGGAGCACCCCGAAGCCGACCCAGGTAGTGCTGCCCCGTACCTGAAGACCAAGTT
CATCTGTG
>TRINITY_DN4396_c0_g1_i1 len=224 path=[1:0-61 40:62-88 202:89-136 115:137-223] [-1, 1, 40, 202, 115, -2]
GGTTGCCCAGCTATTAGTGAAGATTTAGATGAATTCAAGAGTATTTCACTTAATTTGGGTAGCAAAGAGT
TGCGTTTTGCTGACGGAATTTGGATACATTCTACTCGTAAAGCCGATACCGATGACGTAGCACGTTTGAA
TCGACGCATAAAAACGCTTGAAGAGGAGAATAATATGTGCAATTTAAAAATGGAAATTTTTTTAGACCTA
TTGGCTGAACAAAC
>TRINITY_DN4396_c0_g1_i2 len=220 path=[250:0-57 40:58-84 67:85-132 115:133-219] [-1, 250, 40, 67, 115, -2]
GTCCAGCTATAAGTGAAGATTTAGATGAATTCAAAAGTATTTCACTTAATTTGGGTAGCAAAGAGTTGCG
TTTTGCTGACGGAATATGGATACATTCTACTCGCAAAGCAGATACCGATGACGTAGCACGTTTGAATCGA
CGCATAAAAACGCTTGAAGAGGAGAATAATATGTGCAATTTAAAAATGGAAATTTTTTTAGACCTATTGG
CTGAACAAAC
>TRINITY_DN4325_c0_g1_i1 len=238 path=[1:0-237] [-1, 1, -2]
GGCTGAACGCCGCAGCACGTCGCAGTTAGTCGTTTAGGGCACCGTAAAATTTTTGCAAGCTTCACTGCGC
ATGTCGCTGAAAAGCAGTCCCTTGGCCCTTTCAAGTTTATATGAACCATGTTGTGCGCCCGGCGGCTGGC
AAAAGCGCTACTCGCCTTTGTAGATACTCAAAGCGTAACGATTTTATACACACGAGGTGCGCTGATACAC
ATACCATACATACGTACGTCTACGCAAC
>TRINITY_DN4367_c0_g1_i1 len=284 path=[1:0-133 112:134-192 293:193-216 195:217-283] [-1, 1, 112, 293, 195, -2]
TTTTAAAAAATCGGTTGTATTAAATTTTAGATAGGGTTTACCAAACAATTGCACTTCATATGAATTCTTA
CCGAGTATTGTAAATATCTTAACCAAACTATATATGAAATTCACAAATTTCTAGAAACGCTAAGTTAAGG
ATAAAAATATATTTTTGATGCTGTTGATAATGTTCTCGAAGGCTGTGGCTTCTTAATGATCTCAGCTGTA
GAATCAAAAAATAAGCTTTAAGGCACCATATGGTCAAAAGAAAATCACTGTAACAATAATATTGTTAAAC
ACTC
>TRINITY_DN4336_c0_g1_i1 len=220 path=[1:0-219] [-1, 1, -2]
GGTTACGGTGTAAGTGAAGTTGGGAGTTCCGAACATGGCGAAAATGAAATTGCGCAAGGAAATCCGGCTG
TAGTGAAACCAAAACCAACAAAACGCCCCGCACCAACCACATCAACAACGACAACGCGTGCACCTCGTCC
CACATATCCAACCGATAGGCCAGAACTGGCACCGCTAGATGGTTACTATAAGGTGGTCTGCTACTTCACT
AACTGGGCTT
>TRINITY_DN4339_c0_g1_i1 len=209 path=[1:0-208] [-1, 1, -2]
CTCCGGTGCATCATTTAATCTGTTAGGTTCTAGTGTTCCGTCTTGTTTTGTGTTAATTACAGCATTGTGC
TAATGTAAAGACTCTGCCTTTGCGAAGCCAGCTGCAGTGCTGTAGGCCCCCAAGTTCCCTAGCAAGCTGC
CAAACCAAAACGGGCACCACCAGCTCAGCTGAGGCATCCCAGCCAGGCAGGACCCTTGAGGGCCGCTGT
>TRINITY_DN4342_c0_g1_i1 len=260 path=[1451:0-259] [-1, 1451, -2]
GGATGATTTCATCGAGAAATTAGTACCCTTGTTGGACACGGGTGACATCATCATCGATGGAGGAAATTCT
GAATACCGGGACACGACAAGAAGATGCCGGGACCTCAAGGCCAAGGGCATCTTGTTTGTGGGGAGCGGAG
TCAGTGGTGGTGAGGAAGGGGCTCGGTACGGGCCGTCACTCATGCCAGGAGGGAACAAAGAGGCTTGGCC
CCACATCAAGGCGATCTTCCAAGCCATCGCTGCAAAAGTGGGAACCGGAG
>TRINITY_DN4342_c0_g3_i1 len=252 path=[1222:0-251] [-1, 1222, -2]
TACAACCTGGACGTGGACCATGCGTGTGGGCTCTGCTGTCCTCCAGTCAGTGAAGTGTATATGGTTACAC
TCTCTGGGTGTGCCTGGCAGAACGATCTGCACTGAGTTCACTATTGCAAATTGATTTGTTTTCCTTTAGC
CTTGTTCACTTTTAACTCCGGCTTTTTTTAAAGACTCCAAATAAAACAGGACAGGTAGTGAGTAAATCTG
GAGGGAGGTGCAGAGCCGAGGAGTCGGTGGGCAGAGGCTCTC
>TRINITY_DN4345_c0_g1_i1 len=209 path=[528:0-208] [-1, 528, -2]
GTTGTTGTTGTGTAGTTTAGCTTAGTTTGTTTTCATATTGTGATTGCAGTATGTTTGTATGTGTATGTGC
TTACTTAAGAAGTTGTTAACGTTCAGAAGTGCGCACAAATTTTGTGTAAATTAGTTTTAGAAGGCAAAAT
AAAACAACAACAAACCAAAGCAGCCGAAGCGCGTCTTTCAAAATTGTTTGCTGGCGTAAGCGTGTGCTG
>TRINITY_DN4382_c0_g1_i1 len=235 path=[367:0-234] [-1, 367, -2]
CTCCAACTATGCCTCAATTCATACACTCTGAGTTGTTGGGTGACTGGTGAGGGGTCGATTGGAGCGGCAG
AAAAGCCGCAGCCCTAGCCACATCCACATTTATTTATCACAACAATTCTGACCACAGACGTAGCCACAGC
GACGAACAGCAGCGAGCGCCAACGTTGACTGAGGCTGAGAGTTTCAACATGAGTTTAGGCCTGACACCAA
GGCGGCAACGAAGAGAGCGCTGCGT
>TRINITY_DN4382_c0_g2_i1 len=389 path=[1:0-265 579:266-290 269:291-388] [-1, 1, 579, 269, -2]
TCATTCGAATGGCTGTTTCGATGGTCGCACTGCACAGCAGTCTGGTCGTCCATTACTGTATTGCCAGTAG
TCACTCCAGTGGCTTGCGACTCGCCGACTCGCCAGTTCGACACCGAATGTACGCGCTCCGCTGTCTGCGT
TACTCAACCACCAAAAGGCGACCACAAAGACTGTCAGACATCAGAACGACGTAGCAGTCGAACTCCAGCA
AAAAGTAAAAAACACCCGTTCGCTGTGAGTCTTCACGGCACGATACGTCACCGCGCGTTTCACACAGATA
CAGATAGCTAGCCAGGCAGATACAGTACGGTACGGAAGATACGGTAACGAAGCGCTGTTCGCATTGTGGC
GTGATGACGAGGTTCGAAACGATTTACCGTCGCTAAAAC
>TRINITY_DN4395_c0_g2_i1 len=201 path=[1:0-200] [-1, 1, -2]
GTCCCAAAGTCTGGAGTCTTTACAAGTCCATTCTTCCGTGACCGCCTGCTGTCTTAGATAGCATGGGACC
CTAACTCCCCCTGCCCCCCAACCACCACCAGTCAGCCACAATTCTCCGAGGAGGCTCTCGGGGAAACTGC
CACAGGTTGATTCACACTGAAATATAAATGGCTGATGGGGAAATAAATGTGTTGCCTCTTC
>TRINITY_DN4477_c0_g1_i1 len=301 path=[304:0-300] [-1, 304, -2]
AAGAAATTCGCACACCGCATTCGTGCGTTCCAAAGTGTTGTTCGGCTCGTATGGCCTCGGCTTTCTCGTC
GCGAGCTAGCGTTGCAAGAAAACAGCTAAAGCATTGGTGTGCGCGCTTGAATATTGTGCTGACCGTTGTT
ATTCAGTGAGTTTTAGATCGGTTGGTTATTTAATTTGAATCCAGTATTGGTTGCACAAAATGTATATCAT
CAAAAATAAATAAAGCTGCGCTTAACTATGTAGAAAATGGGTGTTGAATCGGAAAAGCGTAGGTGAAGAG
TATAAAGTTTAATGTAAAAGC
>TRINITY_DN4467_c0_g1_i1 len=332 path=[1:0-266 245:267-331] [-1, 1, 245, -2]
CTACTGAATTCATCAAGTTGAAGTTTTGAGGTGTGTGTGAAGCCATCGTACGTCTACTCAATTGAAATAC
ATAAAAGTTCGTCGTGTAGAAAATACAATGGCTTCGAAAGACAGCTCTCCTAATTTTGTATACAACGCAT
CCACCATAACCAACACTATCAGCAATTTGGCGCTAGCAGCACCGAAAACACATTTTGTCGACGTGTCAGC
GCTATTCAACACAGTTTAACGAATTTGGAAACTTCTGATCGAAACGATCATGGCAGCAACTGTGAGAGGT
AAAGCATAGCGCAAGCCAGTCAGTGATAGCGCGTGTAGTGTTTTTCTTTTCC
>TRINITY_DN4496_c0_g1_i1 len=225 path=[1:0-224] [-1, 1, -2]
TTTAAAGACTTGGGGATGATGATTCATGAACAAGGCGATATGATTGACAGCATAGAAGCCAATGTAGAAA
GTGCGGAAGTTCACGTTCAACAGGCAAACCAGCAGCTGTCAAGAGCGGCAGACTATCAGCGCAAATCCAG
GAAAACTCTCTGCATTATCATTTTTATCCTCGTGGTCGGAATCGTGATCATCTGTCTCATCGTATGGGGA
CTGAAAGGCTGAGCC
>TRINITY_DN4493_c0_g1_i1 len=234 path=[1:0-233] [-1, 1, -2]
TCTGCTCGCACACAATTGGGCCACCTATTTAAAGGCGCGTTTGAACTGCAGCATCTCTGGCGAATTTCCA
TTCTATTTCAATGAAATCCAATCTGTATATCAGCTGCCAACGGATAAGACACGTTTCTACGCGACATTCA
CGACCAGCACAAATGGCTTAATCGGCTCGGCGGTGTGCAGTTTCCACATCAACGAAGTGCAAGCCGCTTT
CAACGGCAAATTCAAAGAACAATC
>TRINITY_DN4423_c0_g1_i1 len=386 path=[1:0-385] [-1, 1, -2]
GCGACGACAGCGAAGCAGTAAATTTTCCCACAGAGTTTTTGAACTCACTGGATTTGCCAGGCATGCCACC
GCATAATTTACAATTAAAGGTTGGATCTCCAATTATCTTGCTTCGTAATTTGAACCCGCCCCGGTTGTGC
AACGGTACGCGATTAGTCATTCAAAAATTAATGAAAAACGTGATCGAAGCCAGGATTTTAAATGGCAAGT
TCAGAGGTGAAAATATACTCATACCACGGATTCCTATTATACCTACAGATGTGCCAATTCAATTCAAACG
TATTCAGTTTCCAATTAGATTGGCATTTGCAATGACTATCAACAAATCCCAAGGTCAAACGATGTCTGTT
TGTGGATTAGATTTGAGAACACCATGTTTTTCACAC
>TRINITY_DN4432_c0_g1_i1 len=212 path=[299:0-211] [-1, 299, -2]
CGAAACCACACTTATCCCCACCTTGGCTATCATCACCCGATGAGGCAACCAGCCAGAACGCCTGAACGCA
GGCACATACTTCCTATTCTACACCCTAGTAGGCTCCCTTCCCCTACTCATCGCACTAATTTACACTCACA
ACACCCTAGGCTCACTAAACATTCTACTACTCACTCTCACTGCCCAAGAACTATCAAACTCCTGAGCCAA
CA
>TRINITY_DN4432_c0_g2_i1 len=321 path=[1:0-320] [-1, 1, -2]
TAACAAGCTCCATCTGCCTACGACAAACAGACCTAAAATCGCTCATTGCATACTCTTCAATCAGCCACAT
AGCCCTCGTAGTAACAGCCATTCTCATCCAAACCCCCTGAAGCTTCACCGGCGCAGTCATTCTCATAATC
GCCCACGGACTTACATCCTCATTACTATTCTGCCTAGCAAACTCAAACTACGAACGCACTCACAGTCGCA
TCATAATCCTCTCTCAAGGACTTCAAACTCTACTCCCACTAATAGCTTTTTGATGACTTCTAGCAAGCCT
CGCTAACCTCGCCTTACCCCCCACTATTAACCTACTGGGAG
>TRINITY_DN4434_c0_g1_i1 len=210 path=[109:0-209] [-1, 109, -2]
ATGGAAATGTGGAAGCAAAGGTTGTCTGTCTTTTCCGGCGAAGGGATATTTCTAGTAGCCTCAACAGCTT
GGCTGACAGTAATGCTCGGGAGTTTGAGGAGGAATCAAAACAGCCAGGGGTCTCCGAGCAGCAGAGACAT
CAACTGAAGCACCGAGAGCTTTTTCTTTCTCGGCAGTTTGAATCATTACCAGCCACCCACATAAGGGGGA
>TRINITY_DN4440_c0_g2_i1 len=209 path=[554:0-208] [-1, 554, -2]
AAGCAAGTCATGGCTGACTCAGGACCAATTTATGACCAAACCTACGCTGGTGGACGGCTGGGCCTGTTTG
TCTTCTCCCAAGAGATGGTCTATTTCTCGGACCTCAAGTATGAGTGCAGAGATGCCTAGAGAGCAGGGCT
CCAGCTCCAGCAATGTGCTGCAAACACCCCTTCTTAGACACATCAGTCCATCTTGGCACTTGTGGCTTT
>TRINITY_DN4441_c0_g1_i1 len=245 path=[1:0-172 151:173-241 262:242-244] [-1, 1, 151, 262, -2]
CCGCAACGTAAATAGATCGCACAATACAAAACTTTTGAAACAGAACTATTTTCAGGAAACACGAAAATTA
AATTCTGGTTTCCTATTTTTTTACAAAACAGGGTTGCGTGCGGCATCGAAGAAACCTTCACCTTTTACGG
CAGCTTGTTGCACATCTCCAACATACCAATGAAGTAAGAATTAAAATATAGCACCTGTAGATAGACCGAA
TTTGCTCGGTGACGACAGCAATAAAGCAATCTGAC
>TRINITY_DN4487_c0_g1_i1 len=205 path=[137:0-204] [-1, 137, -2]
GGGTACCTCTTCATCCAGACAGACAAGACCATCTACACCCCTGGCTCCACTGTCTTATATCGGATCTTCA
CTGTGGACAACAACCTACTGCCCGTGGGCAAGACAGTCGTCATCCTCATTGAGACCCCCGATGGCATTCC
TGTCAAGAGAGACATTCTGTCTTCCAACAACCAACACGGCATCTTGCCTTTGTCTTGGAACATTC
>TRINITY_DN4444_c0_g1_i1 len=272 path=[1:0-271] [-1, 1, -2]
TCCATTCCCTTGGGTGACCTCATCTTTGCTTCCAGATCCTCACATCACTTCTATATATCAAGCGCTCGAC
TCAATCGCTATATACAAAACGCTTCTTGTAGACTAAAACCATGTCTCACGTCATTGCCTCTCCATTCGGT
CTCGGCCTCCCGTATCCTGCTCTCTTCCTAGTCCCTAAGAGGAAGAGTACCAAGCGGCGTCCTGCTAATT
ACTTTTGGGAAAAAGCAACTGCACCCACCCATCCCGTCACTAGCTACCTACATGGAGACAAC
>TRINITY_DN4447_c0_g1_i1 len=210 path=[1:0-43 22:44-80 59:81-103 82:104-119 98:120-209] [-1, 1, 22, 59, 82, 98, -2]
GGTGGCTGCTAAAAGGAATCATACACACACATACTTGCACAACCTCCAAGCTGAAACTGAGTTTCGGCCG
TGACTGTACGCACTCATTTCCCTACACAAAATTACAATTCAATAAAAAAAACTTTTGGAAAACTCAAATC
ACTAAAGGCGATATTATTTAATTAATATGTATAGAGACAGATGGAAATAGCTTAATCGCCTCAGCTCATC
>TRINITY_DN4454_c0_g1_i1 len=233 path=[1:0-232] [-1, 1, -2]
CTGCTGGTATACAGGAACACTCCCAGATGGAACTGTTTTTGATACTAACATTCAAACAAGTTCAAAGAAG
AAGAAAAATGCCAAGCCTTTAAGTTTTAAGGTTGGAGTAGGCAAGGTTATCAGAGGATGGGATGAAGCAC
TCTTAACTATGAGCAAAGGAGAAAAGGCTCGACTGGAGATTGAACCAGAATGGGCCTATGGAAAGAAAGG
ACAGCCGGACGCCAAAATTCCAC
>TRINITY_DN4567_c0_g1_i1 len=235 path=[1:0-234] [-1, 1, -2]
CCCAACATCCCAACACTCATCTGTCACACCACCCGCACCAACATCCACATGCGCAACATCCTTACGCCGG
TCATGCACCGCACACACCTGGCAGTCTAGCCGCTCCCAGCAATGCCTTTCATTCACACAATCACCTCGCT
TCACCGCACCTGACAACAGCTGCGACGACGCCAAATTATCCGACAACGCCACAGCGTTGGACTACAGCTG
CCGGTGCGAGTCCAATGGTCAGCGC
>TRINITY_DN4502_c0_g1_i1 len=228 path=[1:0-227] [-1, 1, -2]
GGAGGAGCGAGCAAAACTACTGGAACAGCATTTAAATGCAGAGGAGGTGAAAAGTGCGCTCTTTGAGGAA
CCAAGACCAGCAGTGGTTGAGGACACGGAACAAGCGGAAACAGAAGCTGAGAAAATATGTGTGGAAATAC
CAGCTGAGAAACTGAGAGTCGAACCCATAGTACTGAAACGCGTTAAATCATTTGGCGCTGAAGGCACCGA
GAACACCGAAACGACCTC
>TRINITY_DN4505_c0_g1_i1 len=320 path=[1:0-319] [-1, 1, -2]
CCCATACTGAGGCAAATGCACATTTCTGCATTGGTGTGCGTGTGGGAGCACACTTTTATTGCTTACGTGA
CGTCATACACGAGGGGCTTGTCTAACTCAACCAGTCTACAAAGCGGCCTCCAATTTCGCCGGCGCGGTCT
GCCTTACATTTCAAGAACTGATCGCTTTCCGTATAAATGTGGGCATATTTTTCTGTGCGTGTATATGTAC
ATGTGTTGGTGTTTTCTTGGTGTTTGTAGTTGTGCCGCCGCCAACGGAGTCTGGCCAACAGTATGAACTT
TTGTTCGTACTTTTATGTGTGGCTAAATAAATATTTATGG
>TRINITY_DN4508_c0_g1_i1 len=208 path=[235:0-207] [-1, 235, -2]
GGAAAGTTGCACAGCCACAGACTGCTCAGCACAGAGTGGGGCCTGCCTTCCATTGTGAAGTCTCTTATTG
GTGCAGCAAGAACGAAAACGTACGTGCAGGAGCATTCTGTAGTTGACCCGGTAACGAGGACAATGGAGCT
CAAGTCCACCAACATCTCATTTACAAATATGGTCTCAGTAGATGAGAGGCTGACATACAAGCCACACC
>TRINITY_DN4590_c0_g1_i1 len=213 path=[260:0-212] [-1, 260, -2]
CACATAATGAGCAACTCGTTGGAGCACATTTTTAAAGGTCACACCGCGGCAGTCACGTGCCTGCTAGTCG
CACAACAATCCGATATCCTGCTGACTGGCTCCGAGGACAACACGGTACTTGTGTGGAACGTGACGACGCG
TGTGCTGAAGACCCATATTAAATCTCATGGTGGCATTGTGACGTGCGTCGCAGCTGGCGTCAATAACACG
TTA
>TRINITY_DN4511_c0_g1_i1 len=204 path=[1:0-203] [-1, 1, -2]
TCCTCCTTGCAATAATTTAACATAGAATTCAAGATCTCATCGAAACAAAGCTGTGACACTCATGGCACTG
TCCGTGTGTGACCTGTGTTGCTGTGACACTCACGGCACTGTCCATGTGTGACCTGAGTTGGCACAAGCCA
CAGACACCCCCAACCCCCCCACCTCCCAGCCTGGCTTCTGAGACATCACTCAGGGCTCTTGTGA
>TRINITY_DN4516_c0_g1_i1 len=301 path=[1:0-300] [-1, 1, -2]
GGAAGGCGGATGAAACGAAGGATGAGCAGTTCGAACAGTGCGTCCAGAATTTCAATAAGCAGCTGACAGA
GGGCACCCGGCTGCAGAAGGATCTTCGGACCTACCTGGCTTCTGTTAAAGCCATGCACGAAGCCTCCAAG
AAGCTGAGTGAGTGTCTCCAGGAGGTGTATGAGCCTGAGTGGCCTGGCAGGGATGAAGCGAACAAGATAG
CAGAGAACAATGACCTGCTATGGATGGACTATCACCAGAAGCTGGTGGACCAGGCTCTGCTGACCATGGA
TACCTACCTGGGCCAGTTCCC
>TRINITY_DN4517_c0_g1_i1 len=290 path=[437:0-76 115:77-280 319:281-289] [-1, 437, 115, 319, -2]
CTGTGCGCCAACGCATACAGAGTACGAGTCGTCGACTCCATCTCATCGGCTTCAAGTGAGGAGCTACTGA
TTACACCTGGCGGCCAGCCTCAACCAATCATACCAGTACCAGATTCCATTTCTTCTGTATCTAGTAGCGA
GGAAGTTATTCTGTTGCCGCCTGGTGGTCCATCGCCATTACCGGGAGTAGGTGTCGTCTCGCCGTCCGTT
CTACAAGCCGTGAAGGTTAAGGCGCCTAAGTATGGCAATGTTTTGGATACCAAACGCATACTCGCACAAG
TCTTTAGACC
>TRINITY_DN4517_c0_g1_i2 len=450 path=[1:0-136 115:137-340 328:341-449] [-1, 1, 115, 328, -2]
AGAACTACGTTTACTTAAAGCAACAACATGAAATTCCTTGTGACTTTTGTAGCCATCATCCTATGCGCCA
ACGCGTACAGAGTACGCGTCGTCGACTCCATCTCGTCGGCTTCGAGTGAGGAGCTACTGATTACACCTGG
CGGCCAGCCTCAACCAATCATACCAGTACCAGATTCCATTTCTTCTGTATCTAGTAGCGAGGAAGTTATT
CTGTTGCCGCCTGGTGGTCCATCGCCATTACCGGGAGTAGGTGTCGTCTCGCCGTCCGTTCTACAAGCCG
TGAAGGTTAAGGCGCCTAAGTATGGCAATGTTTTGGATACCAAACGCATACTCGCACAAGTGTTTGGACC
ACAAGAAGCCACTGCACAAGGCGCACGGGTTCATGGTTAATTTGCGACACAGGAATATCGGCAGTGAATA
GTTAATGAACTCAGGCAATGCAAAATGGAC
>TRINITY_DN4593_c0_g1_i1 len=240 path=[1:0-239] [-1, 1, -2]
AATTCGTCAAATAATATTTTTATGAGCTGGCTGGTATAAATACACATACACAATTTCACTTATCTGATTT
TTGCACCAACTCATAACAGCACTTAATTATGGTGACTAAAAAGCGAAAAATAAATTTGGAACAAATACTG
ATATACAAATTTATTATCAGTGTACCAAACAATTTTGCTTATTTAACAGACCTCAGAAATTAAAAAAATC
TTGGTTCTCCGACAATAAAGCAGTTAATTC
>TRINITY_DN4586_c0_g1_i1 len=383 path=[1:0-82 304:83-105 327:106-244 166:245-256 178:257-266 188:267-382] [-1, 1, 304, 327, 166, 178, 188, -2]
CTTTGATAATTATAGTTCTCATTTTAAAGCTCCAAATTAATATTTATCTGACTCAAAGCTCTCTTCTGAA
GTTGATAGCAATAATCTACTTTACTGACAAAGTAATTTTTTGTTTTTTTGGTTTTTGCTAAATATTGACG
CTGTTGGGTACGCGAAGAAGCTTAATGTTAGACAATGTCACATTAGTACTTAGAAGTAACGGAATGAACC
CTATAGAACCTTAAAAAATGCTAACATAAATTAAAATTGGTTTCATTCCCTTTTGGCAACTTTTTTCTGT
TATAACTTTAAACAACTTTTTTTTATAATTATAAATTCAAAGCTATTTTTGTTTGACTATAGATGTTAAT
ACATATAATTTATTTGCCTTGCAGAAAGAAAAT
>TRINITY_DN4586_c0_g1_i2 len=300 path=[1:0-82 61:83-187 166:188-199 178:200-209 466:210-224 481:225-299] [-1, 1, 61, 166, 178, 466, 481, -2]
CTTTGATAATTATAGTTCTCATTTTAAAGCTCCAAATTAATATTTATCTGACTCAAAGCTCTCTTCTGAA
GTTGATAGCAATAGTCTACTTTACTGACAAAGTAAAGCTAAAGCTAAACCTTGATGCTGTTGGTTACGCT
AAGAAGCTTAATATTATAGAACCTAAAAAAATGCTAACATAAATTAAAATTGGTTTCATTCCCTTTTGGC
GGCTTTTTTTTATTTGGCTATGAATGTAAATCATATATAATTTATTTGCCTTGCACAAAGAAAATACCGA
AATATAGAATTATATTATAA
>TRINITY_DN4526_c0_g1_i1 len=244 path=[1:0-243] [-1, 1, -2]
GCTTGACGCAAACACTACTACAAATGTATGTATGTATGTACACAAGCACACATACACACCACAGTTTCAC
TGCTTCCAATTCACCGTGCCCTTTAGCTTTTATTGGAACTAGCTGTTAGCCCTGTGTTCCTGTGAACTTG
AGCTGAGGCTTAGATTTCTTAGGTTGCAAAAACGTTTGATGCTTGATTACGAATTAATATTGTAAATGCT
TTGATTTAACTATTTCGTTGCAAAATGTTTTTTG
>TRINITY_DN4527_c0_g1_i1 len=238 path=[1:0-109 298:110-133 112:134-169 216:170-195 174:196-201 180:202-237] [-1, 1, 298, 112, 216, 174, 180, -2]
GGAGAATCTCTGCCTTCCTCAAGAATGCCTGGGCGAAGGAGCCGGTGCTGGTGGTGTCCTTCTCTGTCTG
GGGCCTCGCTATAATTATGCCCATGATTAGCCCCTACACCAAGTATGCTAGCATGATCAACAAGGCCACA
CCCTACAACTACCCAGTGCCTGTGAGAGATAATGGGAACATGCCTGATGTGCCCAGCCACCCACAGGAAC
CTCTGGGTCCAAGCTTGGAATGGCTCAA
>TRINITY_DN4527_c0_g1_i2 len=234 path=[1:0-109 298:110-133 112:134-169 148:170-195 174:196-201 266:202-233] [-1, 1, 298, 112, 148, 174, 266, -2]
GGAGAATCTCTGCCTTCCTCAAGAATGCCTGGGCGAAGGAGCCGGTGCTGGTGGTGTCCTTCTCTGTCTG
GGGCCTCGCTATAATTATGCCCATGATTAGCCCCTACACCAAGTATGCTAGCATGATCAACAAGGCCACA
CCCTACAACTACCCAGTGCCTGTGAGAGATGACGGGAACATGCCTGATGTGCCCAGCCACCCTCAGGATC
CTCTGGGTCCAAGCTTGGACTGGC
>TRINITY_DN4529_c0_g1_i1 len=252 path=[1:0-251] [-1, 1, -2]
AGCGTACGATGTCGATGAAGCTGTGATATTTGTGAGCATATACACGCTAACAACAACTACTACTAAGACA
GGACGTGGCAAAAACGCCACTGATGTACTAGAGGAATTTTCTAAAAGCAAGCAAGCAAACAACAACAACA
AAGGAAGGCGTTAAAAATTTTACCTACAACACAAAAGCAACTTAACTTTTCCACGGAAACTTTGTATACG
AGCAACTGCAACAAAAACAACGAGTGTTACACAAAAAAAAAA
>TRINITY_DN4564_c0_g1_i1 len=234 path=[1:0-233] [-1, 1, -2]
AGCATGCTGCCCGCCTGCAGCGCCTGGCGCAGATCCACATCCAGCAGCAGGACCAGTGTGTGGCGATCAC
TGAAGAGTCTAAGGCTCTCCTGGAAGGGTATAACAAGACTACAATGCTTCTCTCCAAGCAGTTTGTGCAG
TGGGATGAGTTACTCTGCCAGCTAGAGGCTGCCAAGCAAGTGAAGCCAGCAGAGGAATGACAGCCACTCC
CCACGTCCCCACCAGGGGAAGGCA
>TRINITY_DN4533_c0_g1_i1 len=257 path=[1:0-245 224:246-256] [-1, 1, 224, -2]
CTGTGAGAACAGGCGGAAAGTGTTGTACCAGCGTGCGCCCAGAAACATCCACCGCCACGTGATACTGTCT
GAGATCAAGGAGGCTGTTGCTGCCCTACCCTCGGATGTGACCACACAGTCTGTGATGGGGTTCGACCCTC
TGCCTCCCCTGGACACCATCTACTCTTACGTCAGACCAGAGAGGCTGAGTCCAGTCAGCCACGGAAACAC
AATCGCCCTCTTCTTCCGGTCCTTGTTGCCAAATTATACCACAGAGC
>TRINITY_DN4556_c0_g1_i1 len=298 path=[1:0-81 60:82-108 87:109-114 93:115-120 99:121-144 123:145-180 375:181-204 183:205-297] [-1, 1, 60, 87, 93, 99, 123, 375, 183, -2]
GACGACCTCCCTACGAGAACATGCCTCTCGCAAAGGATCTCCTTCATCCCTCTCCAGAAGAGGAGAAGAG
GAAACACAAGAAAAAGCGCCTGGTGCAGAGCCCCAATTCCTACTTTATGGACGTGAAATGCCCAGGATGC
TATAAAATCACCACGGTCTTTAGCCATGCACAAACGGTAGTCTTGTGTGTTGGCTGCTCCACTGTCCTCT
GTCAGCCTACAGGTGGAAAAGCAAGGCTGACAGAAGGATGCTCCTTCAGGAGGAAGCAGCACTGAAAGCC
CCTGATTGAAGATGAGTG
>TRINITY_DN4563_c0_g2_i1 len=441 path=[1:0-440] [-1, 1, -2]
GTTGAACCAACCCCTCAAGCTACTGAGCCTGAACCCGTTGTTGAAGCACCCGCCGCTGAGGTGACACCTG
TCGAACCCGCGACAGCGGAAGAAGCTACGAAGGATATTACTACTCCTCGGAAAGAACGTGGTAACCTTTT
TGAAAAGATTACTGCGTTTGTGCTGAAGCCCAAGAGCCCAAGGGGCAAGAAATCTACCGAGCCACAAGAA
GACTCGAAGCCTGCTGAAGCAGTCGTTCCAGCTGAAGTAACTGAGCCTACACCTGAAACTCCTGCAGCCA
CTGAACCCGCTGTTGCTGCCGAGCCACAGGCTGCTGAGGTTGAGACCCCAACTGCTGAACCAATTGCCGC
ACCTGTTGAAGAATCGGCACCGATTACCGAAGCTGTTGAAGAAGTGAAGACGGAAAAGAAGTCTCCAAAA
GACTTGGCTAAACTTGCTCGA
>TRINITY_DN4571_c0_g1_i1 len=326 path=[1:0-325] [-1, 1, -2]
GCTTCAACCTTTCGCGTTTTTCATTTATATTTTTTAACGAATTCGTCGACGACTTAAAGGCGACCTGGGC
TTCAAGCCGTACCGGACGGCACTATTGGTGACACAATCAATAAATTAATCACGGTGATGCGGCAACCAAT
CAACAAATTAATCACGGTGACCCTGCAACTACAAATTTGACAAAAGTGCAGACAGAAAGTGCGGTGCGCA
AATTGAAACACGAAAATATTCAATGTAGGCAGTGAAACAAAATTCATACAAAAAGCAACCGGGAAATCAC
AACAAAAATAACATCAGCAAAAGGACTGGGAAAAAGAAGCACAGGC
>TRINITY_DN4544_c0_g2_i1 len=205 path=[753:0-204] [-1, 753, -2]
AACCAACTGAGTGTAGATGACGTCAACGTCCTCACCTGTGCCACGGGCACCCTCTCCAACCTGACCTGCA
ACAACAGCAAAAACAAGACGCTGGTGACACAGAACAGTGGCGTGGAGGCGCTCATCCACGCCATCCTGAG
AGCCGGAGACAAAGATGACATCACAGAGCCCGCTGTCTGTGCCCTGCGCCACCTTACCAGCCGTC
>TRINITY_DN4545_c0_g1_i1 len=278 path=[1:0-95 303:96-119 98:120-277] [-1, 1, 303, 98, -2]
ATGCATTTTATGACCTGCTCAGGCCTTAATACACACGGGGAGTGGATCACGAGGTAAGTGGCCTCATTCT
GCCAAGGTACTACTGCGAAACAAATTTGCGTACTGCACCGCCGCTTCACCTGCATGGCCAACAAATGGTC
CATAGGAGCTCAAATAGGCAGCATAACTCCCATTCTGGTCAACTCGAATTCTACAATTAAACTGTAATGG
ACTCCAGATCTTCTGAGTTTTGTCGTCCTCAGCGTTATACGTAAGGATCGCGAGGGCGATAATGGTCG
>TRINITY_DN4584_c0_g1_i1 len=2265 path=[1:0-1456 2316:1457-1480 1459:1481-1684 2317:1685-1708 1687:1709-2204 2254:2205-2264] [-1, 1, 2316, 1459, 2317, 1687, 2254, -2]
GCTGGAGGAGAGTTGTGGGGTCCGAGGAGCACCTCGGCATCTGGAGTCTGGCAGGAGTGTTGAAGGACTG
AGGGGCTAGCTCGGGCAGGGCAAAGGCAGCAGGACCTGGGAGGAAGGAGCATGGTGTGGTTCCCAGGCAT
TGCAGAGGCTGGAAAACATCGGTGTGGGGTTGAAGGGCCTGAGCTAGGGTTGGAGAGGAACGGGGAGCCA
GACATTCATCCCGGTCACTTTTGGTTACAGGACGTGGCGGCTGGTCGGATACAGGGGAGCTGCTGGGAAG
GGTTCGACCCCAGACCTGGGCAGTGAAGGTGTAGCTGGCAGCGGTGGGCAGGTGAGGACCGCCGTCTGCT
GGGCAGGTGAGTCTCCTTCTTCTCTCTTGGCCTCGCTGCACTGACCTTCTAAAAGGTTTAGAGAGCGAGG
CCGCTGAGAAGAAGCAGCTGACCTCCCAACAGAATGGCACATAGAAAGGCAGGACAGTTAGCAAAGGAGA
CATCGTCTCGGGGGGAGCCGAGACAGAACAAGGCTGGGGGACCATTGGGCACCCCGGAGTGGAAAGAGCT
TTTAGAGAGAAGATAGAAGAGGTGCAGGGCTGCCAGTCAAGACTGAGGCTGCTGCCTCCAGGCAAGTGAT
AGGAGGCCTTGGAGACAGTGGCAGAGACTATGGGATCCAGCAAGAGCAGAAGCATTCTAGGCTGGGGTCA
AACAGGGCAAGATGGGGGTCACAGGACACAGATGGGTCCCCAGCCGCCACCACATCCCACCCACCGTAAT
TCATTTAGAAGCAGGTTCAAGAGTGGCTCTGGCAGGGCCTTCTGAGGCCTTTGCCAGAGCTTCGATGGCC
GGAGAACGGGAAAGAAGGGCAGTGCAGGGTGTCAACAGGAAGGGAACGGGGGCTGCAGGTATCGGACTCC
AGAGGGATTTTACAGCAAGGAGGCTGCAGTGGGTCCAGCCTGCAGACACACCATTCCCATGAGGCACTGC
GGCCCAGGGACTGGTGCGGAAAGGGCCCACAGTGGACTTGGTGCACTGTATGCCCTAACCGCTCAGTCCC
TGGGTCTGGCATGACAGACAGAACATTTCCAGGGGAGTCAAGGGCACAGGATGAAGCCAGACAAGGCGAG
GCAGGTGGGGCAGAATGAATGAGCTTTCTAGGGAGGGAGGTTGGGTGCAGGTAGAGCGAGGTAAAGCAGC
TGGGGTGGTGAGCCAGCGAGGCACTGGCCTCCAGAGTCCGTGGCCAAGGAGGGCCTTGCGGGCGGCGACG
GAGCAGTGATCGGTGTCTCGGAGAGCTCGGACTGGAGACTAGGCCAGGTCTCTAGCAGAAGTGGATGTGC
CTGCCAGTCACTGAAGGCGAGGATGACAGGTGTGGTCAACGTGATAGAAAGACATGACATGGTCCGGTGT
GATGGAGAGGACAGAAGGACAGTCATCCAGCCTTCCTGAACACCGTGGGCTGGTGCCGTGGGACACTGCC
GTAGAAGCCGTCTGTTCTTTCCTTTGCCCAAAGAGCTAACACATCTCTGCTGCTCTCTGGATCCTCTTCC
CCCTACCTTGAACCCTCAAGATGAAAGAAATGGTGCTACCCAGCTCATGTCTGGGCCTTTGAATCCGGGG
ACTTCTTTAAGTCCGTCTAGTTCTGAATCAAGAATATGCTGCACTCAGAACCACTACACTACCTGCCTCA
GGAATCGGCTCGAAGGTAAAGCTGAAGGAACAGACGGTGACAACATCTTGAAAGAGCAGACCCACACAGC
ACCCACCCACCCCTGAGACTCCATCTTCATGGCCAACTAACTCTGCCTGGCCCGGGAGACCACCACCCAC
ATCATCCTGGAGCCAAGCCTCTAGCCCGGGATGACTTCATCATCTCCCTCCTGTCTTTTTTCTTCTTCCT
CCTTTCCTGTAACTCTATATTTCTTTCCTTTTGTTCCTTCTCTGCTTGAGAGACTCAAAGCATCCGTGAC
TCTGCTCCCCCACTCACCCCTTTTGAATTTGCACTAAGTCGATTGCACTGGTTTGGAGTCCCGGAGATAG
CCTGAGTCTCTCCGTATGGATGTATACAGCGAGTGTGTAGGCCCCTTTGGCTATGCTGCCCCAGTGCCCG
CCCGTCATCCACTTCTGTCTGAGGGCAACTGGGTGTGGCCGTGTGCTTGAGGCCTCACCTTCCCCTTGCC
TAGTCTGGAAGCAGTTCCATCATAAAGTGTTCAACACACCTTCCTTCATCCTTTGTCCCTCCTCACCAGG
GCCTCACCAGAGGTCCTGGGTCCAC
>TRINITY_DN4551_c0_g1_i1 len=225 path=[1:0-224] [-1, 1, -2]
AAATTAAAAAATTGGGAGATAAGAAATTAGATCAAATTGGTGAGGTGGAGAGTAATAGTGAAAATAATGA
AAGTTCTAGAAATATAAGATGGTTAATGCTCATTGATTTTGATAAAGAGAAAGAACTAAGTCTGAATGTG
GGAAAAAATATATCACATTCAATTTGTACAAGGTTAAATAAAATATTTACAAAACTGTATGTACAGGCCG
AACGTCCTGATGAAC
>TRINITY_DN4672_c0_g1_i1 len=309 path=[1:0-308] [-1, 1, -2]
AGAAAAACAAACGGTGGATCAGAATAGCCACGTTTGGAATACTTTGGTTATCCATTCATATTTTTAGATA
GTTATTGGTCCTGTGCCTGAAAGGGGGCTTGGTTCTACCGTAAGTTTTTCCAATTTCCTTGATATACACA
TACCTTCTAAAACCTAGACATTTCCTGAAAAAAATCTTTTGTTCGCATGGTCACACACTGATGCTTACCC
GTACAGTAGTCTTGATAACCAGAGTCATTTTCTCCATCTTTAGAAACCTTCCTGGGAAGAAGGAGAGCTC
ACAGACCCGAAGCTACTGTGTGTGTGAAT
>TRINITY_DN4680_c1_g1_i1 len=234 path=[1:0-233] [-1, 1, -2]
GTTTTCACCTGGGTCCCCTTCAGGCCTCAGCCTCAATGGGGCTTTTGTTTGGGCATGTTGATCTAGGGAG
TTACAGACCAGCTGTCTGTCCTGGTTTCTGAATCTCCTGCGATTACAGCTTGATTGGCTGTGGGGATCCA
CCGAGAGAGCTGCCCTCTACCCACAAGTGAAGAAGAACTCCCGACCTTACATTAGCAATCCTTTTACCAG
TGAGTGAGTCCTGCTGGTCTTGAT
>TRINITY_DN4604_c0_g1_i1 len=380 path=[696:0-48 33:49-54 423:55-303 288:304-321 735:322-345 330:346-366 722:367-379] [-1, 696, 33, 423, 288, 735, 330, 722, -2]
CCGAAGTGGAGCAGAAGAAAAAGCGAACCTTCCGCAAGTTCACCTACCGTGGCGTGGACCTCGACCAGCT
GCTGGACATGTCCTATGAGCAGCTGATGCAGTTGTACAGCGCCCGGCAGAGACGGCGCCTGAACCGAGGC
CTGCGGAGGAAGCAGCACTCACTGCTCAAGCGCTTGAGGAAGGCCAAGAAGGAGGCGCCACCCATGGAGA
AGCCGGAGGTCGTGAAGACCCACCTTAGGGACATGATCATTCTGCCCGAGATGGTCGGCAGCATGGTGGG
TGTGTACAACGGCAAGACCTTCAACCAGGTGGAGATCAAACCAGAGATGATCGGCCACTACCTGGGCGAG
TTCTCCATCACCTACAAGCCTGTGAAGCAC
>TRINITY_DN4604_c0_g1_i2 len=445 path=[1:0-54 33:55-60 39:61-309 288:310-327 735:328-351 330:352-372 351:373-444] [-1, 1, 33, 39, 288, 735, 330, 351, -2]
AGATGGCCGAAGTGGAGCAGAAGAAGAAGCGCACCTTCCGCAAGTTCACCTACCGTGGCGTAGACCTCGA
CCAACTGCTCGACATGTCCTATGAGCAACTGATGCAGCTGTACAGCGCCCGCCAGAGGAGGCGCCTGAAC
CGTGGTCTTCGGCGGAAGCAACACTCACTGCTCAAGCGCTTGAGAAAGGCCAAAAAGGAGGCACCACCCA
TGGAGAAGCCTGAGGTGGTGAAGACGCACCTGAGGGACATGATCATCCTGCCGGAGATGGTGGGTAGCAT
GGTGGGCGTGTACAACGGCAAGACCTTCAACCAGGTGGAGATCAAACCAGAGATGATCGGCCACTACCTG
GGCGAGTTCTCCATCACCTACAAACCCGTGAAGCACGGCCGGCCCGGGATCGGTGCCACCCACTCCTCCC
GATTCATCCCCCTCAAGTAGCCGAG
>TRINITY_DN4610_c0_g1_i1 len=236 path=[1:0-60 266:61-84 63:85-235] [-1, 1, 266, 63, -2]
GGAAGAAATACCCGGACCGGGTGCCGGTCATCGTGGAGAAGGCTCCTAAAGCCAGGGTCCCTGATCTGGA
TAAGAGGAAGTACCTTGTGCCCTCCGACCTCACTGTTGGCCAGTTCTACTTCTTAATCCGGAAGAGGATC
CACCTGAGACCTGAGGACGCCTTATTCTTCTTTGTCAACAACACCATCCCTCCCACCAGTGCTACCATGG
GCCAGCTGTATGAGGACAACCACGAG
>TRINITY_DN4612_c0_g1_i1 len=666 path=[1:0-76 55:77-376 727:377-400 379:401-417 396:418-459 438:460-665] [-1, 1, 55, 727, 379, 396, 438, -2]
AAAACCTTTTACGTCAAGCTATCAATTATAAATAATATTTTGATCTCGCCGAAAGATTTATATCTAATAA
CGCAATGGCTGCAGCTTCAACATCCGATAGTACGGACGATGTTTTCAAGCAACACAAAGTTGTGCCTGAC
GTCATACCAGTGGCGCCGAAACAATATCTAAAGGTCAGTTACAAAAATGTATTGGCTGAAAATGGAAAGG
AGCTAACACCGACACAGGTGGCAGCACAGCCCTCAATCGAATGGAATGCCGAAAACGATGCTTTTTATAC
GATAATTATGACAGATCCCGATGCACCAAGCCGCAGCAATCCGAAATTTCGTGAATTTAATCACTGGTTG
GTTACCAATATTCACGGAACGGACATTGGTAGTGGTGATGTCTTAACTGCGTATGTAGGGTCTGGCCCAC
CACAGGGTACTGGTCTCCATCGATATGTTTTCTTAGTATACAAACAACCAGCCGAAATACGCTTTCAGGA
AACTCGCGTACCAAAAAATAGTAGTCAAAATAGACCGAACTTTAGTGCAACGAAATTTGCGAAGAAATAT
AAATTGGGTGATCCCATTGCAGGAAATTTCTTTCAAGCGCAGTGGGACGAGTATGTTCCTACTGTGCATA
GGCAATTATCTGGAAAGAAATAAACTTTGAATGCCT
>TRINITY_DN4685_c0_g1_i1 len=230 path=[1:0-229] [-1, 1, -2]
CGGGACAATAATAGTTGCAGATTGCCATAACCACCGCATCTGTGTTTTCAGTTCGACTTTGGAAAGTTTA
TGGAATATTGACATACGCCCATCAGTCAATGGCTTAAACAATACTTACTGTGATGAAACTGATCGCACTT
GCGATGTTGCACTGACGAAGGATGGTCGCATAGTTTTTATATCGGAAATGTTGCCTTCACATGAAGCTGC
CCAAACAGCCAAGAGATTCG
>TRINITY_DN4620_c0_g3_i1 len=383 path=[710:0-382] [-1, 710, -2]
TCTAAAATCAGTGGCAGCATTAGGTGTCAGTTAAGTATGCGACATTCTGTGTTTATTATTGAAGCGACTA
TTGAGGCACTTGGACATAACAAAGAATTCGCAAGGAAAAGCGAAAAGAGCGCGCAGAAGCTATTAAGGTT
TATTTTCAAAACGAGGTTATTTCGTATGATAATAAAGAACAACTCATTGCTGTGCCAAAATTGGACAGTT
CTTCAGGATGCGAACAGGCACAGGCAGTTTGGAATTCTATCATTGACTGGAATCTTGATGATAAAGTGCA
GATCCTTTGTTGTACTACAACGGCTTCAAACACAGGTCCTATTAATGGGGCCTGTTTGCTTCTATAACAG
AAATTAGACAGAGAGATGCTTATTTTTGCTTGC
>TRINITY_DN4620_c0_g4_i1 len=259 path=[1070:0-258] [-1, 1070, -2]
GCAGTTTTTGAGCACCTTCGACAAGAGTTTGTTACAAATTTGGATAACTTCTTTGATATTACACAGGCGG
ATGCGCTACAGTTAATAAAAATAAATGAGGATAGAGTCTTCTTGCAGCAACAGAGACAACCAGGTCGACT
TGGTCACTAGGCTGGAGTGGACAAAAAATTTACAGAAAAGGAGGAGAAGTCTCGTCTTAGAAACCTTGAA
GAGCAAAAGAGGCGGGCTAAATATGTTTCATCATTAACTTCTTCGACAT
>TRINITY_DN4623_c0_g2_i1 len=360 path=[1:0-71 636:72-99 78:100-118 395:119-359] [-1, 1, 636, 78, 395, -2]
TAGCATGTCACTAAAGCGGGCCTTTTGATATATTAAGTTTTTTAAAAGCAAAACAAGTTTAGATTTTAAT
CAAGTTCGTAGGGTTTCTAACTTTACAGAATTGCCTGTTTGTTTCAATGACTCCTTCCACTTGGCTCTTA
GGGGAACTGAGGACAGGCCTGGAGTTAATACACTTGTCATTCTGTGTCCTAGTGTCCTCTTCCTCCGGCA
GACTGTCCCCTTCCTTCTGAAAAAGCCGATAGAGTCTTGTTTTATTTTTCTTTTATAATAAACACACCCC
ACCTCCATCCCAGCTTGTTGCCTTGCAGTTTTCTGGATGTTTGTGTCGGCAGCAGGCCAGCTGTGGTTTT
TTTCTCTTGC
>TRINITY_DN4622_c0_g1_i1 len=212 path=[1:0-211] [-1, 1, -2]
ATTGGCAGCCTGCCATGTCTGGAGCGTTTGACCTTGCTGAACAACCCTTTGAGCATCATCCCTGACTACC
GGACCAAGGTGCTTTCCCAGTTTGGAGAACGAGCCTCTGAGATTTGTCTAGATGATGTCGCAACCACAGA
GAAAGAGCTGGACACTGTGGAAGTGCTGAAGGCAATTCAGAAAGCCAAAGATGTCAAGTCCAAACTGAGC
AA
>TRINITY_DN4684_c0_g1_i1 len=219 path=[1:0-218] [-1, 1, -2]
GCAATAAACTGGTTGGACATCAACTTAAGTTCAGATAATCTAAAGCTTTAAATGAGGTCTAAATTTTCAA
AATGCAGTAGCTACCACATGGCTATCTGGTAACATGTCAAGTGTGATCTCAATGAAAGAGGACTCCTTGT
ATGTATATAGTGTAAATGTCCCAGCTGTACTGTTAGAGGCCAACATGCCTCTGTGGCCTGTTGGCAGAGA
GTAAATGCT
>TRINITY_DN4676_c0_g2_i1 len=217 path=[349:0-216] [-1, 349, -2]
GTTGTAACGAGGAATATTTTGTAAGACAATTTCATTTAAGTGTAGATATAATAAAATTATAATTTTATAC
ATAAATGAAGTTTGAAAACCTAAAAGGATGAGCAGAATGCACAGCAAAATGTTGTAAATGCTGAACTTTA
ATAAGCAAATTTAATACATAATGTATGTATGTAGTTGATAATTAGTATTAAACATTTTAAAGTTAAGCAT
ATTTAAT
>TRINITY_DN4690_c0_g1_i1 len=248 path=[1:0-96 75:97-102 81:103-247] [-1, 1, 75, 81, -2]
TGGATCTTCAGACGCCAACCGTGTTCGAGAACAACTACTACAAGAACCTCGTCGTCAAGAAGGGGCTCCT
GCATTCTGATCAGGAGCTCTTCAATGGCGGAGCCACTGATGCTCTTGTTCAGTCTTACATAAGTAGCCAG
AGCACATTCTTTGCGGATTTTGTGACGGGCATGATCAAGATGGGGGACATCACACCGTTGACGGGATCAA
ACGGGGAGATCAGGAAGAACTGCAGAAGGATTAATTAA
>TRINITY_DN4690_c0_g2_i1 len=308 path=[226:0-307] [-1, 226, -2]
AGCTGGGACGTGAAGGTTGGTCGGAGAGACTCGCGCACGGCGAGCCTCAGCGGAGCAAACAACAACATCC
CGCCGCCGACGTCGGGACTCGCCAACCTCACCTCCCTCTTCGCCGCGCAGGGCCTCTCCCAGAAAGACAT
GGTCGCCCTCTCCGGATCTCACACCATTGGACAAGCACGATGCACAAACTTCAGAGCTCACATATACAAC
GAAACCAACATCGACAGTGGCTTTGCGATGAGCAGGCAATCAGGCTGCCCTCGTAGCTCAGGCTCAGGTG
ACAACAATCTGGCACCTTTGGATCTTCA
>TRINITY_DN4670_c0_g1_i1 len=217 path=[1:0-87 66:88-114 93:115-167 263:168-191 170:192-216] [-1, 1, 66, 93, 263, 170, -2]
GCGGAAGAAAACTAAAAATTAAAATTAGTAAAAATATCTATAATTTAAAAAATGCTATAAATATGTTAAT
TTTATGCTAAGAATGTGTTGAAAAAAGTCAAAAATCAGTTACTAAGCAAATCAGAAGCGGTTAAATACGA
GTAAAACGAAGAAAAGCCGAAAAAGTGTAAGTCTTGTAAAAATTATTGTTAGTGTAAAAAGCGCTTAAGT
GGTAAAA
>TRINITY_DN4681_c0_g1_i1 len=256 path=[1:0-255] [-1, 1, -2]
ATTTACACTTTTTTCCACGAATTGAATTCGGCGGGATTTCCCGATAATTCGCGTAAACATTTTACGACAT
CAGGTATCTTGTCTAAATCTGATAAGTTGCTTGCATGTTCTATATTGATGGTTTGGTCGCAAGTGTCTGC
TAAGGCCGCATTCGGGTTAAAGGTTGCCCTAACCATGCTGTGGCCCTGCCTGTTTACCACGTCTAAAGCT
ATCCTTCCTATTAGGTTTACGAGGTCATCTTCGTTTATTGTAACGT
>TRINITY_DN4647_c0_g1_i1 len=292 path=[1:0-105 84:106-118 97:119-291] [-1, 1, 84, 97, -2]
AAGTTTTCCAATATGTAAATATTTTTTAGACAAATACTTTTGTTTTGTAAAGTCAGGTCAATTATTGTGT
AGTTGGTAATATGCATTTATTGCCATTTTCAATAATTGCTACCGTAAGCTAACAGTAGACGGTACTACCT
GCGTCTGTTGTTTTTATCATTTCCGCCCTCTACAATTCAGTTTGTCAACTATAACTCCACTATAACCTAA
TGGGAAATCCCCTCACGTTTGTGTTTTGTTAATACATCAATGTTATGATCACCTAATAGATAATGGTAAG
AATCTATTGCTG
>TRINITY_DN4654_c0_g1_i1 len=218 path=[170:0-65 213:66-217] [-1, 170, 213, -2]
TCGTGTGTCAGTGCCACTTTGGAGTCACTACTTCGTTGTTAATGGCAGTTTTCTTCGCGTAACTGTTGTT
GATCTCTGTCGCTTTGCTGTGCTCATCATTTCTATCTTTCTTCTCAACTAATTAGTATGTGCACTCACCA
CTTGTCTATAACCATTTAGTGAAATATATCTATAGAGCATCAACTTCGACACTTCTTGTAATCATCACCG
CCATAATT
>TRINITY_DN4659_c0_g1_i1 len=234 path=[357:0-233] [-1, 357, -2]
AGTGAAGAGTTGGCCAGGAGGAGCCAGGAGAACCTCCAGCGCACAGTTAAATATGGGGGACGCCAGCAGC
TGCCGTTACCTGGTGAAATGAATGCTTTTCTGAAAGGGCAAGCAGTTCGTTTGCTTCTAATTCACCTGCC
TGGGGGTGTGGACTACAGGACGAATTCACAGACATTCACAGTGGCAGGGGAAGTGCTAGAGGAGCTGTGT
GGACAGATGGGCATCACAGACTTG
>TRINITY_DN4697_c0_g1_i1 len=372 path=[1:0-64 43:65-105 84:106-129 108:130-139 118:140-147 126:148-163 142:164-165 144:166-371] [-1, 1, 43, 84, 108, 118, 126, 142, 144, -2]
GTGTTATTTGCGTAAAAAAAACTAAAAAAAAGTTTTTTGAACATTGTTAAAAATTTTAATTTTCAAAAAA
ATCAAACTAAAAATTCAAAATTTTACCACACTAAAACACACACACAAACACACATGTCCCCAAGAAACGT
GCACACACACTTTTCCAAGTAACACGCCTCACACAAACTACTTATCTATCTATACATACACAAACACCAA
CAACAATCGCCACGATGAATTTGTAATGTTAATTAATTATTAAATAAACCGTTAATTTTAACAAAGCGTA
TAAAACAAGAAGCGACTTAGCCATAAGCCATTGTTATTTGAGTAAACGTTAAATGATTTAAAAATCCAAA
TGAAATAAAAATAAAAGATATC
>TRINITY_DN4689_c0_g1_i1 len=238 path=[1:0-86 65:87-93 342:94-133 112:134-237] [-1, 1, 65, 342, 112, -2]
TTAATGGCAAAGAGCTTTCAGAGAAGAGGAAGCAATAACTTGGATTTGGGAGGAAACCTTGGCAACGTCG
AAGATGTAGCGATGCTTACGGGTGCTGCGGCAAGAGATGATGATTCTGGTGATTTAAATGGTATTATTGG
TCGAAACGGAATGGGGAGTACAGGACGTATATACTGGCGTTGTTATTTCAATGCAGTAAGCTGCTTCTAA
AAGTAAAAGTGCTACAAATAGTTTAAAT
>TRINITY_DN4703_c0_g1_i1 len=227 path=[1:0-226] [-1, 1, -2]
GTCATACTCTCAGCTGGCGCCATAGCCAGCCCACAATTGCTGATGACTTCGGGTATCGGGCCGGAGCGAC
AACTAATTGAACATGGCATACCAGTTATACAGCATTTGCCTGGCGTTGGTATCAATTTACAAGATCATAT
ATCTACTGCAGGAACACAGTATCTCGTTGACAACAGCGTTACGGGGCATCGCCTTTCGTTTATAGTGCCG
GAAATGTTGAATGCACG
>TRINITY_DN4701_c0_g1_i1 len=419 path=[1:0-79 58:80-130 109:131-148 127:149-172 151:173-418] [-1, 1, 58, 109, 127, 151, -2]
AGCTTGCTCCCGCGCATTCGGCATCCGTATCACCTCACCAGTATGTCTCAGGCTGAATTTGACAAAGCCG
CTGAGGAGGTGAAGCGCCTCAAGACTCAGCCAACTGATGAAGAGATGCTGTTCATCTACAGTCACTTCAA
ACAAGCTACCGTGGGCGATGTAAATACAGATCGGCCGGGGCTCTTGGACCTCAAGGGCAAAGCCAAGTGG
GACTCGTGGAACAAGCTGAAAGGGACTTCCAAGGAAAGTGCCATGAAGACCTATGTGGAAAAGGTAGACG
AGCTAAAGAAGAAATACGGAATATAAATCACCAGATTTGGTGGCCAGCCACACGTGTGACCTGTGAGGAC
ATAATGCCTTGGTTTTTTCTAATGTAGATGATATGGCTGTGATACATTAGGGCCAGCGTTAACCTCTGC
>TRINITY_DN4757_c0_g1_i1 len=208 path=[1:0-179 158:180-180 169:181-207] [-1, 1, 158, 169, -2]
TAACCAATAAATATTCAAAGGTTTTGACTGCAAATATTTTATGAAGATGTGATTGTGTGTACTTGTTGTT
GTAATTGTATGTGACTTTACTAGAAACTTAAGTAAATTATTGCTGAATCGGCATATGCACATAAATATAT
ACAGTATTGACAGGAGGACATGGACCCAGCAGCGAATCGAATTAGTTATAAACTATCTTACATTTACC
>TRINITY_DN4761_c0_g2_i1 len=1350 path=[1:0-1349] [-1, 1, -2]
GCAGTTCTCAGACCTGCGTCCCTTTTTCCTTCGCTCTGGTCTCCCTCCTCATCATGACTTCCTATAGCTA
TCGCCAGACCTCAGCTATGTCTTCCTTTGGGGGTACGGGCGGGGGTTCAGTACGCATTGGGTCAGGGGGT
GTTTTCCGCGCACCCAGCATCCACGGGGGCTCAGGTGGCCGCGGCGTGTCCGTGTCCTCCACCCGCTTCG
TGACCTCGTCCTCCGGGAGCTATGGCGGAGTCCGCGGTGGAAGTTTTAGTGGGACCCTGGCTGTGTCTGA
TGGGCTGCTGTCTGGCAATGAGAAGATCACCATGCAAAACCTCAATGATCGTCTCGCCTCCTACTTGGAC
AAGGTGCGCGCCCTAGAGCAGGCCAATGGCGAGCTGGAGGTGAAGATCCGCGACTGGTACCAGAAGCAGG
GACCCGGACCCTCCCGAGATTACAACCACTACTTTAAGACCATCGAGGACTTGCGCGACAAGATTCTTGG
TGCCACCATTGACAACTCCAAGATTGTCCTACAGATTGACAATGCTCGCCTGGCTGCAGATGACTTCAGA
ACCAAGTTTGAGACAGAACACGCCTTGCGTCTGAGCGTGGAGGCCGACATCAACGGCCTGCGCCGGGTGC
TGGATGAGCTGACTCTGGCCAGGACTGACCTGGAGATGCAGATTGAGAGCCTGAAGGAGGAGCTGGCCTA
CCTGAAGAAGAACCATGAGGAGGAAATTACTGCCCTGAGGAGCCAGGTGGGTGGCCAGGTCAGTGTGGAG
GTGGATTCCACTCCCGGTGTCGACCTAGCCAAGATCCTGAGTGAGATGAGAAGTCAGTATGAGATCATGG
CCGAGAAGAACCGGAAGGATGCTGAAGCCACCTACCTTGCTCGGATTGAGGAGCTGAACACCCAGGTCGC
CGTCCACTCTGAGCAGATCCAGATAAGCAAGACCGAAGTCACGGACCTTCGACGGACCCTCCAGGGCCTT
GAGATTGAGCTGCAGTCCCAGCTCAGCATGAAAGCTGCCCTGGAAGGCACGCTGGCAGAGACGGAGGCCC
GTTATGGAGTCCAGCTGTCACAGATCCAGAGCGTGATCAGCGGTTTTGAAGCCCAGCTGAGCGACGTGCG
TGCCGACATAGAGCGCCAGAACCAGGAGTATAAGCAGCTCATGGACATCAAGTCCAGGCTGGAGCAGGAG
ATCGCCACCTACCGCAGCCTGCTGGAGGGCCAGGAAGCCCACTACAACAATCTGCCCACCCCCAAGGCCA
TCTGAGCTACCAGCGAGACTCCCCTGGGAAGGGGCCTGACTGGGGTGATAAAAGTTTACTCTAACCCCTC
CCTCGACTTGTCAATAAAAC
>TRINITY_DN4706_c0_g1_i1 len=248 path=[141:0-247] [-1, 141, -2]
CGATAATCGAGGCCAAATGATGAGTAATAACTTCTGCATGTCTATGCTCTTGAGTAACTATGAACATAAA
GTCAACTTAATAATATCTAGTAACGATGTAACGTCTGATTTAAAATTGTTACATAACTCGCTGCGTCTAG
GTGGGCGTTTGGAGCATCAGTATGAACAGTTTAAAGTTTTTGAGGCGAAATACAAATTGCCCGACTCGAA
GGATGTACTTAATAAAATTGCAGATTTGGAGCAATATT
>TRINITY_DN4715_c0_g1_i1 len=233 path=[1:0-169 148:170-190 169:191-226 257:227-232] [-1, 1, 148, 169, 257, -2]
TTTTTATCATTATTGCTTAGTTTTTATTTAGTTATTTGTTGTTTATTTAGTTTAGTTCACAAATGTAATG
CAAAAATTATATTCACGGCTAAAATACCAAAAATAAGTAGAACAAGTTGTTCATCCATTTACACTGTTCG
AAAAAAGACTGTAAATAACTACATATCTTTTGAAATAAACAGAGGAAAGAGGCACACACAATCCAGTTTT
AGTTCGTAAGTTATGCAGACAGA
>TRINITY_DN4716_c0_g1_i1 len=280 path=[1:0-279] [-1, 1, -2]
GTTAGCTGCTGGCTTTCTGCAACCTATAGTCCCAGATTCCGAACTGATGAATTTCGATGAAAATCTGCAT
TACAAGTTTATAGAGCCGAATAAACATAATTATAACAAAGCTTATTTTAAGGAGTCGACCAATGTTTCTG
TGGTCACCACTCCACAGATTGATAACAGTGGTGAACCACAACCGCCAAAAACAATAGATGTCTCATTGAG
TTTCCATTCCATGAGGGACATGGAATTTGAATCTTCATTGTGTTCCACTACAACTACAACTAAACTCTTG
>TRINITY_DN4726_c0_g1_i1 len=351 path=[1:0-95 74:96-137 116:138-160 139:161-175 154:176-197 412:198-221 200:222-350] [-1, 1, 74, 116, 139, 154, 412, 200, -2]
CTATTCTTAACTACGCTTAATGTATTTGTCCATCATTGCCATTAGCGAAATGTCACAATTTTAGTTTTTA
ACATTCAGCTTATAAGTTTTGTTATAAAAAAAGCAAAAGAAACACTGAAAATAAAGTTTCCTTGTTGTTA
AGAAAATATATTGAAAAAAAATTATACACACACTTACGTAACAGTTGCAATAATTGTCGAAACGCCTTCT
AATAGTTAAGTAGCTTTTTAGCATTTAGTCGCCTTTTAATGTAGCAATAAACGTTTCAAACAAAATAAAA
AAGTTATACAGAAAATATTATTAATTTAAAATTACACAATTGTATGTATGTAGTAGTTCTATATAGTGTT
T
>TRINITY_DN4738_c0_g1_i1 len=228 path=[1:0-227] [-1, 1, -2]
TACCCTGGTTATGGCTATCCGGGTTTTGGTAGTTACCCTGGTTATGGTTTTGGTGGTTATCCGATATTTA
TTTACCCGAATGGAACGATTGCTACCTTTCCATTTGCACGTTTTCGTGCACTTAATCTAGACTCACAAAG
ATCTTTAGAAAAATCAAAATTTCACGCTGAAACACTAAGAACCACCAACGAGGCGAGTGTGGTGAAAGAA
AAAAGCAAAGAGAAGGAA
>TRINITY_DN4737_c0_g1_i1 len=266 path=[1:0-265] [-1, 1, -2]
GATGTACTGATCCTGAGACCTTCGTTCAGGCAGTGTCGGATGCCCGCTGTGTGTTTGACATGGCAACAGA
AGTTGGTTTCAGCATGCATCTGCTTGATATTGGTGGTGGCTTTCCTGGATCTGAAGATACAAAGCTTAAA
TTTGAAGAGATCACCAGTGTAATCAACCCAGCTCTGGACAAGTACTTCCCATCAGACTCTGGAGTGAGAA
TCATAGCTGAGCCAGGCAGATACTATGTCGCATCAGCTTTCACGCTTGCAGTCAAC
>TRINITY_DN4793_c0_g1_i1 len=627 path=[693:0-626] [-1, 693, -2]
GCAGCAAGGAACACAGCAGGCAAGGCCAGAGGAAGCCACCGCTGTCGGCACCAGTATGTCTTACAGTGTG
ACTCTGACTGGGCCTGGGCCCTGGGGCTTCCGTCTGCAGGGAGGCAAGGACTTCAATATGCCCCTCACTA
TCTCCCGGATCACCCCAGGCAGCAAGGCGGCCCAGTCCCAGCTCAGTCAAGGAGATCTTGTGGTGGCCAT
TGACGGAGTCAACACAGACACCATGACCCACCTGGAGGCCCAGAACAAGATCAAGTCGGCCAGCTACAAC
CTGAGCCTCACTCTGCAGAAGTCCAAGCGTCCTATCCCCATCTCCACGACAGCACCCCCTATCCAGTCCC
CATTGCCAGTGATCCCCCACCAAAAGGTGGTAGCCAATTCTCCAGCCAACGCCGACTACCAGGAACGCTT
CAACCCCAGTGTCCTGAAGGACTCAGCCCTGTCCACCCACAAGCCCATTGAGGTGAAGGGCTTGGGAGGC
AAAGCTACCATCATCCACGCTCAGTACAACACCCCAATCAGCATGTACTCTCAGGACGCCATCATGGACG
CCATCGCTGGGCAGGCCCAGGCCCAGGGCAGTGACTTCAGTGGGGCGTCTCCGCTGGCGAGCCTCCC
>TRINITY_DN4793_c0_g2_i1 len=715 path=[1:0-714] [-1, 1, -2]
GAGCCTCCCTGTGAAAGACCTGGCGGTGGACAGCGCCTCTCCCGTGTACCAGGCTGTGATCAAAACCCAA
AGCAAGCCGGAAGATGAGGCTGATGAGTGGGCCCGCCGGTCCTCCAACCTGCAGTCTCGTTCCTTCCGAA
TCTTGGCCCAGATGACCGGGACAGAATACATGCAAGACCCTGATGAGGAAGCTCTGCGAAGGTCAAGGGA
AAGGTTTGAAACGGAACGTAACAGCCCTCGTTTTGCCAAGTTGCGCAACTGGCACCATGGCCTTTCAGCC
CAAATCCTTAATGTTAAAAGCTAAAAGGCTGCTTGGATGCCCCCCTCACCCCTGGCAGGCTGGACCCCCG
CCCCTCTCCCACACAGATCTGGCAAGTGAGCCCCATGGTGATGCTTGATACTGAACAACTGTGCTGGGGG
GGTGCCTCTGCCAGGTGACTGTAGCACTTCTGCTCTCCGCCCACCCCAGAGTTGACAGCTGAGGCCCAGA
ACCACGCACTTAATACCTCCTACCTCTCCAACCCCCAACCCAGTGTGACCATCCCAACTCCCGAAAGCGG
AGCCTCTGTACACCCCTCGTGCAAACCCTCAGCTGTAGTCCAGAGAGGACACAACAGGGTTTGCTGGCCC
GGCACTGCCAAACAATGAAAATGTTGTGGCCACTGTTCATTTGCCCACGTTACCTGCAGATCAGGCTCCT
GGCTGGGCACCCACT
>TRINITY_DN4743_c0_g1_i1 len=206 path=[1:0-96 75:97-139 164:140-205] [-1, 1, 75, 164, -2]
TGGAAGTCTTAAAATATAGGCAGGCAGATATTTATTTTGAAGTTTTCTAGTGCAAATTTGCTTTGATATA
TATGTATATGATGAACGCGATTTTTAATCATTTTTTATATGTATATAAAAATCTCAGTTGCTTTGCTAGT
TGGGGTTGCTTGCTATGCTATCTAATCGATAGATCTATAGAAAAATGAAATTTGGACGCAAAAAAA
>TRINITY_DN4794_c0_g1_i1 len=208 path=[1:0-207] [-1, 1, -2]
GTTACTTTGTGAGCAAGCCTGGGAGCTCAGAGCCTTCTGCTGTGTTCACAGGTGACACATTGTTTGTTGC
TGGCTGTGGGAAGTTCTATGAGGGAACTGCAGATGAGATGTACAAGGCGCTGCTTGAAGTCTTGGGCCGG
CTTCCTCCAGACACAAAAGTCTACTGTGGTCATGAATACACCGTAAACAACCTTAAGTTTGCACGCCA
>TRINITY_DN4749_c0_g1_i1 len=239 path=[126:0-238] [-1, 126, -2]
TCACCATTCGCACATCCCGATGTGATGGCTGCATTTGGTCCAGCAGCACTGGGTTTGGGTGGTGCGGCAG
GTGCCGGTGGTACAGGCGTCAACAGCGCCGGTGGTGGTGTGGGTGCTTTGGGTGCCGGTACGGGTGGCGG
TAATGTTGGCAGTGGCAGCAGTTCATCATCGAGCAGCAAATCAAGTAAATCCCGCAAAGAGAAACGCCAG
CAACAGCAGCAGGCACAACAACAGCAACA
>TRINITY_DN4796_c0_g1_i1 len=240 path=[1:0-149 280:150-173 152:174-239] [-1, 1, 280, 152, -2]
TGAAATATAAATAAAACAATCGATCTTATTTCCATTGAAATGGTGAAGTGAAAATCAAATTGGCGATGAA
CAATAGATTTATAACCTAAATGGTTTTTCGTTGAAATGTACCACATATAACAAATATAAGTATTATATAA
TAAATCACCGCGGTGCCTAAAAATAATCGAGACCGATATAAACTTATTAAAATAATCGCGCAGTCGAGGC
GAGTTGCTTTCGAGAATCTTGTGGAGCCAG
>TRINITY_DN4750_c0_g1_i1 len=883 path=[1:0-134 113:135-167 146:168-266 973:267-290 269:291-882] [-1, 1, 113, 146, 973, 269, -2]
GCAGTGTTCAGCTGGTAAAAGTGTTAAAGTGTTAAAAGTGTAAAAGTTAAAAATGACTGGTCGCGGCAAA
GGTGGAAAAGGCTTGGGTAAAGGTGGTGCTAAGCGTCATCGTAAAGTTTTACGTGATAACATCCAAGGAA
TCACAAAGCCTGCTATTCGGCGTTTGGCTCGTCGTGGAGGTGTAAAACGTATATCTGGTTTGATATATGA
AGAAACTCGTGGAGTCTTAAAAGTATTTTTGGAGAATGTTATCCGTGATGCAGTTACTTATACTGAACAC
GCTAAAAGGAAGACAGTTACAGCAATGGATGTTGTATATGCTTTGAAGAGACAAGGACGTACCTTGTATG
GATTCGGCGGTTAAACGATTTTACTATCAAATATAAAAAAAAACAAAACGGTCCTTTTCAGGACCACGAT
ATTCATTAAACGAAGATTCAAAATAATGATAAATTAACCGAAAATTTGTTACTTTTACATATCTAAAGGT
AATTTTGTCACAATTCTTAATTTGCCTGTAGTTAGCATTCATTCCAATTTAATATTATTTATCAAATATC
CAAATACTTATATATATATTGCATTCATATTATTTATGAGGAATTATGCTGAAACGGAATATGAGTAGAT
ATAAAAATTACATTATCTACGGACCTATGTATGTATGGATGTATATACATGTGTATGGTAAGCATGTTTA
GTATAAAATTATTACTAATATAGGATTTGAGCAGAAATTTATCCGACAATATATTAGCAAATTGTGAATT
GATCGCATAAAACCGCTTTTTGTTTCCATACTATTATTTTACTTCATTTAAGTTGAAATGTGACTTTTTC
ATGTATATACTCTTGATAGTTAATGAATAGCAGCACAAGGGCC
>TRINITY_DN4876_c0_g1_i1 len=215 path=[110:0-214] [-1, 110, -2]
AAAAGAATTTCCATTCGAGCATCAGACAAACGGATAGCTTGCGATGAAGAGTTTTCAGATTCTGAGGATG
AAGGTGAAGGAGGTCGTAGGAATGTTGCTGATCATAAGAAAGGAGCAAAGAAGGCTAGGATTGAAGAAGA
CAAGAAGGAGACAGAGGACAAGAAGACAGATGTTAAGGAAGAAGACAAATCCAAGGACAATAGTGGTGAG
AAAAC
>TRINITY_DN4892_c0_g1_i1 len=241 path=[1:0-84 63:85-240] [-1, 1, 63, -2]
TGTTAAAGCTACAGAAAGCAATTTATGGATTGAAACAATCTGGCCGTGTTTGGAATAGCACTTTAGACGC
AGTTTTAACCAGCATCGGGTTCAAAAGGTGTAGACATGAGCCATGTTTGTACGTGAACAACAACAATCAG
CAGTATAGTTACATAGCAGTCTACGTTGATGATTTTATCATCATATGTCCCAGCGAAACTGAAATAGTAG
GAATTAAGAAGAAGATAGCAGCAAAATTTCA
>TRINITY_DN4810_c0_g1_i1 len=232 path=[1:0-142 121:143-231] [-1, 1, 121, -2]
ATAGAAGTGCAAATATCGTTGTTTTTACGGTTCGATGCCTTATCAGAAAATATGAAAGGAAGTCAAAAAA
AGACGACCACAGAAGCAGAAAGGCGGTATATTTTGAAAATAATTTCCAATTCGAGTGACTTTGTAGCAAA
AATAAAAGCGAAAAGTTGTTTCCGTGCCAGTATTTCCACTGTGAGAAGAATAACAAAAAGTTTTCAGCAT
CTGGTGCTCAAAAAACCAAAAC
>TRINITY_DN4887_c0_g1_i1 len=261 path=[1:0-260] [-1, 1, -2]
TGTTTTCATGATATTGTCGGTACTCACCGGCTGTAGCCATAAAAACGCGCTAGCCGTTCATTCGCTCTCA
AAAGTCGCGCCACCATTTACGCCGGGAGCACTAATTGACCTTGGTTTCTTATTGGATGTTGAGGCTCGCG
CCATTTCTACGTTAACGTAGTTAGTGCTACCAGATGTAATGCGGAAAATGTGTTCTAAATCATGTTACGT
TGCGAACAGTGGGTAGTTTTGAAAATGCAGTTTTGAAATTATAAAACAAGT
>TRINITY_DN4820_c0_g1_i1 len=246 path=[1:0-245] [-1, 1, -2]
TGCACAGTTAGTAGTACAACCAAGGCAAGTAGCCTGGAGTTGCTTGTCGGCAAGGAGGCTCGTCCTTTGG
GTTTGATTCCACCGTATGATTCGGAGATGGAGGTAGATAAAATTAATGCTAGAGATAGGGCAATTGAAAA
TATGAACAATCAAGCTAGTTACGACAAAATAAGGTTCGATAAAAATAAAGCAGCAGTTGAACGACATAAA
ATTGGAGATTTTGTTTTACTGAAAAATGAAGAACGC
>TRINITY_DN4821_c0_g1_i1 len=248 path=[1:0-247] [-1, 1, -2]
TGGCATTTTATACACATACGAATAGTTTGTTAATTTGTTTCCCATTGTTTCCTTTTAGCCTTCCTTCTTT
CTTATGTGGGTCTTCTTCCTCCCTTCAAATATTTTCCTCCTGCTCTTGTATGTATGCACAAATATGTATT
TTAAGTTCAGCATGTAAAAGAAGACATGCAATATTTTTCCTTTTTTTATCTCTCAATTTTCCTCTTGCCC
TCCATCTCTTAGGATTCCTTCCTTCCAGCAAATTGTCC
>TRINITY_DN4846_c0_g1_i1 len=208 path=[1:0-207] [-1, 1, -2]
AAATAAGGCTTCCACACATGAGGATTTCTTTGCGAGCCTCAGTGAATCTGCGCTTTATCTAACGTCCATC
CGTTACTACACCGAAATACTGGAACACACTAAGGTGCGACTGAAAACATTAACGGAAAGCTACAACGAAT
TAAATGAGCTATATGTGCATCACGACGGCATTATAGCCTTTATCAGTGGCGGCACGTACATGACACGA
>TRINITY_DN4850_c0_g1_i1 len=207 path=[1:0-206] [-1, 1, -2]
TTAAAGGAATGTGGGCTTTATTGAGAGGATGGCATAGTAAAAGCTATTACAGGGAGGAGTGTTGAGACCA
GATGTCATCTACTGTCTCTTGGGTCAGCAGCACGCATGACAGGACCAAGGAATGGCAGCAACACGCAGAA
TCTTAGCTAGCGCTCTCCAGCAGTCTTCTCTATTAGGGAATGTCTAATTGGCATGAGATGTTCAAAT
>TRINITY_DN4900_c0_g1_i1 len=225 path=[276:0-224] [-1, 276, -2]
TCGAAGACACTGCTAGTAATGAGTTAGCTAAGAAAATGGAGGAAAGAAGTGCGAAGAAAAAAAGGCAGAA
GAAATTGAAAGAGGATTTCGAAGCAGCACTAAAGGATGCGCTCACCAAAACAACAGTGCCAGCTGAACCT
ATTAAAGAAAGTGCCAACTCAACCGAAAACATAGTTCCGATGCTGGAAGAAAGTAAATTACAAGACAGTG
TGGCCGCTGCAACAG
>TRINITY_DN4900_c0_g2_i1 len=219 path=[1:0-218] [-1, 1, -2]
GAGGATCAAATCACTAAGGCTACTGAAGCTACGGTAAACAATGAGCTTGAGGAAGAACCAGATCCGTTGA
AGGACATTGAGAAATTCATTGAAGATGGTGTCAACTTGCTCAAACGTGGCTATAAGATTGATGACGACAG
TGTAGATGAAGTTATTTGTCCGAAAACACATCTCCAAAAAGAAGAATATAAATCGGATGTTACAGAAAAT
GAAGAAAAG
>TRINITY_DN4906_c0_g2_i1 len=295 path=[1:0-294] [-1, 1, -2]
GACAGCCCTCCGCTGTCGCCCATCGACATGGACACGCAAGAACGCATCAAGGCGGAGCGCAAGAGGCTGC
GCAACCGCATCGCCGCCTCCAAATGCCGCAAGCGCAAGCTGGAGCGTATCTCGCGCCTGGAGGAGAAAGT
CAAGACCCTCAAAAGCCAGAACACCGAGCTGGCGTCCACCGCCAGCCTGCTGCGCGAGCAGGTGGCGCAG
CTCAAACAGAAAGTCCTCAGCCACGTCAACAGCGGCTGCCAGCTGCTGCCCCAGCACCAGGTCCCGGCGT
ACTGAGCCCGAGCGC
>TRINITY_DN4967_c0_g1_i1 len=313 path=[1:0-189 196:190-222 229:223-312] [-1, 1, 196, 229, -2]
AATGTCACCTACGAGTATATCACTAATATTCACTGCTTTCCTACTCTTGGGTTTTGGCGCAGCATATGAC
AACATACGTCTTCAGCTAAATCAAAACCGCATCATAGGCGGCGACGATGTATCGATCGTGCATTATGCTC
ATCAGGTCTCACTGCGCCGTAAGACCTGCCAGGAATGCGCCTATTTGCATCTGTGCGGCGGCAACATACT
CAACGAGGACACTATACTGACAGCTGCGCATTGTGTGATCGATCGTGATATTCGCAATTTCAGCGTAGTC
GCTGGCACCGGCCAACGCACCGGTAGTGATGGC
>TRINITY_DN4914_c0_g1_i1 len=333 path=[1:0-54 383:55-78 57:79-85 385:86-109 88:110-237 384:238-261 240:262-332] [-1, 1, 383, 57, 385, 88, 384, 240, -2]
GCTTCCGACTTTGCGGCCGGTCCGAGCAGCTTGGGTCTTGGCGCGGCGCGATGTCCGAAAAGAAGCAGCC
GGTCGACTTGGGTCTCTTGGAAGAGGACGACGAGTTCGAGGAGTTTCCCGCGGAAGACTGGGCTGGCTTA
GATGAAGATGAAGATGCACATGTCTGGGAGGATAATTGGGATGATGACAATGTAGAAGATGACTTCTCTA
ACCAGTTACGTGCTGAGCTGGAGAAGCATGGCTACAAGATGGAGACATCATAGCATCTGGGAATGTCCCA
GGAACCTCAATCATGGACTCTACCACAGTCTAGGACAGAGAAAGCAGGACGGG
>TRINITY_DN4918_c0_g1_i1 len=223 path=[1:0-222] [-1, 1, -2]
CTTATTTTGTACCTTAAATACGCCTAAAATTGACATGGGAAAGCTCCTGGGTGGGCAGCTGGGCCTTGAG
GATTTCATATTTGCCCACGTGAAAGGCACAAAAAAGGAAGTGAATGTTTATAAATCAGAGGATTCGCTTG
GACTCACCATCACGGATAACGGCGTGGGCTATGCTTTTATCAAGAGAATTAAAGATGGCAGCACCATTGA
CTCAGTTAAAACG
>TRINITY_DN4973_c0_g1_i1 len=232 path=[160:0-112 41:113-171 100:172-189 118:190-231] [-1, 160, 41, 100, 118, -2]
GCAATGTGAAGATTTTCTCCCACTGCAATCCCTCTCCAAGTTTTAATTAACTCCTTTATCCATTAAGTTA
CACCACCATTTAAAAATACATATACCAACCGGCAATAAGCTGCGCAAAAATATTTGTGTGTGTGCATGTA
AACGAATATACATACATACATAAAATGAAATGAAATGGACAATATAAAAAAATTTGACATAACCAAAAAT
ATGCTGCTTACTAAGTTGACTA
>TRINITY_DN4941_c0_g1_i1 len=217 path=[1:0-39 243:40-63 42:64-216] [-1, 1, 243, 42, -2]
AATGTATCTTGACTGTTGTCTGTCTTGTTCCTGACCTGGCGCGCTGACAGTACCTTGTCCAGATAAGTAG
AGCCCTTGTTAGCCAGACTGAGGTGTCCTGGTCACGTGATTACCATGCTTCAGTGTTTCCCTGTCTCTTC
CCAACTCTGGCCCCAAGAGCAGAGATTAAGGACAAGAAGATGTTACTGTAATTTGTCATGTTTTTACCTT
TTTTTTT
>TRINITY_DN4947_c0_g2_i1 len=225 path=[343:0-224] [-1, 343, -2]
CATTGAAAACCCACAGGATGACATGTGCTTCTGTGCCAAGCAAAAGCACAAACTAAGACATGAAGCCGTG
GTACAAACTGAACAGGGCCCCTCATGTCGTTATTCTGAAGAGCTTTAATGTATACTGTATGTAGTTTCAT
AGGCACTGTAAGCAGAAGGCCCAGGGTCGCATGTTCTGCCTGAGCACCTCCCCAGATGTGTGTGCATGTG
TGCTGTACATGGAAG
>TRINITY_DN4951_c0_g1_i1 len=216 path=[1:0-215] [-1, 1, -2]
TCCCTGGTGATCAAATCAAATCTATCTGTCTATCTCTACATATGAGTGAGGGAGGTTTATGGAATAATAA
GAGGCGCCTCTGATCGATGGAGGGGCCGGCAGGTGTGGTCGCTCGACTGGCCCTAGCTAAGTGTTTTGTT
TTGTTTGGTCCAGCTCTGTAATAATCCAGCCATCTCATTGTTTGGAATGTTTGTTGTTGATCCATAAAAT
TTGGTC
>TRINITY_DN4972_c0_g1_i1 len=249 path=[156:0-60 194:61-248] [-1, 156, 194, -2]
CTAAACTATAAAAACTTTAGTACCGTTATAAAGCAAGATTATCAATGGGTTAACGTGCATGTACTTTAAT
GTACCTATAAACAATAATTAACATTTAGCTATAAGTATTGAAAAACAAAAGCAAACATGTGTGGTAAATT
AGGTGAAAAAAAATTGTTGTGAACTTTCTACATAGTTTAGCTGATAGGTTTTATGCTTCATAGCATAGTT
TATTTACAACAAAAAATTTGTAAAACTTACTGTACAAAG
>TRINITY_DN4959_c0_g1_i1 len=217 path=[2307:0-216] [-1, 2307, -2]
TGGGGGGGTGGAGGCGGCTCCTGAGACCGAAAAGGACTTGCGACTCGCCGGCCACGCACCATGAGGGTCC
TGTGGGTGTTGGGCCTCTGCTGTGTCCTGCTGACCTTCGGGTTCGTCAGAGCTGATGATGAAGTCGACGT
GGATGGCACAGTGGAAGAGGACCTGGGTAAAAGCCGAGAAGGCTCAAGGACAGATGATGAAGTTGTGCAG
AGAGAGG
>TRINITY_DN4969_c0_g1_i1 len=219 path=[1:0-218] [-1, 1, -2]
ACAATTCCACATCCACATGCACAAATTCAATTATGTGTTAGTGTGGTAAAGTGTGAGAACTCTTAACGGT
ACCGGATACCAGCAACCAGCACACTGTGCTAACCGTTGTCGTAAAAAATGTACACACTGTCACTAGTAAT
TTATGTAACTGCCATCACGCACACTCGCTCTCTCTCACTTTCTCTTCTCTATCCATACGTATTTGTACGC
CTATCTACC
>TRINITY_DN4978_c0_g1_i1 len=261 path=[1:0-101 238:102-125 103:126-260] [-1, 1, 238, 103, -2]
AAGTGTAGATAATATTCAAAAATAAATTACAATAATTCAAAGGAAAAAGGCGTAATTAAAATAAAAAGTG
CGTTTGGTGTGTAACGTACAGCAACAAAATGCATACAAACCAATAAACTGGGTTAAGTGAACCAACAAAA
TATCATAAAACACGGCAACGAACTAATTAAACATCACATTATGGTTTTATATTTATGTATTTTTAATAAA
AACAAAGTAAAAAAGAAAAAAACAATTTCCCATAAGAAAACCACTATAAAC
>TRINITY_DN5084_c0_g1_i1 len=290 path=[1:0-143 292:144-167 146:168-289] [-1, 1, 292, 146, -2]
AGTACATAATATAAATTTTGATATTACTAAAGTGATTATTTTGAATTATGTTAGCTGTTATGTAAGCTTG
TTTTGAAGAATTTCTTAACTTTTGCATGCAAAAAGATAGAGTCCTGGATGGTAAGCTTTCGTTTGACATA
TACAAATTGGTTAGCTGTTACAACAGAAAATTAATTGGAATTTGCTTTTAGATTTATTTATTTAGATTTA
TATACATATATCTAGCACCACGGACACATTTTATACATAACAACTCAGTTTTTACAAAATATGTGATTAT
CAGTAAAGCG
>TRINITY_DN5004_c0_g1_i1 len=409 path=[1:0-174 490:175-198 177:199-245 224:246-281 260:282-408] [-1, 1, 490, 177, 224, 260, -2]
TAATTTCTAAATTTTATATTATAAGCTTAAGATAAAAAAATAAAATACCTATATATTCATATATAAAATA
AAAATTTGCATATGACAAAATTGTGTGAAAGAAGGAATGTACAATGAATGCACACTTTTATGCGATTAAT
GTCATTGTAATCGACGATGATGAATGTGATCATCGTGGTAATATTTCGTGATGAGTATATGAATTTTGAT
GCAGTTTGTATGCATGAAACGATAAATAAAACCGCAATTGCAAATATTAAAAAAAAAGAACAATTAACAA
TAAATTATGAGTAAAAACGAATTATTGAAATGTGGTGGTGAATTATGCAAATATGTTTAAAATAAGTATT
TTTAGTGTTAATTATATACAATTTGCAAATGGCATAATAGCATAACACATGAAAAACAT
>TRINITY_DN5003_c0_g1_i1 len=273 path=[1:0-272] [-1, 1, -2]
TTTTTTCGTCTTCTCGTGCAGATTTGCCTCATATTCGCCCAAAGGCAAATGTTAATTAAGTTTATGAATT
TTCATGTAATACAATTAGGCAGACAATAACGTCGAGTTTAAGCCACAATGGGTTATAAAAGTTAATTGAA
AATGCGCCGTGCAAGATTTGTGCAGCAGATAAGCGAGTGGGCGGTGCTTAATTGGCTATTTCGACAATAA
TGTAGTAACTTTTAAGCACATTAAACGCTTGAGAACACACATTTGCATGCGTAAAGGGCTATT
>TRINITY_DN5011_c0_g1_i1 len=201 path=[1:0-200] [-1, 1, -2]
CTCAGAGCTGTCTCCTGGCTCCTCAGCAGAACTTGGTCCCCAGCCATCTCTTTTTCCGTTCTGTTCTGGG
GTTCTAGAACCACTTTCTGCTAGAGCAAGGGACCCCACCCTGTCAGCTCTTGGCTCCAGGCACCAGCATC
CACAACGCCCATCCTCGGTGGGTCCCTGCGGTGGGATCGGACAACCCCATGGAGAGGAAGC
>TRINITY_DN5029_c0_g1_i1 len=206 path=[1:0-205] [-1, 1, -2]
TATTCTGTACAAGGGCCAGATGCTGCACATTCCAACCATGGAGAATGGCCACAAGCTTTCAAGTCGCATC
ATGGCAAAGTTGACTGATATCCAGTATGGACGGATCAAGAGCGAATGGACACTGGAGTTGCCCTAATGGG
AGAGCTCAGGGTATCGGTGACGGGGTGCCACAGAAGACCGACTCCTGTCCTCGAGCTGGGACAACC
>TRINITY_DN5031_c0_g1_i1 len=217 path=[1:0-216] [-1, 1, -2]
TTTTTTTTTGTTGGATTTTTGATTTTTCACATCTCCACTCGCTGACAGCAATATGAAGTACAAAATGTTA
AGCACTTGCAGTAGTTACACGGCTGCTATTAGTAAAGAAAATAATTTTGACCAATTTTTTGGTGGAAGTT
AGCACCTATTTCATATATTTATATATAATGAATGTACTCAGACGATAACAAGCGTTCCAGTCGCACTAGG
CAGAATT
>TRINITY_DN5033_c0_g1_i1 len=221 path=[318:0-68 86:69-76 277:77-117 135:118-119 137:120-220] [-1, 318, 86, 277, 135, 137, -2]
TATGATTAAACGATTAAATACAATTCTTAACTGAATCAAAATGATAGAAATGTAAATGGCTGTTAGCTCC
TTTTGAACGCAACCAATCTAAGGCTAAAATAAATATAATAAGCCTTTGTCAGCACATACTCACGGTAATT
GTACATATATTTGTTCATATGAAAGCGCATTTATGCAAAGTAATTTAGTAATATTTTGAAATTTATTTAG
TAATCTAAGCT
>TRINITY_DN5033_c0_g1_i2 len=260 path=[1:0-61 40:62-107 86:108-115 94:116-156 135:157-158 137:159-259] [-1, 1, 40, 86, 94, 135, 137, -2]
TGTTGTTAAGTAAATAAAATTTGTTAATGTGTACATGGATATGATTAAACGATTAAATACAAGTCTTAAC
TGAATCAAAATAATGGAAATGTAAATGGCTGTTAGCTCCTTTTGAATGCAACCAATCTAAGGCCAAAATA
AATATAATAAGCCTTTGTCAGCACATACTCACGGTAATTGTACATATATTTGTTCATATGAAAGCGCATT
TATGCAAAGTAATTTAGTAATATTTTGAAATTTATTTAGTAATCTAAGCT
>TRINITY_DN5044_c0_g1_i1 len=323 path=[1:0-322] [-1, 1, -2]
GTGATGTCTGCCCAGGCTGGTCTCAGACTCGGAGCGGGTCTTCCTGTCTCACACAGCCTTCTGGATGCTG
GGGCGATGGACAGGTGTGATACCTTGATTTGTTTCTGTCTTTTAAACAAAAGTTTGGTCGGCTGGATTTC
GTTTCTCCGCGCTTCTGTAAGTCCCTGAGTCCGCGCTAAGGTGACCGTGCCCCTTCTTGGTATCATGGCC
TGCACTAATGTCACCGAAGGTGTCTGTGAGGCTCACTGCCCTTTTTCTGTAACTATACCTGGCTGCTCAC
TGCGCTGCTATGAGACTAGGGGTCCTGTGCCTTCTAGATCTTT
>TRINITY_DN5046_c0_g1_i1 len=204 path=[1:0-36 15:37-203] [-1, 1, 15, -2]
GGAGCATCAAATGTCTCACTAGCTTTTTCGTTTCGGCTAGGCAAATCAACAGTAGGAGCTATTGTTAAGG
AGACAACCCAAGTTCTATGGGATAATATGTTTACTATACATATGCCGCAGCCAAACGAACAATGTTTTCA
AGAAATTGCAGAGCAATACTGGAAGCTATGGAACTTCCCAAATTGTATTGGTGCTATCGACGGG
>TRINITY_DN5051_c0_g1_i1 len=284 path=[1:0-283] [-1, 1, -2]
GTTTCATTTGCAAGAAGCATTTTACGCGCAGAAGAAACATGGTGCGGCACGAAGAAATTCACAAAAAACG
CAAACGATGCTCGATGTGCAAGAGTAAATTCGAGAGTTACGAAGCATTGTGGTTGCATATGCCATGCAAA
CAAATACAAAAAAAGCCACGATGCCCACGTTGCTTGAGAGAATTTGCAACAAAAAGCAATGTGCGCAGGC
ATTTAGCTCGAGTTGATTGCGCCGAAATAATTGAAGAAAAGTACATAGATGACGCACTCGACGGCATTCT
CACA
>TRINITY_DN5054_c0_g1_i1 len=219 path=[1:0-218] [-1, 1, -2]
TCTGCTTAATCTTTAGTGCTTAGTGAGGTGTGGCGCTGTCATTACTGTGCTCTGTTCTGTATAGCCATGT
GTGGACAGTGCTGCTCCAGTCCATTGTGGGTTTAGTGAGTTAAAATAAAAGGTGGTAAAAAAACCTGGAC
ATTCCCTACTCTTTGGAGCTAAGATTATTAAAGTAACCAGCCCTGGCAGAATTCAGAGCTTCAGTCACTT
TAACAAAAC
>TRINITY_DN5158_c0_g2_i1 len=233 path=[593:0-232] [-1, 593, -2]
AAAAAAGGAGAAAGAGGCTTCCCTGGGTATCCGGGACCAAAGGGCACCCCTGGTGAGCCAGGGGCAGATG
GACCACCAGGACCCAAAGGCATCAGAGGTCGAAGGGGAAATTCAGGACCTCCAGGGGCAACTGGACAAAA
GGGAGACCCTGGTTACCCAGGACCATCTGGTCACAAGGGCAACCGAGGCGACTCCGTTGATCAATGCGCC
CTCATCCAGAGCATCAGAGACAA
>TRINITY_DN5106_c0_g1_i1 len=240 path=[1:0-239] [-1, 1, -2]
AACGTGAAAATTTTGCACATTTATTGTCGCGTCTTGAGCTGTAAATGAAATAAAATATTTCTTTCTACTA
ATTTATTAAATCGAATAACACTTCCAGCATTACCCATTGGTTCCGATGAACATCCAGCCTCAGCTGCACG
CATACGACCTAATTGCTGTTTCAACCTATCTTTAGATCGCTGGTATCCTGCAGCCCGCATATTAGTTGCT
ATATCATCCCATGCCTCCGATTTCTTCTTG
>TRINITY_DN5109_c0_g1_i1 len=260 path=[1:0-259] [-1, 1, -2]
ACTCGCTGCACAACGTCAAGATAACAGGCGAAAGTGCATCGGCAGATGAAGAGGCAGCAAAAATTTTCCC
GAAAACTTTTTCAGACACAATTAAAGCACATGGCTATGTTGCAGACCAAATTTTCAATGCGGACGAAACC
GGTCTATACTGGAAGAAAATGCCAAGCCGCACTTACGTAGCTAAACAAACCAAATCGGTGCACGGGTTTA
AAACAGCAAAGGAGCGTATCACGCTCTTACTGTGTAGCAATGCATCAGGG
>TRINITY_DN5189_c0_g1_i1 len=289 path=[1:0-239 218:240-241 220:242-288] [-1, 1, 218, 220, -2]
CATTTTTCTAAGCACAATTGCGCTGTATTGTTGTTAACATTAGTTTAGGTCGTTAATAAATGTATTTCAA
GAAAATTATGCATGTCAAATAACCATTAAAACTTTATAAAAAAAATTTAAAATTTACAAGTTGCAATAAT
ACGAAGATATATGAGTACACAAGTTCAAACACATTTCTTATATACAAAATGTACAAACTATTATGAAAAA
TAAAAATAATAGATTGATTGTAAACAATTTGCGTTTGCTCAACTGAATGTATCAATGAAATGTATATATA
GTTATAAAC
>TRINITY_DN5113_c1_g1_i1 len=222 path=[583:0-221] [-1, 583, -2]
GGATTTGAAGTTGTGGAGGGACATGTTAGCTCTACTTCATACTATTCCACTTGTCAAAGCGATGGACAGT
GGAGCAACTCCGGTCTAAAATGTCAACCTGTGTATTGTGGAATTCCAGATCCCATTGCGAATGGTAAAGT
TGAAGAGCCAGAGAATAGTGTGTTTGGTACTGTTGTTCACTACACGTGTGAAGAGCCATATTACTACATG
GAACATGAAGAA
>TRINITY_DN5122_c0_g1_i1 len=208 path=[1:0-144 652:145-207] [-1, 1, 652, -2]
CCATGAGCAGCAAAGTCTCACGCGACACCCTGTACGAGGCGGTGCGGGAAGTCCTGCACGGGAACCAGCG
CAAGCGCCGCAAGTTTCTGGAGACGGTGGAGCTGCAGATCAGCCTGAAGAACTACGACCCTCAGAAGGAC
AAACGCTTCTCGGGCACCGTCAGGCTTAAGTCCACCCCTCGCCCCAAGTTCTCCGTGTGCGTCCTGGG
>TRINITY_DN5122_c0_g1_i2 len=674 path=[1:0-144 123:145-381 360:382-393 372:394-673] [-1, 1, 123, 360, 372, -2]
CCATGAGCAGCAAAGTCTCACGCGACACCCTGTACGAGGCGGTGCGGGAAGTCCTGCACGGGAACCAGCG
CAAGCGCCGCAAGTTTCTGGAGACGGTGGAGCTGCAGATCAGCCTGAAGAACTACGACCCTCAGAAGGAC
AAACGTTTCTCGGGCACCGTCAGGCTCAAGTCCACCCCACGCCCCAAGTTCTCGGTGTGCGTTCTGGGGG
ACCAGCAGCACTGTGATGAAGCCAAGGCCGTGGATATCCCCCACATGGACATCGAGGCGCTCAAGAAGCT
TAACAAAAACAAGAAGTTGGTCAAGAAGCTGGCTAAGAAGTACGATGCCTTTTTGGCCTCTGAGTCTCTG
ATTAAGCAGATCCCACGTATCCTGGGCCCAGGCCTAAACAAGGCTGGCAAGTTCCCCTCCCTGCTGACAC
ACAATGAAAACATGGTGGCCAAAGTGGATGAGGTGAAATCGACAATCAAGTTCCAGATGAAGAAGGTGCT
GTGTTTGGCCGTCGCTGTTGGCCACGTGAAGATGACCGATGATGAGCTAGTCTACAACATTCATCTGGCT
GTCAATTTCTTGGTGTCCTTGCTTAAGAAAAACTGGCAAAACGTGCGGGCTCTGTACATCAAGAGCACCA
TGGGCAAGCCCCAGCGTCTGTATTAGGATGCTCCAATAAACCTC
>TRINITY_DN5126_c0_g1_i1 len=206 path=[1:0-205] [-1, 1, -2]
CTGACATGCACGCAAATCCTTTTAATCTGCTGAGAATGCCTTTACCACCTTCTTTGGCTCAAAACCCTGT
AGTTCCTACTGTCACACCTCTATTTTCGCGACCCCATCCCGACCATTACAGAATGGAACAAATTGTATCT
GAGCAATTTAGGCATCATGGCTTGAATTTAGCAGCAGCTGCTGTAGCAGCAGCAAGTTCACTCTCC
>TRINITY_DN5129_c0_g1_i1 len=297 path=[1:0-132 326:133-156 135:157-180 159:181-184 163:185-296] [-1, 1, 326, 135, 159, 163, -2]
TACTGCTGACCACTTGCATCGCGTTAATTTCGTTTTGTCAAGCGCAATACGGTGGAGGAGGTGGAGGCGG
CGGCGGTGCTAACGGCGGATATGGTTTTGGCGGCTATGGACCTGATGGACCCTACGGTGGATCTGGTGGA
AATGGTGGTTATGGCTATTTTGGACCTGGCGGTAGTGGCGGCGGCAGTAGTGGCAATGGTTTCGGCGGTG
GCGGACCAAATGGTGCCGGCGGTGGTGGTGGCGATGAAAGCGGTGGAGGCTATGGTTATTCTTATGGCTA
ATTTTCGACAAAGAAAG
>TRINITY_DN5131_c0_g1_i1 len=237 path=[1:0-54 33:55-59 38:60-103 82:104-141 120:142-172 186:173-236] [-1, 1, 33, 38, 82, 120, 186, -2]
GTCGACATTTCAAGGATTTTAATGAAGTAAAGAAATTAGCAGAAAGTAGTAGTTTCAAAGGCAACTCAAA
ATCAAAATTTCGTAGCAAAGTCAAAAAAATCAAAATTCTTCAAAAAGATATCTGGTATAATTAGCAAGAA
TTAGCAAATACATTTACCCACATTTTGTATAAAAAAAATTCAATACACGCACACCCACACATATACATGC
TCAGCAGCACTCACGCACACATTTTAC
>TRINITY_DN5136_c0_g2_i1 len=222 path=[1:0-160 463:161-184 163:185-221] [-1, 1, 463, 163, -2]
ATAATAATAAAAAAGCCAAAATATACAAATTACCTGTCACCTGTTTAAAAAAAATATTAGTGAAGCGATA
TTCCTTCACCTGGGCATTGTTTTGCAGATATGCTGGATGTTAATTCAGATTTTTCAATTTAAATACTTGA
GTTCATTACGTTATTATGCACACTGAAATATTGAGCGTACGTTCTGAATTGTATGTTATCGTTTACGTTC
GTATACTATACT
>TRINITY_DN5138_c0_g1_i1 len=208 path=[1:0-207] [-1, 1, -2]
TTCTTGTGCAATTGAAGTGTATGGCTGGAGCAGTGCTTGATTGAGGTTAGGTGATAAGCTGAAAATATAA
GAAAAAATCCACTTTTTAATGCAAAAGTGCGAATAAAGTGATAATTGTGGATAAATAAAAGTGAAGCAGA
TGTGGAAAAGTGATATTTCATACAAATTAATAAAGAAAAAAGTGCAATTGAAACGATCTAAAGTTAAC
>TRINITY_DN5173_c0_g1_i1 len=204 path=[1:0-203] [-1, 1, -2]
GTTCTGAGAGCCAGTTTATGATTTTAATGTTTTATTAACTCGGTGATTTTTGTCAGACCGAATGGCATTT
GAAACAGTTTATAGTAGTTTTGATAGGATTTCAGGGAAGCCAAGTTTATGTTAGAAATCATTTGGGGGGG
TGTGTCTTGGAATTAAGAAGATATAGAATGCAGCATCCAGGTAATTAACTCCACACATTGCCAC
>TRINITY_DN5142_c0_g1_i1 len=218 path=[1:0-48 27:49-119 98:120-120 99:121-172 151:173-175 297:176-217] [-1, 1, 27, 98, 99, 151, 297, -2]
ATCACACACAGCGCTAAATAAATCATTTTCATTAAATATATTTTAAAAAAGTTCCTATGAAATGTTATTA
AAAATATGGAATATTATGACTTAGATTTTAGGAGCAGCAACTAAATAGCAAGTCCATTTCCGAAGTGAAT
CGAAGAGGTGTCATCTTATTGGCATTATTGGACTTTAACTACGGAGGACTTATTCCACATTACAATCAAT
ACATTTGA
>TRINITY_DN5146_c0_g1_i1 len=224 path=[1:0-223] [-1, 1, -2]
TGAAAATTCACTTGTTGCAATTATGTATGCTATGCTCATAATTTATACAGTTATCTTATGGTAATTAGTT
TGTTGTTAAGATCCGTGCCATTTGTTTTCTAACTAATAACTAATTAACTTAGTACACTTAACTTATAGCC
ACAGCGTATTAAGCGAAATTTTATTCAACACACGAAAGTTCAATGCGAATTTTACACAGCAAGTAGCAAT
GCAAAACTGAGTAA
>TRINITY_DN5174_c0_g1_i1 len=234 path=[1:0-201 180:202-233] [-1, 1, 180, -2]
CGTTAGCCTAGCAAGCAAGATGACTCTGCTTAGGTCGGCTGTTGGTTTGCCCTAGCGTCCACGTACCGAA
TAATGTAGTTCAGGCGCACGTAGGCGATCGTACGTAGTATGATCATGTGTGCTTCGTAACCGGTAGTCCG
TAGCTACTCTACGGTGAGTAGCGTCAGGTCAAGTCGGAAGCTGTGGCTTGGTCAGGTGGCTGGTCTGCCT
CTGGGCCCAGGAGTGTCTGCAGTG
>TRINITY_DN5266_c0_g1_i1 len=879 path=[680:0-180 634:181-192 619:193-207 634:208-219 644:220-255 22:256-262 2:263-282 22:283-289 28:290-878] [-1, 680, 634, 619, 634, 644, 22, 2, 22, 28, -2]
GAGCACTACCCAGGAAAATGGCAGACAGCTTTTCGCTTAACGATGCCTTAGCTGGCTCTGGAAACCCAAA
CCCTCAAGGATATCCGGGTGCATGGGGGAACCAGCCTGGGGCAGGGGGCTACCCAGGGGCTGCTTATCCT
GGGGCCTACCCAGGACAAGCTCCTCCAGGGGCCTACCCAGGACAGGCTCCTCCAGGGGCCTACCCAGGAC
AGGCTCCTCCTAGTGCCTACCCCGGCCCAACTGCCCCTGGAGCTTATCCTGGCCCAACTGCCCCTGGAGC
TTATCCTGGCTCAACTGCCCCTGGAGCCTTCCCAGGGCAACCTGGGGCACCTGGGGCCTACCCCAGTGCT
CCTGGAGGCTATCCTGCTGCTGGCCCTTATGGTGTCCCCGCTGGACCACTGACGGTGCCCTATGACCTGC
CCTTGCCTGGAGGAGTCATGCCCCGCATGCTGATCACAATCATGGGCACAGTGAAACCCAACGCAAACAG
GATTGTTCTAGATTTCAGGAGAGGGAATGATGTTGCCTTCCACTTTAACCCCCGCTTCAATGAGAACAAC
AGGAGAGTCATTGTGTGTAACACGAAGCAGGACAATAACTGGGGAAAGGAAGAAAGACAGTCAGCCTTCC
CCTTTGAGAGTGGCAAACCATTCAAAATACAAGTCCTGGTTGAAGCTGACCACTTCAAGGTTGCGGTCAA
CGATGCTCACCTACTGCAGTACAACCATCGGATGAAGAACCTCCGGGAAATCAGCCAACTGGGGATCAGT
GGTGACATAACCCTCACCAGCGCTAACCACGCCATGATCTAAGCCAGAAGGGGCGGCACCGAAACCGGCC
CTGTGTGCCTTAGGAGTGGGAAACTTTGCATTTCTCTCT
>TRINITY_DN5200_c0_g1_i1 len=240 path=[1:0-239] [-1, 1, -2]
ATAGTGAAAAGTAATGGCTTTCAACATAAATGTGGAAATTATATGATAATAATAAATTAAATCGATATGA
ATGCAGTGTTAAGCATTGGTTTATTTGCCAAGTGATCAAGTGTAGTGTATGGCTGGGATCAGCCTTCGAA
GACGAGTGTGTAAAGGTTGGCCTGCCTTAATAAACGAAGGTAACGAACCTGCCATTGCATTAAGCGCATT
TAAAGCAAACCGGAGTTCAATAATCACTAA
>TRINITY_DN5206_c0_g1_i1 len=225 path=[1:0-224] [-1, 1, -2]
AAAAAAATAGTAATACAAAACCTTAAATTAATATATACATATTTGTGGGACTTCGGCAATGTAGACGCCT
GCCGTTCCATGTGGAAAATTCACTAATTTTAAGTGCAATATTTTGATAGTAGCATATGATGATTTAGTAA
TATGTTTAACAAAGAAAATAACTGCAAAATGAAAAAGACAAATGAAATATTAAAGGAAAAATAAGTTTGT
GTCATGAATATTATG
>TRINITY_DN5275_c0_g1_i1 len=228 path=[1:0-227] [-1, 1, -2]
CAAAGTTTAGCAACAGCACAGCAAAACGATACAGAATTGCAGCAATTACTCAGCAATCCGTCAACGTCAC
TATCACTGCAGAAAATACAAGCAGACGCCACCGAACCTGCTCTGTACTGTGATATAACTACTGGATCTAT
ACGACCATACGTCCCAGTTCCACTCAGAAAACATATATTCGATTCTCTACATTCCTTGGCACATCCCGGA
ATAAAGGCATCGCAAAAG
>TRINITY_DN5299_c0_g1_i1 len=271 path=[330:0-42 29:43-119 106:120-163 150:164-270] [-1, 330, 29, 106, 150, -2]
ATGCATTGTAAATAATTTGAAAAACTTTTGTGAAATAAATTTGAGTAAAAAAGTATGCAAAAGACCTACA
TTTATTTGAAGCTACATACCTACTACATACTACATATGTTCTAGTTGTATACAATTTGGCTAAACCAATA
ATAAGTAAATGAATATTTGGATTACATAATTACATAGCTACATACATATTTCGTGCGTTAATACTATTAT
GAGTACATACATACAATATATTTGCATTCAAATTGAATTGCCAACTTATTATTACGGCTAT
>TRINITY_DN5226_c0_g1_i1 len=218 path=[1:0-217] [-1, 1, -2]
TAAAAAAATGGCGTAGATCTATTATTAATATACATACATATATATGTATGACTCAAAATTTGTTGTTTGC
GTATTTGAGGTCGACAGTTTGCGACATGTTGTGTAATTTATATATAAAGGGACTTGGACAGGTGTTTCCC
GAAACGCTTTTGGAGAATACGTCTCTTTAATATACTTCTGAGAACTTAGCTTTTATGGCATATTGTTGAC
TATCTGCC
>TRINITY_DN5230_c0_g1_i1 len=207 path=[298:0-206] [-1, 298, -2]
CTCAGCCAGAAATCTTCTTTTAACTGCAGTGCTTTTCCACAGGGCCTGTACCTTTCCCCCTGGCAGCTTT
GCTATGGGTGGGCAAGGCAAGCTTGCTTTTTGTGTTTCTGGAGATGGCTAGGTCCCTCTCAGTCTGGCCC
CCAGACCTCTGACTCCTTCCAGAGCAGACAGAGGCAACACTTGGCACAGCCATCCAACAACCTCACA
>TRINITY_DN5237_c0_g1_i1 len=209 path=[1:0-208] [-1, 1, -2]
CAAAGGCATATTTGCTTGCAAAATTATGGTGTTTGAAAATTTTTGGGAAAACACTTTGTTATTTACCAGG
AGAAAGAAGCACAAAAAATGGTTTATTGCACGCCACGGTCATTGCCGTTTGCGCCTAGTTAACATTCAGC
TGTGCTGCCGTTGGCTTGCAACAATTTATGCCTCCATATGACAGCTTCCAGTGTTTACACAAACACACA
>TRINITY_DN5282_c0_g1_i1 len=323 path=[1:0-322] [-1, 1, -2]
CACGGCCTGAACTTAAAGAAGAGTCCTGTGTTACAGTACCTATTTTTCTTAGCCCAGATCCCCATTGCAA
TGTCGCCATTGAGTAACAACAGCCTGTTCCTCGAATATGCAAAAAACCCTTTCTTAGATTTCCTCCAGAA
AGGCCTCATGATCTCGCTGTCGACCGATGACCCGATGCAGTTCCATTTCACCAAGGAGCCCCTGATGGAA
GAGTACGCCATCGCAGCCCAGGTCTTCAAGCTGAGCACTTGTGACATGTGTGAGGTGGCAAGGAACAGTG
TCCTGCAGTGTGGAATTTCTCATGAGGAAAAAGCAAAGTTTCT
>TRINITY_DN5285_c0_g1_i1 len=244 path=[1:0-243] [-1, 1, -2]
TTAAGTTCCGTAAAAATCAAAACTTTCAAAGGAAGATGTGTCTAATAAGAAGTGCTCATGCAGCAATGGT
ACGCTGTACCTGATTTTACTTGTAGTGTCAATCATATCAGTAAAATTAGTTAGAATAAATTGCAGAATGA
CTTATGAATAAATGTTTCAGGGTTTTTGATAAGTGAAGATGAACAGAATGTACAAAGAATTCAAAGAATT
AGCAAATTTTGAGGGATATATGTATATACTATAT
>TRINITY_DN5252_c0_g1_i1 len=210 path=[123:0-53 432:54-77 178:78-209] [-1, 123, 432, 178, -2]
ATTTCGCAATATTTATTTAAATAGTGAATAATTGAAACATTTATGATATTCCTACTAAGACCTCTTGTAA
ATAACTTCCTAAAATACTCCAAAAACATATGTAATAAGCGCAAAAAAAAATATATTTAACATCTAGCATA
TACTTCTGTACGCTTTGATGTGTAACTAATTACATCAATGTTGGAAAACTGTTTGTTTGACAGTTTAAAA
>TRINITY_DN5268_c0_g1_i1 len=294 path=[294:0-293] [-1, 294, -2]
CGGACCACATCAGGAGGCTTCCTGGAATAAAAGTTATATTTCAGTTTTTCTATCTTCTTACATTAATTGA
TATAACTTACGCGTTTGAGGTTGCACAATGTGCGGCAGTGAGAACATACAACTCGCTTATTAGTGTGCCG
CCACAACCCCATCTTATATCCTCGCCTACTTGAGACCAACCCAATGCGGCCTAGAAAGAAAAATAATCAA
GGAATGTATTACAACTGTTTATTATAGGTAAGTTGAATTGAAGTACCATATGCGGATACTCGGCTTCGTT
GGTGACCTCACCGC
>TRINITY_DN5268_c0_g2_i1 len=316 path=[1:0-315] [-1, 1, -2]
CTTTTGTGTAAACACCCGGTGCATTGGGTTTGGCGCAAAATTTGCCAAATGATGTAACACCAACAATAAA
CTTCACACATCTCAATTCTGGCAATTCAGCGTGTAGAGGACCACCGGAATCACCTTGACATGTATCCTTC
CCTCCAGCCATATCACCGACACAAAACTGCTCATCCGTAATACCGTTTGGCAAACGACGTTCCTTATTAT
ATATTCTTCTGCACACATTTTGATCAATCATGCCCAACTCCACCTTTTGCAGTTTATCGGAACGAGAGCC
ACGAAATGCGGTGCGTCCCCAACCAGTAGCTATCAT
>TRINITY_DN5293_c0_g1_i1 len=302 path=[1:0-301] [-1, 1, -2]
AGAAAATGCGATTGAATTGATTACATCTCCACCGTATTGTCCACACGCAAACGGGGAGGTAGAGAACTTG
AATCGATCTTTGCTTAAGCGTCTACAAATTGCCAATGCACAGGGAGAAAACTATAGAAAAGAAATCCAAA
AGTTTGCTCTCATGTACAACGTAACCCCACATGGAACAACAGGGAAATCACCATCAGAACTTTTATTTAA
TAGGCGCATATGAGATAAGATTCCATCGCTACAGGACGTCGAAGAACCGTTTCTGGACCTTGAAGCCAGA
GATTTAGATTGTGGCAATAAAG
>TRINITY_DN5273_c0_g1_i1 len=222 path=[1:0-221] [-1, 1, -2]
ATGGCAAGTCTGTCTTGGCAAAATCTCCGTTTGATCCGCCAGAAGCACCCAAGAATCTGCGCGTGGCAGC
CTATACTCCAAGTTCGGCAAGTTTGGATTGGCAGCCACCAGATTCTTGTGGCGGTAAGCCAATTACTGGA
TATATTGTAGAAAGAAGAGAACGGGGGGGCGAATGGATTAAATGTAACAATTACCCCACACCAAATACTA
GTTATACAGTAC
>TRINITY_DN5295_c0_g1_i1 len=287 path=[166:0-143 23:144-286] [-1, 166, 23, -2]
GTTCCATTTAATTCCTGAATTTCGCTTCTGATGTCTTCAGCTGTTTTAAATCTGTTCTGAATACTAATCC
GCTTAATATGGTGGTCATCCTTGATAGTAGTCTTCTTCGGGCGTCCGGAAACCGTTTTGCGTTTTAAAGA
CTTAGTCTTCGCATATTTCTGAAGGAAAGTACCGACAGCAGTTTTGCTAAAACTTATTTTGCCACTAATT
TCTCGTATACTCAAGTTTTGCGATCGCAAAGCCAAAATTGTGGCTTTATCAACTTCAGTCAGTTTTGGAC
TTTTTCC
>TRINITY_DN5300_c0_g1_i1 len=228 path=[1:0-113 378:114-137 116:138-227] [-1, 1, 378, 116, -2]
GAGCAACGACAGGCGTTTATGGCTTATGTAAATCTGCAGTACGATGAGCAATTCCTCAATGAGGATATAC
GCGTACAAGAGTGGAGCATGCGCACGCTGATGACGGAGGTGAGCGGTCCATTGGCTGAGGAAATTGAGAA
GGTCTTGCCAGCTTATGAGAGTGCTGTGAAGATTGATGATTTCGACCAGAAATATACTGCTTTCACGGGT
ATACAGGAGACATTTTCG
>TRINITY_DN5368_c0_g1_i1 len=203 path=[1:0-202] [-1, 1, -2]
CATAAGCATCTAGCCAAGGACCATTCACCCGACTTGTATTCATTGGAGCTGGCAGGTTTGGATGAACTTG
GGAAGCGTTATGGGGAAGACTCTGAACAGTTCAGGGATGCTTCTAAGATCCTTGTTGATGCTCTCCAAAA
GTTTGCAGATGACATGTACAGTCTCTATGGTGGGAACGCAGTGGTAGAGTTAGTGACTGTCAA
>TRINITY_DN5310_c0_g1_i1 len=222 path=[1:0-221] [-1, 1, -2]
CAATTGCGACGTCTGCTGCCGTTACTCAGCAATCAATCGGAAGACTGTTTATACTTAAATATTTATGTTC
CATATGAAAATCGACGCAAAAGACGCTCCACTAGCAGCAACAGCATGGAGCACACGCACGATCCCCCAAC
CCTACTCGCCACCGTACTACTACTACATGGCGAATCGTATGAATGGAATTCGGGCAATCCCTACGATGGT
TCGGAATTAGCG
>TRINITY_DN5312_c0_g1_i1 len=315 path=[1:0-314] [-1, 1, -2]
GCTGAACCGGCTCAACGCCTACATCCAGGGTGGCTACTAGGACGCCGACGTCGACGTTGGTCACTCGCTC
CTGCCATTGAGGCTGTGCCTGTCTGAAAAAGACTCCCTCTTCCAAATAACGCTCGCTCGGGATGATGACG
AAATAGGCCGCGATTTTCCTGGAGAAATTGTTGCCGAATGTTTCTGCTTGTTCGCGTGTATTATATCAAT
CTGATGGTGGAAACGAACACCCAAATAAAATGAACCGTGTACACCGTCTTGTGCAGCAGCCTGCTGTTTG
TGAATTGTGGCAGGTTGTTGTTGAGACGAGTCTTG
>TRINITY_DN5382_c0_g1_i1 len=369 path=[1:0-108 87:109-134 670:135-158 137:159-168 147:169-201 180:202-210 189:211-229 208:230-235 214:236-368] [-1, 1, 87, 670, 137, 147, 180, 189, 208, 214, -2]
GGGGTGACCCTGAGTATTGAGACCCTGCAGCGATGCTGAGCAGGTTTCTAGGCCCGCGCTACCGGGAACT
GGCCAGAAACTGGATTCCCACAGCCGGCATGTGGGGCACTGTGGGTGCCGTGGGACTGGTGTGGGCCACG
GACTGGCGGCTGATCCTGGACTGGGTGCCTTACATCAACGGCAAGTTTAAGAAGGACGATTAGGCAGCCC
CTCCCCCACCACAGGCCTCGATGGTACCATGTGCCGAGGCCTCAGACACAGCGTAGTCCTGTGGAAGACA
CTGAGGAAGCTGGACACTGGAGAGGTCTGCACCGCTCAGGGAGCTTCCATGTTGACAGACACTAGGGCTG
CCTTGATGGGTGCAGCATT
>TRINITY_DN5382_c0_g1_i2 len=397 path=[371:0-105 87:106-131 670:132-155 137:156-165 454:166-198 180:199-207 650:208-227 208:228-233 487:234-396] [-1, 371, 87, 670, 137, 454, 180, 650, 208, 487, -2]
GTGACCCTGAGTATTGAGACCCCGCAGCGATGCTCAGCAGATTTCTAGGCCCGCGCTACCGAGAACTGGC
CAAAAACTGGATCCCCACAGCCGGCATGTGGGGCACTGTGGGTGCCGTGGGACTGGTGTGGGCCACGGAC
TGGCGGCTGATCCTGGACTGGGTGCCGTACATCAATGGCAAGTTTAAGAAGGACGATTAGGCAGCCCCCT
CCCCCACCACAGGCCTCGATGGTAGCATGCGCTGAGGCCTCAGAAACAGCTTAGTCCTGTGGAGGACACG
GAGGAAGAAGTCTGCATCGATCTGGGGAGCTCCTGCCTTGACGGGTGCAGCATTAAACCTTGTTCGTACG
CCTTGGACGCCTGGCTCCCTCTACGTCATCTCCCTTGAGGATTTCCC
>TRINITY_DN5320_c0_g1_i1 len=201 path=[1:0-136 115:137-144 147:145-191 194:192-200] [-1, 1, 115, 147, 194, -2]
AAAAAAATAAAACGCCGACAACAACAATATTACCACAACTGCTATCACCTTTGCTGCAATCTAATACTAA
ATAAAATTAATAAAAACGCCAAATCTTAACGTTATTTGCACGTGAACGTTTTTGTTGTTTTTGCACATAC
TACTTCTTTTCTGCAACATTTAATGCGCTCAAATGTCAACGAAAAAATTAAATTAAAATAA
>TRINITY_DN5328_c0_g1_i1 len=258 path=[1:0-257] [-1, 1, -2]
GCAGCTGGACAGAATGGGCTACAACATTGGAGTCCGACTGATTGAAGATTTTTTGGCACGGTCAAATGTT
GGAAGATGTCATGACTTTCGGGAAACTGCAGATGTTATTGCTAAGGTGGCGTTCAAGATGTACCTGGGCA
TCACTCCAAGCATCACCAACTGGAGCCCAGCCGGAGATGAATTCTCCCTCATCCTGGAAAACAACCCTCT
GGTGGACTTTGTGGAGCTTCCCGATAACCACTCGGCCCTCATTTACTC
>TRINITY_DN5329_c0_g1_i1 len=291 path=[27:0-32 37:33-93 98:94-114 22:115-119 119:120-128 128:129-155 155:156-193 98:194-214 22:215-219 27:220-229 37:230-290] [-1, 27, 37, 98, 22, 119, 128, 155, 98, 22, 27, 37, -2]
ACCAGTGCTCGCAATGGCTCTGCTCCAGGGGGGAAACAACCGAAGTAGTTAGTTTTCGCAGGCGTTGCGC
AGAAAAGGTATTACACCTCGGTGTGATACCAGTGCTCGCAATGGCTCTGCCTTATATACAGTGGAATTGG
GTATTTTGTTAGGATTCGCAGGCATTGCGTTGAAAAGGTATTACACCTCGGTGTGATACCAGTGCTCGCA
ATGGCTCTGCTCCAGGGGGGAAACAACCGAAGTAGTTAGTTTTCGCAGGCGTTGCGCAGAAAAGGTATTA
CACCTCGGTGT
>TRINITY_DN5329_c0_g1_i2 len=202 path=[37:0-83 98:84-104 22:105-109 27:110-119 37:120-180 98:181-201] [-1, 37, 98, 22, 27, 37, 98, -2]
GCAATGGCTCTGCTCCAGGGGGGAAACAACCGAAGTAGTTAGTTTTCGCAGGCGTTGCGCAGAAAAGGTA
TTACACCTCGGTGTGATACCAGTGCTCGCAATGGCTCTGCTCCAGGGGGGAAACAACCGAAGTAGTTAGT
TTTCGCAGGCGTTGCGCAGAAAAGGTATTACACCTCGGTGTGATACCAGTGCTCGCAATGGC
>TRINITY_DN5345_c0_g1_i1 len=311 path=[1:0-310] [-1, 1, -2]
CTTCACTCTCCTCGGCAGCAGTCGTTTGCACATTCAACTGCTTCGTCCAAGTGCCATCAACTACCAATTT
GTTTGTTGGCTGCATTGCTTTTTCTGAATCATGTCACACAGTGGTGCCTTGTTGGCCCGGCAATACTGAG
CCACAATGCGGTGGTACTTTGAAGGCGTCTTGATAGCGCTCACGACAATCACCTTTGGACGCAAATACGA
ATTTGTAAATGATGTACATCGGTATGCAGAGTACCGAGGAGCAGGTGACAGCCCAACCGACTTTAATGCT
CCATTCGGGGTACTGGTATTCCTCGCCTAAC
>TRINITY_DN5396_c0_g1_i1 len=219 path=[1:0-218] [-1, 1, -2]
TGTCTTACTGTGAGCATGCAAACTAAATTCGGAAAGCGAAGAAAGCAAGCAAAGTAAAAGGCGCTGGCAT
AAAAAACACTCTCGGGACTTAGTAGGCAGTTGGTTGTTGCTGTTGTTTTTTGGTTTCAATAAAACATTTC
ATGTTTTGATAATGTTACTCGGAGGATAGGCATAAATAGCGAGAACAGCATTTAGAATAAAATGAACCGT
CCGTCTGCC
>TRINITY_DN5351_c0_g1_i1 len=203 path=[330:0-202] [-1, 330, -2]
TATAAGCACAGGCACACGACCAGATGTAGCATATAGTGTCAATTATTTGAGTAGATACCAAAGTTGTTAT
AACCAAACTCATTACAAATATGCAATGAGAATCTTAAAATATTTGTATAAAACCAAAGATCTAAAGTTAA
CATACTATGATAATGTGGATACTGAAATATTGGATTGTATGGTAGATTCTGACTATGCAGGAG
>TRINITY_DN5363_c0_g1_i1 len=205 path=[1:0-204] [-1, 1, -2]
CTATATTTTCTTCTTTTTCGCATGCATTTATGCTCTTTACTTCACTTCACTTTGCAAGCAAAGAGTGTAC
TCTTACACCACGAGCACTTTTTAATTTTGACCTCAATTCCATGCCAAGCATTCGATCAAAATTTATGATA
ACCCTGAGCTAAATATTGTTGCTGCTGTTGGCGGCAGCTAAGCATATTGTATTGCACAGTCGATG
>TRINITY_DN5457_c0_g1_i1 len=302 path=[1:0-301] [-1, 1, -2]
CAATCGGCGATTTTGTTTCAACTGTGGTGGTGATTCGAAGCCAGATCACAAAAGTAAATATCCAGCCAAG
GATTTCACATTCCAATGCGATAAAAAGGGTAATTTTCGCAAGATGTGTCGTAAAAAGGGAGCCAGATCGG
AGGCAAGTATATCAGAATCCAAATCAAAGGAAAAACAACGGGTTGACAATGTTAGTTGGGCTGATTTATC
AGATAAGGCGTCAACTAGACTCCGAAATATAAAAAATAAGTTACTTAGTATTAAAAATACAAATTTTAGG
ATAAATTCATTCGGACGAAATA
>TRINITY_DN5408_c0_g1_i1 len=280 path=[1:0-279] [-1, 1, -2]
TACAAGATTGCAAAATATGCCAAAGAATGAAATGCGATGGTGGGTCACTGAAGTCTAGGGGATGTTATCG
CGGAAATGAGCTTGGTGTACTTCGGCGGACCGCTTGTGTAATGTGTGCCACAGATTATGTTAATATTCTG
GAGGACTCATATCTTCCATTGCTGGATATATTCGTTCTCGAATGGTGACAAGAAGTTATTATTTCTGAAA
CTCACGGCAAAAATTACGAAATTGTGGTTTATAGATAATGTGCAAATTCCTTGCCGCAAAGAAGGAGGGA
>TRINITY_DN5413_c0_g1_i1 len=232 path=[1:0-160 139:161-231] [-1, 1, 139, -2]
TATTGCCTGATTCATGTAAGGATGTCGATGACTCTTTAAGAAAACCAAAAACTAAAAAAAAAATACAAGA
AGTTAACACACAAAGCGAAGAAATAATAAAATACTAAAAACAGAATATTAAAACATAATAAAAAGCGAAT
AAAATAACAACTTTGTGAGCAGAGAAAACGATGAGAGAGTTGATGAGAGTAGATTGCTGAGAAGAAACGT
TAAAAGAAAATTTAAAAAGCTT
>TRINITY_DN5414_c0_g1_i1 len=203 path=[278:0-202] [-1, 278, -2]
TGCAGCTGTGTCCAACATGGTACAAAAGATTCGAGTGACAACCGGTGTTGCTGCAGAGTGGAAAGTTATG
AATATTCTGCATAGGATTGCAAGCCAGGTAGCTGCTTTGGACCTTGGCTATAAACCTGGGGTAGAAGCGA
TTAGGAAGAACCCTCCCAAAATGCTGTTTCTTCTGGGAGCAGATGGAGGTTGTATCACGCGAC
>TRINITY_DN5414_c0_g2_i1 len=300 path=[1:0-299] [-1, 1, -2]
ACTCTGGATCAAGTAAGGAACCGTCTTGAAGAGGTCTCTCCTAATCTGGTTCGATATGATGATATTGAAG
AAACTAATTACTTTCAGCAAGCAAGTGAGCTTGCCAAGCTAGTAAACCAGGAGGTTCTTGCTGACCCACT
CGTTCCACCTCAGCTAACTATAAAAGACTTCTATATGACAGACTCCATTAGCAGAGCCTCACAGACAATG
GCCAAGTGTGTCAAAGCTGTCACCGAGGGCGCTCAGGCAGTAGAGGAGCCGTCCATATGCTGAGACATCT
AACAGGGACCCTTTTTGCTA
>TRINITY_DN5416_c0_g1_i1 len=292 path=[1:0-39 18:40-72 377:73-96 75:97-120 99:121-291] [-1, 1, 18, 377, 75, 99, -2]
GCAGGGACGGCCTCAGGATGCAGAACGACGCCGGCGAGTTTGTGGACCTGTACGTGCCGCGGAAATGCTC
CGCAAGCAACCGCATCATTGCTGCCAAGGACCACGCGTCCATCCAGATGAACGTGGCCGAGGTTGATAGG
ACCACAGGCCGGTTTAATGGCCAGTTTAAAACCTATGGCATCTGCGGGGCCATTCGCAGGATGGGCGAGT
CAGATGATTCTATTCTCCGATTGGCTAAGGCTGATGGAATTGTCTCAAAGAACTTTTGAGCAGAAGAAAT
CGGGAATTTGTT
>TRINITY_DN5418_c0_g1_i1 len=315 path=[1:0-265 455:266-296 275:297-297 276:298-314] [-1, 1, 455, 275, 276, -2]
AGAGAACCTGAAGTCTTGCCAGATGCTAAAGCACATAGACTCGACAGGAGTAGGTTTCTTAAACAAGGTC
CCTAACCTGTCGCTGGCCAATCTTCAAATACTCGATGTGTGTAAAGTCGGAAGCGTGGTTCCACTATTGA
AACCTTGTCATCAAAGGAGAGTATTATCGTCCGATAACTGTTTTTTCCAAAGTAGTAAAAACACTTCAGG
TCTTGCTGCTCCCGACGTTTATTCAACATCCGAGTCACCACCAAAGCACTTAGCGTCATAAACGCCCAGA
TAGTTCGTGGCCGGTTCTGGAACCTTTTATTTTGT
>TRINITY_DN5431_c0_g1_i1 len=241 path=[178:0-240] [-1, 178, -2]
GTAGTGTCTGCTGTCTTGACCCTTCAGTGAATCCTCCTGTGAGCATGAAGCCATTCCCTGGGCTCCAGGG
TCAAGGCAGTAATGGTATCTCTACCACACACCCCAAACCCCTCAGCTCCCTTTCCCCAGAGGAAGCAAAA
CAGCTTTCCTGGTTTGTGCAGTTCGGGCGCTGGAAGCCTCTTACCCTAGGGGAATCAGCTGCCACCCAAC
CGCAGTACACAGATGTTACCTCTACCCGCAA
>TRINITY_DN5435_c0_g2_i1 len=208 path=[1:0-207] [-1, 1, -2]
GTGTGGTCATCTCTTCGACTGCCCAGTGGTATTGGCTGTTCAACTATACTTTCTCCAGAAGGATCAGCTC
AGTTTGCTGCTCAGATATTTGGGTTAAACAATCATTTGGTGTGGGCCAAACTTCGAGCGAGCATATTAAA
CACGTGGATATCCTTAAAGCAGGCTGATAAGAAGGTCAGACAATGCAATTTGTAAAGAAGCAATTTAA
>TRINITY_DN5461_c0_g1_i1 len=266 path=[1:0-265] [-1, 1, -2]
CTTGCTATGTTTACAGTGCAAGATATATTAAATCCTTTCTATAAGCTGCGCTTCAATTGATTTATGGCTT
CAATTTATTTCTTAAATACTTTTGCTCAAATAAAATTTCCCTTTTTAAATCTCACGAAATGTCCAATTAT
CCGATTATAAAGAATTCGCTGTTGTTCTGTTTAAACACACACACATACTCAAATCATCCGACCAATTGTG
AACAGTGTTCCTTTCATTACACACAATTTGTTAAAATAAAAAAATGGCTTATAAAA
>TRINITY_DN5464_c0_g1_i1 len=228 path=[314:0-227] [-1, 314, -2]
GCCTTGATCCATAGGCTGAAGAACCGATGTAGTATTAGGCGGAAGAAAATGTAATTTAATGTTGTGAAGA
TGAACTTGAGGATGAGCAGGACAATTATCTACTAATAGCAAAATTTTAGTCTTGGCTTTTATAAGTTCAC
AATCCCATTTCTTTAAATAGTCAGGAAAGGTCTGAGAAGTCATCCAGGATGTGGGGTTGTTATATTTTCC
TGAAAGCAGACATTGTTC
>TRINITY_DN5446_c0_g1_i1 len=220 path=[31:0-219] [-1, 31, -2]
CACCATATTAGATGCGGTTAAAGAGTTAAATGAGGATCTGCATAGTGTTTTAGGTGGTGACGAGACATTT
AATCATAAAACCATAAAAAAGGAAAGTGGTTTTGATAGCAGTTTCGAAGATTGGCTGGAGGAAACAGATT
TGACCTCATACAATATAACCAGTGTACTGAGTGGCACACAAACGCTACAACTTTGTGTTGATGCCATTTT
GCAAAACCCG
>TRINITY_DN5472_c0_g1_i1 len=256 path=[1:0-255] [-1, 1, -2]
AAAGCTTTGGACCCGACATCTATTAAACCCCGTATTGACTTGCCACTAAAACCCTTAAAAACATCAGCTG
AACGTATACGCGAGCACGGTTACCCCGCTGAGTCCCATTTTGTGGAGACCAGTGATGGTTATATTCTCAA
CCTCTTTCGTATTCCCTACTCGCCACGTTTGGACAATGAGCAGGAGCATAAGCCAGTAGTTTTCATACAA
CATGGTCTCTTCAGTTGTTCCGATTGTTTTTTAATAAATGGTCCAG
>TRINITY_DN5458_c0_g1_i1 len=255 path=[1:0-254] [-1, 1, -2]
ATGAAAAAAGACTCCTGTCCAAGTATTATTATGAACAATGAAGAGATTCCTAACAGCAATACAGTGAAGT
ACTTAGGCCTCAATATTGATAGAAGATTAACATGGAAAAATCACGTTAAGGCAAAACGAAAAGAGCTTAA
AGTAAAGACTAATAAAATGTACTGGCTTATTGGACCCAAATCTGAATTGAGTTTTGAAAACTAAAAAGTT
TTTTTATAAAGCCATACTAAAGCCGGTCTGGACGTATGGAATCCA
>TRINITY_DN5466_c0_g1_i1 len=218 path=[1:0-217] [-1, 1, -2]
TCTGCGAAATAACAGACATTCAAAGGCAGTTTTGTTAAGCTTACATAAAACTGTAGTTTAAGTGAGCTAC
AAATACAGTACTGCTAACCTAATTCCAAACTACGCAACATCACTTTAACAGCTTAAACGCAAGCATAGAA
CATGTCTCGGGAATATTAAATACTAGAAAGTATTGATTTTGTATTTATGAATATATTCGTACTTTTTTCA
ATTTTTTT
>TRINITY_DN5557_c0_g1_i1 len=202 path=[278:0-150 228:151-154 406:155-201] [-1, 278, 228, 406, -2]
TTAGTGGTATTTATATTGAATTTCTGAAATATTTGTGTTATACGAATTGTTGAGTAACAAGAGTAATTAT
GGAAAACGGCAATAAGCGCTGAGTAATTTATTTATTTTTGCACGCAATATTGTAGCCCTTGCCTTGAAAA
CATAGCAATGAAGTTGAAAATGTAGCGTTATATAGCCAATTGCACAGATTTTTAAAGCAAAT
>TRINITY_DN5557_c0_g2_i1 len=300 path=[1:0-133 490:134-157 136:158-249 228:250-253 232:254-299] [-1, 1, 490, 136, 228, 232, -2]
ATTTAAAGTTCAAACTCTATATGTATAATAAAAAAAGCATTTTATATGATTTTCTCTAATTTAAATTAAT
AGGTTTTTATGGAATTTGTGAAACTTAGTGGTATTTTTATTGGATTTCTGAAATATTTGTGTTAGATATA
TGAATAGTTGAGTAACAAGCAGTAATTATTGAAAACGGCAATAAGCACTGAGAAATTTATTAATTTTTGC
ACGCAAAATTGTAGCCTTTGCCTTGAAAACATAGCAATGAAGTTAAAAATGTAGCGTTATATAGAAAATT
GCACAGTTTTTTAAAGCAAA
>TRINITY_DN5566_c0_g1_i1 len=222 path=[1:0-221] [-1, 1, -2]
GAAAGTTCCGGGTGCCGAAGATCGCCGAATTTACGGTCACCATTCTTGTCAGCCTGGCCCTTGCCTTCCT
CGCCTGCATTGTGTTCCTGGTGGTTTACAAAGCCTTCACCTACGACCACAGCTGTCCTGAAGGATTTGTC
TACAAGCACAAGCGCTGTATCCCGGCCTCGCTGGACGCTTACTACTCATCCCAGGACCCCAGCTCCAGGA
GCCGCTTCTACA
>TRINITY_DN5582_c0_g1_i1 len=256 path=[1:0-106 85:107-147 126:148-255] [-1, 1, 85, 126, -2]
GTGAGCACCTGGCTTAAGTACCAACATTAAACTTTTTATCAAACATGATTTTGCTAACTTTTAAGCCGAA
ATTAGACAAATATTTTAGTTTACTAATATTTGTGAACTCGTACAACGGCTCAACAGCGGTGAAAACTTTC
ATGCAACACATTTACCTCGGCCATGAATACATACATACTTATGTATTAATGTGCACCATACTTGATCGGA
AAGGCGTAATAGGAGCTATCTGGTGTATGCTGGAAGGGAAGAGAAA
>TRINITY_DN5519_c0_g1_i1 len=205 path=[1:0-81 244:82-105 84:106-204] [-1, 1, 244, 84, -2]
TCTAAAAAGGTATACTGCGGCAACAGTTGCCATTTTTACCATTCCTGCTGTGGTTCAAATATAAATTGAT
AAACAAGTTTACTGAGCATTTCAGTTTATTAAATCGTCTGTACTTATACCAACGGCGTACGGCGTTGAAT
TCGTGGAATTAAATTTGGTAATCTGGGCAGAATAAATCATAGTGATTTTGGTGGGAAATAACTGC
>TRINITY_DN5524_c0_g1_i1 len=248 path=[554:0-247] [-1, 554, -2]
AAGGTGGTGGAGGTGGATACAGCAGTCGGAGAACTTCTGGCAGAGACAAATATGGACCACCTGTTCGTAC
AGAGTACAGGCTTATTGTAGAAAATCTGTCTAGTCGTTGCAGTTGGCAAGACTTAAAGGATTTCATGCGG
CAAGCAGGAGAAGTGACTTATGCAGATGCTCACAAAGAACGAACAAATGAGGGTGTGATTGAATTTAGAT
CCTACTCCGACATGAAGCGTGCTTTGGATAAACTGGAT
>TRINITY_DN5547_c0_g1_i1 len=212 path=[198:0-211] [-1, 198, -2]
GTGAGTTGGACTGTCAATACCTTTGATGAAAAGAATTACTACGAGTCCCACCTTGGGTCCAGCTACATCA
CTGACAGCATGCTAGAAGACTGTGCACCTCACTTCTAGACTCCCCAGGAGGAAACACAGTTGCGAAACTG
CCTGGAGGCCTCTTGCAGGGACATGAGAACACTCTGTTAGCACAAGCCCTGGGGACCCTGTGGCTCATAC
TA
>TRINITY_DN5547_c0_g2_i1 len=220 path=[1:0-219] [-1, 1, -2]
AGAATATATACACGGAATTTCCACAGCTGTACAATAACAGTATGGTCTGCTCATTCTTGCCGGAAGTCAT
CTATAAAATGAGACAAACGGATCAGAAGGTAATCACAGCCCTAACTCACAGGCCTTGGAGCCTGAGCCAC
ACTGGAGATGGGAAGCCTCGCTACAGCGTCTTTTGGAAGCAGTCTGTGTTTGTGGTGTTGGACATCTTGC
TGGACTGGAG
>TRINITY_DN5546_c0_g1_i1 len=225 path=[180:0-224] [-1, 180, -2]
TCTACTCAACTCGTCCTACTGGACCTTCACGCTTTCCCAGGGGTATACCTACTGTCAGCCTTAGCGACGG
CGTCGACGCTGCTGACAGTTCAAATGTTGCTGTTGGCAGCAGCGGTTCATATTCAAATGCGTCAGTTGGT
GATAACAACAACAACAATAATAGTAGTCCACCCATACCGCAAATAGCGCCATTTTATTTACACTGTCGAC
GCGCCGATGATGAAG
>TRINITY_DN5550_c0_g1_i1 len=243 path=[1:0-242] [-1, 1, -2]
CAATCGCACCCAATTTTAGTTGATAGGAAATCATTGATCGTATATCTATCGCTGTTTAAGGTTCAAACGG
TATTAATTGATTTACGGAGAGCTGGCGGAAGCTCTTCTGAAACCGTAAGCCCATTCTGTCAAACTCTTAA
CTCAAAACTGTACCGCCGAAAGTTGGATCTTCTGAAGCAATCGCACAGAATCGAACAGCCCACATCGATA
GTGACTCGTCAAAAGCCCCAGGAGCTTGGATGG
>TRINITY_DN5553_c0_g1_i1 len=417 path=[1:0-416] [-1, 1, -2]
AACTTCTGGATATAAGATAGACTGCGATAAGTTCTCTAAGTACGGAAAAGAAACTGCTGGTCTCTATGTA
AAGAAATATTCGTGGCATTATATGCCACCAACTGTCCACAAGATTCTTATTCATGGAGCTGAAACAATTC
GTTAATTTTTGGTCCCCATTGGGCAACTATCAGAAGAAGCATTGGAAGCAGGAAACAAGGACTTCAGAAA
CACAAGGCTTTACCATGCGAGGAAAACATCAAGAAAAGACAATTGTGAAAACATATTACATTATCTGCTC
GCCAATTCTGATCCCGCAATCACAAGTAGGAGAATACTGAAGGAGAAGAAACACCTGAAATTATCAGAGG
AAGCAATGAACTTATTGGTAGATGACTGATAATTTGTAATTTTTCTGTAGAATGCAATAAAATGTGC
>TRINITY_DN5556_c0_g1_i1 len=205 path=[203:0-38 18:39-104 84:105-126 106:127-204] [-1, 203, 18, 84, 106, -2]
ATTTTTGAACTCATACTATTAGCCTTTATTTTAGTATAAATTGTCAACAATTTTTATTTTCTCATCAAAG
CGATTGTGATAAGTCTCTATGGTTTCTAAAAAATAATAGCTGTTTATAAATAAATAGTGTGAGCGCTAAG
CAGTAGTATTAAGTATATCAAATAGTTTTAACACATGCATACTATGTTTGTAAAAAAGACTAAAA
>TRINITY_DN5572_c0_g1_i1 len=219 path=[1:0-218] [-1, 1, -2]
GCAGAAAACGAAGAAGCGGCTCAAAGCAATAACGAGAAAATATCGTCCACAAACGAGTCGACCCCAATAT
TGGAAGAAACTACTACAGCTGCCCCAGAAGTTTCTACCGAACCTAAGAACACCATACCCCAACGTGAAAA
AACCGAAGAAGAACTAACCCTTGAACGTCAACTGGCCGACGTGCAACGCCAATTGGCCGCACTTTCTTCA
CTGCCATCC
>TRINITY_DN5600_c0_g1_i1 len=260 path=[1:0-259] [-1, 1, -2]
AGCATCAATCACGAGAAGGGATACGTCCAATCCAAAGAGATGATTGACATCTATTCCACCCGGGAGCCCC
AGCTGGCCTTCCACCAGCGCATCTCCTTCTGTCTGGACATCCACAACATGTCTGTCAAGGCCATGCGCTT
TCCTCCCAAATCCTACAACAAGGACCTGGAGTCTGCAGAGGAGCGGCGAGAGCGGGAGCAGCAGGACCTG
GAGTTTGCCAAGGAGATGGCGGAGGATGACGACGACAGCTTCCCCTGAGC
>TRINITY_DN5686_c0_g1_i1 len=221 path=[135:0-220] [-1, 135, -2]
AGCAATTCAGATTCCAGAAGAGATTCCTATAATGATGCAGGCGATTACGGTTCGTTCCGTAATCCTACTT
TCACCAGATTCTTGCCAACTTCCACTACCTCAGCTCCTCTTTCGGTGACAACACGCGCATTTACATTAAG
TTTACCCGAAGGCGATTCCGTCATTATACCATCCGGCCGAGTCACTGTCTTATTCGAGGAAGTGGATTCC
GATCAACTTGC
>TRINITY_DN5614_c0_g1_i1 len=227 path=[1:0-226] [-1, 1, -2]
CCTACCCCTGCCACAAACACACACTTTTTTTGTTTTTGTTTTTTCCATTGTTCTGCACTTCCACAGTCCA
GACCAATCAAGTCACTTGACAATATGCCCCAAGTGACTCCCTTACCCTGTTTTATAAACCTGTGCCTGTC
TATGGAGAAGGTTTTAATTCTCCTTGTTATTCATTTTGGGCTTTTTGATGAAACCACCAGGGCATCACAT
ATACTAAGCATGTGCTC
>TRINITY_DN5615_c0_g1_i1 len=263 path=[265:0-262] [-1, 265, -2]
GGGTAGCCAACTGACCCTGTCAAGGAAGGAACTGGGCTTGGAATCTCGCCCTGAGCTGCTAGCCTCCCGG
CCCCCCTTTCCAGTGGTCTCATGCCAATTGTCCTGTGCATCAGCCCCCTTAAGAAGCCTCCCCCATCCTG
GGCGCCTCGCTTCTAGCTTAGCTGTCAGCTGTCCATCACCTCTTGCCGTGCGTCCCCACTCACTGCAACC
CCAAGTCTGATTGTGCTTTTTCTCTCAATAGAAAGGTGGGGAGCTGCTGGGGA
>TRINITY_DN5619_c0_g1_i1 len=256 path=[1:0-255] [-1, 1, -2]
AGTTACAAATTACTCGTGTATTGTCTCTCTCAGCTCATTCCTTAACAGAACGCAGCAATCGAAATCAGAA
AAATGTTGCCTTATCAGAAACTAACGACAAAATGTCCCGAATTAGTAGGTCGACTCAGTTCTATAATGTT
TCACCATTCTACACACCACCCTCCATAAAACGATGCGCGACTTCTCACCGCAAGTCCCTTAAGAACTCTC
TGCAGGACTTGAAGAAACAAAAACCGGAGCATAAAAGGGATGGGAC
>TRINITY_DN5618_c0_g1_i1 len=244 path=[1:0-94 73:95-116 95:117-181 287:182-205 184:206-243] [-1, 1, 73, 95, 287, 184, -2]
ATTTGAATATATACATTTATATTTCATTTTGAAATAATTTGTTTGCCATGAGAATATATTTGTATGTATA
TTTTTAAGACCTGAATTGTCATTGATACTCTGTAACTTGGGTAGTAAAACGGCATTTGATATATCGAGTT
CATACAGTAAGTTCAATAAGCGTGTATTCTTAAGACATAATCGTAAGGATTATTTATTTAAAACTGGTAC
TGCTAAAACCTATTTAGCAAAATTTCAAATAAAT
>TRINITY_DN5675_c0_g1_i1 len=326 path=[1:0-106 85:107-137 116:138-176 155:177-210 189:211-211 190:212-325] [-1, 1, 85, 116, 155, 189, 190, -2]
GTTTCATGCATTTCAATTTTCTAATTAAACAAATCGCCGCTAATTTAATATTAACATTTTGTTTTCAATA
AAAGAAAGACTAAAATAATATTCAATGCAAGTTTAAAACAAATTTTAAGAAATTTTAGCAGTTAAGTTGA
CCTACAACAACAACAAGGCATATGCGAAAATGAATTAGTTGCGCAGATTTTTTTTTTTAGGTTAGAACTG
AAACTTGAGCTTTTTTCAATTTCTTTTTTTAAATACGCACTCAATATAAATTTAATGTTTTTAAGTACGA
ACTCAATATAAATTTTGTTATACAATTTTGTTTTACATAAACTATA
>TRINITY_DN5624_c0_g1_i1 len=248 path=[1:0-247] [-1, 1, -2]
GGCCACTATGCGGTTCTTAATTGCCAATCGTAAGCTTACTCACGGATTTAGGTGGAACTCTTATTTCTGG
GCGATTCTCGAGTTCCTTACACTTTTTCCATTCATCTCGTCTGGCTGGTCTCTCATGGGACTCCTAAGAC
GTAGTAGCTCCTCGGTTCGACAATCGATGCAACCAGCCGAAGGGTTCAAGATGCCTGATTCTGAGGGATT
GCTTCAAGCGGAAAAGATTTCTACAGAGCTCAGAAGAG
>TRINITY_DN5665_c0_g1_i1 len=271 path=[1:0-270] [-1, 1, -2]
TCATGCCAAGCGTGTGACCATCATGCCTAAGGACATTCAGCTGGCTAGGAGGATTCGTGGTGAGAGGGCT
TAAATTCCCCTCGGCGATTCCTTTGACAAATGAAGCATGCGTCGTAGTGTTAGTAGTGGGTTTTAATCTT
TTGCTTATAAGAACAATCTGAGTAGGGTGTATTTTGTGGAACAATATGTTTCTCATGATGGTGCTGTATT
CGTCTTATTGGTGGATCTGTCAAAAATACTCAGCATATTGTCAGTGTGTCTGGTGACTCTT
>TRINITY_DN5636_c0_g1_i1 len=205 path=[1:0-104 83:105-167 245:168-204] [-1, 1, 83, 245, -2]
CCGTTAGAGTATGGAGGTAGTATGTACCCACCCAACTACAAGCTAAGTAATGCTAAAGCACCTGTAATGC
TCTACTATGGCGCCAATGATTGGATGTGTGATGTTACAGATGTTCGAAGATTACGCGACGAACTGCCGAA
CATGAAGTTAGACTACCTTGTACCCTTCGCGAAATGGGCACATTTGGACTTTATTTGGGGCAAAG
>TRINITY_DN5674_c0_g1_i1 len=220 path=[1:0-219] [-1, 1, -2]
GTGAAAGGCATAGAGTACAATGCTAGTTCTTTTGCCTCCTTCGAGCTGATTGTGACGGATGTGAATGAAG
TGCCTGTGTTCCCCCAGCGAATATTCCAAGCAAACGTCAGCGAGGATGCTGCTGTGGGCAGTAGAGTGGG
CAACGTGACTGCCAGGGATCCTGAAGGCCTGACTGTGAGTTATTCACTGAAAGGCAATATGAGAGGCTGG
CTTAAAATCG
>TRINITY_DN5650_c0_g1_i1 len=210 path=[1:0-209] [-1, 1, -2]
GGAACTTTGATAAGAACGGGAGAGTATATAATTGTAAGGATGAACCCCTCCCAGAAAAGAAGTGTGGATG
GATGGGGGCAGAGCATTTGGGGGAGCAGAGAAACCCTGACAAAATATTGGATGAATCTGCGCAGAGTTGG
CAAGTAGTTTCTGTGACAAGGAATGTATCAAGTGTGCCCTCACAAGGTGAGATGGGGACGCTATTAGTTC
>TRINITY_DN5652_c0_g1_i1 len=266 path=[641:0-265] [-1, 641, -2]
GTGGCATCCTGGCTGTGCGCCATGCTGCACTGTTTTGGGAGTTACATCCTGGCCGACCTGCTTCTTGGGG
AGCCCATCATTGACTACTTCAGCAACAGCTCCAGTATCCTGCTGGCCTCCGGAGTGTGGTACTTGATTTT
CTTCTGTCCCTTGGACCTCTTCTACAAGTGCGTCTGCTTTCTGCCTGTAAAACTCATCTTTGTGGCTATG
AAGGAGGTGGTGAGGGTCCGAAAGATTGCTGTGGGTATCCATCACGCACACCACCA
>TRINITY_DN5654_c0_g1_i1 len=232 path=[1:0-231] [-1, 1, -2]
TCGCTATATATTTACATATGTAAATTTATTATATACATACAATACATGTAATTAAAAGTGTGCATGTGAA
AAGTAAATTCGATTTGATTGACGGTCACGAGCGTTTACGAATTTATTGTTTATCGTCGTTTGTTTGTGCG
GCAAATGTGACGGTTGTGATAATTTAAAACAGATATTCAAATAACAATAATAAAAGTAAAAACAAAATAA
ATTAAAATTAAGCAACAAAGGC
>TRINITY_DN5655_c0_g1_i1 len=215 path=[158:0-136 35:137-214] [-1, 158, 35, -2]
TGCTAAAAGCTTATGAAAAGTCTTATTAGCTTCACTTACTTCAAAGCTGTGAAAATCGAAATCTCTACTT
GTCACTATTTAGTCATTCATTTGGTCAAATTTGACAGCGTTCGCAGCAAGCAAAGTCAGGAGCGACAACT
TGACTTGAGTCAGTATCTGTAGTGCGCCTTGTCTATGCCTAAAAATGCTCTGCTAAAACGACCCTCATGT
ACATA
>TRINITY_DN5671_c0_g1_i1 len=267 path=[181:0-94 9:95-131 46:132-214 129:215-266] [-1, 181, 9, 46, 129, -2]
CGCATTTATCAGCTAAATTCGTGTACACACTAAATTCTCGATAAAAAATCGCTTGATTTGTTTGAAATAT
TGGCTAGTGTCTATTTTCACTAAGTTACTGCATAATCTGCTCTTAATAATTTTTTATTTTAATCAAATAA
TATTTTTTACGAATTGGCAGTTCACCAAGTCTTCAACTCAAAAGCTTTTAACGACGTACTCTTATTTTGT
ATTAAGATTGTAATAAGAAAACTAATTCTTCCTACGCACTGTGTTATTTTTATTTTA
>TRINITY_DN5769_c0_g1_i1 len=229 path=[1:0-228] [-1, 1, -2]
TTCTTGGTGCACATGAAATTAAAAACGCCGACGAAATGGGCCAAGTGCGCATTATGGTAAAGCGTAATAG
TTTCATCATATACCCATCGTGGAATCCGCGGCGTCTCAAAGATGACATCGCTTTAGTGCGCTTGCCAGTG
CCGATCGAATTTAATGACCGCATACAGCCGATTCCGTTGCCGCGTCGCAGTTATGAGTACCAAGACTTTG
AAAATAAATTAGCCATCGC
>TRINITY_DN5780_c0_g1_i1 len=207 path=[1:0-206] [-1, 1, -2]
GGACTACACCCACCATGAAAGAGCTCCAGACAATGGTTGAACATCACCTAGGGCAACAGAAACAAGGGGA
AGAACCTGAGGGAGCCACTGAGAGCACAGGGAACCAGGAGTCCTGCCCACCTGGGATCCCAGACACAGGC
TCAGCGTCAAGGCCAGATACCTCGGGGACAGCACAAAAGCCTGCAGAATCCAAACCCAAGACTCAGG
>TRINITY_DN5773_c0_g1_i1 len=295 path=[1:0-294] [-1, 1, -2]
TGTGGCTTAAACACAGCGGGCTCCAGAGTGGGCAGGTTTGGGTTGGATCCAGCATCTCTAGAAGGGGTGT
GTCTTGGAACATTCAGGAGTTTGAGCTTGATTCCAAAGAGCTTGAGCAAGGGTAGAAGTGGGGTTCAGGG
ATGATCTAAGCTTGAGATGAGGTCCTGCTTAGGATTCCAGACAAGCATATGAAGAGATGTGTGGTGGTCT
CAGAAGAGGAAACCCATTCTGTAATGGGGCAGAGAAGAAAACACGTTTTCAATTGAGTGGAGTTTGAGAG
GGTGCAGGAGGCCAT
>TRINITY_DN5727_c0_g1_i1 len=428 path=[1:0-129 108:130-190 169:191-427] [-1, 1, 108, 169, -2]
ACAGGGCAAGTCGCCTTGAGAGTCGGCACTCACCAAGCAGTGGCTGCACAGTAAATATTAGTCGAGAATA
TTTCAGTGAAAATGTCGACAGCGCGCGCTGCCAACGTGAAGTGCCTGGATTTGACAAAATTTTAATCTGC
CTTCGGTGTGGAACTGTGTTCATAGCCATGTCTTTCATGTAAGAAGAAGCAAGCTCTTACTGTACTTTTG
TTTAAACGTAAAGGGAGTGAAAAAAGAATTATGCCATTTTTATGCAAGCATTGTTGTTGTGAAACATGGC
GGCACGTAACGAGCAATATGTAACGTGATGAATGGCAATGGATTTTCAATTTTTTGAACAACCACAAATC
ACAAAAACAATCTTAAACAAATCACATAAATAAACGAAAAGAATATCTTAAGCGAAAAAATCACATAACT
TTCTAAAA
>TRINITY_DN5727_c0_g2_i1 len=206 path=[493:0-205] [-1, 493, -2]
CACAGGTAACTGGAAATTTGAACTGGAGTTTTGCGAGCGCATAAAGAATGATTGATAACTCAGAAAACAA
ATCACGCTTTGGCGGCGCAAGCACAGAAAGCAACCAGACTCATTATGCAAAATTTTTATTTATGAGTTTG
AAAACACTTGCTTACATATTTGTGTGTATGTATATACCCCTGTTTATAAATATGTATGTAACTGTG
>TRINITY_DN5731_c0_g1_i1 len=226 path=[1:0-96 75:97-225] [-1, 1, 75, -2]
CGGTAATGTAATGCCTGCGGTTATATAAAATAGGAGTTAGTTAATTAAATCAAGTTGATGCAACAAATAG
CATAATTGTAATAACTGTTTATAATAGCTGTAATGGAAGACGAAACAAAAACACTTAAGATATGGTTGCC
TTAAGGCGCTATTTAATTAAAATGAACAAAATTTATTTAGAATGTGCTGCATTAGATTTTAAATTCATTC
TTTTAACTTCAATTTC
>TRINITY_DN5797_c0_g1_i1 len=286 path=[1:0-285] [-1, 1, -2]
ATATGTGAGACGCTTCGTATGTATCCGATTGTGCCGAATCTGATGCGCAAGGCACAGTCGTATTACGACA
CTGGCGACCCAAAGTATTACATTGAGAAAGGCACCTTGGTCATTATACCCACTATAGCCATACATTATGA
CCCACAGTATTATCCGGATCCCGAGCGTTTCGAGCCCGCACGCTTCACACCAGAAGAAATTCAACGCCGA
CCCGCTTGTACTTGGCTGCCCTTCGGCGAGGGTCCACGCAATTGTATCGGCATGCGTTTCGGCAGAATGC
AGACTA
>TRINITY_DN5751_c0_g1_i1 len=238 path=[1:0-237] [-1, 1, -2]
GGTGTGATTTACATCTACCCTGATGAAGCAGCAGCCAGCAGAGATGAGCCCAAGCCCTACCCTTACCCAA
ATCTGGATGACTTCCTGGATGACATGAATTTTTTGCTTGCTCTAATTGCACAAGGGCCTGTGAAGACTTA
CACTCACCGCCGTCTGAAGTTCCTCTCCTCCAAGTTCCAGGTCCATCAGATGCTGAATGAGATGGACGAG
CTAAAGGAGCTGAAGAACAACCCCCACC
>TRINITY_DN5752_c0_g1_i1 len=214 path=[1:0-213] [-1, 1, -2]
TACGTAATGTCGCTTAATGAAGTAGCTAAAGTTAAAGTTTATGATTGCTCCGACTATAGAACGTGTGGAG
AGTGTTTGGGTGCACGCGATCCATATTGCGGATGGTGTTCGCTTGAAAACAAATGTAGTCCACGTTCTAG
CTGCCAAGATGATGCTAATGACCCTCTCTACTGGGTTAGTTATAAAACAGGCAAATGCACTACAATTACA
AGTG
>TRINITY_DN5755_c0_g1_i1 len=329 path=[170:0-215 363:216-328] [-1, 170, 363, -2]
TTGGTGGTGCTGGCTTTGGATTCAGTGTTGGTGGCTGTAATTGTCCACCTGGTCCGCCGGGTTTGCCTGG
TCCGAACGGTCAAGTCGGTCCGGATGGTGATCCGGGTGAGAAGGGTCCGCCCGGTGATCCCGGTGATGTC
GGTCCAGTTGGCAGGCCGGGTGAACGTGGCAATGATGGTCGCAGCGGTGCTCGTGGGCCGACAGGTGAGA
GCGGTCGTCGTGGTCCGCGCGGTTTTACGGGTCCTGCTGGCCCAATGGGTCCGCGTGGCCCACCAGGTGT
GCCAGGACCGCGCGGTTTGCCGGGCGTAAATGCGGTGGCAGCATCGGGG
>TRINITY_DN5781_c0_g1_i1 len=212 path=[1:0-118 97:119-211] [-1, 1, 97, -2]
GGTGGTATTAGCAGTGATGATGGCGCAAATTCCGATGGCTATGATGCGCGGCAATCACCGCCGAAGGCGA
TTGTCGATTCGAGTCCATTGCAGCCGGCGATGGATAAAAATAAAGAATCCTTGAAAACCTCACCCGCCAT
ACACGAGCAATGCAAACAGCTGGAGCGTGCCAAGACCAGCGATTTGCTGAAGGCCAAAATACAGCAGCGT
CC
>TRINITY_DN5795_c0_g1_i1 len=263 path=[1:0-262] [-1, 1, -2]
TAATTTTGCTAACAATATATTAAGTAATAAAATTACCCACTTTATGTATGCTTCATTTTTAAATTCACAT
AGACAATTTTAAAAAAAATCAACGGTTTAAATTTTATTCCCAGCTACCCAACGTCCTAGCCAGCTTTTGA
ACACAGATTTTGTTAGCCTTCAAGTTTAAACGGTGCTGAATTGTCTTAACTTGAATGTAAAAATGGATTA
AGGTTTAGCTCATGGGATACACACATTTAATATATGACTGCTTGCTGTGTAGT
>TRINITY_DN5807_c0_g1_i1 len=254 path=[1:0-157 136:158-253] [-1, 1, 136, -2]
GTTGGTATTTGGGCTTGGAATGAAAAGGATATGTTCAGTAATTTGGCTAAGCTAACATTTATAGCCTTAG
ATCCGGCCTTTGTATTAATTTGTACGGGCACAATCACATTTATAATTGGCTTTACTGGAAGCGTTGGAGC
GCTACGAGAAAATACCTGCCTCTTGTCACTGTACGCACTATTCCTGTCGTTGCTGCTGACATTTGAAATA
AGCTTGGGCATATTAACTTTTGTACTAAAGGATAAGGGTTGGAT
>TRINITY_DN5814_c0_g1_i1 len=202 path=[1:0-116 96:117-201] [-1, 1, 96, -2]
AAGAGAGAGATAATAAATTTGCTTTAGTTTTTAATTGCACTAAACAAAAAATTAAATAACTTTAAGCGAA
TTTATTACACCGAATGTACTTAGTAATTTACAGATCACCGCCTGATTGTTTATATCAATTTAAAATAACT
ACTTATAACAGGATAAAACATGCATAACAGCACCATTTAACATTTGAATTGTTATTCTGTTA
>TRINITY_DN5892_c0_g1_i1 len=234 path=[314:0-233] [-1, 314, -2]
GGAGGATTTCTTATACCATGAAGGATATGCTTGTACCAGTATCCATGGAGACCGTTCTCAGAGAGATAGG
GAAGAGGCCCTTCACCAGTTCCGCTCAGGAAAAAGCCCAATTCTAGTGGCTACAGCAGTAGCAGCAAGAG
GACTGGATATTTCAAATGTGAAGCATGTTATTAATTTTGACCTGCCTAGTGATATCGAAGAATATGTGCA
TCGCATAGGCCGTACAGGCCGTGT
>TRINITY_DN5892_c0_g2_i1 len=202 path=[1:0-201] [-1, 1, -2]
GAGCAGTCGATTTAGTGGAGGGTTTGGTGCCAGAGACTACCGACAGAGTAGCGGTGCCAGCAGTTCCAGC
TTCAGCAGCAGCCGTGCAAGCAGCAGTCGAAGTGGTGGAGGTGGCCATGGCGGCAGTCGAGGATTTGGTG
GAGGTGGCTACGGAGGCTTTTACAACAGTGATGGATATGGAGGGAATTATAACTCCCAGGGG
>TRINITY_DN5829_c0_g1_i1 len=251 path=[1:0-250] [-1, 1, -2]
ACATTTGAAGTAATTAGCATCAGGAGAGAAATCTTGTTATCTTCAGAAATGGATTCCCATTTAGAAATGG
TCCCTCCCAGTTTCTTAAGGAACCATTGAGTAGGTCTCCGGTTGCGGGTGAGGTGAGGGCATTGAGACAA
GGGATAGCACAGTAGAATGGAGTAGCATCAAAGGAGAATGGACACAAAGTAACACGTGGCTATTGTTTTA
CTTTGCAAAGCCACATAGTCTAGGACTGACGGGACACTGAC
>TRINITY_DN5834_c0_g1_i1 len=260 path=[1:0-60 411:61-84 63:85-94 238:95-138 117:139-259] [-1, 1, 411, 63, 238, 117, -2]
TAATAAATCCTCAACGAAGATCGCCTCTTTTCCCTACAACTATATCCAGAAGACATTGCATTGTATATAC
TCGCTTTCGGTTGGGTCACACCAAACTAACACACAAACATATATTAGAAAACTCCCAAACACCAGTTTGC
CCATATTGTAATACCGAGAATCTCACAACTCAACATTTAATACAAAACTGCACATCATTGGAACACAACC
GTCTCAACTTAAACTTAACAGAATTACTAACAAACGTAACACATACTAAC
>TRINITY_DN5837_c0_g1_i1 len=216 path=[144:0-158 280:159-164 286:165-215] [-1, 144, 280, 286, -2]
CCTGTAAGATCTGGATATGTCCTTCATATTTGACTGGATTTACAGTGGTTTCAGCAGTGTGCTGCAGTTT
CTAGGATTGTATAAAAAAACTGGTAAACTGGTATTCCTTGGATTGGATAATGCCGGGAAAACAACGTTGC
TACACATGCTGAAAGATGACAGGCTTGGCCAGCACGTCCCAACACTACATCCCACTTCAGAGGAGCTCAC
TATTGC
>TRINITY_DN5833_c0_g1_i1 len=217 path=[1:0-112 91:113-167 146:168-216] [-1, 1, 91, 146, -2]
TGACAATATACGAATTTCAGCGAAAGCGTACCAAACACTGCTTCAAAACCGTTGTAATCATCACTCAGGC
CGTATTGCGTTTAGCGGCTTTTCACCGCTATGCGCCGTTATGCATACAGCAAGCGTACACCAGTTGTTGT
CGCCTCCAATGTTATTCCACGATAATACGATGAAACGAAGTTTTATAAATGTACCTTATTTTCGTTCGAT
TTAATAC
>TRINITY_DN5833_c0_g1_i2 len=217 path=[1:0-112 195:113-167 146:168-216] [-1, 1, 195, 146, -2]
TGACAATATACGAATTTCAGCGAAAGCGTACCAAACACTGCTTCAAAACCGTTGTAATCATCACTCAGGC
CGTATTGCGTTTAGCGGCTTTTCACCGCTATGCGCCGTTATGCTTGCTGTATGCGTTCACCAGTTGTTGT
CGTCGCCAATGTTATTCCACGATAATACGATGAAACGAAGTTTTATAAATGTACCTTATTTTCGTTCGAT
TTAATAC
>TRINITY_DN5895_c0_g1_i1 len=395 path=[1:0-47 26:48-76 55:77-91 70:92-394] [-1, 1, 26, 55, 70, -2]
CAGGGGACAGCGTGAATGGGGGCAATGGCATCTCCCGGCCACATCCTGATTGTCTGTGTGTGTCTCCTCT
CCATGGCCAGTGCAGAAGCTCCGCAGGAACCAGATCCATTCACCTACGATTACCACACCCTGCGGATCGG
CGGCCTCACTATCGCTGGGATCCTCTTCATCTTGGGCATCCTTATCATCCTTAGCAAAAGATGCCGGTGC
AAATTCAACCAACAGCAGAGAACTGGGGAACCCGACGAAGAGGAGGGAACTTTCCGCAGCTCCATCCGCC
GTCTGTCCACCCGCAGGCGGTAGAACCTCCACCTGGCTCCAGGAAACTCAGCCAGAGCCCCCTTGGCACC
TGACACCTCTCCCCACCCAGCTGCTCGCCTGTGACCACCTCCAGC
>TRINITY_DN5874_c0_g1_i1 len=204 path=[209:0-203] [-1, 209, -2]
GTTGGCTTTTTGGTGGCAGGCATGTGGAGTAACCGTTACTACAGCAACAACAACACAATTATTGCCACCT
GCAGTCGTTCGGCGGCGCAAGACATGCTGGTGTCCGGTGATGCCGATGGCTATCTGCGCATTTTCAGATA
TCCCTGTATTAGTCCACGCGCCGAATTTCACGAAGCGAAAGTCTATTCCGGTATGCTGGCATGT
>TRINITY_DN5859_c0_g1_i1 len=227 path=[1:0-61 40:62-226] [-1, 1, 40, -2]
TAACGCTCATCACGCAATACACCACCATATGGCGTGAGCTGCAAACGCGCATAGTCACAATCAAAACCGA
ATGGATCGCCAAGGCGGCCGCCGCCGCTACCGGTGTTGCCGGCGCTGTTGCAGAGGCAGCCATCACTGCG
ACACACGCATCCGAAGCCGATGCCGGCGTGCAAGTGAACACTTTGTCACAACGCAAGCTGCGCAAGGCGC
AAATGCAACGCGAAACC
>TRINITY_DN5900_c0_g1_i1 len=209 path=[1:0-208] [-1, 1, -2]
GCATGATAAGCTTCGATGTCTTCCCCGAGGGCTGGGATAAGCGCTACTGCCTGGACAGCCTGGATGAAGA
CAGCTTTGACATCATCCACTTCTTTGGAAATGAGACCAGTCCTGGCGGGAATGACTTTGAGATCTATGCG
GACCCCCGGACTGTCGGCCATAGCGTGGTCTCCCCTCAGGACACTGTACAGCGATGCCGCGAGCTCTTC
>TRINITY_DN5970_c0_g1_i1 len=266 path=[1:0-150 129:151-178 157:179-265] [-1, 1, 129, 157, -2]
AAAAAACAAAAACAAATCATGAGTTAGTATAATTATTTTGGCGTTAACGACTATTATTAATACTTTTTCG
GGCTAAAAATTAACGCAAAATTAATGAAACACAAAGATTGTGCTAAGAACTTATGCTCCTATTACATTTA
GGTATGCTAACAATTAAAAATTTGTATCCTACATAAAACACAAATCCACTCTTTTGGACAAAGTAGCGTA
GAACGAGCAAAAATAAGTTAAGCAAATCAATTCAAATGAGGAATACAACTATTTTA
>TRINITY_DN5901_c0_g1_i1 len=210 path=[1:0-152 131:153-209] [-1, 1, 131, -2]
AAAGAATGGGGTAAAGTTTTCTGCAAGTGGAGAGCTTGGCAATGGGAACATTAAGTTGTCACAAACAAGT
AATGTGGATAAAGAAGAGGAGGCGGTAACCATAGAGATGAATGAGCCTGTTCACCTAACGTTTGCTCTGA
GGTACCTGAACTTTTTCACAAAAGCCACTCCACTGTCTCCTACAGTAACACTCAGTATGTCTGCAGATGT
>TRINITY_DN5902_c1_g2_i1 len=202 path=[255:0-201] [-1, 255, -2]
ATTTTGGAGCCTTTGGAGAGATAGAAAATATTGAGCTTCCCATGGATACAAAAACAAATGAAAGAAGAGG
ATTCTGTTTTATCACATACACAGACGAAGAGCCAGTAAAGAAACTGTTAGAAAGCAGATACCATCAAATA
GGTTCTGGGAAGTGCGAAATCAAAGTTGCGCAACCCAAAGAGGTGTACAGGCAGCAGCAGCA
>TRINITY_DN5907_c0_g1_i1 len=210 path=[1:0-209] [-1, 1, -2]
GGTTATAATAACGCCAGTCATTATCTTAGTATTGTTGCGGTTTGCTTTGATAACATACAGAAAACATACT
GCTTAAAGGTCAATAGATGTATTGGTAAAGAAAAAGGTAACTGAAGCACTTAGGAAGAGAGGAGTGCACC
CAAAACACTGGTAGTCAAATTACTCAGTCTGCCTAACATCCAACGAAGCAATGCAGAACATAGTAACCCG
>TRINITY_DN5972_c0_g2_i1 len=390 path=[1:0-389] [-1, 1, -2]
CCTCAAGATAGCCAACTCAGGGGAACTAGGACCTTACCACCCACAAACAGGATGTATGGTCCCAATGCCA
ACGCTCCTCAGACAGTTGTAAAAGCACACATCATTGAGTGGCAGCGTCCAGCCGGACACTGTTGGAGACT
ACCAAACCCCTCACTGACCCAGTCTTGGGCCAGGCCAGCTCTGTGGGCCAAGTCTGGTAGTACTTTGGTC
TCTACCACCACACCAGAGAGAGTCTATATAGCAAATGTGGTAACTTGTAGGTGCCCTGCACTTAGCCTAG
CACCTTCTGTTTCTTACGTGATCTCAAGTTGAACCAACTTCCTTAACTCTGCTGTCCCCTGTAATCCTAA
CTTCCCTCAGGGGAATTGGAGACTGGTGGCCACATCATGC
>TRINITY_DN5916_c0_g2_i1 len=302 path=[1:0-301] [-1, 1, -2]
GTGTCGGGAAATTGGGGAGCGGAAACCTAAGCCAAGAGGTGTACCCCCAAAGATGAGGTGGTTTTCCAAA
AAGCCGTCCGACCCAGTTCAGTGGACTTCTCCAGTATTCCCGAAGCTGCTGTGTCCCCCTCCTAGTTGAG
TTCCCGATGCCCGCATGTTCAGGGCGGGCCGGGGGTGCAGAGCCACCGCCGCACTTGCCTGACGCTTGGC
CGCGCCACCGGACAGGGCTTGGGTCCTCTTCTGGCAGCTGCCCTGGGCAGGGCCTGCACTGTGGCCCAGC
CTGGTCCGCTCTGCAGACCAAC
>TRINITY_DN5920_c0_g1_i1 len=1100 path=[1:0-113 92:114-116 95:117-203 182:204-227 1318:228-251 230:252-275 254:276-302 281:303-305 284:306-1099] [-1, 1, 92, 95, 182, 1318, 230, 254, 281, 284, -2]
CGCCGACATCAGCCAGTGGGCCGGGCCCTTGTGCTTGCAGGAGGTGGACGAGCCGCCCCAGCACGCCCTG
CGGGTCGACTACGCCGGGGTGACGGTGGACGAGCTGGGCAAAGTGCTAACGCCCACCCAGGTTATGAACA
GGCCCAGCAGCATTTCATGGGACGGCCTTGATCCTGGGAAACTCTACACCCTGGTCCTCACAGACCCCGA
TGCTCCCAGCAGGAAGGATCCCAAATTCAGGGAGTGGCACCACTTCCTGGTGGTCAACATGAAGGGTAAT
GACATTAGCAGTGGCACTGTCCTCTCAGATTATGTGGGCTCCGGGCCTCCCAGTGGCACAGGTCTCCACC
GCTATGTCTGGCTGGTGTACGAGCAGGAACAGCCGCTGAGCTGCGACGAGCCCATTCTCAGCAACAAGTC
TGGAGACAATCGCGGCAAGTTCAAGGTGGAGACCTTCCGCAAGAAGTATAACCTGGGAGCCCCGGTGGCG
GGCACGTGCTACCAAGCCGAGTGGGATGACTATGTGCCCAAGCTGTACGAGCAGCTGTCAGGGAAGTAGG
GGTGCTGCACAGGGGCCCCCACAGCCTTGTTAAGTTGTGTAAAGCATGCTCTTCCCCCCGCCCCCTTGCT
ACCCTCTCATTGGGAGTTCTTAGCTGTGCTAGGATAGAGGTTTAGGGTGTCTTCCCTCTTGCTGCCAGCC
GTCACGATTCTGGATAGTCCCATCCCAGGTTCTGTTTGATTGAGTTTAGGTTCCGTCTGGGGAGGGGTCT
AATGTTCTGATGGAGTCATTCTGTTGTTGATATAAAAAAAGCAACTCTGAAAAAGGAAGCACTCCGCCAG
GATCAGGTCTAGAGGAGAGCTGGAGCTGGTGGTGTCTGTGAGTGGTTGAACAAGGAAACTGTCCAGAACC
GGGCACAGTGGGGTCTTTAAGGGCCCTGTCCCCCAACTGAGACAACTCAAGACTCCCATCTTAGCTGAGC
CCTGACTGTCCAGATCAGGTGGCTGCGTAGGTATCAAGTGTCTAAAGAACAGTGCTGCTGTGGAGAGAGA
CCCTCTTAAGCCCCTTGCTTCTCAGTGGGGTAGGCAAAAGTCACCTGAGC
>TRINITY_DN5920_c0_g1_i2 len=317 path=[1262:0-78 92:79-81 1148:82-168 182:169-192 1318:193-216 230:217-240 1235:241-267 281:268-270 1102:271-316] [-1, 1262, 92, 1148, 182, 1318, 230, 1235, 281, 1102, -2]
TACAGGAGGTGGATGAGCCGCCCCAGCACGCCCTGAGGGTCGACTACGGCGGAGTAACGGTGGACGAGCT
GGGCAAAGTGCTGACGCCCACCCAGGTCATGAATAGACCAAGCAGCATTTCATGGGATGGCCTTGATCCT
GGGAAGCTCTACACCCTGGTCCTCACAGACCCCGATGCTCCCAGCAGGAAGGATCCCAAATTCAGGGAGT
GGCACCACTTCCTGGTGGTCAACATGAAGGGCAACGACATTAGCAGTGGCACTGTCCTCTCCGAATACGT
GGGCTCCGGACCTCCCAAAGACACAGGTCTGCACCGC
>TRINITY_DN5996_c0_g1_i1 len=223 path=[1:0-222] [-1, 1, -2]
TGCACAACATTTGCCCACATCTCCAACATCGCTACCAACAACAACGACCGCAACATCGTTCGCCATTTGC
AGCGACGATCAAAGCAACTCGGACACTAGTTCCAACGAGTGTGAACACAGATTGCGGCAGAGTTTCAGAC
ACACAAACTCACCGAAAGTCGCACTCATATCGGCGACAATTAGCAGCTGCAACAATATAAACAACAGCAC
TGCATTTAACTCC
>TRINITY_DN5924_c0_g1_i1 len=241 path=[1:0-143 122:144-207 186:208-221 200:222-240] [-1, 1, 122, 186, 200, -2]
CAGCGGTTGTAGCTGGGCAAAAACTCAGCAACAAATTGGAATTTTCACTACAAATAGACTCAAAGTTAAA
GGTTTATTTAAAGTACAAGTCATTGACAGGTAGATGTGCCGTAAGCGCATTGAGCTCAACGGGTTAATGC
TTGCAGCATACTTCCCAAGATTAATCATCTGGCAATAACAAATTTTTCTAGTTGAAATGTCACAGCGAGT
GCAACGGAACTCATTTCGTGCCAAACAAAAC
>TRINITY_DN5924_c0_g1_i2 len=231 path=[1:0-143 219:144-206 186:207-220 325:221-230] [-1, 1, 219, 186, 325, -2]
CAGCGGTTGTAGCTGGGCAAAAACTCAGCAACAAATTGGAATTTTCACTACAAATAGACTCAAAGTTAAA
GGTTTATTTAAAGTACAAGTCATTGACAGGTAGATGTGCCGTAAGCGCATTGAGCTCAACGGGTTAATGC
TTGCGGCATACTTCTCAAGATTAATCATCTGACAATAACAATTCTTCTAGTTGAAATGTCACAGCGAGTG
CAACGGAACTCGTTTCGTGCC
>TRINITY_DN5930_c0_g1_i1 len=308 path=[1:0-199 379:200-244 223:245-259 331:260-307] [-1, 1, 379, 223, 331, -2]
GCTGCTGCTGCGGCAGCCAGTACCTCGGTGAAGCCCATTTTCAGTCGCGACCTGAACGAGGCCAAGCGGA
GGGTGCGCGAGCTCTACCGCGCTTGGTATCGGGAGGTGCCGAACACCGTGCACTTAATGCAGCTGGATAT
CACGGTGAAACAAGGACGGGATAAAGTCCGAGAAATGTTCATGAAGAATGCCCATGTCACCGACCCCAGA
GTGGTTGACCTCCTGGTCATTAAGGGAAAGATGGAGCTCCAGGAAACCATTAAAGTGTGGAAGCAGCGGA
CACACATTATGCGGTTCTTCCATGAAAC
>TRINITY_DN5930_c0_g1_i2 len=353 path=[1:0-199 178:200-244 223:245-259 238:260-352] [-1, 1, 178, 223, 238, -2]
GCTGCTGCTGCGGCAGCCAGTACCTCGGTGAAGCCCATTTTCAGTCGCGACCTGAACGAGGCCAAGCGGA
GGGTGCGCGAGCTCTACCGCGCTTGGTATCGGGAGGTGCCGAACACCGTGCACTTAATGCAGCTGGATAT
CACGGTGAAACAAGGACGGGATAAAGTCCGAGAAATGTTCATGAAGAATGCCCATGTCACAGACCCCAGA
GTGGTTGATCTGCTGGTCATTAAGGGAAAGATGGAGCTCCAGGAAACCATCAAAGTATGGAAGCAGCGGA
CACACGTTATGCGGTTTTTCCATGAAACAGAAACACCAAGGCCAAAGGATTTCTTGTCTAAGTTCTATAT
GGG
>TRINITY_DN5992_c0_g1_i1 len=287 path=[1:0-286] [-1, 1, -2]
GGATCTACTAAATCAAGTGGAGCGATATTTTTGCATTCCACTATGTATGTTATTCTTTTACAATGGATTT
TTAATGACTCAAACCATACATTGGGGCTACATTAAATTTGAGTGTGATGATTTCAAGCTGCGTTTATGTC
GCATTGGCTACATTGTCTTGTTGATAATTTCGTTGTTTATGCCCTGCTACCGGAGTCAATGCTGCATTGA
TGAGTACAATCGATTCGGCACAATATTACATAAATTGAAAACCGTTGGGATCGACGAACAACTCAATATG
CGAGTAC
>TRINITY_DN5935_c0_g1_i1 len=222 path=[1:0-221] [-1, 1, -2]
GCCTGTTCCAGAGGACTGCCTGGGTCTTCGATGACAAGTACAAGAGACCTGGATACGGTGCCTACGATGC
TTTTAAGCATGCAGTCTCAGACCCATCTATCTTGGATAGTTTAGATTTGAATGAAGATGAAAGAGAAGTA
CTCATTAATAATATCAATAGGCGTTTGACCCCACAAGCGGTCAAAATTCGAGCAGATATTGAAGTAGCTT
GCTATGGTTATG
>TRINITY_DN5936_c0_g1_i1 len=241 path=[1:0-240] [-1, 1, -2]
GTCAATCCGTGCCAGCCATCACCTTGTGGTCCCAACTCACAGTGTCGAGAAATTAACGAACAAGCTGTGT
GCTCTTGTTTACCCGAATACATTGGCAGTCCACCACTTTGCCGCCCCGAGTGCACCATTTCGACTGAGTG
TGCGTTCGACAAAGCCTGTATCAATCAGAAATGCGCAGATCCTTGCCCAGGCACATGCGGGCAAAATGCC
AATTGTCGTGTACATAATCATAGCCCAATCT
>TRINITY_DN5936_c1_g1_i1 len=215 path=[1:0-214] [-1, 1, -2]
TCACACACTCCAAGCTGTTATTGTCCAGCCGGCTTTGAAGGAGATCCATTCATACAATGTGTGGAAAGCA
AGATACCACAATTGGATCACATCGATCCTTGCAATCCAAGTCCATGCGGTCCAAATGCACGTTGCATGCA
ACGTAATGACGCTGGTTCATGCCAATGCCTTCCGGAATACTTTGGAAATCCTTACGAAGGCTGTAGACCC
GAATG
>TRINITY_DN5941_c0_g1_i1 len=209 path=[1:0-208] [-1, 1, -2]
TACTGTTCTGGGGGTTTGCGGTTTTTCTGGGACAACAAGTTTGACCATGCAATGGTAGCTTTTCTGGACT
GTGTGCAGCAGTTCAAAGAAGAGGTGGAAAAAGGAGAGACTCGATTTTGTCTTCCGTACAGGATGGACGT
GGAGAAAGGCAAGATTGAAGACACTGGAGGCAGTGGCGGCTCCTATTCCATCAAAACCCAGTTTAACTC
>TRINITY_DN5944_c0_g1_i1 len=222 path=[1:0-164 155:165-197 334:198-221] [-1, 1, 155, 334, -2]
AAAAACCTTGTGCAATACCTTGTATTACCGTCAAAGTTAACGAAATGGGAAATTTCATTTTCGTACGATA
TCATCGGTTTAGATGACTTTAAATTTATTTTAGATTCTATTTATACAACCGTTCGAGAACTGCGTATATT
GTTTCTACCTGAACGGCATTTTGAGATTTTGAGTTCCTACCAATTCCCAAACGTCACTGAAATACGTATT
ACGTTATCTCGC
>TRINITY_DN5948_c0_g1_i1 len=258 path=[1:0-257] [-1, 1, -2]
GCATTTTTCACGATTCTCAAAACCGTTTTTTTTTAGTTTGTGTATGTGTCTGTAACGCGTTGAATTTCAA
GAAATCACGCTTGCGGAAACAATGTTAGTCGATAAAGTTGAAGAACAAATGACTACTCTGTTTCAAGTCC
ATTTTTTACCGTTTTTAACTAGCCAAAAATTTGGTTATATATTCATACCTAGGAAAGAAACAAAATCGAT
ACATGGTACCGAATAAAGGCTTATTACAACTAATTATGCAACACTTAC
>TRINITY_DN5965_c0_g1_i1 len=240 path=[1:0-239] [-1, 1, -2]
TCTGTTGCTTTATACAGCGATGCAATGAATATCTTCCGTAAGGAAGAGGAGGCATGAATGTCAGACTCCA
AAGGAATGTCATCAAATATCAGTGATGAAGGAAGCGTGGCTTCATGTTATGAGACACAGATGCTGTGAAG
GGAAATTATTTCCTGGAATCCAGCGAACGAAGATTTCTTGGTCAGCGGTCGAGGTTCCAGTCACTCGAAT
GAATTGGATGGTTGAATCTGCGTGGCTTCT
>TRINITY_DN5974_c0_g1_i1 len=205 path=[1:0-204] [-1, 1, -2]
ACAAAGGTAAAGCACTCATACACATCTTGGCTAACGATGGCAATCATCAGCTGCTCGAGCGTGCATTGAA
CGCATGTAAAGGACCCATCGATCTCGAAATTGAAGACTACAACGGACAGACAGCTTTGAATATTGCTGCG
CGCAATGGACATTTAGAGGTTGTTAAATTGTTGTTGAGCTTCTCTCAACCCTGCAACGATGGCAC
>TRINITY_DN5956_c0_g1_i1 len=393 path=[1:0-107 525:108-131 110:132-306 403:307-345 324:346-349 442:350-392] [-1, 1, 525, 110, 403, 324, 442, -2]
TGTATGTATATGCACGCGCTACTGGCTGTTTGGCAACATTTGTGAAGGCGTGTTCGCTCATATGTTTCTA
TCTTGTTGTTGTTGTTGCTTTTATTTCTGCTGCTGCAGTTGAAAGGTGCGCACTGGGTGCCGCTGAAATT
GAATTGCCCATTGTTAGGCAAACTCTAATTAAATGCAACATGCACATGGCCGCCTACAACAACAATTGCA
TGTAGTAAAACGCGCAATAAACAAAAGCAATAACAAAGACAATGACAATATAAATCATGAAGAACGTTAA
GAGTCATTAGCAACAGCAGGAGAAGCGTAGTTGTCAGTCATTTGCCAATTTTTGACACGTGGAAAGTTTT
GTTATTACACTCATACACACATACATATAGTCGGATAACATAT
>TRINITY_DN5956_c0_g1_i2 len=425 path=[1:0-107 525:108-131 110:132-306 285:307-345 324:346-349 328:350-424] [-1, 1, 525, 110, 285, 324, 328, -2]
TGTATGTATATGCACGCGCTACTGGCTGTTTGGCAACATTTGTGAAGGCGTGTTCGCTCATATGTTTCTA
TCTTGTTGTTGTTGTTGCTTTTATTTCTGCTGCTGCAGTTGAAAGGTGCGCACTGGGTGCCGCTGAAATT
GAATTGCCCATTGTTAGGCAAACTCTAATTAAATGCAACATGCACATGGCCGCCTACAACAACAATTGCA
TGTAGTAAAACGCGCAATAAACAAAAGCAATAACAAAGACAATGACAATATAAATCATGAAGAACGTTAA
GAGTCATTAGCAACAGCAGGAGAAGCGCAGTTGTCAGTCATTCGCCAATTTTTGACACGTGGAAAGTTTT
TTTATTACACTCATACACACATATGTATAAACGGAGAACATATTTATTGTTAAACTATAAAAAAGCAAGA
TAAAG
>TRINITY_DN5971_c0_g1_i1 len=201 path=[1:0-141 120:142-143 176:144-200] [-1, 1, 120, 176, -2]
AACAACTTTATTTGTGTTTTGCAAAATTTTGAATTTCTCGCTCGTTGCTGATATCTTGATAGCAGTGCTA
GTATCTGAATTTTCTTTATTACCTTCTGCATTAATATTTTTTGCAGCAGTTGCAACAACTAAAGCGCCAT
TTTGCCTCTGTGCAGTTATTATAACGGAGCTTTCTTTTTCTTTTAAATTTATACTTTTTGC
>TRINITY_DN6064_c0_g1_i1 len=216 path=[1:0-215] [-1, 1, -2]
TGTGAAGCAGAAGCAGATTCGTCGCGGGGTGAAGGAGGTTCAGAAATTTGTCAACAAGGGCGAGAAAGGG
ATCATGGTTTTGGCAGGAGATACATTGCCGATTGAGGTGTACTGCCATCTTCCAGTTCTGTGCGAGGACC
AGAACTTGCCCTACGTCTACATCCCCTCTAAGACGGACTTGGGTGCAGCCACAGGCTCCAAGCGTCCCAC
TTGTGT
>TRINITY_DN6077_c0_g1_i1 len=233 path=[1:0-232] [-1, 1, -2]
GACAGCAGCTCTGCGCTGGGCAGTCTCTTCCAGCAGATTATCAATGATTTGAAGAACACATCGCCGCTGT
GGGAAGACTTTGTTACCAAGGCCACCAAATTGCATCAATGTTTACGTGCCGCCATTCAGGCAATCGCCGC
GTATTTGGACGCGTTCCAAAAAATCGCAGACGCAGCAACAAATTCAAGAGGAGCTTCCAAAGAAATCGGC
ACCGCTTTGACGCGGGTCTGTCT
>TRINITY_DN6067_c0_g1_i1 len=242 path=[1:0-137 116:138-241] [-1, 1, 116, -2]
AATTAATCAAATTTCAATCAAAACAAGAGGAAAAATTATAAGAATCACATGTCCAATAAATTTTCAATCT
CTGTTAACCAACCCTATTACTAAGAATCGTTACTGAGCTGGAGTTTAATTTTACGATTAATTTCTATATG
GATAAACATTTATACTGGAATGTTAATATAACTCCATAAAATGTAAATATGATTGTTGGCATTTCAAATT
AACTCTACTAAAAACAAAAAAACACATTAGTA
>TRINITY_DN6017_c0_g2_i1 len=204 path=[1:0-203] [-1, 1, -2]
TAGTTTGGTCAGTTGCTAAAGACAAACTAGCATTTGGATTAAGAGCTGCCTGTACTACTTGTGGTATTTG
TTGCCTAAAAATGTCTGTTGCTATGTTTCCTATGAGAGTCGTTAAGTCGTCAATGCTCAATTGAGCGTTT
CGCGCCGCCTGAGGGGTAGGTGTTGCATTATTTTGGAGAATTGGGGGGCGGACAAGATTGTCTG
>TRINITY_DN6075_c0_g1_i1 len=1063 path=[1:0-148 127:149-641 620:642-1062] [-1, 1, 127, 620, -2]
TCTTCTCTCCAGGCAAGCTATCAGCCCAGACTCTCAAGATGGCCTATGTTCCAGCACCGGGCTACCAGCC
CACCTACAATCCGACTCTGCCCTACAAGAGACCCATCCCAGGTGGCCTCAGTGTCGGGATGTCCGTTTAC
ATCCAAGGAATGGCCAAAGAGAACATGAGACGGTTCCACGTGAACTTCGCTGTGGGGCAGGATGATGGGG
CGGATGTTGCTTTCCACTTCAATCCCCGCTTTGATGGCTGGGACAAGGTGGTCTTCAACACGATGCAAAG
TGGACAATGGGGCAAGGAAGAGAAGAAGAAGAGCATGCCTTTCCAGAAGGGCAAGCACTTCGAGCTGGTG
TTCATGGTCATGCCTGAGCACTACAAGGTCGTGGTGAACGGAAATTCCTTCTATGAATACGGGCACCGGT
TACCTGTACAGATGGTCACCCATCTGCAAGTGGATGGGGACCTGGAACTTCAGTCCATCAACTTCCTCGG
AGGCCAACCAGCTGCAGCCCCATATCCGGGAGCCATGACTATTCCAGCTTACCCTGCTGGGAGTCCTGGG
TACAACCCTCCACAGATGAACACCTTGCCTGTCATGACAGGACCCCCAGTCTTCAATCCGCGTGTGCCAT
ATGTGGGGGCTCTGCAGGGGGGCCTTACAGTCCGAAGAACCATCATAATCAAGGGATATGTACTTCCTAC
AGCCAGGAACTTTGTCATCAACTTCAAGGTGGGATCGTCCGGAGACATAGCTTTACACCTAAACCCCCGC
ATAGGTGACAGTGTGGTTCGCAACAGCTTTATGAATGGCTCTTGGGGCGCTGAAGAGAGGAAGGTGGCCT
ACAACCCATTTGGCCCTGGGCAGTTCTTTGATCTGTCAATCCGCTGCGGCATGGATCGATTCAAGGTGTT
TGCCAATGGCCAGCACCTTTTCGACTTCTCCCATCGGTTCCAAGCATTCCAAATGGTAGACACGCTGGAG
ATCAATGGTGACATCACCTTGTCCTACGTCCAGATCTGAGCTCCTCCTGGGGAAGGAAGCAGAAAGATCC
CCGAGTTCCATCT
>TRINITY_DN6021_c0_g1_i1 len=364 path=[1:0-363] [-1, 1, -2]
CCAGATGTAGAATCGATCCAAACTTTCTTTGGGATCATTGAACATCCCAATGGAACCTTTTCACAAGGTC
TTGGTAAATTACCGCCTAGTAAAGATGGATATTGGTATCGTCGAAACCCATTGACAGTTGTGGAACAATT
GTCTACTATCACTGATACTTTACTTCCTTACCCTGTTGTATTTGGAAGAAATAATGGGAAACTTGGTCAT
TGGAACGCAGACTTGACAGATCTAAGGAACGTAGCAGAATCAGGTGCAACGTGTTGGATACTTCAACAAG
CAAGAGATTCGAAAGATGATCGGTATGATGGGTTTCCATTAATCAAAGGAGCCGTTGGAAAATTAGTTCA
GAATTTACTCGCAC
>TRINITY_DN6023_c0_g1_i1 len=439 path=[772:0-247 239:248-252 1038:253-438] [-1, 772, 239, 1038, -2]
GCACGATGGCTCGCTCGGTGACCGTGATCTTTCTGGTGCTTGTCTCTCTGGCCGTCGTGCTTGCCATTCA
GAAAACTCCCCAAATTCAAGTGTACTCTCGCCATCCACCGGAGAATGGGAAGCCCAACTTCCTCAACTGC
TACGTGTCTCAGTTCCACCCACCTCAGATAGAAATTGAGCTACTGAAGAATGGAAAGAAGATACCAAATA
TCGAGATGTCAGATCTGTCCTTCAGCAAGGACTGGTCTTTCTACATCCTGGCTCACACTGAATTCACACC
CACCGAGACCGATGTATATGCTTGCAGAGTTAAACACGTCACTCTGAAGGAGCCCAAAACCGTCACCTGG
GACCGAGACATGTAATCAAGCTCTATGGAGCTCTGAATCATCTGGACCAGTTTAACTCCAGATCCGGTTT
CTAATATGCTATACAATTT
>TRINITY_DN6023_c0_g2_i1 len=794 path=[1:0-260 239:261-265 244:266-330 1248:331-354 333:355-512 491:513-552 531:553-793] [-1, 1, 239, 244, 1248, 333, 491, 531, -2]
GTCGCTTCAGTCGTCAGCATGGCTCGCTCGGTGACCCTGGTCTTTCTGGTGCTTGTCTCACTGACCGGCC
TGTATGCTATCCAGAAAACCCCTCAAATTCAAGTATACTCACGCCACCCACCGGAGAATGGGAAGCCGAA
CATACTGAACTGCTACGTAACACAGTTCCACCCGCCTCACATTGAAATCCAAATGCTGAAGAACGGGAAA
AAAATTCCTAAAGTAGAGATGTCAGATATGTCCTTCAGCAAGGACTGGTCTTTCTATATCCTGGCTCACA
CTGAATTCACCCCCACTGAGACTGATACATACGCCTGCAGAGTTAAGCATGACAGTATGGCCGAGCCCAA
GACCGTCTACTGGGATCGAGACATGTGATCAAGCATCATGATGCTCTGAAGATTCATTTGAACCTGCTTA
ATTACAAATCCAGTTTCTAATATGCTATACAATTTATGCACGCAGAAAGAAATAGCAATGTACACATCAC
CTTCTTTATATCTTACTTTAAATGTTTTATGCATGTTTTCAAAAATTGGAAATATCCTAGATAGCTGAGC
AATAAATCTTCAATAAGTATTTTGATCAGAATAATAAATATAATTTTAAGAACAATAGTTGATCATATGC
CAAACCCTCTGTACTTCTCATTACTTGGATGCAGTTACTCATCTTTGGTCTATCACAACATAAGTGACAT
ACTTTCCTTTTGGTAAAGCAAAGAGGCCTAATTGAAGTCTGTCACTGTGCCCAATGCTTAGCAATTCTCA
CCCCCAACCCTGTGGCTACTTCTG
>TRINITY_DN6086_c0_g1_i1 len=555 path=[629:0-34 22:35-134 122:135-167 155:168-170 158:171-200 188:201-206 194:207-327 652:328-351 339:352-554] [-1, 629, 22, 122, 155, 158, 188, 194, 652, 339, -2]
GCTGCAGGATCCGTCCGAGATGGCAGAGGTGGAGGAAACACTCAAGAGGCTTCAGAGCCAGAAAGGAGTG
CAGGGCATCATCGTGGTGAACACAGAAGGCATTCCCATCAAGAGCACAATGGACAATCCCACCACTACAC
AGTATGCCAACCTCATGCACAACTTCATCTTGAAGGCGCGGAGCACTGTGCGTGAGATTGACCCCCAAAA
CGACCTAACCTTCCTTCGAATTCGCTCCAAGAAAAATGAAATTATGGTGGCACCAGATAAAGACTATTTC
CTGATTGTGATCCAGAATCCAACTGAATAAGCCACTGTCTGGGCTTCCCGTGTCATTCCTTAATTTAATG
TCCCCCAAGAATAATAGTGCTAATCATGTCAGTGGGCACGTGGTGGCCACCTGAGCCCGTGTAGACCATG
CCATTGATCAAGGGTCGCTCTGCCCACCCCACAAGGAGTGCCTCTGATCCAGTCAGCCCCTGGGGAATCA
GTTCGCCCTTGCAGGCTTTGGAATGAGAGCTTATGATAAGCCCACACCCAGCTCTTCAAACTTTC
>TRINITY_DN6086_c0_g1_i2 len=224 path=[1:0-43 22:44-143 542:144-176 155:177-179 599:180-209 188:210-215 641:216-223] [-1, 1, 22, 542, 155, 599, 188, 641, -2]
CGATTCGGAGCTGCTGTGTCTGTCCGAGATGGCAGAGGTGGAGGAAACACTCAAGAGGCTTCAGAGCCAG
AAAGGAGTGCAGGGCATCATCGTGGTGAACACAGAAGGCATTCCCATCAAGAGCACAATGGACAATCCCA
CCACGACACAGTACGCCAACCTCATGCACAACTTCATCTTAAAGGCTCGGAGCACTGTGCGTGAGATTGA
CCCCCAGAATGACC
>TRINITY_DN6030_c0_g1_i1 len=219 path=[1:0-91 70:92-127 106:128-218] [-1, 1, 70, 106, -2]
CCCCAGCAAGCCCTTGTGATCCGGGAAGGTGAAAAGATGCAGGTGAATGCGGAGGAGGTGGTGGTCGGGG
ACCTGGTGGAGATCAAGGGTGGCGACCGGGTGCCCGCTGACCTGCGCATCATCTCGGCCCATGGCTGCAA
GGTGGACAACTCTTCCCTGACTGGCGAATCTGAGCCTCAGACCCGCTCCCCGGACTGCACACACGACAAC
CCACTGGAG
>TRINITY_DN6066_c0_g2_i1 len=202 path=[1:0-201] [-1, 1, -2]
TCAAAGTTATTGGACAGGATAGCAGTGAGATACATTTCAAAGTGAAAATGACAACACATCTCAAGAAACT
CAAAGAATCATACTGTCAAAGACAGGGAGTTCCAATGAATTCACTCAGGTTTCTCTTTGAAGGTCAGAGA
ATTGCTGATAATCATACTCCGAAAGAACTGGGAATGGAGGAAGAAGATGTGATTGAAGTTTA
>TRINITY_DN6076_c0_g1_i1 len=234 path=[1:0-110 326:111-134 113:135-143 122:144-233] [-1, 1, 326, 113, 122, -2]
AATGGATCGATCGACCTCTTCAATCAACATACAAAACAGCCATTTCTACAATCAACTATCCAATCCGGCA
CATCTTTAGTTTCTTCAGCAATTAATCCATATCACTATGGGCCGCCAAAAAGGAAGTTTAACAGCACTGC
AATCAACATACATACATACATACAAAGGATATCCATTGGCATTGGAGTTAAAGGGCACGATAAATATGTA
TACCAGCATACTCTTATAAAGCAG
>TRINITY_DN6034_c0_g1_i1 len=205 path=[1:0-204] [-1, 1, -2]
CACGAATCGTCAAGTCTGCAATGCTGCTTTGGAGGTGTACGTAAGACGTGCCTACACTTCATACGAACTC
ACCTGCTTGCAGCACTTGGAGTTGTCTGGCGGTTTGCCGTTGGTGCACTTCCAATTTTTGCTACCCACTG
CACATCCAAATAGACTCTTCCCACGCTTGTTGCAAGATGGCGAAGCTCGTGAAAAACTACTCGGC
>TRINITY_DN6036_c0_g1_i1 len=346 path=[1:0-345] [-1, 1, -2]
GAAATTTAAAGCAATGCAAGTTTGACTATATAGTTACTACTAGTTTTTACTTTTTCTTTTTTGTTTTATA
TTTTAATTTATTATTTGCTAGGCGCGTTAAGCGTAAAGCACAAATCGCTAGACAAAGCGAACTTAGAAAC
TAACCTAAATTTTCAATTTAAAGTTGCATTTACCGATTTTTATTTACTTTTCACTAACGGTATATATTTA
ACTATGTGCTTCAGAAAGTAATTGGTTATTTATCTACTTGGTATTTTTCTTTGAAATACCTCAGATTTGA
GTTTTTGAAATTGTGTATGTTGATAATATTTAGTGGGTGCCTTATACATGTCTATGTAGTTGTATG
>TRINITY_DN6037_c0_g1_i1 len=268 path=[1:0-267] [-1, 1, -2]
AAACCAGCGCCAACACCACCACATCGTCCAAATCAACACGAGGTTTTACTGCCACCTGGTTCTCTTGAAC
ATCTTGGACCCGAACAACAAGAGCCAATTGACTATCACGTGCCGAAACGGCGTTCGGCTTCAATCGATAG
TGACGAAGAGCAAACTGATTCGTTGAACACAAAACGTTTAGAACGTGAACGAAAATTGCGAGAAGCTCGT
AGACGTAGCGCAATATTAGCAGCACGTGCAGTGCTTGCTCAAGCGAGACTTAACCCAC
>TRINITY_DN6045_c0_g1_i1 len=232 path=[120:0-231] [-1, 120, -2]
ACCAAGCCGACCACAATCATTGAGAAGAATGGGGATACCATCACCATAAAGACACACAGTACCTTCAAGA
ACACAGAGATCAGCTTTCAGCTGGGAGTAGAGTTTGACGAGGTCACAGCAGATGACAGGAAGGTCAAGTC
GGTCGTGACACTGGACGGAGGCAAACTGGTCCATGTGCAGAAGTGGGACGGGCAGGAGACTACGCTTACA
CGGGAACTAAGTGATGGGAAAC
>TRINITY_DN6047_c0_g1_i1 len=214 path=[1:0-213] [-1, 1, -2]
GATTGAAATTTTGGTTATAAGCAAATGATTTCAAAGAAAATGCGAAAAATGTCATAATGTGAAAAAGATA
ATAATCATAAATACTACTACTACTACTGTTCACTATTAATTTTGAAAATTTATATTCGAAATTGTATTGT
GTTAAACGTAAATTTTAACAATTGAATGAAGTAGTTAGCGAACGCAATTGGGTAAAATACATAGGTATAA
TATA
>TRINITY_DN6082_c1_g1_i1 len=268 path=[1:0-200 179:201-267] [-1, 1, 179, -2]
GGCAAAGGGTACAAATGGTTTGGCGGAGCATGTCAATCAGGCATTCAAAATGTCTGAATATATCACTGAG
CTGATCAGAGAGCGACCAGGATTTGAATTGGTGCTGGAAAAGCCCGAATGCACAAATATTAGTTTCTGGT
ATATACCACCCAGTATACGAAATATGGAACGTGGTGATTTGTTTAATCAAAAACTAAATGCCGTTGCACC
AAAGATCAAAGAGGGTATGATCAAGAAGGGATCAATGATGATCACCTATCAACCCCTA
>TRINITY_DN6049_c0_g1_i1 len=297 path=[1:0-95 406:96-119 98:120-130 109:131-159 138:160-160 139:161-164 143:165-192 171:193-244 407:245-268 247:269-296] [-1, 1, 406, 98, 109, 138, 139, 143, 171, 407, 247, -2]
CTTGAAATCGCAAAGTAAGCTATGAATTTATGCATTTATGAAATGTTAATGCCACAGCAAATGGAAATAA
ATAAAATTTATTAAAGAGTAATATTTGATAAATTAATCAATAAAATATAGACTTCATTAAAATAAAGCAT
GAATTGCAATTTGTAGCCATTGCAATGGTAAATCATTATGCGGATTATGGTTTTCGGTTATGTAAGAGGA
TTAAACACGATTATTAGGCTGACGATATTGATAACAAATTTAGACTTCAGTATATAAAAGTGAATACAAA
TAAATGATGAAAATAAA
>TRINITY_DN6052_c0_g1_i1 len=223 path=[1:0-163 142:164-222] [-1, 1, 142, -2]
GCGAGTCCTACATTAGACGGAAAACAGGACATCACATTCGATTTGATATCGACTGAAAATGGTACCCCTA
AAACAATTAGCAGGGCTAATAGTTTGCTGGAAAGACTTATGAAGACGAACACTTGCCATAAACCTAAAAC
TAATGACACTATTGGAATTAAAAGAACGAAATGTAAAACAAATACTCTAATTGATGAAGCTGAAACTTAT
TCGAATAAAAAAC
>TRINITY_DN6074_c0_g1_i1 len=206 path=[1:0-144 123:145-205] [-1, 1, 123, -2]
TGTTTCATATTAATTTATTATAAACTGTTAATTCTATTATTAAACCGCTATGTATGCTGGTACATAACTA
CAATTTGTACTATTTCAAATTAAATATTATTCAAAGTTATTGATCAGCTGGCAGAATTTGTTGTCATAAG
CGGCGTAAAATTTTTTGCAGTGTTGTATGTACAAGAATTTAAGGTAAAATTTATTAAATAAAAAAC
>TRINITY_DN6060_c0_g1_i1 len=275 path=[1:0-109 459:110-133 112:134-274] [-1, 1, 459, 112, -2]
AGAGCATCCTGGATGGAATTGAAGTGAATGGAACAGAAGCCAAGCAAGGTGGAGTGTGGGTCAGACCCAG
AGGAGAACAGTGCCAGGTCACCAGATGGAAAGCGAAAAAGAAAGAACGGCCAATGTCCCCTGAAAAGCAG
CATGTCAGGGTATATCCCTAGTTACCTGGACAAAGACGAGCAGTGTGTCGTGTGTGGGGACAAGGCCACC
GGTTATCACTACCGCTGTATCACTTGTGAGGGCTGCAAGGGCTTCTTTCGCCGCACAATCCAGAA
>TRINITY_DN6069_c0_g1_i1 len=671 path=[1:0-519 834:520-670] [-1, 1, 834, -2]
AGCTAACTAACTACGTGGCTATGGCCCCCACCGTGATGGCCTCCTCGGCCACCTCCGTGGCTCCATTCCA
AGGGCTCAAGTCCACCGCCGGGCTCCCCGTCAGCCGCCGCTCCACCAACTCGGGCTTCGGCAACGTCAGC
AATGGCGGAAGGATCAAGTGCATGCAGGTGTGGCCAATTGAGGGCATCAAGAAGTTCGAGACCCTATCGT
ACCTGCCACCACTCACCGTGGAGGATCTTTTGAAGCAGATCGAGTACCTGCTTCGATCCAAGTGGGTGCC
TTGCCTCGAGTTCAGCAAGGTTGGATTCGTCTACCGTGAGAACCACAGGTCTCCCGGGTACTACGATGGC
AGGTATTGGACCATGTGGAAGCTGCCCATGTTCGGCTGCACCGATGCCACCCAGGTGCTCAAGGAGCTCG
AGGAGGCCAAGAAGGCCTACCCCGATGCCTTTGTCCGTATCATCGGCTTCGACAACGTCAGGCAGGTGCA
GTTGATTAGCTTCATCGCCTACAAGCCCCCGGGTTGCGAGGAGTCCGGCGGAAACTAAGCTAGTTGGCAA
GCCAGCAAGCTCACTCGTGAGCTCTATACAGAGGAGACTCGATTGATCTATTCGGTTTTGGCAGCTTTGA
ACGTTCGAATCGGGCCACCTTGCATTGGTTTCCCCTTTCCC
>TRINITY_DN6069_c0_g1_i2 len=856 path=[1:0-519 498:520-546 525:547-549 528:550-855] [-1, 1, 498, 525, 528, -2]
AGCTAACTAACTACGTGGCTATGGCCCCCACCGTGATGGCCTCCTCGGCCACCTCCGTGGCTCCATTCCA
AGGGCTCAAGTCCACCGCCGGGCTCCCCGTCAGCCGCCGCTCCACCAACTCGGGCTTCGGCAACGTCAGC
AATGGCGGAAGGATCAAGTGCATGCAGGTGTGGCCAATTGAGGGCATCAAGAAGTTCGAGACCCTATCGT
ACCTGCCACCACTCACCGTGGAGGATCTTTTGAAGCAGATCGAGTACCTGCTTCGATCCAAGTGGGTGCC
TTGCCTCGAGTTCAGCAAGGTTGGATTCGTCTACCGTGAGAACCACAGGTCTCCCGGGTACTACGATGGC
AGGTATTGGACCATGTGGAAGCTGCCCATGTTCGGCTGCACCGATGCCACCCAGGTGCTCAAGGAGCTCG
AGGAGGCCAAGAAGGCCTACCCCGATGCCTTTGTCCGTATCATCGGCTTCGACAACGTCAGGCAGGTGCA
GTTGATTAGCTTCATCGCCTACAAGCCCCCAGGTTGCGAGGAGTCTGGTGGCAACTAAGCTAAGATCAAG
CATCGCGCTGGTGGATTGCTGCCTATAATAATAGTATGCAGCTTTGTTTTGGGCTATGTTGATGATATAT
CAATATATAATATGCTATATATTTTTATTTTACAGTTTGGTTATGTACCATCTCAATGGCCTCTGCTCTT
AACACATATGTAATAATCTCTTCCCTCCCTCTCCGGCCGGTTTTATTGTAAGAGTACTACAATTATCGTT
GGGTGAGGATATGTGAAAACAAAGCTCCGGCTATATACACACAAGATATGTATCTAGAGCATATCTGATA
AATTCGTCGACAATAA
>TRINITY_DN6157_c0_g1_i1 len=226 path=[1:0-225] [-1, 1, -2]
GTCCGTGGTGGAGGAGGAAAAGGCATGAGGATCGTTAGATCAGAGAGAGAATTCCAAGAGCAGTTAGAGT
CAGCCCGGAGGGAGGCGAAGAAGTCTTTCAATGATGATGCAATGTTGATCGAGAAGTTCGTGGACACTCC
AAGGCATGTAGAAGTCCAGGTGTTTGGTGATCACCATGGCAACGCAGTGTACTTGTTTGAAAGAGACTGT
AGTGTGCAGAGGCGAC
>TRINITY_DN6166_c0_g1_i1 len=215 path=[1:0-214] [-1, 1, -2]
TAAAACCACAAATCGACCGTTCAACATTTAAGAGGGTTATAATTAAGACTGGGCGCACCCACAAATGGTC
CGTTGATGTCATTGGTGAACCGGTTCCAACTGTGCATTGGAGCTGGCGAGATGATATACCACTGTCCACT
GGCGATCGTATTAAAATTGAGAACGTCGATTATCATACCGACTTCGTTATAACGAATGTAGTGCGTAAAG
ATAGC
>TRINITY_DN6186_c0_g1_i1 len=281 path=[1:0-89 68:90-166 145:167-280] [-1, 1, 68, 145, -2]
TTTTGTTTCATTATTAAAATGTAAACATTTTAAGTTGAAATAATCGAGAACGAAGAGTTGTATTGTAATG
TAAAATTCCGCTGTGATGTATGTTATATGAAAGCAAAGAAAAGTAATAAATTAGTCCCTGGCGACACTTT
GAAATACATGCATATATATCATAGATTACTTAATAAGCTAAAATTGTAAACAAATATTATATAATGATGC
AACTACACAAAATTAAATTCAAAGAAAGATCAATAAATACATTTCTATGTGGATCAGATACTTATTACGA
A
>TRINITY_DN6165_c0_g1_i1 len=259 path=[1:0-258] [-1, 1, -2]
AAACACAAGTGTAGATATGCGAGTAGTAATCTGTGCGACATATCATGAATACGTTTTTTGGACATTTGCG
AGATAGTTGTGTCATTTGTGCTATTAGGTGCATTATCGATGGAACCTTTGCGTTATTTCGTTTGGTGTAA
TTCAGCAAAAACTTAAAAGCGCGTTTAATTTAAGTAACATATCGATGCATAAATATGCCACATACATATA
TATGTGTGTCCAGCATACAAATGAAAAAAGTGTGTAAAAATTATGGAAA
>TRINITY_DN6122_c0_g1_i1 len=262 path=[84:0-261] [-1, 84, -2]
ACAAACAAACGAACAACCAAAGTTCGAGCTCGCATTATGCCGTTGAATTAATTAGTCAGTTAATTAATTT
ATTTGTTTATGCATCGGCCTTATGTTGTGCCGAGCTTGGGTGGACATACATATAGCGAGCAACAACTGCG
TCGAGCAACCGTAAGAAACCAGAGCCACAGCATTTTGCGACCCTTGTACCAGAAGCAAATTTCTTTTTTG
ACTTTTCTTGTGCTCTATTTGTCACCGCGTGACGCGTGGGCTTAATTCGCTT
>TRINITY_DN6127_c0_g1_i1 len=254 path=[1:0-253] [-1, 1, -2]
GCAAGAAGAAGCTGAGCAACCCTAGACCCTGATTGTTAAAAGCATAATTACTGAGTTCTCTTAATTCTGT
ACACCTTTAACACAGGGAGGGAGAGTTGGGGTGGAACAGTAATTCTGCCTCGGCCTGCTTGACTGTTCTT
CCCCTGCCCTCTTTAGCAGGACTATTCTGATCTGCTTTTCTGGAGGAGAATGTCCCACAGGGCTGCACCA
GCACAGACCACAGACAGGCTTTGACTTTACAGTGTGCTTTTGCC
>TRINITY_DN6129_c0_g1_i1 len=213 path=[1:0-112 110:113-212] [-1, 1, 110, -2]
ATAACAGCTACGCTTTGGATTTTCCTATTACCTTCCATACCTGTATAGCGATTTGTGTGTGTTGTGTGAT
GCAATAGAAAACTCAAAGCGTCAACGGCGATCATCTGTGTTTCCACGACAACAACAAAAGCAACAACAGT
GCATAGTGTTTGTATTATTCGTGACAGCTGTGCAATTTTCTGTTATATGAAAGTAAAATAATTTACAAAA
AAA
>TRINITY_DN6143_c0_g2_i1 len=401 path=[1:0-400] [-1, 1, -2]
CAATTGCAGAAACAACTATTTGTACGCGCGTACCGGTTACGCAAAATTGGCTTCGACTCATGAGAAAATA
TAATTGGTATGATATAGTCAAACAATTAGTGTATCATGAGGTGTATGATGAAGAGATCACTTGCATAACA
GGAGATAGTTTTGATATAAAATATCTTATGAAATGTGGTGATGTTGAATCTAATCCCGGCCCTGCTGTAT
TAAGCACTCTTAACCGATTGAACAACCCGAAGGTTAAGTGCGCTGAAGTACAAGGTTGGATGAATATACC
TAATTATTTGGGTAAAATTACATCCTTTCTATCTGAACAACTACCAGCACTAATGGACCGTTTCTTCTTT
ACAGTTGAAGAGACACGTGAACAATTTCACGAAGATGTAGCTACTATCAAT
>TRINITY_DN6149_c0_g1_i1 len=216 path=[1:0-80 59:81-134 113:135-215] [-1, 1, 59, 113, -2]
CAATATGCTGCGCGATGTACCTTTTAGTGTTAAGCAAGAGAAGCAGGAAGACGACGCAGCTGAGGAAAAG
GAGAACACAGCGGTGAAGCAGAAGGAGGAGCATACGACGGGCACAAAAATTAATTTATACTGGCTGGTGC
GCAATATACGCTTCCTGATTAACAGGGAAGTGGCTAAGGCGCCCCACTCCACCGTCGTGCGTTCAGCACT
TTTCAC
>TRINITY_DN6149_c0_g1_i2 len=216 path=[1:0-80 194:81-134 113:135-215] [-1, 1, 194, 113, -2]
CAATATGCTGCGCGATGTACCTTTTAGTGTTAAGCAAGAGAAGCAGGAAGACGACGCAGCTGAGGAAAAG
GAGAACACAGCAGTGGAGAAGAAGGAGGAGCATACAACAGATACAAAAATTAATTTATACTGGCTGGTGC
GCAATATACGCTTCCTGATTAACAGGGAAGTGGCTAAGGCGCCCCACTCCACCGTCGTGCGTTCAGCACT
TTTCAC
>TRINITY_DN6148_c0_g1_i1 len=290 path=[1:0-162 141:163-289] [-1, 1, 141, -2]
TTTTGTTATTATATTGCCACTTCGACAAGTGGGAGATAAATATTGTACAAGGTTCTTAAAAGTAAAAATA
AAAAATCTCCGTTGTTCATAACTACATCCATTTTGCATGCAAAAATTACGAACCAAACAAAAAATACTAG
TGAAAGAATTAGCATTCAATTGGCTTACCAATAAGGTGTATATTCGCCGTCCATAACTTGAGGTTAAATG
GATAATGCACTCGTTTGGCATAACAATCAAAGCACGCACTCGTGCATAGCTGCATATGTACATAGTATAT
ACAAACGCAC
>TRINITY_DN6152_c0_g1_i1 len=209 path=[1:0-169 148:170-197 176:198-208] [-1, 1, 148, 176, -2]
ACACACACACACACACATTTGTACATATATACTGCTTAATTGCTCTCGTTTCATGGTTTCAATGCAACTC
TGCCGTGCTGCTGTGACCTGCTTGTGTTGCCAGCGAAAAAACAATAAGTTTGCTCGAACAGAAAACAAAA
ACAAATGCAAATGCAAATACAAATACAAAAACAAGTAAAACAACAAGCACAAGCGCCAATGCATTATTC
>TRINITY_DN6155_c0_g1_i1 len=251 path=[173:0-250] [-1, 173, -2]
CTTTTTAATCCGGGAACTCCTATAGACAATGCTGATAATATTGAGTGGATTCGTTGGTTAATTGCAGGAG
GCCGCACACCTCAAGAATTCGTAAGAATTGTACGAAGCTACGATAATCACGCAAAATGCGGTCTTGTGTG
GGTACCACATGTAGTGGCGTACCGATGTCGAACATGCGGAATTTCACCTTGTATGTCAATTTGCCGAGAC
TGCTTCAAGAAAGGAGATCACACAAATCATGACTTCAACAT
>TRINITY_DN6154_c0_g2_i1 len=214 path=[1:0-213] [-1, 1, -2]
CATGCTCTCTATCTCCGCCGTGGTGATGTCCTATCTGCAGAATCCTCAGCCCATGACGCCTCCCTGGTGA
TGCCACCTAGGAGGGTTGGATCCTGGACTCAGGCCCACCTTCTCTCTGGCCTAGCCTTTGGCTGCCTCCG
CCCTCCCTCAGCTGCTGTCCTAAACTTTCCTGAGTGTGGTCTCTGGGCTCCCAGCTGAATGGAAGGAAGT
TGGC
>TRINITY_DN6163_c0_g1_i1 len=254 path=[480:0-253] [-1, 480, -2]
GGACCAGCTGCCAGACGGCTACAGCACCACGCCTGGCGGCACACTATACGCCACTACCCCGGGAGGCACC
AGGATCATCTACGACAGAAAGTTCCTGCTGGAGTGCAAGAACTCACCCATTGCCCGGACACCTCCCTGCT
GCCTCCCTCAGATTCCCGGGGTCACAACTCTCCCAGCAGTACCACCCTCCAAGTTGGAGTTGCTGAAGGA
ACAGAAGCAGACAGAGGTAGAAATAACCGATGACGAACAGTTTG
>TRINITY_DN6167_c0_g1_i1 len=236 path=[1:0-235] [-1, 1, -2]
GTGAGGTTTGCGCTGACAATTACTTCGGCGATGCCGAGACACCAGGCGGCTCGTGCCAAAAATGTGACTG
CAGCAACAATATCGATCTTTATGATACCGGCAATTGTGATCGGCGCACTGGACAATGTTTGAAATGTCTT
TACGACACGACTGGCGACCATTGTGAACTCTGTCGCAATGGTTATTTCGGCGATGCGCTACAACAAAATT
GCGTACAATGCGACTGTGACTTTTTG
>TRINITY_DN6261_c0_g1_i1 len=240 path=[1:0-239] [-1, 1, -2]
AGAATATTAAAAGCCTTAACTTGTAGCTTAATTTTGCTTGATGACAAAAGGACTTTTGATAACAGTTTCA
AGATTGTCAGCATTTTGCATTGGACTTGAGCTGAGGTGCTTTTAAAATCCTAACGACTAGCATTGGCAGC
TGACCCAGGTCTACACAGAAGTGCATTCAGTGAACTAGGAAGACAGGAGCGGCAGACAGGAGTCCCGAAG
CCAGTTTGGTGAAGCTAGGAAGGACTGAGG
>TRINITY_DN6203_c0_g1_i1 len=244 path=[1:0-243] [-1, 1, -2]
ATTGATAGCAATAAGTCTTTTTTATGAAAAACCATTAGCATTTGAAAATTTCCCACAACGCTTCCAAAAA
AAATTCATAAAACAGTTTCTTTCAGTCTATTAAATAATATCCTAGATATTTAATCCTTCCCCTACAAAAT
ATGCACGAGTTGCGAAAGCGAGCAAGTCAAAGGGTAAATCATGTTAACATCAAAAAATTACATCCGAAAA
TATTAGGCAAGAATGCAGTGATAAAATTAAACCT
>TRINITY_DN6213_c0_g1_i1 len=361 path=[1:0-360] [-1, 1, -2]
GGATCCTCCAGCGAAGCCATCTTAAGCAAAATGAGCCAGGAGCTGGTCCCGGCAAGCCGCATGGCTTTGG
ATGGAGAGTATGGAGCCGTTACTTACAGAAGATCCAGAGACGGTCCCAAGCAGCTTGCCCCGCACCCCAA
CATCATCCGGGTTTTCCGCGCCTTCACTTCATCTGTGCCCCTCCTGCCCGGGGCCCTGGCTGACTATCCT
GACATGCTACCCCCACACTACTACCCAGAAGGCCTGGGCCACGGCCGCACACTCTTCCTCGTTATGAAGA
ACTACCCCTGTACCCTGCGCCAGTACCTTGAAGAGCAAACTCCCAGCTCCCGCCTGGCTACCATGATGAC
CTTGCAGTTAC
>TRINITY_DN6216_c0_g1_i1 len=304 path=[1:0-159 138:160-303] [-1, 1, 138, -2]
ATCTTGTGGAGACTACTAGTAGCACCAGCAATCGCAAAAATTATAATAAGAAGCAGCCAAAATCAGAAAT
TGATGAGCTTCTTGAAGCACTACCAAGCGTGCCGCGTGAGAGGACGCAGAAAATCCAAAGCGAGCAACAT
GATTTTGAAATAGTTAACCTGGCGACAGGTCAAACTACTCAACACGATGAATTGCGCACGCGTTTCGAAC
GACTACAAAGGAAGCCAACAACAACAACAACGCCAACATACCAAGCACAAGCTACAACAAACAGTGCAAC
CACATTGAAACCAACCGGTGCGCA
>TRINITY_DN6219_c0_g1_i1 len=323 path=[1:0-107 373:108-131 110:132-140 374:141-164 143:165-280 375:281-304 283:305-322] [-1, 1, 373, 110, 374, 143, 375, 283, -2]
CCTAGAAGTTCTTATCTACGACATAAATCATGTTACTTAACTTCATTCTCATAAACTCGCTCTTACTTTT
ACTCCAAGTGAATAGCTCTCCAACCAATAGTAATACCAATAGCAACATCACACCTTCAAAGAGCACAACC
AAACCATCAAAGACCCCAACTACGCTCCCGAAGAACTCTACAACTTCATCTACCACACCCACAAAGAGCA
CAACCACACCTCCAAAGACTACAACTACGCTTCCAAAGAACTCTACAACTTCAGCTACAAAGACTCCCCC
ATTGGTCCTTGCCACACCTCAGAAAGCTGCTCCAGAGCCTGCC
>TRINITY_DN6285_c0_g1_i1 len=210 path=[1:0-84 63:85-209] [-1, 1, 63, -2]
TTACAAATCTTAAAAATATATTGGTTTTTAGATTAATGATGTTAAAAAATTTTAAATTTTCCATATTTAA
CGTTGCGTATTTTGTTTCATGAGTCAATCTACCACTTTCACTGCCAAACATAAACCCTAATTGAAAAGCA
CACAACAAATAACGCATTTTATGAAAATTATGCAAGCCCTTTTAACATACGTCAAATTTACTATTCCTTC
>TRINITY_DN6233_c0_g1_i1 len=268 path=[1:0-267] [-1, 1, -2]
GAGTTGGGGTATCTGTGTGTGAAAGAAGTCATCCTCACAAACCACCATGCCTGAGGACTCTGTCAGGCCG
TCTGGTGGCCATAGCCCTAGAGTAAGGGGCTTGGAAAAGAAAGAACAATCAGAAGAAAGCAGTTCCAGAA
CAAACAGCACACCGCATGCGGACTGGCCCTGAGTGACATGCTCCACCCAAGCCAGGCCTCCTGGGAAACT
GATTTCTCTTACTATTTTTTTTTTATGGTTACACAGCTCTGCCCCATTGGGGGTCTTT
>TRINITY_DN6231_c0_g1_i1 len=201 path=[1:0-200] [-1, 1, -2]
AGGATCGGCCTTCCTTATCCAAGAAATTCTGTGAAGCCTGCTGGAGGTTTGTCTTCTATCTGTGTTCCTT
CGTGGGTGGCACCTCCATCCTCTACCATGAATCATGGTTGTGGTCGCCATCATTGTGCTGGGAGAATTAC
CCACATCAGACCCTGAATTTGTCCCTGTACTGGTGGTACCTCCTGGAGCTGGGCTTCTACC
>TRINITY_DN6256_c0_g1_i1 len=231 path=[118:0-230] [-1, 118, -2]
GCATGCTTGTCTTGCAAACTGTTTCAGTTCTAATGAAAAATTCACACCGCAGACAAAATTCCGTCTCGGA
TTATTATTTTGTAGATTTTTAATATAATACAAAGTAAAATGAGTTTGACTATATGATTTGTTTCGTCTCT
TCCAATGAGGAGTACTTCTCCATGCTTTCTGTTGTATGAACTCATCAAATCAATTTATCAGGTTTCACAA
CTATAATCGCTTCAAACACAC
>TRINITY_DN6298_c0_g1_i1 len=210 path=[1:0-118 256:119-142 121:143-171 150:172-209] [-1, 1, 256, 121, 150, -2]
TTAAATTTGAGATTGTATAATATATAATTTGCATGAAATAAGAAAATTTTCGAATTTTACAAATATACAT
GTGTAAATCTTTATATAATAATTTACCGGTAACAATTACTTTTGACCCGCATTTGAATTATTTGGACTCG
AAATTAAGCAATTAAACCATTAAATGTAACATATAATGAGCACAAATAAAATGGTGAAGTAGAATTTTTA
>TRINITY_DN6383_c0_g1_i1 len=229 path=[1:0-228] [-1, 1, -2]
GCACGGTTATTAACTTTTCAACGTCAAACAATTGTTTTTGCTGCTATTAAATATTTTAACGGTTATTGCC
GTCACCTTTCATTCGGTAAAATTTTCCAGTTCGCGCTGGAATTTCGATATTTTACTAAGCGAAAACAGCT
GTGGCAACATTGGTTTTTTAAACAGCTTGCTTCATCGTTGCAAAATTTATGCGAAAAAAATTTCTTTTGC
CAAAAAAAACCTAAAAAAG
>TRINITY_DN6302_c0_g1_i1 len=233 path=[1:0-232] [-1, 1, -2]
GATGGAGGGTGTTTGTGTGGAAGACTGCTGTTTATCTCATCACTCTTGGCATGCTCATTGCACTTCTCAT
GGGGCTTAACATGTCATGGACAGCCATCACTGCGGCTCTTGTTCTTCTGGCGCTTGATTTTACTGATGCA
CAGGCTTGTCTGGAGAAGGTGTCATACTCATTGCTGATCTTCTTCTGCGGGATGTTTATTACGGTCGATG
GCTTCAACAAAACTGGCATACCG
>TRINITY_DN6306_c0_g1_i1 len=298 path=[1:0-254 233:255-297] [-1, 1, 233, -2]
ATACATAATAAAACGTTCAGTTTGGATGATTTTCAGGCGACGACTCCGGATGGTTATAGTGTAATGTCAC
CGTTATTTACGCATCGCATTAGCGAAAGTTCGGATTCCTCGCAGGCGAGATTGCTGAAGAAGTCCTCTTT
AGAGACACTGCAGCAAACAGAATTCTGATAACTTTCAAACATATGCTGTTACAAAAATCACTTCGTTCAA
ATTTCATGTGGTGAATTATCTGGACTTCGGCTGTAACTATTGTTCAATATTAGTCGCATTACGCACCAAC
TTACCTGCTGGTTAACGC
>TRINITY_DN6318_c0_g1_i1 len=386 path=[1:0-104 434:105-128 107:129-385] [-1, 1, 434, 107, -2]
GTACTTTTAGTCTACAAATGATAGATCTATTGATATTATATTTTTTAGCTATTTTACTTTGAGCGTCTCC
GTTACGATAATCAGTTATAATGCTCATTTTCAAACTATCGCAATACTTTTCTCGCGCCATTTCAAACGTC
TGTTTGCTCCCAATATATAAAACGAACTAATTTTTATTTTGCTCTAAATAGTTATACGCATTAGTAAAAC
AACACCTGCATAACTGTAAATCCGTTATTTTTCAAAACCTTCGTCGCCTACTAGCTTAAAGTAAATTGTT
GCTTTTGTTTTGCATAACTCGAATTCAAATATAATTATTTTTTGTTATTTTTGCATTTATTTAATACCGC
TTAATGAAGTGTACTGGTGCTTAAATTGCTTCTTAC
>TRINITY_DN6322_c0_g1_i1 len=227 path=[1:0-226] [-1, 1, -2]
CTCGTTAGGACGGACGGACGGACGGACCTGGCGCATCCAATTGAATGCGATAGTGGCGAGGCGGCGTGGC
AGTGAGGCAGGAAATTGGGGCAGCAACTAACCGTAACGAAGCGTAGCAAATTCTATAAAGTTCCGTTACA
CCGCCACCCGCTACACACCCCCGTACGGCGGCACATTTCGATACGCAGTTGCTACGACCATAGATGAGAG
GGATAGGAGGGTGTGCA
>TRINITY_DN6323_c0_g1_i1 len=272 path=[246:0-39 14:40-271] [-1, 246, 14, -2]
AAATTGCTCTATATTGCATATATTAATAAATTACACATTTTCTGTCGGTCGTGTGTAAAAACTACTGTGC
AAATGTTGATATGAAAGTCAAATATGTGAAAACTAAGAACTTAGTATTTAGACGGTTTACAGAAATTCTT
GTTCGTGGTTATTAAAGGGGTAAAGACAGACGGCAGCAACTACATAGATACATATAATACATTTATTAAA
ACTCCCATATATTAAGATAACAACTAGACGTATCGCGACATCGTTTCAACCGCTTATCAGTA
>TRINITY_DN6381_c0_g1_i1 len=202 path=[1:0-97 76:98-104 83:105-201] [-1, 1, 76, 83, -2]
CAATTGGTCACTGTCGAGTATAAGTTTTGAAACTCCTGGCTAGTTTCTTGTTGAATTTTTGGCAAATGCA
ATAAAGTTTTTATTGGGTTTTCTATCATAACCCTTTCATTTTCGTACCTTTCGACTAGTGCTTCCCAAGC
CAACTTAAAATTTTCGTCGTTTAAAGCGAATCGCTTGCCAATACTGCCTGCTTCCCCTTTTG
>TRINITY_DN6391_c0_g2_i1 len=272 path=[1:0-54 33:55-98 77:99-105 84:106-109 88:110-190 169:191-193 172:194-271] [-1, 1, 33, 77, 84, 88, 169, 172, -2]
TCTGTTTTTTATTATAAAAATCACTCATCTGAACCGTTAAATTAAAACTACCTACTCAGACTAACTTTGG
GAATGCGTTCAAATTTCATGTAAAATCATTTTGGAGACATCCTTTTCGAAAATTCAAAAGTTCAAATTTT
CGATTTAATTGAAATCTAAATTTTCAACTTTTCGAATTTGTAAATAATTTAAAAATTTTCCATTTTTTCA
AATTTTTTTTGTTTTTATTATAAATATCACTTATCAGAACCTTTAAATTAAAAATGTTTGCT
>TRINITY_DN6328_c0_g1_i1 len=254 path=[279:0-253] [-1, 279, -2]
ATCTCCCATTCGCAGTGGTCGGCAGTACTGAAGAGGTCAAGATTGGCAACAAGATGGCGAAGGCCAGGCA
GTACCCTTGGGGTGTGGTGCAGGTTGAGAACGAAAACCACTGTGATTTTGTGAAGCTGCGGGAGATGCTG
ATCCGAGTGAACATGGAGGACCTGCGAGAGCAGACGCACACTCGCCACTACGAGTTGTATCGGCGCTGCA
AGCTTGAGGAGATGGGCTTCAAGGACACGGACCCCGACAGCAAG
>TRINITY_DN6359_c0_g1_i1 len=249 path=[1:0-39 18:40-248] [-1, 1, 18, -2]
CTGAATTTCTGCAGGCATGTAAACATATTTAAAGTGAAACAGTATCCCTAAAAACCCAGCCCAGAAACAT
GAAATGTACGTCAACCTGCTCGTTACCAATCCTCAACCATAGTATAAATATATAGATACCTACATATATA
TTAAAATTTAAAAAGTAAACGCAGATATATAACAGACAATTGAAAAAAATTAGAAATACATAAGTAAAAT
AAAATAATAATGGAGAGACTCGTATTTCGGTAGTAAGGC
>TRINITY_DN6370_c0_g1_i1 len=202 path=[1:0-201] [-1, 1, -2]
GCATTGAGGACTCTGTGAAGGCTGGTTGCTATGCCGCAAATGTTATCATCCAGCGTTCTGGCTGCACTTA
CCCTGAGAAGCCTGATTTCAACTAGGGCTAACCCAACCACATATTGAGGAACAATTATTCGCACATCCAA
CCTACTAGTGGTTTGGTGTGTTCTACCTGTACCATCTCGAGGCTTTCCATATGATCCGGCCA
>TRINITY_DN6341_c0_g1_i1 len=507 path=[779:0-116 191:117-506] [-1, 779, 191, -2]
ACATGAAAGAAGTGGGAGTTGGCTTCGCCACCAGGAAAGTGGCCGGTATGGCCAAGCCCAACTTGATCAT
CAGCGTAGAAGGGGACTTGGTCGTCATCCGGTCAGAGAGTACTTTTAAAAACACCGAGATTTCCTTCAAA
CTGGGCGTGGAATTCGATGAAATCACCGCAGACGACAGGAAGGTGAAGAGCATCATAACCCTAGATGGCG
GGGCCCTGGTGCAGGTGCAGAAGTGGGATGGAAAGTCGACCACAATAAAGAGAAAACGAGATGGTGACAA
GCTGGTGGTGGAATGTGTTATGAAAGGCGTGACTTCCACAAGAGTTTATGAAAGGGCATGAGCCAAAGGA
AGAGGCCTGGATGGAAATTTGCATCAAACACTACAATAGTCAGTCGGATTTATTGTTTTTTTTTAAAGAT
ATGATTTTCCACTAATAAGCAAGCAATTAATTTTTTCTGAAGATGCATTTTATTGGATATGGTTATGTTG
ATTAAATAAAACCTTTT
>TRINITY_DN6341_c0_g1_i2 len=603 path=[1:0-212 191:213-602] [-1, 1, 191, -2]
CTCACCTGGAAGACAGCTCCTCCTCGAAGGTTTACAAAATGTGTGATGCCTTTGTGGGAACCTGGAAGCT
TGTCTCCAGTGAAAACTTCGATGATTACATGAAAGAAGTGGGAGTGGGCTTTGCCACAAGGAAAGTGGCA
GGCATGGCCAAGCCCAACATGATCATCAGCGTAAATGGGGATTTGGTCACCATCCGGTCAGAGAGTACTT
TTAAAAACACCGAGATTTCCTTCAAACTGGGCGTGGAATTCGATGAAATCACCGCAGACGACAGGAAGGT
GAAGAGCATCATAACCCTAGATGGCGGGGCCCTGGTGCAGGTGCAGAAGTGGGATGGAAAGTCGACCACA
ATAAAGAGAAAACGAGATGGTGACAAGCTGGTGGTGGAATGTGTTATGAAAGGCGTGACTTCCACAAGAG
TTTATGAAAGGGCATGAGCCAAAGGAAGAGGCCTGGATGGAAATTTGCATCAAACACTACAATAGTCAGT
CGGATTTATTGTTTTTTTTTAAAGATATGATTTTCCACTAATAAGCAAGCAATTAATTTTTTCTGAAGAT
GCATTTTATTGGATATGGTTATGTTGATTAAATAAAACCTTTT
>TRINITY_DN6360_c0_g1_i1 len=255 path=[1:0-254] [-1, 1, -2]
GGAACGCGATCGTCTGCTCGATAAGCTGGCCGAAATGGAAGCGGAAACTTTAACCGGACGCATTAAGGCG
GCCAAAATGAATGATCAAGTGGAGGAGCTGATCAGCGTGAAAAAGGATCTCGAGGAGCAGTTGAAGTTGG
CGATGGCGCAAAAGCTTGATTTAAGCGCACGCGTGCAGCAGTTACAGCTACAGCAACAGCAACCCTCACA
GCAGTTCCAGAGTAAGAGTTCTTCAAGTCAATCCGATTATTCGAG
>TRINITY_DN6363_c0_g1_i1 len=229 path=[183:0-228] [-1, 183, -2]
TCCACCCTTTTTCTCCACTGTGCCCAAAGTCAGAACATGGAGGGCTTGGGGACTGGTGGTTCGAACCTGT
GTTCCCAACACTCCTGCTACTTTGGAAGGTCAGCCCTTGAGAAGAGACCTGAGCACAATCCTTGCCCTCC
CTACATTGGCTCCCAAGACCAACTGTAGGAGACTGCATGACCTACTTCACCCCCACCTCATCGTCCATTT
CCCCAACCCTACCCCCCAC
>TRINITY_DN6363_c0_g2_i1 len=205 path=[1:0-204] [-1, 1, -2]
CGCCACTTTCTCCCCAGGGCTCTCAGGTGAGCCTGCCTGCTGGGGCGGAGGCCTTCCTGACAGACGGACG
GACAGAGCCTCAGACTCAGCCACTATGACAGGGGAGGGGGTGGGCACTCTTTGGAGGTGTCCACACTAGA
GAACTACTCCAGCAGAAGCAACTGTGGACCTGGGTGCAGTTCCTCCCCGGAACCTATGATTACTT
>TRINITY_DN6377_c0_g1_i1 len=329 path=[1:0-187 166:188-220 199:221-221 388:222-245 224:246-246 225:247-266 245:267-288 267:289-328] [-1, 1, 166, 199, 388, 224, 225, 245, 267, -2]
GTAAATTCTGAAAACTTTTGAAATTATTAAATTAATTTGCTGAGGTATTTAACTTCATATAGTAAATACT
TTCCGGTAGTTTGTAAAAATTTTTATTTTTCGCTTAGTCTCTATGATCTCTATAACCCCCAAGTTTGAGG
CGGTAAATTTTTCCTTTACCTCGGCAAATATAGTTTCTTTTTAGATTCGAAAGAGGCATACTATATTTGT
CGATCCAAACAAGTTTTTTCTATTATCTTCTATAAAAACTGACAAATTTTCGAGAATTCAGGGACGTTTT
TTATGACAATTTGTGCATGCGAAATTTCTAGGCATTTGGAATTTTGAAA
>TRINITY_DN6347_c0_g1_i1 len=227 path=[1:0-226] [-1, 1, -2]
CTTGGCAAACCTTCTACATCCATAGCAAAACGCATTGGAGGCAAGACACCGTTAACTACGAAAAGTAAGC
TGCCAGATTCGGTAAGGCTGGATGGGAAGGAACACTATATCATTAGAAACGAAACTCAAATTCGATGCCG
CGAATGTCACAAGAATACGAAATTCAAATGCAGTAAATGTGGAGTTGGCCTCCATCAACATTGTTCTCAA
GCTTTTCATACCATAAA
>TRINITY_DN6349_c1_g1_i1 len=266 path=[1:0-265] [-1, 1, -2]
GATTCTATTTAGATGATTGCCACAAGTTTTTGCCTTATTTTCGGCGATATAAATTTCCCTCATTGGCCAT
TTACCAATTTACTTCACATCTCATATCAAAATTTCAGTACACTCGCTACCTACTCAATTTGATACAGGAT
ATAAAATAAATTCAAGAAATTGAAAAACTAAATATATGAAATTATTTGTAGCTAAAAATTAAACAATTAG
ACAATTTTACGATAGTATCGCTAAACAAGAAACATAAACAATATAAAATACCATAT
>TRINITY_DN6351_c0_g1_i1 len=250 path=[1:0-145 124:146-249] [-1, 1, 124, -2]
GTATATGTATGAGTAGTTGTGTGTGCGTGTGTGTAATTGCTCACCAGCGCGAACTTGACTGACCGAAAGG
AACTGCTGCAGGAAGTGGCTTCTTCCATGACACTCGTTTCGCAATCTCAAAAGCACACTAACTCTCTTTC
GAACTCTAACTCTCACTGTAACTCTCTCTAACTCTATATCTCAAACTGTTTTTGGCTAGCACAAATGATT
TTAGTTTTAGCAATAATTAAAAGCGTCAAGCATACATATA
>TRINITY_DN6356_c0_g1_i1 len=226 path=[1:0-225] [-1, 1, -2]
TTGCCCGTTTTTTATTTGCTTTCCTTGAATGTTTTACCAATAAACTGTTTGTTCCAAATTGTTGAATGTT
GTTTTTATAAAATGCACTAATTCTGTATTGAATACACCGTTCACCCTCACATCACTCATACACACACACT
ATATGTAGCATTGCATGACTTGTAATCAATTACTGTATTCAGTATCCGTTGTCTCTTGAAATATTTGCAA
ACATACTTATATTTAA
>TRINITY_DN6499_c0_g1_i1 len=214 path=[1:0-213] [-1, 1, -2]
GTCACGCCCACCGCCGTTTGATCGCCACAAATTGGTCCGATTTCACTGCCTTCTAAACGAACAAGTAACT
TAAGTTCGAACTTTTTATAATGCAATTTATATTTTGTACTTACTCATAGTTAAGTCAGCGATGGCCAGTA
GAGTGTATTTAAACAAAAACAGCTTTTGTATTTTAATCTTAAATTTGTACTTGTAATCATACAGTTTGTA
TTCA
>TRINITY_DN6403_c0_g1_i1 len=236 path=[1:0-153 247:154-177 156:178-235] [-1, 1, 247, 156, -2]
GTTCGGACGAGGACGCCGCGACTAGCAGTTACGATGTGTTGGTCAATTTGCCACAAAAGGGTTACTATGT
GGCCTCAATATGTACCGAACGTGAGGAAATATGTATATGGGACGTGCAGAGTTGTTCGCGTGTACGACAA
TTGTTGGGTATATCACAGCCCACTTCTATGTGTCCTGTCGGTAGTTATGAAGCGGCTGTGTTATGTCGGC
GAGAAATTAAAGTAATCAATCTGGAT
>TRINITY_DN6405_c0_g1_i1 len=279 path=[1:0-278] [-1, 1, -2]
GTCTGCTCTCAGAGAACCCCCTCTTCCTCCCCAGAGATCGCATGTGCTCAGATACTCTCCTCCTCTGAGG
ACTTCCCAGTGAGCACCTTTGAGAGTACTCCCTTGGGGTATACTGAAATATCGCCCACCCCATTTCCTCC
TGCCCCCTTTTGTTTTCTTCCTGTCCCCATAGCACCCGAGACTCCTCTCTTCCCTAGAGACCTCTTTTTT
CTTCCCTTTGTTCCTCCGAGGCGCTCTGGGACCACTCTGACACCCTCACCCCCACCCCCAAGTTCCATG
>TRINITY_DN6406_c0_g1_i1 len=294 path=[1:0-241 220:242-268 247:269-293] [-1, 1, 220, 247, -2]
CCCGGACCACCTGGTTTAGCTGGTAAAATAGGCAATCCAGGGCCACGTGGTCCTACTGGCGATACTGGCC
CAGTAGGAGCAATCGGTCCGCAAGGTGTGCCTGGTCCTGACGGACGTGACGGTTCAGCTGGCCAACAAGG
TGCGCCTGGTTTACGTGGTAGACGTGGCTTTCCGGGCTCGAATGGACCGCCTGGACCGGCGGGACCGCAA
GGTTTTATGGGTCCACCCGGTCCACAAGGTCCGCCAGGTACGTCAGCTCGTCACATGACGCATGACATTT
ACGCGGAGGACGAC
>TRINITY_DN6424_c0_g1_i1 len=229 path=[244:0-110 6:111-111 332:112-150 46:151-228] [-1, 244, 6, 332, 46, -2]
GCAGCACCTCCACAGGCTTTTGATTAAGAAGAAAGTAAAACCATCACCATTCACCAAATGCCGTGCCGCG
GTGTTAGCAGTGGCCAGGTGCGCTGGTTTGAGCAAGGCAGAGGTTTGGAAGGAATCTCGGTGTAACTTGA
ATATTTGCAAACTACCTTTTAATGCAGCTGCGCGCTACCTGTTTATTCTGGAACTGTTGAGCACCAGGGC
CTGCCGAGTTGCTTCTCAC
>TRINITY_DN6459_c0_g1_i1 len=940 path=[746:0-274 81:275-939] [-1, 746, 81, -2]
AGACGCTGGGCTGCGGGTCAAGCGAGCCACCACTGCTCTTCCAAGTGTCATTTTGACAGGTTCTTCTGGA
GGAGATCCTTCTTTTGTTAACCCATCGTTTTAATCAAAATGGCACCAAAGAAAGACGTGAAGAAGCCCGC
TGCTGCTGCTCCTGCCCCAGCCCCGGCCCCGGCCCCTGCCCCAGCCAAACCTAAAGAAGAAAAAATCGAT
CTGTCTGCTATTAAGATCGAGTTCTCTAAGGAACAACAGGAGGAATTCAAGGAGGCATTTCTCCTCTTCG
ACAGAACCGGTGAATGCAAGATCACCTTAAGTCAGGTGGGCGACGTCCTCCGGGCTCTGGGCACCAATCC
CACAAATGCAGAAGTCAAGAAGGTTCTCGGGAACCCTAGCAATGAAGAGATGAATGCTAAGAAAATCGAG
TTTGAACAGTTTCTGCCCATGATGCAAGCCATCTCCAACAACAAGGACCAGGGAGGCTATGAAGATTTCG
TTGAGGGTCTGCGTGTCTTCGACAAGGAGGGCAATGGCACCGTCATGGGTGCTGAGCTCCGCCATGTCCT
CGCCACTCTGGGAGAGAAGATGAAGGAGGAGGAGGTAGAAGCATTGCTGGCGGGCCAGGAGGACTCCAAT
GGCTGCATCAACTATGAAGCTTTTGTGAAACACATCATGTCTGTCTAAAAGGAGAATTCAAGAACACAGT
GTTGGGGAAGACTGGCCAGAAAGTCAGTTCAAGAACACCTATGGCTAACTGTCAACACCAGCTTGCCACC
ACCCGGAAGAACAAACAATCTAGACCATTCTAGATTGAAGGATTCCCTGAAGTTTTATCAACCTTGAGTT
TTTCATGGCACACACATCAGGTTGATAATCTCAAGTCCATGTACCACCTTTATGATCTACTTGGGTCCAC
AACATTCATAAGAGCACTACATCAATAAAC
>TRINITY_DN6459_c0_g1_i2 len=768 path=[1:0-102 81:103-767] [-1, 1, 81, -2]
GTCTTCAGTTCATTCTCCAGTCCCGCTGCTGTTTTGCCTCCCAGAACTCCATCATGTCCTTCAGTGCTGA
CCAGATTGCCGAATTCAAGGAGGCATTTCTCCTCTTCGACAGAACCGGTGAATGCAAGATCACCTTAAGT
CAGGTGGGCGACGTCCTCCGGGCTCTGGGCACCAATCCCACAAATGCAGAAGTCAAGAAGGTTCTCGGGA
ACCCTAGCAATGAAGAGATGAATGCTAAGAAAATCGAGTTTGAACAGTTTCTGCCCATGATGCAAGCCAT
CTCCAACAACAAGGACCAGGGAGGCTATGAAGATTTCGTTGAGGGTCTGCGTGTCTTCGACAAGGAGGGC
AATGGCACCGTCATGGGTGCTGAGCTCCGCCATGTCCTCGCCACTCTGGGAGAGAAGATGAAGGAGGAGG
AGGTAGAAGCATTGCTGGCGGGCCAGGAGGACTCCAATGGCTGCATCAACTATGAAGCTTTTGTGAAACA
CATCATGTCTGTCTAAAAGGAGAATTCAAGAACACAGTGTTGGGGAAGACTGGCCAGAAAGTCAGTTCAA
GAACACCTATGGCTAACTGTCAACACCAGCTTGCCACCACCCGGAAGAACAAACAATCTAGACCATTCTA
GATTGAAGGATTCCCTGAAGTTTTATCAACCTTGAGTTTTTCATGGCACACACATCAGGTTGATAATCTC
AAGTCCATGTACCACCTTTATGATCTACTTGGGTCCACAACATTCATAAGAGCACTACATCAATAAAC
>TRINITY_DN6564_c0_g1_i1 len=265 path=[1:0-264] [-1, 1, -2]
TTCACACGTTTGTAAACATAAATTCTGAAACTAACAGTGAAATTAGTCCGAACACAACGCTAGCATGGAG
GACGAACTACGCTGCCCGACATGCAAACAACTTTTCGCGAATCCGGTGCTGTTGCCCTGTTTCCACGCCC
TCTGCTTGGGCTGTGCACTTGACATACAGACTACGTACACACCCGCTGCGGCCTTGGCTGCTGCCAACGC
CAGTGTTGGCCACGTCTCGAACGGCAATATCAACGGCGGCTGCCTAATACATTCA
>TRINITY_DN6585_c0_g1_i1 len=273 path=[1:0-272] [-1, 1, -2]
TACATATACACAGAGTTAATTTTGTAACTCGGCATATACATTGCGAAATCGTGCTAGTTTGATAAGCATA
TTGGAAACATCGATCCGTTCAAAATAATTTTTTTTTTTTGGAAAGTGATTTAAGTGAATGCGCGTACAAG
CAGAGCAAAAGAAATAAAAAATTGCTTTGAAAATCGTAATTTAAGAGCAAATAAATAAAATACCATTTTA
TACTGATATCTTTGTATGAAATACAAAAAAGTGTCAAGTTTCCAAAATAATAAAAAAAAAAAA
>TRINITY_DN6502_c0_g1_i1 len=433 path=[1:0-97 76:98-328 307:329-432] [-1, 1, 76, 307, -2]
CATCCATCACCTTACCCTCAATCAAACTCCTTTTAAAAAATGTCTGCCACCGTAGCTAATATCGCTCGAA
GATCGGGCTCTTTACTTCCACTTGGCGCTATCATTGGTACCACTATCATCACTGCTGGTGTGTGGGGTGG
TTCATGGCTCCCAACACGTGGACAACCAGCTGAACGCGCTTTCGCGCCCATTCAACAACCCTGGGAAGTG
AAGAATGAGCGTGATGCCACCAACAAGGACCGAGTGGCGCGTTACAAGTACTTGTACAAAGACCAAGTGA
CTGGTGAGATCAAGGAAGCGCCGCCAGCCGTCAGCAGTGGTGTTTATCCTGTCAAGAAAATGCCCACTGA
GCTACATGGACGCTTCCCCGCCGCCCGACATGATGCCGATTGATCTTTAAAAACCTTTGCTAATCGAGAT
CGCATAGCGCACA
>TRINITY_DN6561_c0_g1_i1 len=256 path=[211:0-101 57:102-139 95:140-255] [-1, 211, 57, 95, -2]
CTTATGTAAATACCATGTGTCAGTGTGTAGGTATGTAATGACTCGCATGGTTCAGTGGCATGGTTGGTGG
ATGAAACGCCTGTGCCCAGCCGAGCTGGCGCTGCGGCGTTGACTTCACCGACCCATATGCCGATTTAGGT
GGTACGCGATGTTAGAGCACAGTGCAATGACCCAGGAAGAAAACCTTGGAACAGTGTCGGCGCAAGAGAA
GTAAGTGCGGAGGCGCAGAGAAGAGCAGTACGACACCGACTATAAG
>TRINITY_DN6561_c0_g1_i2 len=233 path=[1:0-78 57:79-116 95:117-232] [-1, 1, 57, 95, -2]
TGTGTAGGTATGCAATGACTCGCCCGGTTCAGTGGCATGGTTGGTGGCCGAAACGTCTGTGCCCAGCCGA
GCTGGCGCTGCGGCGTTGACTTCACCGACCCATATGCCGATTTAGGTGGTACGCGATGTTAGAGCACAGT
GCAATGACCCAGGAAGAAAACCTTGGAACAGTGTCGGCGCAAGAGAAGTAAGTGCGGAGGCGCAGAGAAG
AGCAGTACGACACCGACTATAAG
>TRINITY_DN6581_c0_g1_i1 len=260 path=[1:0-173 374:174-197 176:198-259] [-1, 1, 374, 176, -2]
CTGAGCTGCGTTGTAATTTTAAGAGTGCCAAATCAAGTAGCAAGACACCAAGAAATCACGTTTTAATTCA
TAAAGAAGGATGTGAGTTTAACTAGCAAAAGGAAAACATTAATTGTGAACTATTGTAATTGTCTAAATGT
CTGTTCATGTTTCCGAAACCGATTTTTCTGCAGACGACAGTATTGAAGATCTGGACTTTAATACTACTGG
AAGTAAACGAAAGAGCTCATTAAGTGCGGAATCAGGACCGGACCTAAAAA
>TRINITY_DN6573_c1_g1_i1 len=246 path=[1:0-245] [-1, 1, -2]
GGAGAACTAAATGGTGCAATGCCAAGCATATATTTAAGGACTTATAGAGATGTACCAGAAATGAAACAGA
TCTGCGAAAACATATGCAAGATTTATAAAAGTATCGTAGTATATTTCAATATTTCGCTACCCGTGGAAAA
ATTGTATATTGTAACTTTACCCGAAGTGTCAACAGTACGGCCGCTAAGCAGTTGGGGAATATTAATTTTA
AGCGAGAATGACCTGATGCAAATTGGGAATTTTGCC
>TRINITY_DN6525_c0_g1_i1 len=207 path=[119:0-206] [-1, 119, -2]
GCTGTGTGTTGGGGGATGCCCTCCGAGCCAGCGACTCTCTCGCTCAGAGCGCAATCGCCGTGGGGCGATA
GCCATAGATACTGCCAGAAGGTTGTGTAAGGAAGGGCTTCCGGTTGAAGATGCCTACTTCCAATCCTGCG
TCTTTGATGTTTCAGTCTCCGGTGACCCCAACTTTACTGTGGCAGCTCAGTCAGCTCTGGACGATGC
>TRINITY_DN6532_c0_g1_i1 len=263 path=[75:0-262] [-1, 75, -2]
ATGCCGCAATGCCTTCGACGATTTGGGGCACAAAGTGCAGAATTTCGCAGAAGAGGAGAAGATCAATTAT
AGCTTGAGTGATGGCCTGAACTCCATTACTACATCTTTAACTGTACAAGCGGATTATATGGATTTGCTGG
TGCATCGTCTGGAAATGAAGATAGTCAATGAGTTGAGCCAATTCGAAAATCTTTGTAAGACCACACGCGA
CAATTTGCGCACAGCAACAATTGCACGTGACAAGGAGGTTTTGAAGCAGCAGC
>TRINITY_DN6538_c0_g1_i1 len=205 path=[167:0-204] [-1, 167, -2]
GCTCAGAGCATGATGGTTCCCCACCCTCTGAATATTCCTGGTTCAAGGACGGGATATCCATGCTTACAGC
AGATGCCAAGAAAACCCGGGCCTTCATGAATTCTTCATTCACTATTGATCCAAAGTCGGGGGATCTGATC
TTTGACCCCGTGACAGCCTTTGATAGTGGTGAATACTACTGCCAGGCCCAGAATGGATATGGGAC
>TRINITY_DN6597_c0_g1_i1 len=241 path=[133:0-240] [-1, 133, -2]
TGTGCTACCCGTTATAGGTTTGTGTCCAGGCTATAGACATGTCAATCTACGCACCGAATTGGGTCAACCC
TTGACGCTGGCATCACTTTTTCTATATATTGTTGTTAAGGATTATGTGCCAGACGATCTGTCGAATTTTG
CCGAGGCTTTAGCTAATCCAATTAAGTATCAAAGTGAGTTGGAGAAACGCGACAAGCAATTAGCCGTGCT
GACCGAGGGCACCGAACCGATCTCATCGGAG
>TRINITY_DN6546_c0_g1_i1 len=216 path=[137:0-215] [-1, 137, -2]
CACTATGGGTTTGAGCTTGGAGCTGTTCTTCTTCGATGGCAAATGGTTTATTTATTTCACCAATTGGGGT
TACTTGCTCTGCACATTCGTCGCGCTACTCAGCGCCATACTAGTTACGGTCTACTGTTTCACTGCGCCAA
AAACACCTTGCCCACGCTGGATCGTGAAATTATACTGGCATCTGCATATATCCGCATTTGTATGTGCTAT
CGGTCT
>TRINITY_DN6547_c0_g1_i1 len=247 path=[183:0-83 20:84-246] [-1, 183, 20, -2]
TTCAATACTGCCGAACGGACAGCCGGTGAACGCCAAGACAATACGCGTGTGGCAAAAAGGGGGCGTGCCA
GTGCTGCCACCGGTGACGGCGCTGAAGCGCGCGCTGACGAGCAGCAGCCGCAACTCACCGGACGAGGGCT
ACCAGGAGGGCTGCGGCACTGACGTGTAAAACGAGCCAGCGACTAGCAACAGCGAGACGTTCCTTACATT
ATAGGCGCAAAGGTACTTGGTGGAGTGCGACGGCGAC
>TRINITY_DN6549_c0_g1_i1 len=286 path=[416:0-26 24:27-40 38:41-86 84:87-89 421:90-113 111:114-119 420:120-143 141:144-147 145:148-285] [-1, 416, 24, 38, 84, 421, 111, 420, 141, 145, -2]
TTGTTTATAAGCAAAAAATATGAATTTAACATTTAAGATAAAACCTTTCGTTTGTGGTCATAATGCTAAC
CAATACAAGTATTTTGCCAAAGCTTTTGAGCTCAAGAGGTTAAATCGAATGGTGAAATAGAATTAAAATT
GTTTGTGTGTTTACATTTTGAAAAATGTATTTGTTTGAACAAATCGTTCAAATTTAATATGTTTCATTAT
GTTTTATCAATATAATATAAATTAACTATCGATATATGTATATATACATAAATCCCTACACATTATCACG
TATTAA
>TRINITY_DN6551_c0_g1_i1 len=271 path=[1:0-270] [-1, 1, -2]
TTTTTTTTTTTTTTTAACTTGTTGGAGTGTTTTTCAAATACCAGCTGAAATGTAGCCCAGAAACACAGCT
TGGACACCATTTGTGTTTGTAAAGCCCCTTCCAGAGCCTAACAGTGCAGGTGTCCAGGGAGCTGGCAGGC
CTGGCTCTAGATACAGCTGTGCCTGGAGGGCCACTGGATCCCCACCCGTTAGATCTCGAGGGCATCAGGT
CTGTTCACTGCACCCAAAGGCAACGGAAAGTCAGGACCACAGGAGGACGCTGTGGGCTGCC
>TRINITY_DN6553_c0_g1_i1 len=217 path=[1:0-173 175:174-216] [-1, 1, 175, -2]
GAAAATTGAAAATTAAGAAAATAAAAATTTAAATATTTTATTAGATGAATTCTAAAAAAATTAACTGCAA
ATATGAGAAATCTCGGAAGACAAACGCGTTACTAAAGATCAAAAGCGTTACACTTCAGCGCCTAAACAAG
CGACCACAGCGTATATTTCAAGCTAAAATGTGGATTCATGAATGGTAAAAACTTAAATAAATGTATGTGT
GACAGAG
>TRINITY_DN6555_c0_g2_i1 len=229 path=[1:0-228] [-1, 1, -2]
CGAAGTAAATCCTCAGAAACGTTCAGTGAAACTGCTGCTATCCTCTGAGACGCCCATTGAGGGCAAGAAG
ATGTCCTTTGTGAATGACCTCACTGTTACTCGGGATGGAAGGAAGATTTATTTCACGGATTCCAGCAGCA
AGTGGCAGAGACGAGACTACCTGCTTCTGGTGATGGAGGCCACTGATGATGGGCGCCTGTTAGAGTATGA
TACTGTGACGAAAGAAGTG
>TRINITY_DN6556_c0_g1_i1 len=278 path=[310:0-93 381:94-94 446:95-165 43:166-277] [-1, 310, 381, 446, 43, -2]
CAATCTCCGCTTATTGCGTTTATAAATTATTTTATAACCCAATAGCGCTGCAACAAGCACTCTATTATTT
TTTGTGCGGTGTGTCTCCGTATTTGGCAGAGTTTCTTTTTTAATTTGTATACTCCCGCACCCCTTTCACT
TTTTTATTTACATTGATGTTTGCACTCCATATGCGAGCATCAACTGAGCGCGTCCACCAAGACTTTATAA
CTTGTCCGCTATTTTTAATTTTTTAAAATTGGTTTAAGTAAATGCATTGTTTTTATTTTATTTTCGTA
>TRINITY_DN6565_c0_g1_i1 len=244 path=[1:0-243] [-1, 1, -2]
TGTGAGTTTGTGCATGTATGTGTGGTAGCACACCAGCAGCAGCGATTTTTAATTGCTACGCCCCATGCGT
TGTTGCTGCCTCCTCACACAACTCGCCAACTGGGCAGAACTGCCATCGCCAACAAGCAAGCAAACCCTCT
CTCTCTATTTCCACCAGCCTTCGCCACAAGTTCGTCCAATTAGCCGAGTTTTGTTTCCACATCACAAAGT
CCAAACTCCAATTGGCCATATCAAAGTATTTTTA
>TRINITY_DN6568_c0_g2_i1 len=270 path=[1:0-269] [-1, 1, -2]
ATGGGCAGTGATTTAACTGGAATTAAAAGTTTTCGCAATTCTTCCAACAGTAATGGAGCGAACCGTAGCA
GCAGTGATATCCTTGCGGAAGTAAATATGGATTATGTTATTCATTTATATCCGACTTGGATTGGCCTAAA
TACAAGCACGTATTAAGAGCAACCCTCATGTTCGGTAGATATAAAAATTAAAATTATAAATTTTAACTTA
CTTCAAACAGTGTTTGGTCGCCAAAATGACCATCACTGAACTGGCTGCAGTCGGAAATGC
>TRINITY_DN6572_c0_g1_i1 len=385 path=[1:0-384] [-1, 1, -2]
TCCAGCGATGTACATTGTTCTGTTAATCAAGACAAGCTCCTTCGACAACAGTGTTCATCTTTTCTAACAA
CTTCCGTATTCTTATTGTGTGGACGTGCATCAATGTAATTACCAATGACCTTTATCCTCCGAATTTCTCC
AATGAGAATGATCCCACGACCTCTATATTTACTTCATCACCCACCTACTTCTCTCGTAGCGTTCTTTGGT
TGTTATCCTTTACTAATCCGGTAAATTACACACCAGCTTTTCCCACAGTGCGACTTGTTGTCTTCTTTCT
TTTCACTTTCCTTTTCTTATGGCCTGTGTGTTGCTGTTCATTCCTTTCATCTTTGTTTGTTTTGTTCTGC
TTTCTTCTTTTATTTTGTTTTCAACCTTCTTTCCT
>TRINITY_DN6602_c0_g1_i1 len=300 path=[1:0-70 49:71-106 85:107-113 92:114-299] [-1, 1, 49, 85, 92, -2]
ATAAGTTGTTTCACAGTTATTTAATGTAACTTTCAATGGAAATGAAATGCAATATAAATGATAATGAAAA
ATAAACAAGAAAATTGTAGATTGTGTAAGCTTTATTCTCTAGATCATATACGTACAAATATCTCACATAA
ACACTTTCTGTGAAACCTCCAAAAACCGGAAACTGATGGTTCCGCTACTGCATATGGCACATTTGTATTT
TAGAAGTGGAAGAAAAATTTAACTAAATAAGATATGTACATACATTTCTTAAAGAAATTAGATTTCTTAG
TAATTTAATTTACGTATTTA
>TRINITY_DN6609_c0_g1_i1 len=219 path=[1:0-59 38:60-218] [-1, 1, 38, -2]
ATCTTTCTTTTTGCATGCTTTAAACTTCGTGGAAAACTACTCTGTTCAGGGTATAAAAGCAACCGTATTA
TATTCGAAGAGACTTCCAGTGATATCATCAATGAGTGGGTTGGGTCAATAAAGAGGAAGGTAATGAAAAG
TAATGTATTAGTAATGTTGAATATTTTTATTGCGATTTTACATGTGTGAAAGATAATCTCTGATATTCAT
TAAAGTGAC
>TRINITY_DN6669_c0_g1_i1 len=243 path=[1:0-242] [-1, 1, -2]
GTGAAATTCCCAATTGACTCCCTCCACAAAGGGGGTTTTCTAGGCTGTGTGGCACATGGCTGTCAGCCCA
TAGTCTGAGCCATTGCCCCCAAGCTAGCTATATACTGAGGGAAGTGACCCTCCTGGGTTTGCTCAGATCT
CTGATCGTTCCCCCCTCTGTGGCCCTTTTCTTTCACCCCTCCAGGAGAGCCACCCTGATATCATCCCACT
GGCCTCCAACTGACCCACAATGTCCACAGTAAC
>TRINITY_DN6616_c0_g1_i1 len=304 path=[478:0-24 31:25-30 310:31-105 112:106-241 248:242-303] [-1, 478, 31, 310, 112, 248, -2]
CTATGGCCGTGGGCCTCAACAAGGGCCACAAAGTGACCAAGAACGTGAGCAAGCCCAGGCACAGCCGACG
CCGCGGGCGTCTGACCAAACACACCAAGTTCGTGCGGGACATGATCCGGGAGGTGTGCGGCTTCGCACCC
TACGAGCGGCGAGCCATGGAGTTGCTCAAAGTGTCCAAGGACAAGCGCGCACTCAAGTTCATCAAGAAGA
GGGTGGGCACGCACATCCGCGCCAAGAGAAAGCGGGAGGAGCTGAGCAACGTGCTGGCAGCCATGAGGAA
GGCGGCGGCCAAGAAGGATTGATG
>TRINITY_DN6616_c0_g1_i2 len=332 path=[1:0-52 31:53-58 37:59-133 112:134-269 248:270-331] [-1, 1, 31, 37, 112, 248, -2]
AGAGCATCAGCCATGGCTCTGCGCTACCCCATGGCCGTGGGCCTCAACAAGGGCCACAAGGTGACGAAAA
ACGTCAGTAAGCCGAGACACAGCCGGCGACGCGGGCGCCTCACCAAACACACCAAGTTCGTGCGGGACAT
GATCCGGGAGGTGTGCGGCTTCGCACCCTACGAGCGGCGAGCCATGGAGTTGCTCAAAGTGTCCAAGGAC
AAGCGCGCACTCAAGTTCATCAAGAAGAGGGTGGGCACGCACATCCGCGCCAAGAGAAAGCGGGAGGAGC
TGAGCAACGTGCTGGCAGCCATGAGGAAGGCGGCGGCCAAGAAGGATTGATG
>TRINITY_DN6624_c0_g1_i1 len=208 path=[1:0-147 126:148-207] [-1, 1, 126, -2]
TAGACGCTTTATTTTTATGGGCGATATGGCATTGCCAAAAAGCCAGCAATAACCCCCGCAGACATTTGGA
CGTGAGCGCGTATTTGCGGTATTTTTGTTTATTGCGCACCATCAAAGGAGCAAAACAACGGATTTTTGCG
AAAATATAAGAGCAACAATAAAGAAAATCGAGCAACAGCAACGGAAAACAATAAAGCGCTGAAGCAAG
>TRINITY_DN6668_c0_g1_i1 len=243 path=[1:0-242] [-1, 1, -2]
CCAAGCGGAGCAAAATGCAATGGTGGTTGGACGAAGACTGCTTGTATCGTCAGATGTCGTACAGGTGTGA
ACAAACGATTTGGAGGTTGTTTCGCCGCCAAGCTTGCTTCTAGCAACATCCCTTCTCTCGCTGCCGGATC
AGGAAAGGGTAGTACTGGTCTTACCACTCAGCAAATCAACCAAATCGCAGCAGCAGTTTTTGCTCGAATG
AAATCGAGTGGTTATGTGGTTTCCAAATCCGCT
>TRINITY_DN6668_c1_g1_i1 len=226 path=[1:0-225] [-1, 1, -2]
CCACGACGACCGGGGGGTGCAGGTGATGCTGGAGGTGACTCTGGTGTTTTCCAAACCGGCACTGATCACC
CTAACCCAGCCTGTGGTTCTACACCCGAATTGGGTCAGGTTGATGTCACTTCATGGTTAAGTCAGGCTGA
GGGTTCTGGTTTACCAGCGGCTTATTCCAATGGATCACTCGTGGTCACAGCTTTTCAGGTGAACCGTGAT
GGTGGTGGTCCGATGA
>TRINITY_DN6637_c0_g1_i1 len=358 path=[1:0-148 382:149-172 151:173-357] [-1, 1, 382, 151, -2]
GGAAACTTCAGACGGTAGATGGACAGGCATGCCGTCGGCAATTTGTTTGCATTGTGCCCATTGTCGGTTT
TTCTCTTTTCTCTTTCTCTTTATATGGTTTCGCTGTTTCGTTTCTGAATTAATATTTCAGAGTGTGTGTC
AGAGTTACGAGTAAAATTGGATGTAGGCGAATGTAGATATGAGCAGTTCAATGTGAATCGGAGGACGTGT
GTTTTATGGCGGTCGCTCAGCGCCACCAGCAGCCATTATTAATTTTTTTTTCATTTCCATCAAAAATAAC
GAGATGGAAGGGGATGAATATGTCATCGCCACTCCTCCTGAAAATACAAAAAATATTTGGTGAAATTGTT
GTTCACCT
>TRINITY_DN6636_c0_g1_i1 len=232 path=[1:0-231] [-1, 1, -2]
GCTAAGCCGCCAAGTAAATTAGCTAGATGTAGCCTTCATCGGGCTACCAATATCGGCTGGTATTATTCTT
GAAGAGATAAATACCACGGTTGTCCTTTGATGTCTCTTTTGGTCGACCGCGAGTTTCAACATTGCTTTTA
ATCCTTAGGAAATTCTGCGCGAAATACAATGAACGGCCTAATGTTTTAGCGATATTCCTAAGACTTTGGT
CCTCTTTTTAAGACGATTTCCC
>TRINITY_DN6641_c0_g1_i1 len=312 path=[1:0-127 408:128-176 151:177-247 222:248-311] [-1, 1, 408, 151, 222, -2]
AGCAGACGCGTTTCCGTTTTCCGCTACCACTGTGATTGCCGCCATACAAGCTGCTGCTACACTTTTTTCA
GCCAAACGTGCGCTCCGTCACAAAAGTCAAATTCCTCCAAGTGTTGTACAATAACAACTGCTCACTCACT
ACTCAGTAGCGTTGGTGTCGGTGTGTGACAGTGTGGTGTATTAAGAATTGTGAATTAAAAGCATCTACAG
CTTAGCCTAATTACGCGAACGGCTTAAATTATTAGAAGACTAAGCCAGTGCGAATCCCCGAACAAAGCTA
ACTAAACTAAAGAGTGTGCAGCTGAACTGTGT
>TRINITY_DN6646_c0_g1_i1 len=204 path=[1:0-64 233:65-88 67:89-203] [-1, 1, 233, 67, -2]
GCCAGGTGGAATATGCCCTTAAAATGGACATTCCAGCAGGATAACGATCCAAAACAGACCAGAAAATTGG
CTAAAAATTGGCTTAGCCAAGAAAAAATCGTGTTGATGCCATGGCCAGCTCCATCCCCGGATTTAAACCC
CATAGAAAACTTATGAGGACACGTCAAACGCTTTGTTCCAAAACAATCCCCGTCTTCTAAGCCG
>TRINITY_DN6650_c0_g1_i1 len=212 path=[1:0-211] [-1, 1, -2]
GGTGGACCACGAAATGCCGCTGCAGCCAAGCTACTAAAAGCAGATGCCGAATCAAATCTGCATGAGGGCG
CAGCTAATGATGATTACGACGAGGACGAGGAGGAAGAGGACGATGATGGTTACGGTTACCGCGATGATTG
CGAGGAAGTGAATGAGCGGTCAGCAATGGACACCGAAGAGGTGTACGTCAACGAACTGGATATGCCAACG
GT
>TRINITY_DN6650_c0_g2_i1 len=205 path=[333:0-204] [-1, 333, -2]
GTTACTATGCGGACAAAAAACGTCAGGAATGCGTTGCGTGCCCCATCGGTTGTGCAACATGTAGCAGCAA
TGGCTTTTGCTTGACGTGTCGCGAAAATTGGACGCGTAACAAGAAGGGCAAATGCATTATCACCGGCAGT
GAGAATTGTGATGAATCCGAGTACTACGACAACAATCACTGTCATCCCTGTCACTCGACGTGCGA
>TRINITY_DN6652_c0_g1_i1 len=208 path=[1:0-207] [-1, 1, -2]
TTACTAACGACAAAAGGCGACATTGAACGTGACGACAACGAAACACGCCAGCACATACGCATGAAACGTT
CTGCACAACCAATATTGAATGAAAACTATCCGAAATCTGGACCTAATGATGTGCATTTTCCCAGCGAAAC
GGAGAAAGAGGCTGGCGCTGGCCATTACTTTCAATACAACATTAAACCGACAAGTACACTCAATGATG
>TRINITY_DN6703_c0_g1_i1 len=220 path=[97:0-65 140:66-219] [-1, 97, 140, -2]
ACACGTACTATTTACACTCAAATAAGCTGTACTATTAGCTAAGTAAGTGCAATAATTTGAACAAAACAGA
AGAAGGAAGGTGGCGAGCATAATTTGCGCCAAAGTACAGTGATGTATAAAATTTTGGTCACATATTTTGC
AATTTGTACGGATATTACTAAATAACTAAAAATATCGCTTCTAAAAACACTTTATGCCTGAATATCCTCA
CACGTGCATA
>TRINITY_DN6792_c0_g1_i1 len=231 path=[1:0-109 88:110-230] [-1, 1, 88, -2]
CGGAAGTCGTCATCTTATTTCCGGTCCAAACCGGAAGTCCCAAACCGGAAGCGGAAGATCAGACCGGAAG
TGTGTTTTCGAGCGAGAACTTCCGTTTCCGGGTTTTTATTCCCTGTCGAAAGTTCGGGCCGGAAGTCTCA
AGCCACTTTCCGGTTCGGGAGTAGATGTTATTTCCGTTTCCGGTATGCGGTTTTTGGTCCCCAAACCGGA
AGTATGGTACCGAAAGCAATA
>TRINITY_DN6777_c0_g1_i1 len=282 path=[218:0-36 232:37-43 239:44-68 5:69-281] [-1, 218, 232, 239, 5, -2]
AAATCTAATTAGGCAATCGTTTGCTCTTACTTACATATTTTTTGCGTTTTTTTTATAACAGCATATAGGC
AAAATGACAAAGTTAGAGAAGTGTAGCACTAAGCGTAAAATGGAATTAAAGAAATTCACAAAAACTCTTT
AAGTGAAAACACCAAAAACACCAAATTCAATTGTAATAATTACAAGCGACTAAATTATATGAATTATTAT
TGTGAAATATAAATTAAAACAAAAACAATGAAACATTTTGTCCACTTTTACATAAAACTAGCATAAGTCA
AA
>TRINITY_DN6780_c0_g1_i1 len=244 path=[1:0-243] [-1, 1, -2]
CTAACAATGTACCCGAAACTAACCCCGAAACAGCCAAGGTGTCACTCTGCGCATCCACTGGCAAAGCAGC
ATTTGGAATAGAAGGTCTAATACTTCATTCCGTTTTTTCACTCCCCGTCAACCAGTCTTCCGATCTTCGG
CCCCCAAATAGTGACACATTGAACACTACTCATGCTAATCTTATACATATTGGGCTTATAATATGATAAT
TGATGAAATTTCAATGGTTGGAGCAAAGATGTTC
>TRINITY_DN6716_c0_g2_i1 len=218 path=[1:0-217] [-1, 1, -2]
CTTAAATTTCAAGTCCCGAGGTAGATGGTCGAGAGACGAGTTCTCTGTACTGGAAAAGCCTTTTCCTCTG
[truncated: 89,952,773 more chars]
