# Supplementary material for: Heat Shock Protein Genes Affect the Rapid Cold Hardening Ability of Two Invasive Tephritids
Source: Insects. 2024 Jan 29;15(2):90. doi: 10.3390/insects15020090 (PMC10889258; doi:10.3390/insects15020090)
Supplement: Supplementary file 1 [file insects-15-00090-s001.zip › assembly/Trinity.trans.gc.content.xlsx]

## Sheet: Sheet1
ID	GC_content
TRINITY_DN98_c0_g1_i1	30.49
TRINITY_DN6_c0_g1_i1	43.26
TRINITY_DN67_c0_g1_i1	42.91
TRINITY_DN5_c0_g1_i1	52.45
TRINITY_DN3_c0_g1_i1	42.38
TRINITY_DN9_c0_g1_i1	39.75
TRINITY_DN8_c0_g1_i1	48.06
TRINITY_DN13_c0_g1_i1	30.03
TRINITY_DN15_c0_g1_i1	43.74
TRINITY_DN17_c0_g1_i1	33.65
TRINITY_DN19_c0_g1_i1	42.15
TRINITY_DN23_c0_g1_i1	34.31
TRINITY_DN26_c0_g1_i1	33.5
TRINITY_DN31_c0_g1_i1	47.03
TRINITY_DN37_c0_g1_i1	31.84
TRINITY_DN38_c0_g1_i1	38.92
TRINITY_DN39_c0_g1_i1	56.22
TRINITY_DN40_c0_g1_i1	40.69
TRINITY_DN42_c0_g1_i1	48.89
TRINITY_DN52_c0_g1_i1	28.07
TRINITY_DN54_c0_g1_i1	56.53
TRINITY_DN57_c0_g1_i1	45.64
TRINITY_DN58_c0_g1_i1	59.61
TRINITY_DN56_c0_g1_i1	39.35
TRINITY_DN59_c0_g1_i1	41.43
TRINITY_DN65_c0_g1_i1	49.55
TRINITY_DN66_c0_g1_i1	42.22
TRINITY_DN71_c0_g1_i1	47.76
TRINITY_DN73_c0_g1_i1	57.35
TRINITY_DN79_c0_g1_i1	47.8
TRINITY_DN83_c0_g1_i1	46.54
TRINITY_DN82_c0_g1_i1	50.23
TRINITY_DN84_c0_g1_i1	39.3
TRINITY_DN85_c0_g1_i1	40.87
TRINITY_DN90_c0_g1_i1	51.18
TRINITY_DN94_c0_g1_i1	23.2
TRINITY_DN154_c0_g1_i1	47.99
TRINITY_DN162_c0_g1_i1	51.54
TRINITY_DN101_c0_g1_i1	50.24
TRINITY_DN104_c0_g1_i1	65.09
TRINITY_DN160_c0_g1_i1	52.2
TRINITY_DN109_c0_g1_i1	38.16
TRINITY_DN167_c0_g1_i1	48.83
TRINITY_DN187_c0_g1_i1	34.76
TRINITY_DN166_c0_g1_i1	54.2
TRINITY_DN117_c0_g1_i1	39.62
TRINITY_DN196_c0_g1_i1	40
TRINITY_DN183_c0_g1_i1	30.42
TRINITY_DN126_c0_g1_i1	45.76
TRINITY_DN130_c0_g1_i1	31.67
TRINITY_DN188_c0_g1_i1	37.26
TRINITY_DN131_c0_g1_i1	33.18
TRINITY_DN134_c0_g1_i1	44.25
TRINITY_DN198_c0_g1_i1	52.72
TRINITY_DN164_c0_g1_i1	31.59
TRINITY_DN169_c0_g1_i1	25.7
TRINITY_DN189_c0_g1_i1	48.47
TRINITY_DN173_c0_g1_i1	53.66
TRINITY_DN191_c0_g1_i1	58.45
TRINITY_DN192_c0_g1_i1	40.77
TRINITY_DN195_c0_g1_i1	25.22
TRINITY_DN194_c0_g1_i1	41.95
TRINITY_DN244_c0_g1_i1	64.33
TRINITY_DN248_c0_g1_i1	41.26
TRINITY_DN254_c0_g1_i1	41.35
TRINITY_DN256_c0_g1_i1	38.04
TRINITY_DN295_c0_g1_i1	48.65
TRINITY_DN213_c0_g2_i1	62.78
TRINITY_DN252_c0_g1_i1	40.2
TRINITY_DN215_c0_g1_i1	37.32
TRINITY_DN216_c0_g1_i1	48.02
TRINITY_DN258_c0_g1_i1	48.18
TRINITY_DN220_c0_g1_i1	44.76
TRINITY_DN296_c0_g1_i1	45.59
TRINITY_DN224_c0_g1_i1	50.99
TRINITY_DN253_c0_g1_i1	25.6
TRINITY_DN230_c0_g1_i1	63.16
TRINITY_DN231_c0_g1_i1	34.5
TRINITY_DN260_c0_g1_i1	54.79
TRINITY_DN237_c0_g1_i1	50.18
TRINITY_DN238_c0_g1_i1	48.94
TRINITY_DN240_c0_g1_i1	37.18
TRINITY_DN297_c0_g1_i1	49.02
TRINITY_DN243_c0_g1_i1	27.14
TRINITY_DN273_c0_g1_i1	59.7
TRINITY_DN276_c0_g1_i1	40.1
TRINITY_DN291_c0_g1_i1	32.25
TRINITY_DN350_c0_g1_i1	44.17
TRINITY_DN386_c0_g1_i1	30.8
TRINITY_DN304_c0_g1_i1	25.84
TRINITY_DN359_c0_g1_i1	41.37
TRINITY_DN311_c0_g1_i1	40.73
TRINITY_DN390_c0_g1_i1	60.11
TRINITY_DN318_c0_g1_i1	41.03
TRINITY_DN320_c0_g1_i1	46.69
TRINITY_DN322_c0_g1_i1	46.94
TRINITY_DN324_c0_g1_i1	45.9
TRINITY_DN376_c0_g1_i1	47
TRINITY_DN365_c0_g1_i1	38.01
TRINITY_DN388_c0_g1_i1	19.11
TRINITY_DN363_c0_g1_i1	54.63
TRINITY_DN335_c0_g1_i1	50.39
TRINITY_DN339_c0_g1_i1	39.57
TRINITY_DN381_c0_g1_i1	54.33
TRINITY_DN364_c0_g1_i1	53.14
TRINITY_DN367_c0_g1_i1	25.6
TRINITY_DN384_c0_g2_i1	42.54
TRINITY_DN394_c0_g1_i1	57.69
TRINITY_DN446_c0_g1_i1	41.67
TRINITY_DN450_c0_g1_i1	44.39
TRINITY_DN458_c0_g1_i1	25.5
TRINITY_DN406_c0_g1_i1	48.36
TRINITY_DN411_c0_g1_i1	57.84
TRINITY_DN477_c0_g1_i1	52.72
TRINITY_DN412_c0_g1_i1	55.67
TRINITY_DN417_c0_g1_i1	40.39
TRINITY_DN468_c0_g1_i1	46.92
TRINITY_DN415_c0_g1_i1	38.24
TRINITY_DN418_c0_g1_i1	40.58
TRINITY_DN471_c0_g1_i1	56.6
TRINITY_DN426_c0_g1_i1	39.2
TRINITY_DN426_c0_g1_i2	37.36
TRINITY_DN427_c0_g1_i1	34.36
TRINITY_DN424_c0_g1_i1	30.27
TRINITY_DN457_c0_g1_i1	57.44
TRINITY_DN480_c0_g1_i1	49.85
TRINITY_DN451_c0_g1_i1	31.07
TRINITY_DN449_c0_g1_i1	45.54
TRINITY_DN481_c0_g1_i1	32.12
TRINITY_DN489_c0_g1_i1	28.53
TRINITY_DN541_c0_g1_i1	32.16
TRINITY_DN542_c0_g1_i1	50.22
TRINITY_DN553_c0_g1_i1	28.57
TRINITY_DN503_c0_g1_i1	45.34
TRINITY_DN502_c0_g1_i1	53.17
TRINITY_DN511_c0_g1_i1	48.69
TRINITY_DN510_c0_g1_i1	45.31
TRINITY_DN512_c0_g1_i1	51.16
TRINITY_DN549_c0_g1_i1	25.11
TRINITY_DN515_c0_g1_i1	46.76
TRINITY_DN514_c0_g1_i1	53.66
TRINITY_DN516_c0_g1_i1	46.64
TRINITY_DN517_c0_g1_i1	51.15
TRINITY_DN566_c0_g1_i1	51.74
TRINITY_DN526_c0_g1_i1	35.71
TRINITY_DN525_c0_g1_i1	55.5
TRINITY_DN527_c0_g1_i1	53.36
TRINITY_DN530_c0_g1_i1	48.71
TRINITY_DN550_c0_g1_i1	57.56
TRINITY_DN536_c0_g1_i1	43.56
TRINITY_DN564_c0_g1_i1	29.02
TRINITY_DN537_c0_g1_i1	36.82
TRINITY_DN577_c0_g1_i1	55.89
TRINITY_DN540_c0_g1_i1	47.18
TRINITY_DN543_c0_g1_i1	40.97
TRINITY_DN570_c0_g1_i1	38.1
TRINITY_DN584_c0_g1_i1	55.38
TRINITY_DN574_c0_g1_i1	35.78
TRINITY_DN581_c0_g1_i1	49.39
TRINITY_DN585_c0_g1_i1	33.33
TRINITY_DN644_c0_g1_i1	44.25
TRINITY_DN666_c0_g1_i1	25.08
TRINITY_DN649_c0_g1_i1	48.5
TRINITY_DN604_c0_g1_i1	40.71
TRINITY_DN605_c0_g1_i1	46.46
TRINITY_DN608_c0_g1_i1	53.36
TRINITY_DN652_c0_g1_i1	52.45
TRINITY_DN674_c0_g1_i1	38.03
TRINITY_DN610_c0_g1_i1	56.2
TRINITY_DN612_c0_g1_i1	39.3
TRINITY_DN660_c0_g1_i1	59.09
TRINITY_DN618_c0_g1_i1	37.19
TRINITY_DN619_c0_g1_i1	30.32
TRINITY_DN698_c0_g1_i1	40.36
TRINITY_DN624_c0_g1_i1	56.62
TRINITY_DN676_c0_g1_i1	58.05
TRINITY_DN676_c0_g2_i1	68.35
TRINITY_DN628_c0_g1_i1	50.72
TRINITY_DN631_c0_g1_i1	24.35
TRINITY_DN670_c0_g1_i1	55.64
TRINITY_DN665_c0_g1_i1	26.24
TRINITY_DN699_c0_g1_i1	42.92
TRINITY_DN640_c0_g1_i1	34.8
TRINITY_DN642_c0_g1_i1	58.82
TRINITY_DN646_c0_g1_i1	57.28
TRINITY_DN672_c0_g1_i1	55.99
TRINITY_DN647_c0_g1_i1	50.97
TRINITY_DN651_c0_g1_i1	17.68
TRINITY_DN691_c0_g1_i1	52.88
TRINITY_DN692_c0_g1_i1	51.49
TRINITY_DN695_c0_g1_i1	34.16
TRINITY_DN745_c0_g1_i1	56.49
TRINITY_DN702_c0_g1_i1	31.48
TRINITY_DN707_c0_g1_i1	47.26
TRINITY_DN706_c0_g1_i1	26.05
TRINITY_DN751_c0_g1_i1	41.2
TRINITY_DN708_c0_g1_i1	47.59
TRINITY_DN752_c0_g1_i1	38.93
TRINITY_DN712_c0_g1_i1	40.54
TRINITY_DN716_c0_g1_i1	25.24
TRINITY_DN756_c0_g1_i1	30.62
TRINITY_DN748_c0_g1_i1	45.6
TRINITY_DN793_c0_g1_i1	46.86
TRINITY_DN724_c0_g1_i1	53.77
TRINITY_DN722_c0_g1_i1	37.01
TRINITY_DN725_c0_g1_i1	54.96
TRINITY_DN726_c0_g1_i1	48.26
TRINITY_DN727_c0_g1_i1	54.31
TRINITY_DN767_c0_g1_i1	37.05
TRINITY_DN767_c0_g1_i2	37.24
TRINITY_DN759_c0_g1_i1	41.63
TRINITY_DN737_c0_g1_i1	56.44
TRINITY_DN758_c0_g1_i1	38.37
TRINITY_DN739_c0_g1_i1	57.72
TRINITY_DN741_c0_g1_i1	44.6
TRINITY_DN743_c0_g1_i1	48.68
TRINITY_DN769_c0_g1_i1	54.92
TRINITY_DN784_c0_g1_i1	43.33
TRINITY_DN788_c0_g1_i1	47.41
TRINITY_DN860_c0_g1_i1	48.25
TRINITY_DN801_c0_g1_i1	33.01
TRINITY_DN864_c0_g1_i1	42.22
TRINITY_DN867_c0_g1_i1	49.54
TRINITY_DN899_c0_g1_i1	52.67
TRINITY_DN899_c0_g2_i1	53.08
TRINITY_DN813_c0_g1_i1	50
TRINITY_DN816_c0_g1_i1	25.12
TRINITY_DN877_c0_g1_i1	56.59
TRINITY_DN879_c0_g1_i1	65.5
TRINITY_DN824_c0_g1_i1	29.46
TRINITY_DN825_c0_g1_i1	38.58
TRINITY_DN827_c0_g1_i1	40.58
TRINITY_DN890_c0_g1_i1	46.35
TRINITY_DN829_c0_g1_i1	37.28
TRINITY_DN836_c0_g1_i1	48.85
TRINITY_DN837_c0_g1_i1	59.51
TRINITY_DN874_c0_g1_i1	47.33
TRINITY_DN842_c0_g1_i1	27.63
TRINITY_DN876_c0_g1_i1	54.84
TRINITY_DN876_c0_g1_i2	56.42
TRINITY_DN903_c0_g1_i1	35.48
TRINITY_DN965_c0_g1_i1	37.65
TRINITY_DN984_c0_g1_i1	37.8
TRINITY_DN911_c0_g2_i1	55.71
TRINITY_DN916_c0_g1_i1	41.74
TRINITY_DN917_c0_g1_i1	43.2
TRINITY_DN982_c0_g1_i1	41.95
TRINITY_DN922_c0_g1_i1	35.38
TRINITY_DN926_c0_g1_i1	33.65
TRINITY_DN928_c0_g1_i1	29.05
TRINITY_DN968_c0_g1_i1	50
TRINITY_DN933_c0_g1_i1	50.59
TRINITY_DN977_c0_g1_i1	37.75
TRINITY_DN987_c0_g1_i1	56.73
TRINITY_DN943_c0_g1_i1	27.31
TRINITY_DN942_c0_g1_i1	39.7
TRINITY_DN957_c0_g1_i1	34.7
TRINITY_DN993_c0_g1_i1	39.71
TRINITY_DN1003_c0_g1_i1	51.71
TRINITY_DN1005_c0_g1_i1	38.01
TRINITY_DN1005_c0_g1_i2	38.17
TRINITY_DN1006_c0_g1_i1	36.32
TRINITY_DN1012_c0_g1_i1	53.14
TRINITY_DN1015_c0_g1_i1	51.38
TRINITY_DN1088_c0_g1_i1	37.98
TRINITY_DN1025_c0_g1_i1	39.72
TRINITY_DN1084_c0_g1_i1	34.7
TRINITY_DN1029_c0_g1_i1	51.82
TRINITY_DN1032_c0_g1_i1	47.49
TRINITY_DN1097_c0_g1_i1	27.47
TRINITY_DN1094_c0_g1_i1	30.16
TRINITY_DN1083_c0_g1_i1	41.86
TRINITY_DN1057_c0_g1_i1	48.37
TRINITY_DN1152_c0_g1_i1	43.07
TRINITY_DN1158_c0_g1_i1	34.67
TRINITY_DN1159_c0_g1_i1	26.12
TRINITY_DN1186_c0_g1_i1	49.32
TRINITY_DN1120_c0_g1_i1	54.21
TRINITY_DN1121_c0_g1_i1	48.72
TRINITY_DN1170_c0_g1_i1	46.67
TRINITY_DN1124_c0_g1_i1	52.01
TRINITY_DN1197_c0_g1_i1	26.57
TRINITY_DN1132_c0_g1_i1	39.15
TRINITY_DN1140_c0_g1_i1	36.21
TRINITY_DN1195_c0_g1_i1	66.67
TRINITY_DN1151_c0_g1_i1	49.21
TRINITY_DN1260_c0_g1_i1	43.38
TRINITY_DN1274_c0_g1_i1	52.66
TRINITY_DN1208_c0_g1_i1	53.56
TRINITY_DN1211_c0_g1_i1	34.01
TRINITY_DN1211_c0_g1_i2	35.85
TRINITY_DN1210_c0_g2_i1	34.11
TRINITY_DN1216_c0_g1_i1	50.55
TRINITY_DN1224_c0_g1_i1	31.25
TRINITY_DN1227_c0_g1_i1	41.67
TRINITY_DN1275_c0_g1_i1	40.58
TRINITY_DN1233_c0_g1_i1	38.2
TRINITY_DN1242_c0_g1_i1	63.52
TRINITY_DN1243_c0_g1_i1	31.05
TRINITY_DN1249_c0_g1_i1	46.79
TRINITY_DN1295_c0_g1_i1	34.56
TRINITY_DN1295_c1_g1_i1	40.34
TRINITY_DN1365_c0_g1_i1	36.36
TRINITY_DN1300_c0_g1_i1	48.02
TRINITY_DN1303_c0_g1_i1	35.48
TRINITY_DN1307_c0_g1_i1	51.59
TRINITY_DN1309_c0_g1_i1	51.85
TRINITY_DN1311_c0_g1_i1	49.11
TRINITY_DN1315_c0_g1_i1	37.38
TRINITY_DN1321_c0_g1_i1	44.15
TRINITY_DN1321_c0_g1_i2	43.09
TRINITY_DN1323_c0_g1_i1	38.87
TRINITY_DN1336_c0_g1_i1	50
TRINITY_DN1344_c0_g1_i1	25.11
TRINITY_DN1355_c0_g1_i1	42.66
TRINITY_DN1374_c0_g1_i1	33.06
TRINITY_DN1400_c0_g1_i1	47.6
TRINITY_DN1403_c0_g1_i1	44.91
TRINITY_DN1416_c0_g1_i1	43.03
TRINITY_DN1418_c0_g1_i1	51.2
TRINITY_DN1423_c0_g1_i1	35.21
TRINITY_DN1473_c0_g1_i1	38.22
TRINITY_DN1438_c0_g1_i1	22.3
TRINITY_DN1466_c0_g1_i1	41.67
TRINITY_DN1457_c0_g1_i1	35.22
TRINITY_DN1471_c0_g1_i1	36.36
TRINITY_DN1477_c0_g1_i1	33.02
TRINITY_DN1579_c0_g1_i1	48.39
TRINITY_DN1583_c0_g1_i1	30.24
TRINITY_DN1584_c0_g1_i1	35.82
TRINITY_DN1596_c0_g1_i1	44.78
TRINITY_DN1509_c0_g1_i1	50.96
TRINITY_DN1571_c0_g1_i1	41.43
TRINITY_DN1528_c0_g2_i1	36.1
TRINITY_DN1535_c0_g1_i1	58.21
TRINITY_DN1572_c0_g1_i1	41.85
TRINITY_DN1553_c0_g1_i1	50
TRINITY_DN1691_c0_g1_i1	53.28
TRINITY_DN1671_c0_g1_i1	30.62
TRINITY_DN1616_c0_g1_i1	55.24
TRINITY_DN1614_c0_g1_i1	50.44
TRINITY_DN1614_c0_g2_i1	46.39
TRINITY_DN1619_c0_g1_i1	52.63
TRINITY_DN1620_c0_g1_i1	56.05
TRINITY_DN1626_c0_g1_i1	49.18
TRINITY_DN1627_c0_g1_i1	50.44
TRINITY_DN1637_c0_g1_i1	53.97
TRINITY_DN1643_c0_g1_i1	49.3
TRINITY_DN1647_c0_g1_i1	37.74
TRINITY_DN1693_c0_g1_i1	38.35
TRINITY_DN1654_c0_g1_i1	54.55
TRINITY_DN1701_c0_g1_i1	37.09
TRINITY_DN1762_c0_g1_i1	39.58
TRINITY_DN1779_c0_g1_i1	48.26
TRINITY_DN1779_c0_g2_i1	41.35
TRINITY_DN1717_c0_g1_i1	56.68
TRINITY_DN1720_c0_g1_i1	34.63
TRINITY_DN1727_c0_g1_i1	51.82
TRINITY_DN1733_c0_g1_i1	36.73
TRINITY_DN1768_c0_g1_i1	50
TRINITY_DN1798_c0_g1_i1	51.97
TRINITY_DN1794_c0_g1_i1	47.95
TRINITY_DN1758_c0_g1_i1	44.21
TRINITY_DN1778_c0_g1_i1	50.75
TRINITY_DN1873_c0_g1_i1	56.65
TRINITY_DN1800_c0_g1_i1	35.65
TRINITY_DN1804_c0_g1_i1	51.43
TRINITY_DN1807_c0_g1_i1	41.35
TRINITY_DN1893_c0_g1_i1	36.89
TRINITY_DN1813_c0_g1_i1	40.36
TRINITY_DN1879_c0_g1_i1	46.61
TRINITY_DN1898_c0_g1_i1	36.47
TRINITY_DN1818_c0_g1_i1	59.11
TRINITY_DN1822_c0_g1_i1	52.94
TRINITY_DN1882_c0_g1_i1	37.62
TRINITY_DN1867_c0_g1_i1	37.14
TRINITY_DN1840_c0_g1_i1	54.59
TRINITY_DN1850_c0_g1_i1	32.17
TRINITY_DN1852_c0_g1_i1	48.1
TRINITY_DN1853_c0_g1_i1	53.12
TRINITY_DN1854_c0_g1_i1	35.55
TRINITY_DN1872_c0_g1_i1	54.47
TRINITY_DN1881_c0_g1_i1	52.74
TRINITY_DN1998_c0_g1_i1	53.2
TRINITY_DN1903_c0_g1_i1	27.01
TRINITY_DN1913_c0_g1_i1	38.12
TRINITY_DN1972_c0_g1_i1	60.08
TRINITY_DN1982_c0_g1_i1	51.37
TRINITY_DN1981_c0_g1_i1	23.97
TRINITY_DN1986_c0_g1_i1	54.9
TRINITY_DN1994_c0_g1_i1	29.66
TRINITY_DN1926_c0_g1_i1	28.97
TRINITY_DN1933_c0_g1_i1	50.67
TRINITY_DN1965_c0_g1_i1	53.78
TRINITY_DN1974_c0_g1_i1	59.35
TRINITY_DN1951_c0_g1_i1	28.86
TRINITY_DN1979_c0_g1_i1	35.11
TRINITY_DN1967_c0_g1_i1	22.77
TRINITY_DN1993_c0_g1_i1	26.13
TRINITY_DN2004_c0_g1_i1	46.37
TRINITY_DN2007_c0_g1_i1	45.53
TRINITY_DN2007_c0_g2_i1	41.57
TRINITY_DN2071_c0_g1_i1	34.21
TRINITY_DN2032_c0_g1_i1	39.11
TRINITY_DN2058_c0_g1_i1	52.46
TRINITY_DN2062_c0_g1_i1	51.64
TRINITY_DN2064_c0_g1_i1	52.51
TRINITY_DN2049_c0_g1_i1	61.16
TRINITY_DN2050_c0_g1_i1	54.9
TRINITY_DN2057_c0_g1_i1	31.42
TRINITY_DN2094_c0_g1_i1	51.61
TRINITY_DN2177_c0_g1_i1	60
TRINITY_DN2180_c0_g1_i1	31.34
TRINITY_DN2172_c0_g1_i1	22.22
TRINITY_DN2112_c0_g1_i1	56.59
TRINITY_DN2120_c0_g1_i1	48.2
TRINITY_DN2182_c0_g1_i1	52.67
TRINITY_DN2182_c0_g1_i2	55.02
TRINITY_DN2122_c0_g1_i1	24.58
TRINITY_DN2193_c0_g1_i1	36.96
TRINITY_DN2127_c0_g1_i1	33.01
TRINITY_DN2130_c0_g1_i1	52.16
TRINITY_DN2135_c0_g1_i1	52.78
TRINITY_DN2138_c0_g1_i1	27.09
TRINITY_DN2139_c0_g1_i1	34.87
TRINITY_DN2140_c0_g1_i1	44.44
TRINITY_DN2161_c0_g1_i1	58.26
TRINITY_DN2263_c0_g1_i1	45.18
TRINITY_DN2278_c0_g1_i1	51.21
TRINITY_DN2203_c0_g1_i1	37.98
TRINITY_DN2205_c0_g1_i1	45.58
TRINITY_DN2209_c0_g1_i1	39.16
TRINITY_DN2294_c0_g1_i1	38.81
TRINITY_DN2228_c0_g1_i1	46.33
TRINITY_DN2233_c0_g1_i1	46.85
TRINITY_DN2239_c0_g1_i1	31.05
TRINITY_DN2237_c0_g1_i1	53.55
TRINITY_DN2246_c0_g1_i1	31.36
TRINITY_DN2247_c0_g1_i1	43.64
TRINITY_DN2247_c0_g2_i1	47.81
TRINITY_DN2284_c0_g1_i1	35.22
TRINITY_DN2255_c0_g1_i1	58.87
TRINITY_DN2257_c0_g1_i1	37.96
TRINITY_DN2279_c0_g1_i1	26.36
TRINITY_DN2353_c0_g1_i1	55.66
TRINITY_DN2376_c0_g1_i1	28.17
TRINITY_DN2301_c0_g1_i1	59.42
TRINITY_DN2363_c0_g1_i1	47.23
TRINITY_DN2315_c0_g2_i1	50.19
TRINITY_DN2316_c0_g1_i1	51.1
TRINITY_DN2321_c0_g1_i1	60.35
TRINITY_DN2326_c0_g2_i1	56.22
TRINITY_DN2327_c0_g1_i1	41.23
TRINITY_DN2328_c0_g1_i1	46.05
TRINITY_DN2329_c0_g1_i1	47.79
TRINITY_DN2336_c0_g1_i1	45.49
TRINITY_DN2339_c0_g1_i1	34.39
TRINITY_DN2340_c0_g1_i1	28.95
TRINITY_DN2362_c0_g1_i1	42.23
TRINITY_DN2468_c0_g1_i1	37.9
TRINITY_DN2474_c0_g1_i1	32.28
TRINITY_DN2417_c0_g1_i1	46.53
TRINITY_DN2419_c0_g1_i1	53.62
TRINITY_DN2422_c0_g1_i1	49.77
TRINITY_DN2428_c0_g1_i1	45.82
TRINITY_DN2430_c0_g1_i1	53.21
TRINITY_DN2438_c0_g1_i1	52.77
TRINITY_DN2473_c0_g1_i1	34.3
TRINITY_DN2455_c0_g1_i1	56.2
TRINITY_DN2477_c0_g1_i1	40.21
TRINITY_DN2565_c0_g2_i1	51.8
TRINITY_DN2576_c0_g1_i1	51.79
TRINITY_DN2596_c0_g1_i1	59.68
TRINITY_DN2510_c1_g1_i1	45.74
TRINITY_DN2592_c0_g2_i1	43.6
TRINITY_DN2592_c0_g3_i1	38.24
TRINITY_DN2516_c0_g1_i1	47.17
TRINITY_DN2519_c0_g1_i1	56.81
TRINITY_DN2519_c0_g2_i1	57.92
TRINITY_DN2523_c0_g1_i1	26.61
TRINITY_DN2577_c0_g1_i1	57.63
TRINITY_DN2595_c0_g1_i1	51.14
TRINITY_DN2535_c0_g1_i1	39.42
TRINITY_DN2589_c0_g1_i1	24.78
TRINITY_DN2541_c0_g1_i1	40.8
TRINITY_DN2547_c0_g1_i1	53.91
TRINITY_DN2548_c0_g1_i1	59.88
TRINITY_DN2593_c0_g1_i1	54.68
TRINITY_DN2558_c0_g1_i1	51.61
TRINITY_DN2574_c0_g1_i1	25.74
TRINITY_DN2667_c0_g1_i1	53.73
TRINITY_DN2673_c0_g1_i1	37.28
TRINITY_DN2608_c0_g1_i1	36.01
TRINITY_DN2616_c0_g1_i1	24.05
TRINITY_DN2619_c0_g1_i1	31.92
TRINITY_DN2621_c0_g1_i1	53.27
TRINITY_DN2620_c0_g1_i1	39.5
TRINITY_DN2691_c0_g1_i1	50.99
TRINITY_DN2630_c0_g1_i1	24.28
TRINITY_DN2640_c0_g1_i1	45.08
TRINITY_DN2641_c0_g1_i1	48.85
TRINITY_DN2651_c0_g1_i1	42.11
TRINITY_DN2656_c0_g1_i1	50.5
TRINITY_DN2686_c0_g1_i1	42.16
TRINITY_DN2683_c0_g1_i1	51.3
TRINITY_DN2705_c0_g1_i1	55.73
TRINITY_DN2720_c0_g1_i1	41.27
TRINITY_DN2721_c0_g1_i1	39.04
TRINITY_DN2741_c0_g1_i1	54.59
TRINITY_DN2775_c0_g1_i1	35.19
TRINITY_DN2775_c0_g2_i1	56.91
TRINITY_DN2757_c0_g1_i1	37.13
TRINITY_DN2893_c0_g1_i1	44.2
TRINITY_DN2806_c0_g1_i1	45.45
TRINITY_DN2806_c0_g2_i1	47.95
TRINITY_DN2807_c0_g1_i1	42.65
TRINITY_DN2896_c0_g1_i1	54.03
TRINITY_DN2872_c0_g1_i1	26.67
TRINITY_DN2819_c0_g1_i1	33.93
TRINITY_DN2862_c0_g1_i1	45.75
TRINITY_DN2826_c0_g1_i1	49.37
TRINITY_DN2831_c0_g1_i1	51.57
TRINITY_DN2840_c0_g1_i1	53.17
TRINITY_DN2848_c0_g1_i1	51.57
TRINITY_DN2856_c0_g1_i1	44.94
TRINITY_DN2854_c0_g1_i1	54.09
TRINITY_DN2989_c0_g1_i1	24.76
TRINITY_DN2906_c0_g1_i1	57.71
TRINITY_DN2973_c0_g1_i1	56.52
TRINITY_DN2996_c0_g1_i1	52.67
TRINITY_DN2982_c0_g1_i1	39.27
TRINITY_DN2935_c0_g1_i1	30.25
TRINITY_DN2938_c0_g1_i1	35.15
TRINITY_DN2941_c0_g1_i1	45
TRINITY_DN2962_c0_g1_i1	42.97
TRINITY_DN2975_c0_g1_i1	45.45
TRINITY_DN3060_c0_g1_i1	41.3
TRINITY_DN3075_c0_g1_i1	48.31
TRINITY_DN3067_c0_g1_i1	44.59
TRINITY_DN3082_c0_g1_i1	54.94
TRINITY_DN3068_c0_g1_i1	52.83
TRINITY_DN3020_c0_g1_i1	40
TRINITY_DN3023_c0_g1_i1	54.58
TRINITY_DN3076_c0_g1_i1	50.88
TRINITY_DN3079_c0_g1_i1	34.66
TRINITY_DN3050_c0_g1_i1	43.75
TRINITY_DN3053_c0_g1_i1	40.16
TRINITY_DN3055_c0_g1_i1	60.87
TRINITY_DN3055_c0_g1_i2	59.07
TRINITY_DN3058_c0_g1_i1	43.75
TRINITY_DN3077_c0_g1_i1	52.24
TRINITY_DN3184_c0_g1_i1	32.18
TRINITY_DN3188_c0_g1_i1	46.85
TRINITY_DN3190_c0_g2_i1	49.83
TRINITY_DN3113_c0_g1_i1	50.85
TRINITY_DN3120_c0_g1_i1	36.15
TRINITY_DN3120_c0_g2_i1	41.81
TRINITY_DN3121_c0_g1_i1	51.35
TRINITY_DN3159_c0_g1_i1	45.27
TRINITY_DN3168_c0_g1_i1	34.3
TRINITY_DN3136_c0_g1_i1	58.87
TRINITY_DN3137_c0_g1_i1	54.73
TRINITY_DN3139_c0_g1_i1	37.96
TRINITY_DN3144_c0_g1_i1	58
TRINITY_DN3144_c0_g1_i2	58.28
TRINITY_DN3146_c0_g1_i1	57.41
TRINITY_DN3148_c0_g1_i1	43.78
TRINITY_DN3155_c0_g1_i1	38.26
TRINITY_DN3199_c0_g1_i1	46.15
TRINITY_DN3169_c0_g1_i1	50.17
TRINITY_DN3169_c0_g3_i1	44.2
TRINITY_DN3197_c0_g1_i1	58.96
TRINITY_DN3269_c0_g1_i1	49.07
TRINITY_DN3202_c0_g2_i1	46.4
TRINITY_DN3278_c0_g1_i1	54.12
TRINITY_DN3229_c0_g1_i1	36.33
TRINITY_DN3284_c0_g1_i1	43.19
TRINITY_DN3233_c1_g1_i1	43
TRINITY_DN3240_c0_g2_i1	37.62
TRINITY_DN3266_c0_g1_i1	47.23
TRINITY_DN3266_c0_g1_i2	46.09
TRINITY_DN3296_c0_g3_i1	50.97
TRINITY_DN3256_c0_g1_i1	46.73
TRINITY_DN3300_c0_g1_i1	33.81
TRINITY_DN3387_c0_g1_i1	45.58
TRINITY_DN3306_c0_g1_i1	55.74
TRINITY_DN3308_c0_g1_i1	49.77
TRINITY_DN3361_c0_g1_i1	32.61
TRINITY_DN3378_c0_g1_i1	48.29
TRINITY_DN3312_c0_g1_i1	49.34
TRINITY_DN3321_c0_g1_i1	42.02
TRINITY_DN3328_c0_g1_i1	41.37
TRINITY_DN3332_c0_g1_i1	46.01
TRINITY_DN3340_c0_g1_i1	49.85
TRINITY_DN3346_c0_g1_i1	34.12
TRINITY_DN3357_c0_g1_i1	53.02
TRINITY_DN3379_c0_g1_i1	34.62
TRINITY_DN3468_c0_g1_i1	43.22
TRINITY_DN3404_c0_g1_i1	43.06
TRINITY_DN3413_c0_g1_i1	47.25
TRINITY_DN3474_c0_g1_i1	47.35
TRINITY_DN3426_c0_g1_i1	21.72
TRINITY_DN3426_c0_g1_i2	21.61
TRINITY_DN3457_c0_g1_i1	50.23
TRINITY_DN3458_c0_g1_i1	55.51
TRINITY_DN3576_c0_g1_i1	48.71
TRINITY_DN3522_c0_g1_i1	54.12
TRINITY_DN3531_c2_g1_i1	54.73
TRINITY_DN3595_c0_g1_i1	41.75
TRINITY_DN3548_c0_g1_i1	56.62
TRINITY_DN3552_c0_g1_i1	56.01
TRINITY_DN3554_c0_g1_i1	42.22
TRINITY_DN3600_c0_g1_i1	47.93
TRINITY_DN3688_c0_g1_i1	22.03
TRINITY_DN3688_c0_g2_i1	24.07
TRINITY_DN3619_c0_g1_i1	51.63
TRINITY_DN3664_c0_g1_i1	36.05
TRINITY_DN3670_c0_g1_i1	41.23
TRINITY_DN3633_c0_g1_i1	43.28
TRINITY_DN3637_c0_g1_i1	49.66
TRINITY_DN3640_c0_g1_i1	36.24
TRINITY_DN3684_c0_g1_i1	29.06
TRINITY_DN3651_c0_g1_i1	51.89
TRINITY_DN3654_c0_g1_i1	56.16
TRINITY_DN3686_c0_g1_i1	51.7
TRINITY_DN3668_c0_g1_i1	47.54
TRINITY_DN3683_c0_g1_i1	37.67
TRINITY_DN3706_c0_g1_i1	29.3
TRINITY_DN3768_c0_g1_i1	52.91
TRINITY_DN3772_c0_g1_i1	44.06
TRINITY_DN3717_c0_g1_i1	52.85
TRINITY_DN3714_c0_g1_i1	59.73
TRINITY_DN3719_c0_g1_i1	42.79
TRINITY_DN3720_c0_g1_i1	44.85
TRINITY_DN3720_c0_g1_i2	51.99
TRINITY_DN3726_c0_g1_i1	57.45
TRINITY_DN3728_c0_g1_i1	30.66
TRINITY_DN3762_c0_g1_i1	44.39
TRINITY_DN3795_c0_g1_i1	46.64
TRINITY_DN3744_c0_g1_i1	24.2
TRINITY_DN3748_c0_g1_i1	32.16
TRINITY_DN3752_c0_g1_i1	60.31
TRINITY_DN3769_c0_g1_i1	52.84
TRINITY_DN3864_c0_g1_i1	56.64
TRINITY_DN3864_c0_g1_i2	53.38
TRINITY_DN3890_c0_g1_i1	30.77
TRINITY_DN3821_c0_g1_i1	45.41
TRINITY_DN3828_c0_g1_i1	52.61
TRINITY_DN3852_c0_g1_i1	25.32
TRINITY_DN3857_c0_g1_i1	41.67
TRINITY_DN3982_c0_g2_i1	45.37
TRINITY_DN3916_c0_g1_i1	36
TRINITY_DN3917_c0_g1_i1	47.52
TRINITY_DN3936_c0_g1_i1	28.71
TRINITY_DN3946_c0_g1_i1	36.74
TRINITY_DN3949_c0_g1_i1	50.31
TRINITY_DN3949_c0_g1_i2	47.73
TRINITY_DN3976_c0_g1_i1	41.7
TRINITY_DN3980_c0_g1_i1	50.68
TRINITY_DN3985_c0_g2_i1	49.78
TRINITY_DN3973_c0_g1_i1	50.23
TRINITY_DN3978_c0_g1_i1	39.86
TRINITY_DN4064_c0_g1_i1	41.28
TRINITY_DN4066_c0_g1_i1	45.69
TRINITY_DN4099_c0_g1_i1	45.33
TRINITY_DN4002_c0_g1_i1	43.87
TRINITY_DN4084_c0_g1_i1	60.09
TRINITY_DN4018_c0_g1_i1	32.34
TRINITY_DN4021_c0_g1_i1	32
TRINITY_DN4022_c0_g1_i1	33.87
TRINITY_DN4098_c0_g1_i1	36.17
TRINITY_DN4027_c0_g1_i1	22.89
TRINITY_DN4032_c0_g1_i1	35.4
TRINITY_DN4044_c0_g1_i1	34.98
TRINITY_DN4052_c0_g1_i1	45.57
TRINITY_DN4053_c0_g1_i1	26.03
TRINITY_DN4055_c0_g1_i1	33.2
TRINITY_DN4056_c0_g1_i1	36.27
TRINITY_DN4058_c0_g1_i1	41.67
TRINITY_DN4058_c0_g1_i2	41.55
TRINITY_DN4077_c0_g1_i1	56.64
TRINITY_DN4086_c0_g2_i1	63.57
TRINITY_DN4190_c0_g1_i1	51.99
TRINITY_DN4106_c0_g1_i1	47.06
TRINITY_DN4111_c0_g1_i1	46.15
TRINITY_DN4122_c0_g1_i1	34.93
TRINITY_DN4126_c0_g1_i1	52.36
TRINITY_DN4131_c0_g1_i1	35.15
TRINITY_DN4177_c0_g1_i1	54.96
TRINITY_DN4138_c0_g1_i1	32.23
TRINITY_DN4137_c0_g1_i1	47.12
TRINITY_DN4143_c0_g1_i1	45.8
TRINITY_DN4143_c0_g1_i2	46.08
TRINITY_DN4143_c0_g1_i3	45.93
TRINITY_DN4143_c0_g1_i4	45.96
TRINITY_DN4199_c0_g1_i1	34.67
TRINITY_DN4283_c0_g2_i1	48.11
TRINITY_DN4284_c0_g1_i1	38.89
TRINITY_DN4280_c0_g1_i1	58.13
TRINITY_DN4213_c0_g1_i1	39.71
TRINITY_DN4294_c0_g1_i1	57.24
TRINITY_DN4224_c0_g2_i1	51.7
TRINITY_DN4227_c0_g1_i1	31.88
TRINITY_DN4236_c0_g1_i1	23.39
TRINITY_DN4238_c0_g1_i1	38.69
TRINITY_DN4237_c0_g1_i1	54.14
TRINITY_DN4240_c0_g1_i1	58.94
TRINITY_DN4276_c0_g1_i1	48.64
TRINITY_DN4250_c0_g1_i1	57.38
TRINITY_DN4270_c0_g1_i1	42.65
TRINITY_DN4261_c0_g1_i1	52.87
TRINITY_DN4292_c0_g1_i1	60.39
TRINITY_DN4308_c0_g1_i1	55.23
TRINITY_DN4308_c0_g1_i2	56.13
TRINITY_DN4312_c0_g1_i1	43.98
TRINITY_DN4319_c0_g1_i1	53.21
TRINITY_DN4396_c0_g1_i1	37.05
TRINITY_DN4396_c0_g1_i2	35.91
TRINITY_DN4325_c0_g1_i1	50
TRINITY_DN4367_c0_g1_i1	28.52
TRINITY_DN4336_c0_g1_i1	50
TRINITY_DN4339_c0_g1_i1	52.63
TRINITY_DN4342_c0_g1_i1	55
TRINITY_DN4342_c0_g3_i1	48.41
TRINITY_DN4345_c0_g1_i1	36.36
TRINITY_DN4382_c0_g1_i1	52.77
TRINITY_DN4382_c0_g2_i1	52.19
TRINITY_DN4395_c0_g2_i1	51.74
TRINITY_DN4477_c0_g1_i1	40.53
TRINITY_DN4467_c0_g1_i1	41.87
TRINITY_DN4496_c0_g1_i1	45.78
TRINITY_DN4493_c0_g1_i1	46.58
TRINITY_DN4423_c0_g1_i1	39.64
TRINITY_DN4432_c0_g1_i1	49.53
TRINITY_DN4432_c0_g2_i1	47.04
TRINITY_DN4434_c0_g1_i1	49.05
TRINITY_DN4440_c0_g2_i1	51.2
TRINITY_DN4441_c0_g1_i1	38.37
TRINITY_DN4487_c0_g1_i1	50.73
TRINITY_DN4444_c0_g1_i1	48.53
TRINITY_DN4447_c0_g1_i1	37.14
TRINITY_DN4454_c0_g1_i1	42.92
TRINITY_DN4567_c0_g1_i1	57.87
TRINITY_DN4502_c0_g1_i1	48.25
TRINITY_DN4505_c0_g1_i1	45.31
TRINITY_DN4508_c0_g1_i1	49.52
TRINITY_DN4590_c0_g1_i1	51.64
TRINITY_DN4511_c0_g1_i1	51.96
TRINITY_DN4516_c0_g1_i1	54.15
TRINITY_DN4517_c0_g1_i1	51.38
TRINITY_DN4517_c0_g1_i2	48.89
TRINITY_DN4593_c0_g1_i1	28.33
TRINITY_DN4586_c0_g1_i1	26.89
TRINITY_DN4586_c0_g1_i2	27.67
TRINITY_DN4526_c0_g1_i1	37.3
TRINITY_DN4527_c0_g1_i1	54.2
TRINITY_DN4527_c0_g1_i2	55.98
TRINITY_DN4529_c0_g1_i1	37.3
TRINITY_DN4564_c0_g1_i1	57.26
TRINITY_DN4533_c0_g1_i1	55.64
TRINITY_DN4556_c0_g1_i1	51.01
TRINITY_DN4563_c0_g2_i1	52.38
TRINITY_DN4571_c0_g1_i1	40.8
TRINITY_DN4544_c0_g2_i1	58.05
TRINITY_DN4545_c0_g1_i1	47.84
TRINITY_DN4584_c0_g1_i1	57
TRINITY_DN4551_c0_g1_i1	28.89
TRINITY_DN4672_c0_g1_i1	40.13
TRINITY_DN4680_c1_g1_i1	51.28
TRINITY_DN4604_c0_g1_i1	58.42
TRINITY_DN4604_c0_g1_i2	58.88
TRINITY_DN4610_c0_g1_i1	54.66
TRINITY_DN4612_c0_g1_i1	41.14
TRINITY_DN4685_c0_g1_i1	42.61
TRINITY_DN4620_c0_g3_i1	38.9
TRINITY_DN4620_c0_g4_i1	39.77
TRINITY_DN4623_c0_g2_i1	41.94
TRINITY_DN4622_c0_g1_i1	49.53
TRINITY_DN4684_c0_g1_i1	39.73
TRINITY_DN4676_c0_g2_i1	22.58
TRINITY_DN4690_c0_g1_i1	48.79
TRINITY_DN4690_c0_g2_i1	58.12
TRINITY_DN4670_c0_g1_i1	25.35
TRINITY_DN4681_c0_g1_i1	42.19
TRINITY_DN4647_c0_g1_i1	32.53
TRINITY_DN4654_c0_g1_i1	38.99
TRINITY_DN4659_c0_g1_i1	52.99
TRINITY_DN4697_c0_g1_i1	27.42
TRINITY_DN4689_c0_g1_i1	40.76
TRINITY_DN4703_c0_g1_i1	48.02
TRINITY_DN4701_c0_g1_i1	49.16
TRINITY_DN4757_c0_g1_i1	31.25
TRINITY_DN4761_c0_g2_i1	57.78
TRINITY_DN4706_c0_g1_i1	35.89
TRINITY_DN4715_c0_g1_i1	27.47
TRINITY_DN4716_c0_g1_i1	38.57
TRINITY_DN4726_c0_g1_i1	25.36
TRINITY_DN4738_c0_g1_i1	40.35
TRINITY_DN4737_c0_g1_i1	47.37
TRINITY_DN4793_c0_g1_i1	59.97
TRINITY_DN4793_c0_g2_i1	57.34
TRINITY_DN4743_c0_g1_i1	28.64
TRINITY_DN4794_c0_g1_i1	49.52
TRINITY_DN4749_c0_g1_i1	57.74
TRINITY_DN4796_c0_g1_i1	32.08
TRINITY_DN4750_c0_g1_i1	32.28
TRINITY_DN4876_c0_g1_i1	41.4
TRINITY_DN4892_c0_g1_i1	37.34
TRINITY_DN4810_c0_g1_i1	34.91
TRINITY_DN4887_c0_g1_i1	42.53
TRINITY_DN4820_c0_g1_i1	39.02
TRINITY_DN4821_c0_g1_i1	35.08
TRINITY_DN4846_c0_g1_i1	43.75
TRINITY_DN4850_c0_g1_i1	45.41
TRINITY_DN4900_c0_g1_i1	42.22
TRINITY_DN4900_c0_g2_i1	37.9
TRINITY_DN4906_c0_g2_i1	65.08
TRINITY_DN4967_c0_g1_i1	49.84
TRINITY_DN4914_c0_g1_i1	53.45
TRINITY_DN4918_c0_g1_i1	43.05
TRINITY_DN4973_c0_g1_i1	31.47
TRINITY_DN4941_c0_g1_i1	44.7
TRINITY_DN4947_c0_g2_i1	47.56
TRINITY_DN4951_c0_g1_i1	44.44
TRINITY_DN4972_c0_g1_i1	26.51
TRINITY_DN4959_c0_g1_i1	59.45
TRINITY_DN4969_c0_g1_i1	42.01
TRINITY_DN4978_c0_g1_i1	25.67
TRINITY_DN5084_c0_g1_i1	26.55
TRINITY_DN5004_c0_g1_i1	23.72
TRINITY_DN5003_c0_g1_i1	37.36
TRINITY_DN5011_c0_g1_i1	59.2
TRINITY_DN5029_c0_g1_i1	52.91
TRINITY_DN5031_c0_g1_i1	33.18
TRINITY_DN5033_c0_g1_i1	27.15
TRINITY_DN5033_c0_g1_i2	26.92
TRINITY_DN5044_c0_g1_i1	52.63
TRINITY_DN5046_c0_g1_i1	41.18
TRINITY_DN5051_c0_g1_i1	42.61
TRINITY_DN5054_c0_g1_i1	42.01
TRINITY_DN5158_c0_g2_i1	57.51
TRINITY_DN5106_c0_g1_i1	39.17
TRINITY_DN5109_c0_g1_i1	45
TRINITY_DN5189_c0_g1_i1	23.18
TRINITY_DN5113_c1_g1_i1	42.34
TRINITY_DN5122_c0_g1_i1	61.54
TRINITY_DN5122_c0_g1_i2	53.41
TRINITY_DN5126_c0_g1_i1	45.63
TRINITY_DN5129_c0_g1_i1	55.22
TRINITY_DN5131_c0_g1_i1	31.22
TRINITY_DN5136_c0_g2_i1	29.73
TRINITY_DN5138_c0_g1_i1	30.77
TRINITY_DN5173_c0_g1_i1	36.76
TRINITY_DN5142_c0_g1_i1	29.82
TRINITY_DN5146_c0_g1_i1	30.36
TRINITY_DN5174_c0_g1_i1	55.13
TRINITY_DN5266_c0_g1_i1	57
TRINITY_DN5200_c0_g1_i1	36.25
TRINITY_DN5206_c0_g1_i1	26.22
TRINITY_DN5275_c0_g1_i1	43.42
TRINITY_DN5299_c0_g1_i1	25.46
TRINITY_DN5226_c0_g1_i1	33.03
TRINITY_DN5230_c0_g1_i1	53.62
TRINITY_DN5237_c0_g1_i1	40.19
TRINITY_DN5282_c0_g1_i1	47.99
TRINITY_DN5285_c0_g1_i1	29.51
TRINITY_DN5252_c0_g1_i1	25.24
TRINITY_DN5268_c0_g1_i1	41.5
TRINITY_DN5268_c0_g2_i1	44.94
TRINITY_DN5293_c0_g1_i1	41.06
TRINITY_DN5273_c0_g1_i1	46.4
TRINITY_DN5295_c0_g1_i1	38.33
TRINITY_DN5300_c0_g1_i1	46.93
TRINITY_DN5368_c0_g1_i1	46.31
TRINITY_DN5310_c0_g1_i1	47.3
TRINITY_DN5312_c0_g1_i1	50.48
TRINITY_DN5382_c0_g1_i1	60.43
TRINITY_DN5382_c0_g1_i2	59.45
TRINITY_DN5320_c0_g1_i1	28.86
TRINITY_DN5328_c0_g1_i1	49.61
TRINITY_DN5329_c0_g1_i1	50.17
TRINITY_DN5329_c0_g1_i2	52.97
TRINITY_DN5345_c0_g1_i1	48.87
TRINITY_DN5396_c0_g1_i1	39.27
TRINITY_DN5351_c0_g1_i1	31.03
TRINITY_DN5363_c0_g1_i1	38.05
TRINITY_DN5457_c0_g1_i1	36.09
TRINITY_DN5408_c0_g1_i1	40.71
TRINITY_DN5413_c0_g1_i1	27.59
TRINITY_DN5414_c0_g1_i1	47.78
TRINITY_DN5414_c0_g2_i1	46.33
TRINITY_DN5416_c0_g1_i1	53.77
TRINITY_DN5418_c0_g1_i1	44.13
TRINITY_DN5431_c0_g1_i1	54.77
TRINITY_DN5435_c0_g2_i1	41.83
TRINITY_DN5461_c0_g1_i1	29.32
TRINITY_DN5464_c0_g1_i1	36.84
TRINITY_DN5446_c0_g1_i1	38.64
TRINITY_DN5472_c0_g1_i1	43.75
TRINITY_DN5458_c0_g1_i1	32.94
TRINITY_DN5466_c0_g1_i1	30.28
TRINITY_DN5557_c0_g1_i1	30.2
TRINITY_DN5557_c0_g2_i1	24.67
TRINITY_DN5566_c0_g1_i1	55.86
TRINITY_DN5582_c0_g1_i1	36.72
TRINITY_DN5519_c0_g1_i1	36.1
TRINITY_DN5524_c0_g1_i1	44.76
TRINITY_DN5547_c0_g1_i1	50.94
TRINITY_DN5547_c0_g2_i1	47.27
TRINITY_DN5546_c0_g1_i1	48.44
TRINITY_DN5550_c0_g1_i1	44.03
TRINITY_DN5553_c0_g1_i1	37.17
TRINITY_DN5556_c0_g1_i1	24.88
TRINITY_DN5572_c0_g1_i1	47.95
TRINITY_DN5600_c0_g1_i1	56.54
TRINITY_DN5686_c0_g1_i1	46.15
TRINITY_DN5614_c0_g1_i1	41.41
TRINITY_DN5615_c0_g1_i1	58.17
TRINITY_DN5619_c0_g1_i1	42.19
TRINITY_DN5618_c0_g1_i1	25.41
TRINITY_DN5675_c0_g1_i1	23.31
TRINITY_DN5624_c0_g1_i1	47.58
TRINITY_DN5665_c0_g1_i1	42.8
TRINITY_DN5636_c0_g1_i1	44.88
TRINITY_DN5674_c0_g1_i1	50
TRINITY_DN5650_c0_g1_i1	46.19
TRINITY_DN5652_c0_g1_i1	53.01
TRINITY_DN5654_c0_g1_i1	26.72
TRINITY_DN5655_c0_g1_i1	39.07
TRINITY_DN5671_c0_g1_i1	27.72
TRINITY_DN5769_c0_g1_i1	46.29
TRINITY_DN5780_c0_g1_i1	56.04
TRINITY_DN5773_c0_g1_i1	48.81
TRINITY_DN5727_c0_g1_i1	37.85
TRINITY_DN5727_c0_g2_i1	35.44
TRINITY_DN5731_c0_g1_i1	27.43
TRINITY_DN5797_c0_g1_i1	50.7
TRINITY_DN5751_c0_g1_i1	50
TRINITY_DN5752_c0_g1_i1	41.59
TRINITY_DN5755_c0_g1_i1	65.35
TRINITY_DN5781_c0_g1_i1	51.89
TRINITY_DN5795_c0_g1_i1	30.42
TRINITY_DN5807_c0_g1_i1	39.76
TRINITY_DN5814_c0_g1_i1	25.25
TRINITY_DN5892_c0_g1_i1	45.73
TRINITY_DN5892_c0_g2_i1	56.44
TRINITY_DN5829_c0_g1_i1	43.82
TRINITY_DN5834_c0_g1_i1	36.15
TRINITY_DN5837_c0_g1_i1	43.98
TRINITY_DN5833_c0_g1_i1	41.01
TRINITY_DN5833_c0_g1_i2	41.01
TRINITY_DN5895_c0_g1_i1	59.24
TRINITY_DN5874_c0_g1_i1	50.98
TRINITY_DN5859_c0_g1_i1	58.59
TRINITY_DN5900_c0_g1_i1	55.98
TRINITY_DN5970_c0_g1_i1	27.44
TRINITY_DN5901_c0_g1_i1	42.86
TRINITY_DN5902_c1_g2_i1	40.59
TRINITY_DN5907_c0_g1_i1	38.57
TRINITY_DN5972_c0_g2_i1	51.28
TRINITY_DN5916_c0_g2_i1	63.25
TRINITY_DN5920_c0_g1_i1	56.64
TRINITY_DN5920_c0_g1_i2	59.31
TRINITY_DN5996_c0_g1_i1	47.53
TRINITY_DN5924_c0_g1_i1	39.42
TRINITY_DN5924_c0_g1_i2	40.69
TRINITY_DN5930_c0_g1_i1	54.55
TRINITY_DN5930_c0_g1_i2	52.12
TRINITY_DN5992_c0_g1_i1	37.28
TRINITY_DN5935_c0_g1_i1	42.79
TRINITY_DN5936_c0_g1_i1	50.21
TRINITY_DN5936_c1_g1_i1	46.98
TRINITY_DN5941_c0_g1_i1	47.37
TRINITY_DN5944_c0_g1_i1	34.23
TRINITY_DN5948_c0_g1_i1	32.56
TRINITY_DN5965_c0_g1_i1	44.17
TRINITY_DN5974_c0_g1_i1	45.37
TRINITY_DN5956_c0_g1_i1	39.19
TRINITY_DN5956_c0_g1_i2	37.88
TRINITY_DN5971_c0_g1_i1	31.84
TRINITY_DN6064_c0_g1_i1	52.78
TRINITY_DN6077_c0_g1_i1	50.64
TRINITY_DN6067_c0_g1_i1	24.79
TRINITY_DN6017_c0_g2_i1	44.12
TRINITY_DN6075_c0_g1_i1	53.53
TRINITY_DN6021_c0_g1_i1	40.11
TRINITY_DN6023_c0_g1_i1	48.06
TRINITY_DN6023_c0_g2_i1	41.44
TRINITY_DN6086_c0_g1_i1	50.81
TRINITY_DN6086_c0_g1_i2	53.57
TRINITY_DN6030_c0_g1_i1	63.01
TRINITY_DN6066_c0_g2_i1	37.13
TRINITY_DN6076_c0_g1_i1	37.61
TRINITY_DN6034_c0_g1_i1	50.24
TRINITY_DN6036_c0_g1_i1	27.46
TRINITY_DN6037_c0_g1_i1	48.13
TRINITY_DN6045_c0_g1_i1	50.86
TRINITY_DN6047_c0_g1_i1	23.83
TRINITY_DN6082_c1_g1_i1	41.04
TRINITY_DN6049_c0_g1_i1	25.25
TRINITY_DN6052_c0_g1_i1	34.53
TRINITY_DN6074_c0_g1_i1	24.27
TRINITY_DN6060_c0_g1_i1	52
TRINITY_DN6069_c0_g1_i1	57.53
TRINITY_DN6069_c0_g1_i2	50.58
TRINITY_DN6157_c0_g1_i1	49.56
TRINITY_DN6166_c0_g1_i1	43.26
TRINITY_DN6186_c0_g1_i1	24.91
TRINITY_DN6165_c0_g1_i1	33.2
TRINITY_DN6122_c0_g1_i1	42.75
TRINITY_DN6127_c0_g1_i1	48.43
TRINITY_DN6129_c0_g1_i1	35.68
TRINITY_DN6143_c0_g2_i1	36.91
TRINITY_DN6149_c0_g1_i1	50
TRINITY_DN6149_c0_g1_i2	47.69
TRINITY_DN6148_c0_g1_i1	33.79
TRINITY_DN6152_c0_g1_i1	37.8
TRINITY_DN6155_c0_g1_i1	43.03
TRINITY_DN6154_c0_g2_i1	58.88
TRINITY_DN6163_c0_g1_i1	57.48
TRINITY_DN6167_c0_g1_i1	47.88
TRINITY_DN6261_c0_g1_i1	43.33
TRINITY_DN6203_c0_g1_i1	29.92
TRINITY_DN6213_c0_g1_i1	58.45
TRINITY_DN6216_c0_g1_i1	44.74
TRINITY_DN6219_c0_g1_i1	43.96
TRINITY_DN6285_c0_g1_i1	26.67
TRINITY_DN6233_c0_g1_i1	50
TRINITY_DN6231_c0_g1_i1	51.24
TRINITY_DN6256_c0_g1_i1	32.9
TRINITY_DN6298_c0_g1_i1	22.38
TRINITY_DN6383_c0_g1_i1	33.19
TRINITY_DN6302_c0_g1_i1	47.64
TRINITY_DN6306_c0_g1_i1	40.27
TRINITY_DN6318_c0_g1_i1	29.53
TRINITY_DN6322_c0_g1_i1	56.39
TRINITY_DN6323_c0_g1_i1	31.62
TRINITY_DN6381_c0_g1_i1	38.12
TRINITY_DN6391_c0_g2_i1	22.43
TRINITY_DN6328_c0_g1_i1	55.91
TRINITY_DN6359_c0_g1_i1	30.12
TRINITY_DN6370_c0_g1_i1	48.02
TRINITY_DN6341_c0_g1_i1	43.2
TRINITY_DN6341_c0_g1_i2	43.28
TRINITY_DN6360_c0_g1_i1	49.8
TRINITY_DN6363_c0_g1_i1	55.02
TRINITY_DN6363_c0_g2_i1	60
TRINITY_DN6377_c0_g1_i1	29.18
TRINITY_DN6347_c0_g1_i1	41.41
TRINITY_DN6349_c1_g1_i1	26.69
TRINITY_DN6351_c0_g1_i1	40
TRINITY_DN6356_c0_g1_i1	30.97
TRINITY_DN6499_c0_g1_i1	34.11
TRINITY_DN6403_c0_g1_i1	46.19
TRINITY_DN6405_c0_g1_i1	55.2
TRINITY_DN6406_c0_g1_i1	60.88
TRINITY_DN6424_c0_g1_i1	49.78
TRINITY_DN6459_c0_g1_i1	48.94
TRINITY_DN6459_c0_g1_i2	48.31
TRINITY_DN6564_c0_g1_i1	51.7
TRINITY_DN6585_c0_g1_i1	26.37
TRINITY_DN6502_c0_g1_i1	51.04
TRINITY_DN6561_c0_g1_i1	52.34
TRINITY_DN6561_c0_g1_i2	55.79
TRINITY_DN6581_c0_g1_i1	36.15
TRINITY_DN6573_c1_g1_i1	36.18
TRINITY_DN6525_c0_g1_i1	56.52
TRINITY_DN6532_c0_g1_i1	44.11
TRINITY_DN6538_c0_g1_i1	49.27
TRINITY_DN6597_c0_g1_i1	46.06
TRINITY_DN6546_c0_g1_i1	45.83
TRINITY_DN6547_c0_g1_i1	61.13
TRINITY_DN6549_c0_g1_i1	23.78
TRINITY_DN6551_c0_g1_i1	51.66
TRINITY_DN6553_c0_g1_i1	29.03
TRINITY_DN6555_c0_g2_i1	48.47
TRINITY_DN6556_c0_g1_i1	33.81
TRINITY_DN6565_c0_g1_i1	47.54
TRINITY_DN6568_c0_g2_i1	37.04
TRINITY_DN6572_c0_g1_i1	38.44
TRINITY_DN6602_c0_g1_i1	26.33
TRINITY_DN6609_c0_g1_i1	31.96
TRINITY_DN6669_c0_g1_i1	53.91
TRINITY_DN6616_c0_g1_i1	61.18
TRINITY_DN6616_c0_g1_i2	61.14
TRINITY_DN6624_c0_g1_i1	41.35
TRINITY_DN6668_c0_g1_i1	48.56
TRINITY_DN6668_c1_g1_i1	54.42
TRINITY_DN6637_c0_g1_i1	40.22
TRINITY_DN6636_c0_g1_i1	41.38
TRINITY_DN6641_c0_g1_i1	44.55
TRINITY_DN6646_c0_g1_i1	44.61
TRINITY_DN6650_c0_g1_i1	52.36
TRINITY_DN6650_c0_g2_i1	48.78
TRINITY_DN6652_c0_g1_i1	43.27
TRINITY_DN6703_c0_g1_i1	32.73
TRINITY_DN6792_c0_g1_i1	50.65
TRINITY_DN6777_c0_g1_i1	25.53
TRINITY_DN6780_c0_g1_i1	41.8
TRINITY_DN6716_c0_g2_i1	46.79
TRINITY_DN6718_c0_g1_i1	50.77
TRINITY_DN6796_c0_g1_i1	36.39
TRINITY_DN6798_c0_g1_i1	58.3
TRINITY_DN6728_c0_g1_i1	40.36
TRINITY_DN6774_c0_g1_i1	51.05
TRINITY_DN6778_c0_g1_i1	38.14
TRINITY_DN6778_c0_g2_i1	37.26
TRINITY_DN6740_c0_g1_i1	57.77
TRINITY_DN6744_c0_g1_i1	48.88
TRINITY_DN6746_c0_g1_i1	56.68
TRINITY_DN6795_c0_g1_i1	36.57
TRINITY_DN6799_c0_g1_i1	42.82
TRINITY_DN6758_c0_g4_i1	52.58
TRINITY_DN6759_c0_g1_i1	37.25
TRINITY_DN6759_c0_g2_i1	40.58
TRINITY_DN6763_c0_g1_i1	35.69
TRINITY_DN6856_c0_g1_i1	40.79
TRINITY_DN6801_c0_g1_i1	44.79
TRINITY_DN6881_c0_g1_i1	26.94
TRINITY_DN6818_c0_g1_i1	50.34
TRINITY_DN6822_c0_g2_i1	44.75
TRINITY_DN6825_c0_g1_i1	36.4
TRINITY_DN6828_c0_g1_i1	55.37
TRINITY_DN6829_c0_g1_i1	50.45
TRINITY_DN6832_c0_g2_i1	56.88
TRINITY_DN6831_c0_g3_i1	32.66
TRINITY_DN6838_c0_g1_i1	52.05
TRINITY_DN6840_c0_g1_i1	48.4
TRINITY_DN6857_c0_g1_i1	51.82
TRINITY_DN6848_c0_g1_i1	43.27
TRINITY_DN6849_c0_g1_i1	51.06
TRINITY_DN6849_c0_g1_i2	51.64
TRINITY_DN6921_c0_g1_i1	54.28
TRINITY_DN6975_c0_g1_i1	47.74
TRINITY_DN6987_c0_g1_i1	31.22
TRINITY_DN6987_c0_g2_i1	29.23
TRINITY_DN6933_c0_g1_i1	55.18
TRINITY_DN6932_c0_g1_i1	50.96
TRINITY_DN6981_c0_g1_i1	27.63
TRINITY_DN6997_c0_g1_i1	44.49
TRINITY_DN7066_c0_g1_i1	39.83
TRINITY_DN7073_c0_g1_i1	43.9
TRINITY_DN7096_c0_g1_i1	45.1
TRINITY_DN7067_c0_g1_i1	38.13
TRINITY_DN7067_c0_g1_i2	36.87
TRINITY_DN7077_c0_g1_i1	43.84
TRINITY_DN7024_c0_g1_i1	55.87
TRINITY_DN7026_c0_g1_i1	47.22
TRINITY_DN7026_c0_g2_i1	51.16
TRINITY_DN7099_c0_g1_i1	40
TRINITY_DN7038_c1_g1_i1	46.29
TRINITY_DN7088_c0_g1_i1	52.91
TRINITY_DN7047_c0_g1_i1	59.05
TRINITY_DN7054_c0_g1_i1	41.55
TRINITY_DN7068_c0_g1_i1	28.28
TRINITY_DN7195_c0_g1_i1	39.75
TRINITY_DN7195_c0_g2_i1	39.35
TRINITY_DN7101_c0_g1_i1	35.35
TRINITY_DN7106_c0_g1_i1	44.67
TRINITY_DN7114_c0_g1_i1	40.2
TRINITY_DN7159_c0_g1_i1	29.82
TRINITY_DN7161_c0_g1_i1	57.31
TRINITY_DN7192_c0_g1_i1	34.98
TRINITY_DN7132_c0_g1_i1	45.67
TRINITY_DN7149_c0_g1_i1	48.69
TRINITY_DN7160_c0_g1_i1	54.93
TRINITY_DN7196_c0_g1_i1	60.08
TRINITY_DN7190_c0_g1_i1	44.34
TRINITY_DN7207_c0_g1_i1	44.93
TRINITY_DN7218_c0_g1_i1	33.22
TRINITY_DN7216_c1_g1_i1	44.57
TRINITY_DN7221_c0_g1_i1	57.71
TRINITY_DN7224_c0_g1_i1	60.1
TRINITY_DN7226_c0_g1_i1	51.34
TRINITY_DN7226_c0_g2_i1	52.75
TRINITY_DN7223_c0_g1_i1	39.22
TRINITY_DN7264_c0_g1_i1	40.78
TRINITY_DN7267_c0_g1_i1	52.89
TRINITY_DN7241_c0_g1_i1	52.46
TRINITY_DN7269_c0_g1_i1	46.76
TRINITY_DN7364_c0_g1_i1	28.51
TRINITY_DN7388_c0_g1_i1	28.86
TRINITY_DN7309_c0_g2_i1	40.65
TRINITY_DN7373_c0_g1_i1	50.19
TRINITY_DN7400_c0_g1_i1	46.15
TRINITY_DN7323_c0_g1_i1	40.17
TRINITY_DN7329_c0_g1_i1	45.53
TRINITY_DN7369_c0_g1_i1	46.59
TRINITY_DN7369_c0_g2_i1	52.92
TRINITY_DN7340_c0_g1_i1	46.05
TRINITY_DN7346_c0_g1_i1	32.1
TRINITY_DN7347_c0_g1_i1	39.71
TRINITY_DN7347_c0_g2_i1	47
TRINITY_DN7380_c0_g1_i1	28.45
TRINITY_DN7352_c0_g1_i1	46.41
TRINITY_DN7390_c0_g1_i1	58.37
TRINITY_DN7357_c0_g1_i1	48.51
TRINITY_DN7362_c0_g1_i1	59.3
TRINITY_DN7461_c0_g1_i1	46.52
TRINITY_DN7403_c0_g1_i1	40
TRINITY_DN7413_c0_g1_i1	49.29
TRINITY_DN7418_c0_g1_i1	52.74
TRINITY_DN7421_c0_g1_i1	35.75
TRINITY_DN7419_c0_g1_i1	57
TRINITY_DN7500_c0_g1_i1	55.93
TRINITY_DN7490_c1_g1_i1	56.7
TRINITY_DN7435_c0_g1_i1	44.13
TRINITY_DN7499_c0_g1_i1	27.21
TRINITY_DN7452_c0_g1_i1	41.16
TRINITY_DN7483_c0_g1_i1	48.38
TRINITY_DN7484_c0_g1_i1	46.75
TRINITY_DN7511_c0_g1_i1	47.64
TRINITY_DN7601_c0_g1_i1	38.89
TRINITY_DN7530_c0_g1_i1	40.69
TRINITY_DN7530_c0_g2_i1	38.54
TRINITY_DN7549_c0_g1_i1	33.47
TRINITY_DN7553_c0_g1_i1	36.88
TRINITY_DN7684_c0_g1_i1	49.3
TRINITY_DN7604_c0_g1_i1	50.59
TRINITY_DN7611_c0_g1_i1	29.77
TRINITY_DN7613_c0_g1_i1	41.96
TRINITY_DN7615_c0_g1_i1	46.83
TRINITY_DN7619_c0_g1_i1	36.95
TRINITY_DN7616_c0_g1_i1	52.36
TRINITY_DN7631_c0_g1_i1	25.35
TRINITY_DN7634_c0_g1_i1	27.23
TRINITY_DN7635_c0_g2_i1	53
TRINITY_DN7640_c0_g1_i1	48.53
TRINITY_DN7640_c0_g1_i2	52.74
TRINITY_DN7638_c0_g1_i1	35.59
TRINITY_DN7648_c0_g1_i1	47.73
TRINITY_DN7645_c0_g1_i1	45.41
TRINITY_DN7649_c0_g1_i1	54.58
TRINITY_DN7671_c0_g1_i1	52.61
TRINITY_DN7785_c0_g1_i1	43.49
TRINITY_DN7785_c0_g1_i2	44.9
TRINITY_DN7704_c0_g1_i1	61.46
TRINITY_DN7704_c0_g2_i1	40.25
TRINITY_DN7792_c0_g1_i1	49.07
TRINITY_DN7716_c0_g1_i1	38.39
TRINITY_DN7715_c0_g1_i1	41.29
TRINITY_DN7720_c0_g1_i1	46.33
TRINITY_DN7794_c0_g1_i1	56.49
TRINITY_DN7727_c0_g1_i1	53.67
TRINITY_DN7732_c0_g1_i1	51.18
TRINITY_DN7744_c0_g1_i1	46.41
TRINITY_DN7746_c0_g1_i1	57.43
TRINITY_DN7793_c0_g1_i1	34.16
TRINITY_DN7751_c0_g1_i1	57.26
TRINITY_DN7755_c0_g1_i1	22.15
TRINITY_DN7782_c0_g1_i1	21.02
TRINITY_DN7759_c0_g1_i1	56.34
TRINITY_DN7797_c0_g1_i1	26.75
TRINITY_DN7896_c0_g2_i1	49.69
TRINITY_DN7813_c0_g1_i1	30.66
TRINITY_DN7813_c0_g2_i1	34.74
TRINITY_DN7813_c0_g1_i2	31.84
TRINITY_DN7814_c0_g1_i1	39.22
TRINITY_DN7876_c0_g1_i1	56.05
TRINITY_DN7894_c0_g1_i1	28.89
TRINITY_DN7827_c0_g1_i1	59.62
TRINITY_DN7830_c0_g1_i1	31.8
TRINITY_DN7878_c0_g1_i1	52.98
TRINITY_DN7886_c0_g1_i1	35.5
TRINITY_DN7837_c0_g1_i1	40.2
TRINITY_DN7890_c0_g1_i1	52.22
TRINITY_DN7890_c0_g2_i1	42.52
TRINITY_DN7882_c0_g3_i1	54.26
TRINITY_DN7846_c0_g1_i1	39.21
TRINITY_DN7844_c0_g1_i1	48.16
TRINITY_DN7899_c0_g1_i1	59.41
TRINITY_DN7849_c0_g1_i1	45.32
TRINITY_DN7854_c0_g1_i1	26.07
TRINITY_DN7873_c0_g1_i1	56.39
TRINITY_DN7857_c0_g1_i1	25
TRINITY_DN7864_c0_g1_i1	49.25
TRINITY_DN7966_c0_g1_i1	31.44
TRINITY_DN7979_c0_g1_i1	50
TRINITY_DN7972_c0_g1_i1	46.19
TRINITY_DN7905_c1_g1_i1	46.54
TRINITY_DN7909_c0_g1_i1	53.3
TRINITY_DN7992_c0_g1_i1	44.88
TRINITY_DN7911_c0_g1_i1	32
TRINITY_DN7916_c0_g1_i1	40.18
TRINITY_DN7915_c0_g1_i1	47.76
TRINITY_DN7913_c0_g1_i1	50.94
TRINITY_DN7918_c0_g1_i1	53.43
TRINITY_DN7920_c0_g1_i1	48.28
TRINITY_DN7920_c0_g2_i1	48.38
TRINITY_DN7922_c0_g1_i1	42.65
TRINITY_DN7925_c0_g1_i1	51.11
TRINITY_DN7968_c0_g1_i1	43.84
TRINITY_DN7968_c0_g1_i2	43.57
TRINITY_DN7930_c0_g1_i1	70
TRINITY_DN7975_c0_g1_i1	32.08
TRINITY_DN7995_c0_g1_i1	51.87
TRINITY_DN7938_c0_g1_i1	50
TRINITY_DN7965_c0_g1_i1	58.29
TRINITY_DN7946_c0_g1_i1	42.31
TRINITY_DN8001_c0_g1_i1	52.78
TRINITY_DN7950_c0_g1_i1	55.56
TRINITY_DN7953_c0_g1_i1	49.77
TRINITY_DN7953_c0_g1_i2	51.65
TRINITY_DN7962_c0_g1_i1	42.75
TRINITY_DN7999_c0_g1_i1	43.18
TRINITY_DN8084_c0_g1_i1	44.44
TRINITY_DN8007_c0_g1_i1	44.84
TRINITY_DN8010_c0_g1_i1	41.2
TRINITY_DN8010_c0_g1_i2	46.28
TRINITY_DN8096_c0_g1_i1	59.18
TRINITY_DN8085_c0_g1_i1	32.37
TRINITY_DN8019_c0_g1_i1	56.15
TRINITY_DN8024_c0_g1_i1	61.25
TRINITY_DN8024_c0_g1_i2	61.27
TRINITY_DN8068_c0_g1_i1	58.67
TRINITY_DN8068_c0_g1_i2	60.07
TRINITY_DN8087_c0_g1_i1	46.04
TRINITY_DN8033_c0_g1_i1	39.56
TRINITY_DN8038_c0_g1_i1	36.25
TRINITY_DN8075_c0_g1_i1	44.89
TRINITY_DN8071_c0_g1_i1	46.28
TRINITY_DN8071_c0_g1_i2	45.42
TRINITY_DN8097_c0_g1_i1	42.11
TRINITY_DN8055_c0_g1_i1	44.17
TRINITY_DN8063_c0_g1_i1	48.09
TRINITY_DN8098_c0_g1_i1	52.61
TRINITY_DN8185_c0_g1_i1	53.63
TRINITY_DN8185_c0_g1_i2	53.14
TRINITY_DN8116_c0_g1_i1	54.21
TRINITY_DN8115_c0_g1_i1	28.68
TRINITY_DN8118_c0_g1_i1	52.36
TRINITY_DN8119_c0_g1_i1	45.83
TRINITY_DN8123_c0_g1_i1	56.83
TRINITY_DN8123_c0_g1_i2	56.07
TRINITY_DN8134_c0_g1_i1	38.49
TRINITY_DN8137_c0_g1_i1	59.04
TRINITY_DN8137_c0_g1_i2	56.4
TRINITY_DN8139_c0_g1_i1	57.92
TRINITY_DN8140_c0_g1_i1	46.19
TRINITY_DN8141_c0_g1_i1	53.33
TRINITY_DN8143_c0_g1_i1	57.49
TRINITY_DN8147_c0_g1_i1	51.06
TRINITY_DN8178_c0_g1_i1	35.86
TRINITY_DN8159_c0_g2_i1	41.63
TRINITY_DN8165_c0_g1_i1	21.13
TRINITY_DN8273_c0_g1_i1	49.8
TRINITY_DN8282_c0_g1_i1	35.59
TRINITY_DN8207_c0_g1_i1	52.17
TRINITY_DN8209_c1_g1_i1	36.79
TRINITY_DN8212_c0_g1_i1	35.45
TRINITY_DN8214_c0_g1_i1	33.99
TRINITY_DN8215_c0_g1_i1	34.06
TRINITY_DN8217_c0_g1_i1	26.94
TRINITY_DN8285_c0_g1_i1	27.84
TRINITY_DN8226_c0_g1_i1	47.46
TRINITY_DN8238_c0_g1_i1	42.06
TRINITY_DN8242_c0_g1_i1	58.77
TRINITY_DN8283_c0_g2_i1	45.64
TRINITY_DN8251_c0_g1_i1	33.2
TRINITY_DN8286_c0_g1_i1	32.64
TRINITY_DN8286_c0_g1_i2	33.93
TRINITY_DN8263_c0_g1_i1	27.23
TRINITY_DN8290_c0_g1_i1	54.14
TRINITY_DN8288_c0_g1_i1	37.18
TRINITY_DN8296_c0_g1_i1	50.48
TRINITY_DN8308_c0_g1_i1	41.45
TRINITY_DN8306_c0_g2_i1	51.57
TRINITY_DN8309_c0_g1_i1	51.48
TRINITY_DN8387_c0_g1_i1	38.82
TRINITY_DN8392_c0_g1_i1	48.06
TRINITY_DN8316_c0_g1_i1	55.58
TRINITY_DN8316_c0_g2_i1	58.02
TRINITY_DN8322_c0_g1_i1	65.2
TRINITY_DN8325_c0_g1_i1	44.39
TRINITY_DN8397_c0_g1_i1	42.13
TRINITY_DN8332_c0_g1_i1	52.38
TRINITY_DN8332_c0_g1_i2	51.9
TRINITY_DN8336_c0_g1_i1	22.64
TRINITY_DN8391_c0_g1_i1	22.48
TRINITY_DN8341_c0_g1_i1	43.9
TRINITY_DN8341_c0_g2_i1	41.9
TRINITY_DN8342_c0_g1_i1	24.15
TRINITY_DN8351_c0_g1_i1	32.64
TRINITY_DN8351_c0_g1_i2	32.89
TRINITY_DN8380_c0_g1_i1	37.5
TRINITY_DN8373_c0_g1_i1	46.93
TRINITY_DN8399_c0_g1_i1	53.28
TRINITY_DN8464_c0_g1_i1	54.63
TRINITY_DN8472_c0_g1_i1	43.67
TRINITY_DN8472_c1_g1_i1	28.99
TRINITY_DN8408_c0_g1_i1	49.76
TRINITY_DN8413_c0_g1_i1	50.74
TRINITY_DN8419_c0_g1_i1	47.6
TRINITY_DN8478_c0_g1_i1	33.21
TRINITY_DN8425_c0_g1_i1	37.56
TRINITY_DN8428_c0_g1_i1	32.46
TRINITY_DN8442_c0_g1_i1	42.12
TRINITY_DN8442_c0_g1_i2	38.25
TRINITY_DN8447_c0_g1_i1	39.6
TRINITY_DN8450_c0_g1_i1	59.35
TRINITY_DN8457_c0_g1_i1	44.92
TRINITY_DN8502_c0_g1_i1	44.12
TRINITY_DN8502_c0_g2_i1	43.26
TRINITY_DN8462_c0_g1_i1	45.27
TRINITY_DN8471_c0_g1_i1	49.53
TRINITY_DN8554_c0_g1_i1	37
TRINITY_DN8509_c0_g1_i1	46.46
TRINITY_DN8580_c0_g1_i1	52.61
TRINITY_DN8512_c0_g1_i1	48.95
TRINITY_DN8518_c0_g1_i1	47.76
TRINITY_DN8572_c0_g1_i1	37.95
TRINITY_DN8572_c0_g2_i1	49.28
TRINITY_DN8592_c0_g1_i1	32.71
TRINITY_DN8592_c0_g1_i2	34.11
TRINITY_DN8520_c0_g1_i1	25
TRINITY_DN8520_c0_g1_i2	26.72
TRINITY_DN8525_c0_g1_i1	48.03
TRINITY_DN8526_c0_g1_i1	33.61
TRINITY_DN8585_c0_g1_i1	33.33
TRINITY_DN8534_c0_g1_i1	46.12
TRINITY_DN8533_c0_g1_i1	44.23
TRINITY_DN8575_c0_g1_i1	34.9
TRINITY_DN8575_c0_g1_i2	35.51
TRINITY_DN8541_c0_g1_i1	50.9
TRINITY_DN8542_c0_g1_i1	43.08
TRINITY_DN8584_c0_g1_i1	52.62
TRINITY_DN8548_c0_g1_i1	31.06
TRINITY_DN8549_c0_g1_i1	45.12
TRINITY_DN8549_c0_g2_i1	51.53
TRINITY_DN8553_c0_g1_i1	38.34
TRINITY_DN8567_c0_g1_i1	34.55
TRINITY_DN8567_c0_g2_i1	37.38
TRINITY_DN8658_c0_g1_i1	51.02
TRINITY_DN8659_c0_g1_i1	46.25
TRINITY_DN8676_c2_g1_i1	53.73
TRINITY_DN8607_c0_g1_i1	56.05
TRINITY_DN8670_c0_g1_i1	41.67
TRINITY_DN8613_c0_g1_i1	31.4
TRINITY_DN8616_c0_g1_i1	44.81
TRINITY_DN8617_c0_g1_i1	55.77
TRINITY_DN8617_c0_g1_i2	50.35
TRINITY_DN8619_c0_g1_i1	43.72
TRINITY_DN8620_c0_g2_i1	55.56
TRINITY_DN8663_c0_g1_i1	32.14
TRINITY_DN8631_c0_g1_i1	51.71
TRINITY_DN8673_c0_g1_i1	50.73
TRINITY_DN8638_c0_g1_i1	48.62
TRINITY_DN8685_c0_g1_i1	50
TRINITY_DN8641_c0_g1_i1	27.52
TRINITY_DN8641_c0_g2_i1	29.82
TRINITY_DN8646_c0_g2_i1	62.07
TRINITY_DN8646_c0_g3_i1	50.34
TRINITY_DN8646_c0_g4_i1	56.06
TRINITY_DN8647_c0_g3_i1	39.67
TRINITY_DN8654_c0_g1_i1	48.81
TRINITY_DN8679_c0_g1_i1	26.83
TRINITY_DN8667_c0_g1_i1	54.33
TRINITY_DN8696_c0_g1_i1	52.31
TRINITY_DN8696_c0_g2_i1	45.53
TRINITY_DN8759_c0_g1_i1	41.26
TRINITY_DN8703_c0_g1_i1	37.77
TRINITY_DN8704_c0_g1_i1	42.68
TRINITY_DN8784_c0_g1_i1	42.09
TRINITY_DN8710_c0_g2_i1	47.11
TRINITY_DN8767_c0_g1_i1	47.14
TRINITY_DN8767_c0_g2_i1	46.04
TRINITY_DN8783_c0_g2_i1	40.65
TRINITY_DN8712_c0_g1_i1	44.6
TRINITY_DN8780_c0_g2_i1	29.76
TRINITY_DN8715_c0_g2_i1	45.49
TRINITY_DN8721_c0_g1_i1	50.96
TRINITY_DN8720_c1_g1_i1	59.46
TRINITY_DN8720_c1_g1_i2	59.53
TRINITY_DN8731_c0_g1_i1	38.3
TRINITY_DN8788_c0_g1_i1	58.21
TRINITY_DN8773_c0_g1_i1	29.48
TRINITY_DN8743_c0_g2_i1	56.31
TRINITY_DN8743_c0_g2_i2	57.67
TRINITY_DN8801_c0_g1_i1	52.72
TRINITY_DN8801_c0_g1_i2	52.87
TRINITY_DN8750_c0_g1_i1	37.04
TRINITY_DN8752_c0_g1_i1	44.63
TRINITY_DN8753_c0_g1_i1	35.94
TRINITY_DN8777_c0_g1_i1	26.97
TRINITY_DN8863_c0_g1_i1	34.49
TRINITY_DN8879_c0_g1_i1	46.58
TRINITY_DN8803_c0_g1_i1	58.21
TRINITY_DN8806_c0_g1_i1	38.94
TRINITY_DN8805_c0_g1_i1	40.08
TRINITY_DN8805_c1_g1_i1	30.77
TRINITY_DN8814_c0_g1_i1	49.76
TRINITY_DN8882_c0_g1_i1	47.06
TRINITY_DN8816_c0_g1_i1	41.89
TRINITY_DN8821_c0_g1_i1	56
TRINITY_DN8828_c0_g1_i1	52.49
TRINITY_DN8833_c0_g1_i1	51.32
TRINITY_DN8902_c0_g1_i1	23.61
TRINITY_DN8897_c0_g1_i1	33.45
TRINITY_DN8836_c0_g1_i1	32.48
TRINITY_DN8836_c0_g1_i2	32.13
TRINITY_DN8898_c0_g1_i1	50.81
TRINITY_DN8898_c0_g2_i1	45.27
TRINITY_DN8841_c0_g1_i1	28.25
TRINITY_DN8847_c0_g1_i1	28.64
TRINITY_DN8844_c0_g1_i1	57.62
TRINITY_DN8887_c0_g1_i1	40.29
TRINITY_DN8848_c0_g1_i1	44.96
TRINITY_DN8850_c0_g1_i1	43.09
TRINITY_DN8889_c0_g1_i1	41.05
TRINITY_DN8960_c0_g2_i1	33.17
TRINITY_DN8964_c1_g2_i1	40.91
TRINITY_DN8965_c0_g1_i1	26.13
TRINITY_DN8903_c0_g1_i1	41.23
TRINITY_DN8903_c0_g2_i1	44.6
TRINITY_DN8976_c0_g1_i1	44.44
TRINITY_DN8908_c0_g2_i1	48.76
TRINITY_DN8972_c0_g1_i1	39.25
TRINITY_DN8914_c0_g1_i1	46.32
TRINITY_DN8916_c0_g1_i1	29.91
TRINITY_DN8981_c0_g1_i1	32.37
TRINITY_DN8981_c0_g1_i2	32.85
TRINITY_DN8974_c0_g1_i1	25.86
TRINITY_DN8993_c0_g1_i1	59.03
TRINITY_DN8922_c0_g1_i1	50.41
TRINITY_DN8990_c1_g1_i1	55.84
TRINITY_DN8928_c0_g1_i1	46.7
TRINITY_DN8924_c0_g1_i1	35.71
TRINITY_DN8925_c0_g1_i1	61.66
TRINITY_DN8975_c0_g1_i1	39.42
TRINITY_DN8930_c0_g1_i1	50.57
TRINITY_DN8930_c0_g3_i1	54.83
TRINITY_DN8931_c0_g1_i1	36.6
TRINITY_DN8936_c0_g1_i1	29.52
TRINITY_DN9000_c0_g2_i1	54.15
TRINITY_DN9000_c0_g3_i1	59.01
TRINITY_DN8939_c0_g1_i1	30.69
TRINITY_DN8945_c0_g1_i1	59.9
TRINITY_DN8945_c0_g2_i1	55.23
TRINITY_DN8949_c0_g1_i1	30.91
TRINITY_DN8948_c0_g1_i1	46.48
TRINITY_DN8954_c0_g1_i1	29.88
TRINITY_DN8953_c0_g1_i1	48.01
TRINITY_DN9001_c0_g1_i1	27.27
TRINITY_DN8955_c0_g1_i1	50.94
TRINITY_DN8955_c1_g1_i1	45.18
TRINITY_DN8996_c0_g1_i1	53.92
TRINITY_DN8966_c0_g1_i1	38.73
TRINITY_DN8989_c0_g1_i1	41.67
TRINITY_DN9099_c0_g1_i1	52.01
TRINITY_DN9004_c0_g1_i1	42.45
TRINITY_DN9007_c0_g1_i1	46.19
TRINITY_DN9070_c0_g1_i1	30
TRINITY_DN9070_c0_g1_i2	31.31
TRINITY_DN9010_c0_g2_i1	50
TRINITY_DN9011_c0_g1_i1	52.8
TRINITY_DN9014_c0_g1_i1	45.74
TRINITY_DN9017_c0_g1_i1	41.7
TRINITY_DN9017_c1_g1_i1	42.26
TRINITY_DN9019_c1_g1_i1	54.73
TRINITY_DN9023_c0_g1_i1	35.68
TRINITY_DN9025_c0_g1_i1	26.35
TRINITY_DN9025_c0_g1_i2	28.25
TRINITY_DN9072_c0_g1_i1	57.27
TRINITY_DN9072_c0_g1_i2	57.8
TRINITY_DN9026_c0_g2_i1	48.18
TRINITY_DN9027_c0_g1_i1	45.59
TRINITY_DN9073_c0_g1_i1	42.79
TRINITY_DN9030_c0_g1_i1	32.84
TRINITY_DN9033_c0_g1_i1	42.29
TRINITY_DN9035_c0_g1_i1	55.52
TRINITY_DN9080_c0_g1_i1	45.48
TRINITY_DN9080_c0_g1_i2	47.1
TRINITY_DN9038_c0_g1_i1	34.84
TRINITY_DN9041_c0_g1_i1	27.96
TRINITY_DN9041_c0_g2_i1	37.41
TRINITY_DN9093_c0_g1_i1	47.65
TRINITY_DN9046_c0_g1_i1	48.76
TRINITY_DN9050_c0_g1_i1	68.98
TRINITY_DN9050_c0_g2_i1	57.58
TRINITY_DN9050_c0_g2_i2	57.42
TRINITY_DN9050_c0_g2_i3	72.28
TRINITY_DN9062_c0_g1_i1	36.88
TRINITY_DN9064_c0_g1_i1	53.04
TRINITY_DN9048_c0_g1_i1	51.72
TRINITY_DN9048_c1_g1_i1	45.77
TRINITY_DN9081_c0_g1_i1	40.83
TRINITY_DN9188_c0_g1_i1	32.35
TRINITY_DN9188_c0_g2_i1	36.08
TRINITY_DN9103_c0_g1_i1	39.44
TRINITY_DN9103_c0_g2_i1	29.09
TRINITY_DN9103_c0_g1_i2	36.1
TRINITY_DN9104_c1_g1_i1	50.89
TRINITY_DN9108_c0_g1_i1	54.64
TRINITY_DN9108_c0_g1_i2	49.16
TRINITY_DN9111_c0_g1_i1	23.79
TRINITY_DN9109_c0_g1_i1	30.84
TRINITY_DN9109_c0_g2_i1	28.93
TRINITY_DN9112_c0_g1_i1	47.49
TRINITY_DN9118_c0_g2_i1	50.64
TRINITY_DN9174_c0_g1_i1	45.75
TRINITY_DN9180_c0_g1_i1	47.44
TRINITY_DN9183_c0_g1_i1	26.23
TRINITY_DN9130_c0_g1_i1	42.61
TRINITY_DN9132_c0_g1_i1	57.14
TRINITY_DN9135_c0_g2_i1	40.18
TRINITY_DN9163_c0_g1_i1	54.68
TRINITY_DN9163_c0_g1_i2	56.65
TRINITY_DN9163_c0_g1_i3	51.12
TRINITY_DN9167_c0_g1_i1	36.63
TRINITY_DN9198_c0_g1_i1	43.5
TRINITY_DN9201_c0_g1_i1	26.69
TRINITY_DN9190_c0_g1_i1	36.58
TRINITY_DN9157_c0_g1_i1	57.68
TRINITY_DN9159_c0_g1_i1	37.5
TRINITY_DN9165_c0_g1_i1	33.19
TRINITY_DN9172_c0_g1_i1	46.72
TRINITY_DN9178_c0_g2_i1	39.71
TRINITY_DN9253_c0_g1_i1	43.06
TRINITY_DN9204_c0_g1_i1	46.56
TRINITY_DN9279_c0_g1_i1	44.78
TRINITY_DN9209_c0_g3_i1	57.34
TRINITY_DN9210_c0_g1_i1	40.1
TRINITY_DN9213_c0_g1_i1	49.59
TRINITY_DN9281_c0_g1_i1	34.52
TRINITY_DN9292_c0_g2_i1	30.97
TRINITY_DN9220_c0_g1_i1	50
TRINITY_DN9221_c0_g1_i1	50.64
TRINITY_DN9223_c0_g1_i1	54.03
TRINITY_DN9222_c0_g1_i1	37.68
TRINITY_DN9256_c0_g2_i1	46.19
TRINITY_DN9303_c0_g1_i1	35.38
TRINITY_DN9227_c0_g1_i1	36.18
TRINITY_DN9265_c0_g1_i1	47.11
TRINITY_DN9235_c0_g1_i1	24.48
TRINITY_DN9236_c0_g1_i1	48.51
TRINITY_DN9236_c0_g1_i2	47.01
TRINITY_DN9234_c0_g1_i1	39.15
TRINITY_DN9237_c0_g1_i1	39.96
TRINITY_DN9237_c0_g1_i2	47.83
TRINITY_DN9266_c0_g1_i1	50.23
TRINITY_DN9266_c0_g2_i1	45.21
TRINITY_DN9239_c0_g2_i1	28.28
TRINITY_DN9242_c0_g1_i1	48.23
TRINITY_DN9242_c0_g2_i1	42.4
TRINITY_DN9242_c0_g2_i2	50.36
TRINITY_DN9247_c0_g1_i1	47.71
TRINITY_DN9249_c0_g1_i1	31.19
TRINITY_DN9271_c0_g1_i1	31.82
TRINITY_DN9271_c0_g1_i2	36.41
TRINITY_DN9363_c0_g1_i1	41.14
TRINITY_DN9304_c0_g1_i1	41.4
TRINITY_DN9403_c0_g1_i1	41.91
TRINITY_DN9403_c0_g1_i2	45.2
TRINITY_DN9306_c0_g1_i1	63.62
TRINITY_DN9377_c0_g1_i1	33.55
TRINITY_DN9395_c0_g1_i1	51.3
TRINITY_DN9313_c0_g1_i1	27.88
TRINITY_DN9361_c0_g1_i1	53.77
TRINITY_DN9364_c0_g1_i1	37.78
TRINITY_DN9376_c0_g1_i1	30.26
TRINITY_DN9321_c0_g1_i1	46.44
TRINITY_DN9324_c0_g1_i1	33.46
TRINITY_DN9366_c0_g1_i1	48.43
TRINITY_DN9374_c0_g1_i1	41.58
TRINITY_DN9329_c0_g1_i1	53.91
TRINITY_DN9384_c0_g1_i1	43.5
TRINITY_DN9384_c0_g2_i1	47.89
TRINITY_DN9335_c0_g3_i1	38.94
TRINITY_DN9337_c0_g1_i1	48.12
TRINITY_DN9339_c0_g1_i1	54.55
TRINITY_DN9339_c0_g1_i2	51.46
TRINITY_DN9338_c0_g1_i1	43.22
TRINITY_DN9383_c0_g1_i1	23.08
TRINITY_DN9383_c0_g1_i2	23.17
TRINITY_DN9340_c0_g1_i1	27.88
TRINITY_DN9341_c0_g1_i1	32.64
TRINITY_DN9341_c0_g2_i1	37.39
TRINITY_DN9378_c0_g1_i1	34.93
TRINITY_DN9346_c0_g1_i1	57.27
TRINITY_DN9349_c0_g1_i1	47.03
TRINITY_DN9371_c0_g1_i1	48.77
TRINITY_DN9396_c0_g1_i1	54.77
TRINITY_DN9354_c0_g1_i1	27.16
TRINITY_DN9400_c0_g1_i1	49.15
TRINITY_DN9390_c0_g1_i1	54.21
TRINITY_DN9365_c0_g1_i1	47.54
TRINITY_DN9367_c0_g1_i1	35.68
TRINITY_DN9375_c0_g1_i1	50
TRINITY_DN9454_c0_g1_i1	53.48
TRINITY_DN9454_c0_g2_i1	53.54
TRINITY_DN9475_c0_g1_i1	50.69
TRINITY_DN9405_c0_g1_i1	20.78
TRINITY_DN9408_c0_g1_i1	46.8
TRINITY_DN9407_c0_g1_i1	44.12
TRINITY_DN9409_c0_g1_i1	39.45
TRINITY_DN9411_c0_g1_i1	52.61
TRINITY_DN9467_c0_g1_i1	40.83
TRINITY_DN9412_c0_g1_i1	26.09
TRINITY_DN9488_c0_g1_i1	45.29
TRINITY_DN9417_c0_g1_i1	47.46
TRINITY_DN9491_c1_g1_i1	34.97
TRINITY_DN9420_c0_g1_i1	60.28
TRINITY_DN9426_c0_g1_i1	48.07
TRINITY_DN9426_c0_g2_i1	46.69
TRINITY_DN9427_c0_g1_i1	45.12
TRINITY_DN9463_c0_g1_i1	41.89
TRINITY_DN9477_c0_g1_i1	51.31
TRINITY_DN9433_c0_g1_i1	37.7
TRINITY_DN9443_c1_g1_i1	53.69
TRINITY_DN9443_c1_g2_i1	55.45
TRINITY_DN9448_c0_g1_i1	58.91
TRINITY_DN9449_c0_g2_i1	55.39
TRINITY_DN9452_c0_g3_i1	56.22
TRINITY_DN9455_c0_g1_i1	43.42
TRINITY_DN9455_c0_g2_i1	37.09
TRINITY_DN9453_c0_g1_i1	53.55
TRINITY_DN9460_c0_g1_i1	43.2
TRINITY_DN9558_c0_g1_i1	37.54
TRINITY_DN9504_c0_g1_i1	29.62
TRINITY_DN9506_c0_g1_i1	44
TRINITY_DN9595_c0_g1_i1	46.02
TRINITY_DN9603_c0_g1_i1	45.85
TRINITY_DN9518_c0_g1_i1	52.38
TRINITY_DN9517_c0_g1_i1	25.16
TRINITY_DN9517_c0_g1_i2	25.76
TRINITY_DN9516_c0_g1_i1	52.56
TRINITY_DN9516_c0_g2_i1	41.71
TRINITY_DN9559_c0_g1_i1	38.78
TRINITY_DN9559_c0_g1_i2	37.89
TRINITY_DN9582_c0_g1_i1	47.17
TRINITY_DN9582_c0_g1_i2	48.7
TRINITY_DN9526_c0_g1_i1	44.18
TRINITY_DN9523_c0_g1_i1	54.37
TRINITY_DN9586_c0_g1_i1	45.16
TRINITY_DN9530_c0_g1_i1	53.51
TRINITY_DN9530_c0_g1_i2	55.17
TRINITY_DN9588_c0_g1_i1	44.21
TRINITY_DN9588_c0_g2_i1	60.07
TRINITY_DN9535_c0_g1_i1	50.67
TRINITY_DN9593_c0_g1_i1	50
TRINITY_DN9539_c0_g1_i1	40.08
TRINITY_DN9541_c0_g1_i1	38.83
TRINITY_DN9543_c0_g1_i1	24.02
TRINITY_DN9545_c0_g1_i1	45.9
TRINITY_DN9548_c0_g1_i1	52.42
TRINITY_DN9550_c0_g1_i1	49.6
TRINITY_DN9552_c0_g1_i1	45.29
TRINITY_DN9552_c0_g2_i1	55.02
TRINITY_DN9690_c0_g1_i1	52.17
TRINITY_DN9672_c0_g1_i1	44.68
TRINITY_DN9682_c0_g1_i1	52.48
TRINITY_DN9682_c0_g1_i2	53.83
TRINITY_DN9698_c0_g1_i1	50.45
TRINITY_DN9691_c0_g1_i1	51.56
TRINITY_DN9614_c0_g1_i1	35.16
TRINITY_DN9668_c0_g1_i1	41.35
TRINITY_DN9680_c0_g1_i1	40.14
TRINITY_DN9623_c0_g1_i1	48.18
TRINITY_DN9627_c0_g1_i1	31.3
TRINITY_DN9676_c0_g1_i1	50.93
TRINITY_DN9699_c0_g1_i1	31.36
TRINITY_DN9699_c0_g2_i1	29.2
TRINITY_DN9628_c0_g1_i1	38.54
TRINITY_DN9681_c0_g1_i1	53.48
TRINITY_DN9641_c0_g1_i1	48.76
TRINITY_DN9641_c0_g2_i1	45.64
TRINITY_DN9644_c0_g1_i1	27.43
TRINITY_DN9678_c0_g1_i1	36.97
TRINITY_DN9650_c0_g1_i1	45.97
TRINITY_DN9650_c0_g2_i1	48.99
TRINITY_DN9653_c0_g1_i1	44.07
TRINITY_DN9684_c0_g1_i1	59.71
TRINITY_DN9656_c0_g1_i1	60
TRINITY_DN9658_c0_g1_i1	48.28
TRINITY_DN9660_c0_g1_i1	47.26
TRINITY_DN9661_c0_g1_i1	26.49
TRINITY_DN9692_c0_g1_i1	46.47
TRINITY_DN9771_c0_g1_i1	47.74
TRINITY_DN9765_c0_g1_i1	54.02
TRINITY_DN9792_c0_g1_i1	29.22
TRINITY_DN9706_c0_g1_i1	40.61
TRINITY_DN9709_c0_g1_i1	51.26
TRINITY_DN9755_c0_g1_i1	48.75
TRINITY_DN9755_c0_g2_i1	50.19
TRINITY_DN9755_c0_g1_i2	49.55
TRINITY_DN9776_c0_g1_i1	50.98
TRINITY_DN9715_c0_g1_i1	43.07
TRINITY_DN9716_c0_g1_i1	34.65
TRINITY_DN9787_c0_g1_i1	42.31
TRINITY_DN9787_c0_g2_i1	46.9
TRINITY_DN9717_c0_g1_i1	59.17
TRINITY_DN9783_c0_g2_i1	47.83
TRINITY_DN9783_c0_g2_i2	46.56
TRINITY_DN9783_c0_g3_i1	50.88
TRINITY_DN9719_c0_g1_i1	40.66
TRINITY_DN9777_c0_g1_i1	24
TRINITY_DN9777_c0_g1_i2	26.46
TRINITY_DN9726_c0_g1_i1	55.97
TRINITY_DN9761_c0_g1_i1	23.96
TRINITY_DN9761_c0_g2_i1	30.92
TRINITY_DN9788_c0_g1_i1	51.93
TRINITY_DN9729_c0_g1_i1	57.6
TRINITY_DN9729_c0_g1_i2	51.8
TRINITY_DN9779_c0_g1_i1	50
TRINITY_DN9728_c0_g1_i1	46.09
TRINITY_DN9728_c0_g1_i2	45
TRINITY_DN9791_c0_g1_i1	47.6
TRINITY_DN9731_c0_g2_i1	51.65
TRINITY_DN9731_c0_g3_i1	39.07
TRINITY_DN9731_c0_g4_i1	44.64
TRINITY_DN9780_c0_g1_i1	48.16
TRINITY_DN9780_c0_g3_i1	50.23
TRINITY_DN9736_c0_g2_i1	65.42
TRINITY_DN9782_c0_g1_i1	46.75
TRINITY_DN9782_c0_g1_i2	47.73
TRINITY_DN9735_c0_g1_i1	51.32
TRINITY_DN9738_c0_g1_i1	42
TRINITY_DN9798_c0_g1_i1	45.63
TRINITY_DN9763_c0_g1_i1	40
TRINITY_DN9773_c0_g2_i1	31.34
TRINITY_DN9756_c0_g1_i1	43.88
TRINITY_DN9796_c0_g1_i1	34.4
TRINITY_DN9859_c0_g1_i1	37.5
TRINITY_DN9873_c0_g1_i1	36.86
TRINITY_DN9873_c0_g1_i2	36.21
TRINITY_DN9876_c0_g1_i1	53.15
TRINITY_DN9876_c0_g1_i2	50.42
TRINITY_DN9863_c0_g1_i1	42.47
TRINITY_DN9811_c0_g1_i1	45.76
TRINITY_DN9889_c0_g1_i1	29.39
TRINITY_DN9874_c0_g1_i1	45.79
TRINITY_DN9814_c0_g1_i1	40.44
TRINITY_DN9817_c0_g1_i1	27.52
TRINITY_DN9817_c0_g2_i1	31.71
TRINITY_DN9818_c0_g1_i1	33.58
TRINITY_DN9895_c0_g1_i1	47.48
TRINITY_DN9821_c0_g1_i1	50.45
TRINITY_DN9893_c0_g1_i1	32.75
TRINITY_DN9893_c0_g2_i1	25.7
TRINITY_DN9825_c1_g1_i1	42.65
TRINITY_DN9830_c0_g1_i1	63.59
TRINITY_DN9836_c0_g1_i1	51.98
TRINITY_DN9839_c0_g1_i1	34.27
TRINITY_DN9841_c0_g1_i1	53.14
TRINITY_DN9865_c0_g1_i1	33.33
TRINITY_DN9855_c0_g1_i1	45.63
TRINITY_DN9855_c0_g2_i1	50
TRINITY_DN9983_c0_g1_i1	49.77
TRINITY_DN9997_c1_g1_i1	44.91
TRINITY_DN9984_c0_g1_i1	24.38
TRINITY_DN10002_c0_g1_i1	24.11
TRINITY_DN9911_c1_g1_i1	43.3
TRINITY_DN9980_c0_g1_i1	49.08
TRINITY_DN9916_c0_g1_i1	26.28
TRINITY_DN9917_c0_g1_i1	56.16
TRINITY_DN9919_c0_g1_i1	37.15
TRINITY_DN9919_c0_g2_i1	37.9
TRINITY_DN9985_c0_g1_i1	28.91
TRINITY_DN9926_c0_g1_i1	28.4
TRINITY_DN9927_c0_g1_i1	44.89
TRINITY_DN9990_c1_g1_i1	46.36
TRINITY_DN9990_c1_g2_i1	41.38
TRINITY_DN9999_c0_g1_i1	43.72
TRINITY_DN9935_c0_g1_i1	51.96
TRINITY_DN9935_c0_g1_i2	51.6
TRINITY_DN9992_c0_g1_i1	56.79
TRINITY_DN9992_c0_g1_i2	55.74
TRINITY_DN9979_c0_g2_i1	36.15
TRINITY_DN9944_c0_g1_i1	25.33
TRINITY_DN9944_c0_g1_i2	25.22
TRINITY_DN9943_c0_g1_i1	35.62
TRINITY_DN9946_c0_g1_i1	40.14
TRINITY_DN9948_c0_g1_i1	32.3
TRINITY_DN9948_c0_g2_i1	45.19
TRINITY_DN9956_c0_g1_i1	34
TRINITY_DN9963_c0_g1_i1	55.08
TRINITY_DN9963_c0_g2_i1	60.12
TRINITY_DN9996_c0_g1_i1	46.4
TRINITY_DN10083_c0_g1_i1	53.15
TRINITY_DN10083_c0_g1_i2	53.15
TRINITY_DN10083_c0_g1_i3	51.56
TRINITY_DN10083_c0_g1_i4	52.97
TRINITY_DN10083_c0_g1_i5	52.8
TRINITY_DN10083_c0_g1_i6	51.56
TRINITY_DN10063_c0_g1_i1	30.93
TRINITY_DN10063_c0_g1_i2	31
TRINITY_DN10087_c0_g1_i1	52.74
TRINITY_DN10006_c0_g1_i1	50.95
TRINITY_DN10009_c0_g1_i1	30.79
TRINITY_DN10011_c0_g1_i1	39.26
TRINITY_DN10097_c0_g1_i1	47.33
TRINITY_DN10013_c0_g1_i1	51.08
TRINITY_DN10014_c0_g1_i1	27.55
TRINITY_DN10017_c0_g1_i1	35.05
TRINITY_DN10086_c0_g1_i1	51.5
TRINITY_DN10086_c0_g1_i2	50.38
TRINITY_DN10022_c0_g1_i1	28.63
TRINITY_DN10023_c0_g1_i1	47.52
TRINITY_DN10028_c0_g1_i1	37.75
TRINITY_DN10026_c0_g1_i1	53.38
TRINITY_DN10026_c0_g1_i2	55.1
TRINITY_DN10054_c0_g1_i1	25.48
TRINITY_DN10054_c0_g2_i1	26.79
TRINITY_DN10096_c0_g1_i1	26.98
TRINITY_DN10096_c0_g1_i2	30.33
TRINITY_DN10061_c1_g1_i1	32.72
TRINITY_DN10065_c0_g1_i1	42.13
TRINITY_DN10038_c0_g1_i1	46.29
TRINITY_DN10076_c0_g1_i1	52.24
TRINITY_DN10041_c0_g1_i1	53.23
TRINITY_DN10042_c0_g1_i1	23.51
TRINITY_DN10042_c0_g1_i2	22.58
TRINITY_DN10042_c0_g1_i3	25.33
TRINITY_DN10088_c0_g1_i1	38.81
TRINITY_DN10045_c0_g1_i1	35.42
TRINITY_DN10045_c0_g1_i2	35.37
TRINITY_DN10048_c0_g2_i1	40.89
TRINITY_DN10052_c0_g1_i1	43.89
TRINITY_DN10055_c0_g1_i1	25.42
TRINITY_DN10060_c0_g1_i1	42.27
TRINITY_DN10060_c0_g1_i2	47.09
TRINITY_DN10066_c0_g1_i1	39.57
TRINITY_DN10085_c0_g1_i1	40.43
TRINITY_DN10181_c0_g1_i1	34.6
TRINITY_DN10171_c0_g1_i1	50.44
TRINITY_DN10175_c0_g1_i1	37.01
TRINITY_DN10105_c0_g1_i1	38.26
TRINITY_DN10107_c0_g2_i1	39.58
TRINITY_DN10107_c0_g4_i1	38.24
TRINITY_DN10182_c0_g1_i1	53.08
TRINITY_DN10185_c0_g1_i1	36.51
TRINITY_DN10112_c0_g1_i1	29.96
TRINITY_DN10184_c0_g1_i1	50.75
TRINITY_DN10117_c0_g1_i1	23.93
TRINITY_DN10117_c0_g1_i2	28.04
TRINITY_DN10116_c0_g1_i1	44.44
TRINITY_DN10116_c0_g2_i1	50.73
TRINITY_DN10116_c0_g4_i1	42.55
TRINITY_DN10119_c0_g1_i1	49.77
TRINITY_DN10124_c0_g1_i1	44.68
TRINITY_DN10203_c0_g1_i1	54.19
TRINITY_DN10203_c0_g1_i2	54.19
TRINITY_DN10159_c0_g2_i1	50.93
TRINITY_DN10191_c0_g1_i1	26.87
TRINITY_DN10131_c0_g1_i1	46.12
TRINITY_DN10131_c0_g2_i1	48.15
TRINITY_DN10133_c0_g1_i1	60
TRINITY_DN10133_c0_g2_i1	52.47
TRINITY_DN10133_c0_g2_i2	54.95
TRINITY_DN10161_c0_g1_i1	48.53
TRINITY_DN10195_c0_g1_i1	27.05
TRINITY_DN10195_c0_g1_i2	27.09
TRINITY_DN10139_c0_g1_i1	55.02
TRINITY_DN10144_c0_g1_i1	38.15
TRINITY_DN10145_c0_g1_i1	40.93
TRINITY_DN10164_c0_g1_i1	52.34
TRINITY_DN10179_c0_g1_i1	49.78
TRINITY_DN10148_c0_g1_i1	39.38
TRINITY_DN10157_c0_g1_i1	53.02
TRINITY_DN10192_c0_g1_i1	44.88
TRINITY_DN10274_c0_g1_i1	30.83
TRINITY_DN10274_c0_g1_i2	29.57
TRINITY_DN10274_c0_g1_i3	29.81
TRINITY_DN10274_c0_g1_i4	27.91
TRINITY_DN10263_c0_g1_i1	48.13
TRINITY_DN10263_c0_g2_i1	48.87
TRINITY_DN10270_c0_g1_i1	42.22
TRINITY_DN10205_c0_g1_i1	53.21
TRINITY_DN10304_c0_g1_i1	43.52
TRINITY_DN10207_c0_g1_i1	54.91
TRINITY_DN10210_c0_g1_i1	52.8
TRINITY_DN10210_c0_g2_i1	64.22
TRINITY_DN10208_c0_g2_i1	56.4
TRINITY_DN10209_c1_g1_i1	41.67
TRINITY_DN10212_c0_g1_i1	30.36
TRINITY_DN10268_c0_g1_i1	37.55
TRINITY_DN10268_c0_g2_i1	35.19
TRINITY_DN10219_c0_g1_i1	46.31
TRINITY_DN10222_c0_g1_i1	37.6
TRINITY_DN10222_c0_g1_i2	36.2
TRINITY_DN10289_c0_g1_i1	53.46
TRINITY_DN10227_c0_g1_i1	52.21
TRINITY_DN10225_c0_g1_i1	50.41
TRINITY_DN10250_c0_g1_i1	43.13
TRINITY_DN10252_c0_g1_i1	56.52
TRINITY_DN10235_c0_g1_i1	29.61
TRINITY_DN10236_c0_g1_i1	31.1
TRINITY_DN10238_c0_g1_i1	22.75
TRINITY_DN10238_c0_g1_i2	23.27
TRINITY_DN10261_c0_g1_i1	51.88
TRINITY_DN10261_c0_g2_i1	51.43
TRINITY_DN10239_c0_g1_i1	41.15
TRINITY_DN10241_c0_g1_i1	51.2
TRINITY_DN10241_c0_g1_i2	50.3
TRINITY_DN10243_c0_g1_i1	43.48
TRINITY_DN10244_c0_g1_i1	46.8
TRINITY_DN10244_c0_g1_i2	45.69
TRINITY_DN10247_c0_g1_i1	42.52
TRINITY_DN10246_c0_g1_i1	52.62
[truncated: 72,717 more rows]
