# Supplementary material for: Heat Shock Protein Genes Affect the Rapid Cold Hardening Ability of Two Invasive Tephritids
Source: Insects. 2024 Jan 29;15(2):90. doi: 10.3390/insects15020090 (PMC10889258; doi:10.3390/insects15020090)
Supplement: Supplementary file 1 [file insects-15-00090-s001.zip › assembly/Trinity.trans.len.dist.xlsx]

## Sheet: Sheet1
Length	Count	Percentage
200-300	24172	32.35%
300-400	12386	16.58%
400-500	7528	10.08%
500-600	5236	7.01%
600-700	4092	5.48%
700-800	3014	4.03%
800-900	2562	3.43%
900-1000	2152	2.88%
1000-1100	1883	2.52%
1100-1200	1465	1.96%
1200-1300	1301	1.74%
1300-1400	1119	1.50%
1400-1500	963	1.29%
1500-1600	838	1.12%
1600-1700	713	0.95%
1700-1800	592	0.79%
1800-1900	495	0.66%
1900-2000	486	0.65%
>=2000	3719	4.98%
