# Supplementary material for: Heat Shock Protein Genes Affect the Rapid Cold Hardening Ability of Two Invasive Tephritids
Source: Insects. 2024 Jan 29;15(2):90. doi: 10.3390/insects15020090 (PMC10889258; doi:10.3390/insects15020090)
Supplement: Supplementary file 1 [file insects-15-00090-s001.zip › cds/Trinity.gene.fasta.transdecoder.bed]

track name='Trinity.gene.fasta.transdecoder.gff3'
TRINITY_DN10011_c0_g1	0	652	ID=Gene.1::TRINITY_DN10011_c0_g1::g.1::m.1;Gene.1::TRINITY_DN10011_c0_g1::g.1;ORF_type:5prime_partial_len:186_(+)	0	+	2	560	0	1	652	0
TRINITY_DN10026_c0_g1	0	314	ID=Gene.2::TRINITY_DN10026_c0_g1::g.2::m.2;Gene.2::TRINITY_DN10026_c0_g1::g.2;ORF_type:internal_len:105_(-)	0	-	2	314	0	1	314	0
TRINITY_DN10041_c0_g1	0	310	ID=Gene.3::TRINITY_DN10041_c0_g1::g.3::m.3;Gene.3::TRINITY_DN10041_c0_g1::g.3;ORF_type:internal_len:104_(+)	0	+	0	309	0	1	310	0
TRINITY_DN10119_c0_g1	0	426	ID=Gene.5::TRINITY_DN10119_c0_g1::g.5::m.5;Gene.5::TRINITY_DN10119_c0_g1::g.5;ORF_type:internal_len:142_(+)	0	+	2	425	0	1	426	0
TRINITY_DN1012_c0_g1	0	303	ID=Gene.7::TRINITY_DN1012_c0_g1::g.7::m.7;Gene.7::TRINITY_DN1012_c0_g1::g.7;ORF_type:internal_len:101_(+)	0	+	1	301	0	1	303	0
TRINITY_DN10133_c0_g2	0	648	ID=Gene.9::TRINITY_DN10133_c0_g2::g.9::m.9;Gene.9::TRINITY_DN10133_c0_g2::g.9;ORF_type:5prime_partial_len:203_(-)	0	-	37	646	0	1	648	0
TRINITY_DN1015_c0_g1	0	1450	ID=Gene.10::TRINITY_DN1015_c0_g1::g.10::m.10;Gene.10::TRINITY_DN1015_c0_g1::g.10;ORF_type:complete_len:392_(+)	0	+	113	1289	0	1	1450	0
TRINITY_DN10208_c0_g2	0	461	ID=Gene.14::TRINITY_DN10208_c0_g2::g.14::m.14;Gene.14::TRINITY_DN10208_c0_g2::g.14;ORF_type:5prime_partial_len:104_(+)	0	+	2	314	0	1	461	0
TRINITY_DN10225_c0_g1	0	363	ID=Gene.15::TRINITY_DN10225_c0_g1::g.15::m.15;Gene.15::TRINITY_DN10225_c0_g1::g.15;ORF_type:internal_len:122_(+)	0	+	0	363	0	1	363	0
TRINITY_DN10241_c0_g1	0	334	ID=Gene.16::TRINITY_DN10241_c0_g1::g.16::m.16;Gene.16::TRINITY_DN10241_c0_g1::g.16;ORF_type:internal_len:112_(+)	0	+	0	333	0	1	334	0
TRINITY_DN10244_c0_g1	0	418	ID=Gene.17::TRINITY_DN10244_c0_g1::g.17::m.17;Gene.17::TRINITY_DN10244_c0_g1::g.17;ORF_type:internal_len:140_(+)	0	+	0	417	0	1	418	0
TRINITY_DN10246_c0_g1	0	439	ID=Gene.19::TRINITY_DN10246_c0_g1::g.19::m.19;Gene.19::TRINITY_DN10246_c0_g1::g.19;ORF_type:internal_len:146_(+)	0	+	2	437	0	1	439	0
TRINITY_DN10247_c0_g1	0	341	ID=Gene.20::TRINITY_DN10247_c0_g1::g.20::m.20;Gene.20::TRINITY_DN10247_c0_g1::g.20;ORF_type:internal_len:114_(+)	0	+	0	339	0	1	341	0
TRINITY_DN10251_c0_g1	0	406	ID=Gene.21::TRINITY_DN10251_c0_g1::g.21::m.21;Gene.21::TRINITY_DN10251_c0_g1::g.21;ORF_type:internal_len:136_(+)	0	+	0	405	0	1	406	0
TRINITY_DN10270_c0_g1	0	315	ID=Gene.22::TRINITY_DN10270_c0_g1::g.22::m.22;Gene.22::TRINITY_DN10270_c0_g1::g.22;ORF_type:internal_len:105_(+)	0	+	1	313	0	1	315	0
TRINITY_DN10314_c0_g2	0	399	ID=Gene.23::TRINITY_DN10314_c0_g2::g.23::m.23;Gene.23::TRINITY_DN10314_c0_g2::g.23;ORF_type:internal_len:133_(-)	0	-	2	398	0	1	399	0
TRINITY_DN10315_c0_g1	0	397	ID=Gene.24::TRINITY_DN10315_c0_g1::g.24::m.24;Gene.24::TRINITY_DN10315_c0_g1::g.24;ORF_type:internal_len:132_(+)	0	+	2	395	0	1	397	0
TRINITY_DN10351_c0_g1	0	627	ID=Gene.25::TRINITY_DN10351_c0_g1::g.25::m.25;Gene.25::TRINITY_DN10351_c0_g1::g.25;ORF_type:internal_len:209_(+)	0	+	1	625	0	1	627	0
TRINITY_DN10395_c0_g1	0	645	ID=Gene.29::TRINITY_DN10395_c0_g1::g.29::m.29;Gene.29::TRINITY_DN10395_c0_g1::g.29;ORF_type:complete_len:146_(+)	0	+	181	619	0	1	645	0
TRINITY_DN10439_c0_g1	0	512	ID=Gene.30::TRINITY_DN10439_c0_g1::g.30::m.30;Gene.30::TRINITY_DN10439_c0_g1::g.30;ORF_type:internal_len:171_(+)	0	+	1	511	0	1	512	0
TRINITY_DN10477_c0_g1	0	420	ID=Gene.31::TRINITY_DN10477_c0_g1::g.31::m.31;Gene.31::TRINITY_DN10477_c0_g1::g.31;ORF_type:internal_len:140_(+)	0	+	1	418	0	1	420	0
TRINITY_DN10486_c0_g1	0	330	ID=Gene.32::TRINITY_DN10486_c0_g1::g.32::m.32;Gene.32::TRINITY_DN10486_c0_g1::g.32;ORF_type:internal_len:111_(+)	0	+	0	330	0	1	330	0
TRINITY_DN10506_c0_g1	0	331	ID=Gene.33::TRINITY_DN10506_c0_g1::g.33::m.33;Gene.33::TRINITY_DN10506_c0_g1::g.33;ORF_type:internal_len:110_(+)	0	+	2	329	0	1	331	0
TRINITY_DN10516_c0_g1	0	462	ID=Gene.34::TRINITY_DN10516_c0_g1::g.34::m.34;Gene.34::TRINITY_DN10516_c0_g1::g.34;ORF_type:complete_len:106_(+)	0	+	33	351	0	1	462	0
TRINITY_DN10529_c0_g1	0	300	ID=Gene.36::TRINITY_DN10529_c0_g1::g.36::m.36;Gene.36::TRINITY_DN10529_c0_g1::g.36;ORF_type:internal_len:100_(+)	0	+	1	298	0	1	300	0
TRINITY_DN10531_c0_g1	0	327	ID=Gene.37::TRINITY_DN10531_c0_g1::g.37::m.37;Gene.37::TRINITY_DN10531_c0_g1::g.37;ORF_type:internal_len:109_(+)	0	+	2	326	0	1	327	0
TRINITY_DN10559_c0_g1	0	829	ID=Gene.39::TRINITY_DN10559_c0_g1::g.39::m.39;Gene.39::TRINITY_DN10559_c0_g1::g.39;ORF_type:5prime_partial_len:191_(+)	0	+	0	573	0	1	829	0
TRINITY_DN10596_c0_g1	0	621	ID=Gene.40::TRINITY_DN10596_c0_g1::g.40::m.40;Gene.40::TRINITY_DN10596_c0_g1::g.40;ORF_type:5prime_partial_len:162_(+)	0	+	2	488	0	1	621	0
TRINITY_DN10621_c0_g1	0	328	ID=Gene.42::TRINITY_DN10621_c0_g1::g.42::m.42;Gene.42::TRINITY_DN10621_c0_g1::g.42;ORF_type:internal_len:110_(+)	0	+	1	328	0	1	328	0
TRINITY_DN10650_c0_g1	0	356	ID=Gene.43::TRINITY_DN10650_c0_g1::g.43::m.43;Gene.43::TRINITY_DN10650_c0_g1::g.43;ORF_type:internal_len:119_(+)	0	+	0	354	0	1	356	0
TRINITY_DN10668_c0_g1	0	449	ID=Gene.44::TRINITY_DN10668_c0_g1::g.44::m.44;Gene.44::TRINITY_DN10668_c0_g1::g.44;ORF_type:internal_len:150_(+)	0	+	2	449	0	1	449	0
TRINITY_DN10678_c0_g1	0	322	ID=Gene.45::TRINITY_DN10678_c0_g1::g.45::m.45;Gene.45::TRINITY_DN10678_c0_g1::g.45;ORF_type:internal_len:107_(+)	0	+	2	320	0	1	322	0
TRINITY_DN10686_c0_g3	0	384	ID=Gene.46::TRINITY_DN10686_c0_g3::g.46::m.46;Gene.46::TRINITY_DN10686_c0_g3::g.46;ORF_type:internal_len:129_(+)	0	+	0	384	0	1	384	0
TRINITY_DN10705_c0_g1	0	323	ID=Gene.47::TRINITY_DN10705_c0_g1::g.47::m.47;Gene.47::TRINITY_DN10705_c0_g1::g.47;ORF_type:internal_len:108_(+)	0	+	2	323	0	1	323	0
TRINITY_DN10726_c0_g1	0	540	ID=Gene.48::TRINITY_DN10726_c0_g1::g.48::m.48;Gene.48::TRINITY_DN10726_c0_g1::g.48;ORF_type:5prime_partial_len:120_(+)	0	+	1	361	0	1	540	0
TRINITY_DN10756_c0_g1	0	741	ID=Gene.49::TRINITY_DN10756_c0_g1::g.49::m.49;Gene.49::TRINITY_DN10756_c0_g1::g.49;ORF_type:5prime_partial_len:243_(+)	0	+	2	731	0	1	741	0
TRINITY_DN10771_c0_g1	0	306	ID=Gene.50::TRINITY_DN10771_c0_g1::g.50::m.50;Gene.50::TRINITY_DN10771_c0_g1::g.50;ORF_type:internal_len:102_(+)	0	+	2	305	0	1	306	0
TRINITY_DN10777_c0_g1	0	309	ID=Gene.51::TRINITY_DN10777_c0_g1::g.51::m.51;Gene.51::TRINITY_DN10777_c0_g1::g.51;ORF_type:internal_len:104_(+)	0	+	0	309	0	1	309	0
TRINITY_DN10813_c0_g1	0	327	ID=Gene.52::TRINITY_DN10813_c0_g1::g.52::m.52;Gene.52::TRINITY_DN10813_c0_g1::g.52;ORF_type:internal_len:109_(+)	0	+	2	326	0	1	327	0
TRINITY_DN10851_c0_g1	0	315	ID=Gene.53::TRINITY_DN10851_c0_g1::g.53::m.53;Gene.53::TRINITY_DN10851_c0_g1::g.53;ORF_type:internal_len:106_(+)	0	+	0	315	0	1	315	0
TRINITY_DN10916_c0_g1	0	766	ID=Gene.55::TRINITY_DN10916_c0_g1::g.55::m.55;Gene.55::TRINITY_DN10916_c0_g1::g.55;ORF_type:complete_len:162_(+)	0	+	45	531	0	1	766	0
TRINITY_DN10940_c0_g1	0	595	ID=Gene.58::TRINITY_DN10940_c0_g1::g.58::m.58;Gene.58::TRINITY_DN10940_c0_g1::g.58;ORF_type:5prime_partial_len:185_(+)	0	+	2	557	0	1	595	0
TRINITY_DN10962_c0_g1	0	375	ID=Gene.59::TRINITY_DN10962_c0_g1::g.59::m.59;Gene.59::TRINITY_DN10962_c0_g1::g.59;ORF_type:internal_len:125_(+)	0	+	1	373	0	1	375	0
TRINITY_DN10981_c0_g1	0	315	ID=Gene.61::TRINITY_DN10981_c0_g1::g.61::m.61;Gene.61::TRINITY_DN10981_c0_g1::g.61;ORF_type:internal_len:106_(+)	0	+	0	315	0	1	315	0
TRINITY_DN11006_c0_g1	0	532	ID=Gene.62::TRINITY_DN11006_c0_g1::g.62::m.62;Gene.62::TRINITY_DN11006_c0_g1::g.62;ORF_type:complete_len:111_(+)	0	+	119	452	0	1	532	0
TRINITY_DN11016_c0_g1	0	337	ID=Gene.64::TRINITY_DN11016_c0_g1::g.64::m.64;Gene.64::TRINITY_DN11016_c0_g1::g.64;ORF_type:internal_len:113_(+)	0	+	0	336	0	1	337	0
TRINITY_DN11022_c0_g2	0	326	ID=Gene.65::TRINITY_DN11022_c0_g2::g.65::m.65;Gene.65::TRINITY_DN11022_c0_g2::g.65;ORF_type:internal_len:109_(+)	0	+	0	324	0	1	326	0
TRINITY_DN11036_c0_g1	0	298	ID=Gene.66::TRINITY_DN11036_c0_g1::g.66::m.66;Gene.66::TRINITY_DN11036_c0_g1::g.66;ORF_type:internal_len:100_(+)	0	+	0	297	0	1	298	0
TRINITY_DN11038_c0_g1	0	371	ID=Gene.67::TRINITY_DN11038_c0_g1::g.67::m.67;Gene.67::TRINITY_DN11038_c0_g1::g.67;ORF_type:internal_len:124_(+)	0	+	2	371	0	1	371	0
TRINITY_DN11046_c0_g1	0	475	ID=Gene.69::TRINITY_DN11046_c0_g1::g.69::m.69;Gene.69::TRINITY_DN11046_c0_g1::g.69;ORF_type:internal_len:159_(+)	0	+	0	474	0	1	475	0
TRINITY_DN11083_c0_g1	0	306	ID=Gene.72::TRINITY_DN11083_c0_g1::g.72::m.72;Gene.72::TRINITY_DN11083_c0_g1::g.72;ORF_type:internal_len:103_(+)	0	+	0	306	0	1	306	0
TRINITY_DN11089_c1_g1	0	344	ID=Gene.73::TRINITY_DN11089_c1_g1::g.73::m.73;Gene.73::TRINITY_DN11089_c1_g1::g.73;ORF_type:internal_len:115_(+)	0	+	0	342	0	1	344	0
TRINITY_DN11123_c0_g1	0	446	ID=Gene.74::TRINITY_DN11123_c0_g1::g.74::m.74;Gene.74::TRINITY_DN11123_c0_g1::g.74;ORF_type:5prime_partial_len:146_(+)	0	+	0	438	0	1	446	0
TRINITY_DN11177_c0_g1	0	308	ID=Gene.78::TRINITY_DN11177_c0_g1::g.78::m.78;Gene.78::TRINITY_DN11177_c0_g1::g.78;ORF_type:internal_len:103_(+)	0	+	0	306	0	1	308	0
TRINITY_DN11184_c0_g1	0	301	ID=Gene.79::TRINITY_DN11184_c0_g1::g.79::m.79;Gene.79::TRINITY_DN11184_c0_g1::g.79;ORF_type:internal_len:100_(+)	0	+	2	299	0	1	301	0
TRINITY_DN11185_c0_g1	0	395	ID=Gene.80::TRINITY_DN11185_c0_g1::g.80::m.80;Gene.80::TRINITY_DN11185_c0_g1::g.80;ORF_type:internal_len:132_(+)	0	+	2	395	0	1	395	0
TRINITY_DN11195_c0_g1	0	532	ID=Gene.81::TRINITY_DN11195_c0_g1::g.81::m.81;Gene.81::TRINITY_DN11195_c0_g1::g.81;ORF_type:internal_len:178_(+)	0	+	0	531	0	1	532	0
TRINITY_DN11210_c0_g1	0	344	ID=Gene.84::TRINITY_DN11210_c0_g1::g.84::m.84;Gene.84::TRINITY_DN11210_c0_g1::g.84;ORF_type:3prime_partial_len:115_(+)	0	+	2	344	0	1	344	0
TRINITY_DN11231_c0_g1	0	417	ID=Gene.85::TRINITY_DN11231_c0_g1::g.85::m.85;Gene.85::TRINITY_DN11231_c0_g1::g.85;ORF_type:5prime_partial_len:128_(+)	0	+	0	384	0	1	417	0
TRINITY_DN11236_c0_g1	0	359	ID=Gene.86::TRINITY_DN11236_c0_g1::g.86::m.86;Gene.86::TRINITY_DN11236_c0_g1::g.86;ORF_type:internal_len:120_(+)	0	+	0	357	0	1	359	0
TRINITY_DN1124_c0_g1	0	896	ID=Gene.87::TRINITY_DN1124_c0_g1::g.87::m.87;Gene.87::TRINITY_DN1124_c0_g1::g.87;ORF_type:5prime_partial_len:294_(+)	0	+	2	884	0	1	896	0
TRINITY_DN11295_c0_g1	0	660	ID=Gene.90::TRINITY_DN11295_c0_g1::g.90::m.90;Gene.90::TRINITY_DN11295_c0_g1::g.90;ORF_type:5prime_partial_len:181_(+)	0	+	2	545	0	1	660	0
TRINITY_DN11312_c0_g1	0	491	ID=Gene.93::TRINITY_DN11312_c0_g1::g.93::m.93;Gene.93::TRINITY_DN11312_c0_g1::g.93;ORF_type:complete_len:107_(+)	0	+	77	398	0	1	491	0
TRINITY_DN11312_c0_g3	0	534	ID=Gene.95::TRINITY_DN11312_c0_g3::g.95::m.95;Gene.95::TRINITY_DN11312_c0_g3::g.95;ORF_type:complete_len:107_(+)	0	+	69	390	0	1	534	0
TRINITY_DN11320_c0_g1	0	343	ID=Gene.96::TRINITY_DN11320_c0_g1::g.96::m.96;Gene.96::TRINITY_DN11320_c0_g1::g.96;ORF_type:internal_len:115_(+)	0	+	0	342	0	1	343	0
TRINITY_DN11338_c0_g1	0	458	ID=Gene.97::TRINITY_DN11338_c0_g1::g.97::m.97;Gene.97::TRINITY_DN11338_c0_g1::g.97;ORF_type:internal_len:153_(+)	0	+	1	457	0	1	458	0
TRINITY_DN11348_c0_g1	0	628	ID=Gene.98::TRINITY_DN11348_c0_g1::g.98::m.98;Gene.98::TRINITY_DN11348_c0_g1::g.98;ORF_type:internal_len:210_(+)	0	+	1	628	0	1	628	0
TRINITY_DN11370_c0_g1	0	331	ID=Gene.100::TRINITY_DN11370_c0_g1::g.100::m.100;Gene.100::TRINITY_DN11370_c0_g1::g.100;ORF_type:5prime_partial_len:104_(+)	0	+	1	313	0	1	331	0
TRINITY_DN11378_c0_g2	0	426	ID=Gene.101::TRINITY_DN11378_c0_g2::g.101::m.101;Gene.101::TRINITY_DN11378_c0_g2::g.101;ORF_type:internal_len:142_(+)	0	+	1	424	0	1	426	0
TRINITY_DN11381_c0_g1	0	311	ID=Gene.103::TRINITY_DN11381_c0_g1::g.103::m.103;Gene.103::TRINITY_DN11381_c0_g1::g.103;ORF_type:internal_len:104_(+)	0	+	1	310	0	1	311	0
TRINITY_DN11397_c0_g1	0	488	ID=Gene.104::TRINITY_DN11397_c0_g1::g.104::m.104;Gene.104::TRINITY_DN11397_c0_g1::g.104;ORF_type:internal_len:163_(+)	0	+	0	486	0	1	488	0
TRINITY_DN11399_c0_g1	0	512	ID=Gene.105::TRINITY_DN11399_c0_g1::g.105::m.105;Gene.105::TRINITY_DN11399_c0_g1::g.105;ORF_type:5prime_partial_len:155_(+)	0	+	0	465	0	1	512	0
TRINITY_DN11425_c0_g2	0	347	ID=Gene.107::TRINITY_DN11425_c0_g2::g.107::m.107;Gene.107::TRINITY_DN11425_c0_g2::g.107;ORF_type:internal_len:116_(+)	0	+	0	345	0	1	347	0
TRINITY_DN11427_c0_g1	0	340	ID=Gene.108::TRINITY_DN11427_c0_g1::g.108::m.108;Gene.108::TRINITY_DN11427_c0_g1::g.108;ORF_type:internal_len:113_(+)	0	+	2	338	0	1	340	0
TRINITY_DN11430_c0_g1	0	3738	ID=Gene.109::TRINITY_DN11430_c0_g1::g.109::m.109;Gene.109::TRINITY_DN11430_c0_g1::g.109;ORF_type:5prime_partial_len:1197_(+)	0	+	2	3593	0	1	3738	0
TRINITY_DN11430_c0_g2	0	380	ID=Gene.115::TRINITY_DN11430_c0_g2::g.115::m.115;Gene.115::TRINITY_DN11430_c0_g2::g.115;ORF_type:internal_len:127_(+)	0	+	0	378	0	1	380	0
TRINITY_DN11474_c0_g3	0	314	ID=Gene.118::TRINITY_DN11474_c0_g3::g.118::m.118;Gene.118::TRINITY_DN11474_c0_g3::g.118;ORF_type:internal_len:105_(+)	0	+	0	312	0	1	314	0
TRINITY_DN11476_c0_g1	0	474	ID=Gene.119::TRINITY_DN11476_c0_g1::g.119::m.119;Gene.119::TRINITY_DN11476_c0_g1::g.119;ORF_type:5prime_partial_len:155_(+)	0	+	0	465	0	1	474	0
TRINITY_DN11479_c0_g1	0	327	ID=Gene.120::TRINITY_DN11479_c0_g1::g.120::m.120;Gene.120::TRINITY_DN11479_c0_g1::g.120;ORF_type:internal_len:109_(+)	0	+	1	325	0	1	327	0
TRINITY_DN11488_c0_g1	0	442	ID=Gene.123::TRINITY_DN11488_c0_g1::g.123::m.123;Gene.123::TRINITY_DN11488_c0_g1::g.123;ORF_type:internal_len:148_(+)	0	+	1	442	0	1	442	0
TRINITY_DN11513_c0_g1	0	771	ID=Gene.126::TRINITY_DN11513_c0_g1::g.126::m.126;Gene.126::TRINITY_DN11513_c0_g1::g.126;ORF_type:complete_len:142_(+)	0	+	148	574	0	1	771	0
TRINITY_DN11562_c0_g1	0	541	ID=Gene.130::TRINITY_DN11562_c0_g1::g.130::m.130;Gene.130::TRINITY_DN11562_c0_g1::g.130;ORF_type:3prime_partial_len:111_(-)	0	-	0	330	0	1	541	0
TRINITY_DN11570_c0_g1	0	318	ID=Gene.132::TRINITY_DN11570_c0_g1::g.132::m.132;Gene.132::TRINITY_DN11570_c0_g1::g.132;ORF_type:internal_len:107_(+)	0	+	0	318	0	1	318	0
TRINITY_DN11576_c0_g1	0	456	ID=Gene.135::TRINITY_DN11576_c0_g1::g.135::m.135;Gene.135::TRINITY_DN11576_c0_g1::g.135;ORF_type:5prime_partial_len:149_(+)	0	+	2	449	0	1	456	0
TRINITY_DN11594_c0_g1	0	503	ID=Gene.136::TRINITY_DN11594_c0_g1::g.136::m.136;Gene.136::TRINITY_DN11594_c0_g1::g.136;ORF_type:internal_len:168_(+)	0	+	0	501	0	1	503	0
TRINITY_DN11606_c0_g1	0	338	ID=Gene.138::TRINITY_DN11606_c0_g1::g.138::m.138;Gene.138::TRINITY_DN11606_c0_g1::g.138;ORF_type:3prime_partial_len:113_(+)	0	+	1	337	0	1	338	0
TRINITY_DN11608_c0_g1	0	352	ID=Gene.139::TRINITY_DN11608_c0_g1::g.139::m.139;Gene.139::TRINITY_DN11608_c0_g1::g.139;ORF_type:3prime_partial_len:118_(+)	0	+	0	351	0	1	352	0
TRINITY_DN11627_c0_g1	0	524	ID=Gene.142::TRINITY_DN11627_c0_g1::g.142::m.142;Gene.142::TRINITY_DN11627_c0_g1::g.142;ORF_type:internal_len:175_(+)	0	+	2	524	0	1	524	0
TRINITY_DN11648_c0_g1	0	345	ID=Gene.143::TRINITY_DN11648_c0_g1::g.143::m.143;Gene.143::TRINITY_DN11648_c0_g1::g.143;ORF_type:internal_len:115_(+)	0	+	1	343	0	1	345	0
TRINITY_DN11649_c0_g1	0	330	ID=Gene.144::TRINITY_DN11649_c0_g1::g.144::m.144;Gene.144::TRINITY_DN11649_c0_g1::g.144;ORF_type:internal_len:110_(+)	0	+	1	328	0	1	330	0
TRINITY_DN11652_c1_g3	0	299	ID=Gene.145::TRINITY_DN11652_c1_g3::g.145::m.145;Gene.145::TRINITY_DN11652_c1_g3::g.145;ORF_type:internal_len:100_(+)	0	+	0	297	0	1	299	0
TRINITY_DN11663_c0_g3	0	317	ID=Gene.146::TRINITY_DN11663_c0_g3::g.146::m.146;Gene.146::TRINITY_DN11663_c0_g3::g.146;ORF_type:internal_len:106_(+)	0	+	0	315	0	1	317	0
TRINITY_DN11688_c0_g1	0	886	ID=Gene.150::TRINITY_DN11688_c0_g1::g.150::m.150;Gene.150::TRINITY_DN11688_c0_g1::g.150;ORF_type:5prime_partial_len:294_(+)	0	+	2	884	0	1	886	0
TRINITY_DN11696_c0_g1	0	376	ID=Gene.152::TRINITY_DN11696_c0_g1::g.152::m.152;Gene.152::TRINITY_DN11696_c0_g1::g.152;ORF_type:internal_len:125_(+)	0	+	2	374	0	1	376	0
TRINITY_DN11700_c0_g2	0	408	ID=Gene.153::TRINITY_DN11700_c0_g2::g.153::m.153;Gene.153::TRINITY_DN11700_c0_g2::g.153;ORF_type:3prime_partial_len:137_(+)	0	+	0	408	0	1	408	0
TRINITY_DN11701_c0_g1	0	305	ID=Gene.154::TRINITY_DN11701_c0_g1::g.154::m.154;Gene.154::TRINITY_DN11701_c0_g1::g.154;ORF_type:internal_len:102_(+)	0	+	0	303	0	1	305	0
TRINITY_DN11707_c0_g1	0	306	ID=Gene.155::TRINITY_DN11707_c0_g1::g.155::m.155;Gene.155::TRINITY_DN11707_c0_g1::g.155;ORF_type:3prime_partial_len:102_(+)	0	+	1	304	0	1	306	0
TRINITY_DN11716_c0_g1	0	302	ID=Gene.156::TRINITY_DN11716_c0_g1::g.156::m.156;Gene.156::TRINITY_DN11716_c0_g1::g.156;ORF_type:internal_len:101_(+)	0	+	0	300	0	1	302	0
TRINITY_DN11736_c0_g1	0	401	ID=Gene.157::TRINITY_DN11736_c0_g1::g.157::m.157;Gene.157::TRINITY_DN11736_c0_g1::g.157;ORF_type:internal_len:134_(+)	0	+	0	399	0	1	401	0
TRINITY_DN11747_c0_g1	0	379	ID=Gene.158::TRINITY_DN11747_c0_g1::g.158::m.158;Gene.158::TRINITY_DN11747_c0_g1::g.158;ORF_type:5prime_partial_len:105_(+)	0	+	0	315	0	1	379	0
TRINITY_DN11752_c0_g1	0	377	ID=Gene.159::TRINITY_DN11752_c0_g1::g.159::m.159;Gene.159::TRINITY_DN11752_c0_g1::g.159;ORF_type:internal_len:126_(+)	0	+	2	377	0	1	377	0
TRINITY_DN11767_c0_g1	0	378	ID=Gene.160::TRINITY_DN11767_c0_g1::g.160::m.160;Gene.160::TRINITY_DN11767_c0_g1::g.160;ORF_type:5prime_partial_len:106_(+)	0	+	0	318	0	1	378	0
TRINITY_DN11775_c0_g2	0	305	ID=Gene.161::TRINITY_DN11775_c0_g2::g.161::m.161;Gene.161::TRINITY_DN11775_c0_g2::g.161;ORF_type:internal_len:102_(+)	0	+	0	303	0	1	305	0
TRINITY_DN11791_c0_g1	0	469	ID=Gene.162::TRINITY_DN11791_c0_g1::g.162::m.162;Gene.162::TRINITY_DN11791_c0_g1::g.162;ORF_type:complete_len:120_(+)	0	+	81	441	0	1	469	0
TRINITY_DN11797_c0_g2	0	1205	ID=Gene.163::TRINITY_DN11797_c0_g2::g.163::m.163;Gene.163::TRINITY_DN11797_c0_g2::g.163;ORF_type:complete_len:152_(+)	0	+	515	971	0	1	1205	0
TRINITY_DN11817_c0_g1	0	328	ID=Gene.165::TRINITY_DN11817_c0_g1::g.165::m.165;Gene.165::TRINITY_DN11817_c0_g1::g.165;ORF_type:internal_len:109_(+)	0	+	2	326	0	1	328	0
TRINITY_DN11846_c0_g1	0	326	ID=Gene.166::TRINITY_DN11846_c0_g1::g.166::m.166;Gene.166::TRINITY_DN11846_c0_g1::g.166;ORF_type:internal_len:109_(+)	0	+	1	325	0	1	326	0
TRINITY_DN11847_c0_g1	0	308	ID=Gene.167::TRINITY_DN11847_c0_g1::g.167::m.167;Gene.167::TRINITY_DN11847_c0_g1::g.167;ORF_type:internal_len:103_(+)	0	+	2	308	0	1	308	0
TRINITY_DN11854_c0_g1	0	305	ID=Gene.168::TRINITY_DN11854_c0_g1::g.168::m.168;Gene.168::TRINITY_DN11854_c0_g1::g.168;ORF_type:internal_len:102_(+)	0	+	0	303	0	1	305	0
TRINITY_DN11860_c0_g2	0	1214	ID=Gene.169::TRINITY_DN11860_c0_g2::g.169::m.169;Gene.169::TRINITY_DN11860_c0_g2::g.169;ORF_type:5prime_partial_len:326_(+)	0	+	1	979	0	1	1214	0
TRINITY_DN11861_c0_g1	0	367	ID=Gene.173::TRINITY_DN11861_c0_g1::g.173::m.173;Gene.173::TRINITY_DN11861_c0_g1::g.173;ORF_type:internal_len:122_(+)	0	+	2	365	0	1	367	0
TRINITY_DN11875_c0_g1	0	321	ID=Gene.174::TRINITY_DN11875_c0_g1::g.174::m.174;Gene.174::TRINITY_DN11875_c0_g1::g.174;ORF_type:internal_len:107_(+)	0	+	1	319	0	1	321	0
TRINITY_DN11890_c0_g1	0	316	ID=Gene.175::TRINITY_DN11890_c0_g1::g.175::m.175;Gene.175::TRINITY_DN11890_c0_g1::g.175;ORF_type:internal_len:105_(+)	0	+	2	314	0	1	316	0
TRINITY_DN11891_c0_g1	0	525	ID=Gene.176::TRINITY_DN11891_c0_g1::g.176::m.176;Gene.176::TRINITY_DN11891_c0_g1::g.176;ORF_type:internal_len:175_(+)	0	+	2	524	0	1	525	0
TRINITY_DN11899_c0_g1	0	473	ID=Gene.179::TRINITY_DN11899_c0_g1::g.179::m.179;Gene.179::TRINITY_DN11899_c0_g1::g.179;ORF_type:internal_len:158_(+)	0	+	0	471	0	1	473	0
TRINITY_DN11924_c1_g1	0	361	ID=Gene.181::TRINITY_DN11924_c1_g1::g.181::m.181;Gene.181::TRINITY_DN11924_c1_g1::g.181;ORF_type:internal_len:121_(+)	0	+	0	360	0	1	361	0
TRINITY_DN11943_c0_g1	0	493	ID=Gene.182::TRINITY_DN11943_c0_g1::g.182::m.182;Gene.182::TRINITY_DN11943_c0_g1::g.182;ORF_type:internal_len:164_(+)	0	+	2	491	0	1	493	0
TRINITY_DN11949_c0_g2	0	326	ID=Gene.183::TRINITY_DN11949_c0_g2::g.183::m.183;Gene.183::TRINITY_DN11949_c0_g2::g.183;ORF_type:internal_len:109_(+)	0	+	0	324	0	1	326	0
TRINITY_DN11957_c0_g1	0	385	ID=Gene.184::TRINITY_DN11957_c0_g1::g.184::m.184;Gene.184::TRINITY_DN11957_c0_g1::g.184;ORF_type:internal_len:129_(+)	0	+	0	384	0	1	385	0
TRINITY_DN11958_c0_g1	0	368	ID=Gene.185::TRINITY_DN11958_c0_g1::g.185::m.185;Gene.185::TRINITY_DN11958_c0_g1::g.185;ORF_type:internal_len:123_(+)	0	+	0	366	0	1	368	0
TRINITY_DN11963_c0_g1	0	307	ID=Gene.188::TRINITY_DN11963_c0_g1::g.188::m.188;Gene.188::TRINITY_DN11963_c0_g1::g.188;ORF_type:internal_len:103_(+)	0	+	0	306	0	1	307	0
TRINITY_DN11977_c0_g1	0	405	ID=Gene.189::TRINITY_DN11977_c0_g1::g.189::m.189;Gene.189::TRINITY_DN11977_c0_g1::g.189;ORF_type:5prime_partial_len:123_(+)	0	+	1	370	0	1	405	0
TRINITY_DN11978_c0_g2	0	326	ID=Gene.190::TRINITY_DN11978_c0_g2::g.190::m.190;Gene.190::TRINITY_DN11978_c0_g2::g.190;ORF_type:internal_len:109_(+)	0	+	1	325	0	1	326	0
TRINITY_DN11979_c0_g1	0	338	ID=Gene.191::TRINITY_DN11979_c0_g1::g.191::m.191;Gene.191::TRINITY_DN11979_c0_g1::g.191;ORF_type:internal_len:113_(+)	0	+	1	337	0	1	338	0
TRINITY_DN11982_c0_g1	0	345	ID=Gene.192::TRINITY_DN11982_c0_g1::g.192::m.192;Gene.192::TRINITY_DN11982_c0_g1::g.192;ORF_type:internal_len:115_(+)	0	+	1	343	0	1	345	0
TRINITY_DN11988_c0_g1	0	311	ID=Gene.194::TRINITY_DN11988_c0_g1::g.194::m.194;Gene.194::TRINITY_DN11988_c0_g1::g.194;ORF_type:internal_len:104_(+)	0	+	0	309	0	1	311	0
TRINITY_DN11991_c0_g2	0	301	ID=Gene.195::TRINITY_DN11991_c0_g2::g.195::m.195;Gene.195::TRINITY_DN11991_c0_g2::g.195;ORF_type:internal_len:101_(+)	0	+	0	300	0	1	301	0
TRINITY_DN12006_c0_g2	0	301	ID=Gene.196::TRINITY_DN12006_c0_g2::g.196::m.196;Gene.196::TRINITY_DN12006_c0_g2::g.196;ORF_type:internal_len:101_(+)	0	+	0	300	0	1	301	0
TRINITY_DN12012_c0_g1	0	381	ID=Gene.197::TRINITY_DN12012_c0_g1::g.197::m.197;Gene.197::TRINITY_DN12012_c0_g1::g.197;ORF_type:internal_len:127_(+)	0	+	1	379	0	1	381	0
TRINITY_DN12034_c0_g1	0	318	ID=Gene.198::TRINITY_DN12034_c0_g1::g.198::m.198;Gene.198::TRINITY_DN12034_c0_g1::g.198;ORF_type:internal_len:107_(+)	0	+	0	318	0	1	318	0
TRINITY_DN12039_c0_g1	0	400	ID=Gene.199::TRINITY_DN12039_c0_g1::g.199::m.199;Gene.199::TRINITY_DN12039_c0_g1::g.199;ORF_type:internal_len:133_(+)	0	+	2	398	0	1	400	0
TRINITY_DN12048_c0_g1	0	476	ID=Gene.200::TRINITY_DN12048_c0_g1::g.200::m.200;Gene.200::TRINITY_DN12048_c0_g1::g.200;ORF_type:3prime_partial_len:146_(+)	0	+	39	474	0	1	476	0
TRINITY_DN12051_c0_g1	0	314	ID=Gene.202::TRINITY_DN12051_c0_g1::g.202::m.202;Gene.202::TRINITY_DN12051_c0_g1::g.202;ORF_type:internal_len:105_(+)	0	+	0	312	0	1	314	0
TRINITY_DN12052_c0_g1	0	380	ID=Gene.203::TRINITY_DN12052_c0_g1::g.203::m.203;Gene.203::TRINITY_DN12052_c0_g1::g.203;ORF_type:internal_len:127_(+)	0	+	0	378	0	1	380	0
TRINITY_DN12055_c0_g1	0	363	ID=Gene.204::TRINITY_DN12055_c0_g1::g.204::m.204;Gene.204::TRINITY_DN12055_c0_g1::g.204;ORF_type:internal_len:122_(+)	0	+	0	363	0	1	363	0
TRINITY_DN12060_c0_g1	0	338	ID=Gene.205::TRINITY_DN12060_c0_g1::g.205::m.205;Gene.205::TRINITY_DN12060_c0_g1::g.205;ORF_type:internal_len:113_(+)	0	+	1	337	0	1	338	0
TRINITY_DN12065_c0_g1	0	511	ID=Gene.206::TRINITY_DN12065_c0_g1::g.206::m.206;Gene.206::TRINITY_DN12065_c0_g1::g.206;ORF_type:3prime_partial_len:140_(+)	0	+	92	509	0	1	511	0
TRINITY_DN12092_c0_g1	0	413	ID=Gene.211::TRINITY_DN12092_c0_g1::g.211::m.211;Gene.211::TRINITY_DN12092_c0_g1::g.211;ORF_type:internal_len:138_(+)	0	+	0	411	0	1	413	0
TRINITY_DN12095_c0_g1	0	365	ID=Gene.213::TRINITY_DN12095_c0_g1::g.213::m.213;Gene.213::TRINITY_DN12095_c0_g1::g.213;ORF_type:internal_len:122_(+)	0	+	2	365	0	1	365	0
TRINITY_DN12104_c0_g1	0	338	ID=Gene.214::TRINITY_DN12104_c0_g1::g.214::m.214;Gene.214::TRINITY_DN12104_c0_g1::g.214;ORF_type:internal_len:113_(+)	0	+	0	336	0	1	338	0
TRINITY_DN12108_c0_g1	0	441	ID=Gene.215::TRINITY_DN12108_c0_g1::g.215::m.215;Gene.215::TRINITY_DN12108_c0_g1::g.215;ORF_type:internal_len:147_(+)	0	+	1	439	0	1	441	0
TRINITY_DN12110_c0_g1	0	494	ID=Gene.216::TRINITY_DN12110_c0_g1::g.216::m.216;Gene.216::TRINITY_DN12110_c0_g1::g.216;ORF_type:internal_len:165_(+)	0	+	1	493	0	1	494	0
TRINITY_DN12112_c0_g1	0	323	ID=Gene.217::TRINITY_DN12112_c0_g1::g.217::m.217;Gene.217::TRINITY_DN12112_c0_g1::g.217;ORF_type:internal_len:108_(+)	0	+	0	321	0	1	323	0
TRINITY_DN12118_c0_g1	0	450	ID=Gene.218::TRINITY_DN12118_c0_g1::g.218::m.218;Gene.218::TRINITY_DN12118_c0_g1::g.218;ORF_type:internal_len:151_(+)	0	+	0	450	0	1	450	0
TRINITY_DN12118_c0_g3	0	486	ID=Gene.220::TRINITY_DN12118_c0_g3::g.220::m.220;Gene.220::TRINITY_DN12118_c0_g3::g.220;ORF_type:internal_len:162_(+)	0	+	2	485	0	1	486	0
TRINITY_DN12122_c1_g1	0	316	ID=Gene.221::TRINITY_DN12122_c1_g1::g.221::m.221;Gene.221::TRINITY_DN12122_c1_g1::g.221;ORF_type:internal_len:106_(+)	0	+	1	316	0	1	316	0
TRINITY_DN12141_c0_g1	0	308	ID=Gene.223::TRINITY_DN12141_c0_g1::g.223::m.223;Gene.223::TRINITY_DN12141_c0_g1::g.223;ORF_type:internal_len:103_(+)	0	+	0	306	0	1	308	0
TRINITY_DN12142_c0_g1	0	301	ID=Gene.225::TRINITY_DN12142_c0_g1::g.225::m.225;Gene.225::TRINITY_DN12142_c0_g1::g.225;ORF_type:internal_len:101_(+)	0	+	0	300	0	1	301	0
TRINITY_DN12148_c0_g1	0	317	ID=Gene.226::TRINITY_DN12148_c0_g1::g.226::m.226;Gene.226::TRINITY_DN12148_c0_g1::g.226;ORF_type:internal_len:106_(+)	0	+	0	315	0	1	317	0
TRINITY_DN1216_c0_g1	0	821	ID=Gene.227::TRINITY_DN1216_c0_g1::g.227::m.227;Gene.227::TRINITY_DN1216_c0_g1::g.227;ORF_type:complete_len:235_(+)	0	+	8	713	0	1	821	0
TRINITY_DN12197_c1_g1	0	357	ID=Gene.228::TRINITY_DN12197_c1_g1::g.228::m.228;Gene.228::TRINITY_DN12197_c1_g1::g.228;ORF_type:internal_len:119_(+)	0	+	2	356	0	1	357	0
TRINITY_DN12217_c0_g1	0	363	ID=Gene.233::TRINITY_DN12217_c0_g1::g.233::m.233;Gene.233::TRINITY_DN12217_c0_g1::g.233;ORF_type:internal_len:121_(+)	0	+	2	362	0	1	363	0
TRINITY_DN12218_c0_g1	0	390	ID=Gene.234::TRINITY_DN12218_c0_g1::g.234::m.234;Gene.234::TRINITY_DN12218_c0_g1::g.234;ORF_type:internal_len:131_(+)	0	+	0	390	0	1	390	0
TRINITY_DN12242_c0_g1	0	314	ID=Gene.235::TRINITY_DN12242_c0_g1::g.235::m.235;Gene.235::TRINITY_DN12242_c0_g1::g.235;ORF_type:internal_len:105_(+)	0	+	1	313	0	1	314	0
TRINITY_DN12245_c0_g1	0	320	ID=Gene.236::TRINITY_DN12245_c0_g1::g.236::m.236;Gene.236::TRINITY_DN12245_c0_g1::g.236;ORF_type:internal_len:107_(+)	0	+	2	320	0	1	320	0
TRINITY_DN12274_c0_g1	0	388	ID=Gene.237::TRINITY_DN12274_c0_g1::g.237::m.237;Gene.237::TRINITY_DN12274_c0_g1::g.237;ORF_type:internal_len:129_(+)	0	+	2	386	0	1	388	0
TRINITY_DN12282_c0_g1	0	313	ID=Gene.238::TRINITY_DN12282_c0_g1::g.238::m.238;Gene.238::TRINITY_DN12282_c0_g1::g.238;ORF_type:internal_len:105_(+)	0	+	0	312	0	1	313	0
TRINITY_DN12296_c0_g1	0	331	ID=Gene.239::TRINITY_DN12296_c0_g1::g.239::m.239;Gene.239::TRINITY_DN12296_c0_g1::g.239;ORF_type:internal_len:110_(+)	0	+	2	329	0	1	331	0
TRINITY_DN12310_c0_g1	0	304	ID=Gene.240::TRINITY_DN12310_c0_g1::g.240::m.240;Gene.240::TRINITY_DN12310_c0_g1::g.240;ORF_type:internal_len:101_(+)	0	+	2	302	0	1	304	0
TRINITY_DN12318_c0_g1	0	416	ID=Gene.241::TRINITY_DN12318_c0_g1::g.241::m.241;Gene.241::TRINITY_DN12318_c0_g1::g.241;ORF_type:5prime_partial_len:138_(+)	0	+	0	414	0	1	416	0
TRINITY_DN12323_c0_g1	0	493	ID=Gene.242::TRINITY_DN12323_c0_g1::g.242::m.242;Gene.242::TRINITY_DN12323_c0_g1::g.242;ORF_type:internal_len:164_(+)	0	+	2	491	0	1	493	0
TRINITY_DN12330_c0_g3	0	459	ID=Gene.243::TRINITY_DN12330_c0_g3::g.243::m.243;Gene.243::TRINITY_DN12330_c0_g3::g.243;ORF_type:internal_len:153_(+)	0	+	2	458	0	1	459	0
TRINITY_DN12338_c0_g1	0	364	ID=Gene.245::TRINITY_DN12338_c0_g1::g.245::m.245;Gene.245::TRINITY_DN12338_c0_g1::g.245;ORF_type:internal_len:122_(+)	0	+	0	363	0	1	364	0
TRINITY_DN12359_c1_g1	0	739	ID=Gene.246::TRINITY_DN12359_c1_g1::g.246::m.246;Gene.246::TRINITY_DN12359_c1_g1::g.246;ORF_type:internal_len:246_(+)	0	+	2	737	0	1	739	0
TRINITY_DN12369_c0_g1	0	363	ID=Gene.247::TRINITY_DN12369_c0_g1::g.247::m.247;Gene.247::TRINITY_DN12369_c0_g1::g.247;ORF_type:internal_len:121_(+)	0	+	1	361	0	1	363	0
TRINITY_DN12372_c0_g1	0	466	ID=Gene.248::TRINITY_DN12372_c0_g1::g.248::m.248;Gene.248::TRINITY_DN12372_c0_g1::g.248;ORF_type:internal_len:156_(+)	0	+	0	465	0	1	466	0
TRINITY_DN12374_c0_g1	0	589	ID=Gene.249::TRINITY_DN12374_c0_g1::g.249::m.249;Gene.249::TRINITY_DN12374_c0_g1::g.249;ORF_type:complete_len:146_(+)	0	+	9	447	0	1	589	0
TRINITY_DN12383_c0_g1	0	354	ID=Gene.250::TRINITY_DN12383_c0_g1::g.250::m.250;Gene.250::TRINITY_DN12383_c0_g1::g.250;ORF_type:internal_len:119_(+)	0	+	0	354	0	1	354	0
TRINITY_DN12384_c0_g1	0	314	ID=Gene.251::TRINITY_DN12384_c0_g1::g.251::m.251;Gene.251::TRINITY_DN12384_c0_g1::g.251;ORF_type:internal_len:105_(+)	0	+	0	312	0	1	314	0
TRINITY_DN12385_c0_g1	0	696	ID=Gene.252::TRINITY_DN12385_c0_g1::g.252::m.252;Gene.252::TRINITY_DN12385_c0_g1::g.252;ORF_type:internal_len:233_(+)	0	+	0	696	0	1	696	0
TRINITY_DN12386_c0_g1	0	801	ID=Gene.253::TRINITY_DN12386_c0_g1::g.253::m.253;Gene.253::TRINITY_DN12386_c0_g1::g.253;ORF_type:3prime_partial_len:251_(+)	0	+	50	800	0	1	801	0
TRINITY_DN12389_c0_g1	0	571	ID=Gene.254::TRINITY_DN12389_c0_g1::g.254::m.254;Gene.254::TRINITY_DN12389_c0_g1::g.254;ORF_type:internal_len:190_(+)	0	+	2	569	0	1	571	0
TRINITY_DN12390_c0_g1	0	399	ID=Gene.255::TRINITY_DN12390_c0_g1::g.255::m.255;Gene.255::TRINITY_DN12390_c0_g1::g.255;ORF_type:internal_len:133_(+)	0	+	2	398	0	1	399	0
TRINITY_DN12391_c0_g1	0	656	ID=Gene.256::TRINITY_DN12391_c0_g1::g.256::m.256;Gene.256::TRINITY_DN12391_c0_g1::g.256;ORF_type:complete_len:167_(+)	0	+	22	523	0	1	656	0
TRINITY_DN12397_c0_g1	0	321	ID=Gene.258::TRINITY_DN12397_c0_g1::g.258::m.258;Gene.258::TRINITY_DN12397_c0_g1::g.258;ORF_type:internal_len:107_(+)	0	+	1	319	0	1	321	0
TRINITY_DN12407_c0_g1	0	393	ID=Gene.259::TRINITY_DN12407_c0_g1::g.259::m.259;Gene.259::TRINITY_DN12407_c0_g1::g.259;ORF_type:internal_len:132_(+)	0	+	0	393	0	1	393	0
TRINITY_DN12429_c0_g1	0	404	ID=Gene.260::TRINITY_DN12429_c0_g1::g.260::m.260;Gene.260::TRINITY_DN12429_c0_g1::g.260;ORF_type:internal_len:135_(+)	0	+	0	402	0	1	404	0
TRINITY_DN12437_c0_g1	0	489	ID=Gene.261::TRINITY_DN12437_c0_g1::g.261::m.261;Gene.261::TRINITY_DN12437_c0_g1::g.261;ORF_type:5prime_partial_len:163_(+)	0	+	0	489	0	1	489	0
TRINITY_DN12452_c0_g1	0	607	ID=Gene.262::TRINITY_DN12452_c0_g1::g.262::m.262;Gene.262::TRINITY_DN12452_c0_g1::g.262;ORF_type:internal_len:203_(+)	0	+	1	607	0	1	607	0
TRINITY_DN12466_c0_g1	0	389	ID=Gene.263::TRINITY_DN12466_c0_g1::g.263::m.263;Gene.263::TRINITY_DN12466_c0_g1::g.263;ORF_type:5prime_partial_len:120_(+)	0	+	0	360	0	1	389	0
TRINITY_DN12467_c0_g1	0	301	ID=Gene.264::TRINITY_DN12467_c0_g1::g.264::m.264;Gene.264::TRINITY_DN12467_c0_g1::g.264;ORF_type:internal_len:101_(+)	0	+	0	300	0	1	301	0
TRINITY_DN12475_c0_g1	0	311	ID=Gene.265::TRINITY_DN12475_c0_g1::g.265::m.265;Gene.265::TRINITY_DN12475_c0_g1::g.265;ORF_type:internal_len:104_(+)	0	+	0	309	0	1	311	0
TRINITY_DN12491_c0_g2	0	367	ID=Gene.268::TRINITY_DN12491_c0_g2::g.268::m.268;Gene.268::TRINITY_DN12491_c0_g2::g.268;ORF_type:internal_len:123_(+)	0	+	1	367	0	1	367	0
TRINITY_DN12500_c0_g1	0	347	ID=Gene.269::TRINITY_DN12500_c0_g1::g.269::m.269;Gene.269::TRINITY_DN12500_c0_g1::g.269;ORF_type:internal_len:116_(+)	0	+	0	345	0	1	347	0
TRINITY_DN12509_c0_g1	0	305	ID=Gene.270::TRINITY_DN12509_c0_g1::g.270::m.270;Gene.270::TRINITY_DN12509_c0_g1::g.270;ORF_type:internal_len:102_(+)	0	+	1	304	0	1	305	0
TRINITY_DN12511_c0_g2	0	1733	ID=Gene.271::TRINITY_DN12511_c0_g2::g.271::m.271;Gene.271::TRINITY_DN12511_c0_g2::g.271;ORF_type:3prime_partial_len:494_(-)	0	-	1	1480	0	1	1733	0
TRINITY_DN12511_c0_g3	0	405	ID=Gene.276::TRINITY_DN12511_c0_g3::g.276::m.276;Gene.276::TRINITY_DN12511_c0_g3::g.276;ORF_type:internal_len:135_(-)	0	-	2	404	0	1	405	0
TRINITY_DN12538_c0_g1	0	624	ID=Gene.280::TRINITY_DN12538_c0_g1::g.280::m.280;Gene.280::TRINITY_DN12538_c0_g1::g.280;ORF_type:5prime_partial_len:206_(+)	0	+	0	618	0	1	624	0
TRINITY_DN12547_c0_g1	0	432	ID=Gene.282::TRINITY_DN12547_c0_g1::g.282::m.282;Gene.282::TRINITY_DN12547_c0_g1::g.282;ORF_type:3prime_partial_len:138_(+)	0	+	19	430	0	1	432	0
TRINITY_DN12557_c0_g1	0	391	ID=Gene.283::TRINITY_DN12557_c0_g1::g.283::m.283;Gene.283::TRINITY_DN12557_c0_g1::g.283;ORF_type:internal_len:130_(+)	0	+	2	389	0	1	391	0
TRINITY_DN12577_c0_g1	0	340	ID=Gene.285::TRINITY_DN12577_c0_g1::g.285::m.285;Gene.285::TRINITY_DN12577_c0_g1::g.285;ORF_type:internal_len:114_(+)	0	+	0	339	0	1	340	0
TRINITY_DN12583_c2_g1	0	326	ID=Gene.287::TRINITY_DN12583_c2_g1::g.287::m.287;Gene.287::TRINITY_DN12583_c2_g1::g.287;ORF_type:internal_len:109_(+)	0	+	0	324	0	1	326	0
TRINITY_DN12587_c0_g1	0	356	ID=Gene.289::TRINITY_DN12587_c0_g1::g.289::m.289;Gene.289::TRINITY_DN12587_c0_g1::g.289;ORF_type:internal_len:119_(+)	0	+	0	354	0	1	356	0
TRINITY_DN12588_c0_g1	0	319	ID=Gene.290::TRINITY_DN12588_c0_g1::g.290::m.290;Gene.290::TRINITY_DN12588_c0_g1::g.290;ORF_type:internal_len:106_(+)	0	+	2	317	0	1	319	0
TRINITY_DN12592_c0_g1	0	305	ID=Gene.291::TRINITY_DN12592_c0_g1::g.291::m.291;Gene.291::TRINITY_DN12592_c0_g1::g.291;ORF_type:internal_len:102_(+)	0	+	1	304	0	1	305	0
TRINITY_DN12596_c0_g1	0	425	ID=Gene.293::TRINITY_DN12596_c0_g1::g.293::m.293;Gene.293::TRINITY_DN12596_c0_g1::g.293;ORF_type:5prime_partial_len:138_(+)	0	+	1	415	0	1	425	0
TRINITY_DN12597_c0_g1	0	473	ID=Gene.294::TRINITY_DN12597_c0_g1::g.294::m.294;Gene.294::TRINITY_DN12597_c0_g1::g.294;ORF_type:internal_len:158_(+)	0	+	0	471	0	1	473	0
TRINITY_DN12598_c0_g1	0	329	ID=Gene.296::TRINITY_DN12598_c0_g1::g.296::m.296;Gene.296::TRINITY_DN12598_c0_g1::g.296;ORF_type:internal_len:110_(+)	0	+	2	329	0	1	329	0
TRINITY_DN12602_c0_g1	0	393	ID=Gene.297::TRINITY_DN12602_c0_g1::g.297::m.297;Gene.297::TRINITY_DN12602_c0_g1::g.297;ORF_type:internal_len:131_(+)	0	+	1	391	0	1	393	0
TRINITY_DN12607_c0_g1	0	775	ID=Gene.298::TRINITY_DN12607_c0_g1::g.298::m.298;Gene.298::TRINITY_DN12607_c0_g1::g.298;ORF_type:5prime_partial_len:252_(+)	0	+	0	756	0	1	775	0
TRINITY_DN12607_c0_g2	0	332	ID=Gene.299::TRINITY_DN12607_c0_g2::g.299::m.299;Gene.299::TRINITY_DN12607_c0_g2::g.299;ORF_type:internal_len:111_(+)	0	+	0	330	0	1	332	0
TRINITY_DN12613_c0_g1	0	438	ID=Gene.301::TRINITY_DN12613_c0_g1::g.301::m.301;Gene.301::TRINITY_DN12613_c0_g1::g.301;ORF_type:internal_len:146_(+)	0	+	1	436	0	1	438	0
TRINITY_DN12628_c0_g1	0	546	ID=Gene.303::TRINITY_DN12628_c0_g1::g.303::m.303;Gene.303::TRINITY_DN12628_c0_g1::g.303;ORF_type:complete_len:137_(+)	0	+	49	460	0	1	546	0
TRINITY_DN12629_c0_g1	0	351	ID=Gene.305::TRINITY_DN12629_c0_g1::g.305::m.305;Gene.305::TRINITY_DN12629_c0_g1::g.305;ORF_type:internal_len:118_(+)	0	+	0	351	0	1	351	0
TRINITY_DN12632_c0_g2	0	317	ID=Gene.306::TRINITY_DN12632_c0_g2::g.306::m.306;Gene.306::TRINITY_DN12632_c0_g2::g.306;ORF_type:internal_len:106_(+)	0	+	1	316	0	1	317	0
TRINITY_DN12633_c0_g1	0	371	ID=Gene.308::TRINITY_DN12633_c0_g1::g.308::m.308;Gene.308::TRINITY_DN12633_c0_g1::g.308;ORF_type:internal_len:124_(+)	0	+	0	369	0	1	371	0
TRINITY_DN12640_c0_g1	0	456	ID=Gene.310::TRINITY_DN12640_c0_g1::g.310::m.310;Gene.310::TRINITY_DN12640_c0_g1::g.310;ORF_type:complete_len:115_(+)	0	+	90	435	0	1	456	0
TRINITY_DN12646_c0_g1	0	347	ID=Gene.311::TRINITY_DN12646_c0_g1::g.311::m.311;Gene.311::TRINITY_DN12646_c0_g1::g.311;ORF_type:internal_len:116_(+)	0	+	1	346	0	1	347	0
TRINITY_DN12651_c0_g1	0	590	ID=Gene.312::TRINITY_DN12651_c0_g1::g.312::m.312;Gene.312::TRINITY_DN12651_c0_g1::g.312;ORF_type:internal_len:197_(+)	0	+	0	588	0	1	590	0
TRINITY_DN12666_c0_g1	0	1216	ID=Gene.314::TRINITY_DN12666_c0_g1::g.314::m.314;Gene.314::TRINITY_DN12666_c0_g1::g.314;ORF_type:5prime_partial_len:275_(+)	0	+	2	827	0	1	1216	0
TRINITY_DN12669_c0_g1	0	343	ID=Gene.315::TRINITY_DN12669_c0_g1::g.315::m.315;Gene.315::TRINITY_DN12669_c0_g1::g.315;ORF_type:internal_len:115_(+)	0	+	0	342	0	1	343	0
TRINITY_DN12673_c0_g1	0	375	ID=Gene.316::TRINITY_DN12673_c0_g1::g.316::m.316;Gene.316::TRINITY_DN12673_c0_g1::g.316;ORF_type:5prime_partial_len:112_(+)	0	+	0	336	0	1	375	0
TRINITY_DN12681_c0_g1	0	658	ID=Gene.317::TRINITY_DN12681_c0_g1::g.317::m.317;Gene.317::TRINITY_DN12681_c0_g1::g.317;ORF_type:3prime_partial_len:191_(+)	0	+	86	656	0	1	658	0
TRINITY_DN12692_c0_g1	0	402	ID=Gene.318::TRINITY_DN12692_c0_g1::g.318::m.318;Gene.318::TRINITY_DN12692_c0_g1::g.318;ORF_type:5prime_partial_len:127_(-)	0	-	20	401	0	1	402	0
TRINITY_DN12701_c0_g3	0	655	ID=Gene.321::TRINITY_DN12701_c0_g3::g.321::m.321;Gene.321::TRINITY_DN12701_c0_g3::g.321;ORF_type:internal_len:219_(+)	0	+	1	655	0	1	655	0
TRINITY_DN12707_c0_g1	0	304	ID=Gene.323::TRINITY_DN12707_c0_g1::g.323::m.323;Gene.323::TRINITY_DN12707_c0_g1::g.323;ORF_type:internal_len:101_(+)	0	+	2	302	0	1	304	0
TRINITY_DN12708_c0_g1	0	864	ID=Gene.324::TRINITY_DN12708_c0_g1::g.324::m.324;Gene.324::TRINITY_DN12708_c0_g1::g.324;ORF_type:5prime_partial_len:287_(+)	0	+	1	862	0	1	864	0
TRINITY_DN12708_c0_g2	0	1048	ID=Gene.325::TRINITY_DN12708_c0_g2::g.325::m.325;Gene.325::TRINITY_DN12708_c0_g2::g.325;ORF_type:complete_len:318_(+)	0	+	55	1009	0	1	1048	0
TRINITY_DN12709_c0_g1	0	440	ID=Gene.326::TRINITY_DN12709_c0_g1::g.326::m.326;Gene.326::TRINITY_DN12709_c0_g1::g.326;ORF_type:internal_len:147_(+)	0	+	1	439	0	1	440	0
TRINITY_DN12711_c0_g2	0	509	ID=Gene.327::TRINITY_DN12711_c0_g2::g.327::m.327;Gene.327::TRINITY_DN12711_c0_g2::g.327;ORF_type:5prime_partial_len:164_(+)	0	+	0	492	0	1	509	0
TRINITY_DN12712_c0_g1	0	585	ID=Gene.328::TRINITY_DN12712_c0_g1::g.328::m.328;Gene.328::TRINITY_DN12712_c0_g1::g.328;ORF_type:internal_len:195_(+)	0	+	1	583	0	1	585	0
TRINITY_DN12722_c1_g5	0	304	ID=Gene.329::TRINITY_DN12722_c1_g5::g.329::m.329;Gene.329::TRINITY_DN12722_c1_g5::g.329;ORF_type:internal_len:102_(+)	0	+	1	304	0	1	304	0
TRINITY_DN12727_c0_g1	0	345	ID=Gene.330::TRINITY_DN12727_c0_g1::g.330::m.330;Gene.330::TRINITY_DN12727_c0_g1::g.330;ORF_type:internal_len:116_(+)	0	+	0	345	0	1	345	0
TRINITY_DN12728_c0_g1	0	386	ID=Gene.332::TRINITY_DN12728_c0_g1::g.332::m.332;Gene.332::TRINITY_DN12728_c0_g1::g.332;ORF_type:internal_len:129_(+)	0	+	0	384	0	1	386	0
TRINITY_DN12731_c0_g2	0	407	ID=Gene.333::TRINITY_DN12731_c0_g2::g.333::m.333;Gene.333::TRINITY_DN12731_c0_g2::g.333;ORF_type:5prime_partial_len:121_(+)	0	+	0	363	0	1	407	0
TRINITY_DN12735_c0_g1	0	316	ID=Gene.334::TRINITY_DN12735_c0_g1::g.334::m.334;Gene.334::TRINITY_DN12735_c0_g1::g.334;ORF_type:internal_len:106_(+)	0	+	0	315	0	1	316	0
TRINITY_DN12737_c0_g1	0	769	ID=Gene.335::TRINITY_DN12737_c0_g1::g.335::m.335;Gene.335::TRINITY_DN12737_c0_g1::g.335;ORF_type:internal_len:257_(+)	0	+	0	768	0	1	769	0
TRINITY_DN12740_c0_g1	0	426	ID=Gene.336::TRINITY_DN12740_c0_g1::g.336::m.336;Gene.336::TRINITY_DN12740_c0_g1::g.336;ORF_type:internal_len:142_(+)	0	+	2	425	0	1	426	0
TRINITY_DN12743_c1_g1	0	342	ID=Gene.337::TRINITY_DN12743_c1_g1::g.337::m.337;Gene.337::TRINITY_DN12743_c1_g1::g.337;ORF_type:internal_len:115_(+)	0	+	0	342	0	1	342	0
TRINITY_DN12750_c0_g1	0	435	ID=Gene.338::TRINITY_DN12750_c0_g1::g.338::m.338;Gene.338::TRINITY_DN12750_c0_g1::g.338;ORF_type:internal_len:145_(+)	0	+	1	433	0	1	435	0
TRINITY_DN12763_c0_g1	0	359	ID=Gene.340::TRINITY_DN12763_c0_g1::g.340::m.340;Gene.340::TRINITY_DN12763_c0_g1::g.340;ORF_type:internal_len:120_(+)	0	+	2	359	0	1	359	0
TRINITY_DN12771_c0_g1	0	308	ID=Gene.341::TRINITY_DN12771_c0_g1::g.341::m.341;Gene.341::TRINITY_DN12771_c0_g1::g.341;ORF_type:internal_len:103_(+)	0	+	1	307	0	1	308	0
TRINITY_DN12775_c0_g1	0	495	ID=Gene.342::TRINITY_DN12775_c0_g1::g.342::m.342;Gene.342::TRINITY_DN12775_c0_g1::g.342;ORF_type:internal_len:165_(+)	0	+	1	493	0	1	495	0
TRINITY_DN12776_c0_g1	0	457	ID=Gene.343::TRINITY_DN12776_c0_g1::g.343::m.343;Gene.343::TRINITY_DN12776_c0_g1::g.343;ORF_type:3prime_partial_len:120_(+)	0	+	99	456	0	1	457	0
TRINITY_DN12778_c0_g1	0	302	ID=Gene.344::TRINITY_DN12778_c0_g1::g.344::m.344;Gene.344::TRINITY_DN12778_c0_g1::g.344;ORF_type:internal_len:101_(+)	0	+	0	300	0	1	302	0
TRINITY_DN12781_c0_g1	0	476	ID=Gene.345::TRINITY_DN12781_c0_g1::g.345::m.345;Gene.345::TRINITY_DN12781_c0_g1::g.345;ORF_type:complete_len:131_(+)	0	+	0	393	0	1	476	0
TRINITY_DN12785_c0_g1	0	494	ID=Gene.348::TRINITY_DN12785_c0_g1::g.348::m.348;Gene.348::TRINITY_DN12785_c0_g1::g.348;ORF_type:5prime_partial_len:125_(+)	0	+	0	375	0	1	494	0
TRINITY_DN12786_c0_g1	0	1144	ID=Gene.349::TRINITY_DN12786_c0_g1::g.349::m.349;Gene.349::TRINITY_DN12786_c0_g1::g.349;ORF_type:5prime_partial_len:376_(+)	0	+	0	1128	0	1	1144	0
TRINITY_DN12793_c0_g1	0	368	ID=Gene.353::TRINITY_DN12793_c0_g1::g.353::m.353;Gene.353::TRINITY_DN12793_c0_g1::g.353;ORF_type:internal_len:123_(+)	0	+	0	366	0	1	368	0
TRINITY_DN12799_c0_g1	0	395	ID=Gene.354::TRINITY_DN12799_c0_g1::g.354::m.354;Gene.354::TRINITY_DN12799_c0_g1::g.354;ORF_type:internal_len:132_(+)	0	+	0	393	0	1	395	0
TRINITY_DN12801_c0_g1	0	329	ID=Gene.355::TRINITY_DN12801_c0_g1::g.355::m.355;Gene.355::TRINITY_DN12801_c0_g1::g.355;ORF_type:internal_len:110_(+)	0	+	0	327	0	1	329	0
TRINITY_DN12802_c0_g1	0	381	ID=Gene.356::TRINITY_DN12802_c0_g1::g.356::m.356;Gene.356::TRINITY_DN12802_c0_g1::g.356;ORF_type:internal_len:127_(+)	0	+	1	379	0	1	381	0
TRINITY_DN12804_c0_g1	0	358	ID=Gene.357::TRINITY_DN12804_c0_g1::g.357::m.357;Gene.357::TRINITY_DN12804_c0_g1::g.357;ORF_type:internal_len:120_(+)	0	+	0	357	0	1	358	0
TRINITY_DN12825_c0_g1	0	854	ID=Gene.358::TRINITY_DN12825_c0_g1::g.358::m.358;Gene.358::TRINITY_DN12825_c0_g1::g.358;ORF_type:internal_len:285_(+)	0	+	0	852	0	1	854	0
TRINITY_DN12831_c0_g1	0	410	ID=Gene.360::TRINITY_DN12831_c0_g1::g.360::m.360;Gene.360::TRINITY_DN12831_c0_g1::g.360;ORF_type:internal_len:137_(+)	0	+	1	409	0	1	410	0
TRINITY_DN12838_c0_g1	0	1084	ID=Gene.361::TRINITY_DN12838_c0_g1::g.361::m.361;Gene.361::TRINITY_DN12838_c0_g1::g.361;ORF_type:5prime_partial_len:209_(+)	0	+	0	627	0	1	1084	0
TRINITY_DN12852_c0_g3	0	643	ID=Gene.362::TRINITY_DN12852_c0_g3::g.362::m.362;Gene.362::TRINITY_DN12852_c0_g3::g.362;ORF_type:complete_len:193_(+)	0	+	0	579	0	1	643	0
TRINITY_DN12861_c0_g1	0	371	ID=Gene.363::TRINITY_DN12861_c0_g1::g.363::m.363;Gene.363::TRINITY_DN12861_c0_g1::g.363;ORF_type:internal_len:124_(+)	0	+	0	369	0	1	371	0
TRINITY_DN12862_c0_g1	0	1077	ID=Gene.364::TRINITY_DN12862_c0_g1::g.364::m.364;Gene.364::TRINITY_DN12862_c0_g1::g.364;ORF_type:complete_len:256_(+)	0	+	156	924	0	1	1077	0
TRINITY_DN12862_c0_g2	0	801	ID=Gene.366::TRINITY_DN12862_c0_g2::g.366::m.366;Gene.366::TRINITY_DN12862_c0_g2::g.366;ORF_type:5prime_partial_len:262_(+)	0	+	1	787	0	1	801	0
TRINITY_DN12866_c0_g1	0	812	ID=Gene.368::TRINITY_DN12866_c0_g1::g.368::m.368;Gene.368::TRINITY_DN12866_c0_g1::g.368;ORF_type:internal_len:271_(+)	0	+	1	811	0	1	812	0
TRINITY_DN12866_c0_g2	0	328	ID=Gene.369::TRINITY_DN12866_c0_g2::g.369::m.369;Gene.369::TRINITY_DN12866_c0_g2::g.369;ORF_type:internal_len:110_(+)	0	+	1	328	0	1	328	0
TRINITY_DN12873_c0_g1	0	368	ID=Gene.370::TRINITY_DN12873_c0_g1::g.370::m.370;Gene.370::TRINITY_DN12873_c0_g1::g.370;ORF_type:internal_len:123_(+)	0	+	2	368	0	1	368	0
TRINITY_DN12881_c0_g1	0	377	ID=Gene.371::TRINITY_DN12881_c0_g1::g.371::m.371;Gene.371::TRINITY_DN12881_c0_g1::g.371;ORF_type:internal_len:126_(+)	0	+	0	375	0	1	377	0
TRINITY_DN12884_c0_g1	0	321	ID=Gene.372::TRINITY_DN12884_c0_g1::g.372::m.372;Gene.372::TRINITY_DN12884_c0_g1::g.372;ORF_type:internal_len:107_(+)	0	+	2	320	0	1	321	0
TRINITY_DN12890_c0_g1	0	451	ID=Gene.373::TRINITY_DN12890_c0_g1::g.373::m.373;Gene.373::TRINITY_DN12890_c0_g1::g.373;ORF_type:internal_len:151_(+)	0	+	0	450	0	1	451	0
TRINITY_DN12891_c0_g1	0	334	ID=Gene.374::TRINITY_DN12891_c0_g1::g.374::m.374;Gene.374::TRINITY_DN12891_c0_g1::g.374;ORF_type:internal_len:112_(+)	0	+	0	333	0	1	334	0
TRINITY_DN12895_c0_g1	0	473	ID=Gene.375::TRINITY_DN12895_c0_g1::g.375::m.375;Gene.375::TRINITY_DN12895_c0_g1::g.375;ORF_type:internal_len:158_(+)	0	+	2	473	0	1	473	0
TRINITY_DN12909_c0_g1	0	369	ID=Gene.377::TRINITY_DN12909_c0_g1::g.377::m.377;Gene.377::TRINITY_DN12909_c0_g1::g.377;ORF_type:internal_len:124_(+)	0	+	0	369	0	1	369	0
TRINITY_DN12910_c0_g1	0	891	ID=Gene.379::TRINITY_DN12910_c0_g1::g.379::m.379;Gene.379::TRINITY_DN12910_c0_g1::g.379;ORF_type:5prime_partial_len:246_(+)	0	+	0	738	0	1	891	0
TRINITY_DN12916_c0_g2	0	531	ID=Gene.381::TRINITY_DN12916_c0_g2::g.381::m.381;Gene.381::TRINITY_DN12916_c0_g2::g.381;ORF_type:internal_len:177_(+)	0	+	2	530	0	1	531	0
TRINITY_DN12923_c0_g1	0	669	ID=Gene.383::TRINITY_DN12923_c0_g1::g.383::m.383;Gene.383::TRINITY_DN12923_c0_g1::g.383;ORF_type:5prime_partial_len:192_(+)	0	+	0	576	0	1	669	0
TRINITY_DN12926_c0_g1	0	311	ID=Gene.384::TRINITY_DN12926_c0_g1::g.384::m.384;Gene.384::TRINITY_DN12926_c0_g1::g.384;ORF_type:internal_len:104_(+)	0	+	0	309	0	1	311	0
TRINITY_DN12929_c0_g1	0	417	ID=Gene.385::TRINITY_DN12929_c0_g1::g.385::m.385;Gene.385::TRINITY_DN12929_c0_g1::g.385;ORF_type:internal_len:140_(+)	0	+	0	417	0	1	417	0
TRINITY_DN12945_c0_g2	0	506	ID=Gene.386::TRINITY_DN12945_c0_g2::g.386::m.386;Gene.386::TRINITY_DN12945_c0_g2::g.386;ORF_type:internal_len:169_(+)	0	+	0	504	0	1	506	0
TRINITY_DN12951_c0_g1	0	299	ID=Gene.387::TRINITY_DN12951_c0_g1::g.387::m.387;Gene.387::TRINITY_DN12951_c0_g1::g.387;ORF_type:internal_len:100_(+)	0	+	1	298	0	1	299	0
TRINITY_DN12968_c0_g1	0	300	ID=Gene.389::TRINITY_DN12968_c0_g1::g.389::m.389;Gene.389::TRINITY_DN12968_c0_g1::g.389;ORF_type:internal_len:100_(+)	0	+	2	299	0	1	300	0
TRINITY_DN12973_c0_g1	0	312	ID=Gene.390::TRINITY_DN12973_c0_g1::g.390::m.390;Gene.390::TRINITY_DN12973_c0_g1::g.390;ORF_type:internal_len:104_(+)	0	+	2	311	0	1	312	0
TRINITY_DN12977_c0_g1	0	816	ID=Gene.391::TRINITY_DN12977_c0_g1::g.391::m.391;Gene.391::TRINITY_DN12977_c0_g1::g.391;ORF_type:complete_len:179_(+)	0	+	28	565	0	1	816	0
TRINITY_DN12984_c0_g1	0	329	ID=Gene.392::TRINITY_DN12984_c0_g1::g.392::m.392;Gene.392::TRINITY_DN12984_c0_g1::g.392;ORF_type:internal_len:110_(+)	0	+	0	327	0	1	329	0
TRINITY_DN13004_c0_g1	0	461	ID=Gene.393::TRINITY_DN13004_c0_g1::g.393::m.393;Gene.393::TRINITY_DN13004_c0_g1::g.393;ORF_type:3prime_partial_len:137_(+)	0	+	51	459	0	1	461	0
TRINITY_DN13016_c0_g1	0	363	ID=Gene.394::TRINITY_DN13016_c0_g1::g.394::m.394;Gene.394::TRINITY_DN13016_c0_g1::g.394;ORF_type:internal_len:122_(+)	0	+	0	363	0	1	363	0
TRINITY_DN13019_c0_g1	0	471	ID=Gene.395::TRINITY_DN13019_c0_g1::g.395::m.395;Gene.395::TRINITY_DN13019_c0_g1::g.395;ORF_type:internal_len:157_(+)	0	+	2	470	0	1	471	0
TRINITY_DN13039_c0_g1	0	419	ID=Gene.396::TRINITY_DN13039_c0_g1::g.396::m.396;Gene.396::TRINITY_DN13039_c0_g1::g.396;ORF_type:internal_len:140_(+)	0	+	2	419	0	1	419	0
TRINITY_DN13051_c0_g1	0	313	ID=Gene.397::TRINITY_DN13051_c0_g1::g.397::m.397;Gene.397::TRINITY_DN13051_c0_g1::g.397;ORF_type:internal_len:105_(+)	0	+	0	312	0	1	313	0
TRINITY_DN13055_c0_g1	0	366	ID=Gene.398::TRINITY_DN13055_c0_g1::g.398::m.398;Gene.398::TRINITY_DN13055_c0_g1::g.398;ORF_type:internal_len:122_(+)	0	+	1	364	0	1	366	0
TRINITY_DN13056_c0_g1	0	398	ID=Gene.399::TRINITY_DN13056_c0_g1::g.399::m.399;Gene.399::TRINITY_DN13056_c0_g1::g.399;ORF_type:5prime_partial_len:108_(+)	0	+	0	324	0	1	398	0
TRINITY_DN13061_c0_g1	0	665	ID=Gene.400::TRINITY_DN13061_c0_g1::g.400::m.400;Gene.400::TRINITY_DN13061_c0_g1::g.400;ORF_type:5prime_partial_len:160_(+)	0	+	1	481	0	1	665	0
TRINITY_DN13065_c0_g1	0	818	ID=Gene.402::TRINITY_DN13065_c0_g1::g.402::m.402;Gene.402::TRINITY_DN13065_c0_g1::g.402;ORF_type:internal_len:273_(+)	0	+	1	817	0	1	818	0
TRINITY_DN1307_c0_g1	0	347	ID=Gene.404::TRINITY_DN1307_c0_g1::g.404::m.404;Gene.404::TRINITY_DN1307_c0_g1::g.404;ORF_type:internal_len:116_(-)	0	-	0	345	0	1	347	0
TRINITY_DN13083_c0_g1	0	586	ID=Gene.405::TRINITY_DN13083_c0_g1::g.405::m.405;Gene.405::TRINITY_DN13083_c0_g1::g.405;ORF_type:complete_len:143_(+)	0	+	97	526	0	1	586	0
TRINITY_DN13091_c0_g1	0	355	ID=Gene.406::TRINITY_DN13091_c0_g1::g.406::m.406;Gene.406::TRINITY_DN13091_c0_g1::g.406;ORF_type:internal_len:119_(+)	0	+	0	354	0	1	355	0
TRINITY_DN13093_c0_g1	0	698	ID=Gene.408::TRINITY_DN13093_c0_g1::g.408::m.408;Gene.408::TRINITY_DN13093_c0_g1::g.408;ORF_type:internal_len:233_(+)	0	+	0	696	0	1	698	0
TRINITY_DN13102_c0_g1	0	335	ID=Gene.409::TRINITY_DN13102_c0_g1::g.409::m.409;Gene.409::TRINITY_DN13102_c0_g1::g.409;ORF_type:internal_len:112_(+)	0	+	1	334	0	1	335	0
TRINITY_DN13105_c1_g1	0	336	ID=Gene.410::TRINITY_DN13105_c1_g1::g.410::m.410;Gene.410::TRINITY_DN13105_c1_g1::g.410;ORF_type:internal_len:113_(+)	0	+	0	336	0	1	336	0
TRINITY_DN13114_c0_g1	0	542	ID=Gene.411::TRINITY_DN13114_c0_g1::g.411::m.411;Gene.411::TRINITY_DN13114_c0_g1::g.411;ORF_type:internal_len:181_(+)	0	+	0	540	0	1	542	0
TRINITY_DN13117_c0_g1	0	406	ID=Gene.413::TRINITY_DN13117_c0_g1::g.413::m.413;Gene.413::TRINITY_DN13117_c0_g1::g.413;ORF_type:internal_len:136_(+)	0	+	0	405	0	1	406	0
TRINITY_DN13119_c0_g1	0	352	ID=Gene.414::TRINITY_DN13119_c0_g1::g.414::m.414;Gene.414::TRINITY_DN13119_c0_g1::g.414;ORF_type:5prime_partial_len:115_(-)	0	-	7	352	0	1	352	0
TRINITY_DN13120_c0_g1	0	509	ID=Gene.415::TRINITY_DN13120_c0_g1::g.415::m.415;Gene.415::TRINITY_DN13120_c0_g1::g.415;ORF_type:complete_len:107_(+)	0	+	92	413	0	1	509	0
TRINITY_DN13129_c0_g1	0	300	ID=Gene.416::TRINITY_DN13129_c0_g1::g.416::m.416;Gene.416::TRINITY_DN13129_c0_g1::g.416;ORF_type:3prime_partial_len:101_(+)	0	+	0	300	0	1	300	0
TRINITY_DN13130_c1_g2	0	407	ID=Gene.417::TRINITY_DN13130_c1_g2::g.417::m.417;Gene.417::TRINITY_DN13130_c1_g2::g.417;ORF_type:internal_len:136_(+)	0	+	1	406	0	1	407	0
TRINITY_DN13136_c0_g2	0	311	ID=Gene.418::TRINITY_DN13136_c0_g2::g.418::m.418;Gene.418::TRINITY_DN13136_c0_g2::g.418;ORF_type:internal_len:104_(+)	0	+	0	309	0	1	311	0
TRINITY_DN13146_c0_g1	0	349	ID=Gene.420::TRINITY_DN13146_c0_g1::g.420::m.420;Gene.420::TRINITY_DN13146_c0_g1::g.420;ORF_type:internal_len:117_(+)	0	+	1	349	0	1	349	0
TRINITY_DN13149_c0_g1	0	474	ID=Gene.421::TRINITY_DN13149_c0_g1::g.421::m.421;Gene.421::TRINITY_DN13149_c0_g1::g.421;ORF_type:internal_len:159_(+)	0	+	0	474	0	1	474	0
TRINITY_DN13153_c0_g1	0	329	ID=Gene.422::TRINITY_DN13153_c0_g1::g.422::m.422;Gene.422::TRINITY_DN13153_c0_g1::g.422;ORF_type:internal_len:110_(+)	0	+	0	327	0	1	329	0
TRINITY_DN13157_c0_g1	0	882	ID=Gene.423::TRINITY_DN13157_c0_g1::g.423::m.423;Gene.423::TRINITY_DN13157_c0_g1::g.423;ORF_type:complete_len:144_(+)	0	+	177	609	0	1	882	0
TRINITY_DN13168_c0_g1	0	297	ID=Gene.425::TRINITY_DN13168_c0_g1::g.425::m.425;Gene.425::TRINITY_DN13168_c0_g1::g.425;ORF_type:internal_len:100_(+)	0	+	0	297	0	1	297	0
TRINITY_DN13171_c0_g1	0	492	ID=Gene.426::TRINITY_DN13171_c0_g1::g.426::m.426;Gene.426::TRINITY_DN13171_c0_g1::g.426;ORF_type:internal_len:164_(+)	0	+	2	491	0	1	492	0
TRINITY_DN13179_c0_g2	0	647	ID=Gene.428::TRINITY_DN13179_c0_g2::g.428::m.428;Gene.428::TRINITY_DN13179_c0_g2::g.428;ORF_type:internal_len:216_(+)	0	+	0	645	0	1	647	0
TRINITY_DN13181_c0_g1	0	521	ID=Gene.429::TRINITY_DN13181_c0_g1::g.429::m.429;Gene.429::TRINITY_DN13181_c0_g1::g.429;ORF_type:internal_len:174_(+)	0	+	1	520	0	1	521	0
TRINITY_DN13187_c0_g1	0	600	ID=Gene.430::TRINITY_DN13187_c0_g1::g.430::m.430;Gene.430::TRINITY_DN13187_c0_g1::g.430;ORF_type:complete_len:131_(+)	0	+	87	480	0	1	600	0
TRINITY_DN13195_c0_g1	0	341	ID=Gene.431::TRINITY_DN13195_c0_g1::g.431::m.431;Gene.431::TRINITY_DN13195_c0_g1::g.431;ORF_type:internal_len:114_(+)	0	+	2	341	0	1	341	0
TRINITY_DN13196_c0_g1	0	417	ID=Gene.432::TRINITY_DN13196_c0_g1::g.432::m.432;Gene.432::TRINITY_DN13196_c0_g1::g.432;ORF_type:internal_len:139_(+)	0	+	2	416	0	1	417	0
TRINITY_DN13201_c0_g1	0	1768	ID=Gene.434::TRINITY_DN13201_c0_g1::g.434::m.434;Gene.434::TRINITY_DN13201_c0_g1::g.434;ORF_type:5prime_partial_len:498_(+)	0	+	2	1496	0	1	1768	0
TRINITY_DN13209_c0_g4	0	302	ID=Gene.437::TRINITY_DN13209_c0_g4::g.437::m.437;Gene.437::TRINITY_DN13209_c0_g4::g.437;ORF_type:internal_len:101_(+)	0	+	1	301	0	1	302	0
TRINITY_DN13215_c0_g1	0	322	ID=Gene.438::TRINITY_DN13215_c0_g1::g.438::m.438;Gene.438::TRINITY_DN13215_c0_g1::g.438;ORF_type:internal_len:107_(+)	0	+	2	320	0	1	322	0
TRINITY_DN13217_c0_g1	0	301	ID=Gene.439::TRINITY_DN13217_c0_g1::g.439::m.439;Gene.439::TRINITY_DN13217_c0_g1::g.439;ORF_type:internal_len:100_(+)	0	+	2	299	0	1	301	0
TRINITY_DN13221_c0_g1	0	765	ID=Gene.441::TRINITY_DN13221_c0_g1::g.441::m.441;Gene.441::TRINITY_DN13221_c0_g1::g.441;ORF_type:5prime_partial_len:245_(+)	0	+	2	737	0	1	765	0
TRINITY_DN13222_c0_g1	0	334	ID=Gene.443::TRINITY_DN13222_c0_g1::g.443::m.443;Gene.443::TRINITY_DN13222_c0_g1::g.443;ORF_type:internal_len:112_(+)	0	+	1	334	0	1	334	0
TRINITY_DN13234_c0_g1	0	832	ID=Gene.444::TRINITY_DN13234_c0_g1::g.444::m.444;Gene.444::TRINITY_DN13234_c0_g1::g.444;ORF_type:5prime_partial_len:220_(+)	0	+	2	662	0	1	832	0
TRINITY_DN13235_c0_g1	0	677	ID=Gene.446::TRINITY_DN13235_c0_g1::g.446::m.446;Gene.446::TRINITY_DN13235_c0_g1::g.446;ORF_type:5prime_partial_len:215_(+)	0	+	2	647	0	1	677	0
TRINITY_DN13236_c0_g1	0	472	ID=Gene.449::TRINITY_DN13236_c0_g1::g.449::m.449;Gene.449::TRINITY_DN13236_c0_g1::g.449;ORF_type:5prime_partial_len:103_(+)	0	+	0	309	0	1	472	0
TRINITY_DN13238_c0_g1	0	2821	ID=Gene.450::TRINITY_DN13238_c0_g1::g.450::m.450;Gene.450::TRINITY_DN13238_c0_g1::g.450;ORF_type:5prime_partial_len:856_(+)	0	+	1	2569	0	1	2821	0
TRINITY_DN13240_c0_g1	0	341	ID=Gene.452::TRINITY_DN13240_c0_g1::g.452::m.452;Gene.452::TRINITY_DN13240_c0_g1::g.452;ORF_type:internal_len:114_(+)	0	+	0	339	0	1	341	0
TRINITY_DN13248_c0_g1	0	570	ID=Gene.453::TRINITY_DN13248_c0_g1::g.453::m.453;Gene.453::TRINITY_DN13248_c0_g1::g.453;ORF_type:internal_len:191_(+)	0	+	0	570	0	1	570	0
TRINITY_DN13252_c0_g2	0	385	ID=Gene.455::TRINITY_DN13252_c0_g2::g.455::m.455;Gene.455::TRINITY_DN13252_c0_g2::g.455;ORF_type:internal_len:129_(+)	0	+	0	384	0	1	385	0
TRINITY_DN13253_c0_g1	0	508	ID=Gene.456::TRINITY_DN13253_c0_g1::g.456::m.456;Gene.456::TRINITY_DN13253_c0_g1::g.456;ORF_type:5prime_partial_len:131_(+)	0	+	1	394	0	1	508	0
TRINITY_DN13254_c0_g1	0	1069	ID=Gene.457::TRINITY_DN13254_c0_g1::g.457::m.457;Gene.457::TRINITY_DN13254_c0_g1::g.457;ORF_type:internal_len:356_(+)	0	+	2	1067	0	1	1069	0
TRINITY_DN13256_c0_g8	0	621	ID=Gene.458::TRINITY_DN13256_c0_g8::g.458::m.458;Gene.458::TRINITY_DN13256_c0_g8::g.458;ORF_type:5prime_partial_len:140_(+)	0	+	0	420	0	1	621	0
TRINITY_DN13268_c0_g1	0	462	ID=Gene.460::TRINITY_DN13268_c0_g1::g.460::m.460;Gene.460::TRINITY_DN13268_c0_g1::g.460;ORF_type:internal_len:154_(+)	0	+	1	460	0	1	462	0
TRINITY_DN13272_c0_g5	0	2834	ID=Gene.462::TRINITY_DN13272_c0_g5::g.462::m.462;Gene.462::TRINITY_DN13272_c0_g5::g.462;ORF_type:5prime_partial_len:904_(+)	0	+	0	2712	0	1	2834	0
TRINITY_DN13280_c0_g1	0	542	ID=Gene.466::TRINITY_DN13280_c0_g1::g.466::m.466;Gene.466::TRINITY_DN13280_c0_g1::g.466;ORF_type:5prime_partial_len:136_(+)	0	+	2	410	0	1	542	0
TRINITY_DN13284_c0_g1	0	538	ID=Gene.467::TRINITY_DN13284_c0_g1::g.467::m.467;Gene.467::TRINITY_DN13284_c0_g1::g.467;ORF_type:internal_len:179_(+)	0	+	2	536	0	1	538	0
TRINITY_DN13286_c0_g1	0	299	ID=Gene.469::TRINITY_DN13286_c0_g1::g.469::m.469;Gene.469::TRINITY_DN13286_c0_g1::g.469;ORF_type:internal_len:100_(+)	0	+	1	298	0	1	299	0
TRINITY_DN13288_c1_g1	0	924	ID=Gene.470::TRINITY_DN13288_c1_g1::g.470::m.470;Gene.470::TRINITY_DN13288_c1_g1::g.470;ORF_type:internal_len:309_(+)	0	+	0	924	0	1	924	0
TRINITY_DN13289_c0_g1	0	840	ID=Gene.471::TRINITY_DN13289_c0_g1::g.471::m.471;Gene.471::TRINITY_DN13289_c0_g1::g.471;ORF_type:5prime_partial_len:271_(+)	0	+	1	814	0	1	840	0
TRINITY_DN13310_c0_g1	0	499	ID=Gene.472::TRINITY_DN13310_c0_g1::g.472::m.472;Gene.472::TRINITY_DN13310_c0_g1::g.472;ORF_type:internal_len:167_(+)	0	+	1	499	0	1	499	0
TRINITY_DN13315_c0_g1	0	1837	ID=Gene.473::TRINITY_DN13315_c0_g1::g.473::m.473;Gene.473::TRINITY_DN13315_c0_g1::g.473;ORF_type:complete_len:458_(+)	0	+	315	1689	0	1	1837	0
TRINITY_DN13317_c0_g1	0	380	ID=Gene.474::TRINITY_DN13317_c0_g1::g.474::m.474;Gene.474::TRINITY_DN13317_c0_g1::g.474;ORF_type:internal_len:127_(+)	0	+	0	378	0	1	380	0
TRINITY_DN13327_c0_g1	0	392	ID=Gene.475::TRINITY_DN13327_c0_g1::g.475::m.475;Gene.475::TRINITY_DN13327_c0_g1::g.475;ORF_type:internal_len:131_(+)	0	+	2	392	0	1	392	0
TRINITY_DN13335_c0_g1	0	426	ID=Gene.476::TRINITY_DN13335_c0_g1::g.476::m.476;Gene.476::TRINITY_DN13335_c0_g1::g.476;ORF_type:3prime_partial_len:142_(+)	0	+	1	424	0	1	426	0
TRINITY_DN13343_c0_g1	0	367	ID=Gene.477::TRINITY_DN13343_c0_g1::g.477::m.477;Gene.477::TRINITY_DN13343_c0_g1::g.477;ORF_type:internal_len:122_(+)	0	+	2	365	0	1	367	0
TRINITY_DN13352_c0_g1	0	402	ID=Gene.478::TRINITY_DN13352_c0_g1::g.478::m.478;Gene.478::TRINITY_DN13352_c0_g1::g.478;ORF_type:internal_len:134_(+)	0	+	2	401	0	1	402	0
TRINITY_DN13353_c0_g1	0	300	ID=Gene.480::TRINITY_DN13353_c0_g1::g.480::m.480;Gene.480::TRINITY_DN13353_c0_g1::g.480;ORF_type:internal_len:100_(+)	0	+	2	299	0	1	300	0
TRINITY_DN13356_c0_g2	0	329	ID=Gene.481::TRINITY_DN13356_c0_g2::g.481::m.481;Gene.481::TRINITY_DN13356_c0_g2::g.481;ORF_type:internal_len:110_(+)	0	+	2	329	0	1	329	0
TRINITY_DN13360_c0_g1	0	449	ID=Gene.482::TRINITY_DN13360_c0_g1::g.482::m.482;Gene.482::TRINITY_DN13360_c0_g1::g.482;ORF_type:internal_len:150_(+)	0	+	1	448	0	1	449	0
TRINITY_DN13361_c0_g1	0	437	ID=Gene.484::TRINITY_DN13361_c0_g1::g.484::m.484;Gene.484::TRINITY_DN13361_c0_g1::g.484;ORF_type:internal_len:146_(+)	0	+	0	435	0	1	437	0
TRINITY_DN13373_c0_g1	0	615	ID=Gene.485::TRINITY_DN13373_c0_g1::g.485::m.485;Gene.485::TRINITY_DN13373_c0_g1::g.485;ORF_type:internal_len:205_(+)	0	+	2	614	0	1	615	0
TRINITY_DN13374_c0_g1	0	560	ID=Gene.486::TRINITY_DN13374_c0_g1::g.486::m.486;Gene.486::TRINITY_DN13374_c0_g1::g.486;ORF_type:complete_len:130_(+)	0	+	111	501	0	1	560	0
TRINITY_DN13381_c0_g1	0	343	ID=Gene.487::TRINITY_DN13381_c0_g1::g.487::m.487;Gene.487::TRINITY_DN13381_c0_g1::g.487;ORF_type:internal_len:115_(+)	0	+	0	342	0	1	343	0
TRINITY_DN13389_c0_g1	0	663	ID=Gene.488::TRINITY_DN13389_c0_g1::g.488::m.488;Gene.488::TRINITY_DN13389_c0_g1::g.488;ORF_type:internal_len:221_(+)	0	+	1	661	0	1	663	0
TRINITY_DN13396_c0_g1	0	408	ID=Gene.489::TRINITY_DN13396_c0_g1::g.489::m.489;Gene.489::TRINITY_DN13396_c0_g1::g.489;ORF_type:3prime_partial_len:104_(+)	0	+	97	406	0	1	408	0
TRINITY_DN13397_c0_g1	0	458	ID=Gene.490::TRINITY_DN13397_c0_g1::g.490::m.490;Gene.490::TRINITY_DN13397_c0_g1::g.490;ORF_type:internal_len:153_(+)	0	+	0	456	0	1	458	0
TRINITY_DN13401_c0_g1	0	440	ID=Gene.493::TRINITY_DN13401_c0_g1::g.493::m.493;Gene.493::TRINITY_DN13401_c0_g1::g.493;ORF_type:5prime_partial_len:102_(+)	0	+	2	308	0	1	440	0
TRINITY_DN13405_c0_g5	0	446	ID=Gene.494::TRINITY_DN13405_c0_g5::g.494::m.494;Gene.494::TRINITY_DN13405_c0_g5::g.494;ORF_type:internal_len:149_(+)	0	+	0	444	0	1	446	0
TRINITY_DN13408_c0_g1	0	658	ID=Gene.497::TRINITY_DN13408_c0_g1::g.497::m.497;Gene.497::TRINITY_DN13408_c0_g1::g.497;ORF_type:internal_len:220_(+)	0	+	0	657	0	1	658	0
TRINITY_DN13424_c0_g1	0	407	ID=Gene.500::TRINITY_DN13424_c0_g1::g.500::m.500;Gene.500::TRINITY_DN13424_c0_g1::g.500;ORF_type:internal_len:136_(+)	0	+	0	405	0	1	407	0
TRINITY_DN13425_c0_g1	0	352	ID=Gene.501::TRINITY_DN13425_c0_g1::g.501::m.501;Gene.501::TRINITY_DN13425_c0_g1::g.501;ORF_type:internal_len:118_(+)	0	+	1	352	0	1	352	0
TRINITY_DN13425_c0_g2	0	968	ID=Gene.502::TRINITY_DN13425_c0_g2::g.502::m.502;Gene.502::TRINITY_DN13425_c0_g2::g.502;ORF_type:internal_len:323_(+)	0	+	2	968	0	1	968	0
TRINITY_DN13427_c0_g1	0	561	ID=Gene.504::TRINITY_DN13427_c0_g1::g.504::m.504;Gene.504::TRINITY_DN13427_c0_g1::g.504;ORF_type:5prime_partial_len:179_(+)	0	+	0	537	0	1	561	0
TRINITY_DN13431_c0_g1	0	883	ID=Gene.506::TRINITY_DN13431_c0_g1::g.506::m.506;Gene.506::TRINITY_DN13431_c0_g1::g.506;ORF_type:5prime_partial_len:205_(+)	0	+	0	615	0	1	883	0
TRINITY_DN13432_c0_g1	0	323	ID=Gene.507::TRINITY_DN13432_c0_g1::g.507::m.507;Gene.507::TRINITY_DN13432_c0_g1::g.507;ORF_type:internal_len:108_(+)	0	+	2	323	0	1	323	0
TRINITY_DN13437_c0_g1	0	335	ID=Gene.508::TRINITY_DN13437_c0_g1::g.508::m.508;Gene.508::TRINITY_DN13437_c0_g1::g.508;ORF_type:internal_len:112_(+)	0	+	0	333	0	1	335	0
TRINITY_DN13445_c0_g1	0	304	ID=Gene.509::TRINITY_DN13445_c0_g1::g.509::m.509;Gene.509::TRINITY_DN13445_c0_g1::g.509;ORF_type:internal_len:102_(+)	0	+	1	304	0	1	304	0
TRINITY_DN13446_c0_g1	0	321	ID=Gene.510::TRINITY_DN13446_c0_g1::g.510::m.510;Gene.510::TRINITY_DN13446_c0_g1::g.510;ORF_type:internal_len:107_(+)	0	+	1	319	0	1	321	0
TRINITY_DN13449_c0_g1	0	362	ID=Gene.511::TRINITY_DN13449_c0_g1::g.511::m.511;Gene.511::TRINITY_DN13449_c0_g1::g.511;ORF_type:internal_len:121_(+)	0	+	0	360	0	1	362	0
TRINITY_DN13450_c0_g1	0	304	ID=Gene.512::TRINITY_DN13450_c0_g1::g.512::m.512;Gene.512::TRINITY_DN13450_c0_g1::g.512;ORF_type:internal_len:102_(+)	0	+	0	303	0	1	304	0
TRINITY_DN13467_c0_g1	0	376	ID=Gene.514::TRINITY_DN13467_c0_g1::g.514::m.514;Gene.514::TRINITY_DN13467_c0_g1::g.514;ORF_type:internal_len:125_(+)	0	+	2	374	0	1	376	0
TRINITY_DN13469_c0_g1	0	4689	ID=Gene.515::TRINITY_DN13469_c0_g1::g.515::m.515;Gene.515::TRINITY_DN13469_c0_g1::g.515;ORF_type:complete_len:1454_(+)	0	+	99	4461	0	1	4689	0
TRINITY_DN13469_c0_g2	0	5046	ID=Gene.524::TRINITY_DN13469_c0_g2::g.524::m.524;Gene.524::TRINITY_DN13469_c0_g2::g.524;ORF_type:complete_len:1373_(+)	0	+	113	4232	0	1	5046	0
TRINITY_DN13470_c0_g2	0	505	ID=Gene.531::TRINITY_DN13470_c0_g2::g.531::m.531;Gene.531::TRINITY_DN13470_c0_g2::g.531;ORF_type:internal_len:168_(+)	0	+	2	503	0	1	505	0
TRINITY_DN13486_c0_g1	0	332	ID=Gene.532::TRINITY_DN13486_c0_g1::g.532::m.532;Gene.532::TRINITY_DN13486_c0_g1::g.532;ORF_type:internal_len:111_(+)	0	+	0	330	0	1	332	0
TRINITY_DN13489_c0_g1	0	544	ID=Gene.533::TRINITY_DN13489_c0_g1::g.533::m.533;Gene.533::TRINITY_DN13489_c0_g1::g.533;ORF_type:internal_len:182_(+)	0	+	1	544	0	1	544	0
TRINITY_DN13492_c0_g1	0	301	ID=Gene.535::TRINITY_DN13492_c0_g1::g.535::m.535;Gene.535::TRINITY_DN13492_c0_g1::g.535;ORF_type:internal_len:101_(+)	0	+	0	300	0	1	301	0
TRINITY_DN13498_c0_g1	0	388	ID=Gene.536::TRINITY_DN13498_c0_g1::g.536::m.536;Gene.536::TRINITY_DN13498_c0_g1::g.536;ORF_type:5prime_partial_len:116_(+)	0	+	0	348	0	1	388	0
TRINITY_DN13503_c0_g1	0	347	ID=Gene.539::TRINITY_DN13503_c0_g1::g.539::m.539;Gene.539::TRINITY_DN13503_c0_g1::g.539;ORF_type:internal_len:116_(+)	0	+	2	347	0	1	347	0
TRINITY_DN13504_c0_g1	0	487	ID=Gene.540::TRINITY_DN13504_c0_g1::g.540::m.540;Gene.540::TRINITY_DN13504_c0_g1::g.540;ORF_type:3prime_partial_len:112_(+)	0	+	152	485	0	1	487	0
TRINITY_DN13509_c0_g1	0	368	ID=Gene.542::TRINITY_DN13509_c0_g1::g.542::m.542;Gene.542::TRINITY_DN13509_c0_g1::g.542;ORF_type:3prime_partial_len:123_(+)	0	+	0	366	0	1	368	0
TRINITY_DN13512_c0_g1	0	574	ID=Gene.543::TRINITY_DN13512_c0_g1::g.543::m.543;Gene.543::TRINITY_DN13512_c0_g1::g.543;ORF_type:5prime_partial_len:152_(+)	0	+	2	458	0	1	574	0
TRINITY_DN13529_c0_g1	0	320	ID=Gene.544::TRINITY_DN13529_c0_g1::g.544::m.544;Gene.544::TRINITY_DN13529_c0_g1::g.544;ORF_type:internal_len:107_(+)	0	+	0	318	0	1	320	0
TRINITY_DN13529_c0_g2	0	1366	ID=Gene.546::TRINITY_DN13529_c0_g2::g.546::m.546;Gene.546::TRINITY_DN13529_c0_g2::g.546;ORF_type:5prime_partial_len:412_(+)	0	+	1	1237	0	1	1366	0
TRINITY_DN13535_c0_g1	0	1004	ID=Gene.549::TRINITY_DN13535_c0_g1::g.549::m.549;Gene.549::TRINITY_DN13535_c0_g1::g.549;ORF_type:complete_len:274_(+)	0	+	101	923	0	1	1004	0
TRINITY_DN13536_c0_g1	0	635	ID=Gene.550::TRINITY_DN13536_c0_g1::g.550::m.550;Gene.550::TRINITY_DN13536_c0_g1::g.550;ORF_type:complete_len:158_(+)	0	+	47	521	0	1	635	0
TRINITY_DN13546_c0_g1	0	799	ID=Gene.551::TRINITY_DN13546_c0_g1::g.551::m.551;Gene.551::TRINITY_DN13546_c0_g1::g.551;ORF_type:5prime_partial_len:265_(+)	0	+	2	797	0	1	799	0
TRINITY_DN13552_c0_g1	0	416	ID=Gene.552::TRINITY_DN13552_c0_g1::g.552::m.552;Gene.552::TRINITY_DN13552_c0_g1::g.552;ORF_type:5prime_partial_len:105_(-)	0	-	101	416	0	1	416	0
TRINITY_DN13558_c0_g1	0	394	ID=Gene.553::TRINITY_DN13558_c0_g1::g.553::m.553;Gene.553::TRINITY_DN13558_c0_g1::g.553;ORF_type:5prime_partial_len:114_(+)	0	+	0	342	0	1	394	0
TRINITY_DN13562_c0_g1	0	408	ID=Gene.558::TRINITY_DN13562_c0_g1::g.558::m.558;Gene.558::TRINITY_DN13562_c0_g1::g.558;ORF_type:internal_len:137_(+)	0	+	0	408	0	1	408	0
TRINITY_DN13563_c0_g1	0	391	ID=Gene.559::TRINITY_DN13563_c0_g1::g.559::m.559;Gene.559::TRINITY_DN13563_c0_g1::g.559;ORF_type:internal_len:131_(+)	0	+	0	390	0	1	391	0
TRINITY_DN13568_c0_g2	0	1355	ID=Gene.560::TRINITY_DN13568_c0_g2::g.560::m.560;Gene.560::TRINITY_DN13568_c0_g2::g.560;ORF_type:3prime_partial_len:424_(+)	0	+	85	1354	0	1	1355	0
TRINITY_DN13572_c0_g1	0	882	ID=Gene.562::TRINITY_DN13572_c0_g1::g.562::m.562;Gene.562::TRINITY_DN13572_c0_g1::g.562;ORF_type:5prime_partial_len:156_(+)	0	+	1	469	0	1	882	0
TRINITY_DN13584_c0_g1	0	378	ID=Gene.564::TRINITY_DN13584_c0_g1::g.564::m.564;Gene.564::TRINITY_DN13584_c0_g1::g.564;ORF_type:3prime_partial_len:107_(+)	0	+	60	378	0	1	378	0
TRINITY_DN13602_c0_g1	0	474	ID=Gene.566::TRINITY_DN13602_c0_g1::g.566::m.566;Gene.566::TRINITY_DN13602_c0_g1::g.566;ORF_type:complete_len:102_(+)	0	+	105	411	0	1	474	0
TRINITY_DN13604_c0_g1	0	591	ID=Gene.567::TRINITY_DN13604_c0_g1::g.567::m.567;Gene.567::TRINITY_DN13604_c0_g1::g.567;ORF_type:internal_len:198_(+)	0	+	0	591	0	1	591	0
TRINITY_DN13606_c0_g1	0	346	ID=Gene.568::TRINITY_DN13606_c0_g1::g.568::m.568;Gene.568::TRINITY_DN13606_c0_g1::g.568;ORF_type:internal_len:115_(+)	0	+	2	344	0	1	346	0
TRINITY_DN13613_c0_g1	0	480	ID=Gene.571::TRINITY_DN13613_c0_g1::g.571::m.571;Gene.571::TRINITY_DN13613_c0_g1::g.571;ORF_type:internal_len:161_(+)	0	+	0	480	0	1	480	0
TRINITY_DN13619_c0_g1	0	342	ID=Gene.572::TRINITY_DN13619_c0_g1::g.572::m.572;Gene.572::TRINITY_DN13619_c0_g1::g.572;ORF_type:internal_len:114_(+)	0	+	1	340	0	1	342	0
TRINITY_DN13620_c0_g1	0	339	ID=Gene.573::TRINITY_DN13620_c0_g1::g.573::m.573;Gene.573::TRINITY_DN13620_c0_g1::g.573;ORF_type:5prime_partial_len:102_(-)	0	-	33	339	0	1	339	0
TRINITY_DN13624_c0_g1	0	551	ID=Gene.574::TRINITY_DN13624_c0_g1::g.574::m.574;Gene.574::TRINITY_DN13624_c0_g1::g.574;ORF_type:internal_len:184_(+)	0	+	2	551	0	1	551	0
TRINITY_DN13630_c0_g1	0	549	ID=Gene.575::TRINITY_DN13630_c0_g1::g.575::m.575;Gene.575::TRINITY_DN13630_c0_g1::g.575;ORF_type:internal_len:184_(+)	0	+	0	549	0	1	549	0
TRINITY_DN13632_c0_g1	0	676	ID=Gene.576::TRINITY_DN13632_c0_g1::g.576::m.576;Gene.576::TRINITY_DN13632_c0_g1::g.576;ORF_type:5prime_partial_len:159_(+)	0	+	0	477	0	1	676	0
TRINITY_DN13637_c0_g1	0	424	ID=Gene.577::TRINITY_DN13637_c0_g1::g.577::m.577;Gene.577::TRINITY_DN13637_c0_g1::g.577;ORF_type:internal_len:141_(+)	0	+	2	422	0	1	424	0
TRINITY_DN13638_c0_g2	0	367	ID=Gene.578::TRINITY_DN13638_c0_g2::g.578::m.578;Gene.578::TRINITY_DN13638_c0_g2::g.578;ORF_type:3prime_partial_len:113_(-)	0	-	0	336	0	1	367	0
TRINITY_DN13639_c0_g1	0	329	ID=Gene.579::TRINITY_DN13639_c0_g1::g.579::m.579;Gene.579::TRINITY_DN13639_c0_g1::g.579;ORF_type:internal_len:110_(+)	0	+	2	329	0	1	329	0
TRINITY_DN13640_c0_g1	0	457	ID=Gene.580::TRINITY_DN13640_c0_g1::g.580::m.580;Gene.580::TRINITY_DN13640_c0_g1::g.580;ORF_type:internal_len:153_(+)	0	+	0	456	0	1	457	0
TRINITY_DN13641_c1_g2	0	591	ID=Gene.582::TRINITY_DN13641_c1_g2::g.582::m.582;Gene.582::TRINITY_DN13641_c1_g2::g.582;ORF_type:internal_len:197_(+)	0	+	2	590	0	1	591	0
TRINITY_DN13651_c0_g1	0	619	ID=Gene.586::TRINITY_DN13651_c0_g1::g.586::m.586;Gene.586::TRINITY_DN13651_c0_g1::g.586;ORF_type:3prime_partial_len:203_(+)	0	+	13	619	0	1	619	0
TRINITY_DN13654_c0_g2	0	303	ID=Gene.587::TRINITY_DN13654_c0_g2::g.587::m.587;Gene.587::TRINITY_DN13654_c0_g2::g.587;ORF_type:internal_len:101_(+)	0	+	2	302	0	1	303	0
TRINITY_DN13654_c0_g3	0	351	ID=Gene.588::TRINITY_DN13654_c0_g3::g.588::m.588;Gene.588::TRINITY_DN13654_c0_g3::g.588;ORF_type:internal_len:117_(+)	0	+	2	350	0	1	351	0
TRINITY_DN13656_c0_g1	0	644	ID=Gene.589::TRINITY_DN13656_c0_g1::g.589::m.589;Gene.589::TRINITY_DN13656_c0_g1::g.589;ORF_type:5prime_partial_len:128_(+)	0	+	0	384	0	1	644	0
TRINITY_DN13658_c0_g1	0	339	ID=Gene.590::TRINITY_DN13658_c0_g1::g.590::m.590;Gene.590::TRINITY_DN13658_c0_g1::g.590;ORF_type:internal_len:114_(+)	0	+	0	339	0	1	339	0
TRINITY_DN1365_c0_g1	0	308	ID=Gene.591::TRINITY_DN1365_c0_g1::g.591::m.591;Gene.591::TRINITY_DN1365_c0_g1::g.591;ORF_type:internal_len:103_(+)	0	+	1	307	0	1	308	0
TRINITY_DN13666_c0_g1	0	687	ID=Gene.592::TRINITY_DN13666_c0_g1::g.592::m.592;Gene.592::TRINITY_DN13666_c0_g1::g.592;ORF_type:complete_len:185_(+)	0	+	37	592	0	1	687	0
TRINITY_DN13672_c0_g1	0	374	ID=Gene.593::TRINITY_DN13672_c0_g1::g.593::m.593;Gene.593::TRINITY_DN13672_c0_g1::g.593;ORF_type:internal_len:125_(+)	0	+	2	374	0	1	374	0
TRINITY_DN13674_c0_g1	0	307	ID=Gene.595::TRINITY_DN13674_c0_g1::g.595::m.595;Gene.595::TRINITY_DN13674_c0_g1::g.595;ORF_type:internal_len:102_(+)	0	+	2	305	0	1	307	0
TRINITY_DN13674_c0_g2	0	432	ID=Gene.596::TRINITY_DN13674_c0_g2::g.596::m.596;Gene.596::TRINITY_DN13674_c0_g2::g.596;ORF_type:internal_len:144_(+)	0	+	1	430	0	1	432	0
TRINITY_DN13676_c0_g1	0	302	ID=Gene.597::TRINITY_DN13676_c0_g1::g.597::m.597;Gene.597::TRINITY_DN13676_c0_g1::g.597;ORF_type:3prime_partial_len:101_(+)	0	+	0	300	0	1	302	0
TRINITY_DN13684_c0_g1	0	561	ID=Gene.598::TRINITY_DN13684_c0_g1::g.598::m.598;Gene.598::TRINITY_DN13684_c0_g1::g.598;ORF_type:internal_len:187_(+)	0	+	2	560	0	1	561	0
TRINITY_DN13685_c0_g1	0	431	ID=Gene.599::TRINITY_DN13685_c0_g1::g.599::m.599;Gene.599::TRINITY_DN13685_c0_g1::g.599;ORF_type:internal_len:144_(+)	0	+	2	431	0	1	431	0
TRINITY_DN13687_c0_g1	0	311	ID=Gene.600::TRINITY_DN13687_c0_g1::g.600::m.600;Gene.600::TRINITY_DN13687_c0_g1::g.600;ORF_type:internal_len:104_(+)	0	+	0	309	0	1	311	0
TRINITY_DN13690_c0_g1	0	302	ID=Gene.601::TRINITY_DN13690_c0_g1::g.601::m.601;Gene.601::TRINITY_DN13690_c0_g1::g.601;ORF_type:internal_len:101_(+)	0	+	0	300	0	1	302	0
TRINITY_DN13700_c0_g1	0	596	ID=Gene.602::TRINITY_DN13700_c0_g1::g.602::m.602;Gene.602::TRINITY_DN13700_c0_g1::g.602;ORF_type:complete_len:103_(+)	0	+	15	324	0	1	596	0
TRINITY_DN13708_c0_g1	0	402	ID=Gene.603::TRINITY_DN13708_c0_g1::g.603::m.603;Gene.603::TRINITY_DN13708_c0_g1::g.603;ORF_type:internal_len:135_(+)	0	+	0	402	0	1	402	0
TRINITY_DN13714_c0_g1	0	310	ID=Gene.605::TRINITY_DN13714_c0_g1::g.605::m.605;Gene.605::TRINITY_DN13714_c0_g1::g.605;ORF_type:internal_len:104_(+)	0	+	0	309	0	1	310	0
TRINITY_DN13715_c0_g1	0	383	ID=Gene.606::TRINITY_DN13715_c0_g1::g.606::m.606;Gene.606::TRINITY_DN13715_c0_g1::g.606;ORF_type:internal_len:128_(+)	0	+	2	383	0	1	383	0
TRINITY_DN13717_c0_g1	0	614	ID=Gene.607::TRINITY_DN13717_c0_g1::g.607::m.607;Gene.607::TRINITY_DN13717_c0_g1::g.607;ORF_type:5prime_partial_len:193_(+)	0	+	0	579	0	1	614	0
TRINITY_DN13726_c0_g1	0	523	ID=Gene.608::TRINITY_DN13726_c0_g1::g.608::m.608;Gene.608::TRINITY_DN13726_c0_g1::g.608;ORF_type:complete_len:161_(+)	0	+	22	505	0	1	523	0
TRINITY_DN13730_c0_g1	0	333	ID=Gene.609::TRINITY_DN13730_c0_g1::g.609::m.609;Gene.609::TRINITY_DN13730_c0_g1::g.609;ORF_type:internal_len:111_(+)	0	+	2	332	0	1	333	0
TRINITY_DN13732_c0_g1	0	1384	ID=Gene.610::TRINITY_DN13732_c0_g1::g.610::m.610;Gene.610::TRINITY_DN13732_c0_g1::g.610;ORF_type:complete_len:344_(+)	0	+	180	1212	0	1	1384	0
TRINITY_DN13733_c0_g1	0	802	ID=Gene.611::TRINITY_DN13733_c0_g1::g.611::m.611;Gene.611::TRINITY_DN13733_c0_g1::g.611;ORF_type:5prime_partial_len:245_(+)	0	+	1	736	0	1	802	0
TRINITY_DN13735_c0_g1	0	358	ID=Gene.612::TRINITY_DN13735_c0_g1::g.612::m.612;Gene.612::TRINITY_DN13735_c0_g1::g.612;ORF_type:internal_len:119_(+)	0	+	2	356	0	1	358	0
TRINITY_DN13756_c0_g1	0	837	ID=Gene.613::TRINITY_DN13756_c0_g1::g.613::m.613;Gene.613::TRINITY_DN13756_c0_g1::g.613;ORF_type:complete_len:219_(+)	0	+	119	776	0	1	837	0
TRINITY_DN13762_c0_g1	0	775	ID=Gene.614::TRINITY_DN13762_c0_g1::g.614::m.614;Gene.614::TRINITY_DN13762_c0_g1::g.614;ORF_type:5prime_partial_len:250_(+)	0	+	2	752	0	1	775	0
TRINITY_DN13765_c0_g1	0	644	ID=Gene.616::TRINITY_DN13765_c0_g1::g.616::m.616;Gene.616::TRINITY_DN13765_c0_g1::g.616;ORF_type:5prime_partial_len:185_(+)	0	+	1	556	0	1	644	0
TRINITY_DN13766_c0_g1	0	577	ID=Gene.617::TRINITY_DN13766_c0_g1::g.617::m.617;Gene.617::TRINITY_DN13766_c0_g1::g.617;ORF_type:internal_len:193_(+)	0	+	0	576	0	1	577	0
TRINITY_DN13786_c0_g1	0	992	ID=Gene.618::TRINITY_DN13786_c0_g1::g.618::m.618;Gene.618::TRINITY_DN13786_c0_g1::g.618;ORF_type:5prime_partial_len:296_(+)	0	+	2	890	0	1	992	0
TRINITY_DN13786_c0_g2	0	462	ID=Gene.619::TRINITY_DN13786_c0_g2::g.619::m.619;Gene.619::TRINITY_DN13786_c0_g2::g.619;ORF_type:5prime_partial_len:152_(+)	0	+	2	458	0	1	462	0
TRINITY_DN13790_c0_g1	0	401	ID=Gene.621::TRINITY_DN13790_c0_g1::g.621::m.621;Gene.621::TRINITY_DN13790_c0_g1::g.621;ORF_type:internal_len:134_(+)	0	+	2	401	0	1	401	0
TRINITY_DN13791_c0_g1	0	868	ID=Gene.622::TRINITY_DN13791_c0_g1::g.622::m.622;Gene.622::TRINITY_DN13791_c0_g1::g.622;ORF_type:3prime_partial_len:278_(+)	0	+	37	868	0	1	868	0
TRINITY_DN13792_c0_g2	0	583	ID=Gene.623::TRINITY_DN13792_c0_g2::g.623::m.623;Gene.623::TRINITY_DN13792_c0_g2::g.623;ORF_type:5prime_partial_len:132_(+)	0	+	0	396	0	1	583	0
TRINITY_DN13793_c0_g1	0	375	ID=Gene.624::TRINITY_DN13793_c0_g1::g.624::m.624;Gene.624::TRINITY_DN13793_c0_g1::g.624;ORF_type:internal_len:126_(+)	0	+	0	375	0	1	375	0
TRINITY_DN13799_c0_g1	0	323	ID=Gene.625::TRINITY_DN13799_c0_g1::g.625::m.625;Gene.625::TRINITY_DN13799_c0_g1::g.625;ORF_type:internal_len:108_(+)	0	+	1	322	0	1	323	0
TRINITY_DN13802_c0_g1	0	362	ID=Gene.626::TRINITY_DN13802_c0_g1::g.626::m.626;Gene.626::TRINITY_DN13802_c0_g1::g.626;ORF_type:internal_len:121_(+)	0	+	1	361	0	1	362	0
TRINITY_DN13803_c0_g1	0	477	ID=Gene.627::TRINITY_DN13803_c0_g1::g.627::m.627;Gene.627::TRINITY_DN13803_c0_g1::g.627;ORF_type:internal_len:159_(+)	0	+	2	476	0	1	477	0
TRINITY_DN13804_c0_g1	0	378	ID=Gene.629::TRINITY_DN13804_c0_g1::g.629::m.629;Gene.629::TRINITY_DN13804_c0_g1::g.629;ORF_type:3prime_partial_len:104_(+)	0	+	68	377	0	1	378	0
TRINITY_DN13808_c0_g1	0	720	ID=Gene.630::TRINITY_DN13808_c0_g1::g.630::m.630;Gene.630::TRINITY_DN13808_c0_g1::g.630;ORF_type:5prime_partial_len:234_(+)	0	+	1	703	0	1	720	0
TRINITY_DN13809_c0_g1	0	389	ID=Gene.632::TRINITY_DN13809_c0_g1::g.632::m.632;Gene.632::TRINITY_DN13809_c0_g1::g.632;ORF_type:internal_len:130_(+)	0	+	1	388	0	1	389	0
TRINITY_DN13822_c0_g1	0	335	ID=Gene.634::TRINITY_DN13822_c0_g1::g.634::m.634;Gene.634::TRINITY_DN13822_c0_g1::g.634;ORF_type:internal_len:112_(+)	0	+	0	333	0	1	335	0
TRINITY_DN13823_c0_g1	0	758	ID=Gene.636::TRINITY_DN13823_c0_g1::g.636::m.636;Gene.636::TRINITY_DN13823_c0_g1::g.636;ORF_type:5prime_partial_len:180_(+)	0	+	1	541	0	1	758	0
TRINITY_DN13824_c0_g1	0	628	ID=Gene.637::TRINITY_DN13824_c0_g1::g.637::m.637;Gene.637::TRINITY_DN13824_c0_g1::g.637;ORF_type:5prime_partial_len:187_(+)	0	+	1	562	0	1	628	0
TRINITY_DN13825_c0_g2	0	561	ID=Gene.638::TRINITY_DN13825_c0_g2::g.638::m.638;Gene.638::TRINITY_DN13825_c0_g2::g.638;ORF_type:internal_len:188_(+)	0	+	0	561	0	1	561	0
TRINITY_DN13830_c0_g1	0	687	ID=Gene.640::TRINITY_DN13830_c0_g1::g.640::m.640;Gene.640::TRINITY_DN13830_c0_g1::g.640;ORF_type:5prime_partial_len:225_(+)	0	+	2	677	0	1	687	0
TRINITY_DN13833_c0_g1	0	773	ID=Gene.641::TRINITY_DN13833_c0_g1::g.641::m.641;Gene.641::TRINITY_DN13833_c0_g1::g.641;ORF_type:complete_len:114_(+)	0	+	430	772	0	1	773	0
TRINITY_DN13837_c0_g1	0	361	ID=Gene.642::TRINITY_DN13837_c0_g1::g.642::m.642;Gene.642::TRINITY_DN13837_c0_g1::g.642;ORF_type:internal_len:120_(+)	0	+	2	359	0	1	361	0
TRINITY_DN13839_c0_g1	0	478	ID=Gene.644::TRINITY_DN13839_c0_g1::g.644::m.644;Gene.644::TRINITY_DN13839_c0_g1::g.644;ORF_type:internal_len:159_(+)	0	+	2	476	0	1	478	0
TRINITY_DN13840_c0_g1	0	645	ID=Gene.645::TRINITY_DN13840_c0_g1::g.645::m.645;Gene.645::TRINITY_DN13840_c0_g1::g.645;ORF_type:internal_len:215_(+)	0	+	2	644	0	1	645	0
TRINITY_DN13841_c0_g1	0	491	ID=Gene.646::TRINITY_DN13841_c0_g1::g.646::m.646;Gene.646::TRINITY_DN13841_c0_g1::g.646;ORF_type:complete_len:108_(+)	0	+	112	436	0	1	491	0
TRINITY_DN13841_c0_g2	0	603	ID=Gene.647::TRINITY_DN13841_c0_g2::g.647::m.647;Gene.647::TRINITY_DN13841_c0_g2::g.647;ORF_type:5prime_partial_len:129_(+)	0	+	0	387	0	1	603	0
TRINITY_DN13842_c0_g1	0	1753	ID=Gene.648::TRINITY_DN13842_c0_g1::g.648::m.648;Gene.648::TRINITY_DN13842_c0_g1::g.648;ORF_type:5prime_partial_len:222_(+)	0	+	1	667	0	1	1753	0
TRINITY_DN13843_c0_g1	0	567	ID=Gene.653::TRINITY_DN13843_c0_g1::g.653::m.653;Gene.653::TRINITY_DN13843_c0_g1::g.653;ORF_type:internal_len:190_(+)	0	+	0	567	0	1	567	0
TRINITY_DN13844_c0_g1	0	310	ID=Gene.654::TRINITY_DN13844_c0_g1::g.654::m.654;Gene.654::TRINITY_DN13844_c0_g1::g.654;ORF_type:internal_len:104_(+)	0	+	1	310	0	1	310	0
TRINITY_DN13844_c0_g2	0	378	ID=Gene.655::TRINITY_DN13844_c0_g2::g.655::m.655;Gene.655::TRINITY_DN13844_c0_g2::g.655;ORF_type:internal_len:127_(+)	0	+	0	378	0	1	378	0
TRINITY_DN13845_c0_g1	0	310	ID=Gene.657::TRINITY_DN13845_c0_g1::g.657::m.657;Gene.657::TRINITY_DN13845_c0_g1::g.657;ORF_type:internal_len:104_(+)	0	+	0	309	0	1	310	0
TRINITY_DN13846_c1_g1	0	425	ID=Gene.658::TRINITY_DN13846_c1_g1::g.658::m.658;Gene.658::TRINITY_DN13846_c1_g1::g.658;ORF_type:internal_len:142_(+)	0	+	0	423	0	1	425	0
TRINITY_DN13848_c0_g1	0	536	ID=Gene.659::TRINITY_DN13848_c0_g1::g.659::m.659;Gene.659::TRINITY_DN13848_c0_g1::g.659;ORF_type:internal_len:179_(+)	0	+	2	536	0	1	536	0
TRINITY_DN13863_c0_g1	0	301	ID=Gene.661::TRINITY_DN13863_c0_g1::g.661::m.661;Gene.661::TRINITY_DN13863_c0_g1::g.661;ORF_type:internal_len:101_(+)	0	+	0	300	0	1	301	0
TRINITY_DN13867_c0_g1	0	501	ID=Gene.662::TRINITY_DN13867_c0_g1::g.662::m.662;Gene.662::TRINITY_DN13867_c0_g1::g.662;ORF_type:internal_len:168_(+)	0	+	0	501	0	1	501	0
TRINITY_DN13871_c1_g2	0	622	ID=Gene.664::TRINITY_DN13871_c1_g2::g.664::m.664;Gene.664::TRINITY_DN13871_c1_g2::g.664;ORF_type:internal_len:208_(+)	0	+	0	621	0	1	622	0
TRINITY_DN13872_c0_g2	0	954	ID=Gene.666::TRINITY_DN13872_c0_g2::g.666::m.666;Gene.666::TRINITY_DN13872_c0_g2::g.666;ORF_type:complete_len:311_(+)	0	+	21	954	0	1	954	0
TRINITY_DN13879_c0_g1	0	327	ID=Gene.667::TRINITY_DN13879_c0_g1::g.667::m.667;Gene.667::TRINITY_DN13879_c0_g1::g.667;ORF_type:internal_len:109_(+)	0	+	1	325	0	1	327	0
TRINITY_DN13879_c1_g1	0	511	ID=Gene.668::TRINITY_DN13879_c1_g1::g.668::m.668;Gene.668::TRINITY_DN13879_c1_g1::g.668;ORF_type:internal_len:171_(+)	0	+	1	511	0	1	511	0
TRINITY_DN13882_c0_g1	0	1662	ID=Gene.669::TRINITY_DN13882_c0_g1::g.669::m.669;Gene.669::TRINITY_DN13882_c0_g1::g.669;ORF_type:complete_len:383_(+)	0	+	435	1584	0	1	1662	0
TRINITY_DN13889_c0_g1	0	362	ID=Gene.670::TRINITY_DN13889_c0_g1::g.670::m.670;Gene.670::TRINITY_DN13889_c0_g1::g.670;ORF_type:internal_len:121_(+)	0	+	0	360	0	1	362	0
TRINITY_DN13894_c0_g2	0	898	ID=Gene.672::TRINITY_DN13894_c0_g2::g.672::m.672;Gene.672::TRINITY_DN13894_c0_g2::g.672;ORF_type:5prime_partial_len:221_(+)	0	+	1	664	0	1	898	0
TRINITY_DN13895_c0_g1	0	340	ID=Gene.674::TRINITY_DN13895_c0_g1::g.674::m.674;Gene.674::TRINITY_DN13895_c0_g1::g.674;ORF_type:internal_len:113_(+)	0	+	2	338	0	1	340	0
TRINITY_DN13897_c0_g1	0	2181	ID=Gene.675::TRINITY_DN13897_c0_g1::g.675::m.675;Gene.675::TRINITY_DN13897_c0_g1::g.675;ORF_type:5prime_partial_len:565_(+)	0	+	2	1697	0	1	2181	0
TRINITY_DN13898_c0_g1	0	1334	ID=Gene.677::TRINITY_DN13898_c0_g1::g.677::m.677;Gene.677::TRINITY_DN13898_c0_g1::g.677;ORF_type:complete_len:420_(+)	0	+	34	1294	0	1	1334	0
TRINITY_DN13899_c0_g1	0	530	ID=Gene.679::TRINITY_DN13899_c0_g1::g.679::m.679;Gene.679::TRINITY_DN13899_c0_g1::g.679;ORF_type:5prime_partial_len:130_(+)	0	+	2	392	0	1	530	0
TRINITY_DN13906_c0_g1	0	395	ID=Gene.681::TRINITY_DN13906_c0_g1::g.681::m.681;Gene.681::TRINITY_DN13906_c0_g1::g.681;ORF_type:internal_len:132_(+)	0	+	0	393	0	1	395	0
TRINITY_DN13913_c0_g1	0	445	ID=Gene.682::TRINITY_DN13913_c0_g1::g.682::m.682;Gene.682::TRINITY_DN13913_c0_g1::g.682;ORF_type:complete_len:106_(+)	0	+	33	351	0	1	445	0
TRINITY_DN13914_c1_g1	0	598	ID=Gene.683::TRINITY_DN13914_c1_g1::g.683::m.683;Gene.683::TRINITY_DN13914_c1_g1::g.683;ORF_type:internal_len:200_(+)	0	+	0	597	0	1	598	0
TRINITY_DN13915_c0_g1	0	359	ID=Gene.684::TRINITY_DN13915_c0_g1::g.684::m.684;Gene.684::TRINITY_DN13915_c0_g1::g.684;ORF_type:internal_len:120_(+)	0	+	0	357	0	1	359	0
TRINITY_DN13916_c0_g1	0	366	ID=Gene.685::TRINITY_DN13916_c0_g1::g.685::m.685;Gene.685::TRINITY_DN13916_c0_g1::g.685;ORF_type:internal_len:123_(+)	0	+	0	366	0	1	366	0
TRINITY_DN13917_c0_g1	0	1495	ID=Gene.686::TRINITY_DN13917_c0_g1::g.686::m.686;Gene.686::TRINITY_DN13917_c0_g1::g.686;ORF_type:5prime_partial_len:488_(+)	0	+	2	1466	0	1	1495	0
TRINITY_DN13918_c0_g1	0	470	ID=Gene.687::TRINITY_DN13918_c0_g1::g.687::m.687;Gene.687::TRINITY_DN13918_c0_g1::g.687;ORF_type:internal_len:157_(+)	0	+	1	469	0	1	470	0
TRINITY_DN13921_c0_g1	0	1075	ID=Gene.688::TRINITY_DN13921_c0_g1::g.688::m.688;Gene.688::TRINITY_DN13921_c0_g1::g.688;ORF_type:3prime_partial_len:162_(+)	0	+	590	1073	0	1	1075	0
TRINITY_DN13925_c0_g2	0	967	ID=Gene.690::TRINITY_DN13925_c0_g2::g.690::m.690;Gene.690::TRINITY_DN13925_c0_g2::g.690;ORF_type:internal_len:323_(+)	0	+	1	967	0	1	967	0
TRINITY_DN13931_c0_g1	0	1242	ID=Gene.692::TRINITY_DN13931_c0_g1::g.692::m.692;Gene.692::TRINITY_DN13931_c0_g1::g.692;ORF_type:internal_len:414_(+)	0	+	1	1240	0	1	1242	0
TRINITY_DN13932_c0_g1	0	341	ID=Gene.694::TRINITY_DN13932_c0_g1::g.694::m.694;Gene.694::TRINITY_DN13932_c0_g1::g.694;ORF_type:internal_len:114_(+)	0	+	2	341	0	1	341	0
TRINITY_DN13933_c0_g1	0	399	ID=Gene.695::TRINITY_DN13933_c0_g1::g.695::m.695;Gene.695::TRINITY_DN13933_c0_g1::g.695;ORF_type:internal_len:133_(+)	0	+	1	397	0	1	399	0
TRINITY_DN13939_c0_g1	0	377	ID=Gene.704::TRINITY_DN13939_c0_g1::g.704::m.704;Gene.704::TRINITY_DN13939_c0_g1::g.704;ORF_type:internal_len:126_(+)	0	+	0	375	0	1	377	0
TRINITY_DN13949_c0_g1	0	804	ID=Gene.705::TRINITY_DN13949_c0_g1::g.705::m.705;Gene.705::TRINITY_DN13949_c0_g1::g.705;ORF_type:3prime_partial_len:250_(+)	0	+	55	802	0	1	804	0
TRINITY_DN13951_c0_g2	0	374	ID=Gene.706::TRINITY_DN13951_c0_g2::g.706::m.706;Gene.706::TRINITY_DN13951_c0_g2::g.706;ORF_type:internal_len:125_(-)	0	-	2	374	0	1	374	0
TRINITY_DN13952_c1_g1	0	669	ID=Gene.707::TRINITY_DN13952_c1_g1::g.707::m.707;Gene.707::TRINITY_DN13952_c1_g1::g.707;ORF_type:internal_len:224_(+)	0	+	0	669	0	1	669	0
TRINITY_DN13952_c1_g2	0	448	ID=Gene.708::TRINITY_DN13952_c1_g2::g.708::m.708;Gene.708::TRINITY_DN13952_c1_g2::g.708;ORF_type:internal_len:150_(+)	0	+	1	448	0	1	448	0
TRINITY_DN13953_c1_g1	0	368	ID=Gene.710::TRINITY_DN13953_c1_g1::g.710::m.710;Gene.710::TRINITY_DN13953_c1_g1::g.710;ORF_type:internal_len:123_(+)	0	+	0	366	0	1	368	0
TRINITY_DN13956_c0_g1	0	609	ID=Gene.712::TRINITY_DN13956_c0_g1::g.712::m.712;Gene.712::TRINITY_DN13956_c0_g1::g.712;ORF_type:complete_len:116_(+)	0	+	87	435	0	1	609	0
TRINITY_DN13961_c0_g1	0	1467	ID=Gene.713::TRINITY_DN13961_c0_g1::g.713::m.713;Gene.713::TRINITY_DN13961_c0_g1::g.713;ORF_type:5prime_partial_len:436_(+)	0	+	0	1308	0	1	1467	0
TRINITY_DN13963_c0_g1	0	339	ID=Gene.714::TRINITY_DN13963_c0_g1::g.714::m.714;Gene.714::TRINITY_DN13963_c0_g1::g.714;ORF_type:5prime_partial_len:103_(+)	0	+	1	310	0	1	339	0
TRINITY_DN13965_c0_g1	0	297	ID=Gene.715::TRINITY_DN13965_c0_g1::g.715::m.715;Gene.715::TRINITY_DN13965_c0_g1::g.715;ORF_type:internal_len:100_(+)	0	+	0	297	0	1	297	0
TRINITY_DN13965_c0_g2	0	771	ID=Gene.716::TRINITY_DN13965_c0_g2::g.716::m.716;Gene.716::TRINITY_DN13965_c0_g2::g.716;ORF_type:internal_len:258_(+)	0	+	0	771	0	1	771	0
TRINITY_DN13966_c1_g1	0	629	ID=Gene.719::TRINITY_DN13966_c1_g1::g.719::m.719;Gene.719::TRINITY_DN13966_c1_g1::g.719;ORF_type:3prime_partial_len:107_(+)	0	+	310	628	0	1	629	0
TRINITY_DN13968_c0_g1	0	574	ID=Gene.720::TRINITY_DN13968_c0_g1::g.720::m.720;Gene.720::TRINITY_DN13968_c0_g1::g.720;ORF_type:complete_len:111_(+)	0	+	108	441	0	1	574	0
TRINITY_DN13969_c0_g1	0	355	ID=Gene.721::TRINITY_DN13969_c0_g1::g.721::m.721;Gene.721::TRINITY_DN13969_c0_g1::g.721;ORF_type:internal_len:118_(+)	0	+	2	353	0	1	355	0
TRINITY_DN13976_c0_g1	0	366	ID=Gene.722::TRINITY_DN13976_c0_g1::g.722::m.722;Gene.722::TRINITY_DN13976_c0_g1::g.722;ORF_type:internal_len:123_(+)	0	+	0	366	0	1	366	0
TRINITY_DN13984_c0_g1	0	652	ID=Gene.723::TRINITY_DN13984_c0_g1::g.723::m.723;Gene.723::TRINITY_DN13984_c0_g1::g.723;ORF_type:5prime_partial_len:158_(+)	0	+	1	475	0	1	652	0
TRINITY_DN13985_c0_g1	0	315	ID=Gene.724::TRINITY_DN13985_c0_g1::g.724::m.724;Gene.724::TRINITY_DN13985_c0_g1::g.724;ORF_type:internal_len:105_(+)	0	+	2	314	0	1	315	0
TRINITY_DN13986_c0_g3	0	848	ID=Gene.725::TRINITY_DN13986_c0_g3::g.725::m.725;Gene.725::TRINITY_DN13986_c0_g3::g.725;ORF_type:complete_len:123_(+)	0	+	45	414	0	1	848	0
TRINITY_DN13987_c0_g1	0	569	ID=Gene.726::TRINITY_DN13987_c0_g1::g.726::m.726;Gene.726::TRINITY_DN13987_c0_g1::g.726;ORF_type:internal_len:190_(+)	0	+	0	567	0	1	569	0
TRINITY_DN13989_c0_g1	0	715	ID=Gene.727::TRINITY_DN13989_c0_g1::g.727::m.727;Gene.727::TRINITY_DN13989_c0_g1::g.727;ORF_type:internal_len:239_(+)	0	+	0	714	0	1	715	0
TRINITY_DN13991_c0_g2	0	774	ID=Gene.729::TRINITY_DN13991_c0_g2::g.729::m.729;Gene.729::TRINITY_DN13991_c0_g2::g.729;ORF_type:5prime_partial_len:192_(+)	0	+	2	578	0	1	774	0
TRINITY_DN13992_c0_g1	0	442	ID=Gene.731::TRINITY_DN13992_c0_g1::g.731::m.731;Gene.731::TRINITY_DN13992_c0_g1::g.731;ORF_type:internal_len:147_(+)	0	+	2	440	0	1	442	0
TRINITY_DN13993_c0_g1	0	646	ID=Gene.732::TRINITY_DN13993_c0_g1::g.732::m.732;Gene.732::TRINITY_DN13993_c0_g1::g.732;ORF_type:5prime_partial_len:205_(+)	0	+	0	615	0	1	646	0
TRINITY_DN13994_c0_g1	0	437	ID=Gene.733::TRINITY_DN13994_c0_g1::g.733::m.733;Gene.733::TRINITY_DN13994_c0_g1::g.733;ORF_type:complete_len:116_(+)	0	+	22	370	0	1	437	0
TRINITY_DN14004_c0_g1	0	1128	ID=Gene.735::TRINITY_DN14004_c0_g1::g.735::m.735;Gene.735::TRINITY_DN14004_c0_g1::g.735;ORF_type:complete_len:306_(+)	0	+	86	1004	0	1	1128	0
TRINITY_DN14009_c0_g1	0	504	ID=Gene.736::TRINITY_DN14009_c0_g1::g.736::m.736;Gene.736::TRINITY_DN14009_c0_g1::g.736;ORF_type:internal_len:169_(+)	0	+	0	504	0	1	504	0
TRINITY_DN14013_c0_g1	0	311	ID=Gene.737::TRINITY_DN14013_c0_g1::g.737::m.737;Gene.737::TRINITY_DN14013_c0_g1::g.737;ORF_type:internal_len:104_(+)	0	+	2	311	0	1	311	0
TRINITY_DN14022_c0_g1	0	377	ID=Gene.739::TRINITY_DN14022_c0_g1::g.739::m.739;Gene.739::TRINITY_DN14022_c0_g1::g.739;ORF_type:internal_len:126_(+)	0	+	0	375	0	1	377	0
TRINITY_DN14023_c0_g1	0	618	ID=Gene.740::TRINITY_DN14023_c0_g1::g.740::m.740;Gene.740::TRINITY_DN14023_c0_g1::g.740;ORF_type:complete_len:119_(+)	0	+	63	420	0	1	618	0
TRINITY_DN14025_c0_g2	0	316	ID=Gene.741::TRINITY_DN14025_c0_g2::g.741::m.741;Gene.741::TRINITY_DN14025_c0_g2::g.741;ORF_type:internal_len:106_(+)	0	+	0	315	0	1	316	0
TRINITY_DN14026_c0_g1	0	403	ID=Gene.742::TRINITY_DN14026_c0_g1::g.742::m.742;Gene.742::TRINITY_DN14026_c0_g1::g.742;ORF_type:internal_len:135_(+)	0	+	0	402	0	1	403	0
TRINITY_DN14033_c0_g1	0	299	ID=Gene.743::TRINITY_DN14033_c0_g1::g.743::m.743;Gene.743::TRINITY_DN14033_c0_g1::g.743;ORF_type:internal_len:100_(+)	0	+	0	297	0	1	299	0
TRINITY_DN14034_c0_g2	0	403	ID=Gene.744::TRINITY_DN14034_c0_g2::g.744::m.744;Gene.744::TRINITY_DN14034_c0_g2::g.744;ORF_type:internal_len:135_(+)	0	+	0	402	0	1	403	0
TRINITY_DN14035_c0_g1	0	521	ID=Gene.745::TRINITY_DN14035_c0_g1::g.745::m.745;Gene.745::TRINITY_DN14035_c0_g1::g.745;ORF_type:complete_len:126_(+)	0	+	58	436	0	1	521	0
TRINITY_DN14040_c0_g2	0	486	ID=Gene.746::TRINITY_DN14040_c0_g2::g.746::m.746;Gene.746::TRINITY_DN14040_c0_g2::g.746;ORF_type:internal_len:163_(+)	0	+	0	486	0	1	486	0
TRINITY_DN14041_c0_g2	0	299	ID=Gene.747::TRINITY_DN14041_c0_g2::g.747::m.747;Gene.747::TRINITY_DN14041_c0_g2::g.747;ORF_type:internal_len:100_(+)	0	+	1	298	0	1	299	0
TRINITY_DN14043_c0_g1	0	301	ID=Gene.748::TRINITY_DN14043_c0_g1::g.748::m.748;Gene.748::TRINITY_DN14043_c0_g1::g.748;ORF_type:internal_len:101_(+)	0	+	0	300	0	1	301	0
TRINITY_DN14047_c0_g1	0	447	ID=Gene.749::TRINITY_DN14047_c0_g1::g.749::m.749;Gene.749::TRINITY_DN14047_c0_g1::g.749;ORF_type:internal_len:149_(+)	0	+	2	446	0	1	447	0
TRINITY_DN14049_c0_g1	0	345	ID=Gene.750::TRINITY_DN14049_c0_g1::g.750::m.750;Gene.750::TRINITY_DN14049_c0_g1::g.750;ORF_type:5prime_partial_len:109_(+)	0	+	0	327	0	1	345	0
TRINITY_DN14052_c0_g1	0	824	ID=Gene.751::TRINITY_DN14052_c0_g1::g.751::m.751;Gene.751::TRINITY_DN14052_c0_g1::g.751;ORF_type:complete_len:225_(+)	0	+	94	769	0	1	824	0
TRINITY_DN14064_c1_g1	0	719	ID=Gene.752::TRINITY_DN14064_c1_g1::g.752::m.752;Gene.752::TRINITY_DN14064_c1_g1::g.752;ORF_type:internal_len:240_(+)	0	+	1	718	0	1	719	0
TRINITY_DN14065_c0_g1	0	330	ID=Gene.754::TRINITY_DN14065_c0_g1::g.754::m.754;Gene.754::TRINITY_DN14065_c0_g1::g.754;ORF_type:internal_len:111_(+)	0	+	0	330	0	1	330	0
TRINITY_DN14066_c0_g1	0	401	ID=Gene.755::TRINITY_DN14066_c0_g1::g.755::m.755;Gene.755::TRINITY_DN14066_c0_g1::g.755;ORF_type:5prime_partial_len:106_(+)	0	+	1	319	0	1	401	0
TRINITY_DN14070_c0_g2	0	799	ID=Gene.757::TRINITY_DN14070_c0_g2::g.757::m.757;Gene.757::TRINITY_DN14070_c0_g2::g.757;ORF_type:5prime_partial_len:260_(+)	0	+	0	780	0	1	799	0
TRINITY_DN14071_c1_g1	0	425	ID=Gene.759::TRINITY_DN14071_c1_g1::g.759::m.759;Gene.759::TRINITY_DN14071_c1_g1::g.759;ORF_type:internal_len:142_(+)	0	+	2	425	0	1	425	0
TRINITY_DN14079_c0_g1	0	485	ID=Gene.760::TRINITY_DN14079_c0_g1::g.760::m.760;Gene.760::TRINITY_DN14079_c0_g1::g.760;ORF_type:5prime_partial_len:126_(+)	0	+	0	378	0	1	485	0
TRINITY_DN14079_c1_g1	0	732	ID=Gene.761::TRINITY_DN14079_c1_g1::g.761::m.761;Gene.761::TRINITY_DN14079_c1_g1::g.761;ORF_type:internal_len:244_(+)	0	+	1	730	0	1	732	0
TRINITY_DN14082_c0_g1	0	315	ID=Gene.762::TRINITY_DN14082_c0_g1::g.762::m.762;Gene.762::TRINITY_DN14082_c0_g1::g.762;ORF_type:internal_len:106_(+)	0	+	0	315	0	1	315	0
TRINITY_DN14089_c0_g1	0	375	ID=Gene.763::TRINITY_DN14089_c0_g1::g.763::m.763;Gene.763::TRINITY_DN14089_c0_g1::g.763;ORF_type:internal_len:125_(+)	0	+	2	374	0	1	375	0
TRINITY_DN14091_c0_g1	0	323	ID=Gene.764::TRINITY_DN14091_c0_g1::g.764::m.764;Gene.764::TRINITY_DN14091_c0_g1::g.764;ORF_type:internal_len:108_(+)	0	+	2	323	0	1	323	0
TRINITY_DN14098_c0_g1	0	671	ID=Gene.765::TRINITY_DN14098_c0_g1::g.765::m.765;Gene.765::TRINITY_DN14098_c0_g1::g.765;ORF_type:complete_len:110_(+)	0	+	41	371	0	1	671	0
TRINITY_DN14101_c0_g4	0	371	ID=Gene.766::TRINITY_DN14101_c0_g4::g.766::m.766;Gene.766::TRINITY_DN14101_c0_g4::g.766;ORF_type:internal_len:124_(+)	0	+	0	369	0	1	371	0
TRINITY_DN14106_c0_g1	0	390	ID=Gene.767::TRINITY_DN14106_c0_g1::g.767::m.767;Gene.767::TRINITY_DN14106_c0_g1::g.767;ORF_type:internal_len:130_(+)	0	+	2	389	0	1	390	0
TRINITY_DN14108_c0_g1	0	509	ID=Gene.768::TRINITY_DN14108_c0_g1::g.768::m.768;Gene.768::TRINITY_DN14108_c0_g1::g.768;ORF_type:complete_len:115_(+)	0	+	70	415	0	1	509	0
TRINITY_DN14110_c0_g1	0	382	ID=Gene.769::TRINITY_DN14110_c0_g1::g.769::m.769;Gene.769::TRINITY_DN14110_c0_g1::g.769;ORF_type:internal_len:128_(+)	0	+	1	382	0	1	382	0
TRINITY_DN14111_c0_g1	0	383	ID=Gene.770::TRINITY_DN14111_c0_g1::g.770::m.770;Gene.770::TRINITY_DN14111_c0_g1::g.770;ORF_type:internal_len:128_(+)	0	+	1	382	0	1	383	0
TRINITY_DN14115_c0_g1	0	975	ID=Gene.771::TRINITY_DN14115_c0_g1::g.771::m.771;Gene.771::TRINITY_DN14115_c0_g1::g.771;ORF_type:internal_len:326_(+)	0	+	0	975	0	1	975	0
TRINITY_DN14116_c0_g2	0	494	ID=Gene.772::TRINITY_DN14116_c0_g2::g.772::m.772;Gene.772::TRINITY_DN14116_c0_g2::g.772;ORF_type:internal_len:165_(+)	0	+	2	494	0	1	494	0
TRINITY_DN14120_c0_g1	0	843	ID=Gene.773::TRINITY_DN14120_c0_g1::g.773::m.773;Gene.773::TRINITY_DN14120_c0_g1::g.773;ORF_type:complete_len:143_(+)	0	+	82	511	0	1	843	0
TRINITY_DN14123_c0_g1	0	484	ID=Gene.774::TRINITY_DN14123_c0_g1::g.774::m.774;Gene.774::TRINITY_DN14123_c0_g1::g.774;ORF_type:5prime_partial_len:137_(+)	0	+	2	413	0	1	484	0
TRINITY_DN14124_c0_g1	0	712	ID=Gene.775::TRINITY_DN14124_c0_g1::g.775::m.775;Gene.775::TRINITY_DN14124_c0_g1::g.775;ORF_type:internal_len:238_(+)	0	+	0	711	0	1	712	0
TRINITY_DN14130_c0_g1	0	525	ID=Gene.776::TRINITY_DN14130_c0_g1::g.776::m.776;Gene.776::TRINITY_DN14130_c0_g1::g.776;ORF_type:3prime_partial_len:158_(+)	0	+	54	525	0	1	525	0
TRINITY_DN14143_c0_g1	0	646	ID=Gene.777::TRINITY_DN14143_c0_g1::g.777::m.777;Gene.777::TRINITY_DN14143_c0_g1::g.777;ORF_type:internal_len:216_(+)	0	+	1	646	0	1	646	0
TRINITY_DN14146_c0_g1	0	798	ID=Gene.778::TRINITY_DN14146_c0_g1::g.778::m.778;Gene.778::TRINITY_DN14146_c0_g1::g.778;ORF_type:complete_len:108_(+)	0	+	398	722	0	1	798	0
TRINITY_DN14147_c0_g1	0	577	ID=Gene.779::TRINITY_DN14147_c0_g1::g.779::m.779;Gene.779::TRINITY_DN14147_c0_g1::g.779;ORF_type:5prime_partial_len:161_(+)	0	+	2	485	0	1	577	0
TRINITY_DN14150_c0_g1	0	313	ID=Gene.780::TRINITY_DN14150_c0_g1::g.780::m.780;Gene.780::TRINITY_DN14150_c0_g1::g.780;ORF_type:internal_len:105_(+)	0	+	0	312	0	1	313	0
TRINITY_DN14154_c0_g1	0	402	ID=Gene.781::TRINITY_DN14154_c0_g1::g.781::m.781;Gene.781::TRINITY_DN14154_c0_g1::g.781;ORF_type:internal_len:134_(+)	0	+	1	400	0	1	402	0
TRINITY_DN14155_c0_g1	0	435	ID=Gene.783::TRINITY_DN14155_c0_g1::g.783::m.783;Gene.783::TRINITY_DN14155_c0_g1::g.783;ORF_type:internal_len:145_(+)	0	+	2	434	0	1	435	0
TRINITY_DN14155_c0_g2	0	327	ID=Gene.786::TRINITY_DN14155_c0_g2::g.786::m.786;Gene.786::TRINITY_DN14155_c0_g2::g.786;ORF_type:internal_len:109_(+)	0	+	2	326	0	1	327	0
TRINITY_DN14159_c0_g1	0	406	ID=Gene.787::TRINITY_DN14159_c0_g1::g.787::m.787;Gene.787::TRINITY_DN14159_c0_g1::g.787;ORF_type:internal_len:135_(+)	0	+	2	404	0	1	406	0
TRINITY_DN14163_c0_g1	0	379	ID=Gene.789::TRINITY_DN14163_c0_g1::g.789::m.789;Gene.789::TRINITY_DN14163_c0_g1::g.789;ORF_type:internal_len:127_(+)	0	+	0	378	0	1	379	0
TRINITY_DN14173_c0_g1	0	873	ID=Gene.792::TRINITY_DN14173_c0_g1::g.792::m.792;Gene.792::TRINITY_DN14173_c0_g1::g.792;ORF_type:complete_len:272_(+)	0	+	27	843	0	1	873	0
TRINITY_DN14178_c0_g2	0	465	ID=Gene.793::TRINITY_DN14178_c0_g2::g.793::m.793;Gene.793::TRINITY_DN14178_c0_g2::g.793;ORF_type:internal_len:155_(+)	0	+	1	463	0	1	465	0
TRINITY_DN14180_c0_g1	0	560	ID=Gene.794::TRINITY_DN14180_c0_g1::g.794::m.794;Gene.794::TRINITY_DN14180_c0_g1::g.794;ORF_type:internal_len:187_(+)	0	+	0	558	0	1	560	0
TRINITY_DN14182_c0_g1	0	703	ID=Gene.795::TRINITY_DN14182_c0_g1::g.795::m.795;Gene.795::TRINITY_DN14182_c0_g1::g.795;ORF_type:complete_len:148_(+)	0	+	135	579	0	1	703	0
TRINITY_DN14188_c0_g1	0	949	ID=Gene.796::TRINITY_DN14188_c0_g1::g.796::m.796;Gene.796::TRINITY_DN14188_c0_g1::g.796;ORF_type:complete_len:222_(+)	0	+	77	743	0	1	949	0
TRINITY_DN14191_c0_g1	0	792	ID=Gene.797::TRINITY_DN14191_c0_g1::g.797::m.797;Gene.797::TRINITY_DN14191_c0_g1::g.797;ORF_type:5prime_partial_len:247_(+)	0	+	0	741	0	1	792	0
TRINITY_DN14192_c0_g1	0	711	ID=Gene.800::TRINITY_DN14192_c0_g1::g.800::m.800;Gene.800::TRINITY_DN14192_c0_g1::g.800;ORF_type:complete_len:134_(+)	0	+	43	445	0	1	711	0
TRINITY_DN14192_c0_g2	0	704	ID=Gene.801::TRINITY_DN14192_c0_g2::g.801::m.801;Gene.801::TRINITY_DN14192_c0_g2::g.801;ORF_type:complete_len:127_(+)	0	+	43	424	0	1	704	0
TRINITY_DN14208_c0_g1	0	739	ID=Gene.802::TRINITY_DN14208_c0_g1::g.802::m.802;Gene.802::TRINITY_DN14208_c0_g1::g.802;ORF_type:complete_len:147_(+)	0	+	111	552	0	1	739	0
TRINITY_DN14211_c0_g1	0	1397	ID=Gene.803::TRINITY_DN14211_c0_g1::g.803::m.803;Gene.803::TRINITY_DN14211_c0_g1::g.803;ORF_type:complete_len:215_(+)	0	+	154	799	0	1	1397	0
TRINITY_DN14215_c0_g1	0	610	ID=Gene.805::TRINITY_DN14215_c0_g1::g.805::m.805;Gene.805::TRINITY_DN14215_c0_g1::g.805;ORF_type:internal_len:203_(+)	0	+	2	608	0	1	610	0
TRINITY_DN14216_c0_g2	0	752	ID=Gene.807::TRINITY_DN14216_c0_g2::g.807::m.807;Gene.807::TRINITY_DN14216_c0_g2::g.807;ORF_type:internal_len:251_(+)	0	+	0	750	0	1	752	0
TRINITY_DN14220_c0_g1	0	607	ID=Gene.808::TRINITY_DN14220_c0_g1::g.808::m.808;Gene.808::TRINITY_DN14220_c0_g1::g.808;ORF_type:complete_len:109_(+)	0	+	103	430	0	1	607	0
TRINITY_DN14226_c0_g1	0	472	ID=Gene.810::TRINITY_DN14226_c0_g1::g.810::m.810;Gene.810::TRINITY_DN14226_c0_g1::g.810;ORF_type:internal_len:157_(+)	0	+	2	470	0	1	472	0
TRINITY_DN14231_c0_g1	0	848	ID=Gene.811::TRINITY_DN14231_c0_g1::g.811::m.811;Gene.811::TRINITY_DN14231_c0_g1::g.811;ORF_type:5prime_partial_len:232_(+)	0	+	2	698	0	1	848	0
TRINITY_DN14236_c0_g1	0	527	ID=Gene.813::TRINITY_DN14236_c0_g1::g.813::m.813;Gene.813::TRINITY_DN14236_c0_g1::g.813;ORF_type:internal_len:176_(+)	0	+	0	525	0	1	527	0
TRINITY_DN14241_c0_g2	0	400	ID=Gene.815::TRINITY_DN14241_c0_g2::g.815::m.815;Gene.815::TRINITY_DN14241_c0_g2::g.815;ORF_type:internal_len:134_(+)	0	+	1	400	0	1	400	0
TRINITY_DN14244_c0_g1	0	660	ID=Gene.817::TRINITY_DN14244_c0_g1::g.817::m.817;Gene.817::TRINITY_DN14244_c0_g1::g.817;ORF_type:internal_len:221_(+)	0	+	0	660	0	1	660	0
TRINITY_DN14247_c0_g1	0	612	ID=Gene.818::TRINITY_DN14247_c0_g1::g.818::m.818;Gene.818::TRINITY_DN14247_c0_g1::g.818;ORF_type:complete_len:131_(+)	0	+	105	498	0	1	612	0
TRINITY_DN14249_c0_g1	0	417	ID=Gene.820::TRINITY_DN14249_c0_g1::g.820::m.820;Gene.820::TRINITY_DN14249_c0_g1::g.820;ORF_type:internal_len:139_(+)	0	+	2	416	0	1	417	0
TRINITY_DN14250_c0_g1	0	559	ID=Gene.821::TRINITY_DN14250_c0_g1::g.821::m.821;Gene.821::TRINITY_DN14250_c0_g1::g.821;ORF_type:complete_len:126_(+)	0	+	72	450	0	1	559	0
TRINITY_DN14260_c0_g1	0	1728	ID=Gene.822::TRINITY_DN14260_c0_g1::g.822::m.822;Gene.822::TRINITY_DN14260_c0_g1::g.822;ORF_type:internal_len:576_(+)	0	+	2	1727	0	1	1728	0
TRINITY_DN14264_c0_g1	0	364	ID=Gene.824::TRINITY_DN14264_c0_g1::g.824::m.824;Gene.824::TRINITY_DN14264_c0_g1::g.824;ORF_type:internal_len:122_(+)	0	+	1	364	0	1	364	0
TRINITY_DN14275_c0_g1	0	1019	ID=Gene.826::TRINITY_DN14275_c0_g1::g.826::m.826;Gene.826::TRINITY_DN14275_c0_g1::g.826;ORF_type:5prime_partial_len:285_(+)	0	+	2	857	0	1	1019	0
TRINITY_DN14281_c0_g2	0	451	ID=Gene.828::TRINITY_DN14281_c0_g2::g.828::m.828;Gene.828::TRINITY_DN14281_c0_g2::g.828;ORF_type:internal_len:150_(+)	0	+	2	449	0	1	451	0
TRINITY_DN14285_c0_g1	0	438	ID=Gene.829::TRINITY_DN14285_c0_g1::g.829::m.829;Gene.829::TRINITY_DN14285_c0_g1::g.829;ORF_type:internal_len:146_(+)	0	+	1	436	0	1	438	0
TRINITY_DN14292_c0_g1	0	498	ID=Gene.830::TRINITY_DN14292_c0_g1::g.830::m.830;Gene.830::TRINITY_DN14292_c0_g1::g.830;ORF_type:5prime_partial_len:150_(+)	0	+	2	452	0	1	498	0
TRINITY_DN14293_c0_g1	0	1559	ID=Gene.831::TRINITY_DN14293_c0_g1::g.831::m.831;Gene.831::TRINITY_DN14293_c0_g1::g.831;ORF_type:5prime_partial_len:144_(+)	0	+	1	433	0	1	1559	0
TRINITY_DN14300_c0_g1	0	933	ID=Gene.834::TRINITY_DN14300_c0_g1::g.834::m.834;Gene.834::TRINITY_DN14300_c0_g1::g.834;ORF_type:complete_len:220_(+)	0	+	127	787	0	1	933	0
TRINITY_DN14306_c0_g1	0	583	ID=Gene.835::TRINITY_DN14306_c0_g1::g.835::m.835;Gene.835::TRINITY_DN14306_c0_g1::g.835;ORF_type:5prime_partial_len:157_(+)	0	+	1	472	0	1	583	0
TRINITY_DN14315_c0_g1	0	450	ID=Gene.838::TRINITY_DN14315_c0_g1::g.838::m.838;Gene.838::TRINITY_DN14315_c0_g1::g.838;ORF_type:internal_len:150_(+)	0	+	2	449	0	1	450	0
TRINITY_DN14316_c0_g1	0	321	ID=Gene.839::TRINITY_DN14316_c0_g1::g.839::m.839;Gene.839::TRINITY_DN14316_c0_g1::g.839;ORF_type:internal_len:107_(+)	0	+	2	320	0	1	321	0
TRINITY_DN14320_c1_g1	0	312	ID=Gene.840::TRINITY_DN14320_c1_g1::g.840::m.840;Gene.840::TRINITY_DN14320_c1_g1::g.840;ORF_type:internal_len:104_(+)	0	+	2	311	0	1	312	0
TRINITY_DN14321_c0_g1	0	423	ID=Gene.841::TRINITY_DN14321_c0_g1::g.841::m.841;Gene.841::TRINITY_DN14321_c0_g1::g.841;ORF_type:3prime_partial_len:133_(+)	0	+	27	423	0	1	423	0
TRINITY_DN14326_c0_g3	0	2721	ID=Gene.846::TRINITY_DN14326_c0_g3::g.846::m.846;Gene.846::TRINITY_DN14326_c0_g3::g.846;ORF_type:5prime_partial_len:348_(+)	0	+	0	1044	0	1	2721	0
TRINITY_DN14329_c0_g1	0	772	ID=Gene.849::TRINITY_DN14329_c0_g1::g.849::m.849;Gene.849::TRINITY_DN14329_c0_g1::g.849;ORF_type:complete_len:150_(+)	0	+	101	551	0	1	772	0
TRINITY_DN14335_c0_g1	0	725	ID=Gene.850::TRINITY_DN14335_c0_g1::g.850::m.850;Gene.850::TRINITY_DN14335_c0_g1::g.850;ORF_type:complete_len:179_(+)	0	+	58	595	0	1	725	0
TRINITY_DN14338_c2_g1	0	630	ID=Gene.851::TRINITY_DN14338_c2_g1::g.851::m.851;Gene.851::TRINITY_DN14338_c2_g1::g.851;ORF_type:5prime_partial_len:176_(+)	0	+	2	530	0	1	630	0
TRINITY_DN14346_c0_g1	0	805	ID=Gene.852::TRINITY_DN14346_c0_g1::g.852::m.852;Gene.852::TRINITY_DN14346_c0_g1::g.852;ORF_type:3prime_partial_len:134_(+)	0	+	406	805	0	1	805	0
TRINITY_DN14349_c0_g1	0	376	ID=Gene.854::TRINITY_DN14349_c0_g1::g.854::m.854;Gene.854::TRINITY_DN14349_c0_g1::g.854;ORF_type:internal_len:125_(+)	0	+	2	374	0	1	376	0
TRINITY_DN14351_c1_g2	0	393	ID=Gene.855::TRINITY_DN14351_c1_g2::g.855::m.855;Gene.855::TRINITY_DN14351_c1_g2::g.855;ORF_type:internal_len:131_(+)	0	+	2	392	0	1	393	0
TRINITY_DN14354_c0_g1	0	423	ID=Gene.856::TRINITY_DN14354_c0_g1::g.856::m.856;Gene.856::TRINITY_DN14354_c0_g1::g.856;ORF_type:5prime_partial_len:127_(-)	0	-	40	421	0	1	423	0
TRINITY_DN14359_c0_g1	0	373	ID=Gene.859::TRINITY_DN14359_c0_g1::g.859::m.859;Gene.859::TRINITY_DN14359_c0_g1::g.859;ORF_type:internal_len:124_(+)	0	+	2	371	0	1	373	0
TRINITY_DN14367_c0_g1	0	495	ID=Gene.860::TRINITY_DN14367_c0_g1::g.860::m.860;Gene.860::TRINITY_DN14367_c0_g1::g.860;ORF_type:internal_len:165_(+)	0	+	2	494	0	1	495	0
TRINITY_DN14372_c0_g1	0	593	ID=Gene.861::TRINITY_DN14372_c0_g1::g.861::m.861;Gene.861::TRINITY_DN14372_c0_g1::g.861;ORF_type:internal_len:198_(+)	0	+	1	592	0	1	593	0
TRINITY_DN14374_c0_g2	0	533	ID=Gene.862::TRINITY_DN14374_c0_g2::g.862::m.862;Gene.862::TRINITY_DN14374_c0_g2::g.862;ORF_type:3prime_partial_len:155_(+)	0	+	70	532	0	1	533	0
TRINITY_DN14378_c0_g1	0	882	ID=Gene.863::TRINITY_DN14378_c0_g1::g.863::m.863;Gene.863::TRINITY_DN14378_c0_g1::g.863;ORF_type:5prime_partial_len:236_(+)	0	+	2	710	0	1	882	0
TRINITY_DN14378_c0_g2	0	304	ID=Gene.864::TRINITY_DN14378_c0_g2::g.864::m.864;Gene.864::TRINITY_DN14378_c0_g2::g.864;ORF_type:internal_len:101_(+)	0	+	2	302	0	1	304	0
TRINITY_DN14382_c0_g1	0	700	ID=Gene.865::TRINITY_DN14382_c0_g1::g.865::m.865;Gene.865::TRINITY_DN14382_c0_g1::g.865;ORF_type:complete_len:161_(+)	0	+	87	570	0	1	700	0
TRINITY_DN14383_c0_g1	0	1868	ID=Gene.866::TRINITY_DN14383_c0_g1::g.866::m.866;Gene.866::TRINITY_DN14383_c0_g1::g.866;ORF_type:5prime_partial_len:420_(+)	0	+	1	1261	0	1	1868	0
TRINITY_DN14388_c0_g2	0	554	ID=Gene.867::TRINITY_DN14388_c0_g2::g.867::m.867;Gene.867::TRINITY_DN14388_c0_g2::g.867;ORF_type:complete_len:112_(-)	0	-	216	552	0	1	554	0
TRINITY_DN14389_c0_g1	0	819	ID=Gene.868::TRINITY_DN14389_c0_g1::g.868::m.868;Gene.868::TRINITY_DN14389_c0_g1::g.868;ORF_type:complete_len:230_(+)	0	+	59	749	0	1	819	0
TRINITY_DN14390_c0_g1	0	371	ID=Gene.869::TRINITY_DN14390_c0_g1::g.869::m.869;Gene.869::TRINITY_DN14390_c0_g1::g.869;ORF_type:internal_len:124_(+)	0	+	1	370	0	1	371	0
TRINITY_DN14390_c0_g2	0	455	ID=Gene.870::TRINITY_DN14390_c0_g2::g.870::m.870;Gene.870::TRINITY_DN14390_c0_g2::g.870;ORF_type:5prime_partial_len:131_(+)	0	+	2	395	0	1	455	0
TRINITY_DN14393_c0_g2	0	1205	ID=Gene.873::TRINITY_DN14393_c0_g2::g.873::m.873;Gene.873::TRINITY_DN14393_c0_g2::g.873;ORF_type:5prime_partial_len:390_(+)	0	+	0	1170	0	1	1205	0
TRINITY_DN14394_c0_g1	0	1055	ID=Gene.874::TRINITY_DN14394_c0_g1::g.874::m.874;Gene.874::TRINITY_DN14394_c0_g1::g.874;ORF_type:complete_len:155_(+)	0	+	118	583	0	1	1055	0
TRINITY_DN14395_c0_g1	0	340	ID=Gene.875::TRINITY_DN14395_c0_g1::g.875::m.875;Gene.875::TRINITY_DN14395_c0_g1::g.875;ORF_type:internal_len:114_(+)	0	+	1	340	0	1	340	0
TRINITY_DN14399_c0_g1	0	314	ID=Gene.876::TRINITY_DN14399_c0_g1::g.876::m.876;Gene.876::TRINITY_DN14399_c0_g1::g.876;ORF_type:internal_len:105_(+)	0	+	0	312	0	1	314	0
TRINITY_DN14401_c0_g1	0	480	ID=Gene.877::TRINITY_DN14401_c0_g1::g.877::m.877;Gene.877::TRINITY_DN14401_c0_g1::g.877;ORF_type:5prime_partial_len:147_(+)	0	+	0	441	0	1	480	0
TRINITY_DN14403_c0_g1	0	545	ID=Gene.878::TRINITY_DN14403_c0_g1::g.878::m.878;Gene.878::TRINITY_DN14403_c0_g1::g.878;ORF_type:5prime_partial_len:142_(+)	0	+	2	428	0	1	545	0
TRINITY_DN14404_c0_g1	0	1053	ID=Gene.879::TRINITY_DN14404_c0_g1::g.879::m.879;Gene.879::TRINITY_DN14404_c0_g1::g.879;ORF_type:5prime_partial_len:326_(+)	0	+	2	980	0	1	1053	0
TRINITY_DN14406_c0_g1	0	382	ID=Gene.881::TRINITY_DN14406_c0_g1::g.881::m.881;Gene.881::TRINITY_DN14406_c0_g1::g.881;ORF_type:internal_len:128_(+)	0	+	1	382	0	1	382	0
TRINITY_DN14410_c0_g1	0	810	ID=Gene.882::TRINITY_DN14410_c0_g1::g.882::m.882;Gene.882::TRINITY_DN14410_c0_g1::g.882;ORF_type:5prime_partial_len:269_(+)	0	+	1	808	0	1	810	0
TRINITY_DN14413_c0_g1	0	1096	ID=Gene.883::TRINITY_DN14413_c0_g1::g.883::m.883;Gene.883::TRINITY_DN14413_c0_g1::g.883;ORF_type:complete_len:170_(+)	0	+	77	587	0	1	1096	0
TRINITY_DN14414_c0_g1	0	345	ID=Gene.884::TRINITY_DN14414_c0_g1::g.884::m.884;Gene.884::TRINITY_DN14414_c0_g1::g.884;ORF_type:internal_len:115_(+)	0	+	1	343	0	1	345	0
TRINITY_DN14415_c0_g2	0	317	ID=Gene.886::TRINITY_DN14415_c0_g2::g.886::m.886;Gene.886::TRINITY_DN14415_c0_g2::g.886;ORF_type:internal_len:106_(+)	0	+	0	315	0	1	317	0
TRINITY_DN14416_c0_g1	0	377	ID=Gene.887::TRINITY_DN14416_c0_g1::g.887::m.887;Gene.887::TRINITY_DN14416_c0_g1::g.887;ORF_type:internal_len:126_(+)	0	+	0	375	0	1	377	0
TRINITY_DN14418_c0_g6	0	301	ID=Gene.888::TRINITY_DN14418_c0_g6::g.888::m.888;Gene.888::TRINITY_DN14418_c0_g6::g.888;ORF_type:internal_len:101_(+)	0	+	0	300	0	1	301	0
TRINITY_DN14423_c0_g1	0	803	ID=Gene.889::TRINITY_DN14423_c0_g1::g.889::m.889;Gene.889::TRINITY_DN14423_c0_g1::g.889;ORF_type:complete_len:144_(+)	0	+	101	533	0	1	803	0
TRINITY_DN14427_c0_g1	0	462	ID=Gene.890::TRINITY_DN14427_c0_g1::g.890::m.890;Gene.890::TRINITY_DN14427_c0_g1::g.890;ORF_type:internal_len:155_(+)	0	+	0	462	0	1	462	0
TRINITY_DN14431_c0_g2	0	319	ID=Gene.891::TRINITY_DN14431_c0_g2::g.891::m.891;Gene.891::TRINITY_DN14431_c0_g2::g.891;ORF_type:internal_len:106_(+)	0	+	2	317	0	1	319	0
TRINITY_DN14432_c0_g1	0	396	ID=Gene.892::TRINITY_DN14432_c0_g1::g.892::m.892;Gene.892::TRINITY_DN14432_c0_g1::g.892;ORF_type:internal_len:132_(+)	0	+	2	395	0	1	396	0
TRINITY_DN14437_c0_g1	0	403	ID=Gene.894::TRINITY_DN14437_c0_g1::g.894::m.894;Gene.894::TRINITY_DN14437_c0_g1::g.894;ORF_type:internal_len:134_(+)	0	+	2	401	0	1	403	0
TRINITY_DN14439_c0_g1	0	574	ID=Gene.895::TRINITY_DN14439_c0_g1::g.895::m.895;Gene.895::TRINITY_DN14439_c0_g1::g.895;ORF_type:5prime_partial_len:168_(+)	0	+	1	505	0	1	574	0
TRINITY_DN14441_c0_g1	0	1139	ID=Gene.896::TRINITY_DN14441_c0_g1::g.896::m.896;Gene.896::TRINITY_DN14441_c0_g1::g.896;ORF_type:complete_len:329_(+)	0	+	25	1012	0	1	1139	0
TRINITY_DN14446_c0_g1	0	885	ID=Gene.898::TRINITY_DN14446_c0_g1::g.898::m.898;Gene.898::TRINITY_DN14446_c0_g1::g.898;ORF_type:internal_len:295_(+)	0	+	2	884	0	1	885	0
TRINITY_DN14447_c0_g3	0	489	ID=Gene.900::TRINITY_DN14447_c0_g3::g.900::m.900;Gene.900::TRINITY_DN14447_c0_g3::g.900;ORF_type:3prime_partial_len:110_(-)	0	-	0	327	0	1	489	0
TRINITY_DN14448_c0_g1	0	777	ID=Gene.902::TRINITY_DN14448_c0_g1::g.902::m.902;Gene.902::TRINITY_DN14448_c0_g1::g.902;ORF_type:complete_len:179_(+)	0	+	85	622	0	1	777	0
TRINITY_DN14449_c0_g1	0	458	ID=Gene.903::TRINITY_DN14449_c0_g1::g.903::m.903;Gene.903::TRINITY_DN14449_c0_g1::g.903;ORF_type:internal_len:153_(+)	0	+	0	456	0	1	458	0
TRINITY_DN14452_c0_g1	0	806	ID=Gene.904::TRINITY_DN14452_c0_g1::g.904::m.904;Gene.904::TRINITY_DN14452_c0_g1::g.904;ORF_type:complete_len:187_(+)	0	+	164	725	0	1	806	0
TRINITY_DN14453_c0_g1	0	694	ID=Gene.905::TRINITY_DN14453_c0_g1::g.905::m.905;Gene.905::TRINITY_DN14453_c0_g1::g.905;ORF_type:3prime_partial_len:196_(+)	0	+	109	694	0	1	694	0
TRINITY_DN14454_c0_g1	0	346	ID=Gene.908::TRINITY_DN14454_c0_g1::g.908::m.908;Gene.908::TRINITY_DN14454_c0_g1::g.908;ORF_type:internal_len:116_(+)	0	+	0	345	0	1	346	0
TRINITY_DN14457_c0_g1	0	764	ID=Gene.910::TRINITY_DN14457_c0_g1::g.910::m.910;Gene.910::TRINITY_DN14457_c0_g1::g.910;ORF_type:complete_len:190_(+)	0	+	158	728	0	1	764	0
TRINITY_DN14458_c0_g1	0	535	ID=Gene.911::TRINITY_DN14458_c0_g1::g.911::m.911;Gene.911::TRINITY_DN14458_c0_g1::g.911;ORF_type:internal_len:178_(+)	0	+	2	533	0	1	535	0
TRINITY_DN14469_c0_g2	0	468	ID=Gene.913::TRINITY_DN14469_c0_g2::g.913::m.913;Gene.913::TRINITY_DN14469_c0_g2::g.913;ORF_type:internal_len:156_(+)	0	+	1	466	0	1	468	0
TRINITY_DN14473_c0_g1	0	1066	ID=Gene.915::TRINITY_DN14473_c0_g1::g.915::m.915;Gene.915::TRINITY_DN14473_c0_g1::g.915;ORF_type:complete_len:323_(+)	0	+	22	991	0	1	1066	0
TRINITY_DN14477_c0_g1	0	327	ID=Gene.916::TRINITY_DN14477_c0_g1::g.916::m.916;Gene.916::TRINITY_DN14477_c0_g1::g.916;ORF_type:internal_len:109_(+)	0	+	2	326	0	1	327	0
TRINITY_DN14479_c0_g1	0	1086	ID=Gene.917::TRINITY_DN14479_c0_g1::g.917::m.917;Gene.917::TRINITY_DN14479_c0_g1::g.917;ORF_type:5prime_partial_len:352_(+)	0	+	1	1057	0	1	1086	0
TRINITY_DN14480_c0_g1	0	984	ID=Gene.918::TRINITY_DN14480_c0_g1::g.918::m.918;Gene.918::TRINITY_DN14480_c0_g1::g.918;ORF_type:complete_len:293_(+)	0	+	101	980	0	1	984	0
TRINITY_DN14483_c0_g6	0	305	ID=Gene.919::TRINITY_DN14483_c0_g6::g.919::m.919;Gene.919::TRINITY_DN14483_c0_g6::g.919;ORF_type:internal_len:102_(+)	0	+	0	303	0	1	305	0
TRINITY_DN14484_c0_g1	0	995	ID=Gene.920::TRINITY_DN14484_c0_g1::g.920::m.920;Gene.920::TRINITY_DN14484_c0_g1::g.920;ORF_type:complete_len:254_(+)	0	+	157	919	0	1	995	0
TRINITY_DN14486_c0_g1	0	598	ID=Gene.922::TRINITY_DN14486_c0_g1::g.922::m.922;Gene.922::TRINITY_DN14486_c0_g1::g.922;ORF_type:5prime_partial_len:165_(+)	0	+	0	495	0	1	598	0
TRINITY_DN14487_c0_g1	0	363	ID=Gene.923::TRINITY_DN14487_c0_g1::g.923::m.923;Gene.923::TRINITY_DN14487_c0_g1::g.923;ORF_type:internal_len:122_(+)	0	+	0	363	0	1	363	0
TRINITY_DN14488_c0_g1	0	553	ID=Gene.924::TRINITY_DN14488_c0_g1::g.924::m.924;Gene.924::TRINITY_DN14488_c0_g1::g.924;ORF_type:5prime_partial_len:122_(+)	0	+	0	366	0	1	553	0
TRINITY_DN14490_c0_g1	0	586	ID=Gene.925::TRINITY_DN14490_c0_g1::g.925::m.925;Gene.925::TRINITY_DN14490_c0_g1::g.925;ORF_type:5prime_partial_len:192_(+)	0	+	2	578	0	1	586	0
TRINITY_DN14492_c0_g2	0	1161	ID=Gene.926::TRINITY_DN14492_c0_g2::g.926::m.926;Gene.926::TRINITY_DN14492_c0_g2::g.926;ORF_type:5prime_partial_len:338_(+)	0	+	2	1016	0	1	1161	0
TRINITY_DN14493_c0_g1	0	565	ID=Gene.927::TRINITY_DN14493_c0_g1::g.927::m.927;Gene.927::TRINITY_DN14493_c0_g1::g.927;ORF_type:complete_len:105_(+)	0	+	0	315	0	1	565	0
TRINITY_DN14496_c0_g1	0	638	ID=Gene.928::TRINITY_DN14496_c0_g1::g.928::m.928;Gene.928::TRINITY_DN14496_c0_g1::g.928;ORF_type:complete_len:144_(+)	0	+	80	512	0	1	638	0
TRINITY_DN14496_c0_g2	0	560	ID=Gene.930::TRINITY_DN14496_c0_g2::g.930::m.930;Gene.930::TRINITY_DN14496_c0_g2::g.930;ORF_type:complete_len:142_(+)	0	+	73	499	0	1	560	0
TRINITY_DN14497_c0_g1	0	322	ID=Gene.933::TRINITY_DN14497_c0_g1::g.933::m.933;Gene.933::TRINITY_DN14497_c0_g1::g.933;ORF_type:internal_len:108_(+)	0	+	1	322	0	1	322	0
TRINITY_DN14500_c0_g1	0	421	ID=Gene.934::TRINITY_DN14500_c0_g1::g.934::m.934;Gene.934::TRINITY_DN14500_c0_g1::g.934;ORF_type:complete_len:101_(+)	0	+	62	365	0	1	421	0
TRINITY_DN14500_c1_g1	0	866	ID=Gene.935::TRINITY_DN14500_c1_g1::g.935::m.935;Gene.935::TRINITY_DN14500_c1_g1::g.935;ORF_type:5prime_partial_len:268_(+)	0	+	2	806	0	1	866	0
TRINITY_DN14502_c0_g1	0	303	ID=Gene.937::TRINITY_DN14502_c0_g1::g.937::m.937;Gene.937::TRINITY_DN14502_c0_g1::g.937;ORF_type:internal_len:102_(+)	0	+	0	303	0	1	303	0
TRINITY_DN14506_c0_g1	0	1425	ID=Gene.938::TRINITY_DN14506_c0_g1::g.938::m.938;Gene.938::TRINITY_DN14506_c0_g1::g.938;ORF_type:5prime_partial_len:465_(+)	0	+	1	1396	0	1	1425	0
TRINITY_DN14512_c0_g1	0	620	ID=Gene.940::TRINITY_DN14512_c0_g1::g.940::m.940;Gene.940::TRINITY_DN14512_c0_g1::g.940;ORF_type:internal_len:207_(+)	0	+	0	618	0	1	620	0
TRINITY_DN14513_c0_g2	0	638	ID=Gene.943::TRINITY_DN14513_c0_g2::g.943::m.943;Gene.943::TRINITY_DN14513_c0_g2::g.943;ORF_type:3prime_partial_len:211_(+)	0	+	8	638	0	1	638	0
TRINITY_DN14513_c0_g3	0	521	ID=Gene.944::TRINITY_DN14513_c0_g3::g.944::m.944;Gene.944::TRINITY_DN14513_c0_g3::g.944;ORF_type:5prime_partial_len:164_(+)	0	+	0	492	0	1	521	0
TRINITY_DN14514_c0_g1	0	531	ID=Gene.945::TRINITY_DN14514_c0_g1::g.945::m.945;Gene.945::TRINITY_DN14514_c0_g1::g.945;ORF_type:complete_len:141_(+)	0	+	63	486	0	1	531	0
TRINITY_DN14515_c0_g1	0	423	ID=Gene.946::TRINITY_DN14515_c0_g1::g.946::m.946;Gene.946::TRINITY_DN14515_c0_g1::g.946;ORF_type:5prime_partial_len:127_(+)	0	+	1	382	0	1	423	0
TRINITY_DN14516_c0_g1	0	591	ID=Gene.947::TRINITY_DN14516_c0_g1::g.947::m.947;Gene.947::TRINITY_DN14516_c0_g1::g.947;ORF_type:complete_len:124_(+)	0	+	95	467	0	1	591	0
TRINITY_DN14517_c0_g1	0	507	ID=Gene.948::TRINITY_DN14517_c0_g1::g.948::m.948;Gene.948::TRINITY_DN14517_c0_g1::g.948;ORF_type:5prime_partial_len:143_(+)	0	+	0	429	0	1	507	0
TRINITY_DN14522_c0_g1	0	326	ID=Gene.949::TRINITY_DN14522_c0_g1::g.949::m.949;Gene.949::TRINITY_DN14522_c0_g1::g.949;ORF_type:internal_len:109_(+)	0	+	1	325	0	1	326	0
TRINITY_DN14524_c0_g1	0	1015	ID=Gene.950::TRINITY_DN14524_c0_g1::g.950::m.950;Gene.950::TRINITY_DN14524_c0_g1::g.950;ORF_type:complete_len:274_(+)	0	+	98	920	0	1	1015	0
TRINITY_DN14525_c1_g1	0	397	ID=Gene.951::TRINITY_DN14525_c1_g1::g.951::m.951;Gene.951::TRINITY_DN14525_c1_g1::g.951;ORF_type:internal_len:132_(+)	0	+	2	395	0	1	397	0
TRINITY_DN14526_c0_g1	0	873	ID=Gene.952::TRINITY_DN14526_c0_g1::g.952::m.952;Gene.952::TRINITY_DN14526_c0_g1::g.952;ORF_type:5prime_partial_len:266_(+)	0	+	2	800	0	1	873	0
TRINITY_DN14527_c0_g1	0	1012	ID=Gene.954::TRINITY_DN14527_c0_g1::g.954::m.954;Gene.954::TRINITY_DN14527_c0_g1::g.954;ORF_type:complete_len:272_(+)	0	+	83	899	0	1	1012	0
TRINITY_DN14528_c0_g1	0	1131	ID=Gene.956::TRINITY_DN14528_c0_g1::g.956::m.956;Gene.956::TRINITY_DN14528_c0_g1::g.956;ORF_type:5prime_partial_len:313_(+)	0	+	0	939	0	1	1131	0
TRINITY_DN14530_c0_g1	0	1042	ID=Gene.957::TRINITY_DN14530_c0_g1::g.957::m.957;Gene.957::TRINITY_DN14530_c0_g1::g.957;ORF_type:complete_len:305_(+)	0	+	113	1028	0	1	1042	0
TRINITY_DN14536_c2_g2	0	605	ID=Gene.959::TRINITY_DN14536_c2_g2::g.959::m.959;Gene.959::TRINITY_DN14536_c2_g2::g.959;ORF_type:internal_len:202_(+)	0	+	0	603	0	1	605	0
TRINITY_DN14540_c0_g1	0	1051	ID=Gene.961::TRINITY_DN14540_c0_g1::g.961::m.961;Gene.961::TRINITY_DN14540_c0_g1::g.961;ORF_type:internal_len:351_(+)	0	+	1	1051	0	1	1051	0
TRINITY_DN14542_c0_g1	0	367	ID=Gene.964::TRINITY_DN14542_c0_g1::g.964::m.964;Gene.964::TRINITY_DN14542_c0_g1::g.964;ORF_type:internal_len:122_(+)	0	+	2	365	0	1	367	0
TRINITY_DN14546_c0_g1	0	611	ID=Gene.966::TRINITY_DN14546_c0_g1::g.966::m.966;Gene.966::TRINITY_DN14546_c0_g1::g.966;ORF_type:3prime_partial_len:133_(+)	0	+	214	610	0	1	611	0
TRINITY_DN14547_c0_g1	0	794	ID=Gene.968::TRINITY_DN14547_c0_g1::g.968::m.968;Gene.968::TRINITY_DN14547_c0_g1::g.968;ORF_type:5prime_partial_len:227_(+)	0	+	0	681	0	1	794	0
TRINITY_DN14548_c0_g2	0	707	ID=Gene.970::TRINITY_DN14548_c0_g2::g.970::m.970;Gene.970::TRINITY_DN14548_c0_g2::g.970;ORF_type:5prime_partial_len:191_(+)	0	+	1	574	0	1	707	0
TRINITY_DN14550_c0_g2	0	495	ID=Gene.971::TRINITY_DN14550_c0_g2::g.971::m.971;Gene.971::TRINITY_DN14550_c0_g2::g.971;ORF_type:5prime_partial_len:133_(+)	0	+	0	399	0	1	495	0
TRINITY_DN14557_c0_g1	0	360	ID=Gene.972::TRINITY_DN14557_c0_g1::g.972::m.972;Gene.972::TRINITY_DN14557_c0_g1::g.972;ORF_type:internal_len:121_(+)	0	+	0	360	0	1	360	0
TRINITY_DN14558_c0_g1	0	870	ID=Gene.974::TRINITY_DN14558_c0_g1::g.974::m.974;Gene.974::TRINITY_DN14558_c0_g1::g.974;ORF_type:5prime_partial_len:159_(+)	0	+	1	478	0	1	870	0
TRINITY_DN14558_c0_g2	0	636	ID=Gene.975::TRINITY_DN14558_c0_g2::g.975::m.975;Gene.975::TRINITY_DN14558_c0_g2::g.975;ORF_type:complete_len:150_(+)	0	+	168	618	0	1	636	0
TRINITY_DN14563_c0_g1	0	522	ID=Gene.976::TRINITY_DN14563_c0_g1::g.976::m.976;Gene.976::TRINITY_DN14563_c0_g1::g.976;ORF_type:5prime_partial_len:151_(+)	0	+	2	455	0	1	522	0
TRINITY_DN14565_c0_g1	0	1521	ID=Gene.977::TRINITY_DN14565_c0_g1::g.977::m.977;Gene.977::TRINITY_DN14565_c0_g1::g.977;ORF_type:complete_len:151_(+)	0	+	461	914	0	1	1521	0
TRINITY_DN14566_c0_g3	0	376	ID=Gene.979::TRINITY_DN14566_c0_g3::g.979::m.979;Gene.979::TRINITY_DN14566_c0_g3::g.979;ORF_type:internal_len:125_(+)	0	+	2	374	0	1	376	0
TRINITY_DN14568_c0_g1	0	730	ID=Gene.981::TRINITY_DN14568_c0_g1::g.981::m.981;Gene.981::TRINITY_DN14568_c0_g1::g.981;ORF_type:complete_len:188_(+)	0	+	33	597	0	1	730	0
TRINITY_DN14575_c0_g1	0	1124	ID=Gene.983::TRINITY_DN14575_c0_g1::g.983::m.983;Gene.983::TRINITY_DN14575_c0_g1::g.983;ORF_type:5prime_partial_len:223_(+)	0	+	0	669	0	1	1124	0
TRINITY_DN14589_c0_g1	0	433	ID=Gene.985::TRINITY_DN14589_c0_g1::g.985::m.985;Gene.985::TRINITY_DN14589_c0_g1::g.985;ORF_type:complete_len:107_(+)	0	+	2	323	0	1	433	0
TRINITY_DN14597_c0_g1	0	851	ID=Gene.987::TRINITY_DN14597_c0_g1::g.987::m.987;Gene.987::TRINITY_DN14597_c0_g1::g.987;ORF_type:3prime_partial_len:112_(+)	0	+	516	849	0	1	851	0
TRINITY_DN14598_c0_g1	0	627	ID=Gene.988::TRINITY_DN14598_c0_g1::g.988::m.988;Gene.988::TRINITY_DN14598_c0_g1::g.988;ORF_type:5prime_partial_len:182_(+)	0	+	2	548	0	1	627	0
TRINITY_DN14599_c0_g1	0	415	ID=Gene.990::TRINITY_DN14599_c0_g1::g.990::m.990;Gene.990::TRINITY_DN14599_c0_g1::g.990;ORF_type:internal_len:139_(+)	0	+	1	415	0	1	415	0
TRINITY_DN14600_c0_g1	0	434	ID=Gene.991::TRINITY_DN14600_c0_g1::g.991::m.991;Gene.991::TRINITY_DN14600_c0_g1::g.991;ORF_type:internal_len:145_(+)	0	+	0	432	0	1	434	0
TRINITY_DN14601_c0_g3	0	319	ID=Gene.992::TRINITY_DN14601_c0_g3::g.992::m.992;Gene.992::TRINITY_DN14601_c0_g3::g.992;ORF_type:3prime_partial_len:107_(+)	0	+	0	318	0	1	319	0
TRINITY_DN14611_c0_g2	0	900	ID=Gene.993::TRINITY_DN14611_c0_g2::g.993::m.993;Gene.993::TRINITY_DN14611_c0_g2::g.993;ORF_type:complete_len:266_(+)	0	+	0	798	0	1	900	0
TRINITY_DN14614_c0_g1	0	479	ID=Gene.995::TRINITY_DN14614_c0_g1::g.995::m.995;Gene.995::TRINITY_DN14614_c0_g1::g.995;ORF_type:5prime_partial_len:113_(+)	0	+	0	339	0	1	479	0
TRINITY_DN14618_c0_g2	0	520	ID=Gene.996::TRINITY_DN14618_c0_g2::g.996::m.996;Gene.996::TRINITY_DN14618_c0_g2::g.996;ORF_type:5prime_partial_len:148_(+)	0	+	2	446	0	1	520	0
TRINITY_DN14619_c0_g1	0	920	ID=Gene.997::TRINITY_DN14619_c0_g1::g.997::m.997;Gene.997::TRINITY_DN14619_c0_g1::g.997;ORF_type:internal_len:307_(+)	0	+	1	919	0	1	920	0
TRINITY_DN14625_c0_g1	0	675	ID=Gene.998::TRINITY_DN14625_c0_g1::g.998::m.998;Gene.998::TRINITY_DN14625_c0_g1::g.998;ORF_type:5prime_partial_len:173_(+)	0	+	2	521	0	1	675	0
TRINITY_DN14627_c0_g1	0	1110	ID=Gene.999::TRINITY_DN14627_c0_g1::g.999::m.999;Gene.999::TRINITY_DN14627_c0_g1::g.999;ORF_type:internal_len:371_(+)	0	+	0	1110	0	1	1110	0
TRINITY_DN14631_c0_g1	0	385	ID=Gene.1001::TRINITY_DN14631_c0_g1::g.1001::m.1001;Gene.1001::TRINITY_DN14631_c0_g1::g.1001;ORF_type:5prime_partial_len:105_(+)	0	+	0	315	0	1	385	0
TRINITY_DN14634_c0_g1	0	486	ID=Gene.1002::TRINITY_DN14634_c0_g1::g.1002::m.1002;Gene.1002::TRINITY_DN14634_c0_g1::g.1002;ORF_type:5prime_partial_len:114_(+)	0	+	0	342	0	1	486	0
TRINITY_DN14635_c1_g1	0	991	ID=Gene.1003::TRINITY_DN14635_c1_g1::g.1003::m.1003;Gene.1003::TRINITY_DN14635_c1_g1::g.1003;ORF_type:internal_len:331_(+)	0	+	1	991	0	1	991	0
TRINITY_DN14637_c0_g1	0	310	ID=Gene.1005::TRINITY_DN14637_c0_g1::g.1005::m.1005;Gene.1005::TRINITY_DN14637_c0_g1::g.1005;ORF_type:internal_len:104_(+)	0	+	0	309	0	1	310	0
TRINITY_DN14639_c0_g1	0	806	ID=Gene.1006::TRINITY_DN14639_c0_g1::g.1006::m.1006;Gene.1006::TRINITY_DN14639_c0_g1::g.1006;ORF_type:complete_len:122_(+)	0	+	154	520	0	1	806	0
TRINITY_DN14642_c0_g1	0	1735	ID=Gene.1007::TRINITY_DN14642_c0_g1::g.1007::m.1007;Gene.1007::TRINITY_DN14642_c0_g1::g.1007;ORF_type:complete_len:355_(+)	0	+	144	1209	0	1	1735	0
TRINITY_DN14648_c1_g1	0	500	ID=Gene.1010::TRINITY_DN14648_c1_g1::g.1010::m.1010;Gene.1010::TRINITY_DN14648_c1_g1::g.1010;ORF_type:internal_len:167_(+)	0	+	2	500	0	1	500	0
TRINITY_DN14650_c0_g1	0	315	ID=Gene.1012::TRINITY_DN14650_c0_g1::g.1012::m.1012;Gene.1012::TRINITY_DN14650_c0_g1::g.1012;ORF_type:internal_len:105_(-)	0	-	2	314	0	1	315	0
TRINITY_DN14657_c0_g1	0	1345	ID=Gene.1013::TRINITY_DN14657_c0_g1::g.1013::m.1013;Gene.1013::TRINITY_DN14657_c0_g1::g.1013;ORF_type:complete_len:395_(+)	0	+	80	1265	0	1	1345	0
TRINITY_DN14658_c0_g2	0	1173	ID=Gene.1014::TRINITY_DN14658_c0_g2::g.1014::m.1014;Gene.1014::TRINITY_DN14658_c0_g2::g.1014;ORF_type:complete_len:180_(+)	0	+	478	1018	0	1	1173	0
TRINITY_DN14659_c0_g2	0	904	ID=Gene.1016::TRINITY_DN14659_c0_g2::g.1016::m.1016;Gene.1016::TRINITY_DN14659_c0_g2::g.1016;ORF_type:complete_len:150_(+)	0	+	75	525	0	1	904	0
TRINITY_DN14666_c1_g2	0	1493	ID=Gene.1018::TRINITY_DN14666_c1_g2::g.1018::m.1018;Gene.1018::TRINITY_DN14666_c1_g2::g.1018;ORF_type:5prime_partial_len:486_(+)	0	+	2	1460	0	1	1493	0
TRINITY_DN14667_c0_g1	0	1065	ID=Gene.1019::TRINITY_DN14667_c0_g1::g.1019::m.1019;Gene.1019::TRINITY_DN14667_c0_g1::g.1019;ORF_type:complete_len:230_(+)	0	+	181	871	0	1	1065	0
TRINITY_DN14668_c0_g2	0	1307	ID=Gene.1020::TRINITY_DN14668_c0_g2::g.1020::m.1020;Gene.1020::TRINITY_DN14668_c0_g2::g.1020;ORF_type:5prime_partial_len:254_(+)	0	+	1	763	0	1	1307	0
TRINITY_DN14669_c0_g1	0	369	ID=Gene.1021::TRINITY_DN14669_c0_g1::g.1021::m.1021;Gene.1021::TRINITY_DN14669_c0_g1::g.1021;ORF_type:5prime_partial_len:115_(+)	0	+	1	346	0	1	369	0
TRINITY_DN14670_c0_g1	0	359	ID=Gene.1022::TRINITY_DN14670_c0_g1::g.1022::m.1022;Gene.1022::TRINITY_DN14670_c0_g1::g.1022;ORF_type:internal_len:120_(+)	0	+	0	357	0	1	359	0
TRINITY_DN14673_c0_g1	0	567	ID=Gene.1023::TRINITY_DN14673_c0_g1::g.1023::m.1023;Gene.1023::TRINITY_DN14673_c0_g1::g.1023;ORF_type:complete_len:157_(+)	0	+	33	504	0	1	567	0
TRINITY_DN14674_c0_g1	0	1131	ID=Gene.1024::TRINITY_DN14674_c0_g1::g.1024::m.1024;Gene.1024::TRINITY_DN14674_c0_g1::g.1024;ORF_type:complete_len:338_(+)	0	+	94	1108	0	1	1131	0
TRINITY_DN14678_c0_g2	0	564	ID=Gene.1025::TRINITY_DN14678_c0_g2::g.1025::m.1025;Gene.1025::TRINITY_DN14678_c0_g2::g.1025;ORF_type:5prime_partial_len:121_(+)	0	+	2	365	0	1	564	0
TRINITY_DN14681_c0_g1	0	900	ID=Gene.1026::TRINITY_DN14681_c0_g1::g.1026::m.1026;Gene.1026::TRINITY_DN14681_c0_g1::g.1026;ORF_type:complete_len:158_(+)	0	+	135	609	0	1	900	0
TRINITY_DN14689_c0_g1	0	1117	ID=Gene.1027::TRINITY_DN14689_c0_g1::g.1027::m.1027;Gene.1027::TRINITY_DN14689_c0_g1::g.1027;ORF_type:complete_len:200_(+)	0	+	146	746	0	1	1117	0
TRINITY_DN14696_c0_g1	0	920	ID=Gene.1028::TRINITY_DN14696_c0_g1::g.1028::m.1028;Gene.1028::TRINITY_DN14696_c0_g1::g.1028;ORF_type:3prime_partial_len:280_(+)	0	+	81	918	0	1	920	0
TRINITY_DN14710_c0_g1	0	2303	ID=Gene.1032::TRINITY_DN14710_c0_g1::g.1032::m.1032;Gene.1032::TRINITY_DN14710_c0_g1::g.1032;ORF_type:5prime_partial_len:643_(+)	0	+	2	1931	0	1	2303	0
TRINITY_DN14712_c0_g2	0	319	ID=Gene.1035::TRINITY_DN14712_c0_g2::g.1035::m.1035;Gene.1035::TRINITY_DN14712_c0_g2::g.1035;ORF_type:internal_len:107_(+)	0	+	1	319	0	1	319	0
TRINITY_DN14712_c1_g1	0	517	ID=Gene.1036::TRINITY_DN14712_c1_g1::g.1036::m.1036;Gene.1036::TRINITY_DN14712_c1_g1::g.1036;ORF_type:internal_len:173_(+)	0	+	0	516	0	1	517	0
TRINITY_DN14713_c0_g1	0	474	ID=Gene.1037::TRINITY_DN14713_c0_g1::g.1037::m.1037;Gene.1037::TRINITY_DN14713_c0_g1::g.1037;ORF_type:complete_len:110_(+)	0	+	56	386	0	1	474	0
TRINITY_DN14715_c0_g1	0	902	ID=Gene.1038::TRINITY_DN14715_c0_g1::g.1038::m.1038;Gene.1038::TRINITY_DN14715_c0_g1::g.1038;ORF_type:complete_len:232_(+)	0	+	108	804	0	1	902	0
TRINITY_DN14721_c0_g1	0	842	ID=Gene.1039::TRINITY_DN14721_c0_g1::g.1039::m.1039;Gene.1039::TRINITY_DN14721_c0_g1::g.1039;ORF_type:3prime_partial_len:148_(+)	0	+	401	842	0	1	842	0
TRINITY_DN14723_c0_g1	0	801	ID=Gene.1041::TRINITY_DN14723_c0_g1::g.1041::m.1041;Gene.1041::TRINITY_DN14723_c0_g1::g.1041;ORF_type:complete_len:139_(+)	0	+	78	495	0	1	801	0
TRINITY_DN14725_c0_g1	0	554	ID=Gene.1043::TRINITY_DN14725_c0_g1::g.1043::m.1043;Gene.1043::TRINITY_DN14725_c0_g1::g.1043;ORF_type:internal_len:185_(+)	0	+	0	552	0	1	554	0
TRINITY_DN14728_c0_g1	0	473	ID=Gene.1045::TRINITY_DN14728_c0_g1::g.1045::m.1045;Gene.1045::TRINITY_DN14728_c0_g1::g.1045;ORF_type:5prime_partial_len:125_(+)	0	+	2	377	0	1	473	0
TRINITY_DN14732_c1_g1	0	634	ID=Gene.1046::TRINITY_DN14732_c1_g1::g.1046::m.1046;Gene.1046::TRINITY_DN14732_c1_g1::g.1046;ORF_type:internal_len:212_(+)	0	+	0	633	0	1	634	0
TRINITY_DN14733_c3_g1	0	316	ID=Gene.1048::TRINITY_DN14733_c3_g1::g.1048::m.1048;Gene.1048::TRINITY_DN14733_c3_g1::g.1048;ORF_type:internal_len:106_(+)	0	+	1	316	0	1	316	0
TRINITY_DN14737_c0_g1	0	408	ID=Gene.1049::TRINITY_DN14737_c0_g1::g.1049::m.1049;Gene.1049::TRINITY_DN14737_c0_g1::g.1049;ORF_type:internal_len:137_(+)	0	+	0	408	0	1	408	0
TRINITY_DN14739_c0_g1	0	1170	ID=Gene.1051::TRINITY_DN14739_c0_g1::g.1051::m.1051;Gene.1051::TRINITY_DN14739_c0_g1::g.1051;ORF_type:5prime_partial_len:355_(+)	0	+	2	1067	0	1	1170	0
TRINITY_DN14742_c0_g1	0	453	ID=Gene.1053::TRINITY_DN14742_c0_g1::g.1053::m.1053;Gene.1053::TRINITY_DN14742_c0_g1::g.1053;ORF_type:complete_len:103_(+)	0	+	53	362	0	1	453	0
TRINITY_DN14744_c0_g1	0	455	ID=Gene.1054::TRINITY_DN14744_c0_g1::g.1054::m.1054;Gene.1054::TRINITY_DN14744_c0_g1::g.1054;ORF_type:internal_len:152_(+)	0	+	2	455	0	1	455	0
TRINITY_DN14747_c0_g1	0	371	ID=Gene.1055::TRINITY_DN14747_c0_g1::g.1055::m.1055;Gene.1055::TRINITY_DN14747_c0_g1::g.1055;ORF_type:internal_len:124_(+)	0	+	0	369	0	1	371	0
TRINITY_DN14750_c0_g1	0	504	ID=Gene.1056::TRINITY_DN14750_c0_g1::g.1056::m.1056;Gene.1056::TRINITY_DN14750_c0_g1::g.1056;ORF_type:internal_len:168_(-)	0	-	2	503	0	1	504	0
TRINITY_DN14751_c0_g1	0	313	ID=Gene.1057::TRINITY_DN14751_c0_g1::g.1057::m.1057;Gene.1057::TRINITY_DN14751_c0_g1::g.1057;ORF_type:internal_len:105_(+)	0	+	0	312	0	1	313	0
TRINITY_DN14752_c0_g1	0	591	ID=Gene.1058::TRINITY_DN14752_c0_g1::g.1058::m.1058;Gene.1058::TRINITY_DN14752_c0_g1::g.1058;ORF_type:internal_len:197_(+)	0	+	1	589	0	1	591	0
TRINITY_DN14755_c0_g1	0	443	ID=Gene.1059::TRINITY_DN14755_c0_g1::g.1059::m.1059;Gene.1059::TRINITY_DN14755_c0_g1::g.1059;ORF_type:internal_len:148_(+)	0	+	0	441	0	1	443	0
TRINITY_DN14756_c0_g1	0	1244	ID=Gene.1060::TRINITY_DN14756_c0_g1::g.1060::m.1060;Gene.1060::TRINITY_DN14756_c0_g1::g.1060;ORF_type:complete_len:345_(+)	0	+	79	1114	0	1	1244	0
TRINITY_DN14758_c0_g1	0	977	ID=Gene.1062::TRINITY_DN14758_c0_g1::g.1062::m.1062;Gene.1062::TRINITY_DN14758_c0_g1::g.1062;ORF_type:3prime_partial_len:159_(+)	0	+	503	977	0	1	977	0
TRINITY_DN14759_c0_g1	0	533	ID=Gene.1064::TRINITY_DN14759_c0_g1::g.1064::m.1064;Gene.1064::TRINITY_DN14759_c0_g1::g.1064;ORF_type:internal_len:178_(+)	0	+	0	531	0	1	533	0
TRINITY_DN14762_c0_g1	0	1177	ID=Gene.1066::TRINITY_DN14762_c0_g1::g.1066::m.1066;Gene.1066::TRINITY_DN14762_c0_g1::g.1066;ORF_type:complete_len:334_(+)	0	+	97	1099	0	1	1177	0
TRINITY_DN14763_c1_g1	0	891	ID=Gene.1067::TRINITY_DN14763_c1_g1::g.1067::m.1067;Gene.1067::TRINITY_DN14763_c1_g1::g.1067;ORF_type:internal_len:298_(+)	0	+	0	891	0	1	891	0
TRINITY_DN14764_c0_g1	0	380	ID=Gene.1068::TRINITY_DN14764_c0_g1::g.1068::m.1068;Gene.1068::TRINITY_DN14764_c0_g1::g.1068;ORF_type:internal_len:127_(+)	0	+	0	378	0	1	380	0
TRINITY_DN14771_c0_g1	0	654	ID=Gene.1071::TRINITY_DN14771_c0_g1::g.1071::m.1071;Gene.1071::TRINITY_DN14771_c0_g1::g.1071;ORF_type:complete_len:117_(+)	0	+	103	454	0	1	654	0
TRINITY_DN14781_c0_g1	0	1323	ID=Gene.1072::TRINITY_DN14781_c0_g1::g.1072::m.1072;Gene.1072::TRINITY_DN14781_c0_g1::g.1072;ORF_type:complete_len:294_(+)	0	+	271	1153	0	1	1323	0
TRINITY_DN14784_c0_g1	0	606	ID=Gene.1074::TRINITY_DN14784_c0_g1::g.1074::m.1074;Gene.1074::TRINITY_DN14784_c0_g1::g.1074;ORF_type:complete_len:148_(+)	0	+	81	525	0	1	606	0
TRINITY_DN14785_c0_g1	0	922	ID=Gene.1076::TRINITY_DN14785_c0_g1::g.1076::m.1076;Gene.1076::TRINITY_DN14785_c0_g1::g.1076;ORF_type:complete_len:237_(+)	0	+	46	757	0	1	922	0
TRINITY_DN14786_c0_g1	0	486	ID=Gene.1077::TRINITY_DN14786_c0_g1::g.1077::m.1077;Gene.1077::TRINITY_DN14786_c0_g1::g.1077;ORF_type:internal_len:163_(+)	0	+	0	486	0	1	486	0
TRINITY_DN14789_c0_g2	0	390	ID=Gene.1080::TRINITY_DN14789_c0_g2::g.1080::m.1080;Gene.1080::TRINITY_DN14789_c0_g2::g.1080;ORF_type:internal_len:131_(+)	0	+	0	390	0	1	390	0
TRINITY_DN14790_c0_g1	0	362	ID=Gene.1083::TRINITY_DN14790_c0_g1::g.1083::m.1083;Gene.1083::TRINITY_DN14790_c0_g1::g.1083;ORF_type:internal_len:121_(+)	0	+	0	360	0	1	362	0
TRINITY_DN14795_c0_g1	0	767	ID=Gene.1084::TRINITY_DN14795_c0_g1::g.1084::m.1084;Gene.1084::TRINITY_DN14795_c0_g1::g.1084;ORF_type:internal_len:256_(+)	0	+	2	767	0	1	767	0
TRINITY_DN14796_c0_g1	0	750	ID=Gene.1085::TRINITY_DN14796_c0_g1::g.1085::m.1085;Gene.1085::TRINITY_DN14796_c0_g1::g.1085;ORF_type:5prime_partial_len:236_(+)	0	+	1	709	0	1	750	0
TRINITY_DN14797_c0_g1	0	573	ID=Gene.1086::TRINITY_DN14797_c0_g1::g.1086::m.1086;Gene.1086::TRINITY_DN14797_c0_g1::g.1086;ORF_type:3prime_partial_len:110_(+)	0	+	245	572	0	1	573	0
TRINITY_DN14799_c0_g1	0	1001	ID=Gene.1087::TRINITY_DN14799_c0_g1::g.1087::m.1087;Gene.1087::TRINITY_DN14799_c0_g1::g.1087;ORF_type:internal_len:334_(+)	0	+	2	1001	0	1	1001	0
TRINITY_DN14800_c0_g1	0	768	ID=Gene.1088::TRINITY_DN14800_c0_g1::g.1088::m.1088;Gene.1088::TRINITY_DN14800_c0_g1::g.1088;ORF_type:5prime_partial_len:140_(+)	0	+	2	422	0	1	768	0
TRINITY_DN14801_c0_g2	0	357	ID=Gene.1089::TRINITY_DN14801_c0_g2::g.1089::m.1089;Gene.1089::TRINITY_DN14801_c0_g2::g.1089;ORF_type:internal_len:120_(+)	0	+	0	357	0	1	357	0
TRINITY_DN14802_c0_g2	0	970	ID=Gene.1091::TRINITY_DN14802_c0_g2::g.1091::m.1091;Gene.1091::TRINITY_DN14802_c0_g2::g.1091;ORF_type:complete_len:296_(+)	0	+	47	935	0	1	970	0
TRINITY_DN14805_c0_g1	0	903	ID=Gene.1093::TRINITY_DN14805_c0_g1::g.1093::m.1093;Gene.1093::TRINITY_DN14805_c0_g1::g.1093;ORF_type:complete_len:114_(+)	0	+	72	414	0	1	903	0
TRINITY_DN14807_c0_g1	0	975	ID=Gene.1096::TRINITY_DN14807_c0_g1::g.1096::m.1096;Gene.1096::TRINITY_DN14807_c0_g1::g.1096;ORF_type:complete_len:291_(+)	0	+	27	900	0	1	975	0
TRINITY_DN14810_c0_g1	0	549	ID=Gene.1097::TRINITY_DN14810_c0_g1::g.1097::m.1097;Gene.1097::TRINITY_DN14810_c0_g1::g.1097;ORF_type:5prime_partial_len:133_(+)	0	+	2	401	0	1	549	0
TRINITY_DN14822_c0_g1	0	327	ID=Gene.1099::TRINITY_DN14822_c0_g1::g.1099::m.1099;Gene.1099::TRINITY_DN14822_c0_g1::g.1099;ORF_type:internal_len:110_(+)	0	+	0	327	0	1	327	0
TRINITY_DN14823_c0_g1	0	771	ID=Gene.1100::TRINITY_DN14823_c0_g1::g.1100::m.1100;Gene.1100::TRINITY_DN14823_c0_g1::g.1100;ORF_type:5prime_partial_len:103_(+)	0	+	0	309	0	1	771	0
TRINITY_DN14828_c0_g1	0	660	ID=Gene.1102::TRINITY_DN14828_c0_g1::g.1102::m.1102;Gene.1102::TRINITY_DN14828_c0_g1::g.1102;ORF_type:complete_len:159_(+)	0	+	37	514	0	1	660	0
TRINITY_DN14829_c0_g1	0	367	ID=Gene.1103::TRINITY_DN14829_c0_g1::g.1103::m.1103;Gene.1103::TRINITY_DN14829_c0_g1::g.1103;ORF_type:internal_len:123_(+)	0	+	0	366	0	1	367	0
TRINITY_DN14832_c0_g1	0	904	ID=Gene.1105::TRINITY_DN14832_c0_g1::g.1105::m.1105;Gene.1105::TRINITY_DN14832_c0_g1::g.1105;ORF_type:5prime_partial_len:286_(+)	0	+	1	859	0	1	904	0
TRINITY_DN14834_c1_g1	0	399	ID=Gene.1107::TRINITY_DN14834_c1_g1::g.1107::m.1107;Gene.1107::TRINITY_DN14834_c1_g1::g.1107;ORF_type:internal_len:133_(+)	0	+	1	397	0	1	399	0
TRINITY_DN14835_c0_g1	0	837	ID=Gene.1109::TRINITY_DN14835_c0_g1::g.1109::m.1109;Gene.1109::TRINITY_DN14835_c0_g1::g.1109;ORF_type:complete_len:241_(+)	0	+	60	783	0	1	837	0
TRINITY_DN14839_c0_g1	0	610	ID=Gene.1110::TRINITY_DN14839_c0_g1::g.1110::m.1110;Gene.1110::TRINITY_DN14839_c0_g1::g.1110;ORF_type:5prime_partial_len:177_(+)	0	+	0	531	0	1	610	0
TRINITY_DN14840_c1_g1	0	357	ID=Gene.1112::TRINITY_DN14840_c1_g1::g.1112::m.1112;Gene.1112::TRINITY_DN14840_c1_g1::g.1112;ORF_type:5prime_partial_len:113_(+)	0	+	1	340	0	1	357	0
TRINITY_DN14842_c1_g1	0	604	ID=Gene.1113::TRINITY_DN14842_c1_g1::g.1113::m.1113;Gene.1113::TRINITY_DN14842_c1_g1::g.1113;ORF_type:internal_len:202_(+)	0	+	0	603	0	1	604	0
TRINITY_DN14843_c0_g1	0	595	ID=Gene.1114::TRINITY_DN14843_c0_g1::g.1114::m.1114;Gene.1114::TRINITY_DN14843_c0_g1::g.1114;ORF_type:5prime_partial_len:178_(+)	0	+	0	534	0	1	595	0
TRINITY_DN14852_c0_g1	0	676	ID=Gene.1116::TRINITY_DN14852_c0_g1::g.1116::m.1116;Gene.1116::TRINITY_DN14852_c0_g1::g.1116;ORF_type:complete_len:134_(+)	0	+	199	601	0	1	676	0
TRINITY_DN14858_c1_g3	0	913	ID=Gene.1118::TRINITY_DN14858_c1_g3::g.1118::m.1118;Gene.1118::TRINITY_DN14858_c1_g3::g.1118;ORF_type:5prime_partial_len:295_(+)	0	+	0	885	0	1	913	0
TRINITY_DN14866_c0_g1	0	616	ID=Gene.1119::TRINITY_DN14866_c0_g1::g.1119::m.1119;Gene.1119::TRINITY_DN14866_c0_g1::g.1119;ORF_type:5prime_partial_len:183_(+)	0	+	2	551	0	1	616	0
TRINITY_DN14874_c0_g1	0	459	ID=Gene.1121::TRINITY_DN14874_c0_g1::g.1121::m.1121;Gene.1121::TRINITY_DN14874_c0_g1::g.1121;ORF_type:internal_len:154_(+)	0	+	0	459	0	1	459	0
TRINITY_DN14877_c0_g1	0	327	ID=Gene.1122::TRINITY_DN14877_c0_g1::g.1122::m.1122;Gene.1122::TRINITY_DN14877_c0_g1::g.1122;ORF_type:internal_len:110_(+)	0	+	0	327	0	1	327	0
TRINITY_DN14882_c0_g1	0	843	ID=Gene.1123::TRINITY_DN14882_c0_g1::g.1123::m.1123;Gene.1123::TRINITY_DN14882_c0_g1::g.1123;ORF_type:3prime_partial_len:269_(+)	0	+	37	841	0	1	843	0
TRINITY_DN14883_c0_g1	0	362	ID=Gene.1124::TRINITY_DN14883_c0_g1::g.1124::m.1124;Gene.1124::TRINITY_DN14883_c0_g1::g.1124;ORF_type:internal_len:121_(+)	0	+	0	360	0	1	362	0
TRINITY_DN14884_c0_g1	0	798	ID=Gene.1127::TRINITY_DN14884_c0_g1::g.1127::m.1127;Gene.1127::TRINITY_DN14884_c0_g1::g.1127;ORF_type:internal_len:266_(+)	0	+	2	797	0	1	798	0
TRINITY_DN14888_c0_g1	0	1173	ID=Gene.1129::TRINITY_DN14888_c0_g1::g.1129::m.1129;Gene.1129::TRINITY_DN14888_c0_g1::g.1129;ORF_type:complete_len:330_(+)	0	+	92	1082	0	1	1173	0
TRINITY_DN14889_c0_g1	0	939	ID=Gene.1130::TRINITY_DN14889_c0_g1::g.1130::m.1130;Gene.1130::TRINITY_DN14889_c0_g1::g.1130;ORF_type:complete_len:211_(+)	0	+	160	793	0	1	939	0
TRINITY_DN14892_c0_g1	0	707	ID=Gene.1132::TRINITY_DN14892_c0_g1::g.1132::m.1132;Gene.1132::TRINITY_DN14892_c0_g1::g.1132;ORF_type:5prime_partial_len:217_(+)	0	+	2	653	0	1	707	0
TRINITY_DN14898_c0_g1	0	826	ID=Gene.1135::TRINITY_DN14898_c0_g1::g.1135::m.1135;Gene.1135::TRINITY_DN14898_c0_g1::g.1135;ORF_type:5prime_partial_len:269_(+)	0	+	0	807	0	1	826	0
TRINITY_DN14903_c1_g1	0	815	ID=Gene.1136::TRINITY_DN14903_c1_g1::g.1136::m.1136;Gene.1136::TRINITY_DN14903_c1_g1::g.1136;ORF_type:complete_len:128_(+)	0	+	72	456	0	1	815	0
TRINITY_DN14905_c0_g1	0	555	ID=Gene.1137::TRINITY_DN14905_c0_g1::g.1137::m.1137;Gene.1137::TRINITY_DN14905_c0_g1::g.1137;ORF_type:complete_len:140_(+)	0	+	67	487	0	1	555	0
TRINITY_DN14906_c0_g1	0	1190	ID=Gene.1138::TRINITY_DN14906_c0_g1::g.1138::m.1138;Gene.1138::TRINITY_DN14906_c0_g1::g.1138;ORF_type:5prime_partial_len:155_(+)	0	+	1	466	0	1	1190	0
TRINITY_DN14911_c0_g1	0	754	ID=Gene.1139::TRINITY_DN14911_c0_g1::g.1139::m.1139;Gene.1139::TRINITY_DN14911_c0_g1::g.1139;ORF_type:complete_len:210_(+)	0	+	87	717	0	1	754	0
TRINITY_DN14912_c0_g1	0	876	ID=Gene.1140::TRINITY_DN14912_c0_g1::g.1140::m.1140;Gene.1140::TRINITY_DN14912_c0_g1::g.1140;ORF_type:complete_len:195_(+)	0	+	116	701	0	1	876	0
TRINITY_DN14921_c0_g1	0	858	ID=Gene.1143::TRINITY_DN14921_c0_g1::g.1143::m.1143;Gene.1143::TRINITY_DN14921_c0_g1::g.1143;ORF_type:complete_len:192_(+)	0	+	118	694	0	1	858	0
TRINITY_DN14928_c0_g2	0	380	ID=Gene.1144::TRINITY_DN14928_c0_g2::g.1144::m.1144;Gene.1144::TRINITY_DN14928_c0_g2::g.1144;ORF_type:5prime_partial_len:115_(+)	0	+	0	345	0	1	380	0
TRINITY_DN14930_c1_g1	0	484	ID=Gene.1145::TRINITY_DN14930_c1_g1::g.1145::m.1145;Gene.1145::TRINITY_DN14930_c1_g1::g.1145;ORF_type:internal_len:162_(+)	0	+	0	483	0	1	484	0
TRINITY_DN14942_c0_g1	0	929	ID=Gene.1148::TRINITY_DN14942_c0_g1::g.1148::m.1148;Gene.1148::TRINITY_DN14942_c0_g1::g.1148;ORF_type:internal_len:310_(+)	0	+	2	929	0	1	929	0
TRINITY_DN14943_c0_g1	0	383	ID=Gene.1149::TRINITY_DN14943_c0_g1::g.1149::m.1149;Gene.1149::TRINITY_DN14943_c0_g1::g.1149;ORF_type:internal_len:128_(+)	0	+	0	381	0	1	383	0
TRINITY_DN14944_c0_g1	0	728	ID=Gene.1150::TRINITY_DN14944_c0_g1::g.1150::m.1150;Gene.1150::TRINITY_DN14944_c0_g1::g.1150;ORF_type:complete_len:196_(+)	0	+	50	638	0	1	728	0
TRINITY_DN14945_c0_g1	0	1582	ID=Gene.1151::TRINITY_DN14945_c0_g1::g.1151::m.1151;Gene.1151::TRINITY_DN14945_c0_g1::g.1151;ORF_type:complete_len:313_(+)	0	+	66	1005	0	1	1582	0
TRINITY_DN14946_c0_g1	0	575	ID=Gene.1152::TRINITY_DN14946_c0_g1::g.1152::m.1152;Gene.1152::TRINITY_DN14946_c0_g1::g.1152;ORF_type:complete_len:118_(+)	0	+	78	432	0	1	575	0
TRINITY_DN14949_c0_g1	0	466	ID=Gene.1153::TRINITY_DN14949_c0_g1::g.1153::m.1153;Gene.1153::TRINITY_DN14949_c0_g1::g.1153;ORF_type:internal_len:155_(+)	0	+	2	464	0	1	466	0
TRINITY_DN14956_c0_g1	0	514	ID=Gene.1154::TRINITY_DN14956_c0_g1::g.1154::m.1154;Gene.1154::TRINITY_DN14956_c0_g1::g.1154;ORF_type:internal_len:172_(-)	0	-	0	513	0	1	514	0
TRINITY_DN14959_c0_g1	0	1164	ID=Gene.1156::TRINITY_DN14959_c0_g1::g.1156::m.1156;Gene.1156::TRINITY_DN14959_c0_g1::g.1156;ORF_type:complete_len:275_(+)	0	+	144	969	0	1	1164	0
TRINITY_DN14961_c0_g1	0	628	ID=Gene.1157::TRINITY_DN14961_c0_g1::g.1157::m.1157;Gene.1157::TRINITY_DN14961_c0_g1::g.1157;ORF_type:complete_len:150_(+)	0	+	58	508	0	1	628	0
TRINITY_DN14963_c0_g2	0	539	ID=Gene.1158::TRINITY_DN14963_c0_g2::g.1158::m.1158;Gene.1158::TRINITY_DN14963_c0_g2::g.1158;ORF_type:3prime_partial_len:133_(+)	0	+	141	537	0	1	539	0
TRINITY_DN14965_c0_g1	0	620	ID=Gene.1159::TRINITY_DN14965_c0_g1::g.1159::m.1159;Gene.1159::TRINITY_DN14965_c0_g1::g.1159;ORF_type:internal_len:207_(-)	0	-	0	618	0	1	620	0
TRINITY_DN14965_c0_g4	0	452	ID=Gene.1160::TRINITY_DN14965_c0_g4::g.1160::m.1160;Gene.1160::TRINITY_DN14965_c0_g4::g.1160;ORF_type:internal_len:151_(+)	0	+	2	452	0	1	452	0
TRINITY_DN14969_c1_g1	0	1835	ID=Gene.1163::TRINITY_DN14969_c1_g1::g.1163::m.1163;Gene.1163::TRINITY_DN14969_c1_g1::g.1163;ORF_type:complete_len:344_(+)	0	+	443	1475	0	1	1835	0
TRINITY_DN14971_c0_g1	0	687	ID=Gene.1164::TRINITY_DN14971_c0_g1::g.1164::m.1164;Gene.1164::TRINITY_DN14971_c0_g1::g.1164;ORF_type:3prime_partial_len:220_(+)	0	+	28	685	0	1	687	0
TRINITY_DN14974_c1_g1	0	906	ID=Gene.1166::TRINITY_DN14974_c1_g1::g.1166::m.1166;Gene.1166::TRINITY_DN14974_c1_g1::g.1166;ORF_type:5prime_partial_len:255_(+)	0	+	2	767	0	1	906	0
TRINITY_DN14977_c0_g2	0	707	ID=Gene.1168::TRINITY_DN14977_c0_g2::g.1168::m.1168;Gene.1168::TRINITY_DN14977_c0_g2::g.1168;ORF_type:5prime_partial_len:221_(+)	0	+	0	663	0	1	707	0
TRINITY_DN14981_c0_g1	0	1159	ID=Gene.1169::TRINITY_DN14981_c0_g1::g.1169::m.1169;Gene.1169::TRINITY_DN14981_c0_g1::g.1169;ORF_type:5prime_partial_len:266_(+)	0	+	2	800	0	1	1159	0
TRINITY_DN14986_c0_g1	0	323	ID=Gene.1170::TRINITY_DN14986_c0_g1::g.1170::m.1170;Gene.1170::TRINITY_DN14986_c0_g1::g.1170;ORF_type:internal_len:108_(+)	0	+	0	321	0	1	323	0
TRINITY_DN14988_c0_g1	0	487	ID=Gene.1171::TRINITY_DN14988_c0_g1::g.1171::m.1171;Gene.1171::TRINITY_DN14988_c0_g1::g.1171;ORF_type:internal_len:163_(+)	0	+	1	487	0	1	487	0
TRINITY_DN14994_c0_g1	0	342	ID=Gene.1174::TRINITY_DN14994_c0_g1::g.1174::m.1174;Gene.1174::TRINITY_DN14994_c0_g1::g.1174;ORF_type:internal_len:115_(+)	0	+	0	342	0	1	342	0
TRINITY_DN14995_c1_g1	0	565	ID=Gene.1175::TRINITY_DN14995_c1_g1::g.1175::m.1175;Gene.1175::TRINITY_DN14995_c1_g1::g.1175;ORF_type:internal_len:189_(+)	0	+	1	565	0	1	565	0
TRINITY_DN14998_c0_g1	0	798	ID=Gene.1177::TRINITY_DN14998_c0_g1::g.1177::m.1177;Gene.1177::TRINITY_DN14998_c0_g1::g.1177;ORF_type:complete_len:196_(+)	0	+	42	630	0	1	798	0
TRINITY_DN14999_c0_g1	0	436	ID=Gene.1179::TRINITY_DN14999_c0_g1::g.1179::m.1179;Gene.1179::TRINITY_DN14999_c0_g1::g.1179;ORF_type:3prime_partial_len:100_(+)	0	+	137	434	0	1	436	0
TRINITY_DN14999_c0_g2	0	686	ID=Gene.1180::TRINITY_DN14999_c0_g2::g.1180::m.1180;Gene.1180::TRINITY_DN14999_c0_g2::g.1180;ORF_type:3prime_partial_len:202_(+)	0	+	82	685	0	1	686	0
TRINITY_DN15003_c0_g1	0	481	ID=Gene.1181::TRINITY_DN15003_c0_g1::g.1181::m.1181;Gene.1181::TRINITY_DN15003_c0_g1::g.1181;ORF_type:5prime_partial_len:139_(+)	0	+	0	417	0	1	481	0
TRINITY_DN15007_c0_g1	0	821	ID=Gene.1183::TRINITY_DN15007_c0_g1::g.1183::m.1183;Gene.1183::TRINITY_DN15007_c0_g1::g.1183;ORF_type:complete_len:136_(+)	0	+	199	607	0	1	821	0
TRINITY_DN15008_c0_g2	0	506	ID=Gene.1185::TRINITY_DN15008_c0_g2::g.1185::m.1185;Gene.1185::TRINITY_DN15008_c0_g2::g.1185;ORF_type:internal_len:169_(+)	0	+	0	504	0	1	506	0
TRINITY_DN15011_c0_g1	0	336	ID=Gene.1188::TRINITY_DN15011_c0_g1::g.1188::m.1188;Gene.1188::TRINITY_DN15011_c0_g1::g.1188;ORF_type:internal_len:112_(+)	0	+	1	334	0	1	336	0
TRINITY_DN15012_c0_g2	0	380	ID=Gene.1190::TRINITY_DN15012_c0_g2::g.1190::m.1190;Gene.1190::TRINITY_DN15012_c0_g2::g.1190;ORF_type:3prime_partial_len:127_(+)	0	+	1	379	0	1	380	0
TRINITY_DN15013_c0_g1	0	797	ID=Gene.1191::TRINITY_DN15013_c0_g1::g.1191::m.1191;Gene.1191::TRINITY_DN15013_c0_g1::g.1191;ORF_type:5prime_partial_len:104_(+)	0	+	2	314	0	1	797	0
TRINITY_DN15016_c0_g2	0	446	ID=Gene.1192::TRINITY_DN15016_c0_g2::g.1192::m.1192;Gene.1192::TRINITY_DN15016_c0_g2::g.1192;ORF_type:internal_len:149_(+)	0	+	2	446	0	1	446	0
TRINITY_DN15017_c0_g1	0	529	ID=Gene.1193::TRINITY_DN15017_c0_g1::g.1193::m.1193;Gene.1193::TRINITY_DN15017_c0_g1::g.1193;ORF_type:internal_len:176_(+)	0	+	2	527	0	1	529	0
TRINITY_DN15019_c0_g1	0	455	ID=Gene.1194::TRINITY_DN15019_c0_g1::g.1194::m.1194;Gene.1194::TRINITY_DN15019_c0_g1::g.1194;ORF_type:5prime_partial_len:108_(+)	0	+	1	325	0	1	455	0
TRINITY_DN15020_c0_g4	0	696	ID=Gene.1195::TRINITY_DN15020_c0_g4::g.1195::m.1195;Gene.1195::TRINITY_DN15020_c0_g4::g.1195;ORF_type:internal_len:233_(+)	0	+	0	696	0	1	696	0
TRINITY_DN15025_c0_g1	0	508	ID=Gene.1197::TRINITY_DN15025_c0_g1::g.1197::m.1197;Gene.1197::TRINITY_DN15025_c0_g1::g.1197;ORF_type:complete_len:152_(+)	0	+	45	501	0	1	508	0
TRINITY_DN15027_c0_g1	0	750	ID=Gene.1198::TRINITY_DN15027_c0_g1::g.1198::m.1198;Gene.1198::TRINITY_DN15027_c0_g1::g.1198;ORF_type:5prime_partial_len:232_(+)	0	+	2	698	0	1	750	0
TRINITY_DN15029_c1_g3	0	1016	ID=Gene.1199::TRINITY_DN15029_c1_g3::g.1199::m.1199;Gene.1199::TRINITY_DN15029_c1_g3::g.1199;ORF_type:complete_len:283_(+)	0	+	30	879	0	1	1016	0
TRINITY_DN15033_c0_g1	0	881	ID=Gene.1200::TRINITY_DN15033_c0_g1::g.1200::m.1200;Gene.1200::TRINITY_DN15033_c0_g1::g.1200;ORF_type:complete_len:206_(+)	0	+	74	692	0	1	881	0
TRINITY_DN15036_c0_g1	0	398	ID=Gene.1201::TRINITY_DN15036_c0_g1::g.1201::m.1201;Gene.1201::TRINITY_DN15036_c0_g1::g.1201;ORF_type:internal_len:133_(+)	0	+	2	398	0	1	398	0
TRINITY_DN15036_c1_g2	0	345	ID=Gene.1202::TRINITY_DN15036_c1_g2::g.1202::m.1202;Gene.1202::TRINITY_DN15036_c1_g2::g.1202;ORF_type:internal_len:115_(+)	0	+	2	344	0	1	345	0
TRINITY_DN15037_c0_g2	0	678	ID=Gene.1203::TRINITY_DN15037_c0_g2::g.1203::m.1203;Gene.1203::TRINITY_DN15037_c0_g2::g.1203;ORF_type:5prime_partial_len:181_(+)	0	+	0	543	0	1	678	0
TRINITY_DN15038_c0_g2	0	1358	ID=Gene.1204::TRINITY_DN15038_c0_g2::g.1204::m.1204;Gene.1204::TRINITY_DN15038_c0_g2::g.1204;ORF_type:complete_len:267_(+)	0	+	194	995	0	1	1358	0
TRINITY_DN15040_c0_g1	0	823	ID=Gene.1205::TRINITY_DN15040_c0_g1::g.1205::m.1205;Gene.1205::TRINITY_DN15040_c0_g1::g.1205;ORF_type:5prime_partial_len:226_(+)	0	+	0	678	0	1	823	0
TRINITY_DN15041_c0_g1	0	864	ID=Gene.1206::TRINITY_DN15041_c0_g1::g.1206::m.1206;Gene.1206::TRINITY_DN15041_c0_g1::g.1206;ORF_type:complete_len:220_(+)	0	+	97	757	0	1	864	0
TRINITY_DN15043_c0_g1	0	637	ID=Gene.1208::TRINITY_DN15043_c0_g1::g.1208::m.1208;Gene.1208::TRINITY_DN15043_c0_g1::g.1208;ORF_type:5prime_partial_len:196_(+)	0	+	1	589	0	1	637	0
TRINITY_DN15046_c0_g1	0	809	ID=Gene.1209::TRINITY_DN15046_c0_g1::g.1209::m.1209;Gene.1209::TRINITY_DN15046_c0_g1::g.1209;ORF_type:complete_len:211_(+)	0	+	92	725	0	1	809	0
TRINITY_DN15052_c0_g1	0	413	ID=Gene.1210::TRINITY_DN15052_c0_g1::g.1210::m.1210;Gene.1210::TRINITY_DN15052_c0_g1::g.1210;ORF_type:5prime_partial_len:106_(+)	0	+	2	320	0	1	413	0
TRINITY_DN15053_c0_g1	0	567	ID=Gene.1211::TRINITY_DN15053_c0_g1::g.1211::m.1211;Gene.1211::TRINITY_DN15053_c0_g1::g.1211;ORF_type:complete_len:123_(+)	0	+	42	411	0	1	567	0
TRINITY_DN15054_c0_g1	0	931	ID=Gene.1212::TRINITY_DN15054_c0_g1::g.1212::m.1212;Gene.1212::TRINITY_DN15054_c0_g1::g.1212;ORF_type:complete_len:264_(+)	0	+	57	849	0	1	931	0
TRINITY_DN15056_c0_g2	0	1471	ID=Gene.1216::TRINITY_DN15056_c0_g2::g.1216::m.1216;Gene.1216::TRINITY_DN15056_c0_g2::g.1216;ORF_type:5prime_partial_len:452_(+)	0	+	0	1356	0	1	1471	0
TRINITY_DN15056_c0_g5	0	583	ID=Gene.1217::TRINITY_DN15056_c0_g5::g.1217::m.1217;Gene.1217::TRINITY_DN15056_c0_g5::g.1217;ORF_type:5prime_partial_len:187_(+)	0	+	2	563	0	1	583	0
TRINITY_DN15058_c0_g1	0	864	ID=Gene.1219::TRINITY_DN15058_c0_g1::g.1219::m.1219;Gene.1219::TRINITY_DN15058_c0_g1::g.1219;ORF_type:complete_len:211_(+)	0	+	58	691	0	1	864	0
TRINITY_DN15058_c0_g2	0	320	ID=Gene.1221::TRINITY_DN15058_c0_g2::g.1221::m.1221;Gene.1221::TRINITY_DN15058_c0_g2::g.1221;ORF_type:internal_len:107_(+)	0	+	2	320	0	1	320	0
TRINITY_DN15058_c0_g3	0	3107	ID=Gene.1222::TRINITY_DN15058_c0_g3::g.1222::m.1222;Gene.1222::TRINITY_DN15058_c0_g3::g.1222;ORF_type:5prime_partial_len:990_(+)	0	+	0	2970	0	1	3107	0
TRINITY_DN15058_c0_g5	0	527	ID=Gene.1227::TRINITY_DN15058_c0_g5::g.1227::m.1227;Gene.1227::TRINITY_DN15058_c0_g5::g.1227;ORF_type:internal_len:176_(+)	0	+	0	525	0	1	527	0
TRINITY_DN15060_c0_g1	0	322	ID=Gene.1229::TRINITY_DN15060_c0_g1::g.1229::m.1229;Gene.1229::TRINITY_DN15060_c0_g1::g.1229;ORF_type:internal_len:108_(-)	0	-	0	321	0	1	322	0
TRINITY_DN15065_c0_g1	0	419	ID=Gene.1230::TRINITY_DN15065_c0_g1::g.1230::m.1230;Gene.1230::TRINITY_DN15065_c0_g1::g.1230;ORF_type:5prime_partial_len:120_(+)	0	+	2	362	0	1	419	0
TRINITY_DN15068_c0_g1	0	446	ID=Gene.1231::TRINITY_DN15068_c0_g1::g.1231::m.1231;Gene.1231::TRINITY_DN15068_c0_g1::g.1231;ORF_type:internal_len:149_(+)	0	+	0	444	0	1	446	0
TRINITY_DN15072_c0_g1	0	500	ID=Gene.1233::TRINITY_DN15072_c0_g1::g.1233::m.1233;Gene.1233::TRINITY_DN15072_c0_g1::g.1233;ORF_type:3prime_partial_len:131_(+)	0	+	108	498	0	1	500	0
TRINITY_DN15073_c0_g1	0	297	ID=Gene.1234::TRINITY_DN15073_c0_g1::g.1234::m.1234;Gene.1234::TRINITY_DN15073_c0_g1::g.1234;ORF_type:internal_len:100_(+)	0	+	0	297	0	1	297	0
TRINITY_DN15077_c0_g1	0	930	ID=Gene.1235::TRINITY_DN15077_c0_g1::g.1235::m.1235;Gene.1235::TRINITY_DN15077_c0_g1::g.1235;ORF_type:complete_len:275_(+)	0	+	49	874	0	1	930	0
TRINITY_DN15079_c0_g2	0	789	ID=Gene.1236::TRINITY_DN15079_c0_g2::g.1236::m.1236;Gene.1236::TRINITY_DN15079_c0_g2::g.1236;ORF_type:5prime_partial_len:200_(+)	0	+	0	600	0	1	789	0
TRINITY_DN15083_c0_g1	0	1366	ID=Gene.1237::TRINITY_DN15083_c0_g1::g.1237::m.1237;Gene.1237::TRINITY_DN15083_c0_g1::g.1237;ORF_type:complete_len:314_(+)	0	+	127	1069	0	1	1366	0
TRINITY_DN15090_c0_g1	0	1009	ID=Gene.1238::TRINITY_DN15090_c0_g1::g.1238::m.1238;Gene.1238::TRINITY_DN15090_c0_g1::g.1238;ORF_type:complete_len:282_(+)	0	+	56	902	0	1	1009	0
TRINITY_DN15092_c1_g2	0	787	ID=Gene.1242::TRINITY_DN15092_c1_g2::g.1242::m.1242;Gene.1242::TRINITY_DN15092_c1_g2::g.1242;ORF_type:5prime_partial_len:202_(+)	0	+	2	608	0	1	787	0
TRINITY_DN15096_c0_g1	0	526	ID=Gene.1245::TRINITY_DN15096_c0_g1::g.1245::m.1245;Gene.1245::TRINITY_DN15096_c0_g1::g.1245;ORF_type:complete_len:122_(+)	0	+	100	466	0	1	526	0
TRINITY_DN15102_c0_g1	0	877	ID=Gene.1246::TRINITY_DN15102_c0_g1::g.1246::m.1246;Gene.1246::TRINITY_DN15102_c0_g1::g.1246;ORF_type:internal_len:292_(+)	0	+	2	875	0	1	877	0
TRINITY_DN15104_c0_g1	0	339	ID=Gene.1247::TRINITY_DN15104_c0_g1::g.1247::m.1247;Gene.1247::TRINITY_DN15104_c0_g1::g.1247;ORF_type:5prime_partial_len:111_(+)	0	+	0	333	0	1	339	0
TRINITY_DN15108_c0_g3	0	1070	ID=Gene.1249::TRINITY_DN15108_c0_g3::g.1249::m.1249;Gene.1249::TRINITY_DN15108_c0_g3::g.1249;ORF_type:5prime_partial_len:309_(+)	0	+	0	927	0	1	1070	0
TRINITY_DN15109_c0_g1	0	501	ID=Gene.1250::TRINITY_DN15109_c0_g1::g.1250::m.1250;Gene.1250::TRINITY_DN15109_c0_g1::g.1250;ORF_type:internal_len:167_(+)	0	+	1	499	0	1	501	0
TRINITY_DN15110_c0_g1	0	674	ID=Gene.1251::TRINITY_DN15110_c0_g1::g.1251::m.1251;Gene.1251::TRINITY_DN15110_c0_g1::g.1251;ORF_type:5prime_partial_len:153_(+)	0	+	0	459	0	1	674	0
TRINITY_DN15113_c0_g1	0	429	ID=Gene.1252::TRINITY_DN15113_c0_g1::g.1252::m.1252;Gene.1252::TRINITY_DN15113_c0_g1::g.1252;ORF_type:5prime_partial_len:110_(+)	0	+	2	332	0	1	429	0
TRINITY_DN15114_c0_g8	0	300	ID=Gene.1253::TRINITY_DN15114_c0_g8::g.1253::m.1253;Gene.1253::TRINITY_DN15114_c0_g8::g.1253;ORF_type:internal_len:100_(+)	0	+	1	298	0	1	300	0
TRINITY_DN15117_c0_g1	0	709	ID=Gene.1254::TRINITY_DN15117_c0_g1::g.1254::m.1254;Gene.1254::TRINITY_DN15117_c0_g1::g.1254;ORF_type:internal_len:236_(+)	0	+	2	707	0	1	709	0
TRINITY_DN15118_c0_g1	0	934	ID=Gene.1255::TRINITY_DN15118_c0_g1::g.1255::m.1255;Gene.1255::TRINITY_DN15118_c0_g1::g.1255;ORF_type:complete_len:272_(+)	0	+	44	860	0	1	934	0
TRINITY_DN15119_c0_g1	0	631	ID=Gene.1256::TRINITY_DN15119_c0_g1::g.1256::m.1256;Gene.1256::TRINITY_DN15119_c0_g1::g.1256;ORF_type:internal_len:211_(+)	0	+	0	630	0	1	631	0
TRINITY_DN15120_c0_g2	0	928	ID=Gene.1257::TRINITY_DN15120_c0_g2::g.1257::m.1257;Gene.1257::TRINITY_DN15120_c0_g2::g.1257;ORF_type:5prime_partial_len:236_(+)	0	+	0	708	0	1	928	0
TRINITY_DN15129_c0_g1	0	1235	ID=Gene.1259::TRINITY_DN15129_c0_g1::g.1259::m.1259;Gene.1259::TRINITY_DN15129_c0_g1::g.1259;ORF_type:5prime_partial_len:402_(+)	0	+	2	1208	0	1	1235	0
TRINITY_DN15130_c0_g1	0	1051	ID=Gene.1260::TRINITY_DN15130_c0_g1::g.1260::m.1260;Gene.1260::TRINITY_DN15130_c0_g1::g.1260;ORF_type:complete_len:290_(+)	0	+	101	971	0	1	1051	0
TRINITY_DN15130_c0_g2	0	606	ID=Gene.1261::TRINITY_DN15130_c0_g2::g.1261::m.1261;Gene.1261::TRINITY_DN15130_c0_g2::g.1261;ORF_type:5prime_partial_len:183_(+)	0	+	0	549	0	1	606	0
TRINITY_DN15132_c0_g1	0	667	ID=Gene.1262::TRINITY_DN15132_c0_g1::g.1262::m.1262;Gene.1262::TRINITY_DN15132_c0_g1::g.1262;ORF_type:complete_len:140_(+)	0	+	96	516	0	1	667	0
TRINITY_DN15132_c0_g2	0	964	ID=Gene.1263::TRINITY_DN15132_c0_g2::g.1263::m.1263;Gene.1263::TRINITY_DN15132_c0_g2::g.1263;ORF_type:3prime_partial_len:183_(+)	0	+	417	963	0	1	964	0
TRINITY_DN15140_c0_g1	0	528	ID=Gene.1264::TRINITY_DN15140_c0_g1::g.1264::m.1264;Gene.1264::TRINITY_DN15140_c0_g1::g.1264;ORF_type:internal_len:177_(+)	0	+	0	528	0	1	528	0
TRINITY_DN15141_c1_g1	0	1537	ID=Gene.1265::TRINITY_DN15141_c1_g1::g.1265::m.1265;Gene.1265::TRINITY_DN15141_c1_g1::g.1265;ORF_type:5prime_partial_len:174_(+)	0	+	2	524	0	1	1537	0
TRINITY_DN15142_c0_g1	0	1456	ID=Gene.1267::TRINITY_DN15142_c0_g1::g.1267::m.1267;Gene.1267::TRINITY_DN15142_c0_g1::g.1267;ORF_type:complete_len:185_(+)	0	+	122	677	0	1	1456	0
TRINITY_DN15143_c0_g1	0	736	ID=Gene.1268::TRINITY_DN15143_c0_g1::g.1268::m.1268;Gene.1268::TRINITY_DN15143_c0_g1::g.1268;ORF_type:5prime_partial_len:244_(+)	0	+	0	732	0	1	736	0
TRINITY_DN15143_c0_g2	0	560	ID=Gene.1269::TRINITY_DN15143_c0_g2::g.1269::m.1269;Gene.1269::TRINITY_DN15143_c0_g2::g.1269;ORF_type:5prime_partial_len:155_(+)	0	+	1	466	0	1	560	0
TRINITY_DN15144_c0_g1	0	537	ID=Gene.1270::TRINITY_DN15144_c0_g1::g.1270::m.1270;Gene.1270::TRINITY_DN15144_c0_g1::g.1270;ORF_type:internal_len:179_(+)	0	+	1	535	0	1	537	0
TRINITY_DN15149_c0_g1	0	1236	ID=Gene.1272::TRINITY_DN15149_c0_g1::g.1272::m.1272;Gene.1272::TRINITY_DN15149_c0_g1::g.1272;ORF_type:5prime_partial_len:249_(+)	0	+	0	747	0	1	1236	0
TRINITY_DN15149_c0_g2	0	319	ID=Gene.1274::TRINITY_DN15149_c0_g2::g.1274::m.1274;Gene.1274::TRINITY_DN15149_c0_g2::g.1274;ORF_type:internal_len:107_(+)	0	+	0	318	0	1	319	0
TRINITY_DN15150_c0_g1	0	994	ID=Gene.1276::TRINITY_DN15150_c0_g1::g.1276::m.1276;Gene.1276::TRINITY_DN15150_c0_g1::g.1276;ORF_type:complete_len:228_(+)	0	+	177	861	0	1	994	0
TRINITY_DN15153_c0_g1	0	898	ID=Gene.1277::TRINITY_DN15153_c0_g1::g.1277::m.1277;Gene.1277::TRINITY_DN15153_c0_g1::g.1277;ORF_type:complete_len:196_(+)	0	+	93	681	0	1	898	0
TRINITY_DN15155_c0_g1	0	621	ID=Gene.1278::TRINITY_DN15155_c0_g1::g.1278::m.1278;Gene.1278::TRINITY_DN15155_c0_g1::g.1278;ORF_type:complete_len:125_(+)	0	+	80	455	0	1	621	0
TRINITY_DN15157_c0_g1	0	550	ID=Gene.1279::TRINITY_DN15157_c0_g1::g.1279::m.1279;Gene.1279::TRINITY_DN15157_c0_g1::g.1279;ORF_type:5prime_partial_len:137_(+)	0	+	1	412	0	1	550	0
TRINITY_DN15160_c0_g1	0	514	ID=Gene.1280::TRINITY_DN15160_c0_g1::g.1280::m.1280;Gene.1280::TRINITY_DN15160_c0_g1::g.1280;ORF_type:internal_len:172_(+)	0	+	1	514	0	1	514	0
TRINITY_DN15161_c0_g1	0	300	ID=Gene.1283::TRINITY_DN15161_c0_g1::g.1283::m.1283;Gene.1283::TRINITY_DN15161_c0_g1::g.1283;ORF_type:internal_len:100_(+)	0	+	1	298	0	1	300	0
TRINITY_DN15162_c0_g1	0	1059	ID=Gene.1284::TRINITY_DN15162_c0_g1::g.1284::m.1284;Gene.1284::TRINITY_DN15162_c0_g1::g.1284;ORF_type:complete_len:213_(+)	0	+	141	780	0	1	1059	0
TRINITY_DN15167_c1_g1	0	564	ID=Gene.1286::TRINITY_DN15167_c1_g1::g.1286::m.1286;Gene.1286::TRINITY_DN15167_c1_g1::g.1286;ORF_type:5prime_partial_len:143_(+)	0	+	0	429	0	1	564	0
TRINITY_DN15169_c0_g1	0	831	ID=Gene.1287::TRINITY_DN15169_c0_g1::g.1287::m.1287;Gene.1287::TRINITY_DN15169_c0_g1::g.1287;ORF_type:complete_len:220_(+)	0	+	39	699	0	1	831	0
TRINITY_DN15171_c0_g1	0	854	ID=Gene.1288::TRINITY_DN15171_c0_g1::g.1288::m.1288;Gene.1288::TRINITY_DN15171_c0_g1::g.1288;ORF_type:internal_len:285_(+)	0	+	2	854	0	1	854	0
TRINITY_DN15172_c0_g1	0	822	ID=Gene.1291::TRINITY_DN15172_c0_g1::g.1291::m.1291;Gene.1291::TRINITY_DN15172_c0_g1::g.1291;ORF_type:complete_len:166_(+)	0	+	100	598	0	1	822	0
TRINITY_DN15177_c0_g1	0	503	ID=Gene.1292::TRINITY_DN15177_c0_g1::g.1292::m.1292;Gene.1292::TRINITY_DN15177_c0_g1::g.1292;ORF_type:internal_len:168_(+)	0	+	2	503	0	1	503	0
TRINITY_DN15179_c0_g1	0	503	ID=Gene.1293::TRINITY_DN15179_c0_g1::g.1293::m.1293;Gene.1293::TRINITY_DN15179_c0_g1::g.1293;ORF_type:3prime_partial_len:137_(+)	0	+	93	501	0	1	503	0
TRINITY_DN15183_c0_g1	0	553	ID=Gene.1295::TRINITY_DN15183_c0_g1::g.1295::m.1295;Gene.1295::TRINITY_DN15183_c0_g1::g.1295;ORF_type:internal_len:185_(+)	0	+	1	553	0	1	553	0
TRINITY_DN15185_c0_g1	0	1736	ID=Gene.1296::TRINITY_DN15185_c0_g1::g.1296::m.1296;Gene.1296::TRINITY_DN15185_c0_g1::g.1296;ORF_type:complete_len:328_(+)	0	+	162	1146	0	1	1736	0
TRINITY_DN15188_c0_g1	0	1100	ID=Gene.1297::TRINITY_DN15188_c0_g1::g.1297::m.1297;Gene.1297::TRINITY_DN15188_c0_g1::g.1297;ORF_type:complete_len:273_(+)	0	+	237	1056	0	1	1100	0
TRINITY_DN15193_c2_g1	0	1133	ID=Gene.1299::TRINITY_DN15193_c2_g1::g.1299::m.1299;Gene.1299::TRINITY_DN15193_c2_g1::g.1299;ORF_type:complete_len:234_(+)	0	+	140	842	0	1	1133	0
TRINITY_DN15193_c2_g3	0	907	ID=Gene.1300::TRINITY_DN15193_c2_g3::g.1300::m.1300;Gene.1300::TRINITY_DN15193_c2_g3::g.1300;ORF_type:5prime_partial_len:267_(+)	0	+	0	801	0	1	907	0
TRINITY_DN15194_c0_g1	0	1359	ID=Gene.1301::TRINITY_DN15194_c0_g1::g.1301::m.1301;Gene.1301::TRINITY_DN15194_c0_g1::g.1301;ORF_type:5prime_partial_len:446_(+)	0	+	0	1338	0	1	1359	0
TRINITY_DN15194_c0_g3	0	1002	ID=Gene.1302::TRINITY_DN15194_c0_g3::g.1302::m.1302;Gene.1302::TRINITY_DN15194_c0_g3::g.1302;ORF_type:complete_len:254_(+)	0	+	85	847	0	1	1002	0
TRINITY_DN15196_c0_g1	0	1191	ID=Gene.1303::TRINITY_DN15196_c0_g1::g.1303::m.1303;Gene.1303::TRINITY_DN15196_c0_g1::g.1303;ORF_type:5prime_partial_len:220_(+)	0	+	2	662	0	1	1191	0
TRINITY_DN15197_c0_g1	0	1234	ID=Gene.1305::TRINITY_DN15197_c0_g1::g.1305::m.1305;Gene.1305::TRINITY_DN15197_c0_g1::g.1305;ORF_type:complete_len:379_(+)	0	+	27	1164	0	1	1234	0
TRINITY_DN15199_c0_g1	0	1047	ID=Gene.1306::TRINITY_DN15199_c0_g1::g.1306::m.1306;Gene.1306::TRINITY_DN15199_c0_g1::g.1306;ORF_type:5prime_partial_len:195_(+)	0	+	1	586	0	1	1047	0
TRINITY_DN15199_c0_g2	0	313	ID=Gene.1308::TRINITY_DN15199_c0_g2::g.1308::m.1308;Gene.1308::TRINITY_DN15199_c0_g2::g.1308;ORF_type:internal_len:105_(-)	0	-	0	312	0	1	313	0
TRINITY_DN15201_c0_g1	0	1045	ID=Gene.1309::TRINITY_DN15201_c0_g1::g.1309::m.1309;Gene.1309::TRINITY_DN15201_c0_g1::g.1309;ORF_type:3prime_partial_len:307_(+)	0	+	125	1043	0	1	1045	0
TRINITY_DN15202_c0_g1	0	1024	ID=Gene.1310::TRINITY_DN15202_c0_g1::g.1310::m.1310;Gene.1310::TRINITY_DN15202_c0_g1::g.1310;ORF_type:complete_len:301_(+)	0	+	50	953	0	1	1024	0
TRINITY_DN15204_c0_g1	0	427	ID=Gene.1311::TRINITY_DN15204_c0_g1::g.1311::m.1311;Gene.1311::TRINITY_DN15204_c0_g1::g.1311;ORF_type:internal_len:143_(+)	0	+	1	427	0	1	427	0
TRINITY_DN15206_c2_g1	0	321	ID=Gene.1313::TRINITY_DN15206_c2_g1::g.1313::m.1313;Gene.1313::TRINITY_DN15206_c2_g1::g.1313;ORF_type:internal_len:107_(+)	0	+	2	320	0	1	321	0
TRINITY_DN15207_c0_g1	0	528	ID=Gene.1314::TRINITY_DN15207_c0_g1::g.1314::m.1314;Gene.1314::TRINITY_DN15207_c0_g1::g.1314;ORF_type:complete_len:129_(+)	0	+	88	475	0	1	528	0
TRINITY_DN15209_c0_g1	0	1064	ID=Gene.1315::TRINITY_DN15209_c0_g1::g.1315::m.1315;Gene.1315::TRINITY_DN15209_c0_g1::g.1315;ORF_type:complete_len:295_(+)	0	+	51	936	0	1	1064	0
TRINITY_DN15211_c1_g2	0	1477	ID=Gene.1316::TRINITY_DN15211_c1_g2::g.1316::m.1316;Gene.1316::TRINITY_DN15211_c1_g2::g.1316;ORF_type:complete_len:152_(-)	0	-	70	526	0	1	1477	0
TRINITY_DN15211_c1_g3	0	372	ID=Gene.1318::TRINITY_DN15211_c1_g3::g.1318::m.1318;Gene.1318::TRINITY_DN15211_c1_g3::g.1318;ORF_type:internal_len:124_(+)	0	+	2	371	0	1	372	0
TRINITY_DN15216_c0_g1	0	964	ID=Gene.1319::TRINITY_DN15216_c0_g1::g.1319::m.1319;Gene.1319::TRINITY_DN15216_c0_g1::g.1319;ORF_type:5prime_partial_len:217_(+)	0	+	2	653	0	1	964	0
TRINITY_DN15218_c0_g1	0	408	ID=Gene.1322::TRINITY_DN15218_c0_g1::g.1322::m.1322;Gene.1322::TRINITY_DN15218_c0_g1::g.1322;ORF_type:3prime_partial_len:118_(+)	0	+	55	406	0	1	408	0
TRINITY_DN15223_c0_g1	0	402	ID=Gene.1324::TRINITY_DN15223_c0_g1::g.1324::m.1324;Gene.1324::TRINITY_DN15223_c0_g1::g.1324;ORF_type:internal_len:135_(+)	0	+	0	402	0	1	402	0
TRINITY_DN15223_c0_g2	0	857	ID=Gene.1325::TRINITY_DN15223_c0_g2::g.1325::m.1325;Gene.1325::TRINITY_DN15223_c0_g2::g.1325;ORF_type:internal_len:286_(+)	0	+	1	856	0	1	857	0
TRINITY_DN15225_c0_g1	0	421	ID=Gene.1326::TRINITY_DN15225_c0_g1::g.1326::m.1326;Gene.1326::TRINITY_DN15225_c0_g1::g.1326;ORF_type:5prime_partial_len:112_(+)	0	+	0	336	0	1	421	0
TRINITY_DN15236_c0_g1	0	766	ID=Gene.1327::TRINITY_DN15236_c0_g1::g.1327::m.1327;Gene.1327::TRINITY_DN15236_c0_g1::g.1327;ORF_type:complete_len:164_(+)	0	+	103	595	0	1	766	0
TRINITY_DN15239_c0_g1	0	366	ID=Gene.1328::TRINITY_DN15239_c0_g1::g.1328::m.1328;Gene.1328::TRINITY_DN15239_c0_g1::g.1328;ORF_type:5prime_partial_len:105_(+)	0	+	2	317	0	1	366	0
TRINITY_DN15242_c0_g1	0	761	ID=Gene.1329::TRINITY_DN15242_c0_g1::g.1329::m.1329;Gene.1329::TRINITY_DN15242_c0_g1::g.1329;ORF_type:internal_len:254_(+)	0	+	0	759	0	1	761	0
TRINITY_DN15243_c0_g1	0	772	ID=Gene.1331::TRINITY_DN15243_c0_g1::g.1331::m.1331;Gene.1331::TRINITY_DN15243_c0_g1::g.1331;ORF_type:complete_len:163_(+)	0	+	142	631	0	1	772	0
TRINITY_DN15246_c0_g1	0	539	ID=Gene.1332::TRINITY_DN15246_c0_g1::g.1332::m.1332;Gene.1332::TRINITY_DN15246_c0_g1::g.1332;ORF_type:5prime_partial_len:134_(+)	0	+	2	404	0	1	539	0
TRINITY_DN15247_c0_g1	0	1159	ID=Gene.1333::TRINITY_DN15247_c0_g1::g.1333::m.1333;Gene.1333::TRINITY_DN15247_c0_g1::g.1333;ORF_type:complete_len:105_(+)	0	+	357	672	0	1	1159	0
TRINITY_DN15250_c4_g3	0	1030	ID=Gene.1334::TRINITY_DN15250_c4_g3::g.1334::m.1334;Gene.1334::TRINITY_DN15250_c4_g3::g.1334;ORF_type:5prime_partial_len:161_(+)	0	+	2	485	0	1	1030	0
TRINITY_DN15252_c0_g1	0	936	ID=Gene.1335::TRINITY_DN15252_c0_g1::g.1335::m.1335;Gene.1335::TRINITY_DN15252_c0_g1::g.1335;ORF_type:complete_len:254_(+)	0	+	73	835	0	1	936	0
TRINITY_DN15256_c1_g1	0	748	ID=Gene.1336::TRINITY_DN15256_c1_g1::g.1336::m.1336;Gene.1336::TRINITY_DN15256_c1_g1::g.1336;ORF_type:internal_len:249_(+)	0	+	2	746	0	1	748	0
TRINITY_DN15263_c0_g5	0	586	ID=Gene.1337::TRINITY_DN15263_c0_g5::g.1337::m.1337;Gene.1337::TRINITY_DN15263_c0_g5::g.1337;ORF_type:internal_len:196_(+)	0	+	0	585	0	1	586	0
TRINITY_DN15264_c1_g2	0	563	ID=Gene.1340::TRINITY_DN15264_c1_g2::g.1340::m.1340;Gene.1340::TRINITY_DN15264_c1_g2::g.1340;ORF_type:complete_len:107_(+)	0	+	111	432	0	1	563	0
TRINITY_DN15265_c0_g1	0	806	ID=Gene.1341::TRINITY_DN15265_c0_g1::g.1341::m.1341;Gene.1341::TRINITY_DN15265_c0_g1::g.1341;ORF_type:complete_len:233_(+)	0	+	48	747	0	1	806	0
TRINITY_DN15266_c0_g1	0	501	ID=Gene.1342::TRINITY_DN15266_c0_g1::g.1342::m.1342;Gene.1342::TRINITY_DN15266_c0_g1::g.1342;ORF_type:3prime_partial_len:117_(+)	0	+	152	500	0	1	501	0
TRINITY_DN15267_c0_g1	0	850	ID=Gene.1343::TRINITY_DN15267_c0_g1::g.1343::m.1343;Gene.1343::TRINITY_DN15267_c0_g1::g.1343;ORF_type:complete_len:221_(+)	0	+	57	720	0	1	850	0
TRINITY_DN15268_c0_g1	0	1055	ID=Gene.1344::TRINITY_DN15268_c0_g1::g.1344::m.1344;Gene.1344::TRINITY_DN15268_c0_g1::g.1344;ORF_type:complete_len:300_(+)	0	+	93	993	0	1	1055	0
TRINITY_DN15269_c0_g1	0	1005	ID=Gene.1345::TRINITY_DN15269_c0_g1::g.1345::m.1345;Gene.1345::TRINITY_DN15269_c0_g1::g.1345;ORF_type:complete_len:285_(+)	0	+	125	980	0	1	1005	0
TRINITY_DN15271_c0_g1	0	963	ID=Gene.1347::TRINITY_DN15271_c0_g1::g.1347::m.1347;Gene.1347::TRINITY_DN15271_c0_g1::g.1347;ORF_type:complete_len:149_(+)	0	+	370	817	0	1	963	0
TRINITY_DN15272_c1_g1	0	615	ID=Gene.1348::TRINITY_DN15272_c1_g1::g.1348::m.1348;Gene.1348::TRINITY_DN15272_c1_g1::g.1348;ORF_type:5prime_partial_len:170_(+)	0	+	0	510	0	1	615	0
TRINITY_DN15275_c1_g2	0	305	ID=Gene.1349::TRINITY_DN15275_c1_g2::g.1349::m.1349;Gene.1349::TRINITY_DN15275_c1_g2::g.1349;ORF_type:internal_len:102_(+)	0	+	2	305	0	1	305	0
TRINITY_DN15277_c0_g1	0	835	ID=Gene.1350::TRINITY_DN15277_c0_g1::g.1350::m.1350;Gene.1350::TRINITY_DN15277_c0_g1::g.1350;ORF_type:3prime_partial_len:263_(+)	0	+	47	833	0	1	835	0
TRINITY_DN15279_c2_g1	0	354	ID=Gene.1352::TRINITY_DN15279_c2_g1::g.1352::m.1352;Gene.1352::TRINITY_DN15279_c2_g1::g.1352;ORF_type:5prime_partial_len:102_(+)	0	+	1	307	0	1	354	0
TRINITY_DN15281_c0_g1	0	486	ID=Gene.1353::TRINITY_DN15281_c0_g1::g.1353::m.1353;Gene.1353::TRINITY_DN15281_c0_g1::g.1353;ORF_type:5prime_partial_len:141_(+)	0	+	2	425	0	1	486	0
TRINITY_DN15282_c0_g1	0	1086	ID=Gene.1354::TRINITY_DN15282_c0_g1::g.1354::m.1354;Gene.1354::TRINITY_DN15282_c0_g1::g.1354;ORF_type:5prime_partial_len:325_(+)	0	+	1	976	0	1	1086	0
TRINITY_DN15286_c0_g1	0	857	ID=Gene.1355::TRINITY_DN15286_c0_g1::g.1355::m.1355;Gene.1355::TRINITY_DN15286_c0_g1::g.1355;ORF_type:5prime_partial_len:260_(+)	0	+	0	780	0	1	857	0
TRINITY_DN15289_c0_g1	0	797	ID=Gene.1357::TRINITY_DN15289_c0_g1::g.1357::m.1357;Gene.1357::TRINITY_DN15289_c0_g1::g.1357;ORF_type:5prime_partial_len:153_(+)	0	+	0	459	0	1	797	0
TRINITY_DN15291_c0_g1	0	418	ID=Gene.1358::TRINITY_DN15291_c0_g1::g.1358::m.1358;Gene.1358::TRINITY_DN15291_c0_g1::g.1358;ORF_type:internal_len:139_(+)	0	+	2	416	0	1	418	0
TRINITY_DN15292_c0_g1	0	1758	ID=Gene.1360::TRINITY_DN15292_c0_g1::g.1360::m.1360;Gene.1360::TRINITY_DN15292_c0_g1::g.1360;ORF_type:5prime_partial_len:363_(+)	0	+	1	1090	0	1	1758	0
TRINITY_DN15295_c2_g1	0	702	ID=Gene.1361::TRINITY_DN15295_c2_g1::g.1361::m.1361;Gene.1361::TRINITY_DN15295_c2_g1::g.1361;ORF_type:internal_len:235_(+)	0	+	0	702	0	1	702	0
TRINITY_DN15295_c3_g1	0	699	ID=Gene.1363::TRINITY_DN15295_c3_g1::g.1363::m.1363;Gene.1363::TRINITY_DN15295_c3_g1::g.1363;ORF_type:complete_len:182_(+)	0	+	53	599	0	1	699	0
TRINITY_DN15295_c4_g1	0	479	ID=Gene.1364::TRINITY_DN15295_c4_g1::g.1364::m.1364;Gene.1364::TRINITY_DN15295_c4_g1::g.1364;ORF_type:internal_len:160_(+)	0	+	0	477	0	1	479	0
TRINITY_DN15295_c6_g1	0	678	ID=Gene.1367::TRINITY_DN15295_c6_g1::g.1367::m.1367;Gene.1367::TRINITY_DN15295_c6_g1::g.1367;ORF_type:3prime_partial_len:158_(+)	0	+	205	676	0	1	678	0
TRINITY_DN15297_c0_g1	0	523	ID=Gene.1368::TRINITY_DN15297_c0_g1::g.1368::m.1368;Gene.1368::TRINITY_DN15297_c0_g1::g.1368;ORF_type:5prime_partial_len:131_(+)	0	+	1	394	0	1	523	0
TRINITY_DN15298_c0_g1	0	1114	ID=Gene.1370::TRINITY_DN15298_c0_g1::g.1370::m.1370;Gene.1370::TRINITY_DN15298_c0_g1::g.1370;ORF_type:complete_len:154_(+)	0	+	99	561	0	1	1114	0
TRINITY_DN15300_c0_g1	0	696	ID=Gene.1371::TRINITY_DN15300_c0_g1::g.1371::m.1371;Gene.1371::TRINITY_DN15300_c0_g1::g.1371;ORF_type:internal_len:232_(+)	0	+	1	694	0	1	696	0
TRINITY_DN15303_c0_g2	0	1020	ID=Gene.1372::TRINITY_DN15303_c0_g2::g.1372::m.1372;Gene.1372::TRINITY_DN15303_c0_g2::g.1372;ORF_type:internal_len:341_(+)	0	+	0	1020	0	1	1020	0
TRINITY_DN15306_c0_g1	0	1056	ID=Gene.1373::TRINITY_DN15306_c0_g1::g.1373::m.1373;Gene.1373::TRINITY_DN15306_c0_g1::g.1373;ORF_type:complete_len:284_(+)	0	+	150	1002	0	1	1056	0
TRINITY_DN15308_c0_g3	0	460	ID=Gene.1374::TRINITY_DN15308_c0_g3::g.1374::m.1374;Gene.1374::TRINITY_DN15308_c0_g3::g.1374;ORF_type:3prime_partial_len:132_(+)	0	+	67	460	0	1	460	0
TRINITY_DN15311_c0_g1	0	642	ID=Gene.1375::TRINITY_DN15311_c0_g1::g.1375::m.1375;Gene.1375::TRINITY_DN15311_c0_g1::g.1375;ORF_type:5prime_partial_len:200_(+)	0	+	2	602	0	1	642	0
TRINITY_DN15315_c2_g1	0	676	ID=Gene.1379::TRINITY_DN15315_c2_g1::g.1379::m.1379;Gene.1379::TRINITY_DN15315_c2_g1::g.1379;ORF_type:internal_len:226_(+)	0	+	1	676	0	1	676	0
TRINITY_DN15327_c0_g1	0	654	ID=Gene.1381::TRINITY_DN15327_c0_g1::g.1381::m.1381;Gene.1381::TRINITY_DN15327_c0_g1::g.1381;ORF_type:5prime_partial_len:161_(+)	0	+	0	483	0	1	654	0
TRINITY_DN15328_c1_g2	0	358	ID=Gene.1383::TRINITY_DN15328_c1_g2::g.1383::m.1383;Gene.1383::TRINITY_DN15328_c1_g2::g.1383;ORF_type:5prime_partial_len:113_(+)	0	+	1	340	0	1	358	0
TRINITY_DN15328_c1_g5	0	1579	ID=Gene.1384::TRINITY_DN15328_c1_g5::g.1384::m.1384;Gene.1384::TRINITY_DN15328_c1_g5::g.1384;ORF_type:complete_len:448_(+)	0	+	130	1474	0	1	1579	0
TRINITY_DN15330_c0_g1	0	574	ID=Gene.1386::TRINITY_DN15330_c0_g1::g.1386::m.1386;Gene.1386::TRINITY_DN15330_c0_g1::g.1386;ORF_type:5prime_partial_len:145_(+)	0	+	0	435	0	1	574	0
TRINITY_DN15332_c0_g1	0	742	ID=Gene.1387::TRINITY_DN15332_c0_g1::g.1387::m.1387;Gene.1387::TRINITY_DN15332_c0_g1::g.1387;ORF_type:complete_len:200_(+)	0	+	71	671	0	1	742	0
TRINITY_DN15335_c0_g1	0	4703	ID=Gene.1388::TRINITY_DN15335_c0_g1::g.1388::m.1388;Gene.1388::TRINITY_DN15335_c0_g1::g.1388;ORF_type:complete_len:980_(+)	0	+	1258	4198	0	1	4703	0
TRINITY_DN15343_c0_g1	0	606	ID=Gene.1392::TRINITY_DN15343_c0_g1::g.1392::m.1392;Gene.1392::TRINITY_DN15343_c0_g1::g.1392;ORF_type:3prime_partial_len:149_(-)	0	-	0	444	0	1	606	0
TRINITY_DN15343_c0_g3	0	393	ID=Gene.1394::TRINITY_DN15343_c0_g3::g.1394::m.1394;Gene.1394::TRINITY_DN15343_c0_g3::g.1394;ORF_type:internal_len:132_(+)	0	+	0	393	0	1	393	0
TRINITY_DN15343_c0_g4	0	559	ID=Gene.1395::TRINITY_DN15343_c0_g4::g.1395::m.1395;Gene.1395::TRINITY_DN15343_c0_g4::g.1395;ORF_type:5prime_partial_len:137_(+)	0	+	0	411	0	1	559	0
TRINITY_DN15347_c0_g1	0	685	ID=Gene.1396::TRINITY_DN15347_c0_g1::g.1396::m.1396;Gene.1396::TRINITY_DN15347_c0_g1::g.1396;ORF_type:complete_len:206_(+)	0	+	46	664	0	1	685	0
TRINITY_DN15349_c0_g1	0	1172	ID=Gene.1397::TRINITY_DN15349_c0_g1::g.1397::m.1397;Gene.1397::TRINITY_DN15349_c0_g1::g.1397;ORF_type:internal_len:391_(+)	0	+	1	1171	0	1	1172	0
TRINITY_DN15350_c0_g1	0	1056	ID=Gene.1398::TRINITY_DN15350_c0_g1::g.1398::m.1398;Gene.1398::TRINITY_DN15350_c0_g1::g.1398;ORF_type:complete_len:279_(+)	0	+	92	929	0	1	1056	0
TRINITY_DN15359_c0_g1	0	1112	ID=Gene.1399::TRINITY_DN15359_c0_g1::g.1399::m.1399;Gene.1399::TRINITY_DN15359_c0_g1::g.1399;ORF_type:complete_len:273_(+)	0	+	275	1094	0	1	1112	0
TRINITY_DN15360_c0_g2	0	315	ID=Gene.1400::TRINITY_DN15360_c0_g2::g.1400::m.1400;Gene.1400::TRINITY_DN15360_c0_g2::g.1400;ORF_type:internal_len:106_(+)	0	+	0	315	0	1	315	0
TRINITY_DN15364_c2_g1	0	559	ID=Gene.1401::TRINITY_DN15364_c2_g1::g.1401::m.1401;Gene.1401::TRINITY_DN15364_c2_g1::g.1401;ORF_type:complete_len:139_(+)	0	+	63	480	0	1	559	0
TRINITY_DN15370_c0_g3	0	431	ID=Gene.1403::TRINITY_DN15370_c0_g3::g.1403::m.1403;Gene.1403::TRINITY_DN15370_c0_g3::g.1403;ORF_type:internal_len:144_(+)	0	+	0	429	0	1	431	0
TRINITY_DN15378_c0_g1	0	892	ID=Gene.1404::TRINITY_DN15378_c0_g1::g.1404::m.1404;Gene.1404::TRINITY_DN15378_c0_g1::g.1404;ORF_type:5prime_partial_len:285_(+)	0	+	0	855	0	1	892	0
TRINITY_DN15379_c0_g1	0	850	ID=Gene.1405::TRINITY_DN15379_c0_g1::g.1405::m.1405;Gene.1405::TRINITY_DN15379_c0_g1::g.1405;ORF_type:5prime_partial_len:266_(+)	0	+	0	798	0	1	850	0
TRINITY_DN15381_c0_g1	0	935	ID=Gene.1406::TRINITY_DN15381_c0_g1::g.1406::m.1406;Gene.1406::TRINITY_DN15381_c0_g1::g.1406;ORF_type:5prime_partial_len:158_(+)	0	+	0	474	0	1	935	0
TRINITY_DN15382_c1_g1	0	396	ID=Gene.1407::TRINITY_DN15382_c1_g1::g.1407::m.1407;Gene.1407::TRINITY_DN15382_c1_g1::g.1407;ORF_type:5prime_partial_len:108_(+)	0	+	0	324	0	1	396	0
TRINITY_DN15388_c0_g1	0	644	ID=Gene.1409::TRINITY_DN15388_c0_g1::g.1409::m.1409;Gene.1409::TRINITY_DN15388_c0_g1::g.1409;ORF_type:complete_len:183_(+)	0	+	53	602	0	1	644	0
TRINITY_DN15390_c0_g1	0	1727	ID=Gene.1410::TRINITY_DN15390_c0_g1::g.1410::m.1410;Gene.1410::TRINITY_DN15390_c0_g1::g.1410;ORF_type:5prime_partial_len:531_(+)	0	+	0	1593	0	1	1727	0
TRINITY_DN15393_c0_g1	0	773	ID=Gene.1412::TRINITY_DN15393_c0_g1::g.1412::m.1412;Gene.1412::TRINITY_DN15393_c0_g1::g.1412;ORF_type:5prime_partial_len:219_(+)	0	+	2	659	0	1	773	0
TRINITY_DN15400_c0_g1	0	743	ID=Gene.1413::TRINITY_DN15400_c0_g1::g.1413::m.1413;Gene.1413::TRINITY_DN15400_c0_g1::g.1413;ORF_type:internal_len:248_(+)	0	+	0	741	0	1	743	0
TRINITY_DN15401_c0_g1	0	724	ID=Gene.1415::TRINITY_DN15401_c0_g1::g.1415::m.1415;Gene.1415::TRINITY_DN15401_c0_g1::g.1415;ORF_type:5prime_partial_len:182_(+)	0	+	2	548	0	1	724	0
TRINITY_DN15404_c0_g1	0	898	ID=Gene.1418::TRINITY_DN15404_c0_g1::g.1418::m.1418;Gene.1418::TRINITY_DN15404_c0_g1::g.1418;ORF_type:complete_len:145_(+)	0	+	178	613	0	1	898	0
TRINITY_DN15407_c0_g1	0	568	ID=Gene.1419::TRINITY_DN15407_c0_g1::g.1419::m.1419;Gene.1419::TRINITY_DN15407_c0_g1::g.1419;ORF_type:internal_len:190_(+)	0	+	0	567	0	1	568	0
TRINITY_DN15410_c0_g1	0	715	ID=Gene.1420::TRINITY_DN15410_c0_g1::g.1420::m.1420;Gene.1420::TRINITY_DN15410_c0_g1::g.1420;ORF_type:internal_len:239_(+)	0	+	0	714	0	1	715	0
TRINITY_DN15410_c0_g2	0	393	ID=Gene.1423::TRINITY_DN15410_c0_g2::g.1423::m.1423;Gene.1423::TRINITY_DN15410_c0_g2::g.1423;ORF_type:internal_len:131_(+)	0	+	1	391	0	1	393	0
TRINITY_DN15410_c1_g1	0	1524	ID=Gene.1424::TRINITY_DN15410_c1_g1::g.1424::m.1424;Gene.1424::TRINITY_DN15410_c1_g1::g.1424;ORF_type:5prime_partial_len:507_(+)	0	+	0	1521	0	1	1524	0
TRINITY_DN15411_c0_g1	0	1089	ID=Gene.1426::TRINITY_DN15411_c0_g1::g.1426::m.1426;Gene.1426::TRINITY_DN15411_c0_g1::g.1426;ORF_type:5prime_partial_len:325_(+)	0	+	0	975	0	1	1089	0
TRINITY_DN15411_c0_g2	0	458	ID=Gene.1429::TRINITY_DN15411_c0_g2::g.1429::m.1429;Gene.1429::TRINITY_DN15411_c0_g2::g.1429;ORF_type:complete_len:121_(+)	0	+	33	396	0	1	458	0
TRINITY_DN15412_c0_g1	0	547	ID=Gene.1431::TRINITY_DN15412_c0_g1::g.1431::m.1431;Gene.1431::TRINITY_DN15412_c0_g1::g.1431;ORF_type:internal_len:182_(+)	0	+	2	545	0	1	547	0
TRINITY_DN15414_c0_g2	0	1341	ID=Gene.1432::TRINITY_DN15414_c0_g2::g.1432::m.1432;Gene.1432::TRINITY_DN15414_c0_g2::g.1432;ORF_type:complete_len:377_(+)	0	+	175	1306	0	1	1341	0
TRINITY_DN15415_c0_g1	0	340	ID=Gene.1434::TRINITY_DN15415_c0_g1::g.1434::m.1434;Gene.1434::TRINITY_DN15415_c0_g1::g.1434;ORF_type:internal_len:113_(+)	0	+	2	338	0	1	340	0
TRINITY_DN15418_c1_g1	0	399	ID=Gene.1435::TRINITY_DN15418_c1_g1::g.1435::m.1435;Gene.1435::TRINITY_DN15418_c1_g1::g.1435;ORF_type:internal_len:134_(+)	0	+	0	399	0	1	399	0
TRINITY_DN15423_c2_g3	0	1169	ID=Gene.1436::TRINITY_DN15423_c2_g3::g.1436::m.1436;Gene.1436::TRINITY_DN15423_c2_g3::g.1436;ORF_type:complete_len:209_(+)	0	+	54	681	0	1	1169	0
TRINITY_DN15424_c0_g1	0	569	ID=Gene.1438::TRINITY_DN15424_c0_g1::g.1438::m.1438;Gene.1438::TRINITY_DN15424_c0_g1::g.1438;ORF_type:5prime_partial_len:163_(+)	0	+	0	489	0	1	569	0
TRINITY_DN15425_c0_g1	0	1722	ID=Gene.1439::TRINITY_DN15425_c0_g1::g.1439::m.1439;Gene.1439::TRINITY_DN15425_c0_g1::g.1439;ORF_type:5prime_partial_len:531_(+)	0	+	0	1593	0	1	1722	0
TRINITY_DN15427_c0_g1	0	1955	ID=Gene.1440::TRINITY_DN15427_c0_g1::g.1440::m.1440;Gene.1440::TRINITY_DN15427_c0_g1::g.1440;ORF_type:5prime_partial_len:571_(+)	0	+	1	1714	0	1	1955	0
TRINITY_DN15430_c0_g1	0	665	ID=Gene.1443::TRINITY_DN15430_c0_g1::g.1443::m.1443;Gene.1443::TRINITY_DN15430_c0_g1::g.1443;ORF_type:5prime_partial_len:193_(+)	0	+	2	581	0	1	665	0
TRINITY_DN15431_c0_g1	0	910	ID=Gene.1444::TRINITY_DN15431_c0_g1::g.1444::m.1444;Gene.1444::TRINITY_DN15431_c0_g1::g.1444;ORF_type:5prime_partial_len:303_(+)	0	+	0	909	0	1	910	0
TRINITY_DN15432_c0_g1	0	472	ID=Gene.1445::TRINITY_DN15432_c0_g1::g.1445::m.1445;Gene.1445::TRINITY_DN15432_c0_g1::g.1445;ORF_type:5prime_partial_len:140_(+)	0	+	1	421	0	1	472	0
TRINITY_DN15434_c0_g1	0	1217	ID=Gene.1446::TRINITY_DN15434_c0_g1::g.1446::m.1446;Gene.1446::TRINITY_DN15434_c0_g1::g.1446;ORF_type:complete_len:371_(+)	0	+	25	1138	0	1	1217	0
TRINITY_DN15435_c0_g1	0	1360	ID=Gene.1447::TRINITY_DN15435_c0_g1::g.1447::m.1447;Gene.1447::TRINITY_DN15435_c0_g1::g.1447;ORF_type:complete_len:148_(+)	0	+	126	570	0	1	1360	0
TRINITY_DN15436_c0_g2	0	991	ID=Gene.1448::TRINITY_DN15436_c0_g2::g.1448::m.1448;Gene.1448::TRINITY_DN15436_c0_g2::g.1448;ORF_type:complete_len:148_(+)	0	+	73	517	0	1	991	0
TRINITY_DN15438_c0_g1	0	405	ID=Gene.1449::TRINITY_DN15438_c0_g1::g.1449::m.1449;Gene.1449::TRINITY_DN15438_c0_g1::g.1449;ORF_type:internal_len:135_(+)	0	+	1	403	0	1	405	0
TRINITY_DN15439_c0_g1	0	603	ID=Gene.1451::TRINITY_DN15439_c0_g1::g.1451::m.1451;Gene.1451::TRINITY_DN15439_c0_g1::g.1451;ORF_type:5prime_partial_len:132_(+)	0	+	2	398	0	1	603	0
TRINITY_DN15442_c0_g1	0	994	ID=Gene.1452::TRINITY_DN15442_c0_g1::g.1452::m.1452;Gene.1452::TRINITY_DN15442_c0_g1::g.1452;ORF_type:internal_len:331_(+)	0	+	2	992	0	1	994	0
TRINITY_DN15443_c0_g1	0	1401	ID=Gene.1454::TRINITY_DN15443_c0_g1::g.1454::m.1454;Gene.1454::TRINITY_DN15443_c0_g1::g.1454;ORF_type:complete_len:231_(+)	0	+	229	922	0	1	1401	0
TRINITY_DN15449_c0_g1	0	420	ID=Gene.1456::TRINITY_DN15449_c0_g1::g.1456::m.1456;Gene.1456::TRINITY_DN15449_c0_g1::g.1456;ORF_type:5prime_partial_len:116_(+)	0	+	2	350	0	1	420	0
TRINITY_DN15449_c0_g2	0	395	ID=Gene.1457::TRINITY_DN15449_c0_g2::g.1457::m.1457;Gene.1457::TRINITY_DN15449_c0_g2::g.1457;ORF_type:5prime_partial_len:108_(+)	0	+	2	326	0	1	395	0
TRINITY_DN15450_c0_g1	0	576	ID=Gene.1458::TRINITY_DN15450_c0_g1::g.1458::m.1458;Gene.1458::TRINITY_DN15450_c0_g1::g.1458;ORF_type:5prime_partial_len:184_(+)	0	+	2	554	0	1	576	0
TRINITY_DN15450_c0_g2	0	641	ID=Gene.1459::TRINITY_DN15450_c0_g2::g.1459::m.1459;Gene.1459::TRINITY_DN15450_c0_g2::g.1459;ORF_type:complete_len:153_(+)	0	+	26	485	0	1	641	0
TRINITY_DN15452_c1_g1	0	456	ID=Gene.1463::TRINITY_DN15452_c1_g1::g.1463::m.1463;Gene.1463::TRINITY_DN15452_c1_g1::g.1463;ORF_type:internal_len:152_(-)	0	-	1	454	0	1	456	0
TRINITY_DN15453_c0_g1	0	398	ID=Gene.1464::TRINITY_DN15453_c0_g1::g.1464::m.1464;Gene.1464::TRINITY_DN15453_c0_g1::g.1464;ORF_type:internal_len:133_(+)	0	+	0	396	0	1	398	0
TRINITY_DN15455_c1_g1	0	520	ID=Gene.1467::TRINITY_DN15455_c1_g1::g.1467::m.1467;Gene.1467::TRINITY_DN15455_c1_g1::g.1467;ORF_type:internal_len:173_(+)	0	+	2	518	0	1	520	0
TRINITY_DN15458_c0_g1	0	1091	ID=Gene.1468::TRINITY_DN15458_c0_g1::g.1468::m.1468;Gene.1468::TRINITY_DN15458_c0_g1::g.1468;ORF_type:complete_len:156_(+)	0	+	574	1042	0	1	1091	0
TRINITY_DN15463_c0_g1	0	628	ID=Gene.1469::TRINITY_DN15463_c0_g1::g.1469::m.1469;Gene.1469::TRINITY_DN15463_c0_g1::g.1469;ORF_type:internal_len:209_(+)	0	+	2	626	0	1	628	0
TRINITY_DN15467_c0_g1	0	454	ID=Gene.1470::TRINITY_DN15467_c0_g1::g.1470::m.1470;Gene.1470::TRINITY_DN15467_c0_g1::g.1470;ORF_type:internal_len:151_(+)	0	+	2	452	0	1	454	0
TRINITY_DN15468_c0_g4	0	327	ID=Gene.1471::TRINITY_DN15468_c0_g4::g.1471::m.1471;Gene.1471::TRINITY_DN15468_c0_g4::g.1471;ORF_type:5prime_partial_len:106_(+)	0	+	2	320	0	1	327	0
TRINITY_DN15470_c0_g1	0	404	ID=Gene.1473::TRINITY_DN15470_c0_g1::g.1473::m.1473;Gene.1473::TRINITY_DN15470_c0_g1::g.1473;ORF_type:5prime_partial_len:116_(+)	0	+	2	350	0	1	404	0
TRINITY_DN15478_c1_g2	0	864	ID=Gene.1477::TRINITY_DN15478_c1_g2::g.1477::m.1477;Gene.1477::TRINITY_DN15478_c1_g2::g.1477;ORF_type:internal_len:288_(+)	0	+	2	863	0	1	864	0
TRINITY_DN15478_c1_g3	0	2252	ID=Gene.1480::TRINITY_DN15478_c1_g3::g.1480::m.1480;Gene.1480::TRINITY_DN15478_c1_g3::g.1480;ORF_type:5prime_partial_len:425_(+)	0	+	2	1277	0	1	2252	0
TRINITY_DN15481_c0_g1	0	460	ID=Gene.1483::TRINITY_DN15481_c0_g1::g.1483::m.1483;Gene.1483::TRINITY_DN15481_c0_g1::g.1483;ORF_type:5prime_partial_len:124_(+)	0	+	1	373	0	1	460	0
TRINITY_DN15484_c0_g1	0	984	ID=Gene.1485::TRINITY_DN15484_c0_g1::g.1485::m.1485;Gene.1485::TRINITY_DN15484_c0_g1::g.1485;ORF_type:complete_len:214_(+)	0	+	132	774	0	1	984	0
TRINITY_DN15486_c0_g1	0	915	ID=Gene.1486::TRINITY_DN15486_c0_g1::g.1486::m.1486;Gene.1486::TRINITY_DN15486_c0_g1::g.1486;ORF_type:complete_len:180_(+)	0	+	306	846	0	1	915	0
TRINITY_DN15487_c0_g6	0	712	ID=Gene.1487::TRINITY_DN15487_c0_g6::g.1487::m.1487;Gene.1487::TRINITY_DN15487_c0_g6::g.1487;ORF_type:5prime_partial_len:154_(+)	0	+	0	462	0	1	712	0
TRINITY_DN15490_c0_g2	0	876	ID=Gene.1488::TRINITY_DN15490_c0_g2::g.1488::m.1488;Gene.1488::TRINITY_DN15490_c0_g2::g.1488;ORF_type:3prime_partial_len:284_(+)	0	+	27	876	0	1	876	0
TRINITY_DN15491_c0_g1	0	473	ID=Gene.1489::TRINITY_DN15491_c0_g1::g.1489::m.1489;Gene.1489::TRINITY_DN15491_c0_g1::g.1489;ORF_type:5prime_partial_len:142_(+)	0	+	0	426	0	1	473	0
TRINITY_DN15494_c0_g2	0	545	ID=Gene.1490::TRINITY_DN15494_c0_g2::g.1490::m.1490;Gene.1490::TRINITY_DN15494_c0_g2::g.1490;ORF_type:internal_len:182_(+)	0	+	2	545	0	1	545	0
TRINITY_DN15495_c0_g1	0	584	ID=Gene.1492::TRINITY_DN15495_c0_g1::g.1492::m.1492;Gene.1492::TRINITY_DN15495_c0_g1::g.1492;ORF_type:internal_len:195_(+)	0	+	1	583	0	1	584	0
TRINITY_DN15499_c0_g1	0	643	ID=Gene.1493::TRINITY_DN15499_c0_g1::g.1493::m.1493;Gene.1493::TRINITY_DN15499_c0_g1::g.1493;ORF_type:complete_len:118_(+)	0	+	66	420	0	1	643	0
TRINITY_DN154_c0_g1	0	323	ID=Gene.1494::TRINITY_DN154_c0_g1::g.1494::m.1494;Gene.1494::TRINITY_DN154_c0_g1::g.1494;ORF_type:internal_len:108_(+)	0	+	0	321	0	1	323	0
TRINITY_DN15502_c0_g2	0	380	ID=Gene.1495::TRINITY_DN15502_c0_g2::g.1495::m.1495;Gene.1495::TRINITY_DN15502_c0_g2::g.1495;ORF_type:internal_len:127_(+)	0	+	0	378	0	1	380	0
TRINITY_DN15506_c1_g1	0	973	ID=Gene.1496::TRINITY_DN15506_c1_g1::g.1496::m.1496;Gene.1496::TRINITY_DN15506_c1_g1::g.1496;ORF_type:internal_len:325_(+)	0	+	1	973	0	1	973	0
TRINITY_DN15516_c0_g1	0	782	ID=Gene.1499::TRINITY_DN15516_c0_g1::g.1499::m.1499;Gene.1499::TRINITY_DN15516_c0_g1::g.1499;ORF_type:complete_len:110_(+)	0	+	140	470	0	1	782	0
TRINITY_DN15522_c0_g1	0	2399	ID=Gene.1500::TRINITY_DN15522_c0_g1::g.1500::m.1500;Gene.1500::TRINITY_DN15522_c0_g1::g.1500;ORF_type:complete_len:732_(+)	0	+	84	2280	0	1	2399	0
TRINITY_DN15523_c0_g1	0	457	ID=Gene.1503::TRINITY_DN15523_c0_g1::g.1503::m.1503;Gene.1503::TRINITY_DN15523_c0_g1::g.1503;ORF_type:5prime_partial_len:136_(+)	0	+	0	408	0	1	457	0
TRINITY_DN15525_c0_g2	0	442	ID=Gene.1504::TRINITY_DN15525_c0_g2::g.1504::m.1504;Gene.1504::TRINITY_DN15525_c0_g2::g.1504;ORF_type:internal_len:148_(+)	0	+	1	442	0	1	442	0
TRINITY_DN15527_c0_g1	0	923	ID=Gene.1506::TRINITY_DN15527_c0_g1::g.1506::m.1506;Gene.1506::TRINITY_DN15527_c0_g1::g.1506;ORF_type:complete_len:174_(+)	0	+	325	847	0	1	923	0
TRINITY_DN15527_c0_g4	0	1849	ID=Gene.1507::TRINITY_DN15527_c0_g4::g.1507::m.1507;Gene.1507::TRINITY_DN15527_c0_g4::g.1507;ORF_type:3prime_partial_len:597_(+)	0	+	61	1849	0	1	1849	0
TRINITY_DN15528_c1_g1	0	544	ID=Gene.1508::TRINITY_DN15528_c1_g1::g.1508::m.1508;Gene.1508::TRINITY_DN15528_c1_g1::g.1508;ORF_type:complete_len:116_(+)	0	+	14	362	0	1	544	0
TRINITY_DN15531_c0_g1	0	414	ID=Gene.1510::TRINITY_DN15531_c0_g1::g.1510::m.1510;Gene.1510::TRINITY_DN15531_c0_g1::g.1510;ORF_type:3prime_partial_len:117_(+)	0	+	66	414	0	1	414	0
TRINITY_DN15533_c0_g1	0	728	ID=Gene.1511::TRINITY_DN15533_c0_g1::g.1511::m.1511;Gene.1511::TRINITY_DN15533_c0_g1::g.1511;ORF_type:internal_len:243_(+)	0	+	0	726	0	1	728	0
TRINITY_DN15546_c0_g4	0	323	ID=Gene.1515::TRINITY_DN15546_c0_g4::g.1515::m.1515;Gene.1515::TRINITY_DN15546_c0_g4::g.1515;ORF_type:internal_len:108_(+)	0	+	0	321	0	1	323	0
TRINITY_DN15547_c0_g1	0	302	ID=Gene.1516::TRINITY_DN15547_c0_g1::g.1516::m.1516;Gene.1516::TRINITY_DN15547_c0_g1::g.1516;ORF_type:internal_len:101_(+)	0	+	0	300	0	1	302	0
TRINITY_DN15553_c0_g1	0	978	ID=Gene.1517::TRINITY_DN15553_c0_g1::g.1517::m.1517;Gene.1517::TRINITY_DN15553_c0_g1::g.1517;ORF_type:complete_len:306_(+)	0	+	45	963	0	1	978	0
TRINITY_DN15554_c0_g2	0	898	ID=Gene.1518::TRINITY_DN15554_c0_g2::g.1518::m.1518;Gene.1518::TRINITY_DN15554_c0_g2::g.1518;ORF_type:5prime_partial_len:295_(+)	0	+	0	885	0	1	898	0
TRINITY_DN15559_c1_g2	0	522	ID=Gene.1519::TRINITY_DN15559_c1_g2::g.1519::m.1519;Gene.1519::TRINITY_DN15559_c1_g2::g.1519;ORF_type:5prime_partial_len:169_(+)	0	+	0	507	0	1	522	0
TRINITY_DN15561_c0_g1	0	1219	ID=Gene.1520::TRINITY_DN15561_c0_g1::g.1520::m.1520;Gene.1520::TRINITY_DN15561_c0_g1::g.1520;ORF_type:5prime_partial_len:384_(+)	0	+	0	1152	0	1	1219	0
TRINITY_DN15563_c0_g4	0	362	ID=Gene.1521::TRINITY_DN15563_c0_g4::g.1521::m.1521;Gene.1521::TRINITY_DN15563_c0_g4::g.1521;ORF_type:internal_len:121_(-)	0	-	0	360	0	1	362	0
TRINITY_DN15564_c0_g1	0	411	ID=Gene.1522::TRINITY_DN15564_c0_g1::g.1522::m.1522;Gene.1522::TRINITY_DN15564_c0_g1::g.1522;ORF_type:complete_len:109_(+)	0	+	37	364	0	1	411	0
TRINITY_DN15564_c0_g2	0	674	ID=Gene.1523::TRINITY_DN15564_c0_g2::g.1523::m.1523;Gene.1523::TRINITY_DN15564_c0_g2::g.1523;ORF_type:complete_len:191_(+)	0	+	68	641	0	1	674	0
TRINITY_DN15564_c0_g3	0	1068	ID=Gene.1524::TRINITY_DN15564_c0_g3::g.1524::m.1524;Gene.1524::TRINITY_DN15564_c0_g3::g.1524;ORF_type:complete_len:284_(+)	0	+	141	993	0	1	1068	0
TRINITY_DN15566_c0_g1	0	598	ID=Gene.1525::TRINITY_DN15566_c0_g1::g.1525::m.1525;Gene.1525::TRINITY_DN15566_c0_g1::g.1525;ORF_type:complete_len:156_(+)	0	+	65	533	0	1	598	0
TRINITY_DN15566_c0_g2	0	703	ID=Gene.1526::TRINITY_DN15566_c0_g2::g.1526::m.1526;Gene.1526::TRINITY_DN15566_c0_g2::g.1526;ORF_type:5prime_partial_len:234_(+)	0	+	0	702	0	1	703	0
TRINITY_DN15567_c0_g1	0	1262	ID=Gene.1527::TRINITY_DN15567_c0_g1::g.1527::m.1527;Gene.1527::TRINITY_DN15567_c0_g1::g.1527;ORF_type:complete_len:153_(+)	0	+	79	538	0	1	1262	0
TRINITY_DN15569_c0_g1	0	1145	ID=Gene.1529::TRINITY_DN15569_c0_g1::g.1529::m.1529;Gene.1529::TRINITY_DN15569_c0_g1::g.1529;ORF_type:5prime_partial_len:249_(+)	0	+	2	749	0	1	1145	0
TRINITY_DN15571_c0_g1	0	612	ID=Gene.1531::TRINITY_DN15571_c0_g1::g.1531::m.1531;Gene.1531::TRINITY_DN15571_c0_g1::g.1531;ORF_type:5prime_partial_len:190_(+)	0	+	1	571	0	1	612	0
TRINITY_DN15573_c0_g1	0	1014	ID=Gene.1533::TRINITY_DN15573_c0_g1::g.1533::m.1533;Gene.1533::TRINITY_DN15573_c0_g1::g.1533;ORF_type:5prime_partial_len:294_(+)	0	+	2	884	0	1	1014	0
TRINITY_DN15583_c0_g1	0	627	ID=Gene.1534::TRINITY_DN15583_c0_g1::g.1534::m.1534;Gene.1534::TRINITY_DN15583_c0_g1::g.1534;ORF_type:5prime_partial_len:139_(+)	0	+	1	418	0	1	627	0
TRINITY_DN15584_c0_g1	0	991	ID=Gene.1535::TRINITY_DN15584_c0_g1::g.1535::m.1535;Gene.1535::TRINITY_DN15584_c0_g1::g.1535;ORF_type:internal_len:331_(+)	0	+	1	991	0	1	991	0
TRINITY_DN15584_c0_g2	0	300	ID=Gene.1537::TRINITY_DN15584_c0_g2::g.1537::m.1537;Gene.1537::TRINITY_DN15584_c0_g2::g.1537;ORF_type:internal_len:100_(+)	0	+	1	298	0	1	300	0
TRINITY_DN15587_c0_g1	0	864	ID=Gene.1538::TRINITY_DN15587_c0_g1::g.1538::m.1538;Gene.1538::TRINITY_DN15587_c0_g1::g.1538;ORF_type:complete_len:105_(+)	0	+	233	548	0	1	864	0
TRINITY_DN15589_c0_g1	0	563	ID=Gene.1539::TRINITY_DN15589_c0_g1::g.1539::m.1539;Gene.1539::TRINITY_DN15589_c0_g1::g.1539;ORF_type:5prime_partial_len:169_(+)	0	+	0	507	0	1	563	0
TRINITY_DN15590_c0_g1	0	488	ID=Gene.1540::TRINITY_DN15590_c0_g1::g.1540::m.1540;Gene.1540::TRINITY_DN15590_c0_g1::g.1540;ORF_type:internal_len:163_(+)	0	+	2	488	0	1	488	0
TRINITY_DN15593_c0_g1	0	421	ID=Gene.1541::TRINITY_DN15593_c0_g1::g.1541::m.1541;Gene.1541::TRINITY_DN15593_c0_g1::g.1541;ORF_type:internal_len:141_(+)	0	+	1	421	0	1	421	0
TRINITY_DN15594_c0_g1	0	666	ID=Gene.1542::TRINITY_DN15594_c0_g1::g.1542::m.1542;Gene.1542::TRINITY_DN15594_c0_g1::g.1542;ORF_type:internal_len:223_(+)	0	+	0	666	0	1	666	0
TRINITY_DN15597_c0_g1	0	867	ID=Gene.1545::TRINITY_DN15597_c0_g1::g.1545::m.1545;Gene.1545::TRINITY_DN15597_c0_g1::g.1545;ORF_type:complete_len:203_(+)	0	+	79	688	0	1	867	0
TRINITY_DN15599_c0_g1	0	624	ID=Gene.1546::TRINITY_DN15599_c0_g1::g.1546::m.1546;Gene.1546::TRINITY_DN15599_c0_g1::g.1546;ORF_type:3prime_partial_len:191_(+)	0	+	52	622	0	1	624	0
TRINITY_DN15604_c0_g1	0	991	ID=Gene.1547::TRINITY_DN15604_c0_g1::g.1547::m.1547;Gene.1547::TRINITY_DN15604_c0_g1::g.1547;ORF_type:3prime_partial_len:316_(+)	0	+	45	990	0	1	991	0
TRINITY_DN15605_c0_g1	0	1375	ID=Gene.1548::TRINITY_DN15605_c0_g1::g.1548::m.1548;Gene.1548::TRINITY_DN15605_c0_g1::g.1548;ORF_type:5prime_partial_len:437_(+)	0	+	0	1311	0	1	1375	0
TRINITY_DN15610_c0_g1	0	2164	ID=Gene.1553::TRINITY_DN15610_c0_g1::g.1553::m.1553;Gene.1553::TRINITY_DN15610_c0_g1::g.1553;ORF_type:complete_len:603_(+)	0	+	149	1958	0	1	2164	0
TRINITY_DN15613_c0_g1	0	749	ID=Gene.1555::TRINITY_DN15613_c0_g1::g.1555::m.1555;Gene.1555::TRINITY_DN15613_c0_g1::g.1555;ORF_type:complete_len:198_(+)	0	+	94	688	0	1	749	0
TRINITY_DN15616_c0_g1	0	750	ID=Gene.1556::TRINITY_DN15616_c0_g1::g.1556::m.1556;Gene.1556::TRINITY_DN15616_c0_g1::g.1556;ORF_type:internal_len:250_(+)	0	+	2	749	0	1	750	0
TRINITY_DN15621_c1_g12	0	3409	ID=Gene.1558::TRINITY_DN15621_c1_g12::g.1558::m.1558;Gene.1558::TRINITY_DN15621_c1_g12::g.1558;ORF_type:complete_len:995_(+)	0	+	172	3157	0	1	3409	0
TRINITY_DN15621_c1_g5	0	2200	ID=Gene.1562::TRINITY_DN15621_c1_g5::g.1562::m.1562;Gene.1562::TRINITY_DN15621_c1_g5::g.1562;ORF_type:5prime_partial_len:326_(+)	0	+	2	980	0	1	2200	0
TRINITY_DN15623_c0_g1	0	631	ID=Gene.1563::TRINITY_DN15623_c0_g1::g.1563::m.1563;Gene.1563::TRINITY_DN15623_c0_g1::g.1563;ORF_type:5prime_partial_len:151_(+)	0	+	2	455	0	1	631	0
TRINITY_DN15625_c0_g1	0	770	ID=Gene.1564::TRINITY_DN15625_c0_g1::g.1564::m.1564;Gene.1564::TRINITY_DN15625_c0_g1::g.1564;ORF_type:5prime_partial_len:148_(+)	0	+	0	444	0	1	770	0
TRINITY_DN15630_c0_g1	0	1288	ID=Gene.1566::TRINITY_DN15630_c0_g1::g.1566::m.1566;Gene.1566::TRINITY_DN15630_c0_g1::g.1566;ORF_type:complete_len:223_(+)	0	+	429	1098	0	1	1288	0
TRINITY_DN15631_c0_g3	0	482	ID=Gene.1567::TRINITY_DN15631_c0_g3::g.1567::m.1567;Gene.1567::TRINITY_DN15631_c0_g3::g.1567;ORF_type:5prime_partial_len:148_(+)	0	+	0	444	0	1	482	0
TRINITY_DN15635_c0_g1	0	1000	ID=Gene.1568::TRINITY_DN15635_c0_g1::g.1568::m.1568;Gene.1568::TRINITY_DN15635_c0_g1::g.1568;ORF_type:complete_len:155_(+)	0	+	146	611	0	1	1000	0
TRINITY_DN15638_c1_g1	0	632	ID=Gene.1571::TRINITY_DN15638_c1_g1::g.1571::m.1571;Gene.1571::TRINITY_DN15638_c1_g1::g.1571;ORF_type:internal_len:211_(+)	0	+	2	632	0	1	632	0
TRINITY_DN15639_c0_g1	0	628	ID=Gene.1572::TRINITY_DN15639_c0_g1::g.1572::m.1572;Gene.1572::TRINITY_DN15639_c0_g1::g.1572;ORF_type:5prime_partial_len:139_(+)	0	+	2	419	0	1	628	0
TRINITY_DN15640_c0_g1	0	465	ID=Gene.1573::TRINITY_DN15640_c0_g1::g.1573::m.1573;Gene.1573::TRINITY_DN15640_c0_g1::g.1573;ORF_type:5prime_partial_len:122_(+)	0	+	2	368	0	1	465	0
TRINITY_DN15642_c0_g1	0	378	ID=Gene.1575::TRINITY_DN15642_c0_g1::g.1575::m.1575;Gene.1575::TRINITY_DN15642_c0_g1::g.1575;ORF_type:internal_len:126_(+)	0	+	1	376	0	1	378	0
TRINITY_DN15643_c0_g2	0	580	ID=Gene.1576::TRINITY_DN15643_c0_g2::g.1576::m.1576;Gene.1576::TRINITY_DN15643_c0_g2::g.1576;ORF_type:5prime_partial_len:118_(-)	0	-	224	578	0	1	580	0
TRINITY_DN15645_c0_g1	0	578	ID=Gene.1577::TRINITY_DN15645_c0_g1::g.1577::m.1577;Gene.1577::TRINITY_DN15645_c0_g1::g.1577;ORF_type:complete_len:112_(+)	0	+	45	381	0	1	578	0
TRINITY_DN15646_c0_g1	0	774	ID=Gene.1578::TRINITY_DN15646_c0_g1::g.1578::m.1578;Gene.1578::TRINITY_DN15646_c0_g1::g.1578;ORF_type:complete_len:155_(+)	0	+	73	538	0	1	774	0
TRINITY_DN15650_c0_g1	0	1636	ID=Gene.1579::TRINITY_DN15650_c0_g1::g.1579::m.1579;Gene.1579::TRINITY_DN15650_c0_g1::g.1579;ORF_type:complete_len:206_(+)	0	+	348	966	0	1	1636	0
TRINITY_DN15653_c0_g1	0	645	ID=Gene.1580::TRINITY_DN15653_c0_g1::g.1580::m.1580;Gene.1580::TRINITY_DN15653_c0_g1::g.1580;ORF_type:complete_len:179_(+)	0	+	78	615	0	1	645	0
TRINITY_DN15654_c0_g1	0	457	ID=Gene.1581::TRINITY_DN15654_c0_g1::g.1581::m.1581;Gene.1581::TRINITY_DN15654_c0_g1::g.1581;ORF_type:5prime_partial_len:113_(+)	0	+	0	339	0	1	457	0
TRINITY_DN15655_c0_g1	0	582	ID=Gene.1583::TRINITY_DN15655_c0_g1::g.1583::m.1583;Gene.1583::TRINITY_DN15655_c0_g1::g.1583;ORF_type:internal_len:195_(+)	0	+	0	582	0	1	582	0
TRINITY_DN15657_c0_g1	0	1998	ID=Gene.1585::TRINITY_DN15657_c0_g1::g.1585::m.1585;Gene.1585::TRINITY_DN15657_c0_g1::g.1585;ORF_type:3prime_partial_len:646_(+)	0	+	61	1996	0	1	1998	0
TRINITY_DN15659_c0_g1	0	872	ID=Gene.1587::TRINITY_DN15659_c0_g1::g.1587::m.1587;Gene.1587::TRINITY_DN15659_c0_g1::g.1587;ORF_type:complete_len:242_(+)	0	+	78	804	0	1	872	0
TRINITY_DN15665_c1_g1	0	1714	ID=Gene.1589::TRINITY_DN15665_c1_g1::g.1589::m.1589;Gene.1589::TRINITY_DN15665_c1_g1::g.1589;ORF_type:5prime_partial_len:434_(+)	0	+	0	1302	0	1	1714	0
TRINITY_DN15668_c0_g1	0	775	ID=Gene.1591::TRINITY_DN15668_c0_g1::g.1591::m.1591;Gene.1591::TRINITY_DN15668_c0_g1::g.1591;ORF_type:5prime_partial_len:101_(+)	0	+	1	304	0	1	775	0
TRINITY_DN15674_c1_g2	0	1088	ID=Gene.1592::TRINITY_DN15674_c1_g2::g.1592::m.1592;Gene.1592::TRINITY_DN15674_c1_g2::g.1592;ORF_type:complete_len:328_(+)	0	+	61	1045	0	1	1088	0
TRINITY_DN15679_c0_g1	0	302	ID=Gene.1594::TRINITY_DN15679_c0_g1::g.1594::m.1594;Gene.1594::TRINITY_DN15679_c0_g1::g.1594;ORF_type:internal_len:101_(+)	0	+	0	300	0	1	302	0
TRINITY_DN15679_c1_g1	0	568	ID=Gene.1595::TRINITY_DN15679_c1_g1::g.1595::m.1595;Gene.1595::TRINITY_DN15679_c1_g1::g.1595;ORF_type:complete_len:173_(+)	0	+	22	541	0	1	568	0
TRINITY_DN15680_c1_g3	0	780	ID=Gene.1596::TRINITY_DN15680_c1_g3::g.1596::m.1596;Gene.1596::TRINITY_DN15680_c1_g3::g.1596;ORF_type:complete_len:221_(+)	0	+	64	727	0	1	780	0
TRINITY_DN15680_c1_g4	0	1076	ID=Gene.1597::TRINITY_DN15680_c1_g4::g.1597::m.1597;Gene.1597::TRINITY_DN15680_c1_g4::g.1597;ORF_type:complete_len:315_(+)	0	+	64	1009	0	1	1076	0
TRINITY_DN15682_c0_g1	0	560	ID=Gene.1598::TRINITY_DN15682_c0_g1::g.1598::m.1598;Gene.1598::TRINITY_DN15682_c0_g1::g.1598;ORF_type:complete_len:123_(+)	0	+	30	399	0	1	560	0
TRINITY_DN15687_c0_g2	0	300	ID=Gene.1600::TRINITY_DN15687_c0_g2::g.1600::m.1600;Gene.1600::TRINITY_DN15687_c0_g2::g.1600;ORF_type:internal_len:101_(+)	0	+	0	300	0	1	300	0
TRINITY_DN15691_c0_g2	0	1004	ID=Gene.1601::TRINITY_DN15691_c0_g2::g.1601::m.1601;Gene.1601::TRINITY_DN15691_c0_g2::g.1601;ORF_type:5prime_partial_len:217_(+)	0	+	0	651	0	1	1004	0
TRINITY_DN15694_c0_g3	0	546	ID=Gene.1602::TRINITY_DN15694_c0_g3::g.1602::m.1602;Gene.1602::TRINITY_DN15694_c0_g3::g.1602;ORF_type:5prime_partial_len:166_(+)	0	+	0	498	0	1	546	0
TRINITY_DN15696_c0_g1	0	1090	ID=Gene.1604::TRINITY_DN15696_c0_g1::g.1604::m.1604;Gene.1604::TRINITY_DN15696_c0_g1::g.1604;ORF_type:5prime_partial_len:361_(+)	0	+	2	1085	0	1	1090	0
TRINITY_DN15701_c0_g3	0	430	ID=Gene.1608::TRINITY_DN15701_c0_g3::g.1608::m.1608;Gene.1608::TRINITY_DN15701_c0_g3::g.1608;ORF_type:5prime_partial_len:103_(+)	0	+	1	310	0	1	430	0
TRINITY_DN15702_c0_g2	0	758	ID=Gene.1609::TRINITY_DN15702_c0_g2::g.1609::m.1609;Gene.1609::TRINITY_DN15702_c0_g2::g.1609;ORF_type:complete_len:125_(+)	0	+	75	450	0	1	758	0
TRINITY_DN15702_c0_g4	0	852	ID=Gene.1610::TRINITY_DN15702_c0_g4::g.1610::m.1610;Gene.1610::TRINITY_DN15702_c0_g4::g.1610;ORF_type:complete_len:191_(+)	0	+	29	602	0	1	852	0
TRINITY_DN15702_c0_g7	0	600	ID=Gene.1611::TRINITY_DN15702_c0_g7::g.1611::m.1611;Gene.1611::TRINITY_DN15702_c0_g7::g.1611;ORF_type:complete_len:137_(+)	0	+	30	441	0	1	600	0
TRINITY_DN15704_c0_g1	0	751	ID=Gene.1612::TRINITY_DN15704_c0_g1::g.1612::m.1612;Gene.1612::TRINITY_DN15704_c0_g1::g.1612;ORF_type:5prime_partial_len:248_(+)	0	+	2	746	0	1	751	0
TRINITY_DN15712_c0_g1	0	1041	ID=Gene.1613::TRINITY_DN15712_c0_g1::g.1613::m.1613;Gene.1613::TRINITY_DN15712_c0_g1::g.1613;ORF_type:complete_len:242_(+)	0	+	91	817	0	1	1041	0
TRINITY_DN15714_c1_g1	0	787	ID=Gene.1614::TRINITY_DN15714_c1_g1::g.1614::m.1614;Gene.1614::TRINITY_DN15714_c1_g1::g.1614;ORF_type:5prime_partial_len:226_(+)	0	+	0	678	0	1	787	0
TRINITY_DN15718_c0_g1	0	1029	ID=Gene.1615::TRINITY_DN15718_c0_g1::g.1615::m.1615;Gene.1615::TRINITY_DN15718_c0_g1::g.1615;ORF_type:5prime_partial_len:241_(+)	0	+	0	723	0	1	1029	0
TRINITY_DN15723_c0_g1	0	787	ID=Gene.1616::TRINITY_DN15723_c0_g1::g.1616::m.1616;Gene.1616::TRINITY_DN15723_c0_g1::g.1616;ORF_type:complete_len:192_(+)	0	+	151	727	0	1	787	0
TRINITY_DN15724_c0_g1	0	726	ID=Gene.1618::TRINITY_DN15724_c0_g1::g.1618::m.1618;Gene.1618::TRINITY_DN15724_c0_g1::g.1618;ORF_type:5prime_partial_len:207_(+)	0	+	0	621	0	1	726	0
TRINITY_DN15728_c0_g1	0	1071	ID=Gene.1621::TRINITY_DN15728_c0_g1::g.1621::m.1621;Gene.1621::TRINITY_DN15728_c0_g1::g.1621;ORF_type:5prime_partial_len:317_(+)	0	+	0	951	0	1	1071	0
TRINITY_DN15735_c0_g1	0	342	ID=Gene.1623::TRINITY_DN15735_c0_g1::g.1623::m.1623;Gene.1623::TRINITY_DN15735_c0_g1::g.1623;ORF_type:5prime_partial_len:106_(+)	0	+	0	318	0	1	342	0
TRINITY_DN15735_c0_g2	0	424	ID=Gene.1624::TRINITY_DN15735_c0_g2::g.1624::m.1624;Gene.1624::TRINITY_DN15735_c0_g2::g.1624;ORF_type:internal_len:141_(+)	0	+	2	422	0	1	424	0
TRINITY_DN15736_c0_g1	0	474	ID=Gene.1625::TRINITY_DN15736_c0_g1::g.1625::m.1625;Gene.1625::TRINITY_DN15736_c0_g1::g.1625;ORF_type:internal_len:159_(+)	0	+	0	474	0	1	474	0
TRINITY_DN15736_c0_g3	0	440	ID=Gene.1626::TRINITY_DN15736_c0_g3::g.1626::m.1626;Gene.1626::TRINITY_DN15736_c0_g3::g.1626;ORF_type:5prime_partial_len:121_(-)	0	-	77	440	0	1	440	0
TRINITY_DN15738_c0_g2	0	712	ID=Gene.1627::TRINITY_DN15738_c0_g2::g.1627::m.1627;Gene.1627::TRINITY_DN15738_c0_g2::g.1627;ORF_type:5prime_partial_len:227_(+)	0	+	0	681	0	1	712	0
TRINITY_DN15739_c2_g5	0	1144	ID=Gene.1628::TRINITY_DN15739_c2_g5::g.1628::m.1628;Gene.1628::TRINITY_DN15739_c2_g5::g.1628;ORF_type:5prime_partial_len:286_(+)	0	+	1	859	0	1	1144	0
TRINITY_DN15741_c0_g1	0	1533	ID=Gene.1630::TRINITY_DN15741_c0_g1::g.1630::m.1630;Gene.1630::TRINITY_DN15741_c0_g1::g.1630;ORF_type:complete_len:397_(+)	0	+	122	1313	0	1	1533	0
TRINITY_DN15743_c0_g2	0	741	ID=Gene.1631::TRINITY_DN15743_c0_g2::g.1631::m.1631;Gene.1631::TRINITY_DN15743_c0_g2::g.1631;ORF_type:5prime_partial_len:243_(+)	0	+	0	729	0	1	741	0
TRINITY_DN15745_c0_g1	0	806	ID=Gene.1632::TRINITY_DN15745_c0_g1::g.1632::m.1632;Gene.1632::TRINITY_DN15745_c0_g1::g.1632;ORF_type:5prime_partial_len:203_(+)	0	+	0	609	0	1	806	0
TRINITY_DN15747_c0_g1	0	640	ID=Gene.1633::TRINITY_DN15747_c0_g1::g.1633::m.1633;Gene.1633::TRINITY_DN15747_c0_g1::g.1633;ORF_type:3prime_partial_len:203_(+)	0	+	34	640	0	1	640	0
TRINITY_DN15749_c0_g1	0	1315	ID=Gene.1634::TRINITY_DN15749_c0_g1::g.1634::m.1634;Gene.1634::TRINITY_DN15749_c0_g1::g.1634;ORF_type:5prime_partial_len:420_(+)	0	+	0	1260	0	1	1315	0
TRINITY_DN15752_c0_g1	0	643	ID=Gene.1635::TRINITY_DN15752_c0_g1::g.1635::m.1635;Gene.1635::TRINITY_DN15752_c0_g1::g.1635;ORF_type:5prime_partial_len:173_(+)	0	+	1	520	0	1	643	0
TRINITY_DN15753_c0_g1	0	685	ID=Gene.1637::TRINITY_DN15753_c0_g1::g.1637::m.1637;Gene.1637::TRINITY_DN15753_c0_g1::g.1637;ORF_type:complete_len:188_(+)	0	+	57	621	0	1	685	0
TRINITY_DN15760_c0_g3	0	714	ID=Gene.1638::TRINITY_DN15760_c0_g3::g.1638::m.1638;Gene.1638::TRINITY_DN15760_c0_g3::g.1638;ORF_type:complete_len:169_(+)	0	+	82	589	0	1	714	0
TRINITY_DN15767_c0_g2	0	1365	ID=Gene.1640::TRINITY_DN15767_c0_g2::g.1640::m.1640;Gene.1640::TRINITY_DN15767_c0_g2::g.1640;ORF_type:5prime_partial_len:374_(+)	0	+	0	1122	0	1	1365	0
TRINITY_DN15769_c0_g1	0	1014	ID=Gene.1641::TRINITY_DN15769_c0_g1::g.1641::m.1641;Gene.1641::TRINITY_DN15769_c0_g1::g.1641;ORF_type:complete_len:219_(+)	0	+	59	716	0	1	1014	0
TRINITY_DN15772_c0_g2	0	417	ID=Gene.1642::TRINITY_DN15772_c0_g2::g.1642::m.1642;Gene.1642::TRINITY_DN15772_c0_g2::g.1642;ORF_type:3prime_partial_len:105_(+)	0	+	103	415	0	1	417	0
TRINITY_DN15774_c0_g1	0	1091	ID=Gene.1643::TRINITY_DN15774_c0_g1::g.1643::m.1643;Gene.1643::TRINITY_DN15774_c0_g1::g.1643;ORF_type:complete_len:267_(+)	0	+	206	1007	0	1	1091	0
TRINITY_DN15774_c0_g2	0	1268	ID=Gene.1644::TRINITY_DN15774_c0_g2::g.1644::m.1644;Gene.1644::TRINITY_DN15774_c0_g2::g.1644;ORF_type:complete_len:359_(+)	0	+	99	1176	0	1	1268	0
TRINITY_DN15778_c0_g1	0	646	ID=Gene.1645::TRINITY_DN15778_c0_g1::g.1645::m.1645;Gene.1645::TRINITY_DN15778_c0_g1::g.1645;ORF_type:5prime_partial_len:198_(+)	0	+	2	596	0	1	646	0
TRINITY_DN15785_c0_g1	0	743	ID=Gene.1646::TRINITY_DN15785_c0_g1::g.1646::m.1646;Gene.1646::TRINITY_DN15785_c0_g1::g.1646;ORF_type:internal_len:248_(+)	0	+	0	741	0	1	743	0
TRINITY_DN15785_c0_g2	0	409	ID=Gene.1648::TRINITY_DN15785_c0_g2::g.1648::m.1648;Gene.1648::TRINITY_DN15785_c0_g2::g.1648;ORF_type:internal_len:137_(+)	0	+	0	408	0	1	409	0
TRINITY_DN15786_c0_g1	0	668	ID=Gene.1649::TRINITY_DN15786_c0_g1::g.1649::m.1649;Gene.1649::TRINITY_DN15786_c0_g1::g.1649;ORF_type:5prime_partial_len:194_(+)	0	+	0	582	0	1	668	0
TRINITY_DN15787_c0_g1	0	982	ID=Gene.1650::TRINITY_DN15787_c0_g1::g.1650::m.1650;Gene.1650::TRINITY_DN15787_c0_g1::g.1650;ORF_type:complete_len:274_(+)	0	+	95	917	0	1	982	0
TRINITY_DN15788_c0_g1	0	493	ID=Gene.1651::TRINITY_DN15788_c0_g1::g.1651::m.1651;Gene.1651::TRINITY_DN15788_c0_g1::g.1651;ORF_type:5prime_partial_len:148_(+)	0	+	2	446	0	1	493	0
TRINITY_DN15788_c0_g2	0	436	ID=Gene.1652::TRINITY_DN15788_c0_g2::g.1652::m.1652;Gene.1652::TRINITY_DN15788_c0_g2::g.1652;ORF_type:5prime_partial_len:143_(+)	0	+	1	430	0	1	436	0
TRINITY_DN15796_c0_g1	0	1030	ID=Gene.1653::TRINITY_DN15796_c0_g1::g.1653::m.1653;Gene.1653::TRINITY_DN15796_c0_g1::g.1653;ORF_type:complete_len:307_(+)	0	+	35	956	0	1	1030	0
TRINITY_DN15799_c0_g1	0	1224	ID=Gene.1655::TRINITY_DN15799_c0_g1::g.1655::m.1655;Gene.1655::TRINITY_DN15799_c0_g1::g.1655;ORF_type:complete_len:176_(+)	0	+	88	616	0	1	1224	0
TRINITY_DN15806_c0_g2	0	1603	ID=Gene.1657::TRINITY_DN15806_c0_g2::g.1657::m.1657;Gene.1657::TRINITY_DN15806_c0_g2::g.1657;ORF_type:3prime_partial_len:515_(+)	0	+	59	1601	0	1	1603	0
TRINITY_DN15807_c0_g1	0	597	ID=Gene.1659::TRINITY_DN15807_c0_g1::g.1659::m.1659;Gene.1659::TRINITY_DN15807_c0_g1::g.1659;ORF_type:5prime_partial_len:125_(+)	0	+	0	375	0	1	597	0
TRINITY_DN15808_c0_g1	0	524	ID=Gene.1660::TRINITY_DN15808_c0_g1::g.1660::m.1660;Gene.1660::TRINITY_DN15808_c0_g1::g.1660;ORF_type:5prime_partial_len:138_(+)	0	+	0	414	0	1	524	0
TRINITY_DN15810_c0_g2	0	585	ID=Gene.1661::TRINITY_DN15810_c0_g2::g.1661::m.1661;Gene.1661::TRINITY_DN15810_c0_g2::g.1661;ORF_type:complete_len:117_(+)	0	+	149	500	0	1	585	0
TRINITY_DN15811_c0_g1	0	710	ID=Gene.1663::TRINITY_DN15811_c0_g1::g.1663::m.1663;Gene.1663::TRINITY_DN15811_c0_g1::g.1663;ORF_type:5prime_partial_len:106_(+)	0	+	0	318	0	1	710	0
TRINITY_DN15814_c0_g1	0	468	ID=Gene.1664::TRINITY_DN15814_c0_g1::g.1664::m.1664;Gene.1664::TRINITY_DN15814_c0_g1::g.1664;ORF_type:5prime_partial_len:134_(+)	0	+	0	402	0	1	468	0
TRINITY_DN15815_c0_g1	0	941	ID=Gene.1665::TRINITY_DN15815_c0_g1::g.1665::m.1665;Gene.1665::TRINITY_DN15815_c0_g1::g.1665;ORF_type:3prime_partial_len:163_(+)	0	+	454	940	0	1	941	0
TRINITY_DN15815_c0_g2	0	1092	ID=Gene.1667::TRINITY_DN15815_c0_g2::g.1667::m.1667;Gene.1667::TRINITY_DN15815_c0_g2::g.1667;ORF_type:5prime_partial_len:152_(+)	0	+	1	457	0	1	1092	0
TRINITY_DN15817_c0_g1	0	448	ID=Gene.1668::TRINITY_DN15817_c0_g1::g.1668::m.1668;Gene.1668::TRINITY_DN15817_c0_g1::g.1668;ORF_type:complete_len:119_(+)	0	+	0	357	0	1	448	0
TRINITY_DN15818_c0_g1	0	558	ID=Gene.1669::TRINITY_DN15818_c0_g1::g.1669::m.1669;Gene.1669::TRINITY_DN15818_c0_g1::g.1669;ORF_type:5prime_partial_len:123_(+)	0	+	2	371	0	1	558	0
TRINITY_DN15820_c0_g1	0	491	ID=Gene.1672::TRINITY_DN15820_c0_g1::g.1672::m.1672;Gene.1672::TRINITY_DN15820_c0_g1::g.1672;ORF_type:5prime_partial_len:132_(+)	0	+	0	396	0	1	491	0
TRINITY_DN15824_c0_g1	0	305	ID=Gene.1675::TRINITY_DN15824_c0_g1::g.1675::m.1675;Gene.1675::TRINITY_DN15824_c0_g1::g.1675;ORF_type:internal_len:102_(+)	0	+	2	305	0	1	305	0
TRINITY_DN15839_c0_g1	0	1059	ID=Gene.1679::TRINITY_DN15839_c0_g1::g.1679::m.1679;Gene.1679::TRINITY_DN15839_c0_g1::g.1679;ORF_type:complete_len:256_(+)	0	+	55	823	0	1	1059	0
TRINITY_DN15840_c1_g2	0	481	ID=Gene.1680::TRINITY_DN15840_c1_g2::g.1680::m.1680;Gene.1680::TRINITY_DN15840_c1_g2::g.1680;ORF_type:internal_len:160_(+)	0	+	2	479	0	1	481	0
TRINITY_DN15841_c0_g1	0	1519	ID=Gene.1681::TRINITY_DN15841_c0_g1::g.1681::m.1681;Gene.1681::TRINITY_DN15841_c0_g1::g.1681;ORF_type:complete_len:305_(+)	0	+	157	1072	0	1	1519	0
TRINITY_DN15842_c0_g1	0	704	ID=Gene.1682::TRINITY_DN15842_c0_g1::g.1682::m.1682;Gene.1682::TRINITY_DN15842_c0_g1::g.1682;ORF_type:complete_len:188_(+)	0	+	81	645	0	1	704	0
TRINITY_DN15844_c0_g2	0	657	ID=Gene.1683::TRINITY_DN15844_c0_g2::g.1683::m.1683;Gene.1683::TRINITY_DN15844_c0_g2::g.1683;ORF_type:complete_len:160_(+)	0	+	71	551	0	1	657	0
TRINITY_DN15844_c0_g3	0	739	ID=Gene.1684::TRINITY_DN15844_c0_g3::g.1684::m.1684;Gene.1684::TRINITY_DN15844_c0_g3::g.1684;ORF_type:complete_len:160_(+)	0	+	100	580	0	1	739	0
TRINITY_DN15846_c0_g2	0	504	ID=Gene.1687::TRINITY_DN15846_c0_g2::g.1687::m.1687;Gene.1687::TRINITY_DN15846_c0_g2::g.1687;ORF_type:3prime_partial_len:169_(+)	0	+	0	504	0	1	504	0
TRINITY_DN15846_c0_g3	0	705	ID=Gene.1688::TRINITY_DN15846_c0_g3::g.1688::m.1688;Gene.1688::TRINITY_DN15846_c0_g3::g.1688;ORF_type:complete_len:219_(+)	0	+	0	657	0	1	705	0
TRINITY_DN15847_c1_g1	0	663	ID=Gene.1689::TRINITY_DN15847_c1_g1::g.1689::m.1689;Gene.1689::TRINITY_DN15847_c1_g1::g.1689;ORF_type:complete_len:135_(+)	0	+	92	497	0	1	663	0
TRINITY_DN15850_c0_g1	0	774	ID=Gene.1690::TRINITY_DN15850_c0_g1::g.1690::m.1690;Gene.1690::TRINITY_DN15850_c0_g1::g.1690;ORF_type:complete_len:185_(+)	0	+	44	599	0	1	774	0
TRINITY_DN15854_c1_g1	0	1548	ID=Gene.1691::TRINITY_DN15854_c1_g1::g.1691::m.1691;Gene.1691::TRINITY_DN15854_c1_g1::g.1691;ORF_type:complete_len:333_(+)	0	+	64	1063	0	1	1548	0
TRINITY_DN15865_c0_g1	0	561	ID=Gene.1694::TRINITY_DN15865_c0_g1::g.1694::m.1694;Gene.1694::TRINITY_DN15865_c0_g1::g.1694;ORF_type:internal_len:187_(+)	0	+	1	559	0	1	561	0
TRINITY_DN15867_c0_g1	0	1700	ID=Gene.1699::TRINITY_DN15867_c0_g1::g.1699::m.1699;Gene.1699::TRINITY_DN15867_c0_g1::g.1699;ORF_type:5prime_partial_len:286_(+)	0	+	2	860	0	1	1700	0
TRINITY_DN15870_c0_g1	0	580	ID=Gene.1701::TRINITY_DN15870_c0_g1::g.1701::m.1701;Gene.1701::TRINITY_DN15870_c0_g1::g.1701;ORF_type:internal_len:193_(+)	0	+	2	578	0	1	580	0
TRINITY_DN15873_c0_g1	0	981	ID=Gene.1702::TRINITY_DN15873_c0_g1::g.1702::m.1702;Gene.1702::TRINITY_DN15873_c0_g1::g.1702;ORF_type:complete_len:225_(+)	0	+	111	786	0	1	981	0
TRINITY_DN15874_c1_g3	0	520	ID=Gene.1703::TRINITY_DN15874_c1_g3::g.1703::m.1703;Gene.1703::TRINITY_DN15874_c1_g3::g.1703;ORF_type:complete_len:133_(+)	0	+	88	487	0	1	520	0
TRINITY_DN15876_c0_g1	0	623	ID=Gene.1704::TRINITY_DN15876_c0_g1::g.1704::m.1704;Gene.1704::TRINITY_DN15876_c0_g1::g.1704;ORF_type:complete_len:142_(+)	0	+	37	463	0	1	623	0
TRINITY_DN15878_c1_g1	0	644	ID=Gene.1705::TRINITY_DN15878_c1_g1::g.1705::m.1705;Gene.1705::TRINITY_DN15878_c1_g1::g.1705;ORF_type:5prime_partial_len:116_(+)	0	+	2	350	0	1	644	0
TRINITY_DN15878_c1_g2	0	1306	ID=Gene.1706::TRINITY_DN15878_c1_g2::g.1706::m.1706;Gene.1706::TRINITY_DN15878_c1_g2::g.1706;ORF_type:complete_len:247_(+)	0	+	53	794	0	1	1306	0
TRINITY_DN15883_c0_g1	0	931	ID=Gene.1709::TRINITY_DN15883_c0_g1::g.1709::m.1709;Gene.1709::TRINITY_DN15883_c0_g1::g.1709;ORF_type:complete_len:232_(+)	0	+	73	769	0	1	931	0
TRINITY_DN15886_c0_g1	0	785	ID=Gene.1710::TRINITY_DN15886_c0_g1::g.1710::m.1710;Gene.1710::TRINITY_DN15886_c0_g1::g.1710;ORF_type:5prime_partial_len:225_(+)	0	+	2	677	0	1	785	0
TRINITY_DN15891_c0_g1	0	524	ID=Gene.1711::TRINITY_DN15891_c0_g1::g.1711::m.1711;Gene.1711::TRINITY_DN15891_c0_g1::g.1711;ORF_type:complete_len:124_(+)	0	+	86	458	0	1	524	0
TRINITY_DN15895_c0_g1	0	1157	ID=Gene.1712::TRINITY_DN15895_c0_g1::g.1712::m.1712;Gene.1712::TRINITY_DN15895_c0_g1::g.1712;ORF_type:complete_len:289_(+)	0	+	175	1042	0	1	1157	0
TRINITY_DN15898_c0_g2	0	2345	ID=Gene.1713::TRINITY_DN15898_c0_g2::g.1713::m.1713;Gene.1713::TRINITY_DN15898_c0_g2::g.1713;ORF_type:complete_len:232_(+)	0	+	1006	1702	0	1	2345	0
TRINITY_DN15898_c0_g5	0	556	ID=Gene.1715::TRINITY_DN15898_c0_g5::g.1715::m.1715;Gene.1715::TRINITY_DN15898_c0_g5::g.1715;ORF_type:complete_len:124_(+)	0	+	15	387	0	1	556	0
TRINITY_DN15901_c0_g1	0	1416	ID=Gene.1716::TRINITY_DN15901_c0_g1::g.1716::m.1716;Gene.1716::TRINITY_DN15901_c0_g1::g.1716;ORF_type:complete_len:406_(+)	0	+	54	1272	0	1	1416	0
TRINITY_DN15904_c0_g1	0	622	ID=Gene.1718::TRINITY_DN15904_c0_g1::g.1718::m.1718;Gene.1718::TRINITY_DN15904_c0_g1::g.1718;ORF_type:complete_len:141_(+)	0	+	45	468	0	1	622	0
TRINITY_DN15907_c0_g1	0	702	ID=Gene.1719::TRINITY_DN15907_c0_g1::g.1719::m.1719;Gene.1719::TRINITY_DN15907_c0_g1::g.1719;ORF_type:complete_len:217_(+)	0	+	35	686	0	1	702	0
TRINITY_DN15908_c0_g1	0	1459	ID=Gene.1720::TRINITY_DN15908_c0_g1::g.1720::m.1720;Gene.1720::TRINITY_DN15908_c0_g1::g.1720;ORF_type:5prime_partial_len:450_(+)	0	+	1	1351	0	1	1459	0
TRINITY_DN15909_c0_g1	0	1158	ID=Gene.1722::TRINITY_DN15909_c0_g1::g.1722::m.1722;Gene.1722::TRINITY_DN15909_c0_g1::g.1722;ORF_type:complete_len:239_(+)	0	+	146	863	0	1	1158	0
TRINITY_DN15913_c0_g1	0	696	ID=Gene.1723::TRINITY_DN15913_c0_g1::g.1723::m.1723;Gene.1723::TRINITY_DN15913_c0_g1::g.1723;ORF_type:5prime_partial_len:127_(+)	0	+	0	381	0	1	696	0
TRINITY_DN15919_c0_g1	0	1246	ID=Gene.1724::TRINITY_DN15919_c0_g1::g.1724::m.1724;Gene.1724::TRINITY_DN15919_c0_g1::g.1724;ORF_type:5prime_partial_len:349_(+)	0	+	2	1049	0	1	1246	0
TRINITY_DN15921_c0_g1	0	1280	ID=Gene.1726::TRINITY_DN15921_c0_g1::g.1726::m.1726;Gene.1726::TRINITY_DN15921_c0_g1::g.1726;ORF_type:5prime_partial_len:307_(+)	0	+	1	922	0	1	1280	0
TRINITY_DN15922_c0_g2	0	932	ID=Gene.1728::TRINITY_DN15922_c0_g2::g.1728::m.1728;Gene.1728::TRINITY_DN15922_c0_g2::g.1728;ORF_type:5prime_partial_len:229_(+)	0	+	0	687	0	1	932	0
TRINITY_DN15922_c0_g3	0	1719	ID=Gene.1730::TRINITY_DN15922_c0_g3::g.1730::m.1730;Gene.1730::TRINITY_DN15922_c0_g3::g.1730;ORF_type:complete_len:285_(+)	0	+	62	917	0	1	1719	0
TRINITY_DN15925_c0_g2	0	521	ID=Gene.1732::TRINITY_DN15925_c0_g2::g.1732::m.1732;Gene.1732::TRINITY_DN15925_c0_g2::g.1732;ORF_type:internal_len:174_(+)	0	+	2	521	0	1	521	0
TRINITY_DN15926_c0_g2	0	963	ID=Gene.1733::TRINITY_DN15926_c0_g2::g.1733::m.1733;Gene.1733::TRINITY_DN15926_c0_g2::g.1733;ORF_type:complete_len:115_(+)	0	+	562	907	0	1	963	0
TRINITY_DN15927_c0_g2	0	670	ID=Gene.1734::TRINITY_DN15927_c0_g2::g.1734::m.1734;Gene.1734::TRINITY_DN15927_c0_g2::g.1734;ORF_type:5prime_partial_len:202_(+)	0	+	0	606	0	1	670	0
TRINITY_DN15931_c0_g1	0	1227	ID=Gene.1736::TRINITY_DN15931_c0_g1::g.1736::m.1736;Gene.1736::TRINITY_DN15931_c0_g1::g.1736;ORF_type:complete_len:322_(+)	0	+	122	1088	0	1	1227	0
TRINITY_DN15932_c0_g1	0	792	ID=Gene.1737::TRINITY_DN15932_c0_g1::g.1737::m.1737;Gene.1737::TRINITY_DN15932_c0_g1::g.1737;ORF_type:internal_len:264_(+)	0	+	1	790	0	1	792	0
TRINITY_DN15938_c0_g2	0	508	ID=Gene.1741::TRINITY_DN15938_c0_g2::g.1741::m.1741;Gene.1741::TRINITY_DN15938_c0_g2::g.1741;ORF_type:5prime_partial_len:138_(+)	0	+	0	414	0	1	508	0
TRINITY_DN15939_c0_g1	0	994	ID=Gene.1742::TRINITY_DN15939_c0_g1::g.1742::m.1742;Gene.1742::TRINITY_DN15939_c0_g1::g.1742;ORF_type:5prime_partial_len:219_(+)	0	+	2	659	0	1	994	0
TRINITY_DN15940_c0_g1	0	412	ID=Gene.1743::TRINITY_DN15940_c0_g1::g.1743::m.1743;Gene.1743::TRINITY_DN15940_c0_g1::g.1743;ORF_type:3prime_partial_len:100_(+)	0	+	113	410	0	1	412	0
TRINITY_DN15941_c0_g2	0	1076	ID=Gene.1744::TRINITY_DN15941_c0_g2::g.1744::m.1744;Gene.1744::TRINITY_DN15941_c0_g2::g.1744;ORF_type:3prime_partial_len:151_(+)	0	+	624	1074	0	1	1076	0
TRINITY_DN15942_c0_g1	0	1136	ID=Gene.1745::TRINITY_DN15942_c0_g1::g.1745::m.1745;Gene.1745::TRINITY_DN15942_c0_g1::g.1745;ORF_type:internal_len:379_(+)	0	+	0	1134	0	1	1136	0
TRINITY_DN15942_c0_g4	0	323	ID=Gene.1748::TRINITY_DN15942_c0_g4::g.1748::m.1748;Gene.1748::TRINITY_DN15942_c0_g4::g.1748;ORF_type:internal_len:108_(+)	0	+	0	321	0	1	323	0
TRINITY_DN15944_c0_g1	0	856	ID=Gene.1749::TRINITY_DN15944_c0_g1::g.1749::m.1749;Gene.1749::TRINITY_DN15944_c0_g1::g.1749;ORF_type:5prime_partial_len:142_(+)	0	+	1	427	0	1	856	0
TRINITY_DN15945_c0_g1	0	1235	ID=Gene.1750::TRINITY_DN15945_c0_g1::g.1750::m.1750;Gene.1750::TRINITY_DN15945_c0_g1::g.1750;ORF_type:5prime_partial_len:364_(+)	0	+	2	1094	0	1	1235	0
TRINITY_DN15947_c0_g1	0	687	ID=Gene.1751::TRINITY_DN15947_c0_g1::g.1751::m.1751;Gene.1751::TRINITY_DN15947_c0_g1::g.1751;ORF_type:complete_len:148_(+)	0	+	237	681	0	1	687	0
TRINITY_DN15948_c0_g1	0	748	ID=Gene.1752::TRINITY_DN15948_c0_g1::g.1752::m.1752;Gene.1752::TRINITY_DN15948_c0_g1::g.1752;ORF_type:complete_len:178_(+)	0	+	118	652	0	1	748	0
TRINITY_DN15948_c0_g2	0	865	ID=Gene.1753::TRINITY_DN15948_c0_g2::g.1753::m.1753;Gene.1753::TRINITY_DN15948_c0_g2::g.1753;ORF_type:complete_len:213_(+)	0	+	111	750	0	1	865	0
TRINITY_DN15951_c1_g1	0	381	ID=Gene.1754::TRINITY_DN15951_c1_g1::g.1754::m.1754;Gene.1754::TRINITY_DN15951_c1_g1::g.1754;ORF_type:5prime_partial_len:120_(+)	0	+	0	360	0	1	381	0
TRINITY_DN15952_c0_g1	0	339	ID=Gene.1755::TRINITY_DN15952_c0_g1::g.1755::m.1755;Gene.1755::TRINITY_DN15952_c0_g1::g.1755;ORF_type:5prime_partial_len:108_(+)	0	+	1	325	0	1	339	0
TRINITY_DN15956_c0_g1	0	1116	ID=Gene.1756::TRINITY_DN15956_c0_g1::g.1756::m.1756;Gene.1756::TRINITY_DN15956_c0_g1::g.1756;ORF_type:complete_len:143_(+)	0	+	634	1063	0	1	1116	0
TRINITY_DN15957_c2_g1	0	750	ID=Gene.1757::TRINITY_DN15957_c2_g1::g.1757::m.1757;Gene.1757::TRINITY_DN15957_c2_g1::g.1757;ORF_type:3prime_partial_len:123_(+)	0	+	384	750	0	1	750	0
TRINITY_DN15963_c0_g1	0	957	ID=Gene.1759::TRINITY_DN15963_c0_g1::g.1759::m.1759;Gene.1759::TRINITY_DN15963_c0_g1::g.1759;ORF_type:complete_len:266_(+)	0	+	57	855	0	1	957	0
TRINITY_DN15964_c0_g1	0	388	ID=Gene.1760::TRINITY_DN15964_c0_g1::g.1760::m.1760;Gene.1760::TRINITY_DN15964_c0_g1::g.1760;ORF_type:internal_len:130_(+)	0	+	0	387	0	1	388	0
TRINITY_DN15966_c0_g2	0	1126	ID=Gene.1761::TRINITY_DN15966_c0_g2::g.1761::m.1761;Gene.1761::TRINITY_DN15966_c0_g2::g.1761;ORF_type:complete_len:184_(+)	0	+	68	620	0	1	1126	0
TRINITY_DN15971_c1_g2	0	328	ID=Gene.1763::TRINITY_DN15971_c1_g2::g.1763::m.1763;Gene.1763::TRINITY_DN15971_c1_g2::g.1763;ORF_type:internal_len:110_(+)	0	+	0	327	0	1	328	0
TRINITY_DN15972_c0_g1	0	868	ID=Gene.1764::TRINITY_DN15972_c0_g1::g.1764::m.1764;Gene.1764::TRINITY_DN15972_c0_g1::g.1764;ORF_type:complete_len:248_(+)	0	+	90	834	0	1	868	0
TRINITY_DN15980_c0_g1	0	1253	ID=Gene.1769::TRINITY_DN15980_c0_g1::g.1769::m.1769;Gene.1769::TRINITY_DN15980_c0_g1::g.1769;ORF_type:complete_len:314_(+)	0	+	232	1174	0	1	1253	0
TRINITY_DN15982_c0_g1	0	496	ID=Gene.1770::TRINITY_DN15982_c0_g1::g.1770::m.1770;Gene.1770::TRINITY_DN15982_c0_g1::g.1770;ORF_type:3prime_partial_len:165_(+)	0	+	2	494	0	1	496	0
TRINITY_DN15988_c0_g2	0	871	ID=Gene.1771::TRINITY_DN15988_c0_g2::g.1771::m.1771;Gene.1771::TRINITY_DN15988_c0_g2::g.1771;ORF_type:internal_len:290_(+)	0	+	2	869	0	1	871	0
TRINITY_DN15988_c0_g5	0	518	ID=Gene.1772::TRINITY_DN15988_c0_g5::g.1772::m.1772;Gene.1772::TRINITY_DN15988_c0_g5::g.1772;ORF_type:internal_len:173_(+)	0	+	2	518	0	1	518	0
TRINITY_DN15990_c0_g1	0	949	ID=Gene.1773::TRINITY_DN15990_c0_g1::g.1773::m.1773;Gene.1773::TRINITY_DN15990_c0_g1::g.1773;ORF_type:complete_len:176_(+)	0	+	102	630	0	1	949	0
TRINITY_DN15994_c0_g1	0	1323	ID=Gene.1776::TRINITY_DN15994_c0_g1::g.1776::m.1776;Gene.1776::TRINITY_DN15994_c0_g1::g.1776;ORF_type:3prime_partial_len:436_(+)	0	+	18	1323	0	1	1323	0
TRINITY_DN15998_c0_g2	0	2052	ID=Gene.1779::TRINITY_DN15998_c0_g2::g.1779::m.1779;Gene.1779::TRINITY_DN15998_c0_g2::g.1779;ORF_type:complete_len:161_(+)	0	+	600	1083	0	1	2052	0
TRINITY_DN15_c0_g1	0	455	ID=Gene.1780::TRINITY_DN15_c0_g1::g.1780::m.1780;Gene.1780::TRINITY_DN15_c0_g1::g.1780;ORF_type:5prime_partial_len:116_(+)	0	+	0	348	0	1	455	0
TRINITY_DN16000_c0_g1	0	1458	ID=Gene.1781::TRINITY_DN16000_c0_g1::g.1781::m.1781;Gene.1781::TRINITY_DN16000_c0_g1::g.1781;ORF_type:complete_len:248_(+)	0	+	465	1209	0	1	1458	0
TRINITY_DN16002_c0_g1	0	969	ID=Gene.1783::TRINITY_DN16002_c0_g1::g.1783::m.1783;Gene.1783::TRINITY_DN16002_c0_g1::g.1783;ORF_type:complete_len:264_(+)	0	+	124	916	0	1	969	0
TRINITY_DN16004_c0_g1	0	1563	ID=Gene.1784::TRINITY_DN16004_c0_g1::g.1784::m.1784;Gene.1784::TRINITY_DN16004_c0_g1::g.1784;ORF_type:complete_len:305_(+)	0	+	67	982	0	1	1563	0
TRINITY_DN16005_c0_g1	0	777	ID=Gene.1785::TRINITY_DN16005_c0_g1::g.1785::m.1785;Gene.1785::TRINITY_DN16005_c0_g1::g.1785;ORF_type:complete_len:205_(+)	0	+	21	636	0	1	777	0
TRINITY_DN16007_c0_g1	0	1029	ID=Gene.1786::TRINITY_DN16007_c0_g1::g.1786::m.1786;Gene.1786::TRINITY_DN16007_c0_g1::g.1786;ORF_type:3prime_partial_len:236_(+)	0	+	323	1028	0	1	1029	0
TRINITY_DN16011_c0_g1	0	576	ID=Gene.1787::TRINITY_DN16011_c0_g1::g.1787::m.1787;Gene.1787::TRINITY_DN16011_c0_g1::g.1787;ORF_type:3prime_partial_len:155_(+)	0	+	114	576	0	1	576	0
TRINITY_DN16021_c0_g1	0	469	ID=Gene.1790::TRINITY_DN16021_c0_g1::g.1790::m.1790;Gene.1790::TRINITY_DN16021_c0_g1::g.1790;ORF_type:internal_len:157_(+)	0	+	1	469	0	1	469	0
TRINITY_DN16024_c0_g1	0	494	ID=Gene.1791::TRINITY_DN16024_c0_g1::g.1791::m.1791;Gene.1791::TRINITY_DN16024_c0_g1::g.1791;ORF_type:3prime_partial_len:117_(+)	0	+	144	492	0	1	494	0
TRINITY_DN16026_c0_g1	0	556	ID=Gene.1792::TRINITY_DN16026_c0_g1::g.1792::m.1792;Gene.1792::TRINITY_DN16026_c0_g1::g.1792;ORF_type:5prime_partial_len:155_(+)	0	+	2	467	0	1	556	0
TRINITY_DN16028_c1_g1	0	341	ID=Gene.1793::TRINITY_DN16028_c1_g1::g.1793::m.1793;Gene.1793::TRINITY_DN16028_c1_g1::g.1793;ORF_type:internal_len:114_(+)	0	+	0	339	0	1	341	0
TRINITY_DN16028_c1_g2	0	335	ID=Gene.1795::TRINITY_DN16028_c1_g2::g.1795::m.1795;Gene.1795::TRINITY_DN16028_c1_g2::g.1795;ORF_type:internal_len:112_(+)	0	+	2	335	0	1	335	0
TRINITY_DN16030_c0_g1	0	789	ID=Gene.1796::TRINITY_DN16030_c0_g1::g.1796::m.1796;Gene.1796::TRINITY_DN16030_c0_g1::g.1796;ORF_type:complete_len:189_(+)	0	+	84	651	0	1	789	0
TRINITY_DN16030_c0_g2	0	808	ID=Gene.1797::TRINITY_DN16030_c0_g2::g.1797::m.1797;Gene.1797::TRINITY_DN16030_c0_g2::g.1797;ORF_type:complete_len:216_(+)	0	+	118	766	0	1	808	0
TRINITY_DN16033_c0_g1	0	601	ID=Gene.1798::TRINITY_DN16033_c0_g1::g.1798::m.1798;Gene.1798::TRINITY_DN16033_c0_g1::g.1798;ORF_type:5prime_partial_len:154_(+)	0	+	2	464	0	1	601	0
TRINITY_DN16036_c0_g1	0	877	ID=Gene.1800::TRINITY_DN16036_c0_g1::g.1800::m.1800;Gene.1800::TRINITY_DN16036_c0_g1::g.1800;ORF_type:complete_len:201_(+)	0	+	67	670	0	1	877	0
TRINITY_DN16039_c2_g2	0	400	ID=Gene.1801::TRINITY_DN16039_c2_g2::g.1801::m.1801;Gene.1801::TRINITY_DN16039_c2_g2::g.1801;ORF_type:internal_len:134_(+)	0	+	0	399	0	1	400	0
TRINITY_DN16045_c0_g1	0	305	ID=Gene.1802::TRINITY_DN16045_c0_g1::g.1802::m.1802;Gene.1802::TRINITY_DN16045_c0_g1::g.1802;ORF_type:internal_len:102_(+)	0	+	0	303	0	1	305	0
TRINITY_DN16045_c0_g2	0	431	ID=Gene.1803::TRINITY_DN16045_c0_g2::g.1803::m.1803;Gene.1803::TRINITY_DN16045_c0_g2::g.1803;ORF_type:5prime_partial_len:128_(+)	0	+	1	385	0	1	431	0
TRINITY_DN16046_c1_g1	0	1334	ID=Gene.1804::TRINITY_DN16046_c1_g1::g.1804::m.1804;Gene.1804::TRINITY_DN16046_c1_g1::g.1804;ORF_type:complete_len:313_(+)	0	+	193	1132	0	1	1334	0
TRINITY_DN16047_c0_g1	0	788	ID=Gene.1805::TRINITY_DN16047_c0_g1::g.1805::m.1805;Gene.1805::TRINITY_DN16047_c0_g1::g.1805;ORF_type:complete_len:201_(+)	0	+	37	640	0	1	788	0
TRINITY_DN16048_c0_g1	0	641	ID=Gene.1806::TRINITY_DN16048_c0_g1::g.1806::m.1806;Gene.1806::TRINITY_DN16048_c0_g1::g.1806;ORF_type:internal_len:214_(+)	0	+	0	639	0	1	641	0
TRINITY_DN16050_c0_g1	0	691	ID=Gene.1808::TRINITY_DN16050_c0_g1::g.1808::m.1808;Gene.1808::TRINITY_DN16050_c0_g1::g.1808;ORF_type:5prime_partial_len:216_(+)	0	+	0	648	0	1	691	0
TRINITY_DN16053_c0_g1	0	671	ID=Gene.1809::TRINITY_DN16053_c0_g1::g.1809::m.1809;Gene.1809::TRINITY_DN16053_c0_g1::g.1809;ORF_type:5prime_partial_len:131_(+)	0	+	2	395	0	1	671	0
TRINITY_DN16056_c3_g1	0	1816	ID=Gene.1810::TRINITY_DN16056_c3_g1::g.1810::m.1810;Gene.1810::TRINITY_DN16056_c3_g1::g.1810;ORF_type:complete_len:506_(+)	0	+	181	1699	0	1	1816	0
TRINITY_DN16056_c3_g2	0	333	ID=Gene.1811::TRINITY_DN16056_c3_g2::g.1811::m.1811;Gene.1811::TRINITY_DN16056_c3_g2::g.1811;ORF_type:internal_len:111_(+)	0	+	2	332	0	1	333	0
TRINITY_DN16058_c0_g1	0	453	ID=Gene.1812::TRINITY_DN16058_c0_g1::g.1812::m.1812;Gene.1812::TRINITY_DN16058_c0_g1::g.1812;ORF_type:internal_len:152_(+)	0	+	0	453	0	1	453	0
TRINITY_DN16060_c0_g3	0	2236	ID=Gene.1815::TRINITY_DN16060_c0_g3::g.1815::m.1815;Gene.1815::TRINITY_DN16060_c0_g3::g.1815;ORF_type:5prime_partial_len:710_(+)	0	+	1	2131	0	1	2236	0
TRINITY_DN16061_c0_g1	0	465	ID=Gene.1819::TRINITY_DN16061_c0_g1::g.1819::m.1819;Gene.1819::TRINITY_DN16061_c0_g1::g.1819;ORF_type:internal_len:155_(+)	0	+	1	463	0	1	465	0
TRINITY_DN16062_c1_g2	0	1339	ID=Gene.1820::TRINITY_DN16062_c1_g2::g.1820::m.1820;Gene.1820::TRINITY_DN16062_c1_g2::g.1820;ORF_type:5prime_partial_len:414_(+)	0	+	1	1243	0	1	1339	0
TRINITY_DN16063_c0_g1	0	607	ID=Gene.1821::TRINITY_DN16063_c0_g1::g.1821::m.1821;Gene.1821::TRINITY_DN16063_c0_g1::g.1821;ORF_type:5prime_partial_len:152_(+)	0	+	2	458	0	1	607	0
TRINITY_DN16070_c0_g1	0	948	ID=Gene.1823::TRINITY_DN16070_c0_g1::g.1823::m.1823;Gene.1823::TRINITY_DN16070_c0_g1::g.1823;ORF_type:3prime_partial_len:207_(+)	0	+	329	947	0	1	948	0
TRINITY_DN16072_c0_g1	0	895	ID=Gene.1825::TRINITY_DN16072_c0_g1::g.1825::m.1825;Gene.1825::TRINITY_DN16072_c0_g1::g.1825;ORF_type:complete_len:239_(+)	0	+	50	767	0	1	895	0
TRINITY_DN16073_c0_g1	0	695	ID=Gene.1826::TRINITY_DN16073_c0_g1::g.1826::m.1826;Gene.1826::TRINITY_DN16073_c0_g1::g.1826;ORF_type:complete_len:147_(+)	0	+	81	522	0	1	695	0
TRINITY_DN16073_c0_g2	0	1295	ID=Gene.1827::TRINITY_DN16073_c0_g2::g.1827::m.1827;Gene.1827::TRINITY_DN16073_c0_g2::g.1827;ORF_type:complete_len:303_(+)	0	+	111	1020	0	1	1295	0
TRINITY_DN16076_c0_g1	0	881	ID=Gene.1828::TRINITY_DN16076_c0_g1::g.1828::m.1828;Gene.1828::TRINITY_DN16076_c0_g1::g.1828;ORF_type:complete_len:223_(+)	0	+	178	847	0	1	881	0
TRINITY_DN16079_c0_g2	0	430	ID=Gene.1829::TRINITY_DN16079_c0_g2::g.1829::m.1829;Gene.1829::TRINITY_DN16079_c0_g2::g.1829;ORF_type:internal_len:144_(+)	0	+	0	429	0	1	430	0
TRINITY_DN16079_c0_g3	0	472	ID=Gene.1831::TRINITY_DN16079_c0_g3::g.1831::m.1831;Gene.1831::TRINITY_DN16079_c0_g3::g.1831;ORF_type:internal_len:158_(+)	0	+	0	471	0	1	472	0
TRINITY_DN16082_c0_g1	0	1282	ID=Gene.1832::TRINITY_DN16082_c0_g1::g.1832::m.1832;Gene.1832::TRINITY_DN16082_c0_g1::g.1832;ORF_type:5prime_partial_len:405_(+)	0	+	2	1217	0	1	1282	0
TRINITY_DN16083_c0_g2	0	384	ID=Gene.1833::TRINITY_DN16083_c0_g2::g.1833::m.1833;Gene.1833::TRINITY_DN16083_c0_g2::g.1833;ORF_type:internal_len:128_(+)	0	+	2	383	0	1	384	0
TRINITY_DN16084_c0_g1	0	1563	ID=Gene.1834::TRINITY_DN16084_c0_g1::g.1834::m.1834;Gene.1834::TRINITY_DN16084_c0_g1::g.1834;ORF_type:5prime_partial_len:423_(+)	0	+	0	1269	0	1	1563	0
TRINITY_DN16085_c0_g1	0	689	ID=Gene.1836::TRINITY_DN16085_c0_g1::g.1836::m.1836;Gene.1836::TRINITY_DN16085_c0_g1::g.1836;ORF_type:complete_len:109_(+)	0	+	72	399	0	1	689	0
TRINITY_DN16091_c0_g1	0	548	ID=Gene.1837::TRINITY_DN16091_c0_g1::g.1837::m.1837;Gene.1837::TRINITY_DN16091_c0_g1::g.1837;ORF_type:internal_len:183_(+)	0	+	2	548	0	1	548	0
TRINITY_DN16093_c0_g1	0	1160	ID=Gene.1838::TRINITY_DN16093_c0_g1::g.1838::m.1838;Gene.1838::TRINITY_DN16093_c0_g1::g.1838;ORF_type:complete_len:274_(+)	0	+	275	1097	0	1	1160	0
TRINITY_DN16094_c0_g1	0	1978	ID=Gene.1839::TRINITY_DN16094_c0_g1::g.1839::m.1839;Gene.1839::TRINITY_DN16094_c0_g1::g.1839;ORF_type:internal_len:660_(+)	0	+	0	1977	0	1	1978	0
TRINITY_DN16098_c0_g1	0	1141	ID=Gene.1842::TRINITY_DN16098_c0_g1::g.1842::m.1842;Gene.1842::TRINITY_DN16098_c0_g1::g.1842;ORF_type:complete_len:331_(+)	0	+	46	1039	0	1	1141	0
TRINITY_DN16099_c2_g1	0	593	ID=Gene.1843::TRINITY_DN16099_c2_g1::g.1843::m.1843;Gene.1843::TRINITY_DN16099_c2_g1::g.1843;ORF_type:internal_len:198_(+)	0	+	0	591	0	1	593	0
TRINITY_DN16100_c0_g1	0	907	ID=Gene.1844::TRINITY_DN16100_c0_g1::g.1844::m.1844;Gene.1844::TRINITY_DN16100_c0_g1::g.1844;ORF_type:5prime_partial_len:248_(+)	0	+	2	746	0	1	907	0
TRINITY_DN16100_c0_g3	0	1011	ID=Gene.1846::TRINITY_DN16100_c0_g3::g.1846::m.1846;Gene.1846::TRINITY_DN16100_c0_g3::g.1846;ORF_type:complete_len:301_(+)	0	+	57	960	0	1	1011	0
TRINITY_DN16102_c0_g2	0	339	ID=Gene.1847::TRINITY_DN16102_c0_g2::g.1847::m.1847;Gene.1847::TRINITY_DN16102_c0_g2::g.1847;ORF_type:internal_len:113_(+)	0	+	1	337	0	1	339	0
TRINITY_DN16107_c4_g1	0	819	ID=Gene.1848::TRINITY_DN16107_c4_g1::g.1848::m.1848;Gene.1848::TRINITY_DN16107_c4_g1::g.1848;ORF_type:5prime_partial_len:139_(+)	0	+	1	418	0	1	819	0
TRINITY_DN16107_c4_g2	0	737	ID=Gene.1850::TRINITY_DN16107_c4_g2::g.1850::m.1850;Gene.1850::TRINITY_DN16107_c4_g2::g.1850;ORF_type:5prime_partial_len:204_(+)	0	+	2	614	0	1	737	0
TRINITY_DN16108_c0_g1	0	682	ID=Gene.1851::TRINITY_DN16108_c0_g1::g.1851::m.1851;Gene.1851::TRINITY_DN16108_c0_g1::g.1851;ORF_type:complete_len:185_(+)	0	+	52	607	0	1	682	0
TRINITY_DN16111_c0_g1	0	1029	ID=Gene.1854::TRINITY_DN16111_c0_g1::g.1854::m.1854;Gene.1854::TRINITY_DN16111_c0_g1::g.1854;ORF_type:3prime_partial_len:343_(+)	0	+	1	1027	0	1	1029	0
TRINITY_DN16114_c0_g1	0	1430	ID=Gene.1856::TRINITY_DN16114_c0_g1::g.1856::m.1856;Gene.1856::TRINITY_DN16114_c0_g1::g.1856;ORF_type:complete_len:401_(+)	0	+	87	1290	0	1	1430	0
TRINITY_DN16117_c0_g1	0	956	ID=Gene.1857::TRINITY_DN16117_c0_g1::g.1857::m.1857;Gene.1857::TRINITY_DN16117_c0_g1::g.1857;ORF_type:complete_len:217_(+)	0	+	143	794	0	1	956	0
TRINITY_DN16117_c0_g2	0	952	ID=Gene.1858::TRINITY_DN16117_c0_g2::g.1858::m.1858;Gene.1858::TRINITY_DN16117_c0_g2::g.1858;ORF_type:complete_len:217_(+)	0	+	64	715	0	1	952	0
TRINITY_DN16120_c0_g1	0	2050	ID=Gene.1859::TRINITY_DN16120_c0_g1::g.1859::m.1859;Gene.1859::TRINITY_DN16120_c0_g1::g.1859;ORF_type:complete_len:629_(+)	0	+	92	1979	0	1	2050	0
TRINITY_DN16122_c0_g2	0	1081	ID=Gene.1860::TRINITY_DN16122_c0_g2::g.1860::m.1860;Gene.1860::TRINITY_DN16122_c0_g2::g.1860;ORF_type:complete_len:191_(+)	0	+	490	1063	0	1	1081	0
TRINITY_DN16125_c0_g1	0	683	ID=Gene.1862::TRINITY_DN16125_c0_g1::g.1862::m.1862;Gene.1862::TRINITY_DN16125_c0_g1::g.1862;ORF_type:5prime_partial_len:118_(+)	0	+	2	356	0	1	683	0
TRINITY_DN16126_c0_g1	0	738	ID=Gene.1863::TRINITY_DN16126_c0_g1::g.1863::m.1863;Gene.1863::TRINITY_DN16126_c0_g1::g.1863;ORF_type:complete_len:182_(+)	0	+	83	629	0	1	738	0
TRINITY_DN16127_c0_g1	0	378	ID=Gene.1864::TRINITY_DN16127_c0_g1::g.1864::m.1864;Gene.1864::TRINITY_DN16127_c0_g1::g.1864;ORF_type:internal_len:126_(+)	0	+	1	376	0	1	378	0
TRINITY_DN16129_c0_g1	0	1061	ID=Gene.1866::TRINITY_DN16129_c0_g1::g.1866::m.1866;Gene.1866::TRINITY_DN16129_c0_g1::g.1866;ORF_type:complete_len:308_(+)	0	+	63	987	0	1	1061	0
TRINITY_DN16132_c0_g1	0	768	ID=Gene.1868::TRINITY_DN16132_c0_g1::g.1868::m.1868;Gene.1868::TRINITY_DN16132_c0_g1::g.1868;ORF_type:complete_len:184_(+)	0	+	188	740	0	1	768	0
TRINITY_DN16134_c1_g1	0	453	ID=Gene.1869::TRINITY_DN16134_c1_g1::g.1869::m.1869;Gene.1869::TRINITY_DN16134_c1_g1::g.1869;ORF_type:5prime_partial_len:101_(+)	0	+	0	303	0	1	453	0
TRINITY_DN16137_c0_g2	0	1616	ID=Gene.1870::TRINITY_DN16137_c0_g2::g.1870::m.1870;Gene.1870::TRINITY_DN16137_c0_g2::g.1870;ORF_type:complete_len:217_(+)	0	+	863	1514	0	1	1616	0
TRINITY_DN16143_c0_g1	0	605	ID=Gene.1871::TRINITY_DN16143_c0_g1::g.1871::m.1871;Gene.1871::TRINITY_DN16143_c0_g1::g.1871;ORF_type:complete_len:156_(+)	0	+	44	512	0	1	605	0
TRINITY_DN16144_c0_g1	0	700	ID=Gene.1872::TRINITY_DN16144_c0_g1::g.1872::m.1872;Gene.1872::TRINITY_DN16144_c0_g1::g.1872;ORF_type:5prime_partial_len:226_(+)	0	+	1	679	0	1	700	0
TRINITY_DN16145_c0_g1	0	815	ID=Gene.1873::TRINITY_DN16145_c0_g1::g.1873::m.1873;Gene.1873::TRINITY_DN16145_c0_g1::g.1873;ORF_type:5prime_partial_len:247_(+)	0	+	2	743	0	1	815	0
TRINITY_DN16149_c0_g1	0	944	ID=Gene.1874::TRINITY_DN16149_c0_g1::g.1874::m.1874;Gene.1874::TRINITY_DN16149_c0_g1::g.1874;ORF_type:3prime_partial_len:300_(+)	0	+	46	943	0	1	944	0
TRINITY_DN16154_c0_g2	0	877	ID=Gene.1877::TRINITY_DN16154_c0_g2::g.1877::m.1877;Gene.1877::TRINITY_DN16154_c0_g2::g.1877;ORF_type:complete_len:115_(+)	0	+	316	661	0	1	877	0
TRINITY_DN16155_c1_g3	0	2778	ID=Gene.1878::TRINITY_DN16155_c1_g3::g.1878::m.1878;Gene.1878::TRINITY_DN16155_c1_g3::g.1878;ORF_type:complete_len:504_(+)	0	+	101	1613	0	1	2778	0
TRINITY_DN16156_c0_g1	0	796	ID=Gene.1879::TRINITY_DN16156_c0_g1::g.1879::m.1879;Gene.1879::TRINITY_DN16156_c0_g1::g.1879;ORF_type:internal_len:266_(+)	0	+	1	796	0	1	796	0
TRINITY_DN16158_c2_g1	0	1328	ID=Gene.1881::TRINITY_DN16158_c2_g1::g.1881::m.1881;Gene.1881::TRINITY_DN16158_c2_g1::g.1881;ORF_type:complete_len:110_(+)	0	+	175	505	0	1	1328	0
TRINITY_DN16159_c0_g1	0	821	ID=Gene.1882::TRINITY_DN16159_c0_g1::g.1882::m.1882;Gene.1882::TRINITY_DN16159_c0_g1::g.1882;ORF_type:complete_len:223_(+)	0	+	37	706	0	1	821	0
TRINITY_DN16160_c0_g1	0	495	ID=Gene.1883::TRINITY_DN16160_c0_g1::g.1883::m.1883;Gene.1883::TRINITY_DN16160_c0_g1::g.1883;ORF_type:5prime_partial_len:121_(+)	0	+	0	363	0	1	495	0
TRINITY_DN16162_c0_g4	0	343	ID=Gene.1884::TRINITY_DN16162_c0_g4::g.1884::m.1884;Gene.1884::TRINITY_DN16162_c0_g4::g.1884;ORF_type:internal_len:114_(+)	0	+	2	341	0	1	343	0
TRINITY_DN16163_c0_g1	0	1203	ID=Gene.1886::TRINITY_DN16163_c0_g1::g.1886::m.1886;Gene.1886::TRINITY_DN16163_c0_g1::g.1886;ORF_type:3prime_partial_len:133_(-)	0	-	2	398	0	1	1203	0
TRINITY_DN16164_c0_g1	0	1178	ID=Gene.1887::TRINITY_DN16164_c0_g1::g.1887::m.1887;Gene.1887::TRINITY_DN16164_c0_g1::g.1887;ORF_type:complete_len:314_(+)	0	+	75	1017	0	1	1178	0
TRINITY_DN16173_c0_g1	0	838	ID=Gene.1890::TRINITY_DN16173_c0_g1::g.1890::m.1890;Gene.1890::TRINITY_DN16173_c0_g1::g.1890;ORF_type:internal_len:279_(+)	0	+	2	836	0	1	838	0
TRINITY_DN16177_c0_g1	0	1863	ID=Gene.1892::TRINITY_DN16177_c0_g1::g.1892::m.1892;Gene.1892::TRINITY_DN16177_c0_g1::g.1892;ORF_type:complete_len:507_(+)	0	+	195	1716	0	1	1863	0
TRINITY_DN16180_c0_g2	0	436	ID=Gene.1894::TRINITY_DN16180_c0_g2::g.1894::m.1894;Gene.1894::TRINITY_DN16180_c0_g2::g.1894;ORF_type:internal_len:146_(-)	0	-	1	436	0	1	436	0
TRINITY_DN16181_c0_g1	0	682	ID=Gene.1895::TRINITY_DN16181_c0_g1::g.1895::m.1895;Gene.1895::TRINITY_DN16181_c0_g1::g.1895;ORF_type:5prime_partial_len:202_(+)	0	+	1	607	0	1	682	0
TRINITY_DN16181_c0_g2	0	418	ID=Gene.1896::TRINITY_DN16181_c0_g2::g.1896::m.1896;Gene.1896::TRINITY_DN16181_c0_g2::g.1896;ORF_type:5prime_partial_len:106_(+)	0	+	1	319	0	1	418	0
TRINITY_DN16182_c0_g1	0	697	ID=Gene.1897::TRINITY_DN16182_c0_g1::g.1897::m.1897;Gene.1897::TRINITY_DN16182_c0_g1::g.1897;ORF_type:internal_len:233_(+)	0	+	0	696	0	1	697	0
TRINITY_DN16183_c0_g1	0	604	ID=Gene.1898::TRINITY_DN16183_c0_g1::g.1898::m.1898;Gene.1898::TRINITY_DN16183_c0_g1::g.1898;ORF_type:5prime_partial_len:175_(+)	0	+	2	527	0	1	604	0
TRINITY_DN16189_c0_g1	0	975	ID=Gene.1900::TRINITY_DN16189_c0_g1::g.1900::m.1900;Gene.1900::TRINITY_DN16189_c0_g1::g.1900;ORF_type:complete_len:254_(+)	0	+	36	798	0	1	975	0
TRINITY_DN16190_c0_g1	0	1576	ID=Gene.1901::TRINITY_DN16190_c0_g1::g.1901::m.1901;Gene.1901::TRINITY_DN16190_c0_g1::g.1901;ORF_type:complete_len:131_(+)	0	+	463	856	0	1	1576	0
TRINITY_DN16190_c0_g5	0	1351	ID=Gene.1903::TRINITY_DN16190_c0_g5::g.1903::m.1903;Gene.1903::TRINITY_DN16190_c0_g5::g.1903;ORF_type:complete_len:259_(+)	0	+	234	1011	0	1	1351	0
TRINITY_DN16190_c0_g6	0	737	ID=Gene.1904::TRINITY_DN16190_c0_g6::g.1904::m.1904;Gene.1904::TRINITY_DN16190_c0_g6::g.1904;ORF_type:complete_len:217_(+)	0	+	32	683	0	1	737	0
TRINITY_DN16194_c0_g1	0	1710	ID=Gene.1908::TRINITY_DN16194_c0_g1::g.1908::m.1908;Gene.1908::TRINITY_DN16194_c0_g1::g.1908;ORF_type:complete_len:205_(+)	0	+	157	772	0	1	1710	0
TRINITY_DN16198_c0_g1	0	715	ID=Gene.1911::TRINITY_DN16198_c0_g1::g.1911::m.1911;Gene.1911::TRINITY_DN16198_c0_g1::g.1911;ORF_type:5prime_partial_len:204_(+)	0	+	0	612	0	1	715	0
TRINITY_DN16203_c0_g3	0	378	ID=Gene.1913::TRINITY_DN16203_c0_g3::g.1913::m.1913;Gene.1913::TRINITY_DN16203_c0_g3::g.1913;ORF_type:5prime_partial_len:110_(+)	0	+	1	331	0	1	378	0
TRINITY_DN16205_c2_g3	0	769	ID=Gene.1914::TRINITY_DN16205_c2_g3::g.1914::m.1914;Gene.1914::TRINITY_DN16205_c2_g3::g.1914;ORF_type:internal_len:257_(+)	0	+	0	768	0	1	769	0
TRINITY_DN16206_c0_g1	0	1133	ID=Gene.1915::TRINITY_DN16206_c0_g1::g.1915::m.1915;Gene.1915::TRINITY_DN16206_c0_g1::g.1915;ORF_type:complete_len:259_(+)	0	+	208	985	0	1	1133	0
TRINITY_DN16207_c0_g1	0	1160	ID=Gene.1916::TRINITY_DN16207_c0_g1::g.1916::m.1916;Gene.1916::TRINITY_DN16207_c0_g1::g.1916;ORF_type:complete_len:138_(+)	0	+	356	770	0	1	1160	0
TRINITY_DN16211_c0_g1	0	334	ID=Gene.1918::TRINITY_DN16211_c0_g1::g.1918::m.1918;Gene.1918::TRINITY_DN16211_c0_g1::g.1918;ORF_type:internal_len:111_(+)	0	+	2	332	0	1	334	0
TRINITY_DN16213_c0_g1	0	480	ID=Gene.1919::TRINITY_DN16213_c0_g1::g.1919::m.1919;Gene.1919::TRINITY_DN16213_c0_g1::g.1919;ORF_type:5prime_partial_len:140_(+)	0	+	0	420	0	1	480	0
TRINITY_DN16214_c0_g1	0	481	ID=Gene.1920::TRINITY_DN16214_c0_g1::g.1920::m.1920;Gene.1920::TRINITY_DN16214_c0_g1::g.1920;ORF_type:internal_len:161_(+)	0	+	1	481	0	1	481	0
TRINITY_DN16215_c2_g1	0	960	ID=Gene.1921::TRINITY_DN16215_c2_g1::g.1921::m.1921;Gene.1921::TRINITY_DN16215_c2_g1::g.1921;ORF_type:complete_len:229_(+)	0	+	82	769	0	1	960	0
TRINITY_DN16215_c2_g3	0	401	ID=Gene.1922::TRINITY_DN16215_c2_g3::g.1922::m.1922;Gene.1922::TRINITY_DN16215_c2_g3::g.1922;ORF_type:internal_len:134_(+)	0	+	0	399	0	1	401	0
TRINITY_DN16215_c2_g4	0	967	ID=Gene.1923::TRINITY_DN16215_c2_g4::g.1923::m.1923;Gene.1923::TRINITY_DN16215_c2_g4::g.1923;ORF_type:complete_len:195_(+)	0	+	260	845	0	1	967	0
TRINITY_DN16216_c3_g1	0	1208	ID=Gene.1925::TRINITY_DN16216_c3_g1::g.1925::m.1925;Gene.1925::TRINITY_DN16216_c3_g1::g.1925;ORF_type:internal_len:403_(+)	0	+	0	1206	0	1	1208	0
TRINITY_DN16218_c0_g1	0	987	ID=Gene.1927::TRINITY_DN16218_c0_g1::g.1927::m.1927;Gene.1927::TRINITY_DN16218_c0_g1::g.1927;ORF_type:complete_len:273_(+)	0	+	57	876	0	1	987	0
TRINITY_DN16220_c0_g2	0	513	ID=Gene.1929::TRINITY_DN16220_c0_g2::g.1929::m.1929;Gene.1929::TRINITY_DN16220_c0_g2::g.1929;ORF_type:complete_len:128_(+)	0	+	82	466	0	1	513	0
TRINITY_DN16224_c0_g1	0	849	ID=Gene.1931::TRINITY_DN16224_c0_g1::g.1931::m.1931;Gene.1931::TRINITY_DN16224_c0_g1::g.1931;ORF_type:5prime_partial_len:252_(+)	0	+	0	756	0	1	849	0
TRINITY_DN16225_c0_g1	0	1495	ID=Gene.1932::TRINITY_DN16225_c0_g1::g.1932::m.1932;Gene.1932::TRINITY_DN16225_c0_g1::g.1932;ORF_type:5prime_partial_len:283_(+)	0	+	1	850	0	1	1495	0
TRINITY_DN16226_c0_g1	0	616	ID=Gene.1933::TRINITY_DN16226_c0_g1::g.1933::m.1933;Gene.1933::TRINITY_DN16226_c0_g1::g.1933;ORF_type:3prime_partial_len:132_(+)	0	+	223	616	0	1	616	0
TRINITY_DN16228_c1_g1	0	439	ID=Gene.1934::TRINITY_DN16228_c1_g1::g.1934::m.1934;Gene.1934::TRINITY_DN16228_c1_g1::g.1934;ORF_type:5prime_partial_len:109_(+)	0	+	2	329	0	1	439	0
TRINITY_DN16229_c1_g2	0	1446	ID=Gene.1935::TRINITY_DN16229_c1_g2::g.1935::m.1935;Gene.1935::TRINITY_DN16229_c1_g2::g.1935;ORF_type:complete_len:203_(+)	0	+	644	1253	0	1	1446	0
TRINITY_DN16231_c0_g1	0	614	ID=Gene.1936::TRINITY_DN16231_c0_g1::g.1936::m.1936;Gene.1936::TRINITY_DN16231_c0_g1::g.1936;ORF_type:5prime_partial_len:190_(+)	0	+	2	572	0	1	614	0
TRINITY_DN16232_c0_g1	0	925	ID=Gene.1937::TRINITY_DN16232_c0_g1::g.1937::m.1937;Gene.1937::TRINITY_DN16232_c0_g1::g.1937;ORF_type:5prime_partial_len:274_(+)	0	+	1	823	0	1	925	0
TRINITY_DN16237_c0_g1	0	922	ID=Gene.1940::TRINITY_DN16237_c0_g1::g.1940::m.1940;Gene.1940::TRINITY_DN16237_c0_g1::g.1940;ORF_type:5prime_partial_len:241_(+)	0	+	1	724	0	1	922	0
TRINITY_DN16238_c0_g1	0	1091	ID=Gene.1941::TRINITY_DN16238_c0_g1::g.1941::m.1941;Gene.1941::TRINITY_DN16238_c0_g1::g.1941;ORF_type:complete_len:258_(+)	0	+	172	946	0	1	1091	0
TRINITY_DN16240_c0_g1	0	613	ID=Gene.1943::TRINITY_DN16240_c0_g1::g.1943::m.1943;Gene.1943::TRINITY_DN16240_c0_g1::g.1943;ORF_type:5prime_partial_len:154_(+)	0	+	1	463	0	1	613	0
TRINITY_DN16241_c0_g1	0	884	ID=Gene.1944::TRINITY_DN16241_c0_g1::g.1944::m.1944;Gene.1944::TRINITY_DN16241_c0_g1::g.1944;ORF_type:5prime_partial_len:189_(+)	0	+	0	567	0	1	884	0
TRINITY_DN16243_c0_g2	0	390	ID=Gene.1946::TRINITY_DN16243_c0_g2::g.1946::m.1946;Gene.1946::TRINITY_DN16243_c0_g2::g.1946;ORF_type:5prime_partial_len:108_(+)	0	+	2	326	0	1	390	0
TRINITY_DN16244_c1_g1	0	538	ID=Gene.1947::TRINITY_DN16244_c1_g1::g.1947::m.1947;Gene.1947::TRINITY_DN16244_c1_g1::g.1947;ORF_type:3prime_partial_len:167_(+)	0	+	38	536	0	1	538	0
TRINITY_DN16244_c1_g2	0	477	ID=Gene.1948::TRINITY_DN16244_c1_g2::g.1948::m.1948;Gene.1948::TRINITY_DN16244_c1_g2::g.1948;ORF_type:5prime_partial_len:142_(+)	0	+	0	426	0	1	477	0
TRINITY_DN16246_c0_g1	0	840	ID=Gene.1949::TRINITY_DN16246_c0_g1::g.1949::m.1949;Gene.1949::TRINITY_DN16246_c0_g1::g.1949;ORF_type:5prime_partial_len:255_(+)	0	+	0	765	0	1	840	0
TRINITY_DN16247_c1_g1	0	955	ID=Gene.1950::TRINITY_DN16247_c1_g1::g.1950::m.1950;Gene.1950::TRINITY_DN16247_c1_g1::g.1950;ORF_type:complete_len:176_(+)	0	+	73	601	0	1	955	0
TRINITY_DN16248_c1_g1	0	1136	ID=Gene.1951::TRINITY_DN16248_c1_g1::g.1951::m.1951;Gene.1951::TRINITY_DN16248_c1_g1::g.1951;ORF_type:complete_len:289_(+)	0	+	174	1041	0	1	1136	0
TRINITY_DN16255_c0_g1	0	820	ID=Gene.1952::TRINITY_DN16255_c0_g1::g.1952::m.1952;Gene.1952::TRINITY_DN16255_c0_g1::g.1952;ORF_type:complete_len:116_(+)	0	+	147	495	0	1	820	0
TRINITY_DN16256_c0_g1	0	1779	ID=Gene.1953::TRINITY_DN16256_c0_g1::g.1953::m.1953;Gene.1953::TRINITY_DN16256_c0_g1::g.1953;ORF_type:complete_len:546_(+)	0	+	112	1750	0	1	1779	0
TRINITY_DN16258_c0_g1	0	894	ID=Gene.1954::TRINITY_DN16258_c0_g1::g.1954::m.1954;Gene.1954::TRINITY_DN16258_c0_g1::g.1954;ORF_type:complete_len:239_(+)	0	+	46	763	0	1	894	0
TRINITY_DN16265_c0_g1	0	1569	ID=Gene.1955::TRINITY_DN16265_c0_g1::g.1955::m.1955;Gene.1955::TRINITY_DN16265_c0_g1::g.1955;ORF_type:complete_len:201_(+)	0	+	142	745	0	1	1569	0
TRINITY_DN16269_c0_g2	0	982	ID=Gene.1956::TRINITY_DN16269_c0_g2::g.1956::m.1956;Gene.1956::TRINITY_DN16269_c0_g2::g.1956;ORF_type:5prime_partial_len:292_(+)	0	+	2	878	0	1	982	0
TRINITY_DN16279_c0_g1	0	1235	ID=Gene.1958::TRINITY_DN16279_c0_g1::g.1958::m.1958;Gene.1958::TRINITY_DN16279_c0_g1::g.1958;ORF_type:complete_len:121_(+)	0	+	340	703	0	1	1235	0
TRINITY_DN1627_c0_g1	0	450	ID=Gene.1959::TRINITY_DN1627_c0_g1::g.1959::m.1959;Gene.1959::TRINITY_DN1627_c0_g1::g.1959;ORF_type:5prime_partial_len:114_(+)	0	+	1	343	0	1	450	0
TRINITY_DN16280_c0_g1	0	391	ID=Gene.1960::TRINITY_DN16280_c0_g1::g.1960::m.1960;Gene.1960::TRINITY_DN16280_c0_g1::g.1960;ORF_type:3prime_partial_len:123_(+)	0	+	23	389	0	1	391	0
TRINITY_DN16281_c0_g1	0	953	ID=Gene.1961::TRINITY_DN16281_c0_g1::g.1961::m.1961;Gene.1961::TRINITY_DN16281_c0_g1::g.1961;ORF_type:complete_len:236_(+)	0	+	83	791	0	1	953	0
TRINITY_DN16281_c0_g2	0	1166	ID=Gene.1962::TRINITY_DN16281_c0_g2::g.1962::m.1962;Gene.1962::TRINITY_DN16281_c0_g2::g.1962;ORF_type:3prime_partial_len:103_(+)	0	+	859	1165	0	1	1166	0
TRINITY_DN16282_c1_g2	0	478	ID=Gene.1963::TRINITY_DN16282_c1_g2::g.1963::m.1963;Gene.1963::TRINITY_DN16282_c1_g2::g.1963;ORF_type:5prime_partial_len:100_(+)	0	+	1	301	0	1	478	0
TRINITY_DN16283_c0_g1	0	1510	ID=Gene.1964::TRINITY_DN16283_c0_g1::g.1964::m.1964;Gene.1964::TRINITY_DN16283_c0_g1::g.1964;ORF_type:complete_len:262_(+)	0	+	627	1413	0	1	1510	0
TRINITY_DN16285_c0_g1	0	931	ID=Gene.1966::TRINITY_DN16285_c0_g1::g.1966::m.1966;Gene.1966::TRINITY_DN16285_c0_g1::g.1966;ORF_type:complete_len:254_(+)	0	+	86	848	0	1	931	0
TRINITY_DN16287_c0_g1	0	1612	ID=Gene.1967::TRINITY_DN16287_c0_g1::g.1967::m.1967;Gene.1967::TRINITY_DN16287_c0_g1::g.1967;ORF_type:complete_len:403_(+)	0	+	31	1240	0	1	1612	0
TRINITY_DN16288_c0_g1	0	604	ID=Gene.1968::TRINITY_DN16288_c0_g1::g.1968::m.1968;Gene.1968::TRINITY_DN16288_c0_g1::g.1968;ORF_type:3prime_partial_len:184_(+)	0	+	53	602	0	1	604	0
TRINITY_DN16289_c1_g1	0	422	ID=Gene.1969::TRINITY_DN16289_c1_g1::g.1969::m.1969;Gene.1969::TRINITY_DN16289_c1_g1::g.1969;ORF_type:internal_len:141_(+)	0	+	0	420	0	1	422	0
TRINITY_DN16289_c2_g2	0	556	ID=Gene.1970::TRINITY_DN16289_c2_g2::g.1970::m.1970;Gene.1970::TRINITY_DN16289_c2_g2::g.1970;ORF_type:complete_len:117_(+)	0	+	135	486	0	1	556	0
TRINITY_DN16293_c0_g2	0	1711	ID=Gene.1971::TRINITY_DN16293_c0_g2::g.1971::m.1971;Gene.1971::TRINITY_DN16293_c0_g2::g.1971;ORF_type:5prime_partial_len:405_(+)	0	+	0	1215	0	1	1711	0
TRINITY_DN16296_c0_g1	0	881	ID=Gene.1972::TRINITY_DN16296_c0_g1::g.1972::m.1972;Gene.1972::TRINITY_DN16296_c0_g1::g.1972;ORF_type:complete_len:247_(+)	0	+	50	791	0	1	881	0
TRINITY_DN16297_c0_g1	0	878	ID=Gene.1973::TRINITY_DN16297_c0_g1::g.1973::m.1973;Gene.1973::TRINITY_DN16297_c0_g1::g.1973;ORF_type:5prime_partial_len:179_(+)	0	+	0	537	0	1	878	0
TRINITY_DN16298_c0_g1	0	405	ID=Gene.1974::TRINITY_DN16298_c0_g1::g.1974::m.1974;Gene.1974::TRINITY_DN16298_c0_g1::g.1974;ORF_type:3prime_partial_len:104_(+)	0	+	96	405	0	1	405	0
TRINITY_DN16299_c0_g1	0	1010	ID=Gene.1975::TRINITY_DN16299_c0_g1::g.1975::m.1975;Gene.1975::TRINITY_DN16299_c0_g1::g.1975;ORF_type:complete_len:201_(+)	0	+	140	743	0	1	1010	0
TRINITY_DN162_c0_g1	0	877	ID=Gene.1976::TRINITY_DN162_c0_g1::g.1976::m.1976;Gene.1976::TRINITY_DN162_c0_g1::g.1976;ORF_type:complete_len:111_(+)	0	+	51	384	0	1	877	0
TRINITY_DN16301_c0_g1	0	780	ID=Gene.1977::TRINITY_DN16301_c0_g1::g.1977::m.1977;Gene.1977::TRINITY_DN16301_c0_g1::g.1977;ORF_type:complete_len:131_(+)	0	+	120	513	0	1	780	0
TRINITY_DN16304_c0_g1	0	1540	ID=Gene.1978::TRINITY_DN16304_c0_g1::g.1978::m.1978;Gene.1978::TRINITY_DN16304_c0_g1::g.1978;ORF_type:complete_len:481_(+)	0	+	64	1507	0	1	1540	0
TRINITY_DN16305_c0_g2	0	454	ID=Gene.1979::TRINITY_DN16305_c0_g2::g.1979::m.1979;Gene.1979::TRINITY_DN16305_c0_g2::g.1979;ORF_type:5prime_partial_len:121_(+)	0	+	0	363	0	1	454	0
TRINITY_DN16309_c0_g1	0	2237	ID=Gene.1980::TRINITY_DN16309_c0_g1::g.1980::m.1980;Gene.1980::TRINITY_DN16309_c0_g1::g.1980;ORF_type:complete_len:470_(+)	0	+	786	2196	0	1	2237	0
TRINITY_DN16314_c0_g1	0	356	ID=Gene.1982::TRINITY_DN16314_c0_g1::g.1982::m.1982;Gene.1982::TRINITY_DN16314_c0_g1::g.1982;ORF_type:internal_len:119_(+)	0	+	0	354	0	1	356	0
TRINITY_DN16314_c0_g2	0	655	ID=Gene.1984::TRINITY_DN16314_c0_g2::g.1984::m.1984;Gene.1984::TRINITY_DN16314_c0_g2::g.1984;ORF_type:5prime_partial_len:210_(+)	0	+	2	632	0	1	655	0
TRINITY_DN16317_c0_g2	0	519	ID=Gene.1987::TRINITY_DN16317_c0_g2::g.1987::m.1987;Gene.1987::TRINITY_DN16317_c0_g2::g.1987;ORF_type:internal_len:173_(+)	0	+	1	517	0	1	519	0
TRINITY_DN16317_c0_g3	0	354	ID=Gene.1988::TRINITY_DN16317_c0_g3::g.1988::m.1988;Gene.1988::TRINITY_DN16317_c0_g3::g.1988;ORF_type:5prime_partial_len:108_(+)	0	+	2	326	0	1	354	0
TRINITY_DN16319_c1_g1	0	1423	ID=Gene.1989::TRINITY_DN16319_c1_g1::g.1989::m.1989;Gene.1989::TRINITY_DN16319_c1_g1::g.1989;ORF_type:complete_len:147_(+)	0	+	279	720	0	1	1423	0
TRINITY_DN16321_c0_g1	0	436	ID=Gene.1990::TRINITY_DN16321_c0_g1::g.1990::m.1990;Gene.1990::TRINITY_DN16321_c0_g1::g.1990;ORF_type:5prime_partial_len:145_(+)	0	+	0	435	0	1	436	0
TRINITY_DN16322_c0_g1	0	1162	ID=Gene.1991::TRINITY_DN16322_c0_g1::g.1991::m.1991;Gene.1991::TRINITY_DN16322_c0_g1::g.1991;ORF_type:complete_len:224_(+)	0	+	231	903	0	1	1162	0
TRINITY_DN16323_c0_g1	0	2080	ID=Gene.1992::TRINITY_DN16323_c0_g1::g.1992::m.1992;Gene.1992::TRINITY_DN16323_c0_g1::g.1992;ORF_type:complete_len:291_(+)	0	+	156	1029	0	1	2080	0
TRINITY_DN16326_c0_g1	0	586	ID=Gene.1994::TRINITY_DN16326_c0_g1::g.1994::m.1994;Gene.1994::TRINITY_DN16326_c0_g1::g.1994;ORF_type:complete_len:114_(+)	0	+	81	423	0	1	586	0
TRINITY_DN16327_c0_g1	0	732	ID=Gene.1995::TRINITY_DN16327_c0_g1::g.1995::m.1995;Gene.1995::TRINITY_DN16327_c0_g1::g.1995;ORF_type:3prime_partial_len:188_(+)	0	+	169	730	0	1	732	0
TRINITY_DN16328_c0_g1	0	683	ID=Gene.1996::TRINITY_DN16328_c0_g1::g.1996::m.1996;Gene.1996::TRINITY_DN16328_c0_g1::g.1996;ORF_type:5prime_partial_len:158_(+)	0	+	1	475	0	1	683	0
TRINITY_DN16329_c1_g1	0	2253	ID=Gene.1998::TRINITY_DN16329_c1_g1::g.1998::m.1998;Gene.1998::TRINITY_DN16329_c1_g1::g.1998;ORF_type:complete_len:386_(+)	0	+	1039	2197	0	1	2253	0
TRINITY_DN16331_c0_g1	0	936	ID=Gene.2000::TRINITY_DN16331_c0_g1::g.2000::m.2000;Gene.2000::TRINITY_DN16331_c0_g1::g.2000;ORF_type:5prime_partial_len:262_(+)	0	+	1	787	0	1	936	0
TRINITY_DN16335_c0_g1	0	751	ID=Gene.2001::TRINITY_DN16335_c0_g1::g.2001::m.2001;Gene.2001::TRINITY_DN16335_c0_g1::g.2001;ORF_type:3prime_partial_len:180_(+)	0	+	212	749	0	1	751	0
TRINITY_DN16339_c1_g1	0	622	ID=Gene.2004::TRINITY_DN16339_c1_g1::g.2004::m.2004;Gene.2004::TRINITY_DN16339_c1_g1::g.2004;ORF_type:5prime_partial_len:126_(+)	0	+	2	380	0	1	622	0
TRINITY_DN16339_c1_g2	0	466	ID=Gene.2005::TRINITY_DN16339_c1_g2::g.2005::m.2005;Gene.2005::TRINITY_DN16339_c1_g2::g.2005;ORF_type:5prime_partial_len:129_(+)	0	+	2	389	0	1	466	0
TRINITY_DN16343_c0_g1	0	431	ID=Gene.2006::TRINITY_DN16343_c0_g1::g.2006::m.2006;Gene.2006::TRINITY_DN16343_c0_g1::g.2006;ORF_type:5prime_partial_len:138_(+)	0	+	2	416	0	1	431	0
TRINITY_DN16344_c0_g1	0	757	ID=Gene.2007::TRINITY_DN16344_c0_g1::g.2007::m.2007;Gene.2007::TRINITY_DN16344_c0_g1::g.2007;ORF_type:5prime_partial_len:244_(+)	0	+	2	734	0	1	757	0
TRINITY_DN16346_c0_g3	0	310	ID=Gene.2009::TRINITY_DN16346_c0_g3::g.2009::m.2009;Gene.2009::TRINITY_DN16346_c0_g3::g.2009;ORF_type:internal_len:104_(+)	0	+	0	309	0	1	310	0
TRINITY_DN16356_c0_g1	0	958	ID=Gene.2010::TRINITY_DN16356_c0_g1::g.2010::m.2010;Gene.2010::TRINITY_DN16356_c0_g1::g.2010;ORF_type:complete_len:127_(+)	0	+	356	737	0	1	958	0
TRINITY_DN16356_c1_g2	0	1443	ID=Gene.2011::TRINITY_DN16356_c1_g2::g.2011::m.2011;Gene.2011::TRINITY_DN16356_c1_g2::g.2011;ORF_type:5prime_partial_len:472_(+)	0	+	0	1416	0	1	1443	0
TRINITY_DN16357_c1_g1	0	928	ID=Gene.2013::TRINITY_DN16357_c1_g1::g.2013::m.2013;Gene.2013::TRINITY_DN16357_c1_g1::g.2013;ORF_type:complete_len:159_(+)	0	+	41	518	0	1	928	0
TRINITY_DN16358_c0_g1	0	866	ID=Gene.2015::TRINITY_DN16358_c0_g1::g.2015::m.2015;Gene.2015::TRINITY_DN16358_c0_g1::g.2015;ORF_type:3prime_partial_len:264_(+)	0	+	75	864	0	1	866	0
TRINITY_DN16359_c0_g1	0	1239	ID=Gene.2017::TRINITY_DN16359_c0_g1::g.2017::m.2017;Gene.2017::TRINITY_DN16359_c0_g1::g.2017;ORF_type:complete_len:258_(+)	0	+	122	896	0	1	1239	0
TRINITY_DN16359_c0_g2	0	1100	ID=Gene.2018::TRINITY_DN16359_c0_g2::g.2018::m.2018;Gene.2018::TRINITY_DN16359_c0_g2::g.2018;ORF_type:complete_len:296_(+)	0	+	51	939	0	1	1100	0
TRINITY_DN16367_c2_g2	0	438	ID=Gene.2021::TRINITY_DN16367_c2_g2::g.2021::m.2021;Gene.2021::TRINITY_DN16367_c2_g2::g.2021;ORF_type:internal_len:146_(+)	0	+	1	436	0	1	438	0
TRINITY_DN16368_c0_g1	0	1088	ID=Gene.2022::TRINITY_DN16368_c0_g1::g.2022::m.2022;Gene.2022::TRINITY_DN16368_c0_g1::g.2022;ORF_type:5prime_partial_len:107_(+)	0	+	0	321	0	1	1088	0
TRINITY_DN16368_c0_g3	0	604	ID=Gene.2023::TRINITY_DN16368_c0_g3::g.2023::m.2023;Gene.2023::TRINITY_DN16368_c0_g3::g.2023;ORF_type:3prime_partial_len:115_(+)	0	+	262	604	0	1	604	0
TRINITY_DN16372_c0_g2	0	1162	ID=Gene.2024::TRINITY_DN16372_c0_g2::g.2024::m.2024;Gene.2024::TRINITY_DN16372_c0_g2::g.2024;ORF_type:5prime_partial_len:345_(+)	0	+	2	1037	0	1	1162	0
TRINITY_DN16374_c0_g2	0	907	ID=Gene.2025::TRINITY_DN16374_c0_g2::g.2025::m.2025;Gene.2025::TRINITY_DN16374_c0_g2::g.2025;ORF_type:complete_len:248_(+)	0	+	122	866	0	1	907	0
TRINITY_DN16376_c0_g1	0	674	ID=Gene.2026::TRINITY_DN16376_c0_g1::g.2026::m.2026;Gene.2026::TRINITY_DN16376_c0_g1::g.2026;ORF_type:5prime_partial_len:117_(+)	0	+	2	353	0	1	674	0
TRINITY_DN16377_c0_g1	0	1840	ID=Gene.2027::TRINITY_DN16377_c0_g1::g.2027::m.2027;Gene.2027::TRINITY_DN16377_c0_g1::g.2027;ORF_type:complete_len:231_(+)	0	+	407	1100	0	1	1840	0
TRINITY_DN16377_c0_g3	0	1765	ID=Gene.2028::TRINITY_DN16377_c0_g3::g.2028::m.2028;Gene.2028::TRINITY_DN16377_c0_g3::g.2028;ORF_type:5prime_partial_len:391_(+)	0	+	2	1175	0	1	1765	0
TRINITY_DN16384_c1_g1	0	655	ID=Gene.2030::TRINITY_DN16384_c1_g1::g.2030::m.2030;Gene.2030::TRINITY_DN16384_c1_g1::g.2030;ORF_type:5prime_partial_len:216_(+)	0	+	0	648	0	1	655	0
TRINITY_DN16388_c0_g1	0	507	ID=Gene.2032::TRINITY_DN16388_c0_g1::g.2032::m.2032;Gene.2032::TRINITY_DN16388_c0_g1::g.2032;ORF_type:5prime_partial_len:163_(+)	0	+	0	489	0	1	507	0
TRINITY_DN16390_c0_g1	0	1864	ID=Gene.2033::TRINITY_DN16390_c0_g1::g.2033::m.2033;Gene.2033::TRINITY_DN16390_c0_g1::g.2033;ORF_type:5prime_partial_len:405_(+)	0	+	2	1217	0	1	1864	0
TRINITY_DN16391_c0_g1	0	1176	ID=Gene.2034::TRINITY_DN16391_c0_g1::g.2034::m.2034;Gene.2034::TRINITY_DN16391_c0_g1::g.2034;ORF_type:5prime_partial_len:389_(+)	0	+	0	1167	0	1	1176	0
TRINITY_DN16395_c2_g1	0	823	ID=Gene.2037::TRINITY_DN16395_c2_g1::g.2037::m.2037;Gene.2037::TRINITY_DN16395_c2_g1::g.2037;ORF_type:5prime_partial_len:158_(+)	0	+	2	476	0	1	823	0
TRINITY_DN16398_c1_g2	0	738	ID=Gene.2038::TRINITY_DN16398_c1_g2::g.2038::m.2038;Gene.2038::TRINITY_DN16398_c1_g2::g.2038;ORF_type:5prime_partial_len:212_(+)	0	+	2	638	0	1	738	0
TRINITY_DN16398_c1_g3	0	1029	ID=Gene.2039::TRINITY_DN16398_c1_g3::g.2039::m.2039;Gene.2039::TRINITY_DN16398_c1_g3::g.2039;ORF_type:complete_len:276_(+)	0	+	81	909	0	1	1029	0
TRINITY_DN16400_c0_g1	0	566	ID=Gene.2040::TRINITY_DN16400_c0_g1::g.2040::m.2040;Gene.2040::TRINITY_DN16400_c0_g1::g.2040;ORF_type:complete_len:140_(+)	0	+	32	452	0	1	566	0
TRINITY_DN16401_c0_g1	0	531	ID=Gene.2041::TRINITY_DN16401_c0_g1::g.2041::m.2041;Gene.2041::TRINITY_DN16401_c0_g1::g.2041;ORF_type:complete_len:112_(+)	0	+	36	372	0	1	531	0
TRINITY_DN16402_c0_g1	0	1054	ID=Gene.2042::TRINITY_DN16402_c0_g1::g.2042::m.2042;Gene.2042::TRINITY_DN16402_c0_g1::g.2042;ORF_type:3prime_partial_len:318_(+)	0	+	102	1053	0	1	1054	0
TRINITY_DN16403_c0_g1	0	639	ID=Gene.2044::TRINITY_DN16403_c0_g1::g.2044::m.2044;Gene.2044::TRINITY_DN16403_c0_g1::g.2044;ORF_type:3prime_partial_len:158_(-)	0	-	2	473	0	1	639	0
TRINITY_DN16405_c0_g1	0	507	ID=Gene.2046::TRINITY_DN16405_c0_g1::g.2046::m.2046;Gene.2046::TRINITY_DN16405_c0_g1::g.2046;ORF_type:internal_len:169_(+)	0	+	2	506	0	1	507	0
TRINITY_DN16407_c1_g1	0	789	ID=Gene.2048::TRINITY_DN16407_c1_g1::g.2048::m.2048;Gene.2048::TRINITY_DN16407_c1_g1::g.2048;ORF_type:internal_len:263_(+)	0	+	2	788	0	1	789	0
TRINITY_DN16408_c0_g1	0	583	ID=Gene.2051::TRINITY_DN16408_c0_g1::g.2051::m.2051;Gene.2051::TRINITY_DN16408_c0_g1::g.2051;ORF_type:complete_len:112_(+)	0	+	52	388	0	1	583	0
TRINITY_DN16410_c0_g1	0	1227	ID=Gene.2052::TRINITY_DN16410_c0_g1::g.2052::m.2052;Gene.2052::TRINITY_DN16410_c0_g1::g.2052;ORF_type:complete_len:357_(+)	0	+	46	1117	0	1	1227	0
TRINITY_DN16415_c0_g1	0	2227	ID=Gene.2055::TRINITY_DN16415_c0_g1::g.2055::m.2055;Gene.2055::TRINITY_DN16415_c0_g1::g.2055;ORF_type:complete_len:620_(+)	0	+	223	2083	0	1	2227	0
TRINITY_DN16416_c0_g1	0	2201	ID=Gene.2056::TRINITY_DN16416_c0_g1::g.2056::m.2056;Gene.2056::TRINITY_DN16416_c0_g1::g.2056;ORF_type:complete_len:532_(+)	0	+	75	1671	0	1	2201	0
TRINITY_DN16417_c0_g2	0	508	ID=Gene.2059::TRINITY_DN16417_c0_g2::g.2059::m.2059;Gene.2059::TRINITY_DN16417_c0_g2::g.2059;ORF_type:complete_len:111_(-)	0	-	62	395	0	1	508	0
TRINITY_DN16418_c1_g1	0	363	ID=Gene.2060::TRINITY_DN16418_c1_g1::g.2060::m.2060;Gene.2060::TRINITY_DN16418_c1_g1::g.2060;ORF_type:internal_len:121_(+)	0	+	1	361	0	1	363	0
TRINITY_DN16419_c0_g2	0	485	ID=Gene.2062::TRINITY_DN16419_c0_g2::g.2062::m.2062;Gene.2062::TRINITY_DN16419_c0_g2::g.2062;ORF_type:complete_len:146_(+)	0	+	35	473	0	1	485	0
TRINITY_DN16422_c0_g1	0	791	ID=Gene.2063::TRINITY_DN16422_c0_g1::g.2063::m.2063;Gene.2063::TRINITY_DN16422_c0_g1::g.2063;ORF_type:complete_len:170_(+)	0	+	95	605	0	1	791	0
TRINITY_DN16424_c2_g1	0	2463	ID=Gene.2064::TRINITY_DN16424_c2_g1::g.2064::m.2064;Gene.2064::TRINITY_DN16424_c2_g1::g.2064;ORF_type:complete_len:550_(+)	0	+	664	2314	0	1	2463	0
TRINITY_DN16426_c1_g1	0	684	ID=Gene.2065::TRINITY_DN16426_c1_g1::g.2065::m.2065;Gene.2065::TRINITY_DN16426_c1_g1::g.2065;ORF_type:internal_len:229_(+)	0	+	0	684	0	1	684	0
TRINITY_DN16426_c1_g3	0	321	ID=Gene.2066::TRINITY_DN16426_c1_g3::g.2066::m.2066;Gene.2066::TRINITY_DN16426_c1_g3::g.2066;ORF_type:internal_len:107_(+)	0	+	1	319	0	1	321	0
TRINITY_DN16426_c1_g4	0	307	ID=Gene.2067::TRINITY_DN16426_c1_g4::g.2067::m.2067;Gene.2067::TRINITY_DN16426_c1_g4::g.2067;ORF_type:internal_len:102_(+)	0	+	2	305	0	1	307	0
TRINITY_DN16428_c0_g2	0	1299	ID=Gene.2068::TRINITY_DN16428_c0_g2::g.2068::m.2068;Gene.2068::TRINITY_DN16428_c0_g2::g.2068;ORF_type:complete_len:148_(+)	0	+	536	980	0	1	1299	0
TRINITY_DN16434_c0_g1	0	632	ID=Gene.2069::TRINITY_DN16434_c0_g1::g.2069::m.2069;Gene.2069::TRINITY_DN16434_c0_g1::g.2069;ORF_type:complete_len:181_(+)	0	+	64	607	0	1	632	0
TRINITY_DN16435_c0_g2	0	499	ID=Gene.2070::TRINITY_DN16435_c0_g2::g.2070::m.2070;Gene.2070::TRINITY_DN16435_c0_g2::g.2070;ORF_type:5prime_partial_len:147_(+)	0	+	2	443	0	1	499	0
TRINITY_DN16436_c0_g1	0	1545	ID=Gene.2071::TRINITY_DN16436_c0_g1::g.2071::m.2071;Gene.2071::TRINITY_DN16436_c0_g1::g.2071;ORF_type:5prime_partial_len:478_(+)	0	+	0	1434	0	1	1545	0
TRINITY_DN16437_c0_g5	0	530	ID=Gene.2072::TRINITY_DN16437_c0_g5::g.2072::m.2072;Gene.2072::TRINITY_DN16437_c0_g5::g.2072;ORF_type:5prime_partial_len:138_(+)	0	+	0	414	0	1	530	0
TRINITY_DN16438_c0_g1	0	561	ID=Gene.2074::TRINITY_DN16438_c0_g1::g.2074::m.2074;Gene.2074::TRINITY_DN16438_c0_g1::g.2074;ORF_type:3prime_partial_len:183_(+)	0	+	13	559	0	1	561	0
TRINITY_DN16443_c1_g3	0	668	ID=Gene.2075::TRINITY_DN16443_c1_g3::g.2075::m.2075;Gene.2075::TRINITY_DN16443_c1_g3::g.2075;ORF_type:5prime_partial_len:180_(+)	0	+	1	541	0	1	668	0
TRINITY_DN16445_c0_g1	0	1279	ID=Gene.2077::TRINITY_DN16445_c0_g1::g.2077::m.2077;Gene.2077::TRINITY_DN16445_c0_g1::g.2077;ORF_type:complete_len:347_(+)	0	+	118	1159	0	1	1279	0
TRINITY_DN16446_c0_g1	0	2091	ID=Gene.2078::TRINITY_DN16446_c0_g1::g.2078::m.2078;Gene.2078::TRINITY_DN16446_c0_g1::g.2078;ORF_type:complete_len:423_(+)	0	+	139	1408	0	1	2091	0
TRINITY_DN16447_c0_g3	0	917	ID=Gene.2080::TRINITY_DN16447_c0_g3::g.2080::m.2080;Gene.2080::TRINITY_DN16447_c0_g3::g.2080;ORF_type:complete_len:127_(+)	0	+	87	468	0	1	917	0
TRINITY_DN16449_c0_g1	0	916	ID=Gene.2082::TRINITY_DN16449_c0_g1::g.2082::m.2082;Gene.2082::TRINITY_DN16449_c0_g1::g.2082;ORF_type:5prime_partial_len:217_(+)	0	+	0	651	0	1	916	0
TRINITY_DN16451_c0_g1	0	527	ID=Gene.2084::TRINITY_DN16451_c0_g1::g.2084::m.2084;Gene.2084::TRINITY_DN16451_c0_g1::g.2084;ORF_type:complete_len:153_(+)	0	+	67	526	0	1	527	0
TRINITY_DN16453_c2_g1	0	1431	ID=Gene.2086::TRINITY_DN16453_c2_g1::g.2086::m.2086;Gene.2086::TRINITY_DN16453_c2_g1::g.2086;ORF_type:complete_len:106_(+)	0	+	606	924	0	1	1431	0
TRINITY_DN16454_c0_g1	0	533	ID=Gene.2087::TRINITY_DN16454_c0_g1::g.2087::m.2087;Gene.2087::TRINITY_DN16454_c0_g1::g.2087;ORF_type:internal_len:178_(+)	0	+	0	531	0	1	533	0
TRINITY_DN16458_c0_g1	0	1752	ID=Gene.2088::TRINITY_DN16458_c0_g1::g.2088::m.2088;Gene.2088::TRINITY_DN16458_c0_g1::g.2088;ORF_type:complete_len:324_(+)	0	+	581	1553	0	1	1752	0
TRINITY_DN16458_c0_g2	0	1445	ID=Gene.2089::TRINITY_DN16458_c0_g2::g.2089::m.2089;Gene.2089::TRINITY_DN16458_c0_g2::g.2089;ORF_type:complete_len:434_(+)	0	+	59	1361	0	1	1445	0
TRINITY_DN16460_c0_g4	0	313	ID=Gene.2090::TRINITY_DN16460_c0_g4::g.2090::m.2090;Gene.2090::TRINITY_DN16460_c0_g4::g.2090;ORF_type:internal_len:105_(+)	0	+	1	313	0	1	313	0
TRINITY_DN16462_c0_g3	0	377	ID=Gene.2091::TRINITY_DN16462_c0_g3::g.2091::m.2091;Gene.2091::TRINITY_DN16462_c0_g3::g.2091;ORF_type:internal_len:126_(+)	0	+	0	375	0	1	377	0
TRINITY_DN16468_c0_g1	0	975	ID=Gene.2095::TRINITY_DN16468_c0_g1::g.2095::m.2095;Gene.2095::TRINITY_DN16468_c0_g1::g.2095;ORF_type:5prime_partial_len:200_(+)	0	+	1	601	0	1	975	0
TRINITY_DN16469_c0_g1	0	1220	ID=Gene.2096::TRINITY_DN16469_c0_g1::g.2096::m.2096;Gene.2096::TRINITY_DN16469_c0_g1::g.2096;ORF_type:complete_len:367_(+)	0	+	41	1142	0	1	1220	0
TRINITY_DN16470_c0_g1	0	1402	ID=Gene.2097::TRINITY_DN16470_c0_g1::g.2097::m.2097;Gene.2097::TRINITY_DN16470_c0_g1::g.2097;ORF_type:complete_len:358_(+)	0	+	245	1319	0	1	1402	0
TRINITY_DN16477_c0_g1	0	736	ID=Gene.2098::TRINITY_DN16477_c0_g1::g.2098::m.2098;Gene.2098::TRINITY_DN16477_c0_g1::g.2098;ORF_type:complete_len:192_(+)	0	+	13	589	0	1	736	0
TRINITY_DN16488_c0_g1	0	544	ID=Gene.2101::TRINITY_DN16488_c0_g1::g.2101::m.2101;Gene.2101::TRINITY_DN16488_c0_g1::g.2101;ORF_type:internal_len:181_(+)	0	+	2	542	0	1	544	0
TRINITY_DN16491_c0_g1	0	1915	ID=Gene.2102::TRINITY_DN16491_c0_g1::g.2102::m.2102;Gene.2102::TRINITY_DN16491_c0_g1::g.2102;ORF_type:5prime_partial_len:530_(+)	0	+	0	1590	0	1	1915	0
TRINITY_DN16492_c0_g1	0	1501	ID=Gene.2103::TRINITY_DN16492_c0_g1::g.2103::m.2103;Gene.2103::TRINITY_DN16492_c0_g1::g.2103;ORF_type:complete_len:400_(+)	0	+	191	1391	0	1	1501	0
TRINITY_DN16493_c0_g1	0	940	ID=Gene.2104::TRINITY_DN16493_c0_g1::g.2104::m.2104;Gene.2104::TRINITY_DN16493_c0_g1::g.2104;ORF_type:complete_len:142_(+)	0	+	55	481	0	1	940	0
TRINITY_DN16497_c2_g4	0	873	ID=Gene.2106::TRINITY_DN16497_c2_g4::g.2106::m.2106;Gene.2106::TRINITY_DN16497_c2_g4::g.2106;ORF_type:complete_len:176_(+)	0	+	136	664	0	1	873	0
TRINITY_DN16498_c0_g1	0	1310	ID=Gene.2107::TRINITY_DN16498_c0_g1::g.2107::m.2107;Gene.2107::TRINITY_DN16498_c0_g1::g.2107;ORF_type:complete_len:410_(+)	0	+	28	1258	0	1	1310	0
TRINITY_DN16499_c0_g1	0	2375	ID=Gene.2108::TRINITY_DN16499_c0_g1::g.2108::m.2108;Gene.2108::TRINITY_DN16499_c0_g1::g.2108;ORF_type:5prime_partial_len:716_(+)	0	+	0	2148	0	1	2375	0
TRINITY_DN164_c0_g1	0	2175	ID=Gene.2111::TRINITY_DN164_c0_g1::g.2111::m.2111;Gene.2111::TRINITY_DN164_c0_g1::g.2111;ORF_type:internal_len:726_(+)	0	+	0	2175	0	1	2175	0
TRINITY_DN16503_c0_g1	0	505	ID=Gene.2113::TRINITY_DN16503_c0_g1::g.2113::m.2113;Gene.2113::TRINITY_DN16503_c0_g1::g.2113;ORF_type:3prime_partial_len:145_(+)	0	+	71	503	0	1	505	0
TRINITY_DN16504_c0_g1	0	1114	ID=Gene.2114::TRINITY_DN16504_c0_g1::g.2114::m.2114;Gene.2114::TRINITY_DN16504_c0_g1::g.2114;ORF_type:complete_len:192_(+)	0	+	69	645	0	1	1114	0
TRINITY_DN16505_c0_g1	0	1057	ID=Gene.2116::TRINITY_DN16505_c0_g1::g.2116::m.2116;Gene.2116::TRINITY_DN16505_c0_g1::g.2116;ORF_type:5prime_partial_len:253_(+)	0	+	2	761	0	1	1057	0
TRINITY_DN16507_c0_g1	0	1265	ID=Gene.2117::TRINITY_DN16507_c0_g1::g.2117::m.2117;Gene.2117::TRINITY_DN16507_c0_g1::g.2117;ORF_type:complete_len:208_(+)	0	+	542	1166	0	1	1265	0
TRINITY_DN16509_c0_g3	0	300	ID=Gene.2118::TRINITY_DN16509_c0_g3::g.2118::m.2118;Gene.2118::TRINITY_DN16509_c0_g3::g.2118;ORF_type:internal_len:100_(+)	0	+	2	299	0	1	300	0
TRINITY_DN16511_c0_g1	0	623	ID=Gene.2119::TRINITY_DN16511_c0_g1::g.2119::m.2119;Gene.2119::TRINITY_DN16511_c0_g1::g.2119;ORF_type:3prime_partial_len:208_(+)	0	+	0	621	0	1	623	0
TRINITY_DN16512_c0_g2	0	1591	ID=Gene.2120::TRINITY_DN16512_c0_g2::g.2120::m.2120;Gene.2120::TRINITY_DN16512_c0_g2::g.2120;ORF_type:5prime_partial_len:441_(+)	0	+	0	1323	0	1	1591	0
TRINITY_DN16513_c0_g1	0	606	ID=Gene.2123::TRINITY_DN16513_c0_g1::g.2123::m.2123;Gene.2123::TRINITY_DN16513_c0_g1::g.2123;ORF_type:internal_len:202_(+)	0	+	1	604	0	1	606	0
TRINITY_DN16515_c0_g2	0	406	ID=Gene.2124::TRINITY_DN16515_c0_g2::g.2124::m.2124;Gene.2124::TRINITY_DN16515_c0_g2::g.2124;ORF_type:internal_len:135_(+)	0	+	2	404	0	1	406	0
TRINITY_DN16518_c0_g5	0	888	ID=Gene.2126::TRINITY_DN16518_c0_g5::g.2126::m.2126;Gene.2126::TRINITY_DN16518_c0_g5::g.2126;ORF_type:5prime_partial_len:184_(+)	0	+	2	554	0	1	888	0
TRINITY_DN16519_c0_g2	0	1245	ID=Gene.2127::TRINITY_DN16519_c0_g2::g.2127::m.2127;Gene.2127::TRINITY_DN16519_c0_g2::g.2127;ORF_type:5prime_partial_len:362_(+)	0	+	1	1087	0	1	1245	0
TRINITY_DN16520_c0_g1	0	332	ID=Gene.2128::TRINITY_DN16520_c0_g1::g.2128::m.2128;Gene.2128::TRINITY_DN16520_c0_g1::g.2128;ORF_type:3prime_partial_len:111_(+)	0	+	0	330	0	1	332	0
TRINITY_DN16522_c0_g1	0	748	ID=Gene.2131::TRINITY_DN16522_c0_g1::g.2131::m.2131;Gene.2131::TRINITY_DN16522_c0_g1::g.2131;ORF_type:5prime_partial_len:216_(+)	0	+	2	650	0	1	748	0
TRINITY_DN16524_c1_g1	0	1144	ID=Gene.2132::TRINITY_DN16524_c1_g1::g.2132::m.2132;Gene.2132::TRINITY_DN16524_c1_g1::g.2132;ORF_type:complete_len:213_(+)	0	+	460	1099	0	1	1144	0
TRINITY_DN16525_c0_g1	0	720	ID=Gene.2134::TRINITY_DN16525_c0_g1::g.2134::m.2134;Gene.2134::TRINITY_DN16525_c0_g1::g.2134;ORF_type:5prime_partial_len:170_(+)	0	+	0	510	0	1	720	0
TRINITY_DN16526_c0_g1	0	781	ID=Gene.2135::TRINITY_DN16526_c0_g1::g.2135::m.2135;Gene.2135::TRINITY_DN16526_c0_g1::g.2135;ORF_type:5prime_partial_len:198_(+)	0	+	1	595	0	1	781	0
TRINITY_DN16527_c0_g1	0	1316	ID=Gene.2136::TRINITY_DN16527_c0_g1::g.2136::m.2136;Gene.2136::TRINITY_DN16527_c0_g1::g.2136;ORF_type:complete_len:204_(+)	0	+	97	709	0	1	1316	0
TRINITY_DN16529_c1_g2	0	540	ID=Gene.2137::TRINITY_DN16529_c1_g2::g.2137::m.2137;Gene.2137::TRINITY_DN16529_c1_g2::g.2137;ORF_type:internal_len:181_(+)	0	+	0	540	0	1	540	0
TRINITY_DN16530_c0_g1	0	1197	ID=Gene.2138::TRINITY_DN16530_c0_g1::g.2138::m.2138;Gene.2138::TRINITY_DN16530_c0_g1::g.2138;ORF_type:complete_len:297_(+)	0	+	177	1068	0	1	1197	0
TRINITY_DN16531_c1_g2	0	1003	ID=Gene.2139::TRINITY_DN16531_c1_g2::g.2139::m.2139;Gene.2139::TRINITY_DN16531_c1_g2::g.2139;ORF_type:complete_len:216_(+)	0	+	146	794	0	1	1003	0
TRINITY_DN16537_c0_g1	0	1224	ID=Gene.2140::TRINITY_DN16537_c0_g1::g.2140::m.2140;Gene.2140::TRINITY_DN16537_c0_g1::g.2140;ORF_type:complete_len:215_(+)	0	+	146	791	0	1	1224	0
TRINITY_DN16539_c0_g1	0	1206	ID=Gene.2141::TRINITY_DN16539_c0_g1::g.2141::m.2141;Gene.2141::TRINITY_DN16539_c0_g1::g.2141;ORF_type:complete_len:357_(+)	0	+	24	1095	0	1	1206	0
TRINITY_DN16541_c0_g1	0	1068	ID=Gene.2142::TRINITY_DN16541_c0_g1::g.2142::m.2142;Gene.2142::TRINITY_DN16541_c0_g1::g.2142;ORF_type:complete_len:258_(+)	0	+	281	1055	0	1	1068	0
TRINITY_DN16541_c0_g3	0	1416	ID=Gene.2143::TRINITY_DN16541_c0_g3::g.2143::m.2143;Gene.2143::TRINITY_DN16541_c0_g3::g.2143;ORF_type:complete_len:357_(+)	0	+	136	1207	0	1	1416	0
TRINITY_DN16541_c0_g5	0	713	ID=Gene.2144::TRINITY_DN16541_c0_g5::g.2144::m.2144;Gene.2144::TRINITY_DN16541_c0_g5::g.2144;ORF_type:5prime_partial_len:236_(+)	0	+	2	710	0	1	713	0
TRINITY_DN16542_c0_g2	0	1438	ID=Gene.2146::TRINITY_DN16542_c0_g2::g.2146::m.2146;Gene.2146::TRINITY_DN16542_c0_g2::g.2146;ORF_type:complete_len:429_(+)	0	+	88	1375	0	1	1438	0
TRINITY_DN16544_c1_g1	0	1150	ID=Gene.2147::TRINITY_DN16544_c1_g1::g.2147::m.2147;Gene.2147::TRINITY_DN16544_c1_g1::g.2147;ORF_type:complete_len:166_(+)	0	+	30	528	0	1	1150	0
TRINITY_DN16547_c0_g2	0	376	ID=Gene.2148::TRINITY_DN16547_c0_g2::g.2148::m.2148;Gene.2148::TRINITY_DN16547_c0_g2::g.2148;ORF_type:internal_len:125_(+)	0	+	2	374	0	1	376	0
TRINITY_DN16548_c1_g2	0	463	ID=Gene.2150::TRINITY_DN16548_c1_g2::g.2150::m.2150;Gene.2150::TRINITY_DN16548_c1_g2::g.2150;ORF_type:internal_len:154_(+)	0	+	2	461	0	1	463	0
TRINITY_DN16549_c0_g1	0	1021	ID=Gene.2151::TRINITY_DN16549_c0_g1::g.2151::m.2151;Gene.2151::TRINITY_DN16549_c0_g1::g.2151;ORF_type:internal_len:340_(+)	0	+	2	1019	0	1	1021	0
TRINITY_DN16550_c0_g1	0	845	ID=Gene.2153::TRINITY_DN16550_c0_g1::g.2153::m.2153;Gene.2153::TRINITY_DN16550_c0_g1::g.2153;ORF_type:5prime_partial_len:117_(+)	0	+	1	352	0	1	845	0
TRINITY_DN16551_c0_g1	0	5448	ID=Gene.2154::TRINITY_DN16551_c0_g1::g.2154::m.2154;Gene.2154::TRINITY_DN16551_c0_g1::g.2154;ORF_type:complete_len:893_(+)	0	+	2573	5252	0	1	5448	0
TRINITY_DN16552_c0_g1	0	1252	ID=Gene.2157::TRINITY_DN16552_c0_g1::g.2157::m.2157;Gene.2157::TRINITY_DN16552_c0_g1::g.2157;ORF_type:complete_len:390_(+)	0	+	34	1204	0	1	1252	0
TRINITY_DN16553_c0_g1	0	388	ID=Gene.2158::TRINITY_DN16553_c0_g1::g.2158::m.2158;Gene.2158::TRINITY_DN16553_c0_g1::g.2158;ORF_type:5prime_partial_len:111_(+)	0	+	0	333	0	1	388	0
TRINITY_DN16554_c0_g1	0	533	ID=Gene.2159::TRINITY_DN16554_c0_g1::g.2159::m.2159;Gene.2159::TRINITY_DN16554_c0_g1::g.2159;ORF_type:internal_len:178_(+)	0	+	0	531	0	1	533	0
TRINITY_DN16555_c0_g1	0	1243	ID=Gene.2161::TRINITY_DN16555_c0_g1::g.2161::m.2161;Gene.2161::TRINITY_DN16555_c0_g1::g.2161;ORF_type:5prime_partial_len:403_(+)	0	+	2	1211	0	1	1243	0
TRINITY_DN16557_c0_g1	0	1019	ID=Gene.2163::TRINITY_DN16557_c0_g1::g.2163::m.2163;Gene.2163::TRINITY_DN16557_c0_g1::g.2163;ORF_type:complete_len:228_(+)	0	+	183	867	0	1	1019	0
TRINITY_DN16562_c0_g2	0	696	ID=Gene.2165::TRINITY_DN16562_c0_g2::g.2165::m.2165;Gene.2165::TRINITY_DN16562_c0_g2::g.2165;ORF_type:5prime_partial_len:208_(+)	0	+	2	626	0	1	696	0
TRINITY_DN16563_c1_g1	0	890	ID=Gene.2167::TRINITY_DN16563_c1_g1::g.2167::m.2167;Gene.2167::TRINITY_DN16563_c1_g1::g.2167;ORF_type:complete_len:114_(+)	0	+	260	602	0	1	890	0
TRINITY_DN16564_c0_g1	0	1418	ID=Gene.2169::TRINITY_DN16564_c0_g1::g.2169::m.2169;Gene.2169::TRINITY_DN16564_c0_g1::g.2169;ORF_type:5prime_partial_len:461_(+)	0	+	0	1383	0	1	1418	0
TRINITY_DN16566_c0_g3	0	793	ID=Gene.2170::TRINITY_DN16566_c0_g3::g.2170::m.2170;Gene.2170::TRINITY_DN16566_c0_g3::g.2170;ORF_type:complete_len:110_(+)	0	+	332	662	0	1	793	0
TRINITY_DN16568_c0_g1	0	692	ID=Gene.2171::TRINITY_DN16568_c0_g1::g.2171::m.2171;Gene.2171::TRINITY_DN16568_c0_g1::g.2171;ORF_type:complete_len:211_(+)	0	+	45	678	0	1	692	0
TRINITY_DN16568_c0_g2	0	460	ID=Gene.2172::TRINITY_DN16568_c0_g2::g.2172::m.2172;Gene.2172::TRINITY_DN16568_c0_g2::g.2172;ORF_type:5prime_partial_len:106_(+)	0	+	0	318	0	1	460	0
TRINITY_DN16574_c0_g1	0	1600	ID=Gene.2175::TRINITY_DN16574_c0_g1::g.2175::m.2175;Gene.2175::TRINITY_DN16574_c0_g1::g.2175;ORF_type:complete_len:281_(+)	0	+	384	1227	0	1	1600	0
TRINITY_DN16574_c0_g2	0	1237	ID=Gene.2176::TRINITY_DN16574_c0_g2::g.2176::m.2176;Gene.2176::TRINITY_DN16574_c0_g2::g.2176;ORF_type:complete_len:333_(+)	0	+	43	1042	0	1	1237	0
TRINITY_DN16575_c0_g1	0	813	ID=Gene.2177::TRINITY_DN16575_c0_g1::g.2177::m.2177;Gene.2177::TRINITY_DN16575_c0_g1::g.2177;ORF_type:complete_len:182_(+)	0	+	136	682	0	1	813	0
TRINITY_DN16576_c0_g1	0	904	ID=Gene.2178::TRINITY_DN16576_c0_g1::g.2178::m.2178;Gene.2178::TRINITY_DN16576_c0_g1::g.2178;ORF_type:complete_len:222_(+)	0	+	118	784	0	1	904	0
TRINITY_DN16577_c0_g1	0	1522	ID=Gene.2179::TRINITY_DN16577_c0_g1::g.2179::m.2179;Gene.2179::TRINITY_DN16577_c0_g1::g.2179;ORF_type:complete_len:373_(+)	0	+	83	1202	0	1	1522	0
TRINITY_DN16581_c0_g1	0	1036	ID=Gene.2180::TRINITY_DN16581_c0_g1::g.2180::m.2180;Gene.2180::TRINITY_DN16581_c0_g1::g.2180;ORF_type:complete_len:231_(+)	0	+	108	801	0	1	1036	0
TRINITY_DN16584_c1_g1	0	1341	ID=Gene.2181::TRINITY_DN16584_c1_g1::g.2181::m.2181;Gene.2181::TRINITY_DN16584_c1_g1::g.2181;ORF_type:complete_len:225_(+)	0	+	340	1015	0	1	1341	0
TRINITY_DN16585_c0_g1	0	1953	ID=Gene.2182::TRINITY_DN16585_c0_g1::g.2182::m.2182;Gene.2182::TRINITY_DN16585_c0_g1::g.2182;ORF_type:complete_len:421_(+)	0	+	399	1662	0	1	1953	0
TRINITY_DN16586_c3_g1	0	890	ID=Gene.2184::TRINITY_DN16586_c3_g1::g.2184::m.2184;Gene.2184::TRINITY_DN16586_c3_g1::g.2184;ORF_type:complete_len:243_(+)	0	+	74	803	0	1	890	0
TRINITY_DN16592_c0_g1	0	585	ID=Gene.2186::TRINITY_DN16592_c0_g1::g.2186::m.2186;Gene.2186::TRINITY_DN16592_c0_g1::g.2186;ORF_type:5prime_partial_len:172_(+)	0	+	0	516	0	1	585	0
TRINITY_DN16597_c0_g1	0	858	ID=Gene.2188::TRINITY_DN16597_c0_g1::g.2188::m.2188;Gene.2188::TRINITY_DN16597_c0_g1::g.2188;ORF_type:complete_len:163_(+)	0	+	220	709	0	1	858	0
TRINITY_DN16599_c0_g2	0	1401	ID=Gene.2189::TRINITY_DN16599_c0_g2::g.2189::m.2189;Gene.2189::TRINITY_DN16599_c0_g2::g.2189;ORF_type:5prime_partial_len:351_(+)	0	+	1	1054	0	1	1401	0
TRINITY_DN16601_c0_g1	0	450	ID=Gene.2190::TRINITY_DN16601_c0_g1::g.2190::m.2190;Gene.2190::TRINITY_DN16601_c0_g1::g.2190;ORF_type:3prime_partial_len:108_(+)	0	+	128	449	0	1	450	0
TRINITY_DN16603_c0_g1	0	979	ID=Gene.2191::TRINITY_DN16603_c0_g1::g.2191::m.2191;Gene.2191::TRINITY_DN16603_c0_g1::g.2191;ORF_type:5prime_partial_len:218_(+)	0	+	1	655	0	1	979	0
TRINITY_DN16605_c0_g1	0	590	ID=Gene.2192::TRINITY_DN16605_c0_g1::g.2192::m.2192;Gene.2192::TRINITY_DN16605_c0_g1::g.2192;ORF_type:3prime_partial_len:177_(+)	0	+	60	588	0	1	590	0
TRINITY_DN16606_c0_g1	0	595	ID=Gene.2193::TRINITY_DN16606_c0_g1::g.2193::m.2193;Gene.2193::TRINITY_DN16606_c0_g1::g.2193;ORF_type:internal_len:198_(+)	0	+	2	593	0	1	595	0
TRINITY_DN16608_c0_g1	0	1285	ID=Gene.2194::TRINITY_DN16608_c0_g1::g.2194::m.2194;Gene.2194::TRINITY_DN16608_c0_g1::g.2194;ORF_type:3prime_partial_len:360_(+)	0	+	206	1283	0	1	1285	0
TRINITY_DN16608_c0_g2	0	1033	ID=Gene.2195::TRINITY_DN16608_c0_g2::g.2195::m.2195;Gene.2195::TRINITY_DN16608_c0_g2::g.2195;ORF_type:internal_len:345_(+)	0	+	0	1032	0	1	1033	0
TRINITY_DN16610_c0_g1	0	582	ID=Gene.2197::TRINITY_DN16610_c0_g1::g.2197::m.2197;Gene.2197::TRINITY_DN16610_c0_g1::g.2197;ORF_type:5prime_partial_len:169_(+)	0	+	0	507	0	1	582	0
TRINITY_DN16612_c0_g2	0	981	ID=Gene.2198::TRINITY_DN16612_c0_g2::g.2198::m.2198;Gene.2198::TRINITY_DN16612_c0_g2::g.2198;ORF_type:3prime_partial_len:270_(+)	0	+	172	979	0	1	981	0
TRINITY_DN16615_c0_g1	0	1980	ID=Gene.2199::TRINITY_DN16615_c0_g1::g.2199::m.2199;Gene.2199::TRINITY_DN16615_c0_g1::g.2199;ORF_type:complete_len:550_(+)	0	+	29	1679	0	1	1980	0
TRINITY_DN16617_c0_g1	0	358	ID=Gene.2200::TRINITY_DN16617_c0_g1::g.2200::m.2200;Gene.2200::TRINITY_DN16617_c0_g1::g.2200;ORF_type:5prime_partial_len:104_(+)	0	+	1	313	0	1	358	0
TRINITY_DN16618_c0_g1	0	2151	ID=Gene.2201::TRINITY_DN16618_c0_g1::g.2201::m.2201;Gene.2201::TRINITY_DN16618_c0_g1::g.2201;ORF_type:complete_len:137_(+)	0	+	1204	1615	0	1	2151	0
TRINITY_DN16620_c0_g1	0	1415	ID=Gene.2202::TRINITY_DN16620_c0_g1::g.2202::m.2202;Gene.2202::TRINITY_DN16620_c0_g1::g.2202;ORF_type:complete_len:133_(+)	0	+	238	637	0	1	1415	0
TRINITY_DN16621_c0_g1	0	428	ID=Gene.2203::TRINITY_DN16621_c0_g1::g.2203::m.2203;Gene.2203::TRINITY_DN16621_c0_g1::g.2203;ORF_type:5prime_partial_len:113_(+)	0	+	0	339	0	1	428	0
TRINITY_DN16621_c0_g2	0	338	ID=Gene.2204::TRINITY_DN16621_c0_g2::g.2204::m.2204;Gene.2204::TRINITY_DN16621_c0_g2::g.2204;ORF_type:internal_len:113_(+)	0	+	2	338	0	1	338	0
TRINITY_DN16621_c0_g4	0	555	ID=Gene.2205::TRINITY_DN16621_c0_g4::g.2205::m.2205;Gene.2205::TRINITY_DN16621_c0_g4::g.2205;ORF_type:5prime_partial_len:101_(+)	0	+	2	305	0	1	555	0
TRINITY_DN16621_c0_g5	0	323	ID=Gene.2206::TRINITY_DN16621_c0_g5::g.2206::m.2206;Gene.2206::TRINITY_DN16621_c0_g5::g.2206;ORF_type:internal_len:108_(+)	0	+	2	323	0	1	323	0
TRINITY_DN16622_c0_g1	0	1017	ID=Gene.2208::TRINITY_DN16622_c0_g1::g.2208::m.2208;Gene.2208::TRINITY_DN16622_c0_g1::g.2208;ORF_type:5prime_partial_len:326_(+)	0	+	2	980	0	1	1017	0
TRINITY_DN16625_c0_g1	0	862	ID=Gene.2209::TRINITY_DN16625_c0_g1::g.2209::m.2209;Gene.2209::TRINITY_DN16625_c0_g1::g.2209;ORF_type:complete_len:126_(+)	0	+	69	447	0	1	862	0
TRINITY_DN16625_c0_g3	0	1530	ID=Gene.2211::TRINITY_DN16625_c0_g3::g.2211::m.2211;Gene.2211::TRINITY_DN16625_c0_g3::g.2211;ORF_type:complete_len:295_(+)	0	+	643	1528	0	1	1530	0
TRINITY_DN16626_c1_g3	0	1115	ID=Gene.2213::TRINITY_DN16626_c1_g3::g.2213::m.2213;Gene.2213::TRINITY_DN16626_c1_g3::g.2213;ORF_type:3prime_partial_len:195_(+)	0	+	533	1115	0	1	1115	0
TRINITY_DN16626_c1_g5	0	773	ID=Gene.2214::TRINITY_DN16626_c1_g5::g.2214::m.2214;Gene.2214::TRINITY_DN16626_c1_g5::g.2214;ORF_type:5prime_partial_len:212_(+)	0	+	2	638	0	1	773	0
TRINITY_DN16630_c0_g1	0	860	ID=Gene.2215::TRINITY_DN16630_c0_g1::g.2215::m.2215;Gene.2215::TRINITY_DN16630_c0_g1::g.2215;ORF_type:internal_len:287_(+)	0	+	2	860	0	1	860	0
TRINITY_DN16634_c0_g1	0	631	ID=Gene.2217::TRINITY_DN16634_c0_g1::g.2217::m.2217;Gene.2217::TRINITY_DN16634_c0_g1::g.2217;ORF_type:3prime_partial_len:164_(+)	0	+	142	631	0	1	631	0
TRINITY_DN16635_c0_g1	0	980	ID=Gene.2218::TRINITY_DN16635_c0_g1::g.2218::m.2218;Gene.2218::TRINITY_DN16635_c0_g1::g.2218;ORF_type:3prime_partial_len:300_(+)	0	+	83	980	0	1	980	0
TRINITY_DN16636_c0_g2	0	1666	ID=Gene.2219::TRINITY_DN16636_c0_g2::g.2219::m.2219;Gene.2219::TRINITY_DN16636_c0_g2::g.2219;ORF_type:complete_len:285_(+)	0	+	63	918	0	1	1666	0
TRINITY_DN16636_c0_g6	0	1543	ID=Gene.2222::TRINITY_DN16636_c0_g6::g.2222::m.2222;Gene.2222::TRINITY_DN16636_c0_g6::g.2222;ORF_type:5prime_partial_len:216_(+)	0	+	1	649	0	1	1543	0
TRINITY_DN16638_c0_g1	0	1264	ID=Gene.2225::TRINITY_DN16638_c0_g1::g.2225::m.2225;Gene.2225::TRINITY_DN16638_c0_g1::g.2225;ORF_type:complete_len:367_(+)	0	+	135	1236	0	1	1264	0
TRINITY_DN16640_c0_g1	0	1048	ID=Gene.2226::TRINITY_DN16640_c0_g1::g.2226::m.2226;Gene.2226::TRINITY_DN16640_c0_g1::g.2226;ORF_type:complete_len:205_(+)	0	+	45	660	0	1	1048	0
TRINITY_DN16641_c0_g1	0	849	ID=Gene.2227::TRINITY_DN16641_c0_g1::g.2227::m.2227;Gene.2227::TRINITY_DN16641_c0_g1::g.2227;ORF_type:5prime_partial_len:150_(+)	0	+	0	450	0	1	849	0
TRINITY_DN16642_c0_g2	0	1461	ID=Gene.2228::TRINITY_DN16642_c0_g2::g.2228::m.2228;Gene.2228::TRINITY_DN16642_c0_g2::g.2228;ORF_type:complete_len:293_(+)	0	+	177	1056	0	1	1461	0
TRINITY_DN16644_c0_g1	0	1715	ID=Gene.2230::TRINITY_DN16644_c0_g1::g.2230::m.2230;Gene.2230::TRINITY_DN16644_c0_g1::g.2230;ORF_type:complete_len:397_(+)	0	+	116	1307	0	1	1715	0
TRINITY_DN16646_c0_g1	0	866	ID=Gene.2231::TRINITY_DN16646_c0_g1::g.2231::m.2231;Gene.2231::TRINITY_DN16646_c0_g1::g.2231;ORF_type:complete_len:207_(+)	0	+	59	680	0	1	866	0
TRINITY_DN16647_c0_g1	0	359	ID=Gene.2232::TRINITY_DN16647_c0_g1::g.2232::m.2232;Gene.2232::TRINITY_DN16647_c0_g1::g.2232;ORF_type:internal_len:120_(+)	0	+	0	357	0	1	359	0
TRINITY_DN16648_c0_g3	0	596	ID=Gene.2233::TRINITY_DN16648_c0_g3::g.2233::m.2233;Gene.2233::TRINITY_DN16648_c0_g3::g.2233;ORF_type:complete_len:147_(+)	0	+	81	522	0	1	596	0
TRINITY_DN16650_c0_g1	0	691	ID=Gene.2234::TRINITY_DN16650_c0_g1::g.2234::m.2234;Gene.2234::TRINITY_DN16650_c0_g1::g.2234;ORF_type:5prime_partial_len:209_(+)	0	+	1	628	0	1	691	0
TRINITY_DN16650_c0_g2	0	312	ID=Gene.2236::TRINITY_DN16650_c0_g2::g.2236::m.2236;Gene.2236::TRINITY_DN16650_c0_g2::g.2236;ORF_type:internal_len:104_(+)	0	+	1	310	0	1	312	0
TRINITY_DN16653_c0_g1	0	1416	ID=Gene.2237::TRINITY_DN16653_c0_g1::g.2237::m.2237;Gene.2237::TRINITY_DN16653_c0_g1::g.2237;ORF_type:complete_len:203_(+)	0	+	700	1309	0	1	1416	0
TRINITY_DN16654_c0_g1	0	520	ID=Gene.2238::TRINITY_DN16654_c0_g1::g.2238::m.2238;Gene.2238::TRINITY_DN16654_c0_g1::g.2238;ORF_type:5prime_partial_len:136_(+)	0	+	1	409	0	1	520	0
TRINITY_DN16655_c0_g1	0	647	ID=Gene.2239::TRINITY_DN16655_c0_g1::g.2239::m.2239;Gene.2239::TRINITY_DN16655_c0_g1::g.2239;ORF_type:5prime_partial_len:183_(+)	0	+	1	550	0	1	647	0
TRINITY_DN16656_c1_g1	0	1369	ID=Gene.2240::TRINITY_DN16656_c1_g1::g.2240::m.2240;Gene.2240::TRINITY_DN16656_c1_g1::g.2240;ORF_type:5prime_partial_len:299_(+)	0	+	1	898	0	1	1369	0
TRINITY_DN16656_c1_g2	0	397	ID=Gene.2241::TRINITY_DN16656_c1_g2::g.2241::m.2241;Gene.2241::TRINITY_DN16656_c1_g2::g.2241;ORF_type:internal_len:132_(+)	0	+	2	395	0	1	397	0
TRINITY_DN16660_c0_g1	0	735	ID=Gene.2242::TRINITY_DN16660_c0_g1::g.2242::m.2242;Gene.2242::TRINITY_DN16660_c0_g1::g.2242;ORF_type:complete_len:230_(+)	0	+	27	717	0	1	735	0
TRINITY_DN16661_c0_g1	0	578	ID=Gene.2243::TRINITY_DN16661_c0_g1::g.2243::m.2243;Gene.2243::TRINITY_DN16661_c0_g1::g.2243;ORF_type:5prime_partial_len:123_(+)	0	+	1	370	0	1	578	0
TRINITY_DN16661_c0_g2	0	649	ID=Gene.2244::TRINITY_DN16661_c0_g2::g.2244::m.2244;Gene.2244::TRINITY_DN16661_c0_g2::g.2244;ORF_type:3prime_partial_len:178_(+)	0	+	116	647	0	1	649	0
TRINITY_DN16662_c0_g1	0	788	ID=Gene.2245::TRINITY_DN16662_c0_g1::g.2245::m.2245;Gene.2245::TRINITY_DN16662_c0_g1::g.2245;ORF_type:complete_len:172_(+)	0	+	155	671	0	1	788	0
TRINITY_DN16663_c0_g1	0	855	ID=Gene.2247::TRINITY_DN16663_c0_g1::g.2247::m.2247;Gene.2247::TRINITY_DN16663_c0_g1::g.2247;ORF_type:complete_len:206_(+)	0	+	56	674	0	1	855	0
TRINITY_DN16665_c0_g1	0	606	ID=Gene.2248::TRINITY_DN16665_c0_g1::g.2248::m.2248;Gene.2248::TRINITY_DN16665_c0_g1::g.2248;ORF_type:5prime_partial_len:109_(-)	0	-	277	604	0	1	606	0
TRINITY_DN16666_c0_g3	0	568	ID=Gene.2249::TRINITY_DN16666_c0_g3::g.2249::m.2249;Gene.2249::TRINITY_DN16666_c0_g3::g.2249;ORF_type:internal_len:190_(+)	0	+	0	567	0	1	568	0
TRINITY_DN16667_c0_g1	0	606	ID=Gene.2250::TRINITY_DN16667_c0_g1::g.2250::m.2250;Gene.2250::TRINITY_DN16667_c0_g1::g.2250;ORF_type:internal_len:202_(+)	0	+	1	604	0	1	606	0
TRINITY_DN16674_c0_g1	0	901	ID=Gene.2251::TRINITY_DN16674_c0_g1::g.2251::m.2251;Gene.2251::TRINITY_DN16674_c0_g1::g.2251;ORF_type:complete_len:254_(+)	0	+	76	838	0	1	901	0
TRINITY_DN16677_c0_g1	0	483	ID=Gene.2252::TRINITY_DN16677_c0_g1::g.2252::m.2252;Gene.2252::TRINITY_DN16677_c0_g1::g.2252;ORF_type:complete_len:149_(+)	0	+	29	476	0	1	483	0
TRINITY_DN16682_c0_g3	0	1003	ID=Gene.2254::TRINITY_DN16682_c0_g3::g.2254::m.2254;Gene.2254::TRINITY_DN16682_c0_g3::g.2254;ORF_type:5prime_partial_len:303_(+)	0	+	0	909	0	1	1003	0
TRINITY_DN16685_c0_g2	0	557	ID=Gene.2256::TRINITY_DN16685_c0_g2::g.2256::m.2256;Gene.2256::TRINITY_DN16685_c0_g2::g.2256;ORF_type:5prime_partial_len:184_(+)	0	+	2	554	0	1	557	0
TRINITY_DN16689_c0_g1	0	897	ID=Gene.2257::TRINITY_DN16689_c0_g1::g.2257::m.2257;Gene.2257::TRINITY_DN16689_c0_g1::g.2257;ORF_type:complete_len:232_(+)	0	+	92	788	0	1	897	0
TRINITY_DN16691_c0_g1	0	689	ID=Gene.2259::TRINITY_DN16691_c0_g1::g.2259::m.2259;Gene.2259::TRINITY_DN16691_c0_g1::g.2259;ORF_type:internal_len:230_(+)	0	+	2	689	0	1	689	0
TRINITY_DN16692_c0_g1	0	894	ID=Gene.2260::TRINITY_DN16692_c0_g1::g.2260::m.2260;Gene.2260::TRINITY_DN16692_c0_g1::g.2260;ORF_type:complete_len:180_(+)	0	+	98	638	0	1	894	0
TRINITY_DN16693_c0_g2	0	503	ID=Gene.2261::TRINITY_DN16693_c0_g2::g.2261::m.2261;Gene.2261::TRINITY_DN16693_c0_g2::g.2261;ORF_type:5prime_partial_len:161_(+)	0	+	0	483	0	1	503	0
TRINITY_DN166_c0_g1	0	345	ID=Gene.2262::TRINITY_DN166_c0_g1::g.2262::m.2262;Gene.2262::TRINITY_DN166_c0_g1::g.2262;ORF_type:internal_len:115_(+)	0	+	2	344	0	1	345	0
TRINITY_DN16700_c0_g1	0	1434	ID=Gene.2264::TRINITY_DN16700_c0_g1::g.2264::m.2264;Gene.2264::TRINITY_DN16700_c0_g1::g.2264;ORF_type:complete_len:420_(+)	0	+	90	1350	0	1	1434	0
TRINITY_DN16701_c0_g2	0	553	ID=Gene.2265::TRINITY_DN16701_c0_g2::g.2265::m.2265;Gene.2265::TRINITY_DN16701_c0_g2::g.2265;ORF_type:5prime_partial_len:166_(+)	0	+	0	498	0	1	553	0
TRINITY_DN16707_c0_g1	0	816	ID=Gene.2268::TRINITY_DN16707_c0_g1::g.2268::m.2268;Gene.2268::TRINITY_DN16707_c0_g1::g.2268;ORF_type:5prime_partial_len:181_(+)	0	+	0	543	0	1	816	0
TRINITY_DN16708_c4_g1	0	300	ID=Gene.2270::TRINITY_DN16708_c4_g1::g.2270::m.2270;Gene.2270::TRINITY_DN16708_c4_g1::g.2270;ORF_type:internal_len:101_(+)	0	+	0	300	0	1	300	0
TRINITY_DN16709_c0_g1	0	1026	ID=Gene.2271::TRINITY_DN16709_c0_g1::g.2271::m.2271;Gene.2271::TRINITY_DN16709_c0_g1::g.2271;ORF_type:3prime_partial_len:302_(+)	0	+	123	1026	0	1	1026	0
TRINITY_DN16721_c0_g1	0	678	ID=Gene.2273::TRINITY_DN16721_c0_g1::g.2273::m.2273;Gene.2273::TRINITY_DN16721_c0_g1::g.2273;ORF_type:complete_len:131_(+)	0	+	66	459	0	1	678	0
TRINITY_DN16726_c3_g1	0	721	ID=Gene.2275::TRINITY_DN16726_c3_g1::g.2275::m.2275;Gene.2275::TRINITY_DN16726_c3_g1::g.2275;ORF_type:5prime_partial_len:158_(+)	0	+	0	474	0	1	721	0
TRINITY_DN16728_c2_g1	0	1535	ID=Gene.2277::TRINITY_DN16728_c2_g1::g.2277::m.2277;Gene.2277::TRINITY_DN16728_c2_g1::g.2277;ORF_type:complete_len:483_(+)	0	+	69	1518	0	1	1535	0
TRINITY_DN16728_c2_g2	0	613	ID=Gene.2278::TRINITY_DN16728_c2_g2::g.2278::m.2278;Gene.2278::TRINITY_DN16728_c2_g2::g.2278;ORF_type:complete_len:135_(+)	0	+	174	579	0	1	613	0
TRINITY_DN16728_c2_g5	0	1323	ID=Gene.2280::TRINITY_DN16728_c2_g5::g.2280::m.2280;Gene.2280::TRINITY_DN16728_c2_g5::g.2280;ORF_type:complete_len:224_(+)	0	+	637	1309	0	1	1323	0
TRINITY_DN16730_c0_g1	0	551	ID=Gene.2281::TRINITY_DN16730_c0_g1::g.2281::m.2281;Gene.2281::TRINITY_DN16730_c0_g1::g.2281;ORF_type:complete_len:160_(+)	0	+	57	537	0	1	551	0
TRINITY_DN16730_c0_g3	0	372	ID=Gene.2282::TRINITY_DN16730_c0_g3::g.2282::m.2282;Gene.2282::TRINITY_DN16730_c0_g3::g.2282;ORF_type:3prime_partial_len:113_(+)	0	+	34	370	0	1	372	0
TRINITY_DN16731_c1_g2	0	763	ID=Gene.2283::TRINITY_DN16731_c1_g2::g.2283::m.2283;Gene.2283::TRINITY_DN16731_c1_g2::g.2283;ORF_type:complete_len:120_(+)	0	+	280	640	0	1	763	0
TRINITY_DN16731_c1_g4	0	596	ID=Gene.2284::TRINITY_DN16731_c1_g4::g.2284::m.2284;Gene.2284::TRINITY_DN16731_c1_g4::g.2284;ORF_type:5prime_partial_len:163_(+)	0	+	0	489	0	1	596	0
TRINITY_DN16733_c1_g1	0	1581	ID=Gene.2285::TRINITY_DN16733_c1_g1::g.2285::m.2285;Gene.2285::TRINITY_DN16733_c1_g1::g.2285;ORF_type:complete_len:184_(+)	0	+	972	1524	0	1	1581	0
TRINITY_DN16734_c0_g1	0	772	ID=Gene.2286::TRINITY_DN16734_c0_g1::g.2286::m.2286;Gene.2286::TRINITY_DN16734_c0_g1::g.2286;ORF_type:complete_len:195_(+)	0	+	81	666	0	1	772	0
TRINITY_DN16736_c0_g1	0	422	ID=Gene.2287::TRINITY_DN16736_c0_g1::g.2287::m.2287;Gene.2287::TRINITY_DN16736_c0_g1::g.2287;ORF_type:complete_len:120_(+)	0	+	30	390	0	1	422	0
TRINITY_DN16737_c0_g1	0	1239	ID=Gene.2288::TRINITY_DN16737_c0_g1::g.2288::m.2288;Gene.2288::TRINITY_DN16737_c0_g1::g.2288;ORF_type:5prime_partial_len:334_(+)	0	+	2	1004	0	1	1239	0
TRINITY_DN16737_c0_g2	0	675	ID=Gene.2289::TRINITY_DN16737_c0_g2::g.2289::m.2289;Gene.2289::TRINITY_DN16737_c0_g2::g.2289;ORF_type:5prime_partial_len:198_(+)	0	+	0	594	0	1	675	0
TRINITY_DN16740_c0_g2	0	526	ID=Gene.2290::TRINITY_DN16740_c0_g2::g.2290::m.2290;Gene.2290::TRINITY_DN16740_c0_g2::g.2290;ORF_type:3prime_partial_len:155_(+)	0	+	64	526	0	1	526	0
TRINITY_DN16741_c0_g1	0	703	ID=Gene.2292::TRINITY_DN16741_c0_g1::g.2292::m.2292;Gene.2292::TRINITY_DN16741_c0_g1::g.2292;ORF_type:complete_len:151_(+)	0	+	155	608	0	1	703	0
TRINITY_DN16746_c0_g1	0	1198	ID=Gene.2293::TRINITY_DN16746_c0_g1::g.2293::m.2293;Gene.2293::TRINITY_DN16746_c0_g1::g.2293;ORF_type:complete_len:292_(+)	0	+	76	952	0	1	1198	0
TRINITY_DN16747_c0_g1	0	1708	ID=Gene.2294::TRINITY_DN16747_c0_g1::g.2294::m.2294;Gene.2294::TRINITY_DN16747_c0_g1::g.2294;ORF_type:complete_len:412_(+)	0	+	182	1418	0	1	1708	0
TRINITY_DN16748_c0_g1	0	665	ID=Gene.2295::TRINITY_DN16748_c0_g1::g.2295::m.2295;Gene.2295::TRINITY_DN16748_c0_g1::g.2295;ORF_type:5prime_partial_len:183_(+)	0	+	0	549	0	1	665	0
TRINITY_DN16752_c0_g1	0	613	ID=Gene.2296::TRINITY_DN16752_c0_g1::g.2296::m.2296;Gene.2296::TRINITY_DN16752_c0_g1::g.2296;ORF_type:internal_len:204_(+)	0	+	2	611	0	1	613	0
TRINITY_DN16757_c0_g1	0	1166	ID=Gene.2299::TRINITY_DN16757_c0_g1::g.2299::m.2299;Gene.2299::TRINITY_DN16757_c0_g1::g.2299;ORF_type:complete_len:259_(+)	0	+	307	1084	0	1	1166	0
TRINITY_DN16759_c0_g1	0	1854	ID=Gene.2300::TRINITY_DN16759_c0_g1::g.2300::m.2300;Gene.2300::TRINITY_DN16759_c0_g1::g.2300;ORF_type:complete_len:351_(+)	0	+	291	1344	0	1	1854	0
TRINITY_DN16761_c0_g2	0	447	ID=Gene.2301::TRINITY_DN16761_c0_g2::g.2301::m.2301;Gene.2301::TRINITY_DN16761_c0_g2::g.2301;ORF_type:complete_len:109_(+)	0	+	109	436	0	1	447	0
TRINITY_DN16761_c0_g3	0	779	ID=Gene.2302::TRINITY_DN16761_c0_g3::g.2302::m.2302;Gene.2302::TRINITY_DN16761_c0_g3::g.2302;ORF_type:complete_len:212_(+)	0	+	132	768	0	1	779	0
TRINITY_DN16766_c0_g1	0	694	ID=Gene.2303::TRINITY_DN16766_c0_g1::g.2303::m.2303;Gene.2303::TRINITY_DN16766_c0_g1::g.2303;ORF_type:internal_len:232_(+)	0	+	0	693	0	1	694	0
TRINITY_DN16767_c0_g1	0	1084	ID=Gene.2304::TRINITY_DN16767_c0_g1::g.2304::m.2304;Gene.2304::TRINITY_DN16767_c0_g1::g.2304;ORF_type:complete_len:302_(+)	0	+	166	1072	0	1	1084	0
TRINITY_DN16769_c0_g1	0	1175	ID=Gene.2305::TRINITY_DN16769_c0_g1::g.2305::m.2305;Gene.2305::TRINITY_DN16769_c0_g1::g.2305;ORF_type:complete_len:325_(+)	0	+	46	1021	0	1	1175	0
TRINITY_DN16772_c1_g1	0	595	ID=Gene.2306::TRINITY_DN16772_c1_g1::g.2306::m.2306;Gene.2306::TRINITY_DN16772_c1_g1::g.2306;ORF_type:3prime_partial_len:118_(+)	0	+	244	595	0	1	595	0
TRINITY_DN16775_c1_g1	0	720	ID=Gene.2308::TRINITY_DN16775_c1_g1::g.2308::m.2308;Gene.2308::TRINITY_DN16775_c1_g1::g.2308;ORF_type:5prime_partial_len:166_(+)	0	+	1	499	0	1	720	0
TRINITY_DN16776_c0_g1	0	659	ID=Gene.2309::TRINITY_DN16776_c0_g1::g.2309::m.2309;Gene.2309::TRINITY_DN16776_c0_g1::g.2309;ORF_type:3prime_partial_len:174_(+)	0	+	138	657	0	1	659	0
TRINITY_DN16777_c1_g1	0	393	ID=Gene.2310::TRINITY_DN16777_c1_g1::g.2310::m.2310;Gene.2310::TRINITY_DN16777_c1_g1::g.2310;ORF_type:3prime_partial_len:107_(+)	0	+	73	391	0	1	393	0
TRINITY_DN16777_c1_g2	0	841	ID=Gene.2311::TRINITY_DN16777_c1_g2::g.2311::m.2311;Gene.2311::TRINITY_DN16777_c1_g2::g.2311;ORF_type:5prime_partial_len:122_(+)	0	+	0	366	0	1	841	0
TRINITY_DN16779_c0_g1	0	1073	ID=Gene.2312::TRINITY_DN16779_c0_g1::g.2312::m.2312;Gene.2312::TRINITY_DN16779_c0_g1::g.2312;ORF_type:5prime_partial_len:327_(+)	0	+	2	983	0	1	1073	0
TRINITY_DN16781_c0_g1	0	1067	ID=Gene.2313::TRINITY_DN16781_c0_g1::g.2313::m.2313;Gene.2313::TRINITY_DN16781_c0_g1::g.2313;ORF_type:complete_len:208_(+)	0	+	359	983	0	1	1067	0
TRINITY_DN16783_c0_g1	0	1920	ID=Gene.2315::TRINITY_DN16783_c0_g1::g.2315::m.2315;Gene.2315::TRINITY_DN16783_c0_g1::g.2315;ORF_type:complete_len:608_(+)	0	+	76	1900	0	1	1920	0
TRINITY_DN16784_c0_g1	0	501	ID=Gene.2317::TRINITY_DN16784_c0_g1::g.2317::m.2317;Gene.2317::TRINITY_DN16784_c0_g1::g.2317;ORF_type:5prime_partial_len:159_(+)	0	+	1	478	0	1	501	0
TRINITY_DN16784_c0_g12	0	1408	ID=Gene.2319::TRINITY_DN16784_c0_g12::g.2319::m.2319;Gene.2319::TRINITY_DN16784_c0_g12::g.2319;ORF_type:5prime_partial_len:446_(+)	0	+	2	1340	0	1	1408	0
TRINITY_DN16784_c0_g3	0	1696	ID=Gene.2321::TRINITY_DN16784_c0_g3::g.2321::m.2321;Gene.2321::TRINITY_DN16784_c0_g3::g.2321;ORF_type:5prime_partial_len:465_(+)	0	+	1	1396	0	1	1696	0
TRINITY_DN16785_c0_g2	0	754	ID=Gene.2326::TRINITY_DN16785_c0_g2::g.2326::m.2326;Gene.2326::TRINITY_DN16785_c0_g2::g.2326;ORF_type:complete_len:131_(+)	0	+	332	725	0	1	754	0
TRINITY_DN16787_c0_g1	0	438	ID=Gene.2327::TRINITY_DN16787_c0_g1::g.2327::m.2327;Gene.2327::TRINITY_DN16787_c0_g1::g.2327;ORF_type:5prime_partial_len:143_(+)	0	+	2	431	0	1	438	0
TRINITY_DN16790_c0_g1	0	1294	ID=Gene.2330::TRINITY_DN16790_c0_g1::g.2330::m.2330;Gene.2330::TRINITY_DN16790_c0_g1::g.2330;ORF_type:complete_len:390_(+)	0	+	66	1236	0	1	1294	0
TRINITY_DN16791_c0_g1	0	1055	ID=Gene.2332::TRINITY_DN16791_c0_g1::g.2332::m.2332;Gene.2332::TRINITY_DN16791_c0_g1::g.2332;ORF_type:complete_len:179_(+)	0	+	266	803	0	1	1055	0
TRINITY_DN16797_c0_g1	0	1100	ID=Gene.2334::TRINITY_DN16797_c0_g1::g.2334::m.2334;Gene.2334::TRINITY_DN16797_c0_g1::g.2334;ORF_type:complete_len:322_(+)	0	+	115	1081	0	1	1100	0
TRINITY_DN16798_c1_g3	0	747	ID=Gene.2336::TRINITY_DN16798_c1_g3::g.2336::m.2336;Gene.2336::TRINITY_DN16798_c1_g3::g.2336;ORF_type:complete_len:116_(+)	0	+	96	444	0	1	747	0
TRINITY_DN16800_c0_g1	0	577	ID=Gene.2337::TRINITY_DN16800_c0_g1::g.2337::m.2337;Gene.2337::TRINITY_DN16800_c0_g1::g.2337;ORF_type:complete_len:135_(+)	0	+	37	442	0	1	577	0
TRINITY_DN16801_c0_g1	0	1900	ID=Gene.2338::TRINITY_DN16801_c0_g1::g.2338::m.2338;Gene.2338::TRINITY_DN16801_c0_g1::g.2338;ORF_type:5prime_partial_len:591_(+)	0	+	2	1775	0	1	1900	0
TRINITY_DN16803_c2_g1	0	1509	ID=Gene.2339::TRINITY_DN16803_c2_g1::g.2339::m.2339;Gene.2339::TRINITY_DN16803_c2_g1::g.2339;ORF_type:5prime_partial_len:203_(+)	0	+	1	610	0	1	1509	0
TRINITY_DN16805_c0_g1	0	932	ID=Gene.2344::TRINITY_DN16805_c0_g1::g.2344::m.2344;Gene.2344::TRINITY_DN16805_c0_g1::g.2344;ORF_type:internal_len:311_(+)	0	+	1	931	0	1	932	0
TRINITY_DN16806_c0_g1	0	573	ID=Gene.2346::TRINITY_DN16806_c0_g1::g.2346::m.2346;Gene.2346::TRINITY_DN16806_c0_g1::g.2346;ORF_type:complete_len:155_(-)	0	-	41	506	0	1	573	0
TRINITY_DN16808_c0_g1	0	930	ID=Gene.2348::TRINITY_DN16808_c0_g1::g.2348::m.2348;Gene.2348::TRINITY_DN16808_c0_g1::g.2348;ORF_type:complete_len:258_(+)	0	+	75	849	0	1	930	0
TRINITY_DN16809_c0_g1	0	662	ID=Gene.2349::TRINITY_DN16809_c0_g1::g.2349::m.2349;Gene.2349::TRINITY_DN16809_c0_g1::g.2349;ORF_type:complete_len:190_(+)	0	+	91	661	0	1	662	0
TRINITY_DN16813_c2_g2	0	956	ID=Gene.2350::TRINITY_DN16813_c2_g2::g.2350::m.2350;Gene.2350::TRINITY_DN16813_c2_g2::g.2350;ORF_type:5prime_partial_len:299_(+)	0	+	0	897	0	1	956	0
TRINITY_DN16814_c0_g1	0	1033	ID=Gene.2352::TRINITY_DN16814_c0_g1::g.2352::m.2352;Gene.2352::TRINITY_DN16814_c0_g1::g.2352;ORF_type:complete_len:297_(+)	0	+	73	964	0	1	1033	0
TRINITY_DN16815_c0_g1	0	1206	ID=Gene.2353::TRINITY_DN16815_c0_g1::g.2353::m.2353;Gene.2353::TRINITY_DN16815_c0_g1::g.2353;ORF_type:complete_len:149_(+)	0	+	241	688	0	1	1206	0
TRINITY_DN16818_c0_g1	0	745	ID=Gene.2355::TRINITY_DN16818_c0_g1::g.2355::m.2355;Gene.2355::TRINITY_DN16818_c0_g1::g.2355;ORF_type:complete_len:218_(+)	0	+	65	719	0	1	745	0
TRINITY_DN16819_c0_g1	0	1918	ID=Gene.2356::TRINITY_DN16819_c0_g1::g.2356::m.2356;Gene.2356::TRINITY_DN16819_c0_g1::g.2356;ORF_type:complete_len:469_(+)	0	+	98	1505	0	1	1918	0
TRINITY_DN16820_c0_g1	0	1529	ID=Gene.2357::TRINITY_DN16820_c0_g1::g.2357::m.2357;Gene.2357::TRINITY_DN16820_c0_g1::g.2357;ORF_type:5prime_partial_len:482_(+)	0	+	1	1447	0	1	1529	0
TRINITY_DN16820_c0_g2	0	684	ID=Gene.2360::TRINITY_DN16820_c0_g2::g.2360::m.2360;Gene.2360::TRINITY_DN16820_c0_g2::g.2360;ORF_type:5prime_partial_len:203_(+)	0	+	2	611	0	1	684	0
TRINITY_DN16821_c0_g1	0	1102	ID=Gene.2362::TRINITY_DN16821_c0_g1::g.2362::m.2362;Gene.2362::TRINITY_DN16821_c0_g1::g.2362;ORF_type:internal_len:367_(+)	0	+	2	1100	0	1	1102	0
TRINITY_DN16823_c0_g1	0	1275	ID=Gene.2363::TRINITY_DN16823_c0_g1::g.2363::m.2363;Gene.2363::TRINITY_DN16823_c0_g1::g.2363;ORF_type:complete_len:295_(+)	0	+	30	915	0	1	1275	0
TRINITY_DN16824_c0_g1	0	1803	ID=Gene.2364::TRINITY_DN16824_c0_g1::g.2364::m.2364;Gene.2364::TRINITY_DN16824_c0_g1::g.2364;ORF_type:complete_len:378_(+)	0	+	81	1215	0	1	1803	0
TRINITY_DN16826_c0_g1	0	1234	ID=Gene.2365::TRINITY_DN16826_c0_g1::g.2365::m.2365;Gene.2365::TRINITY_DN16826_c0_g1::g.2365;ORF_type:5prime_partial_len:266_(+)	0	+	0	798	0	1	1234	0
TRINITY_DN16827_c0_g1	0	736	ID=Gene.2367::TRINITY_DN16827_c0_g1::g.2367::m.2367;Gene.2367::TRINITY_DN16827_c0_g1::g.2367;ORF_type:5prime_partial_len:168_(+)	0	+	1	505	0	1	736	0
TRINITY_DN16828_c0_g1	0	1430	ID=Gene.2368::TRINITY_DN16828_c0_g1::g.2368::m.2368;Gene.2368::TRINITY_DN16828_c0_g1::g.2368;ORF_type:complete_len:368_(+)	0	+	90	1194	0	1	1430	0
TRINITY_DN16832_c1_g3	0	728	ID=Gene.2371::TRINITY_DN16832_c1_g3::g.2371::m.2371;Gene.2371::TRINITY_DN16832_c1_g3::g.2371;ORF_type:3prime_partial_len:204_(+)	0	+	117	726	0	1	728	0
TRINITY_DN16832_c1_g4	0	659	ID=Gene.2372::TRINITY_DN16832_c1_g4::g.2372::m.2372;Gene.2372::TRINITY_DN16832_c1_g4::g.2372;ORF_type:5prime_partial_len:189_(+)	0	+	2	569	0	1	659	0
TRINITY_DN16834_c0_g1	0	725	ID=Gene.2373::TRINITY_DN16834_c0_g1::g.2373::m.2373;Gene.2373::TRINITY_DN16834_c0_g1::g.2373;ORF_type:internal_len:242_(+)	0	+	0	723	0	1	725	0
TRINITY_DN16835_c0_g1	0	483	ID=Gene.2375::TRINITY_DN16835_c0_g1::g.2375::m.2375;Gene.2375::TRINITY_DN16835_c0_g1::g.2375;ORF_type:internal_len:161_(+)	0	+	1	481	0	1	483	0
TRINITY_DN16835_c0_g2	0	328	ID=Gene.2376::TRINITY_DN16835_c0_g2::g.2376::m.2376;Gene.2376::TRINITY_DN16835_c0_g2::g.2376;ORF_type:internal_len:109_(+)	0	+	2	326	0	1	328	0
TRINITY_DN16835_c0_g3	0	798	ID=Gene.2378::TRINITY_DN16835_c0_g3::g.2378::m.2378;Gene.2378::TRINITY_DN16835_c0_g3::g.2378;ORF_type:5prime_partial_len:182_(+)	0	+	0	546	0	1	798	0
TRINITY_DN16836_c0_g1	0	1266	ID=Gene.2379::TRINITY_DN16836_c0_g1::g.2379::m.2379;Gene.2379::TRINITY_DN16836_c0_g1::g.2379;ORF_type:5prime_partial_len:268_(+)	0	+	1	805	0	1	1266	0
TRINITY_DN16838_c0_g2	0	1184	ID=Gene.2380::TRINITY_DN16838_c0_g2::g.2380::m.2380;Gene.2380::TRINITY_DN16838_c0_g2::g.2380;ORF_type:internal_len:395_(+)	0	+	0	1182	0	1	1184	0
TRINITY_DN16839_c0_g1	0	760	ID=Gene.2381::TRINITY_DN16839_c0_g1::g.2381::m.2381;Gene.2381::TRINITY_DN16839_c0_g1::g.2381;ORF_type:complete_len:242_(+)	0	+	0	726	0	1	760	0
TRINITY_DN16840_c0_g1	0	1305	ID=Gene.2382::TRINITY_DN16840_c0_g1::g.2382::m.2382;Gene.2382::TRINITY_DN16840_c0_g1::g.2382;ORF_type:complete_len:363_(+)	0	+	46	1135	0	1	1305	0
TRINITY_DN16841_c0_g1	0	764	ID=Gene.2383::TRINITY_DN16841_c0_g1::g.2383::m.2383;Gene.2383::TRINITY_DN16841_c0_g1::g.2383;ORF_type:internal_len:255_(+)	0	+	0	762	0	1	764	0
TRINITY_DN16845_c1_g1	0	1333	ID=Gene.2387::TRINITY_DN16845_c1_g1::g.2387::m.2387;Gene.2387::TRINITY_DN16845_c1_g1::g.2387;ORF_type:complete_len:344_(+)	0	+	108	1140	0	1	1333	0
TRINITY_DN16846_c0_g1	0	1059	ID=Gene.2388::TRINITY_DN16846_c0_g1::g.2388::m.2388;Gene.2388::TRINITY_DN16846_c0_g1::g.2388;ORF_type:complete_len:101_(+)	0	+	100	403	0	1	1059	0
TRINITY_DN16848_c0_g1	0	2007	ID=Gene.2390::TRINITY_DN16848_c0_g1::g.2390::m.2390;Gene.2390::TRINITY_DN16848_c0_g1::g.2390;ORF_type:5prime_partial_len:661_(+)	0	+	0	1983	0	1	2007	0
TRINITY_DN16851_c0_g1	0	924	ID=Gene.2391::TRINITY_DN16851_c0_g1::g.2391::m.2391;Gene.2391::TRINITY_DN16851_c0_g1::g.2391;ORF_type:3prime_partial_len:150_(+)	0	+	475	922	0	1	924	0
TRINITY_DN16856_c1_g1	0	1222	ID=Gene.2395::TRINITY_DN16856_c1_g1::g.2395::m.2395;Gene.2395::TRINITY_DN16856_c1_g1::g.2395;ORF_type:complete_len:206_(+)	0	+	11	629	0	1	1222	0
TRINITY_DN16857_c1_g1	0	1675	ID=Gene.2396::TRINITY_DN16857_c1_g1::g.2396::m.2396;Gene.2396::TRINITY_DN16857_c1_g1::g.2396;ORF_type:5prime_partial_len:440_(+)	0	+	0	1320	0	1	1675	0
TRINITY_DN16857_c1_g2	0	1212	ID=Gene.2397::TRINITY_DN16857_c1_g2::g.2397::m.2397;Gene.2397::TRINITY_DN16857_c1_g2::g.2397;ORF_type:complete_len:292_(+)	0	+	170	1046	0	1	1212	0
TRINITY_DN16858_c0_g1	0	428	ID=Gene.2398::TRINITY_DN16858_c0_g1::g.2398::m.2398;Gene.2398::TRINITY_DN16858_c0_g1::g.2398;ORF_type:5prime_partial_len:115_(+)	0	+	2	347	0	1	428	0
TRINITY_DN16859_c1_g1	0	656	ID=Gene.2399::TRINITY_DN16859_c1_g1::g.2399::m.2399;Gene.2399::TRINITY_DN16859_c1_g1::g.2399;ORF_type:5prime_partial_len:199_(+)	0	+	1	598	0	1	656	0
TRINITY_DN16860_c0_g1	0	1000	ID=Gene.2401::TRINITY_DN16860_c0_g1::g.2401::m.2401;Gene.2401::TRINITY_DN16860_c0_g1::g.2401;ORF_type:complete_len:167_(+)	0	+	153	654	0	1	1000	0
TRINITY_DN16862_c2_g2	0	1142	ID=Gene.2402::TRINITY_DN16862_c2_g2::g.2402::m.2402;Gene.2402::TRINITY_DN16862_c2_g2::g.2402;ORF_type:complete_len:293_(+)	0	+	205	1084	0	1	1142	0
TRINITY_DN16865_c0_g1	0	1945	ID=Gene.2403::TRINITY_DN16865_c0_g1::g.2403::m.2403;Gene.2403::TRINITY_DN16865_c0_g1::g.2403;ORF_type:complete_len:336_(+)	0	+	311	1319	0	1	1945	0
TRINITY_DN16866_c0_g1	0	1175	ID=Gene.2404::TRINITY_DN16866_c0_g1::g.2404::m.2404;Gene.2404::TRINITY_DN16866_c0_g1::g.2404;ORF_type:complete_len:334_(+)	0	+	97	1099	0	1	1175	0
TRINITY_DN16867_c0_g4	0	1476	ID=Gene.2405::TRINITY_DN16867_c0_g4::g.2405::m.2405;Gene.2405::TRINITY_DN16867_c0_g4::g.2405;ORF_type:3prime_partial_len:404_(+)	0	+	265	1474	0	1	1476	0
TRINITY_DN16868_c0_g1	0	991	ID=Gene.2406::TRINITY_DN16868_c0_g1::g.2406::m.2406;Gene.2406::TRINITY_DN16868_c0_g1::g.2406;ORF_type:3prime_partial_len:288_(+)	0	+	130	991	0	1	991	0
TRINITY_DN16871_c3_g2	0	899	ID=Gene.2408::TRINITY_DN16871_c3_g2::g.2408::m.2408;Gene.2408::TRINITY_DN16871_c3_g2::g.2408;ORF_type:complete_len:102_(+)	0	+	225	531	0	1	899	0
TRINITY_DN16877_c4_g1	0	1303	ID=Gene.2410::TRINITY_DN16877_c4_g1::g.2410::m.2410;Gene.2410::TRINITY_DN16877_c4_g1::g.2410;ORF_type:complete_len:375_(+)	0	+	106	1231	0	1	1303	0
TRINITY_DN16878_c0_g1	0	1032	ID=Gene.2411::TRINITY_DN16878_c0_g1::g.2411::m.2411;Gene.2411::TRINITY_DN16878_c0_g1::g.2411;ORF_type:5prime_partial_len:250_(+)	0	+	1	751	0	1	1032	0
TRINITY_DN16879_c1_g2	0	874	ID=Gene.2412::TRINITY_DN16879_c1_g2::g.2412::m.2412;Gene.2412::TRINITY_DN16879_c1_g2::g.2412;ORF_type:complete_len:167_(+)	0	+	73	574	0	1	874	0
TRINITY_DN16880_c0_g2	0	906	ID=Gene.2413::TRINITY_DN16880_c0_g2::g.2413::m.2413;Gene.2413::TRINITY_DN16880_c0_g2::g.2413;ORF_type:complete_len:136_(+)	0	+	143	551	0	1	906	0
TRINITY_DN16881_c2_g2	0	310	ID=Gene.2414::TRINITY_DN16881_c2_g2::g.2414::m.2414;Gene.2414::TRINITY_DN16881_c2_g2::g.2414;ORF_type:internal_len:104_(+)	0	+	1	310	0	1	310	0
TRINITY_DN16883_c0_g1	0	995	ID=Gene.2415::TRINITY_DN16883_c0_g1::g.2415::m.2415;Gene.2415::TRINITY_DN16883_c0_g1::g.2415;ORF_type:complete_len:318_(+)	0	+	16	970	0	1	995	0
TRINITY_DN16885_c0_g1	0	2357	ID=Gene.2416::TRINITY_DN16885_c0_g1::g.2416::m.2416;Gene.2416::TRINITY_DN16885_c0_g1::g.2416;ORF_type:complete_len:683_(+)	0	+	229	2278	0	1	2357	0
TRINITY_DN16886_c0_g1	0	926	ID=Gene.2417::TRINITY_DN16886_c0_g1::g.2417::m.2417;Gene.2417::TRINITY_DN16886_c0_g1::g.2417;ORF_type:internal_len:309_(+)	0	+	1	925	0	1	926	0
TRINITY_DN16887_c0_g1	0	2109	ID=Gene.2418::TRINITY_DN16887_c0_g1::g.2418::m.2418;Gene.2418::TRINITY_DN16887_c0_g1::g.2418;ORF_type:complete_len:392_(+)	0	+	226	1402	0	1	2109	0
TRINITY_DN16888_c0_g2	0	1352	ID=Gene.2419::TRINITY_DN16888_c0_g2::g.2419::m.2419;Gene.2419::TRINITY_DN16888_c0_g2::g.2419;ORF_type:3prime_partial_len:369_(+)	0	+	247	1351	0	1	1352	0
TRINITY_DN16888_c0_g3	0	399	ID=Gene.2420::TRINITY_DN16888_c0_g3::g.2420::m.2420;Gene.2420::TRINITY_DN16888_c0_g3::g.2420;ORF_type:internal_len:134_(-)	0	-	0	399	0	1	399	0
TRINITY_DN16888_c0_g4	0	1136	ID=Gene.2421::TRINITY_DN16888_c0_g4::g.2421::m.2421;Gene.2421::TRINITY_DN16888_c0_g4::g.2421;ORF_type:complete_len:322_(+)	0	+	139	1105	0	1	1136	0
TRINITY_DN16890_c0_g1	0	1394	ID=Gene.2422::TRINITY_DN16890_c0_g1::g.2422::m.2422;Gene.2422::TRINITY_DN16890_c0_g1::g.2422;ORF_type:complete_len:281_(+)	0	+	150	993	0	1	1394	0
TRINITY_DN16891_c1_g1	0	807	ID=Gene.2423::TRINITY_DN16891_c1_g1::g.2423::m.2423;Gene.2423::TRINITY_DN16891_c1_g1::g.2423;ORF_type:complete_len:151_(+)	0	+	22	475	0	1	807	0
TRINITY_DN16895_c1_g1	0	459	ID=Gene.2425::TRINITY_DN16895_c1_g1::g.2425::m.2425;Gene.2425::TRINITY_DN16895_c1_g1::g.2425;ORF_type:internal_len:153_(+)	0	+	1	457	0	1	459	0
TRINITY_DN16895_c2_g1	0	1206	ID=Gene.2427::TRINITY_DN16895_c2_g1::g.2427::m.2427;Gene.2427::TRINITY_DN16895_c2_g1::g.2427;ORF_type:internal_len:402_(+)	0	+	2	1205	0	1	1206	0
TRINITY_DN16896_c0_g1	0	1172	ID=Gene.2428::TRINITY_DN16896_c0_g1::g.2428::m.2428;Gene.2428::TRINITY_DN16896_c0_g1::g.2428;ORF_type:complete_len:254_(+)	0	+	272	1034	0	1	1172	0
TRINITY_DN16898_c1_g1	0	648	ID=Gene.2429::TRINITY_DN16898_c1_g1::g.2429::m.2429;Gene.2429::TRINITY_DN16898_c1_g1::g.2429;ORF_type:complete_len:157_(+)	0	+	51	522	0	1	648	0
TRINITY_DN16899_c0_g1	0	923	ID=Gene.2431::TRINITY_DN16899_c0_g1::g.2431::m.2431;Gene.2431::TRINITY_DN16899_c0_g1::g.2431;ORF_type:internal_len:308_(+)	0	+	2	923	0	1	923	0
TRINITY_DN16902_c0_g1	0	1211	ID=Gene.2435::TRINITY_DN16902_c0_g1::g.2435::m.2435;Gene.2435::TRINITY_DN16902_c0_g1::g.2435;ORF_type:complete_len:194_(+)	0	+	224	806	0	1	1211	0
TRINITY_DN16904_c1_g2	0	1353	ID=Gene.2436::TRINITY_DN16904_c1_g2::g.2436::m.2436;Gene.2436::TRINITY_DN16904_c1_g2::g.2436;ORF_type:complete_len:314_(+)	0	+	331	1273	0	1	1353	0
TRINITY_DN16910_c0_g2	0	485	ID=Gene.2439::TRINITY_DN16910_c0_g2::g.2439::m.2439;Gene.2439::TRINITY_DN16910_c0_g2::g.2439;ORF_type:5prime_partial_len:120_(+)	0	+	1	361	0	1	485	0
TRINITY_DN16910_c0_g3	0	462	ID=Gene.2440::TRINITY_DN16910_c0_g3::g.2440::m.2440;Gene.2440::TRINITY_DN16910_c0_g3::g.2440;ORF_type:5prime_partial_len:131_(+)	0	+	1	394	0	1	462	0
TRINITY_DN16912_c1_g1	0	2205	ID=Gene.2441::TRINITY_DN16912_c1_g1::g.2441::m.2441;Gene.2441::TRINITY_DN16912_c1_g1::g.2441;ORF_type:complete_len:436_(+)	0	+	131	1439	0	1	2205	0
TRINITY_DN16913_c0_g1	0	1539	ID=Gene.2444::TRINITY_DN16913_c0_g1::g.2444::m.2444;Gene.2444::TRINITY_DN16913_c0_g1::g.2444;ORF_type:complete_len:429_(+)	0	+	127	1414	0	1	1539	0
TRINITY_DN16914_c0_g1	0	688	ID=Gene.2445::TRINITY_DN16914_c0_g1::g.2445::m.2445;Gene.2445::TRINITY_DN16914_c0_g1::g.2445;ORF_type:complete_len:119_(+)	0	+	240	597	0	1	688	0
TRINITY_DN16916_c1_g2	0	1385	ID=Gene.2446::TRINITY_DN16916_c1_g2::g.2446::m.2446;Gene.2446::TRINITY_DN16916_c1_g2::g.2446;ORF_type:5prime_partial_len:413_(+)	0	+	0	1239	0	1	1385	0
TRINITY_DN16920_c0_g1	0	988	ID=Gene.2450::TRINITY_DN16920_c0_g1::g.2450::m.2450;Gene.2450::TRINITY_DN16920_c0_g1::g.2450;ORF_type:5prime_partial_len:293_(+)	0	+	2	881	0	1	988	0
TRINITY_DN16921_c0_g1	0	830	ID=Gene.2451::TRINITY_DN16921_c0_g1::g.2451::m.2451;Gene.2451::TRINITY_DN16921_c0_g1::g.2451;ORF_type:complete_len:229_(+)	0	+	53	740	0	1	830	0
TRINITY_DN16922_c0_g1	0	1064	ID=Gene.2452::TRINITY_DN16922_c0_g1::g.2452::m.2452;Gene.2452::TRINITY_DN16922_c0_g1::g.2452;ORF_type:complete_len:242_(+)	0	+	158	884	0	1	1064	0
TRINITY_DN16924_c0_g1	0	1717	ID=Gene.2453::TRINITY_DN16924_c0_g1::g.2453::m.2453;Gene.2453::TRINITY_DN16924_c0_g1::g.2453;ORF_type:complete_len:492_(+)	0	+	100	1576	0	1	1717	0
TRINITY_DN16924_c0_g2	0	2199	ID=Gene.2454::TRINITY_DN16924_c0_g2::g.2454::m.2454;Gene.2454::TRINITY_DN16924_c0_g2::g.2454;ORF_type:complete_len:636_(+)	0	+	137	2045	0	1	2199	0
TRINITY_DN16928_c0_g2	0	306	ID=Gene.2456::TRINITY_DN16928_c0_g2::g.2456::m.2456;Gene.2456::TRINITY_DN16928_c0_g2::g.2456;ORF_type:internal_len:103_(+)	0	+	0	306	0	1	306	0
TRINITY_DN16928_c0_g3	0	656	ID=Gene.2457::TRINITY_DN16928_c0_g3::g.2457::m.2457;Gene.2457::TRINITY_DN16928_c0_g3::g.2457;ORF_type:5prime_partial_len:214_(+)	0	+	2	644	0	1	656	0
TRINITY_DN16929_c0_g1	0	1563	ID=Gene.2458::TRINITY_DN16929_c0_g1::g.2458::m.2458;Gene.2458::TRINITY_DN16929_c0_g1::g.2458;ORF_type:complete_len:447_(+)	0	+	75	1416	0	1	1563	0
TRINITY_DN16931_c0_g2	0	1907	ID=Gene.2459::TRINITY_DN16931_c0_g2::g.2459::m.2459;Gene.2459::TRINITY_DN16931_c0_g2::g.2459;ORF_type:5prime_partial_len:481_(+)	0	+	1	1444	0	1	1907	0
TRINITY_DN16931_c0_g3	0	498	ID=Gene.2461::TRINITY_DN16931_c0_g3::g.2461::m.2461;Gene.2461::TRINITY_DN16931_c0_g3::g.2461;ORF_type:5prime_partial_len:137_(+)	0	+	1	412	0	1	498	0
TRINITY_DN16932_c0_g1	0	609	ID=Gene.2462::TRINITY_DN16932_c0_g1::g.2462::m.2462;Gene.2462::TRINITY_DN16932_c0_g1::g.2462;ORF_type:internal_len:203_(+)	0	+	1	607	0	1	609	0
TRINITY_DN16934_c0_g1	0	494	ID=Gene.2463::TRINITY_DN16934_c0_g1::g.2463::m.2463;Gene.2463::TRINITY_DN16934_c0_g1::g.2463;ORF_type:internal_len:165_(+)	0	+	0	492	0	1	494	0
TRINITY_DN16935_c0_g1	0	1226	ID=Gene.2464::TRINITY_DN16935_c0_g1::g.2464::m.2464;Gene.2464::TRINITY_DN16935_c0_g1::g.2464;ORF_type:complete_len:268_(+)	0	+	70	874	0	1	1226	0
TRINITY_DN16937_c1_g1	0	4205	ID=Gene.2467::TRINITY_DN16937_c1_g1::g.2467::m.2467;Gene.2467::TRINITY_DN16937_c1_g1::g.2467;ORF_type:complete_len:930_(+)	0	+	70	2860	0	1	4205	0
TRINITY_DN16939_c0_g1	0	1076	ID=Gene.2470::TRINITY_DN16939_c0_g1::g.2470::m.2470;Gene.2470::TRINITY_DN16939_c0_g1::g.2470;ORF_type:complete_len:217_(+)	0	+	51	702	0	1	1076	0
TRINITY_DN16944_c0_g1	0	1346	ID=Gene.2471::TRINITY_DN16944_c0_g1::g.2471::m.2471;Gene.2471::TRINITY_DN16944_c0_g1::g.2471;ORF_type:complete_len:266_(+)	0	+	125	923	0	1	1346	0
TRINITY_DN16946_c0_g1	0	564	ID=Gene.2472::TRINITY_DN16946_c0_g1::g.2472::m.2472;Gene.2472::TRINITY_DN16946_c0_g1::g.2472;ORF_type:5prime_partial_len:105_(+)	0	+	1	316	0	1	564	0
TRINITY_DN16948_c0_g1	0	1817	ID=Gene.2473::TRINITY_DN16948_c0_g1::g.2473::m.2473;Gene.2473::TRINITY_DN16948_c0_g1::g.2473;ORF_type:complete_len:470_(+)	0	+	181	1591	0	1	1817	0
TRINITY_DN16949_c0_g1	0	1091	ID=Gene.2474::TRINITY_DN16949_c0_g1::g.2474::m.2474;Gene.2474::TRINITY_DN16949_c0_g1::g.2474;ORF_type:complete_len:257_(+)	0	+	83	854	0	1	1091	0
TRINITY_DN16950_c0_g1	0	1633	ID=Gene.2475::TRINITY_DN16950_c0_g1::g.2475::m.2475;Gene.2475::TRINITY_DN16950_c0_g1::g.2475;ORF_type:complete_len:371_(+)	0	+	210	1323	0	1	1633	0
TRINITY_DN16951_c3_g1	0	652	ID=Gene.2476::TRINITY_DN16951_c3_g1::g.2476::m.2476;Gene.2476::TRINITY_DN16951_c3_g1::g.2476;ORF_type:5prime_partial_len:109_(+)	0	+	0	327	0	1	652	0
TRINITY_DN16952_c0_g2	0	474	ID=Gene.2477::TRINITY_DN16952_c0_g2::g.2477::m.2477;Gene.2477::TRINITY_DN16952_c0_g2::g.2477;ORF_type:5prime_partial_len:105_(+)	0	+	0	315	0	1	474	0
TRINITY_DN16955_c0_g1	0	472	ID=Gene.2478::TRINITY_DN16955_c0_g1::g.2478::m.2478;Gene.2478::TRINITY_DN16955_c0_g1::g.2478;ORF_type:3prime_partial_len:147_(+)	0	+	32	470	0	1	472	0
TRINITY_DN16956_c0_g2	0	353	ID=Gene.2480::TRINITY_DN16956_c0_g2::g.2480::m.2480;Gene.2480::TRINITY_DN16956_c0_g2::g.2480;ORF_type:5prime_partial_len:102_(+)	0	+	2	308	0	1	353	0
TRINITY_DN16958_c1_g4	0	1827	ID=Gene.2481::TRINITY_DN16958_c1_g4::g.2481::m.2481;Gene.2481::TRINITY_DN16958_c1_g4::g.2481;ORF_type:complete_len:341_(+)	0	+	93	1116	0	1	1827	0
TRINITY_DN16966_c2_g1	0	980	ID=Gene.2485::TRINITY_DN16966_c2_g1::g.2485::m.2485;Gene.2485::TRINITY_DN16966_c2_g1::g.2485;ORF_type:complete_len:230_(+)	0	+	205	895	0	1	980	0
TRINITY_DN16971_c1_g1	0	524	ID=Gene.2486::TRINITY_DN16971_c1_g1::g.2486::m.2486;Gene.2486::TRINITY_DN16971_c1_g1::g.2486;ORF_type:internal_len:175_(+)	0	+	1	523	0	1	524	0
TRINITY_DN16974_c1_g2	0	1310	ID=Gene.2487::TRINITY_DN16974_c1_g2::g.2487::m.2487;Gene.2487::TRINITY_DN16974_c1_g2::g.2487;ORF_type:complete_len:276_(+)	0	+	267	1095	0	1	1310	0
TRINITY_DN16975_c0_g1	0	1626	ID=Gene.2488::TRINITY_DN16975_c0_g1::g.2488::m.2488;Gene.2488::TRINITY_DN16975_c0_g1::g.2488;ORF_type:complete_len:435_(+)	0	+	95	1400	0	1	1626	0
TRINITY_DN16976_c0_g1	0	1622	ID=Gene.2489::TRINITY_DN16976_c0_g1::g.2489::m.2489;Gene.2489::TRINITY_DN16976_c0_g1::g.2489;ORF_type:complete_len:174_(+)	0	+	315	837	0	1	1622	0
TRINITY_DN16977_c0_g1	0	2242	ID=Gene.2490::TRINITY_DN16977_c0_g1::g.2490::m.2490;Gene.2490::TRINITY_DN16977_c0_g1::g.2490;ORF_type:complete_len:339_(+)	0	+	617	1634	0	1	2242	0
TRINITY_DN16977_c0_g2	0	778	ID=Gene.2491::TRINITY_DN16977_c0_g2::g.2491::m.2491;Gene.2491::TRINITY_DN16977_c0_g2::g.2491;ORF_type:complete_len:202_(+)	0	+	85	691	0	1	778	0
TRINITY_DN16978_c0_g1	0	1078	ID=Gene.2492::TRINITY_DN16978_c0_g1::g.2492::m.2492;Gene.2492::TRINITY_DN16978_c0_g1::g.2492;ORF_type:5prime_partial_len:335_(+)	0	+	0	1005	0	1	1078	0
TRINITY_DN16980_c1_g1	0	872	ID=Gene.2493::TRINITY_DN16980_c1_g1::g.2493::m.2493;Gene.2493::TRINITY_DN16980_c1_g1::g.2493;ORF_type:complete_len:104_(+)	0	+	397	709	0	1	872	0
TRINITY_DN16981_c1_g1	0	462	ID=Gene.2494::TRINITY_DN16981_c1_g1::g.2494::m.2494;Gene.2494::TRINITY_DN16981_c1_g1::g.2494;ORF_type:complete_len:131_(+)	0	+	68	461	0	1	462	0
TRINITY_DN16983_c0_g1	0	1343	ID=Gene.2495::TRINITY_DN16983_c0_g1::g.2495::m.2495;Gene.2495::TRINITY_DN16983_c0_g1::g.2495;ORF_type:complete_len:388_(+)	0	+	79	1243	0	1	1343	0
TRINITY_DN16987_c0_g1	0	1490	ID=Gene.2496::TRINITY_DN16987_c0_g1::g.2496::m.2496;Gene.2496::TRINITY_DN16987_c0_g1::g.2496;ORF_type:complete_len:431_(+)	0	+	99	1392	0	1	1490	0
TRINITY_DN16988_c0_g1	0	1185	ID=Gene.2498::TRINITY_DN16988_c0_g1::g.2498::m.2498;Gene.2498::TRINITY_DN16988_c0_g1::g.2498;ORF_type:complete_len:334_(+)	0	+	69	1071	0	1	1185	0
TRINITY_DN16988_c0_g2	0	687	ID=Gene.2499::TRINITY_DN16988_c0_g2::g.2499::m.2499;Gene.2499::TRINITY_DN16988_c0_g2::g.2499;ORF_type:complete_len:184_(+)	0	+	98	650	0	1	687	0
TRINITY_DN16989_c0_g1	0	1324	ID=Gene.2500::TRINITY_DN16989_c0_g1::g.2500::m.2500;Gene.2500::TRINITY_DN16989_c0_g1::g.2500;ORF_type:3prime_partial_len:201_(+)	0	+	722	1322	0	1	1324	0
TRINITY_DN16993_c1_g2	0	751	ID=Gene.2502::TRINITY_DN16993_c1_g2::g.2502::m.2502;Gene.2502::TRINITY_DN16993_c1_g2::g.2502;ORF_type:complete_len:202_(+)	0	+	138	744	0	1	751	0
TRINITY_DN16994_c0_g1	0	1522	ID=Gene.2503::TRINITY_DN16994_c0_g1::g.2503::m.2503;Gene.2503::TRINITY_DN16994_c0_g1::g.2503;ORF_type:complete_len:471_(+)	0	+	24	1437	0	1	1522	0
TRINITY_DN16995_c4_g1	0	517	ID=Gene.2504::TRINITY_DN16995_c4_g1::g.2504::m.2504;Gene.2504::TRINITY_DN16995_c4_g1::g.2504;ORF_type:5prime_partial_len:104_(+)	0	+	2	314	0	1	517	0
TRINITY_DN16997_c0_g1	0	850	ID=Gene.2505::TRINITY_DN16997_c0_g1::g.2505::m.2505;Gene.2505::TRINITY_DN16997_c0_g1::g.2505;ORF_type:3prime_partial_len:249_(+)	0	+	104	848	0	1	850	0
TRINITY_DN16998_c0_g1	0	952	ID=Gene.2506::TRINITY_DN16998_c0_g1::g.2506::m.2506;Gene.2506::TRINITY_DN16998_c0_g1::g.2506;ORF_type:5prime_partial_len:304_(+)	0	+	1	913	0	1	952	0
TRINITY_DN17002_c1_g2	0	533	ID=Gene.2509::TRINITY_DN17002_c1_g2::g.2509::m.2509;Gene.2509::TRINITY_DN17002_c1_g2::g.2509;ORF_type:internal_len:178_(+)	0	+	2	533	0	1	533	0
TRINITY_DN17002_c2_g1	0	941	ID=Gene.2510::TRINITY_DN17002_c2_g1::g.2510::m.2510;Gene.2510::TRINITY_DN17002_c2_g1::g.2510;ORF_type:5prime_partial_len:254_(+)	0	+	2	764	0	1	941	0
TRINITY_DN17003_c1_g1	0	817	ID=Gene.2512::TRINITY_DN17003_c1_g1::g.2512::m.2512;Gene.2512::TRINITY_DN17003_c1_g1::g.2512;ORF_type:5prime_partial_len:126_(+)	0	+	2	380	0	1	817	0
TRINITY_DN17003_c1_g3	0	1053	ID=Gene.2513::TRINITY_DN17003_c1_g3::g.2513::m.2513;Gene.2513::TRINITY_DN17003_c1_g3::g.2513;ORF_type:complete_len:291_(+)	0	+	39	912	0	1	1053	0
TRINITY_DN17005_c0_g1	0	607	ID=Gene.2514::TRINITY_DN17005_c0_g1::g.2514::m.2514;Gene.2514::TRINITY_DN17005_c0_g1::g.2514;ORF_type:internal_len:203_(+)	0	+	0	606	0	1	607	0
TRINITY_DN17008_c0_g1	0	564	ID=Gene.2515::TRINITY_DN17008_c0_g1::g.2515::m.2515;Gene.2515::TRINITY_DN17008_c0_g1::g.2515;ORF_type:complete_len:115_(+)	0	+	52	397	0	1	564	0
TRINITY_DN17008_c0_g2	0	710	ID=Gene.2516::TRINITY_DN17008_c0_g2::g.2516::m.2516;Gene.2516::TRINITY_DN17008_c0_g2::g.2516;ORF_type:complete_len:195_(+)	0	+	84	669	0	1	710	0
TRINITY_DN17009_c0_g2	0	2156	ID=Gene.2517::TRINITY_DN17009_c0_g2::g.2517::m.2517;Gene.2517::TRINITY_DN17009_c0_g2::g.2517;ORF_type:complete_len:515_(+)	0	+	79	1624	0	1	2156	0
TRINITY_DN17011_c0_g2	0	606	ID=Gene.2518::TRINITY_DN17011_c0_g2::g.2518::m.2518;Gene.2518::TRINITY_DN17011_c0_g2::g.2518;ORF_type:3prime_partial_len:104_(+)	0	+	297	606	0	1	606	0
TRINITY_DN17013_c0_g1	0	511	ID=Gene.2519::TRINITY_DN17013_c0_g1::g.2519::m.2519;Gene.2519::TRINITY_DN17013_c0_g1::g.2519;ORF_type:5prime_partial_len:148_(+)	0	+	0	444	0	1	511	0
TRINITY_DN17015_c0_g1	0	1306	ID=Gene.2520::TRINITY_DN17015_c0_g1::g.2520::m.2520;Gene.2520::TRINITY_DN17015_c0_g1::g.2520;ORF_type:complete_len:252_(+)	0	+	82	838	0	1	1306	0
TRINITY_DN17016_c0_g1	0	817	ID=Gene.2522::TRINITY_DN17016_c0_g1::g.2522::m.2522;Gene.2522::TRINITY_DN17016_c0_g1::g.2522;ORF_type:5prime_partial_len:190_(+)	0	+	2	572	0	1	817	0
TRINITY_DN17017_c0_g2	0	1072	ID=Gene.2523::TRINITY_DN17017_c0_g2::g.2523::m.2523;Gene.2523::TRINITY_DN17017_c0_g2::g.2523;ORF_type:complete_len:217_(+)	0	+	61	712	0	1	1072	0
TRINITY_DN17018_c0_g4	0	2517	ID=Gene.2524::TRINITY_DN17018_c0_g4::g.2524::m.2524;Gene.2524::TRINITY_DN17018_c0_g4::g.2524;ORF_type:complete_len:195_(+)	0	+	147	732	0	1	2517	0
TRINITY_DN17019_c0_g1	0	1643	ID=Gene.2525::TRINITY_DN17019_c0_g1::g.2525::m.2525;Gene.2525::TRINITY_DN17019_c0_g1::g.2525;ORF_type:internal_len:548_(+)	0	+	0	1641	0	1	1643	0
TRINITY_DN17020_c0_g1	0	350	ID=Gene.2526::TRINITY_DN17020_c0_g1::g.2526::m.2526;Gene.2526::TRINITY_DN17020_c0_g1::g.2526;ORF_type:internal_len:117_(+)	0	+	0	348	0	1	350	0
TRINITY_DN17022_c1_g1	0	615	ID=Gene.2527::TRINITY_DN17022_c1_g1::g.2527::m.2527;Gene.2527::TRINITY_DN17022_c1_g1::g.2527;ORF_type:complete_len:154_(+)	0	+	73	535	0	1	615	0
TRINITY_DN17024_c0_g1	0	1189	ID=Gene.2528::TRINITY_DN17024_c0_g1::g.2528::m.2528;Gene.2528::TRINITY_DN17024_c0_g1::g.2528;ORF_type:complete_len:340_(+)	0	+	57	1077	0	1	1189	0
TRINITY_DN17028_c0_g1	0	1137	ID=Gene.2530::TRINITY_DN17028_c0_g1::g.2530::m.2530;Gene.2530::TRINITY_DN17028_c0_g1::g.2530;ORF_type:complete_len:251_(+)	0	+	60	813	0	1	1137	0
TRINITY_DN17029_c0_g1	0	1374	ID=Gene.2531::TRINITY_DN17029_c0_g1::g.2531::m.2531;Gene.2531::TRINITY_DN17029_c0_g1::g.2531;ORF_type:complete_len:117_(+)	0	+	104	455	0	1	1374	0
TRINITY_DN17031_c0_g1	0	1382	ID=Gene.2532::TRINITY_DN17031_c0_g1::g.2532::m.2532;Gene.2532::TRINITY_DN17031_c0_g1::g.2532;ORF_type:complete_len:226_(+)	0	+	131	809	0	1	1382	0
TRINITY_DN17035_c0_g1	0	1185	ID=Gene.2533::TRINITY_DN17035_c0_g1::g.2533::m.2533;Gene.2533::TRINITY_DN17035_c0_g1::g.2533;ORF_type:complete_len:188_(+)	0	+	95	659	0	1	1185	0
TRINITY_DN17035_c0_g2	0	1325	ID=Gene.2535::TRINITY_DN17035_c0_g2::g.2535::m.2535;Gene.2535::TRINITY_DN17035_c0_g2::g.2535;ORF_type:5prime_partial_len:356_(+)	0	+	1	1069	0	1	1325	0
TRINITY_DN17036_c1_g1	0	1085	ID=Gene.2537::TRINITY_DN17036_c1_g1::g.2537::m.2537;Gene.2537::TRINITY_DN17036_c1_g1::g.2537;ORF_type:complete_len:119_(+)	0	+	130	487	0	1	1085	0
TRINITY_DN17038_c0_g1	0	1085	ID=Gene.2538::TRINITY_DN17038_c0_g1::g.2538::m.2538;Gene.2538::TRINITY_DN17038_c0_g1::g.2538;ORF_type:5prime_partial_len:308_(+)	0	+	1	925	0	1	1085	0
TRINITY_DN17039_c0_g3	0	1665	ID=Gene.2539::TRINITY_DN17039_c0_g3::g.2539::m.2539;Gene.2539::TRINITY_DN17039_c0_g3::g.2539;ORF_type:5prime_partial_len:485_(+)	0	+	0	1455	0	1	1665	0
TRINITY_DN17043_c0_g2	0	1246	ID=Gene.2542::TRINITY_DN17043_c0_g2::g.2542::m.2542;Gene.2542::TRINITY_DN17043_c0_g2::g.2542;ORF_type:complete_len:313_(-)	0	-	117	1056	0	1	1246	0
TRINITY_DN17045_c0_g1	0	560	ID=Gene.2543::TRINITY_DN17045_c0_g1::g.2543::m.2543;Gene.2543::TRINITY_DN17045_c0_g1::g.2543;ORF_type:5prime_partial_len:169_(+)	0	+	1	508	0	1	560	0
TRINITY_DN17045_c0_g2	0	1567	ID=Gene.2544::TRINITY_DN17045_c0_g2::g.2544::m.2544;Gene.2544::TRINITY_DN17045_c0_g2::g.2544;ORF_type:complete_len:176_(+)	0	+	177	705	0	1	1567	0
TRINITY_DN17047_c1_g2	0	1345	ID=Gene.2547::TRINITY_DN17047_c1_g2::g.2547::m.2547;Gene.2547::TRINITY_DN17047_c1_g2::g.2547;ORF_type:complete_len:163_(+)	0	+	130	619	0	1	1345	0
TRINITY_DN17050_c0_g1	0	503	ID=Gene.2549::TRINITY_DN17050_c0_g1::g.2549::m.2549;Gene.2549::TRINITY_DN17050_c0_g1::g.2549;ORF_type:3prime_partial_len:157_(+)	0	+	34	502	0	1	503	0
TRINITY_DN17051_c0_g1	0	498	ID=Gene.2550::TRINITY_DN17051_c0_g1::g.2550::m.2550;Gene.2550::TRINITY_DN17051_c0_g1::g.2550;ORF_type:3prime_partial_len:167_(+)	0	+	0	498	0	1	498	0
TRINITY_DN17052_c0_g1	0	1175	ID=Gene.2552::TRINITY_DN17052_c0_g1::g.2552::m.2552;Gene.2552::TRINITY_DN17052_c0_g1::g.2552;ORF_type:complete_len:253_(+)	0	+	146	905	0	1	1175	0
TRINITY_DN17054_c0_g1	0	649	ID=Gene.2554::TRINITY_DN17054_c0_g1::g.2554::m.2554;Gene.2554::TRINITY_DN17054_c0_g1::g.2554;ORF_type:3prime_partial_len:198_(+)	0	+	56	647	0	1	649	0
TRINITY_DN17055_c0_g1	0	771	ID=Gene.2555::TRINITY_DN17055_c0_g1::g.2555::m.2555;Gene.2555::TRINITY_DN17055_c0_g1::g.2555;ORF_type:3prime_partial_len:158_(+)	0	+	298	769	0	1	771	0
TRINITY_DN17057_c0_g1	0	1480	ID=Gene.2557::TRINITY_DN17057_c0_g1::g.2557::m.2557;Gene.2557::TRINITY_DN17057_c0_g1::g.2557;ORF_type:complete_len:357_(+)	0	+	297	1368	0	1	1480	0
TRINITY_DN17058_c0_g1	0	1211	ID=Gene.2558::TRINITY_DN17058_c0_g1::g.2558::m.2558;Gene.2558::TRINITY_DN17058_c0_g1::g.2558;ORF_type:complete_len:226_(+)	0	+	196	874	0	1	1211	0
TRINITY_DN17059_c0_g1	0	1170	ID=Gene.2559::TRINITY_DN17059_c0_g1::g.2559::m.2559;Gene.2559::TRINITY_DN17059_c0_g1::g.2559;ORF_type:complete_len:279_(+)	0	+	101	938	0	1	1170	0
TRINITY_DN17061_c0_g1	0	682	ID=Gene.2561::TRINITY_DN17061_c0_g1::g.2561::m.2561;Gene.2561::TRINITY_DN17061_c0_g1::g.2561;ORF_type:5prime_partial_len:146_(+)	0	+	0	438	0	1	682	0
TRINITY_DN17062_c0_g1	0	1544	ID=Gene.2562::TRINITY_DN17062_c0_g1::g.2562::m.2562;Gene.2562::TRINITY_DN17062_c0_g1::g.2562;ORF_type:complete_len:441_(+)	0	+	72	1395	0	1	1544	0
TRINITY_DN17068_c0_g1	0	991	ID=Gene.2563::TRINITY_DN17068_c0_g1::g.2563::m.2563;Gene.2563::TRINITY_DN17068_c0_g1::g.2563;ORF_type:3prime_partial_len:231_(+)	0	+	299	989	0	1	991	0
TRINITY_DN17071_c0_g1	0	730	ID=Gene.2565::TRINITY_DN17071_c0_g1::g.2565::m.2565;Gene.2565::TRINITY_DN17071_c0_g1::g.2565;ORF_type:internal_len:243_(+)	0	+	2	728	0	1	730	0
TRINITY_DN17073_c0_g1	0	1009	ID=Gene.2568::TRINITY_DN17073_c0_g1::g.2568::m.2568;Gene.2568::TRINITY_DN17073_c0_g1::g.2568;ORF_type:complete_len:237_(+)	0	+	150	861	0	1	1009	0
TRINITY_DN17076_c0_g1	0	799	ID=Gene.2569::TRINITY_DN17076_c0_g1::g.2569::m.2569;Gene.2569::TRINITY_DN17076_c0_g1::g.2569;ORF_type:complete_len:181_(+)	0	+	169	712	0	1	799	0
TRINITY_DN17080_c0_g1	0	1386	ID=Gene.2570::TRINITY_DN17080_c0_g1::g.2570::m.2570;Gene.2570::TRINITY_DN17080_c0_g1::g.2570;ORF_type:complete_len:415_(+)	0	+	93	1338	0	1	1386	0
TRINITY_DN17084_c0_g3	0	333	ID=Gene.2572::TRINITY_DN17084_c0_g3::g.2572::m.2572;Gene.2572::TRINITY_DN17084_c0_g3::g.2572;ORF_type:internal_len:111_(+)	0	+	2	332	0	1	333	0
TRINITY_DN17085_c0_g1	0	366	ID=Gene.2573::TRINITY_DN17085_c0_g1::g.2573::m.2573;Gene.2573::TRINITY_DN17085_c0_g1::g.2573;ORF_type:internal_len:122_(+)	0	+	2	365	0	1	366	0
TRINITY_DN17085_c0_g2	0	1396	ID=Gene.2575::TRINITY_DN17085_c0_g2::g.2575::m.2575;Gene.2575::TRINITY_DN17085_c0_g2::g.2575;ORF_type:complete_len:315_(+)	0	+	110	1055	0	1	1396	0
TRINITY_DN17086_c0_g1	0	980	ID=Gene.2576::TRINITY_DN17086_c0_g1::g.2576::m.2576;Gene.2576::TRINITY_DN17086_c0_g1::g.2576;ORF_type:complete_len:238_(+)	0	+	82	796	0	1	980	0
TRINITY_DN17086_c1_g1	0	1014	ID=Gene.2577::TRINITY_DN17086_c1_g1::g.2577::m.2577;Gene.2577::TRINITY_DN17086_c1_g1::g.2577;ORF_type:complete_len:316_(+)	0	+	53	1001	0	1	1014	0
TRINITY_DN17087_c0_g1	0	1194	ID=Gene.2579::TRINITY_DN17087_c0_g1::g.2579::m.2579;Gene.2579::TRINITY_DN17087_c0_g1::g.2579;ORF_type:complete_len:380_(+)	0	+	29	1169	0	1	1194	0
TRINITY_DN17088_c0_g1	0	1488	ID=Gene.2580::TRINITY_DN17088_c0_g1::g.2580::m.2580;Gene.2580::TRINITY_DN17088_c0_g1::g.2580;ORF_type:5prime_partial_len:426_(+)	0	+	2	1280	0	1	1488	0
TRINITY_DN17090_c0_g2	0	1619	ID=Gene.2581::TRINITY_DN17090_c0_g2::g.2581::m.2581;Gene.2581::TRINITY_DN17090_c0_g2::g.2581;ORF_type:complete_len:374_(+)	0	+	336	1458	0	1	1619	0
TRINITY_DN17094_c0_g1	0	1218	ID=Gene.2582::TRINITY_DN17094_c0_g1::g.2582::m.2582;Gene.2582::TRINITY_DN17094_c0_g1::g.2582;ORF_type:complete_len:252_(+)	0	+	111	867	0	1	1218	0
TRINITY_DN17094_c0_g2	0	1140	ID=Gene.2583::TRINITY_DN17094_c0_g2::g.2583::m.2583;Gene.2583::TRINITY_DN17094_c0_g2::g.2583;ORF_type:complete_len:215_(+)	0	+	171	816	0	1	1140	0
TRINITY_DN17101_c2_g1	0	700	ID=Gene.2586::TRINITY_DN17101_c2_g1::g.2586::m.2586;Gene.2586::TRINITY_DN17101_c2_g1::g.2586;ORF_type:5prime_partial_len:150_(+)	0	+	0	450	0	1	700	0
TRINITY_DN17102_c0_g2	0	1691	ID=Gene.2587::TRINITY_DN17102_c0_g2::g.2587::m.2587;Gene.2587::TRINITY_DN17102_c0_g2::g.2587;ORF_type:5prime_partial_len:436_(+)	0	+	2	1310	0	1	1691	0
TRINITY_DN17103_c0_g1	0	1421	ID=Gene.2590::TRINITY_DN17103_c0_g1::g.2590::m.2590;Gene.2590::TRINITY_DN17103_c0_g1::g.2590;ORF_type:complete_len:387_(+)	0	+	105	1266	0	1	1421	0
TRINITY_DN17105_c0_g1	0	441	ID=Gene.2592::TRINITY_DN17105_c0_g1::g.2592::m.2592;Gene.2592::TRINITY_DN17105_c0_g1::g.2592;ORF_type:internal_len:147_(+)	0	+	2	440	0	1	441	0
TRINITY_DN17105_c1_g1	0	657	ID=Gene.2595::TRINITY_DN17105_c1_g1::g.2595::m.2595;Gene.2595::TRINITY_DN17105_c1_g1::g.2595;ORF_type:5prime_partial_len:175_(-)	0	-	131	656	0	1	657	0
TRINITY_DN17106_c0_g1	0	919	ID=Gene.2596::TRINITY_DN17106_c0_g1::g.2596::m.2596;Gene.2596::TRINITY_DN17106_c0_g1::g.2596;ORF_type:complete_len:176_(+)	0	+	293	821	0	1	919	0
TRINITY_DN17108_c0_g1	0	937	ID=Gene.2598::TRINITY_DN17108_c0_g1::g.2598::m.2598;Gene.2598::TRINITY_DN17108_c0_g1::g.2598;ORF_type:complete_len:144_(+)	0	+	94	526	0	1	937	0
TRINITY_DN17113_c0_g1	0	715	ID=Gene.2600::TRINITY_DN17113_c0_g1::g.2600::m.2600;Gene.2600::TRINITY_DN17113_c0_g1::g.2600;ORF_type:complete_len:201_(+)	0	+	84	687	0	1	715	0
TRINITY_DN17114_c0_g1	0	820	ID=Gene.2602::TRINITY_DN17114_c0_g1::g.2602::m.2602;Gene.2602::TRINITY_DN17114_c0_g1::g.2602;ORF_type:complete_len:215_(+)	0	+	92	737	0	1	820	0
TRINITY_DN17115_c0_g1	0	1535	ID=Gene.2603::TRINITY_DN17115_c0_g1::g.2603::m.2603;Gene.2603::TRINITY_DN17115_c0_g1::g.2603;ORF_type:internal_len:512_(+)	0	+	2	1535	0	1	1535	0
TRINITY_DN17116_c0_g1	0	1553	ID=Gene.2604::TRINITY_DN17116_c0_g1::g.2604::m.2604;Gene.2604::TRINITY_DN17116_c0_g1::g.2604;ORF_type:complete_len:450_(+)	0	+	141	1491	0	1	1553	0
TRINITY_DN17117_c0_g1	0	2324	ID=Gene.2605::TRINITY_DN17117_c0_g1::g.2605::m.2605;Gene.2605::TRINITY_DN17117_c0_g1::g.2605;ORF_type:complete_len:482_(+)	0	+	310	1756	0	1	2324	0
TRINITY_DN17119_c0_g1	0	610	ID=Gene.2608::TRINITY_DN17119_c0_g1::g.2608::m.2608;Gene.2608::TRINITY_DN17119_c0_g1::g.2608;ORF_type:internal_len:203_(+)	0	+	2	608	0	1	610	0
TRINITY_DN17120_c1_g2	0	1420	ID=Gene.2609::TRINITY_DN17120_c1_g2::g.2609::m.2609;Gene.2609::TRINITY_DN17120_c1_g2::g.2609;ORF_type:complete_len:285_(+)	0	+	179	1034	0	1	1420	0
TRINITY_DN17120_c1_g3	0	1141	ID=Gene.2610::TRINITY_DN17120_c1_g3::g.2610::m.2610;Gene.2610::TRINITY_DN17120_c1_g3::g.2610;ORF_type:complete_len:285_(+)	0	+	84	939	0	1	1141	0
TRINITY_DN17121_c0_g1	0	678	ID=Gene.2613::TRINITY_DN17121_c0_g1::g.2613::m.2613;Gene.2613::TRINITY_DN17121_c0_g1::g.2613;ORF_type:internal_len:227_(+)	0	+	0	678	0	1	678	0
TRINITY_DN17121_c0_g3	0	410	ID=Gene.2615::TRINITY_DN17121_c0_g3::g.2615::m.2615;Gene.2615::TRINITY_DN17121_c0_g3::g.2615;ORF_type:internal_len:137_(+)	0	+	0	408	0	1	410	0
TRINITY_DN17121_c0_g4	0	946	ID=Gene.2616::TRINITY_DN17121_c0_g4::g.2616::m.2616;Gene.2616::TRINITY_DN17121_c0_g4::g.2616;ORF_type:internal_len:315_(+)	0	+	2	944	0	1	946	0
TRINITY_DN17122_c0_g1	0	309	ID=Gene.2617::TRINITY_DN17122_c0_g1::g.2617::m.2617;Gene.2617::TRINITY_DN17122_c0_g1::g.2617;ORF_type:internal_len:104_(+)	0	+	0	309	0	1	309	0
TRINITY_DN17126_c0_g1	0	674	ID=Gene.2618::TRINITY_DN17126_c0_g1::g.2618::m.2618;Gene.2618::TRINITY_DN17126_c0_g1::g.2618;ORF_type:complete_len:116_(+)	0	+	42	390	0	1	674	0
TRINITY_DN17131_c0_g1	0	1532	ID=Gene.2620::TRINITY_DN17131_c0_g1::g.2620::m.2620;Gene.2620::TRINITY_DN17131_c0_g1::g.2620;ORF_type:complete_len:352_(+)	0	+	276	1332	0	1	1532	0
TRINITY_DN17134_c0_g1	0	1232	ID=Gene.2621::TRINITY_DN17134_c0_g1::g.2621::m.2621;Gene.2621::TRINITY_DN17134_c0_g1::g.2621;ORF_type:complete_len:284_(+)	0	+	193	1045	0	1	1232	0
TRINITY_DN17135_c0_g1	0	406	ID=Gene.2622::TRINITY_DN17135_c0_g1::g.2622::m.2622;Gene.2622::TRINITY_DN17135_c0_g1::g.2622;ORF_type:5prime_partial_len:134_(+)	0	+	1	403	0	1	406	0
TRINITY_DN17141_c2_g1	0	706	ID=Gene.2623::TRINITY_DN17141_c2_g1::g.2623::m.2623;Gene.2623::TRINITY_DN17141_c2_g1::g.2623;ORF_type:complete_len:118_(+)	0	+	38	392	0	1	706	0
TRINITY_DN17141_c2_g3	0	1435	ID=Gene.2624::TRINITY_DN17141_c2_g3::g.2624::m.2624;Gene.2624::TRINITY_DN17141_c2_g3::g.2624;ORF_type:complete_len:168_(+)	0	+	28	532	0	1	1435	0
TRINITY_DN17143_c0_g1	0	1854	ID=Gene.2625::TRINITY_DN17143_c0_g1::g.2625::m.2625;Gene.2625::TRINITY_DN17143_c0_g1::g.2625;ORF_type:complete_len:462_(+)	0	+	45	1431	0	1	1854	0
TRINITY_DN17145_c0_g1	0	647	ID=Gene.2626::TRINITY_DN17145_c0_g1::g.2626::m.2626;Gene.2626::TRINITY_DN17145_c0_g1::g.2626;ORF_type:3prime_partial_len:198_(+)	0	+	54	645	0	1	647	0
TRINITY_DN17145_c0_g2	0	1067	ID=Gene.2627::TRINITY_DN17145_c0_g2::g.2627::m.2627;Gene.2627::TRINITY_DN17145_c0_g2::g.2627;ORF_type:complete_len:311_(+)	0	+	65	998	0	1	1067	0
TRINITY_DN17147_c0_g1	0	455	ID=Gene.2628::TRINITY_DN17147_c0_g1::g.2628::m.2628;Gene.2628::TRINITY_DN17147_c0_g1::g.2628;ORF_type:5prime_partial_len:122_(+)	0	+	0	366	0	1	455	0
TRINITY_DN17148_c0_g1	0	444	ID=Gene.2629::TRINITY_DN17148_c0_g1::g.2629::m.2629;Gene.2629::TRINITY_DN17148_c0_g1::g.2629;ORF_type:internal_len:148_(+)	0	+	1	442	0	1	444	0
TRINITY_DN17151_c0_g1	0	1529	ID=Gene.2631::TRINITY_DN17151_c0_g1::g.2631::m.2631;Gene.2631::TRINITY_DN17151_c0_g1::g.2631;ORF_type:complete_len:414_(+)	0	+	70	1312	0	1	1529	0
TRINITY_DN17152_c0_g1	0	871	ID=Gene.2634::TRINITY_DN17152_c0_g1::g.2634::m.2634;Gene.2634::TRINITY_DN17152_c0_g1::g.2634;ORF_type:5prime_partial_len:266_(+)	0	+	1	799	0	1	871	0
TRINITY_DN17153_c0_g1	0	414	ID=Gene.2638::TRINITY_DN17153_c0_g1::g.2638::m.2638;Gene.2638::TRINITY_DN17153_c0_g1::g.2638;ORF_type:internal_len:138_(+)	0	+	1	412	0	1	414	0
TRINITY_DN17153_c0_g2	0	703	ID=Gene.2640::TRINITY_DN17153_c0_g2::g.2640::m.2640;Gene.2640::TRINITY_DN17153_c0_g2::g.2640;ORF_type:3prime_partial_len:208_(+)	0	+	81	702	0	1	703	0
TRINITY_DN17154_c0_g1	0	617	ID=Gene.2641::TRINITY_DN17154_c0_g1::g.2641::m.2641;Gene.2641::TRINITY_DN17154_c0_g1::g.2641;ORF_type:5prime_partial_len:187_(+)	0	+	2	563	0	1	617	0
TRINITY_DN17160_c1_g1	0	965	ID=Gene.2642::TRINITY_DN17160_c1_g1::g.2642::m.2642;Gene.2642::TRINITY_DN17160_c1_g1::g.2642;ORF_type:complete_len:293_(+)	0	+	63	942	0	1	965	0
TRINITY_DN17161_c0_g1	0	629	ID=Gene.2644::TRINITY_DN17161_c0_g1::g.2644::m.2644;Gene.2644::TRINITY_DN17161_c0_g1::g.2644;ORF_type:internal_len:210_(+)	0	+	0	627	0	1	629	0
TRINITY_DN17162_c0_g1	0	1676	ID=Gene.2645::TRINITY_DN17162_c0_g1::g.2645::m.2645;Gene.2645::TRINITY_DN17162_c0_g1::g.2645;ORF_type:complete_len:339_(+)	0	+	462	1479	0	1	1676	0
TRINITY_DN17163_c0_g1	0	724	ID=Gene.2646::TRINITY_DN17163_c0_g1::g.2646::m.2646;Gene.2646::TRINITY_DN17163_c0_g1::g.2646;ORF_type:complete_len:171_(+)	0	+	60	573	0	1	724	0
TRINITY_DN17164_c1_g1	0	754	ID=Gene.2647::TRINITY_DN17164_c1_g1::g.2647::m.2647;Gene.2647::TRINITY_DN17164_c1_g1::g.2647;ORF_type:5prime_partial_len:177_(+)	0	+	1	532	0	1	754	0
TRINITY_DN17165_c0_g1	0	873	ID=Gene.2648::TRINITY_DN17165_c0_g1::g.2648::m.2648;Gene.2648::TRINITY_DN17165_c0_g1::g.2648;ORF_type:complete_len:212_(+)	0	+	117	753	0	1	873	0
TRINITY_DN17166_c0_g1	0	1666	ID=Gene.2649::TRINITY_DN17166_c0_g1::g.2649::m.2649;Gene.2649::TRINITY_DN17166_c0_g1::g.2649;ORF_type:complete_len:405_(+)	0	+	208	1423	0	1	1666	0
TRINITY_DN17167_c0_g2	0	999	ID=Gene.2652::TRINITY_DN17167_c0_g2::g.2652::m.2652;Gene.2652::TRINITY_DN17167_c0_g2::g.2652;ORF_type:5prime_partial_len:312_(+)	0	+	0	936	0	1	999	0
TRINITY_DN17168_c0_g1	0	1181	ID=Gene.2653::TRINITY_DN17168_c0_g1::g.2653::m.2653;Gene.2653::TRINITY_DN17168_c0_g1::g.2653;ORF_type:complete_len:337_(+)	0	+	67	1078	0	1	1181	0
TRINITY_DN17169_c0_g1	0	684	ID=Gene.2654::TRINITY_DN17169_c0_g1::g.2654::m.2654;Gene.2654::TRINITY_DN17169_c0_g1::g.2654;ORF_type:5prime_partial_len:136_(+)	0	+	2	410	0	1	684	0
TRINITY_DN17170_c0_g1	0	455	ID=Gene.2655::TRINITY_DN17170_c0_g1::g.2655::m.2655;Gene.2655::TRINITY_DN17170_c0_g1::g.2655;ORF_type:3prime_partial_len:134_(+)	0	+	56	455	0	1	455	0
TRINITY_DN17172_c1_g2	0	560	ID=Gene.2656::TRINITY_DN17172_c1_g2::g.2656::m.2656;Gene.2656::TRINITY_DN17172_c1_g2::g.2656;ORF_type:5prime_partial_len:181_(+)	0	+	2	545	0	1	560	0
TRINITY_DN17173_c0_g1	0	1670	ID=Gene.2657::TRINITY_DN17173_c0_g1::g.2657::m.2657;Gene.2657::TRINITY_DN17173_c0_g1::g.2657;ORF_type:complete_len:497_(+)	0	+	44	1535	0	1	1670	0
TRINITY_DN17175_c0_g1	0	1892	ID=Gene.2658::TRINITY_DN17175_c0_g1::g.2658::m.2658;Gene.2658::TRINITY_DN17175_c0_g1::g.2658;ORF_type:complete_len:562_(+)	0	+	63	1749	0	1	1892	0
TRINITY_DN17176_c1_g1	0	473	ID=Gene.2659::TRINITY_DN17176_c1_g1::g.2659::m.2659;Gene.2659::TRINITY_DN17176_c1_g1::g.2659;ORF_type:3prime_partial_len:100_(-)	0	-	1	298	0	1	473	0
TRINITY_DN17178_c3_g1	0	341	ID=Gene.2660::TRINITY_DN17178_c3_g1::g.2660::m.2660;Gene.2660::TRINITY_DN17178_c3_g1::g.2660;ORF_type:5prime_partial_len:110_(+)	0	+	0	330	0	1	341	0
TRINITY_DN17179_c0_g1	0	1905	ID=Gene.2661::TRINITY_DN17179_c0_g1::g.2661::m.2661;Gene.2661::TRINITY_DN17179_c0_g1::g.2661;ORF_type:5prime_partial_len:493_(+)	0	+	0	1479	0	1	1905	0
TRINITY_DN17183_c0_g1	0	2193	ID=Gene.2665::TRINITY_DN17183_c0_g1::g.2665::m.2665;Gene.2665::TRINITY_DN17183_c0_g1::g.2665;ORF_type:complete_len:507_(+)	0	+	195	1716	0	1	2193	0
TRINITY_DN17185_c0_g1	0	1241	ID=Gene.2670::TRINITY_DN17185_c0_g1::g.2670::m.2670;Gene.2670::TRINITY_DN17185_c0_g1::g.2670;ORF_type:complete_len:216_(+)	0	+	97	745	0	1	1241	0
TRINITY_DN17187_c1_g1	0	2390	ID=Gene.2671::TRINITY_DN17187_c1_g1::g.2671::m.2671;Gene.2671::TRINITY_DN17187_c1_g1::g.2671;ORF_type:internal_len:797_(+)	0	+	1	2389	0	1	2390	0
TRINITY_DN17191_c0_g1	0	844	ID=Gene.2675::TRINITY_DN17191_c0_g1::g.2675::m.2675;Gene.2675::TRINITY_DN17191_c0_g1::g.2675;ORF_type:3prime_partial_len:156_(+)	0	+	377	842	0	1	844	0
TRINITY_DN17192_c0_g1	0	1511	ID=Gene.2676::TRINITY_DN17192_c0_g1::g.2676::m.2676;Gene.2676::TRINITY_DN17192_c0_g1::g.2676;ORF_type:complete_len:404_(+)	0	+	64	1276	0	1	1511	0
TRINITY_DN17194_c0_g1	0	1535	ID=Gene.2679::TRINITY_DN17194_c0_g1::g.2679::m.2679;Gene.2679::TRINITY_DN17194_c0_g1::g.2679;ORF_type:complete_len:314_(+)	0	+	50	992	0	1	1535	0
TRINITY_DN17195_c0_g1	0	1275	ID=Gene.2680::TRINITY_DN17195_c0_g1::g.2680::m.2680;Gene.2680::TRINITY_DN17195_c0_g1::g.2680;ORF_type:5prime_partial_len:403_(+)	0	+	1	1210	0	1	1275	0
TRINITY_DN17195_c0_g2	0	690	ID=Gene.2681::TRINITY_DN17195_c0_g2::g.2681::m.2681;Gene.2681::TRINITY_DN17195_c0_g2::g.2681;ORF_type:3prime_partial_len:172_(+)	0	+	175	688	0	1	690	0
TRINITY_DN17195_c0_g3	0	4641	ID=Gene.2682::TRINITY_DN17195_c0_g3::g.2682::m.2682;Gene.2682::TRINITY_DN17195_c0_g3::g.2682;ORF_type:complete_len:703_(+)	0	+	2049	4158	0	1	4641	0
TRINITY_DN17198_c0_g1	0	2168	ID=Gene.2685::TRINITY_DN17198_c0_g1::g.2685::m.2685;Gene.2685::TRINITY_DN17198_c0_g1::g.2685;ORF_type:complete_len:481_(+)	0	+	178	1621	0	1	2168	0
TRINITY_DN17202_c0_g1	0	974	ID=Gene.2686::TRINITY_DN17202_c0_g1::g.2686::m.2686;Gene.2686::TRINITY_DN17202_c0_g1::g.2686;ORF_type:complete_len:313_(+)	0	+	2	941	0	1	974	0
TRINITY_DN17206_c0_g1	0	807	ID=Gene.2687::TRINITY_DN17206_c0_g1::g.2687::m.2687;Gene.2687::TRINITY_DN17206_c0_g1::g.2687;ORF_type:5prime_partial_len:249_(+)	0	+	2	749	0	1	807	0
TRINITY_DN17208_c0_g3	0	829	ID=Gene.2688::TRINITY_DN17208_c0_g3::g.2688::m.2688;Gene.2688::TRINITY_DN17208_c0_g3::g.2688;ORF_type:complete_len:245_(+)	0	+	31	766	0	1	829	0
TRINITY_DN17209_c0_g1	0	597	ID=Gene.2689::TRINITY_DN17209_c0_g1::g.2689::m.2689;Gene.2689::TRINITY_DN17209_c0_g1::g.2689;ORF_type:3prime_partial_len:179_(+)	0	+	61	595	0	1	597	0
TRINITY_DN17211_c0_g1	0	1118	ID=Gene.2690::TRINITY_DN17211_c0_g1::g.2690::m.2690;Gene.2690::TRINITY_DN17211_c0_g1::g.2690;ORF_type:5prime_partial_len:339_(+)	0	+	2	1019	0	1	1118	0
TRINITY_DN17211_c0_g2	0	940	ID=Gene.2691::TRINITY_DN17211_c0_g2::g.2691::m.2691;Gene.2691::TRINITY_DN17211_c0_g2::g.2691;ORF_type:complete_len:281_(+)	0	+	83	926	0	1	940	0
TRINITY_DN17212_c0_g2	0	3152	ID=Gene.2692::TRINITY_DN17212_c0_g2::g.2692::m.2692;Gene.2692::TRINITY_DN17212_c0_g2::g.2692;ORF_type:complete_len:931_(+)	0	+	126	2919	0	1	3152	0
TRINITY_DN17213_c0_g2	0	494	ID=Gene.2693::TRINITY_DN17213_c0_g2::g.2693::m.2693;Gene.2693::TRINITY_DN17213_c0_g2::g.2693;ORF_type:internal_len:165_(+)	0	+	0	492	0	1	494	0
TRINITY_DN17214_c1_g1	0	760	ID=Gene.2695::TRINITY_DN17214_c1_g1::g.2695::m.2695;Gene.2695::TRINITY_DN17214_c1_g1::g.2695;ORF_type:5prime_partial_len:245_(+)	0	+	0	735	0	1	760	0
TRINITY_DN17214_c1_g2	0	306	ID=Gene.2696::TRINITY_DN17214_c1_g2::g.2696::m.2696;Gene.2696::TRINITY_DN17214_c1_g2::g.2696;ORF_type:internal_len:102_(+)	0	+	2	305	0	1	306	0
TRINITY_DN17216_c0_g1	0	600	ID=Gene.2697::TRINITY_DN17216_c0_g1::g.2697::m.2697;Gene.2697::TRINITY_DN17216_c0_g1::g.2697;ORF_type:5prime_partial_len:135_(+)	0	+	0	405	0	1	600	0
TRINITY_DN17217_c0_g3	0	2408	ID=Gene.2698::TRINITY_DN17217_c0_g3::g.2698::m.2698;Gene.2698::TRINITY_DN17217_c0_g3::g.2698;ORF_type:complete_len:567_(+)	0	+	515	2216	0	1	2408	0
TRINITY_DN17218_c1_g3	0	606	ID=Gene.2699::TRINITY_DN17218_c1_g3::g.2699::m.2699;Gene.2699::TRINITY_DN17218_c1_g3::g.2699;ORF_type:5prime_partial_len:182_(+)	0	+	2	548	0	1	606	0
TRINITY_DN17218_c1_g4	0	633	ID=Gene.2701::TRINITY_DN17218_c1_g4::g.2701::m.2701;Gene.2701::TRINITY_DN17218_c1_g4::g.2701;ORF_type:5prime_partial_len:192_(+)	0	+	0	576	0	1	633	0
TRINITY_DN17221_c1_g1	0	1357	ID=Gene.2702::TRINITY_DN17221_c1_g1::g.2702::m.2702;Gene.2702::TRINITY_DN17221_c1_g1::g.2702;ORF_type:complete_len:385_(+)	0	+	105	1260	0	1	1357	0
TRINITY_DN17222_c0_g1	0	1305	ID=Gene.2703::TRINITY_DN17222_c0_g1::g.2703::m.2703;Gene.2703::TRINITY_DN17222_c0_g1::g.2703;ORF_type:complete_len:344_(+)	0	+	103	1135	0	1	1305	0
TRINITY_DN17225_c0_g1	0	375	ID=Gene.2705::TRINITY_DN17225_c0_g1::g.2705::m.2705;Gene.2705::TRINITY_DN17225_c0_g1::g.2705;ORF_type:3prime_partial_len:122_(+)	0	+	10	373	0	1	375	0
TRINITY_DN17225_c0_g2	0	384	ID=Gene.2706::TRINITY_DN17225_c0_g2::g.2706::m.2706;Gene.2706::TRINITY_DN17225_c0_g2::g.2706;ORF_type:3prime_partial_len:125_(+)	0	+	11	383	0	1	384	0
TRINITY_DN17229_c0_g1	0	1597	ID=Gene.2709::TRINITY_DN17229_c0_g1::g.2709::m.2709;Gene.2709::TRINITY_DN17229_c0_g1::g.2709;ORF_type:complete_len:298_(+)	0	+	290	1184	0	1	1597	0
TRINITY_DN17230_c0_g1	0	978	ID=Gene.2710::TRINITY_DN17230_c0_g1::g.2710::m.2710;Gene.2710::TRINITY_DN17230_c0_g1::g.2710;ORF_type:complete_len:167_(+)	0	+	326	827	0	1	978	0
TRINITY_DN17232_c0_g1	0	1858	ID=Gene.2711::TRINITY_DN17232_c0_g1::g.2711::m.2711;Gene.2711::TRINITY_DN17232_c0_g1::g.2711;ORF_type:complete_len:456_(+)	0	+	401	1769	0	1	1858	0
TRINITY_DN17235_c0_g1	0	1117	ID=Gene.2712::TRINITY_DN17235_c0_g1::g.2712::m.2712;Gene.2712::TRINITY_DN17235_c0_g1::g.2712;ORF_type:5prime_partial_len:299_(+)	0	+	1	898	0	1	1117	0
TRINITY_DN17238_c0_g1	0	757	ID=Gene.2713::TRINITY_DN17238_c0_g1::g.2713::m.2713;Gene.2713::TRINITY_DN17238_c0_g1::g.2713;ORF_type:5prime_partial_len:151_(+)	0	+	0	453	0	1	757	0
TRINITY_DN17240_c0_g2	0	1700	ID=Gene.2714::TRINITY_DN17240_c0_g2::g.2714::m.2714;Gene.2714::TRINITY_DN17240_c0_g2::g.2714;ORF_type:complete_len:185_(+)	0	+	902	1457	0	1	1700	0
TRINITY_DN17242_c0_g1	0	842	ID=Gene.2717::TRINITY_DN17242_c0_g1::g.2717::m.2717;Gene.2717::TRINITY_DN17242_c0_g1::g.2717;ORF_type:complete_len:222_(+)	0	+	79	745	0	1	842	0
TRINITY_DN17243_c0_g1	0	1842	ID=Gene.2720::TRINITY_DN17243_c0_g1::g.2720::m.2720;Gene.2720::TRINITY_DN17243_c0_g1::g.2720;ORF_type:complete_len:395_(+)	0	+	76	1261	0	1	1842	0
TRINITY_DN17244_c0_g1	0	1457	ID=Gene.2721::TRINITY_DN17244_c0_g1::g.2721::m.2721;Gene.2721::TRINITY_DN17244_c0_g1::g.2721;ORF_type:complete_len:232_(+)	0	+	99	795	0	1	1457	0
TRINITY_DN17244_c0_g3	0	1307	ID=Gene.2723::TRINITY_DN17244_c0_g3::g.2723::m.2723;Gene.2723::TRINITY_DN17244_c0_g3::g.2723;ORF_type:3prime_partial_len:257_(+)	0	+	539	1307	0	1	1307	0
TRINITY_DN17245_c0_g2	0	415	ID=Gene.2725::TRINITY_DN17245_c0_g2::g.2725::m.2725;Gene.2725::TRINITY_DN17245_c0_g2::g.2725;ORF_type:internal_len:139_(+)	0	+	0	414	0	1	415	0
TRINITY_DN17247_c0_g1	0	929	ID=Gene.2726::TRINITY_DN17247_c0_g1::g.2726::m.2726;Gene.2726::TRINITY_DN17247_c0_g1::g.2726;ORF_type:complete_len:176_(+)	0	+	63	591	0	1	929	0
TRINITY_DN17248_c0_g1	0	1927	ID=Gene.2727::TRINITY_DN17248_c0_g1::g.2727::m.2727;Gene.2727::TRINITY_DN17248_c0_g1::g.2727;ORF_type:5prime_partial_len:633_(+)	0	+	1	1900	0	1	1927	0
TRINITY_DN17249_c0_g1	0	1693	ID=Gene.2728::TRINITY_DN17249_c0_g1::g.2728::m.2728;Gene.2728::TRINITY_DN17249_c0_g1::g.2728;ORF_type:5prime_partial_len:371_(+)	0	+	0	1113	0	1	1693	0
TRINITY_DN17249_c0_g2	0	1383	ID=Gene.2731::TRINITY_DN17249_c0_g2::g.2731::m.2731;Gene.2731::TRINITY_DN17249_c0_g2::g.2731;ORF_type:complete_len:248_(+)	0	+	132	876	0	1	1383	0
TRINITY_DN17250_c0_g1	0	1143	ID=Gene.2732::TRINITY_DN17250_c0_g1::g.2732::m.2732;Gene.2732::TRINITY_DN17250_c0_g1::g.2732;ORF_type:5prime_partial_len:115_(+)	0	+	0	345	0	1	1143	0
TRINITY_DN17254_c0_g1	0	670	ID=Gene.2735::TRINITY_DN17254_c0_g1::g.2735::m.2735;Gene.2735::TRINITY_DN17254_c0_g1::g.2735;ORF_type:complete_len:168_(+)	0	+	144	648	0	1	670	0
TRINITY_DN17255_c0_g1	0	386	ID=Gene.2736::TRINITY_DN17255_c0_g1::g.2736::m.2736;Gene.2736::TRINITY_DN17255_c0_g1::g.2736;ORF_type:internal_len:129_(+)	0	+	1	385	0	1	386	0
TRINITY_DN17256_c0_g1	0	1154	ID=Gene.2737::TRINITY_DN17256_c0_g1::g.2737::m.2737;Gene.2737::TRINITY_DN17256_c0_g1::g.2737;ORF_type:internal_len:385_(+)	0	+	1	1153	0	1	1154	0
TRINITY_DN17258_c0_g1	0	511	ID=Gene.2738::TRINITY_DN17258_c0_g1::g.2738::m.2738;Gene.2738::TRINITY_DN17258_c0_g1::g.2738;ORF_type:internal_len:171_(+)	0	+	0	510	0	1	511	0
TRINITY_DN17262_c0_g1	0	1273	ID=Gene.2742::TRINITY_DN17262_c0_g1::g.2742::m.2742;Gene.2742::TRINITY_DN17262_c0_g1::g.2742;ORF_type:complete_len:228_(+)	0	+	236	920	0	1	1273	0
TRINITY_DN17264_c0_g1	0	976	ID=Gene.2746::TRINITY_DN17264_c0_g1::g.2746::m.2746;Gene.2746::TRINITY_DN17264_c0_g1::g.2746;ORF_type:5prime_partial_len:312_(+)	0	+	1	937	0	1	976	0
TRINITY_DN17268_c0_g3	0	362	ID=Gene.2750::TRINITY_DN17268_c0_g3::g.2750::m.2750;Gene.2750::TRINITY_DN17268_c0_g3::g.2750;ORF_type:internal_len:121_(+)	0	+	2	362	0	1	362	0
TRINITY_DN17269_c0_g1	0	1041	ID=Gene.2751::TRINITY_DN17269_c0_g1::g.2751::m.2751;Gene.2751::TRINITY_DN17269_c0_g1::g.2751;ORF_type:complete_len:309_(+)	0	+	14	941	0	1	1041	0
TRINITY_DN17270_c0_g1	0	792	ID=Gene.2752::TRINITY_DN17270_c0_g1::g.2752::m.2752;Gene.2752::TRINITY_DN17270_c0_g1::g.2752;ORF_type:3prime_partial_len:249_(+)	0	+	46	790	0	1	792	0
TRINITY_DN17272_c0_g1	0	923	ID=Gene.2754::TRINITY_DN17272_c0_g1::g.2754::m.2754;Gene.2754::TRINITY_DN17272_c0_g1::g.2754;ORF_type:5prime_partial_len:271_(+)	0	+	2	815	0	1	923	0
TRINITY_DN17273_c0_g2	0	1572	ID=Gene.2755::TRINITY_DN17273_c0_g2::g.2755::m.2755;Gene.2755::TRINITY_DN17273_c0_g2::g.2755;ORF_type:complete_len:443_(+)	0	+	54	1383	0	1	1572	0
TRINITY_DN17274_c0_g1	0	1783	ID=Gene.2757::TRINITY_DN17274_c0_g1::g.2757::m.2757;Gene.2757::TRINITY_DN17274_c0_g1::g.2757;ORF_type:complete_len:102_(-)	0	-	853	1159	0	1	1783	0
TRINITY_DN17275_c0_g1	0	1342	ID=Gene.2758::TRINITY_DN17275_c0_g1::g.2758::m.2758;Gene.2758::TRINITY_DN17275_c0_g1::g.2758;ORF_type:5prime_partial_len:402_(+)	0	+	0	1206	0	1	1342	0
TRINITY_DN17277_c1_g1	0	1975	ID=Gene.2760::TRINITY_DN17277_c1_g1::g.2760::m.2760;Gene.2760::TRINITY_DN17277_c1_g1::g.2760;ORF_type:3prime_partial_len:659_(+)	0	+	1	1975	0	1	1975	0
TRINITY_DN17278_c0_g1	0	592	ID=Gene.2761::TRINITY_DN17278_c0_g1::g.2761::m.2761;Gene.2761::TRINITY_DN17278_c0_g1::g.2761;ORF_type:5prime_partial_len:185_(+)	0	+	2	557	0	1	592	0
TRINITY_DN17283_c0_g3	0	1313	ID=Gene.2765::TRINITY_DN17283_c0_g3::g.2765::m.2765;Gene.2765::TRINITY_DN17283_c0_g3::g.2765;ORF_type:complete_len:354_(+)	0	+	97	1159	0	1	1313	0
TRINITY_DN17284_c0_g1	0	1666	ID=Gene.2766::TRINITY_DN17284_c0_g1::g.2766::m.2766;Gene.2766::TRINITY_DN17284_c0_g1::g.2766;ORF_type:complete_len:466_(+)	0	+	38	1436	0	1	1666	0
TRINITY_DN17285_c0_g2	0	1371	ID=Gene.2767::TRINITY_DN17285_c0_g2::g.2767::m.2767;Gene.2767::TRINITY_DN17285_c0_g2::g.2767;ORF_type:complete_len:341_(+)	0	+	121	1144	0	1	1371	0
TRINITY_DN17285_c0_g3	0	545	ID=Gene.2768::TRINITY_DN17285_c0_g3::g.2768::m.2768;Gene.2768::TRINITY_DN17285_c0_g3::g.2768;ORF_type:complete_len:111_(+)	0	+	54	387	0	1	545	0
TRINITY_DN17289_c0_g1	0	314	ID=Gene.2770::TRINITY_DN17289_c0_g1::g.2770::m.2770;Gene.2770::TRINITY_DN17289_c0_g1::g.2770;ORF_type:internal_len:105_(+)	0	+	0	312	0	1	314	0
TRINITY_DN17290_c0_g1	0	321	ID=Gene.2772::TRINITY_DN17290_c0_g1::g.2772::m.2772;Gene.2772::TRINITY_DN17290_c0_g1::g.2772;ORF_type:internal_len:108_(+)	0	+	0	321	0	1	321	0
TRINITY_DN17290_c1_g1	0	1202	ID=Gene.2773::TRINITY_DN17290_c1_g1::g.2773::m.2773;Gene.2773::TRINITY_DN17290_c1_g1::g.2773;ORF_type:complete_len:109_(+)	0	+	127	454	0	1	1202	0
TRINITY_DN17290_c1_g3	0	759	ID=Gene.2774::TRINITY_DN17290_c1_g3::g.2774::m.2774;Gene.2774::TRINITY_DN17290_c1_g3::g.2774;ORF_type:internal_len:253_(+)	0	+	1	757	0	1	759	0
TRINITY_DN17290_c1_g4	0	1081	ID=Gene.2776::TRINITY_DN17290_c1_g4::g.2776::m.2776;Gene.2776::TRINITY_DN17290_c1_g4::g.2776;ORF_type:complete_len:260_(+)	0	+	232	1012	0	1	1081	0
TRINITY_DN17290_c1_g5	0	497	ID=Gene.2778::TRINITY_DN17290_c1_g5::g.2778::m.2778;Gene.2778::TRINITY_DN17290_c1_g5::g.2778;ORF_type:5prime_partial_len:162_(+)	0	+	2	488	0	1	497	0
TRINITY_DN17291_c0_g1	0	1039	ID=Gene.2779::TRINITY_DN17291_c0_g1::g.2779::m.2779;Gene.2779::TRINITY_DN17291_c0_g1::g.2779;ORF_type:complete_len:261_(+)	0	+	181	964	0	1	1039	0
TRINITY_DN17293_c0_g1	0	801	ID=Gene.2780::TRINITY_DN17293_c0_g1::g.2780::m.2780;Gene.2780::TRINITY_DN17293_c0_g1::g.2780;ORF_type:complete_len:211_(+)	0	+	115	748	0	1	801	0
TRINITY_DN17294_c0_g1	0	1562	ID=Gene.2782::TRINITY_DN17294_c0_g1::g.2782::m.2782;Gene.2782::TRINITY_DN17294_c0_g1::g.2782;ORF_type:complete_len:249_(+)	0	+	49	796	0	1	1562	0
TRINITY_DN17296_c0_g1	0	441	ID=Gene.2783::TRINITY_DN17296_c0_g1::g.2783::m.2783;Gene.2783::TRINITY_DN17296_c0_g1::g.2783;ORF_type:3prime_partial_len:110_(+)	0	+	112	439	0	1	441	0
TRINITY_DN17298_c0_g1	0	865	ID=Gene.2785::TRINITY_DN17298_c0_g1::g.2785::m.2785;Gene.2785::TRINITY_DN17298_c0_g1::g.2785;ORF_type:5prime_partial_len:259_(+)	0	+	2	779	0	1	865	0
TRINITY_DN17299_c0_g1	0	898	ID=Gene.2786::TRINITY_DN17299_c0_g1::g.2786::m.2786;Gene.2786::TRINITY_DN17299_c0_g1::g.2786;ORF_type:5prime_partial_len:154_(+)	0	+	0	462	0	1	898	0
TRINITY_DN17300_c0_g1	0	755	ID=Gene.2787::TRINITY_DN17300_c0_g1::g.2787::m.2787;Gene.2787::TRINITY_DN17300_c0_g1::g.2787;ORF_type:3prime_partial_len:168_(+)	0	+	253	754	0	1	755	0
TRINITY_DN17301_c0_g2	0	357	ID=Gene.2788::TRINITY_DN17301_c0_g2::g.2788::m.2788;Gene.2788::TRINITY_DN17301_c0_g2::g.2788;ORF_type:internal_len:120_(+)	0	+	0	357	0	1	357	0
TRINITY_DN17305_c1_g1	0	1753	ID=Gene.2790::TRINITY_DN17305_c1_g1::g.2790::m.2790;Gene.2790::TRINITY_DN17305_c1_g1::g.2790;ORF_type:complete_len:210_(+)	0	+	241	871	0	1	1753	0
TRINITY_DN17306_c0_g1	0	1078	ID=Gene.2791::TRINITY_DN17306_c0_g1::g.2791::m.2791;Gene.2791::TRINITY_DN17306_c0_g1::g.2791;ORF_type:complete_len:318_(+)	0	+	50	1004	0	1	1078	0
TRINITY_DN17306_c0_g2	0	1202	ID=Gene.2792::TRINITY_DN17306_c0_g2::g.2792::m.2792;Gene.2792::TRINITY_DN17306_c0_g2::g.2792;ORF_type:5prime_partial_len:372_(+)	0	+	2	1118	0	1	1202	0
TRINITY_DN17307_c0_g1	0	1188	ID=Gene.2793::TRINITY_DN17307_c0_g1::g.2793::m.2793;Gene.2793::TRINITY_DN17307_c0_g1::g.2793;ORF_type:3prime_partial_len:155_(+)	0	+	726	1188	0	1	1188	0
TRINITY_DN17308_c1_g1	0	1902	ID=Gene.2794::TRINITY_DN17308_c1_g1::g.2794::m.2794;Gene.2794::TRINITY_DN17308_c1_g1::g.2794;ORF_type:5prime_partial_len:577_(+)	0	+	1	1732	0	1	1902	0
TRINITY_DN17309_c2_g1	0	1897	ID=Gene.2795::TRINITY_DN17309_c2_g1::g.2795::m.2795;Gene.2795::TRINITY_DN17309_c2_g1::g.2795;ORF_type:5prime_partial_len:201_(+)	0	+	2	605	0	1	1897	0
TRINITY_DN17310_c0_g1	0	1066	ID=Gene.2796::TRINITY_DN17310_c0_g1::g.2796::m.2796;Gene.2796::TRINITY_DN17310_c0_g1::g.2796;ORF_type:complete_len:322_(+)	0	+	52	1018	0	1	1066	0
TRINITY_DN17311_c0_g1	0	1254	ID=Gene.2798::TRINITY_DN17311_c0_g1::g.2798::m.2798;Gene.2798::TRINITY_DN17311_c0_g1::g.2798;ORF_type:complete_len:288_(+)	0	+	120	984	0	1	1254	0
TRINITY_DN17311_c0_g2	0	1555	ID=Gene.2799::TRINITY_DN17311_c0_g2::g.2799::m.2799;Gene.2799::TRINITY_DN17311_c0_g2::g.2799;ORF_type:complete_len:452_(+)	0	+	47	1403	0	1	1555	0
TRINITY_DN17318_c0_g1	0	878	ID=Gene.2800::TRINITY_DN17318_c0_g1::g.2800::m.2800;Gene.2800::TRINITY_DN17318_c0_g1::g.2800;ORF_type:complete_len:237_(+)	0	+	77	788	0	1	878	0
TRINITY_DN17319_c0_g1	0	452	ID=Gene.2802::TRINITY_DN17319_c0_g1::g.2802::m.2802;Gene.2802::TRINITY_DN17319_c0_g1::g.2802;ORF_type:5prime_partial_len:119_(+)	0	+	0	357	0	1	452	0
TRINITY_DN17320_c0_g1	0	386	ID=Gene.2803::TRINITY_DN17320_c0_g1::g.2803::m.2803;Gene.2803::TRINITY_DN17320_c0_g1::g.2803;ORF_type:internal_len:129_(+)	0	+	0	384	0	1	386	0
TRINITY_DN17322_c1_g1	0	1178	ID=Gene.2804::TRINITY_DN17322_c1_g1::g.2804::m.2804;Gene.2804::TRINITY_DN17322_c1_g1::g.2804;ORF_type:3prime_partial_len:342_(+)	0	+	154	1177	0	1	1178	0
TRINITY_DN17325_c0_g1	0	1248	ID=Gene.2805::TRINITY_DN17325_c0_g1::g.2805::m.2805;Gene.2805::TRINITY_DN17325_c0_g1::g.2805;ORF_type:internal_len:417_(+)	0	+	0	1248	0	1	1248	0
TRINITY_DN17325_c0_g3	0	305	ID=Gene.2809::TRINITY_DN17325_c0_g3::g.2809::m.2809;Gene.2809::TRINITY_DN17325_c0_g3::g.2809;ORF_type:internal_len:102_(+)	0	+	0	303	0	1	305	0
TRINITY_DN17326_c1_g1	0	1968	ID=Gene.2811::TRINITY_DN17326_c1_g1::g.2811::m.2811;Gene.2811::TRINITY_DN17326_c1_g1::g.2811;ORF_type:complete_len:303_(+)	0	+	149	1058	0	1	1968	0
TRINITY_DN17328_c0_g1	0	462	ID=Gene.2812::TRINITY_DN17328_c0_g1::g.2812::m.2812;Gene.2812::TRINITY_DN17328_c0_g1::g.2812;ORF_type:5prime_partial_len:133_(+)	0	+	1	400	0	1	462	0
TRINITY_DN17328_c1_g1	0	1016	ID=Gene.2813::TRINITY_DN17328_c1_g1::g.2813::m.2813;Gene.2813::TRINITY_DN17328_c1_g1::g.2813;ORF_type:3prime_partial_len:305_(+)	0	+	102	1014	0	1	1016	0
TRINITY_DN17331_c0_g1	0	4895	ID=Gene.2816::TRINITY_DN17331_c0_g1::g.2816::m.2816;Gene.2816::TRINITY_DN17331_c0_g1::g.2816;ORF_type:complete_len:1465_(+)	0	+	97	4492	0	1	4895	0
TRINITY_DN17332_c0_g1	0	648	ID=Gene.2825::TRINITY_DN17332_c0_g1::g.2825::m.2825;Gene.2825::TRINITY_DN17332_c0_g1::g.2825;ORF_type:internal_len:216_(+)	0	+	2	647	0	1	648	0
TRINITY_DN17334_c0_g1	0	615	ID=Gene.2826::TRINITY_DN17334_c0_g1::g.2826::m.2826;Gene.2826::TRINITY_DN17334_c0_g1::g.2826;ORF_type:5prime_partial_len:158_(+)	0	+	0	474	0	1	615	0
TRINITY_DN17338_c0_g1	0	1086	ID=Gene.2827::TRINITY_DN17338_c0_g1::g.2827::m.2827;Gene.2827::TRINITY_DN17338_c0_g1::g.2827;ORF_type:complete_len:261_(+)	0	+	66	849	0	1	1086	0
TRINITY_DN17338_c0_g2	0	1065	ID=Gene.2828::TRINITY_DN17338_c0_g2::g.2828::m.2828;Gene.2828::TRINITY_DN17338_c0_g2::g.2828;ORF_type:complete_len:302_(+)	0	+	107	1013	0	1	1065	0
TRINITY_DN17340_c3_g2	0	1323	ID=Gene.2829::TRINITY_DN17340_c3_g2::g.2829::m.2829;Gene.2829::TRINITY_DN17340_c3_g2::g.2829;ORF_type:complete_len:303_(+)	0	+	111	1020	0	1	1323	0
TRINITY_DN17342_c0_g1	0	1195	ID=Gene.2831::TRINITY_DN17342_c0_g1::g.2831::m.2831;Gene.2831::TRINITY_DN17342_c0_g1::g.2831;ORF_type:complete_len:323_(+)	0	+	146	1115	0	1	1195	0
TRINITY_DN17345_c0_g1	0	1696	ID=Gene.2832::TRINITY_DN17345_c0_g1::g.2832::m.2832;Gene.2832::TRINITY_DN17345_c0_g1::g.2832;ORF_type:complete_len:515_(+)	0	+	82	1627	0	1	1696	0
TRINITY_DN17348_c0_g1	0	950	ID=Gene.2834::TRINITY_DN17348_c0_g1::g.2834::m.2834;Gene.2834::TRINITY_DN17348_c0_g1::g.2834;ORF_type:complete_len:230_(+)	0	+	119	809	0	1	950	0
TRINITY_DN17350_c0_g1	0	1405	ID=Gene.2836::TRINITY_DN17350_c0_g1::g.2836::m.2836;Gene.2836::TRINITY_DN17350_c0_g1::g.2836;ORF_type:3prime_partial_len:421_(+)	0	+	143	1403	0	1	1405	0
TRINITY_DN17351_c0_g1	0	1566	ID=Gene.2837::TRINITY_DN17351_c0_g1::g.2837::m.2837;Gene.2837::TRINITY_DN17351_c0_g1::g.2837;ORF_type:5prime_partial_len:315_(+)	0	+	0	945	0	1	1566	0
TRINITY_DN17352_c1_g1	0	1030	ID=Gene.2839::TRINITY_DN17352_c1_g1::g.2839::m.2839;Gene.2839::TRINITY_DN17352_c1_g1::g.2839;ORF_type:3prime_partial_len:269_(+)	0	+	226	1030	0	1	1030	0
TRINITY_DN17354_c0_g2	0	563	ID=Gene.2841::TRINITY_DN17354_c0_g2::g.2841::m.2841;Gene.2841::TRINITY_DN17354_c0_g2::g.2841;ORF_type:internal_len:188_(+)	0	+	2	563	0	1	563	0
TRINITY_DN17357_c0_g1	0	1109	ID=Gene.2843::TRINITY_DN17357_c0_g1::g.2843::m.2843;Gene.2843::TRINITY_DN17357_c0_g1::g.2843;ORF_type:5prime_partial_len:350_(+)	0	+	2	1052	0	1	1109	0
TRINITY_DN17358_c0_g1	0	719	ID=Gene.2844::TRINITY_DN17358_c0_g1::g.2844::m.2844;Gene.2844::TRINITY_DN17358_c0_g1::g.2844;ORF_type:5prime_partial_len:220_(+)	0	+	1	661	0	1	719	0
TRINITY_DN17359_c0_g1	0	1714	ID=Gene.2845::TRINITY_DN17359_c0_g1::g.2845::m.2845;Gene.2845::TRINITY_DN17359_c0_g1::g.2845;ORF_type:complete_len:493_(+)	0	+	157	1636	0	1	1714	0
TRINITY_DN17359_c0_g2	0	1587	ID=Gene.2849::TRINITY_DN17359_c0_g2::g.2849::m.2849;Gene.2849::TRINITY_DN17359_c0_g2::g.2849;ORF_type:5prime_partial_len:501_(+)	0	+	2	1505	0	1	1587	0
TRINITY_DN17361_c0_g1	0	1098	ID=Gene.2850::TRINITY_DN17361_c0_g1::g.2850::m.2850;Gene.2850::TRINITY_DN17361_c0_g1::g.2850;ORF_type:complete_len:146_(+)	0	+	362	800	0	1	1098	0
TRINITY_DN17363_c0_g1	0	1029	ID=Gene.2851::TRINITY_DN17363_c0_g1::g.2851::m.2851;Gene.2851::TRINITY_DN17363_c0_g1::g.2851;ORF_type:5prime_partial_len:279_(+)	0	+	0	837	0	1	1029	0
TRINITY_DN17365_c0_g1	0	522	ID=Gene.2852::TRINITY_DN17365_c0_g1::g.2852::m.2852;Gene.2852::TRINITY_DN17365_c0_g1::g.2852;ORF_type:complete_len:115_(+)	0	+	54	399	0	1	522	0
TRINITY_DN17365_c0_g2	0	702	ID=Gene.2853::TRINITY_DN17365_c0_g2::g.2853::m.2853;Gene.2853::TRINITY_DN17365_c0_g2::g.2853;ORF_type:complete_len:115_(+)	0	+	86	431	0	1	702	0
TRINITY_DN17369_c0_g1	0	1682	ID=Gene.2854::TRINITY_DN17369_c0_g1::g.2854::m.2854;Gene.2854::TRINITY_DN17369_c0_g1::g.2854;ORF_type:internal_len:561_(+)	0	+	2	1682	0	1	1682	0
TRINITY_DN17371_c0_g1	0	2906	ID=Gene.2856::TRINITY_DN17371_c0_g1::g.2856::m.2856;Gene.2856::TRINITY_DN17371_c0_g1::g.2856;ORF_type:complete_len:750_(+)	0	+	441	2691	0	1	2906	0
TRINITY_DN17372_c0_g1	0	1137	ID=Gene.2857::TRINITY_DN17372_c0_g1::g.2857::m.2857;Gene.2857::TRINITY_DN17372_c0_g1::g.2857;ORF_type:complete_len:348_(+)	0	+	52	1096	0	1	1137	0
TRINITY_DN17372_c0_g2	0	653	ID=Gene.2858::TRINITY_DN17372_c0_g2::g.2858::m.2858;Gene.2858::TRINITY_DN17372_c0_g2::g.2858;ORF_type:complete_len:181_(+)	0	+	46	589	0	1	653	0
TRINITY_DN17376_c0_g3	0	1372	ID=Gene.2860::TRINITY_DN17376_c0_g3::g.2860::m.2860;Gene.2860::TRINITY_DN17376_c0_g3::g.2860;ORF_type:5prime_partial_len:140_(+)	0	+	2	422	0	1	1372	0
TRINITY_DN17379_c0_g1	0	1015	ID=Gene.2861::TRINITY_DN17379_c0_g1::g.2861::m.2861;Gene.2861::TRINITY_DN17379_c0_g1::g.2861;ORF_type:5prime_partial_len:326_(+)	0	+	1	979	0	1	1015	0
TRINITY_DN17381_c0_g4	0	363	ID=Gene.2863::TRINITY_DN17381_c0_g4::g.2863::m.2863;Gene.2863::TRINITY_DN17381_c0_g4::g.2863;ORF_type:internal_len:121_(+)	0	+	2	362	0	1	363	0
TRINITY_DN17383_c0_g1	0	1157	ID=Gene.2868::TRINITY_DN17383_c0_g1::g.2868::m.2868;Gene.2868::TRINITY_DN17383_c0_g1::g.2868;ORF_type:complete_len:261_(+)	0	+	138	921	0	1	1157	0
TRINITY_DN17385_c0_g1	0	655	ID=Gene.2869::TRINITY_DN17385_c0_g1::g.2869::m.2869;Gene.2869::TRINITY_DN17385_c0_g1::g.2869;ORF_type:5prime_partial_len:171_(+)	0	+	0	513	0	1	655	0
TRINITY_DN17387_c0_g1	0	756	ID=Gene.2871::TRINITY_DN17387_c0_g1::g.2871::m.2871;Gene.2871::TRINITY_DN17387_c0_g1::g.2871;ORF_type:5prime_partial_len:213_(+)	0	+	0	639	0	1	756	0
TRINITY_DN17389_c0_g1	0	1489	ID=Gene.2873::TRINITY_DN17389_c0_g1::g.2873::m.2873;Gene.2873::TRINITY_DN17389_c0_g1::g.2873;ORF_type:5prime_partial_len:474_(+)	0	+	2	1424	0	1	1489	0
TRINITY_DN17391_c0_g1	0	1029	ID=Gene.2875::TRINITY_DN17391_c0_g1::g.2875::m.2875;Gene.2875::TRINITY_DN17391_c0_g1::g.2875;ORF_type:5prime_partial_len:315_(+)	0	+	0	945	0	1	1029	0
TRINITY_DN17392_c0_g1	0	1694	ID=Gene.2876::TRINITY_DN17392_c0_g1::g.2876::m.2876;Gene.2876::TRINITY_DN17392_c0_g1::g.2876;ORF_type:complete_len:457_(+)	0	+	117	1488	0	1	1694	0
TRINITY_DN17393_c0_g1	0	992	ID=Gene.2877::TRINITY_DN17393_c0_g1::g.2877::m.2877;Gene.2877::TRINITY_DN17393_c0_g1::g.2877;ORF_type:complete_len:246_(+)	0	+	120	858	0	1	992	0
TRINITY_DN17395_c2_g1	0	968	ID=Gene.2878::TRINITY_DN17395_c2_g1::g.2878::m.2878;Gene.2878::TRINITY_DN17395_c2_g1::g.2878;ORF_type:complete_len:222_(+)	0	+	57	723	0	1	968	0
TRINITY_DN17399_c0_g1	0	1278	ID=Gene.2880::TRINITY_DN17399_c0_g1::g.2880::m.2880;Gene.2880::TRINITY_DN17399_c0_g1::g.2880;ORF_type:complete_len:128_(+)	0	+	331	715	0	1	1278	0
TRINITY_DN173_c0_g1	0	410	ID=Gene.2881::TRINITY_DN173_c0_g1::g.2881::m.2881;Gene.2881::TRINITY_DN173_c0_g1::g.2881;ORF_type:internal_len:137_(+)	0	+	2	410	0	1	410	0
TRINITY_DN17401_c0_g1	0	1126	ID=Gene.2884::TRINITY_DN17401_c0_g1::g.2884::m.2884;Gene.2884::TRINITY_DN17401_c0_g1::g.2884;ORF_type:complete_len:310_(+)	0	+	43	973	0	1	1126	0
TRINITY_DN17406_c0_g1	0	940	ID=Gene.2886::TRINITY_DN17406_c0_g1::g.2886::m.2886;Gene.2886::TRINITY_DN17406_c0_g1::g.2886;ORF_type:5prime_partial_len:251_(+)	0	+	0	753	0	1	940	0
TRINITY_DN17406_c1_g1	0	1379	ID=Gene.2887::TRINITY_DN17406_c1_g1::g.2887::m.2887;Gene.2887::TRINITY_DN17406_c1_g1::g.2887;ORF_type:complete_len:418_(+)	0	+	108	1362	0	1	1379	0
TRINITY_DN17407_c0_g1	0	1481	ID=Gene.2888::TRINITY_DN17407_c0_g1::g.2888::m.2888;Gene.2888::TRINITY_DN17407_c0_g1::g.2888;ORF_type:complete_len:358_(+)	0	+	129	1203	0	1	1481	0
TRINITY_DN17409_c0_g1	0	1099	ID=Gene.2889::TRINITY_DN17409_c0_g1::g.2889::m.2889;Gene.2889::TRINITY_DN17409_c0_g1::g.2889;ORF_type:complete_len:146_(+)	0	+	474	912	0	1	1099	0
TRINITY_DN17410_c0_g2	0	845	ID=Gene.2891::TRINITY_DN17410_c0_g2::g.2891::m.2891;Gene.2891::TRINITY_DN17410_c0_g2::g.2891;ORF_type:complete_len:261_(+)	0	+	57	840	0	1	845	0
TRINITY_DN17411_c0_g1	0	464	ID=Gene.2892::TRINITY_DN17411_c0_g1::g.2892::m.2892;Gene.2892::TRINITY_DN17411_c0_g1::g.2892;ORF_type:internal_len:155_(+)	0	+	1	463	0	1	464	0
TRINITY_DN17411_c0_g2	0	430	ID=Gene.2894::TRINITY_DN17411_c0_g2::g.2894::m.2894;Gene.2894::TRINITY_DN17411_c0_g2::g.2894;ORF_type:3prime_partial_len:144_(+)	0	+	1	430	0	1	430	0
TRINITY_DN17411_c0_g3	0	331	ID=Gene.2895::TRINITY_DN17411_c0_g3::g.2895::m.2895;Gene.2895::TRINITY_DN17411_c0_g3::g.2895;ORF_type:internal_len:111_(+)	0	+	1	331	0	1	331	0
TRINITY_DN17411_c0_g4	0	447	ID=Gene.2896::TRINITY_DN17411_c0_g4::g.2896::m.2896;Gene.2896::TRINITY_DN17411_c0_g4::g.2896;ORF_type:internal_len:150_(+)	0	+	0	447	0	1	447	0
TRINITY_DN17411_c0_g5	0	327	ID=Gene.2897::TRINITY_DN17411_c0_g5::g.2897::m.2897;Gene.2897::TRINITY_DN17411_c0_g5::g.2897;ORF_type:internal_len:109_(+)	0	+	1	325	0	1	327	0
TRINITY_DN17412_c0_g1	0	348	ID=Gene.2898::TRINITY_DN17412_c0_g1::g.2898::m.2898;Gene.2898::TRINITY_DN17412_c0_g1::g.2898;ORF_type:internal_len:116_(+)	0	+	1	346	0	1	348	0
TRINITY_DN17412_c0_g2	0	452	ID=Gene.2899::TRINITY_DN17412_c0_g2::g.2899::m.2899;Gene.2899::TRINITY_DN17412_c0_g2::g.2899;ORF_type:5prime_partial_len:124_(+)	0	+	0	372	0	1	452	0
TRINITY_DN17414_c0_g1	0	971	ID=Gene.2900::TRINITY_DN17414_c0_g1::g.2900::m.2900;Gene.2900::TRINITY_DN17414_c0_g1::g.2900;ORF_type:complete_len:206_(+)	0	+	181	799	0	1	971	0
TRINITY_DN17415_c0_g1	0	1572	ID=Gene.2901::TRINITY_DN17415_c0_g1::g.2901::m.2901;Gene.2901::TRINITY_DN17415_c0_g1::g.2901;ORF_type:complete_len:438_(+)	0	+	97	1411	0	1	1572	0
TRINITY_DN17416_c1_g1	0	521	ID=Gene.2902::TRINITY_DN17416_c1_g1::g.2902::m.2902;Gene.2902::TRINITY_DN17416_c1_g1::g.2902;ORF_type:3prime_partial_len:111_(+)	0	+	189	519	0	1	521	0
TRINITY_DN17417_c0_g1	0	663	ID=Gene.2903::TRINITY_DN17417_c0_g1::g.2903::m.2903;Gene.2903::TRINITY_DN17417_c0_g1::g.2903;ORF_type:complete_len:122_(+)	0	+	275	641	0	1	663	0
TRINITY_DN17418_c1_g1	0	1044	ID=Gene.2904::TRINITY_DN17418_c1_g1::g.2904::m.2904;Gene.2904::TRINITY_DN17418_c1_g1::g.2904;ORF_type:3prime_partial_len:177_(+)	0	+	516	1044	0	1	1044	0
[truncated: 8,571 more rows]
