# Supplementary material for: Heat Shock Protein Genes Affect the Rapid Cold Hardening Ability of Two Invasive Tephritids
Source: Insects. 2024 Jan 29;15(2):90. doi: 10.3390/insects15020090 (PMC10889258; doi:10.3390/insects15020090)
Supplement: Supplementary file 1 [file insects-15-00090-s001.zip › cds/Trinity.gene.fasta.transdecoder.cds.xlsx]

## Sheet: Sheet1
Item	SequenceNumber	Ratio(%)
all	26264	100
3prime_partial	1384	5.27
5prime_partial	3059	11.65
complete	3663	13.95
internal	2464	9.38
all coding	10570	40.25
