# Supplementary material for: Heat Shock Protein Genes Affect the Rapid Cold Hardening Ability of Two Invasive Tephritids
Source: Insects. 2024 Jan 29;15(2):90. doi: 10.3390/insects15020090 (PMC10889258; doi:10.3390/insects15020090)
Supplement: Supplementary file 1 [file insects-15-00090-s001.zip › cds/Trinity.gene.fasta.transdecoder.gff3]

TRINITY_DN10011_c0_g1	transdecoder	gene	1	652	.	+	.	ID=Gene.1::TRINITY_DN10011_c0_g1::g.1;Name=ORF%20type%3A5prime_partial%20len%3A186%20%28%2B%29
TRINITY_DN10011_c0_g1	transdecoder	mRNA	1	652	.	+	.	ID=Gene.1::TRINITY_DN10011_c0_g1::g.1::m.1;Parent=Gene.1::TRINITY_DN10011_c0_g1::g.1;Name=ORF%20type%3A5prime_partial%20len%3A186%20%28%2B%29
TRINITY_DN10011_c0_g1	transdecoder	five_prime_UTR	1	2	.	+	.	ID=Gene.1::TRINITY_DN10011_c0_g1::g.1::m.1.utr5p1;Parent=Gene.1::TRINITY_DN10011_c0_g1::g.1::m.1
TRINITY_DN10011_c0_g1	transdecoder	exon	1	652	.	+	.	ID=Gene.1::TRINITY_DN10011_c0_g1::g.1::m.1.exon1;Parent=Gene.1::TRINITY_DN10011_c0_g1::g.1::m.1
TRINITY_DN10011_c0_g1	transdecoder	CDS	3	560	.	+	0	ID=cds.Gene.1::TRINITY_DN10011_c0_g1::g.1::m.1;Parent=Gene.1::TRINITY_DN10011_c0_g1::g.1::m.1
TRINITY_DN10011_c0_g1	transdecoder	three_prime_UTR	561	652	.	+	.	ID=Gene.1::TRINITY_DN10011_c0_g1::g.1::m.1.utr3p1;Parent=Gene.1::TRINITY_DN10011_c0_g1::g.1::m.1
TRINITY_DN10026_c0_g1	transdecoder	gene	1	314	.	-	.	ID=Gene.2::TRINITY_DN10026_c0_g1::g.2;Name=ORF%20type%3Ainternal%20len%3A105%20%28-%29
TRINITY_DN10026_c0_g1	transdecoder	mRNA	1	314	.	-	.	ID=Gene.2::TRINITY_DN10026_c0_g1::g.2::m.2;Parent=Gene.2::TRINITY_DN10026_c0_g1::g.2;Name=ORF%20type%3Ainternal%20len%3A105%20%28-%29
TRINITY_DN10026_c0_g1	transdecoder	exon	1	314	.	-	.	ID=Gene.2::TRINITY_DN10026_c0_g1::g.2::m.2.exon1;Parent=Gene.2::TRINITY_DN10026_c0_g1::g.2::m.2
TRINITY_DN10026_c0_g1	transdecoder	CDS	3	314	.	-	0	ID=cds.Gene.2::TRINITY_DN10026_c0_g1::g.2::m.2;Parent=Gene.2::TRINITY_DN10026_c0_g1::g.2::m.2
TRINITY_DN10026_c0_g1	transdecoder	three_prime_UTR	1	2	.	-	.	ID=Gene.2::TRINITY_DN10026_c0_g1::g.2::m.2.utr3p1;Parent=Gene.2::TRINITY_DN10026_c0_g1::g.2::m.2
TRINITY_DN10041_c0_g1	transdecoder	gene	1	310	.	+	.	ID=Gene.3::TRINITY_DN10041_c0_g1::g.3;Name=ORF%20type%3Ainternal%20len%3A104%20%28%2B%29
TRINITY_DN10041_c0_g1	transdecoder	mRNA	1	310	.	+	.	ID=Gene.3::TRINITY_DN10041_c0_g1::g.3::m.3;Parent=Gene.3::TRINITY_DN10041_c0_g1::g.3;Name=ORF%20type%3Ainternal%20len%3A104%20%28%2B%29
TRINITY_DN10041_c0_g1	transdecoder	exon	1	310	.	+	.	ID=Gene.3::TRINITY_DN10041_c0_g1::g.3::m.3.exon1;Parent=Gene.3::TRINITY_DN10041_c0_g1::g.3::m.3
TRINITY_DN10041_c0_g1	transdecoder	CDS	1	309	.	+	0	ID=cds.Gene.3::TRINITY_DN10041_c0_g1::g.3::m.3;Parent=Gene.3::TRINITY_DN10041_c0_g1::g.3::m.3
TRINITY_DN10041_c0_g1	transdecoder	three_prime_UTR	310	310	.	+	.	ID=Gene.3::TRINITY_DN10041_c0_g1::g.3::m.3.utr3p1;Parent=Gene.3::TRINITY_DN10041_c0_g1::g.3::m.3
TRINITY_DN10119_c0_g1	transdecoder	gene	1	426	.	+	.	ID=Gene.5::TRINITY_DN10119_c0_g1::g.5;Name=ORF%20type%3Ainternal%20len%3A142%20%28%2B%29
TRINITY_DN10119_c0_g1	transdecoder	mRNA	1	426	.	+	.	ID=Gene.5::TRINITY_DN10119_c0_g1::g.5::m.5;Parent=Gene.5::TRINITY_DN10119_c0_g1::g.5;Name=ORF%20type%3Ainternal%20len%3A142%20%28%2B%29
TRINITY_DN10119_c0_g1	transdecoder	five_prime_UTR	1	2	.	+	.	ID=Gene.5::TRINITY_DN10119_c0_g1::g.5::m.5.utr5p1;Parent=Gene.5::TRINITY_DN10119_c0_g1::g.5::m.5
TRINITY_DN10119_c0_g1	transdecoder	exon	1	426	.	+	.	ID=Gene.5::TRINITY_DN10119_c0_g1::g.5::m.5.exon1;Parent=Gene.5::TRINITY_DN10119_c0_g1::g.5::m.5
TRINITY_DN10119_c0_g1	transdecoder	CDS	3	425	.	+	0	ID=cds.Gene.5::TRINITY_DN10119_c0_g1::g.5::m.5;Parent=Gene.5::TRINITY_DN10119_c0_g1::g.5::m.5
TRINITY_DN10119_c0_g1	transdecoder	three_prime_UTR	426	426	.	+	.	ID=Gene.5::TRINITY_DN10119_c0_g1::g.5::m.5.utr3p1;Parent=Gene.5::TRINITY_DN10119_c0_g1::g.5::m.5
TRINITY_DN1012_c0_g1	transdecoder	gene	1	303	.	+	.	ID=Gene.7::TRINITY_DN1012_c0_g1::g.7;Name=ORF%20type%3Ainternal%20len%3A101%20%28%2B%29
TRINITY_DN1012_c0_g1	transdecoder	mRNA	1	303	.	+	.	ID=Gene.7::TRINITY_DN1012_c0_g1::g.7::m.7;Parent=Gene.7::TRINITY_DN1012_c0_g1::g.7;Name=ORF%20type%3Ainternal%20len%3A101%20%28%2B%29
TRINITY_DN1012_c0_g1	transdecoder	five_prime_UTR	1	1	.	+	.	ID=Gene.7::TRINITY_DN1012_c0_g1::g.7::m.7.utr5p1;Parent=Gene.7::TRINITY_DN1012_c0_g1::g.7::m.7
TRINITY_DN1012_c0_g1	transdecoder	exon	1	303	.	+	.	ID=Gene.7::TRINITY_DN1012_c0_g1::g.7::m.7.exon1;Parent=Gene.7::TRINITY_DN1012_c0_g1::g.7::m.7
TRINITY_DN1012_c0_g1	transdecoder	CDS	2	301	.	+	0	ID=cds.Gene.7::TRINITY_DN1012_c0_g1::g.7::m.7;Parent=Gene.7::TRINITY_DN1012_c0_g1::g.7::m.7
TRINITY_DN1012_c0_g1	transdecoder	three_prime_UTR	302	303	.	+	.	ID=Gene.7::TRINITY_DN1012_c0_g1::g.7::m.7.utr3p1;Parent=Gene.7::TRINITY_DN1012_c0_g1::g.7::m.7
TRINITY_DN10133_c0_g2	transdecoder	gene	1	648	.	-	.	ID=Gene.9::TRINITY_DN10133_c0_g2::g.9;Name=ORF%20type%3A5prime_partial%20len%3A203%20%28-%29
TRINITY_DN10133_c0_g2	transdecoder	mRNA	1	648	.	-	.	ID=Gene.9::TRINITY_DN10133_c0_g2::g.9::m.9;Parent=Gene.9::TRINITY_DN10133_c0_g2::g.9;Name=ORF%20type%3A5prime_partial%20len%3A203%20%28-%29
TRINITY_DN10133_c0_g2	transdecoder	five_prime_UTR	647	648	.	-	.	ID=Gene.9::TRINITY_DN10133_c0_g2::g.9::m.9.utr5p1;Parent=Gene.9::TRINITY_DN10133_c0_g2::g.9::m.9
TRINITY_DN10133_c0_g2	transdecoder	exon	1	648	.	-	.	ID=Gene.9::TRINITY_DN10133_c0_g2::g.9::m.9.exon1;Parent=Gene.9::TRINITY_DN10133_c0_g2::g.9::m.9
TRINITY_DN10133_c0_g2	transdecoder	CDS	38	646	.	-	0	ID=cds.Gene.9::TRINITY_DN10133_c0_g2::g.9::m.9;Parent=Gene.9::TRINITY_DN10133_c0_g2::g.9::m.9
TRINITY_DN10133_c0_g2	transdecoder	three_prime_UTR	1	37	.	-	.	ID=Gene.9::TRINITY_DN10133_c0_g2::g.9::m.9.utr3p1;Parent=Gene.9::TRINITY_DN10133_c0_g2::g.9::m.9
TRINITY_DN1015_c0_g1	transdecoder	gene	1	1450	.	+	.	ID=Gene.10::TRINITY_DN1015_c0_g1::g.10;Name=ORF%20type%3Acomplete%20len%3A392%20%28%2B%29
TRINITY_DN1015_c0_g1	transdecoder	mRNA	1	1450	.	+	.	ID=Gene.10::TRINITY_DN1015_c0_g1::g.10::m.10;Parent=Gene.10::TRINITY_DN1015_c0_g1::g.10;Name=ORF%20type%3Acomplete%20len%3A392%20%28%2B%29
TRINITY_DN1015_c0_g1	transdecoder	five_prime_UTR	1	113	.	+	.	ID=Gene.10::TRINITY_DN1015_c0_g1::g.10::m.10.utr5p1;Parent=Gene.10::TRINITY_DN1015_c0_g1::g.10::m.10
TRINITY_DN1015_c0_g1	transdecoder	exon	1	1450	.	+	.	ID=Gene.10::TRINITY_DN1015_c0_g1::g.10::m.10.exon1;Parent=Gene.10::TRINITY_DN1015_c0_g1::g.10::m.10
TRINITY_DN1015_c0_g1	transdecoder	CDS	114	1289	.	+	0	ID=cds.Gene.10::TRINITY_DN1015_c0_g1::g.10::m.10;Parent=Gene.10::TRINITY_DN1015_c0_g1::g.10::m.10
TRINITY_DN1015_c0_g1	transdecoder	three_prime_UTR	1290	1450	.	+	.	ID=Gene.10::TRINITY_DN1015_c0_g1::g.10::m.10.utr3p1;Parent=Gene.10::TRINITY_DN1015_c0_g1::g.10::m.10
TRINITY_DN10208_c0_g2	transdecoder	gene	1	461	.	+	.	ID=Gene.14::TRINITY_DN10208_c0_g2::g.14;Name=ORF%20type%3A5prime_partial%20len%3A104%20%28%2B%29
TRINITY_DN10208_c0_g2	transdecoder	mRNA	1	461	.	+	.	ID=Gene.14::TRINITY_DN10208_c0_g2::g.14::m.14;Parent=Gene.14::TRINITY_DN10208_c0_g2::g.14;Name=ORF%20type%3A5prime_partial%20len%3A104%20%28%2B%29
TRINITY_DN10208_c0_g2	transdecoder	five_prime_UTR	1	2	.	+	.	ID=Gene.14::TRINITY_DN10208_c0_g2::g.14::m.14.utr5p1;Parent=Gene.14::TRINITY_DN10208_c0_g2::g.14::m.14
TRINITY_DN10208_c0_g2	transdecoder	exon	1	461	.	+	.	ID=Gene.14::TRINITY_DN10208_c0_g2::g.14::m.14.exon1;Parent=Gene.14::TRINITY_DN10208_c0_g2::g.14::m.14
TRINITY_DN10208_c0_g2	transdecoder	CDS	3	314	.	+	0	ID=cds.Gene.14::TRINITY_DN10208_c0_g2::g.14::m.14;Parent=Gene.14::TRINITY_DN10208_c0_g2::g.14::m.14
TRINITY_DN10208_c0_g2	transdecoder	three_prime_UTR	315	461	.	+	.	ID=Gene.14::TRINITY_DN10208_c0_g2::g.14::m.14.utr3p1;Parent=Gene.14::TRINITY_DN10208_c0_g2::g.14::m.14
TRINITY_DN10225_c0_g1	transdecoder	gene	1	363	.	+	.	ID=Gene.15::TRINITY_DN10225_c0_g1::g.15;Name=ORF%20type%3Ainternal%20len%3A122%20%28%2B%29
TRINITY_DN10225_c0_g1	transdecoder	mRNA	1	363	.	+	.	ID=Gene.15::TRINITY_DN10225_c0_g1::g.15::m.15;Parent=Gene.15::TRINITY_DN10225_c0_g1::g.15;Name=ORF%20type%3Ainternal%20len%3A122%20%28%2B%29
TRINITY_DN10225_c0_g1	transdecoder	exon	1	363	.	+	.	ID=Gene.15::TRINITY_DN10225_c0_g1::g.15::m.15.exon1;Parent=Gene.15::TRINITY_DN10225_c0_g1::g.15::m.15
TRINITY_DN10225_c0_g1	transdecoder	CDS	1	363	.	+	0	ID=cds.Gene.15::TRINITY_DN10225_c0_g1::g.15::m.15;Parent=Gene.15::TRINITY_DN10225_c0_g1::g.15::m.15
TRINITY_DN10241_c0_g1	transdecoder	gene	1	334	.	+	.	ID=Gene.16::TRINITY_DN10241_c0_g1::g.16;Name=ORF%20type%3Ainternal%20len%3A112%20%28%2B%29
TRINITY_DN10241_c0_g1	transdecoder	mRNA	1	334	.	+	.	ID=Gene.16::TRINITY_DN10241_c0_g1::g.16::m.16;Parent=Gene.16::TRINITY_DN10241_c0_g1::g.16;Name=ORF%20type%3Ainternal%20len%3A112%20%28%2B%29
TRINITY_DN10241_c0_g1	transdecoder	exon	1	334	.	+	.	ID=Gene.16::TRINITY_DN10241_c0_g1::g.16::m.16.exon1;Parent=Gene.16::TRINITY_DN10241_c0_g1::g.16::m.16
TRINITY_DN10241_c0_g1	transdecoder	CDS	1	333	.	+	0	ID=cds.Gene.16::TRINITY_DN10241_c0_g1::g.16::m.16;Parent=Gene.16::TRINITY_DN10241_c0_g1::g.16::m.16
TRINITY_DN10241_c0_g1	transdecoder	three_prime_UTR	334	334	.	+	.	ID=Gene.16::TRINITY_DN10241_c0_g1::g.16::m.16.utr3p1;Parent=Gene.16::TRINITY_DN10241_c0_g1::g.16::m.16
TRINITY_DN10244_c0_g1	transdecoder	gene	1	418	.	+	.	ID=Gene.17::TRINITY_DN10244_c0_g1::g.17;Name=ORF%20type%3Ainternal%20len%3A140%20%28%2B%29
TRINITY_DN10244_c0_g1	transdecoder	mRNA	1	418	.	+	.	ID=Gene.17::TRINITY_DN10244_c0_g1::g.17::m.17;Parent=Gene.17::TRINITY_DN10244_c0_g1::g.17;Name=ORF%20type%3Ainternal%20len%3A140%20%28%2B%29
TRINITY_DN10244_c0_g1	transdecoder	exon	1	418	.	+	.	ID=Gene.17::TRINITY_DN10244_c0_g1::g.17::m.17.exon1;Parent=Gene.17::TRINITY_DN10244_c0_g1::g.17::m.17
TRINITY_DN10244_c0_g1	transdecoder	CDS	1	417	.	+	0	ID=cds.Gene.17::TRINITY_DN10244_c0_g1::g.17::m.17;Parent=Gene.17::TRINITY_DN10244_c0_g1::g.17::m.17
TRINITY_DN10244_c0_g1	transdecoder	three_prime_UTR	418	418	.	+	.	ID=Gene.17::TRINITY_DN10244_c0_g1::g.17::m.17.utr3p1;Parent=Gene.17::TRINITY_DN10244_c0_g1::g.17::m.17
TRINITY_DN10246_c0_g1	transdecoder	gene	1	439	.	+	.	ID=Gene.19::TRINITY_DN10246_c0_g1::g.19;Name=ORF%20type%3Ainternal%20len%3A146%20%28%2B%29
TRINITY_DN10246_c0_g1	transdecoder	mRNA	1	439	.	+	.	ID=Gene.19::TRINITY_DN10246_c0_g1::g.19::m.19;Parent=Gene.19::TRINITY_DN10246_c0_g1::g.19;Name=ORF%20type%3Ainternal%20len%3A146%20%28%2B%29
TRINITY_DN10246_c0_g1	transdecoder	five_prime_UTR	1	2	.	+	.	ID=Gene.19::TRINITY_DN10246_c0_g1::g.19::m.19.utr5p1;Parent=Gene.19::TRINITY_DN10246_c0_g1::g.19::m.19
TRINITY_DN10246_c0_g1	transdecoder	exon	1	439	.	+	.	ID=Gene.19::TRINITY_DN10246_c0_g1::g.19::m.19.exon1;Parent=Gene.19::TRINITY_DN10246_c0_g1::g.19::m.19
TRINITY_DN10246_c0_g1	transdecoder	CDS	3	437	.	+	0	ID=cds.Gene.19::TRINITY_DN10246_c0_g1::g.19::m.19;Parent=Gene.19::TRINITY_DN10246_c0_g1::g.19::m.19
TRINITY_DN10246_c0_g1	transdecoder	three_prime_UTR	438	439	.	+	.	ID=Gene.19::TRINITY_DN10246_c0_g1::g.19::m.19.utr3p1;Parent=Gene.19::TRINITY_DN10246_c0_g1::g.19::m.19
TRINITY_DN10247_c0_g1	transdecoder	gene	1	341	.	+	.	ID=Gene.20::TRINITY_DN10247_c0_g1::g.20;Name=ORF%20type%3Ainternal%20len%3A114%20%28%2B%29
TRINITY_DN10247_c0_g1	transdecoder	mRNA	1	341	.	+	.	ID=Gene.20::TRINITY_DN10247_c0_g1::g.20::m.20;Parent=Gene.20::TRINITY_DN10247_c0_g1::g.20;Name=ORF%20type%3Ainternal%20len%3A114%20%28%2B%29
TRINITY_DN10247_c0_g1	transdecoder	exon	1	341	.	+	.	ID=Gene.20::TRINITY_DN10247_c0_g1::g.20::m.20.exon1;Parent=Gene.20::TRINITY_DN10247_c0_g1::g.20::m.20
TRINITY_DN10247_c0_g1	transdecoder	CDS	1	339	.	+	0	ID=cds.Gene.20::TRINITY_DN10247_c0_g1::g.20::m.20;Parent=Gene.20::TRINITY_DN10247_c0_g1::g.20::m.20
TRINITY_DN10247_c0_g1	transdecoder	three_prime_UTR	340	341	.	+	.	ID=Gene.20::TRINITY_DN10247_c0_g1::g.20::m.20.utr3p1;Parent=Gene.20::TRINITY_DN10247_c0_g1::g.20::m.20
TRINITY_DN10251_c0_g1	transdecoder	gene	1	406	.	+	.	ID=Gene.21::TRINITY_DN10251_c0_g1::g.21;Name=ORF%20type%3Ainternal%20len%3A136%20%28%2B%29
TRINITY_DN10251_c0_g1	transdecoder	mRNA	1	406	.	+	.	ID=Gene.21::TRINITY_DN10251_c0_g1::g.21::m.21;Parent=Gene.21::TRINITY_DN10251_c0_g1::g.21;Name=ORF%20type%3Ainternal%20len%3A136%20%28%2B%29
TRINITY_DN10251_c0_g1	transdecoder	exon	1	406	.	+	.	ID=Gene.21::TRINITY_DN10251_c0_g1::g.21::m.21.exon1;Parent=Gene.21::TRINITY_DN10251_c0_g1::g.21::m.21
TRINITY_DN10251_c0_g1	transdecoder	CDS	1	405	.	+	0	ID=cds.Gene.21::TRINITY_DN10251_c0_g1::g.21::m.21;Parent=Gene.21::TRINITY_DN10251_c0_g1::g.21::m.21
TRINITY_DN10251_c0_g1	transdecoder	three_prime_UTR	406	406	.	+	.	ID=Gene.21::TRINITY_DN10251_c0_g1::g.21::m.21.utr3p1;Parent=Gene.21::TRINITY_DN10251_c0_g1::g.21::m.21
TRINITY_DN10270_c0_g1	transdecoder	gene	1	315	.	+	.	ID=Gene.22::TRINITY_DN10270_c0_g1::g.22;Name=ORF%20type%3Ainternal%20len%3A105%20%28%2B%29
TRINITY_DN10270_c0_g1	transdecoder	mRNA	1	315	.	+	.	ID=Gene.22::TRINITY_DN10270_c0_g1::g.22::m.22;Parent=Gene.22::TRINITY_DN10270_c0_g1::g.22;Name=ORF%20type%3Ainternal%20len%3A105%20%28%2B%29
TRINITY_DN10270_c0_g1	transdecoder	five_prime_UTR	1	1	.	+	.	ID=Gene.22::TRINITY_DN10270_c0_g1::g.22::m.22.utr5p1;Parent=Gene.22::TRINITY_DN10270_c0_g1::g.22::m.22
TRINITY_DN10270_c0_g1	transdecoder	exon	1	315	.	+	.	ID=Gene.22::TRINITY_DN10270_c0_g1::g.22::m.22.exon1;Parent=Gene.22::TRINITY_DN10270_c0_g1::g.22::m.22
TRINITY_DN10270_c0_g1	transdecoder	CDS	2	313	.	+	0	ID=cds.Gene.22::TRINITY_DN10270_c0_g1::g.22::m.22;Parent=Gene.22::TRINITY_DN10270_c0_g1::g.22::m.22
TRINITY_DN10270_c0_g1	transdecoder	three_prime_UTR	314	315	.	+	.	ID=Gene.22::TRINITY_DN10270_c0_g1::g.22::m.22.utr3p1;Parent=Gene.22::TRINITY_DN10270_c0_g1::g.22::m.22
TRINITY_DN10314_c0_g2	transdecoder	gene	1	399	.	-	.	ID=Gene.23::TRINITY_DN10314_c0_g2::g.23;Name=ORF%20type%3Ainternal%20len%3A133%20%28-%29
TRINITY_DN10314_c0_g2	transdecoder	mRNA	1	399	.	-	.	ID=Gene.23::TRINITY_DN10314_c0_g2::g.23::m.23;Parent=Gene.23::TRINITY_DN10314_c0_g2::g.23;Name=ORF%20type%3Ainternal%20len%3A133%20%28-%29
TRINITY_DN10314_c0_g2	transdecoder	five_prime_UTR	399	399	.	-	.	ID=Gene.23::TRINITY_DN10314_c0_g2::g.23::m.23.utr5p1;Parent=Gene.23::TRINITY_DN10314_c0_g2::g.23::m.23
TRINITY_DN10314_c0_g2	transdecoder	exon	1	399	.	-	.	ID=Gene.23::TRINITY_DN10314_c0_g2::g.23::m.23.exon1;Parent=Gene.23::TRINITY_DN10314_c0_g2::g.23::m.23
TRINITY_DN10314_c0_g2	transdecoder	CDS	3	398	.	-	0	ID=cds.Gene.23::TRINITY_DN10314_c0_g2::g.23::m.23;Parent=Gene.23::TRINITY_DN10314_c0_g2::g.23::m.23
TRINITY_DN10314_c0_g2	transdecoder	three_prime_UTR	1	2	.	-	.	ID=Gene.23::TRINITY_DN10314_c0_g2::g.23::m.23.utr3p1;Parent=Gene.23::TRINITY_DN10314_c0_g2::g.23::m.23
TRINITY_DN10315_c0_g1	transdecoder	gene	1	397	.	+	.	ID=Gene.24::TRINITY_DN10315_c0_g1::g.24;Name=ORF%20type%3Ainternal%20len%3A132%20%28%2B%29
TRINITY_DN10315_c0_g1	transdecoder	mRNA	1	397	.	+	.	ID=Gene.24::TRINITY_DN10315_c0_g1::g.24::m.24;Parent=Gene.24::TRINITY_DN10315_c0_g1::g.24;Name=ORF%20type%3Ainternal%20len%3A132%20%28%2B%29
TRINITY_DN10315_c0_g1	transdecoder	five_prime_UTR	1	2	.	+	.	ID=Gene.24::TRINITY_DN10315_c0_g1::g.24::m.24.utr5p1;Parent=Gene.24::TRINITY_DN10315_c0_g1::g.24::m.24
TRINITY_DN10315_c0_g1	transdecoder	exon	1	397	.	+	.	ID=Gene.24::TRINITY_DN10315_c0_g1::g.24::m.24.exon1;Parent=Gene.24::TRINITY_DN10315_c0_g1::g.24::m.24
TRINITY_DN10315_c0_g1	transdecoder	CDS	3	395	.	+	0	ID=cds.Gene.24::TRINITY_DN10315_c0_g1::g.24::m.24;Parent=Gene.24::TRINITY_DN10315_c0_g1::g.24::m.24
TRINITY_DN10315_c0_g1	transdecoder	three_prime_UTR	396	397	.	+	.	ID=Gene.24::TRINITY_DN10315_c0_g1::g.24::m.24.utr3p1;Parent=Gene.24::TRINITY_DN10315_c0_g1::g.24::m.24
TRINITY_DN10351_c0_g1	transdecoder	gene	1	627	.	+	.	ID=Gene.25::TRINITY_DN10351_c0_g1::g.25;Name=ORF%20type%3Ainternal%20len%3A209%20%28%2B%29
TRINITY_DN10351_c0_g1	transdecoder	mRNA	1	627	.	+	.	ID=Gene.25::TRINITY_DN10351_c0_g1::g.25::m.25;Parent=Gene.25::TRINITY_DN10351_c0_g1::g.25;Name=ORF%20type%3Ainternal%20len%3A209%20%28%2B%29
TRINITY_DN10351_c0_g1	transdecoder	five_prime_UTR	1	1	.	+	.	ID=Gene.25::TRINITY_DN10351_c0_g1::g.25::m.25.utr5p1;Parent=Gene.25::TRINITY_DN10351_c0_g1::g.25::m.25
TRINITY_DN10351_c0_g1	transdecoder	exon	1	627	.	+	.	ID=Gene.25::TRINITY_DN10351_c0_g1::g.25::m.25.exon1;Parent=Gene.25::TRINITY_DN10351_c0_g1::g.25::m.25
TRINITY_DN10351_c0_g1	transdecoder	CDS	2	625	.	+	0	ID=cds.Gene.25::TRINITY_DN10351_c0_g1::g.25::m.25;Parent=Gene.25::TRINITY_DN10351_c0_g1::g.25::m.25
TRINITY_DN10351_c0_g1	transdecoder	three_prime_UTR	626	627	.	+	.	ID=Gene.25::TRINITY_DN10351_c0_g1::g.25::m.25.utr3p1;Parent=Gene.25::TRINITY_DN10351_c0_g1::g.25::m.25
TRINITY_DN10395_c0_g1	transdecoder	gene	1	645	.	+	.	ID=Gene.29::TRINITY_DN10395_c0_g1::g.29;Name=ORF%20type%3Acomplete%20len%3A146%20%28%2B%29
TRINITY_DN10395_c0_g1	transdecoder	mRNA	1	645	.	+	.	ID=Gene.29::TRINITY_DN10395_c0_g1::g.29::m.29;Parent=Gene.29::TRINITY_DN10395_c0_g1::g.29;Name=ORF%20type%3Acomplete%20len%3A146%20%28%2B%29
TRINITY_DN10395_c0_g1	transdecoder	five_prime_UTR	1	181	.	+	.	ID=Gene.29::TRINITY_DN10395_c0_g1::g.29::m.29.utr5p1;Parent=Gene.29::TRINITY_DN10395_c0_g1::g.29::m.29
TRINITY_DN10395_c0_g1	transdecoder	exon	1	645	.	+	.	ID=Gene.29::TRINITY_DN10395_c0_g1::g.29::m.29.exon1;Parent=Gene.29::TRINITY_DN10395_c0_g1::g.29::m.29
TRINITY_DN10395_c0_g1	transdecoder	CDS	182	619	.	+	0	ID=cds.Gene.29::TRINITY_DN10395_c0_g1::g.29::m.29;Parent=Gene.29::TRINITY_DN10395_c0_g1::g.29::m.29
TRINITY_DN10395_c0_g1	transdecoder	three_prime_UTR	620	645	.	+	.	ID=Gene.29::TRINITY_DN10395_c0_g1::g.29::m.29.utr3p1;Parent=Gene.29::TRINITY_DN10395_c0_g1::g.29::m.29
TRINITY_DN10439_c0_g1	transdecoder	gene	1	512	.	+	.	ID=Gene.30::TRINITY_DN10439_c0_g1::g.30;Name=ORF%20type%3Ainternal%20len%3A171%20%28%2B%29
TRINITY_DN10439_c0_g1	transdecoder	mRNA	1	512	.	+	.	ID=Gene.30::TRINITY_DN10439_c0_g1::g.30::m.30;Parent=Gene.30::TRINITY_DN10439_c0_g1::g.30;Name=ORF%20type%3Ainternal%20len%3A171%20%28%2B%29
TRINITY_DN10439_c0_g1	transdecoder	five_prime_UTR	1	1	.	+	.	ID=Gene.30::TRINITY_DN10439_c0_g1::g.30::m.30.utr5p1;Parent=Gene.30::TRINITY_DN10439_c0_g1::g.30::m.30
TRINITY_DN10439_c0_g1	transdecoder	exon	1	512	.	+	.	ID=Gene.30::TRINITY_DN10439_c0_g1::g.30::m.30.exon1;Parent=Gene.30::TRINITY_DN10439_c0_g1::g.30::m.30
TRINITY_DN10439_c0_g1	transdecoder	CDS	2	511	.	+	0	ID=cds.Gene.30::TRINITY_DN10439_c0_g1::g.30::m.30;Parent=Gene.30::TRINITY_DN10439_c0_g1::g.30::m.30
TRINITY_DN10439_c0_g1	transdecoder	three_prime_UTR	512	512	.	+	.	ID=Gene.30::TRINITY_DN10439_c0_g1::g.30::m.30.utr3p1;Parent=Gene.30::TRINITY_DN10439_c0_g1::g.30::m.30
TRINITY_DN10477_c0_g1	transdecoder	gene	1	420	.	+	.	ID=Gene.31::TRINITY_DN10477_c0_g1::g.31;Name=ORF%20type%3Ainternal%20len%3A140%20%28%2B%29
TRINITY_DN10477_c0_g1	transdecoder	mRNA	1	420	.	+	.	ID=Gene.31::TRINITY_DN10477_c0_g1::g.31::m.31;Parent=Gene.31::TRINITY_DN10477_c0_g1::g.31;Name=ORF%20type%3Ainternal%20len%3A140%20%28%2B%29
TRINITY_DN10477_c0_g1	transdecoder	five_prime_UTR	1	1	.	+	.	ID=Gene.31::TRINITY_DN10477_c0_g1::g.31::m.31.utr5p1;Parent=Gene.31::TRINITY_DN10477_c0_g1::g.31::m.31
TRINITY_DN10477_c0_g1	transdecoder	exon	1	420	.	+	.	ID=Gene.31::TRINITY_DN10477_c0_g1::g.31::m.31.exon1;Parent=Gene.31::TRINITY_DN10477_c0_g1::g.31::m.31
TRINITY_DN10477_c0_g1	transdecoder	CDS	2	418	.	+	0	ID=cds.Gene.31::TRINITY_DN10477_c0_g1::g.31::m.31;Parent=Gene.31::TRINITY_DN10477_c0_g1::g.31::m.31
TRINITY_DN10477_c0_g1	transdecoder	three_prime_UTR	419	420	.	+	.	ID=Gene.31::TRINITY_DN10477_c0_g1::g.31::m.31.utr3p1;Parent=Gene.31::TRINITY_DN10477_c0_g1::g.31::m.31
TRINITY_DN10486_c0_g1	transdecoder	gene	1	330	.	+	.	ID=Gene.32::TRINITY_DN10486_c0_g1::g.32;Name=ORF%20type%3Ainternal%20len%3A111%20%28%2B%29
TRINITY_DN10486_c0_g1	transdecoder	mRNA	1	330	.	+	.	ID=Gene.32::TRINITY_DN10486_c0_g1::g.32::m.32;Parent=Gene.32::TRINITY_DN10486_c0_g1::g.32;Name=ORF%20type%3Ainternal%20len%3A111%20%28%2B%29
TRINITY_DN10486_c0_g1	transdecoder	exon	1	330	.	+	.	ID=Gene.32::TRINITY_DN10486_c0_g1::g.32::m.32.exon1;Parent=Gene.32::TRINITY_DN10486_c0_g1::g.32::m.32
TRINITY_DN10486_c0_g1	transdecoder	CDS	1	330	.	+	0	ID=cds.Gene.32::TRINITY_DN10486_c0_g1::g.32::m.32;Parent=Gene.32::TRINITY_DN10486_c0_g1::g.32::m.32
TRINITY_DN10506_c0_g1	transdecoder	gene	1	331	.	+	.	ID=Gene.33::TRINITY_DN10506_c0_g1::g.33;Name=ORF%20type%3Ainternal%20len%3A110%20%28%2B%29
TRINITY_DN10506_c0_g1	transdecoder	mRNA	1	331	.	+	.	ID=Gene.33::TRINITY_DN10506_c0_g1::g.33::m.33;Parent=Gene.33::TRINITY_DN10506_c0_g1::g.33;Name=ORF%20type%3Ainternal%20len%3A110%20%28%2B%29
TRINITY_DN10506_c0_g1	transdecoder	five_prime_UTR	1	2	.	+	.	ID=Gene.33::TRINITY_DN10506_c0_g1::g.33::m.33.utr5p1;Parent=Gene.33::TRINITY_DN10506_c0_g1::g.33::m.33
TRINITY_DN10506_c0_g1	transdecoder	exon	1	331	.	+	.	ID=Gene.33::TRINITY_DN10506_c0_g1::g.33::m.33.exon1;Parent=Gene.33::TRINITY_DN10506_c0_g1::g.33::m.33
TRINITY_DN10506_c0_g1	transdecoder	CDS	3	329	.	+	0	ID=cds.Gene.33::TRINITY_DN10506_c0_g1::g.33::m.33;Parent=Gene.33::TRINITY_DN10506_c0_g1::g.33::m.33
TRINITY_DN10506_c0_g1	transdecoder	three_prime_UTR	330	331	.	+	.	ID=Gene.33::TRINITY_DN10506_c0_g1::g.33::m.33.utr3p1;Parent=Gene.33::TRINITY_DN10506_c0_g1::g.33::m.33
TRINITY_DN10516_c0_g1	transdecoder	gene	1	462	.	+	.	ID=Gene.34::TRINITY_DN10516_c0_g1::g.34;Name=ORF%20type%3Acomplete%20len%3A106%20%28%2B%29
TRINITY_DN10516_c0_g1	transdecoder	mRNA	1	462	.	+	.	ID=Gene.34::TRINITY_DN10516_c0_g1::g.34::m.34;Parent=Gene.34::TRINITY_DN10516_c0_g1::g.34;Name=ORF%20type%3Acomplete%20len%3A106%20%28%2B%29
TRINITY_DN10516_c0_g1	transdecoder	five_prime_UTR	1	33	.	+	.	ID=Gene.34::TRINITY_DN10516_c0_g1::g.34::m.34.utr5p1;Parent=Gene.34::TRINITY_DN10516_c0_g1::g.34::m.34
TRINITY_DN10516_c0_g1	transdecoder	exon	1	462	.	+	.	ID=Gene.34::TRINITY_DN10516_c0_g1::g.34::m.34.exon1;Parent=Gene.34::TRINITY_DN10516_c0_g1::g.34::m.34
TRINITY_DN10516_c0_g1	transdecoder	CDS	34	351	.	+	0	ID=cds.Gene.34::TRINITY_DN10516_c0_g1::g.34::m.34;Parent=Gene.34::TRINITY_DN10516_c0_g1::g.34::m.34
TRINITY_DN10516_c0_g1	transdecoder	three_prime_UTR	352	462	.	+	.	ID=Gene.34::TRINITY_DN10516_c0_g1::g.34::m.34.utr3p1;Parent=Gene.34::TRINITY_DN10516_c0_g1::g.34::m.34
TRINITY_DN10529_c0_g1	transdecoder	gene	1	300	.	+	.	ID=Gene.36::TRINITY_DN10529_c0_g1::g.36;Name=ORF%20type%3Ainternal%20len%3A100%20%28%2B%29
TRINITY_DN10529_c0_g1	transdecoder	mRNA	1	300	.	+	.	ID=Gene.36::TRINITY_DN10529_c0_g1::g.36::m.36;Parent=Gene.36::TRINITY_DN10529_c0_g1::g.36;Name=ORF%20type%3Ainternal%20len%3A100%20%28%2B%29
TRINITY_DN10529_c0_g1	transdecoder	five_prime_UTR	1	1	.	+	.	ID=Gene.36::TRINITY_DN10529_c0_g1::g.36::m.36.utr5p1;Parent=Gene.36::TRINITY_DN10529_c0_g1::g.36::m.36
TRINITY_DN10529_c0_g1	transdecoder	exon	1	300	.	+	.	ID=Gene.36::TRINITY_DN10529_c0_g1::g.36::m.36.exon1;Parent=Gene.36::TRINITY_DN10529_c0_g1::g.36::m.36
TRINITY_DN10529_c0_g1	transdecoder	CDS	2	298	.	+	0	ID=cds.Gene.36::TRINITY_DN10529_c0_g1::g.36::m.36;Parent=Gene.36::TRINITY_DN10529_c0_g1::g.36::m.36
TRINITY_DN10529_c0_g1	transdecoder	three_prime_UTR	299	300	.	+	.	ID=Gene.36::TRINITY_DN10529_c0_g1::g.36::m.36.utr3p1;Parent=Gene.36::TRINITY_DN10529_c0_g1::g.36::m.36
TRINITY_DN10531_c0_g1	transdecoder	gene	1	327	.	+	.	ID=Gene.37::TRINITY_DN10531_c0_g1::g.37;Name=ORF%20type%3Ainternal%20len%3A109%20%28%2B%29
TRINITY_DN10531_c0_g1	transdecoder	mRNA	1	327	.	+	.	ID=Gene.37::TRINITY_DN10531_c0_g1::g.37::m.37;Parent=Gene.37::TRINITY_DN10531_c0_g1::g.37;Name=ORF%20type%3Ainternal%20len%3A109%20%28%2B%29
TRINITY_DN10531_c0_g1	transdecoder	five_prime_UTR	1	2	.	+	.	ID=Gene.37::TRINITY_DN10531_c0_g1::g.37::m.37.utr5p1;Parent=Gene.37::TRINITY_DN10531_c0_g1::g.37::m.37
TRINITY_DN10531_c0_g1	transdecoder	exon	1	327	.	+	.	ID=Gene.37::TRINITY_DN10531_c0_g1::g.37::m.37.exon1;Parent=Gene.37::TRINITY_DN10531_c0_g1::g.37::m.37
TRINITY_DN10531_c0_g1	transdecoder	CDS	3	326	.	+	0	ID=cds.Gene.37::TRINITY_DN10531_c0_g1::g.37::m.37;Parent=Gene.37::TRINITY_DN10531_c0_g1::g.37::m.37
TRINITY_DN10531_c0_g1	transdecoder	three_prime_UTR	327	327	.	+	.	ID=Gene.37::TRINITY_DN10531_c0_g1::g.37::m.37.utr3p1;Parent=Gene.37::TRINITY_DN10531_c0_g1::g.37::m.37
TRINITY_DN10559_c0_g1	transdecoder	gene	1	829	.	+	.	ID=Gene.39::TRINITY_DN10559_c0_g1::g.39;Name=ORF%20type%3A5prime_partial%20len%3A191%20%28%2B%29
TRINITY_DN10559_c0_g1	transdecoder	mRNA	1	829	.	+	.	ID=Gene.39::TRINITY_DN10559_c0_g1::g.39::m.39;Parent=Gene.39::TRINITY_DN10559_c0_g1::g.39;Name=ORF%20type%3A5prime_partial%20len%3A191%20%28%2B%29
TRINITY_DN10559_c0_g1	transdecoder	exon	1	829	.	+	.	ID=Gene.39::TRINITY_DN10559_c0_g1::g.39::m.39.exon1;Parent=Gene.39::TRINITY_DN10559_c0_g1::g.39::m.39
TRINITY_DN10559_c0_g1	transdecoder	CDS	1	573	.	+	0	ID=cds.Gene.39::TRINITY_DN10559_c0_g1::g.39::m.39;Parent=Gene.39::TRINITY_DN10559_c0_g1::g.39::m.39
TRINITY_DN10559_c0_g1	transdecoder	three_prime_UTR	574	829	.	+	.	ID=Gene.39::TRINITY_DN10559_c0_g1::g.39::m.39.utr3p1;Parent=Gene.39::TRINITY_DN10559_c0_g1::g.39::m.39
TRINITY_DN10596_c0_g1	transdecoder	gene	1	621	.	+	.	ID=Gene.40::TRINITY_DN10596_c0_g1::g.40;Name=ORF%20type%3A5prime_partial%20len%3A162%20%28%2B%29
TRINITY_DN10596_c0_g1	transdecoder	mRNA	1	621	.	+	.	ID=Gene.40::TRINITY_DN10596_c0_g1::g.40::m.40;Parent=Gene.40::TRINITY_DN10596_c0_g1::g.40;Name=ORF%20type%3A5prime_partial%20len%3A162%20%28%2B%29
TRINITY_DN10596_c0_g1	transdecoder	five_prime_UTR	1	2	.	+	.	ID=Gene.40::TRINITY_DN10596_c0_g1::g.40::m.40.utr5p1;Parent=Gene.40::TRINITY_DN10596_c0_g1::g.40::m.40
TRINITY_DN10596_c0_g1	transdecoder	exon	1	621	.	+	.	ID=Gene.40::TRINITY_DN10596_c0_g1::g.40::m.40.exon1;Parent=Gene.40::TRINITY_DN10596_c0_g1::g.40::m.40
TRINITY_DN10596_c0_g1	transdecoder	CDS	3	488	.	+	0	ID=cds.Gene.40::TRINITY_DN10596_c0_g1::g.40::m.40;Parent=Gene.40::TRINITY_DN10596_c0_g1::g.40::m.40
TRINITY_DN10596_c0_g1	transdecoder	three_prime_UTR	489	621	.	+	.	ID=Gene.40::TRINITY_DN10596_c0_g1::g.40::m.40.utr3p1;Parent=Gene.40::TRINITY_DN10596_c0_g1::g.40::m.40
TRINITY_DN10621_c0_g1	transdecoder	gene	1	328	.	+	.	ID=Gene.42::TRINITY_DN10621_c0_g1::g.42;Name=ORF%20type%3Ainternal%20len%3A110%20%28%2B%29
TRINITY_DN10621_c0_g1	transdecoder	mRNA	1	328	.	+	.	ID=Gene.42::TRINITY_DN10621_c0_g1::g.42::m.42;Parent=Gene.42::TRINITY_DN10621_c0_g1::g.42;Name=ORF%20type%3Ainternal%20len%3A110%20%28%2B%29
TRINITY_DN10621_c0_g1	transdecoder	five_prime_UTR	1	1	.	+	.	ID=Gene.42::TRINITY_DN10621_c0_g1::g.42::m.42.utr5p1;Parent=Gene.42::TRINITY_DN10621_c0_g1::g.42::m.42
TRINITY_DN10621_c0_g1	transdecoder	exon	1	328	.	+	.	ID=Gene.42::TRINITY_DN10621_c0_g1::g.42::m.42.exon1;Parent=Gene.42::TRINITY_DN10621_c0_g1::g.42::m.42
TRINITY_DN10621_c0_g1	transdecoder	CDS	2	328	.	+	0	ID=cds.Gene.42::TRINITY_DN10621_c0_g1::g.42::m.42;Parent=Gene.42::TRINITY_DN10621_c0_g1::g.42::m.42
TRINITY_DN10650_c0_g1	transdecoder	gene	1	356	.	+	.	ID=Gene.43::TRINITY_DN10650_c0_g1::g.43;Name=ORF%20type%3Ainternal%20len%3A119%20%28%2B%29
TRINITY_DN10650_c0_g1	transdecoder	mRNA	1	356	.	+	.	ID=Gene.43::TRINITY_DN10650_c0_g1::g.43::m.43;Parent=Gene.43::TRINITY_DN10650_c0_g1::g.43;Name=ORF%20type%3Ainternal%20len%3A119%20%28%2B%29
TRINITY_DN10650_c0_g1	transdecoder	exon	1	356	.	+	.	ID=Gene.43::TRINITY_DN10650_c0_g1::g.43::m.43.exon1;Parent=Gene.43::TRINITY_DN10650_c0_g1::g.43::m.43
TRINITY_DN10650_c0_g1	transdecoder	CDS	1	354	.	+	0	ID=cds.Gene.43::TRINITY_DN10650_c0_g1::g.43::m.43;Parent=Gene.43::TRINITY_DN10650_c0_g1::g.43::m.43
TRINITY_DN10650_c0_g1	transdecoder	three_prime_UTR	355	356	.	+	.	ID=Gene.43::TRINITY_DN10650_c0_g1::g.43::m.43.utr3p1;Parent=Gene.43::TRINITY_DN10650_c0_g1::g.43::m.43
TRINITY_DN10668_c0_g1	transdecoder	gene	1	449	.	+	.	ID=Gene.44::TRINITY_DN10668_c0_g1::g.44;Name=ORF%20type%3Ainternal%20len%3A150%20%28%2B%29
TRINITY_DN10668_c0_g1	transdecoder	mRNA	1	449	.	+	.	ID=Gene.44::TRINITY_DN10668_c0_g1::g.44::m.44;Parent=Gene.44::TRINITY_DN10668_c0_g1::g.44;Name=ORF%20type%3Ainternal%20len%3A150%20%28%2B%29
TRINITY_DN10668_c0_g1	transdecoder	five_prime_UTR	1	2	.	+	.	ID=Gene.44::TRINITY_DN10668_c0_g1::g.44::m.44.utr5p1;Parent=Gene.44::TRINITY_DN10668_c0_g1::g.44::m.44
TRINITY_DN10668_c0_g1	transdecoder	exon	1	449	.	+	.	ID=Gene.44::TRINITY_DN10668_c0_g1::g.44::m.44.exon1;Parent=Gene.44::TRINITY_DN10668_c0_g1::g.44::m.44
TRINITY_DN10668_c0_g1	transdecoder	CDS	3	449	.	+	0	ID=cds.Gene.44::TRINITY_DN10668_c0_g1::g.44::m.44;Parent=Gene.44::TRINITY_DN10668_c0_g1::g.44::m.44
TRINITY_DN10678_c0_g1	transdecoder	gene	1	322	.	+	.	ID=Gene.45::TRINITY_DN10678_c0_g1::g.45;Name=ORF%20type%3Ainternal%20len%3A107%20%28%2B%29
TRINITY_DN10678_c0_g1	transdecoder	mRNA	1	322	.	+	.	ID=Gene.45::TRINITY_DN10678_c0_g1::g.45::m.45;Parent=Gene.45::TRINITY_DN10678_c0_g1::g.45;Name=ORF%20type%3Ainternal%20len%3A107%20%28%2B%29
TRINITY_DN10678_c0_g1	transdecoder	five_prime_UTR	1	2	.	+	.	ID=Gene.45::TRINITY_DN10678_c0_g1::g.45::m.45.utr5p1;Parent=Gene.45::TRINITY_DN10678_c0_g1::g.45::m.45
TRINITY_DN10678_c0_g1	transdecoder	exon	1	322	.	+	.	ID=Gene.45::TRINITY_DN10678_c0_g1::g.45::m.45.exon1;Parent=Gene.45::TRINITY_DN10678_c0_g1::g.45::m.45
TRINITY_DN10678_c0_g1	transdecoder	CDS	3	320	.	+	0	ID=cds.Gene.45::TRINITY_DN10678_c0_g1::g.45::m.45;Parent=Gene.45::TRINITY_DN10678_c0_g1::g.45::m.45
TRINITY_DN10678_c0_g1	transdecoder	three_prime_UTR	321	322	.	+	.	ID=Gene.45::TRINITY_DN10678_c0_g1::g.45::m.45.utr3p1;Parent=Gene.45::TRINITY_DN10678_c0_g1::g.45::m.45
TRINITY_DN10686_c0_g3	transdecoder	gene	1	384	.	+	.	ID=Gene.46::TRINITY_DN10686_c0_g3::g.46;Name=ORF%20type%3Ainternal%20len%3A129%20%28%2B%29
TRINITY_DN10686_c0_g3	transdecoder	mRNA	1	384	.	+	.	ID=Gene.46::TRINITY_DN10686_c0_g3::g.46::m.46;Parent=Gene.46::TRINITY_DN10686_c0_g3::g.46;Name=ORF%20type%3Ainternal%20len%3A129%20%28%2B%29
TRINITY_DN10686_c0_g3	transdecoder	exon	1	384	.	+	.	ID=Gene.46::TRINITY_DN10686_c0_g3::g.46::m.46.exon1;Parent=Gene.46::TRINITY_DN10686_c0_g3::g.46::m.46
TRINITY_DN10686_c0_g3	transdecoder	CDS	1	384	.	+	0	ID=cds.Gene.46::TRINITY_DN10686_c0_g3::g.46::m.46;Parent=Gene.46::TRINITY_DN10686_c0_g3::g.46::m.46
TRINITY_DN10705_c0_g1	transdecoder	gene	1	323	.	+	.	ID=Gene.47::TRINITY_DN10705_c0_g1::g.47;Name=ORF%20type%3Ainternal%20len%3A108%20%28%2B%29
TRINITY_DN10705_c0_g1	transdecoder	mRNA	1	323	.	+	.	ID=Gene.47::TRINITY_DN10705_c0_g1::g.47::m.47;Parent=Gene.47::TRINITY_DN10705_c0_g1::g.47;Name=ORF%20type%3Ainternal%20len%3A108%20%28%2B%29
TRINITY_DN10705_c0_g1	transdecoder	five_prime_UTR	1	2	.	+	.	ID=Gene.47::TRINITY_DN10705_c0_g1::g.47::m.47.utr5p1;Parent=Gene.47::TRINITY_DN10705_c0_g1::g.47::m.47
TRINITY_DN10705_c0_g1	transdecoder	exon	1	323	.	+	.	ID=Gene.47::TRINITY_DN10705_c0_g1::g.47::m.47.exon1;Parent=Gene.47::TRINITY_DN10705_c0_g1::g.47::m.47
TRINITY_DN10705_c0_g1	transdecoder	CDS	3	323	.	+	0	ID=cds.Gene.47::TRINITY_DN10705_c0_g1::g.47::m.47;Parent=Gene.47::TRINITY_DN10705_c0_g1::g.47::m.47
TRINITY_DN10726_c0_g1	transdecoder	gene	1	540	.	+	.	ID=Gene.48::TRINITY_DN10726_c0_g1::g.48;Name=ORF%20type%3A5prime_partial%20len%3A120%20%28%2B%29
TRINITY_DN10726_c0_g1	transdecoder	mRNA	1	540	.	+	.	ID=Gene.48::TRINITY_DN10726_c0_g1::g.48::m.48;Parent=Gene.48::TRINITY_DN10726_c0_g1::g.48;Name=ORF%20type%3A5prime_partial%20len%3A120%20%28%2B%29
TRINITY_DN10726_c0_g1	transdecoder	five_prime_UTR	1	1	.	+	.	ID=Gene.48::TRINITY_DN10726_c0_g1::g.48::m.48.utr5p1;Parent=Gene.48::TRINITY_DN10726_c0_g1::g.48::m.48
TRINITY_DN10726_c0_g1	transdecoder	exon	1	540	.	+	.	ID=Gene.48::TRINITY_DN10726_c0_g1::g.48::m.48.exon1;Parent=Gene.48::TRINITY_DN10726_c0_g1::g.48::m.48
TRINITY_DN10726_c0_g1	transdecoder	CDS	2	361	.	+	0	ID=cds.Gene.48::TRINITY_DN10726_c0_g1::g.48::m.48;Parent=Gene.48::TRINITY_DN10726_c0_g1::g.48::m.48
TRINITY_DN10726_c0_g1	transdecoder	three_prime_UTR	362	540	.	+	.	ID=Gene.48::TRINITY_DN10726_c0_g1::g.48::m.48.utr3p1;Parent=Gene.48::TRINITY_DN10726_c0_g1::g.48::m.48
TRINITY_DN10756_c0_g1	transdecoder	gene	1	741	.	+	.	ID=Gene.49::TRINITY_DN10756_c0_g1::g.49;Name=ORF%20type%3A5prime_partial%20len%3A243%20%28%2B%29
TRINITY_DN10756_c0_g1	transdecoder	mRNA	1	741	.	+	.	ID=Gene.49::TRINITY_DN10756_c0_g1::g.49::m.49;Parent=Gene.49::TRINITY_DN10756_c0_g1::g.49;Name=ORF%20type%3A5prime_partial%20len%3A243%20%28%2B%29
TRINITY_DN10756_c0_g1	transdecoder	five_prime_UTR	1	2	.	+	.	ID=Gene.49::TRINITY_DN10756_c0_g1::g.49::m.49.utr5p1;Parent=Gene.49::TRINITY_DN10756_c0_g1::g.49::m.49
TRINITY_DN10756_c0_g1	transdecoder	exon	1	741	.	+	.	ID=Gene.49::TRINITY_DN10756_c0_g1::g.49::m.49.exon1;Parent=Gene.49::TRINITY_DN10756_c0_g1::g.49::m.49
TRINITY_DN10756_c0_g1	transdecoder	CDS	3	731	.	+	0	ID=cds.Gene.49::TRINITY_DN10756_c0_g1::g.49::m.49;Parent=Gene.49::TRINITY_DN10756_c0_g1::g.49::m.49
TRINITY_DN10756_c0_g1	transdecoder	three_prime_UTR	732	741	.	+	.	ID=Gene.49::TRINITY_DN10756_c0_g1::g.49::m.49.utr3p1;Parent=Gene.49::TRINITY_DN10756_c0_g1::g.49::m.49
TRINITY_DN10771_c0_g1	transdecoder	gene	1	306	.	+	.	ID=Gene.50::TRINITY_DN10771_c0_g1::g.50;Name=ORF%20type%3Ainternal%20len%3A102%20%28%2B%29
TRINITY_DN10771_c0_g1	transdecoder	mRNA	1	306	.	+	.	ID=Gene.50::TRINITY_DN10771_c0_g1::g.50::m.50;Parent=Gene.50::TRINITY_DN10771_c0_g1::g.50;Name=ORF%20type%3Ainternal%20len%3A102%20%28%2B%29
TRINITY_DN10771_c0_g1	transdecoder	five_prime_UTR	1	2	.	+	.	ID=Gene.50::TRINITY_DN10771_c0_g1::g.50::m.50.utr5p1;Parent=Gene.50::TRINITY_DN10771_c0_g1::g.50::m.50
TRINITY_DN10771_c0_g1	transdecoder	exon	1	306	.	+	.	ID=Gene.50::TRINITY_DN10771_c0_g1::g.50::m.50.exon1;Parent=Gene.50::TRINITY_DN10771_c0_g1::g.50::m.50
TRINITY_DN10771_c0_g1	transdecoder	CDS	3	305	.	+	0	ID=cds.Gene.50::TRINITY_DN10771_c0_g1::g.50::m.50;Parent=Gene.50::TRINITY_DN10771_c0_g1::g.50::m.50
TRINITY_DN10771_c0_g1	transdecoder	three_prime_UTR	306	306	.	+	.	ID=Gene.50::TRINITY_DN10771_c0_g1::g.50::m.50.utr3p1;Parent=Gene.50::TRINITY_DN10771_c0_g1::g.50::m.50
TRINITY_DN10777_c0_g1	transdecoder	gene	1	309	.	+	.	ID=Gene.51::TRINITY_DN10777_c0_g1::g.51;Name=ORF%20type%3Ainternal%20len%3A104%20%28%2B%29
TRINITY_DN10777_c0_g1	transdecoder	mRNA	1	309	.	+	.	ID=Gene.51::TRINITY_DN10777_c0_g1::g.51::m.51;Parent=Gene.51::TRINITY_DN10777_c0_g1::g.51;Name=ORF%20type%3Ainternal%20len%3A104%20%28%2B%29
TRINITY_DN10777_c0_g1	transdecoder	exon	1	309	.	+	.	ID=Gene.51::TRINITY_DN10777_c0_g1::g.51::m.51.exon1;Parent=Gene.51::TRINITY_DN10777_c0_g1::g.51::m.51
TRINITY_DN10777_c0_g1	transdecoder	CDS	1	309	.	+	0	ID=cds.Gene.51::TRINITY_DN10777_c0_g1::g.51::m.51;Parent=Gene.51::TRINITY_DN10777_c0_g1::g.51::m.51
TRINITY_DN10813_c0_g1	transdecoder	gene	1	327	.	+	.	ID=Gene.52::TRINITY_DN10813_c0_g1::g.52;Name=ORF%20type%3Ainternal%20len%3A109%20%28%2B%29
TRINITY_DN10813_c0_g1	transdecoder	mRNA	1	327	.	+	.	ID=Gene.52::TRINITY_DN10813_c0_g1::g.52::m.52;Parent=Gene.52::TRINITY_DN10813_c0_g1::g.52;Name=ORF%20type%3Ainternal%20len%3A109%20%28%2B%29
TRINITY_DN10813_c0_g1	transdecoder	five_prime_UTR	1	2	.	+	.	ID=Gene.52::TRINITY_DN10813_c0_g1::g.52::m.52.utr5p1;Parent=Gene.52::TRINITY_DN10813_c0_g1::g.52::m.52
TRINITY_DN10813_c0_g1	transdecoder	exon	1	327	.	+	.	ID=Gene.52::TRINITY_DN10813_c0_g1::g.52::m.52.exon1;Parent=Gene.52::TRINITY_DN10813_c0_g1::g.52::m.52
TRINITY_DN10813_c0_g1	transdecoder	CDS	3	326	.	+	0	ID=cds.Gene.52::TRINITY_DN10813_c0_g1::g.52::m.52;Parent=Gene.52::TRINITY_DN10813_c0_g1::g.52::m.52
TRINITY_DN10813_c0_g1	transdecoder	three_prime_UTR	327	327	.	+	.	ID=Gene.52::TRINITY_DN10813_c0_g1::g.52::m.52.utr3p1;Parent=Gene.52::TRINITY_DN10813_c0_g1::g.52::m.52
TRINITY_DN10851_c0_g1	transdecoder	gene	1	315	.	+	.	ID=Gene.53::TRINITY_DN10851_c0_g1::g.53;Name=ORF%20type%3Ainternal%20len%3A106%20%28%2B%29
TRINITY_DN10851_c0_g1	transdecoder	mRNA	1	315	.	+	.	ID=Gene.53::TRINITY_DN10851_c0_g1::g.53::m.53;Parent=Gene.53::TRINITY_DN10851_c0_g1::g.53;Name=ORF%20type%3Ainternal%20len%3A106%20%28%2B%29
TRINITY_DN10851_c0_g1	transdecoder	exon	1	315	.	+	.	ID=Gene.53::TRINITY_DN10851_c0_g1::g.53::m.53.exon1;Parent=Gene.53::TRINITY_DN10851_c0_g1::g.53::m.53
TRINITY_DN10851_c0_g1	transdecoder	CDS	1	315	.	+	0	ID=cds.Gene.53::TRINITY_DN10851_c0_g1::g.53::m.53;Parent=Gene.53::TRINITY_DN10851_c0_g1::g.53::m.53
TRINITY_DN10916_c0_g1	transdecoder	gene	1	766	.	+	.	ID=Gene.55::TRINITY_DN10916_c0_g1::g.55;Name=ORF%20type%3Acomplete%20len%3A162%20%28%2B%29
TRINITY_DN10916_c0_g1	transdecoder	mRNA	1	766	.	+	.	ID=Gene.55::TRINITY_DN10916_c0_g1::g.55::m.55;Parent=Gene.55::TRINITY_DN10916_c0_g1::g.55;Name=ORF%20type%3Acomplete%20len%3A162%20%28%2B%29
TRINITY_DN10916_c0_g1	transdecoder	five_prime_UTR	1	45	.	+	.	ID=Gene.55::TRINITY_DN10916_c0_g1::g.55::m.55.utr5p1;Parent=Gene.55::TRINITY_DN10916_c0_g1::g.55::m.55
TRINITY_DN10916_c0_g1	transdecoder	exon	1	766	.	+	.	ID=Gene.55::TRINITY_DN10916_c0_g1::g.55::m.55.exon1;Parent=Gene.55::TRINITY_DN10916_c0_g1::g.55::m.55
TRINITY_DN10916_c0_g1	transdecoder	CDS	46	531	.	+	0	ID=cds.Gene.55::TRINITY_DN10916_c0_g1::g.55::m.55;Parent=Gene.55::TRINITY_DN10916_c0_g1::g.55::m.55
TRINITY_DN10916_c0_g1	transdecoder	three_prime_UTR	532	766	.	+	.	ID=Gene.55::TRINITY_DN10916_c0_g1::g.55::m.55.utr3p1;Parent=Gene.55::TRINITY_DN10916_c0_g1::g.55::m.55
TRINITY_DN10940_c0_g1	transdecoder	gene	1	595	.	+	.	ID=Gene.58::TRINITY_DN10940_c0_g1::g.58;Name=ORF%20type%3A5prime_partial%20len%3A185%20%28%2B%29
TRINITY_DN10940_c0_g1	transdecoder	mRNA	1	595	.	+	.	ID=Gene.58::TRINITY_DN10940_c0_g1::g.58::m.58;Parent=Gene.58::TRINITY_DN10940_c0_g1::g.58;Name=ORF%20type%3A5prime_partial%20len%3A185%20%28%2B%29
TRINITY_DN10940_c0_g1	transdecoder	five_prime_UTR	1	2	.	+	.	ID=Gene.58::TRINITY_DN10940_c0_g1::g.58::m.58.utr5p1;Parent=Gene.58::TRINITY_DN10940_c0_g1::g.58::m.58
TRINITY_DN10940_c0_g1	transdecoder	exon	1	595	.	+	.	ID=Gene.58::TRINITY_DN10940_c0_g1::g.58::m.58.exon1;Parent=Gene.58::TRINITY_DN10940_c0_g1::g.58::m.58
TRINITY_DN10940_c0_g1	transdecoder	CDS	3	557	.	+	0	ID=cds.Gene.58::TRINITY_DN10940_c0_g1::g.58::m.58;Parent=Gene.58::TRINITY_DN10940_c0_g1::g.58::m.58
TRINITY_DN10940_c0_g1	transdecoder	three_prime_UTR	558	595	.	+	.	ID=Gene.58::TRINITY_DN10940_c0_g1::g.58::m.58.utr3p1;Parent=Gene.58::TRINITY_DN10940_c0_g1::g.58::m.58
TRINITY_DN10962_c0_g1	transdecoder	gene	1	375	.	+	.	ID=Gene.59::TRINITY_DN10962_c0_g1::g.59;Name=ORF%20type%3Ainternal%20len%3A125%20%28%2B%29
TRINITY_DN10962_c0_g1	transdecoder	mRNA	1	375	.	+	.	ID=Gene.59::TRINITY_DN10962_c0_g1::g.59::m.59;Parent=Gene.59::TRINITY_DN10962_c0_g1::g.59;Name=ORF%20type%3Ainternal%20len%3A125%20%28%2B%29
TRINITY_DN10962_c0_g1	transdecoder	five_prime_UTR	1	1	.	+	.	ID=Gene.59::TRINITY_DN10962_c0_g1::g.59::m.59.utr5p1;Parent=Gene.59::TRINITY_DN10962_c0_g1::g.59::m.59
TRINITY_DN10962_c0_g1	transdecoder	exon	1	375	.	+	.	ID=Gene.59::TRINITY_DN10962_c0_g1::g.59::m.59.exon1;Parent=Gene.59::TRINITY_DN10962_c0_g1::g.59::m.59
TRINITY_DN10962_c0_g1	transdecoder	CDS	2	373	.	+	0	ID=cds.Gene.59::TRINITY_DN10962_c0_g1::g.59::m.59;Parent=Gene.59::TRINITY_DN10962_c0_g1::g.59::m.59
TRINITY_DN10962_c0_g1	transdecoder	three_prime_UTR	374	375	.	+	.	ID=Gene.59::TRINITY_DN10962_c0_g1::g.59::m.59.utr3p1;Parent=Gene.59::TRINITY_DN10962_c0_g1::g.59::m.59
TRINITY_DN10981_c0_g1	transdecoder	gene	1	315	.	+	.	ID=Gene.61::TRINITY_DN10981_c0_g1::g.61;Name=ORF%20type%3Ainternal%20len%3A106%20%28%2B%29
TRINITY_DN10981_c0_g1	transdecoder	mRNA	1	315	.	+	.	ID=Gene.61::TRINITY_DN10981_c0_g1::g.61::m.61;Parent=Gene.61::TRINITY_DN10981_c0_g1::g.61;Name=ORF%20type%3Ainternal%20len%3A106%20%28%2B%29
TRINITY_DN10981_c0_g1	transdecoder	exon	1	315	.	+	.	ID=Gene.61::TRINITY_DN10981_c0_g1::g.61::m.61.exon1;Parent=Gene.61::TRINITY_DN10981_c0_g1::g.61::m.61
TRINITY_DN10981_c0_g1	transdecoder	CDS	1	315	.	+	0	ID=cds.Gene.61::TRINITY_DN10981_c0_g1::g.61::m.61;Parent=Gene.61::TRINITY_DN10981_c0_g1::g.61::m.61
TRINITY_DN11006_c0_g1	transdecoder	gene	1	532	.	+	.	ID=Gene.62::TRINITY_DN11006_c0_g1::g.62;Name=ORF%20type%3Acomplete%20len%3A111%20%28%2B%29
TRINITY_DN11006_c0_g1	transdecoder	mRNA	1	532	.	+	.	ID=Gene.62::TRINITY_DN11006_c0_g1::g.62::m.62;Parent=Gene.62::TRINITY_DN11006_c0_g1::g.62;Name=ORF%20type%3Acomplete%20len%3A111%20%28%2B%29
TRINITY_DN11006_c0_g1	transdecoder	five_prime_UTR	1	119	.	+	.	ID=Gene.62::TRINITY_DN11006_c0_g1::g.62::m.62.utr5p1;Parent=Gene.62::TRINITY_DN11006_c0_g1::g.62::m.62
TRINITY_DN11006_c0_g1	transdecoder	exon	1	532	.	+	.	ID=Gene.62::TRINITY_DN11006_c0_g1::g.62::m.62.exon1;Parent=Gene.62::TRINITY_DN11006_c0_g1::g.62::m.62
TRINITY_DN11006_c0_g1	transdecoder	CDS	120	452	.	+	0	ID=cds.Gene.62::TRINITY_DN11006_c0_g1::g.62::m.62;Parent=Gene.62::TRINITY_DN11006_c0_g1::g.62::m.62
TRINITY_DN11006_c0_g1	transdecoder	three_prime_UTR	453	532	.	+	.	ID=Gene.62::TRINITY_DN11006_c0_g1::g.62::m.62.utr3p1;Parent=Gene.62::TRINITY_DN11006_c0_g1::g.62::m.62
TRINITY_DN11016_c0_g1	transdecoder	gene	1	337	.	+	.	ID=Gene.64::TRINITY_DN11016_c0_g1::g.64;Name=ORF%20type%3Ainternal%20len%3A113%20%28%2B%29
TRINITY_DN11016_c0_g1	transdecoder	mRNA	1	337	.	+	.	ID=Gene.64::TRINITY_DN11016_c0_g1::g.64::m.64;Parent=Gene.64::TRINITY_DN11016_c0_g1::g.64;Name=ORF%20type%3Ainternal%20len%3A113%20%28%2B%29
TRINITY_DN11016_c0_g1	transdecoder	exon	1	337	.	+	.	ID=Gene.64::TRINITY_DN11016_c0_g1::g.64::m.64.exon1;Parent=Gene.64::TRINITY_DN11016_c0_g1::g.64::m.64
TRINITY_DN11016_c0_g1	transdecoder	CDS	1	336	.	+	0	ID=cds.Gene.64::TRINITY_DN11016_c0_g1::g.64::m.64;Parent=Gene.64::TRINITY_DN11016_c0_g1::g.64::m.64
TRINITY_DN11016_c0_g1	transdecoder	three_prime_UTR	337	337	.	+	.	ID=Gene.64::TRINITY_DN11016_c0_g1::g.64::m.64.utr3p1;Parent=Gene.64::TRINITY_DN11016_c0_g1::g.64::m.64
TRINITY_DN11022_c0_g2	transdecoder	gene	1	326	.	+	.	ID=Gene.65::TRINITY_DN11022_c0_g2::g.65;Name=ORF%20type%3Ainternal%20len%3A109%20%28%2B%29
TRINITY_DN11022_c0_g2	transdecoder	mRNA	1	326	.	+	.	ID=Gene.65::TRINITY_DN11022_c0_g2::g.65::m.65;Parent=Gene.65::TRINITY_DN11022_c0_g2::g.65;Name=ORF%20type%3Ainternal%20len%3A109%20%28%2B%29
TRINITY_DN11022_c0_g2	transdecoder	exon	1	326	.	+	.	ID=Gene.65::TRINITY_DN11022_c0_g2::g.65::m.65.exon1;Parent=Gene.65::TRINITY_DN11022_c0_g2::g.65::m.65
TRINITY_DN11022_c0_g2	transdecoder	CDS	1	324	.	+	0	ID=cds.Gene.65::TRINITY_DN11022_c0_g2::g.65::m.65;Parent=Gene.65::TRINITY_DN11022_c0_g2::g.65::m.65
TRINITY_DN11022_c0_g2	transdecoder	three_prime_UTR	325	326	.	+	.	ID=Gene.65::TRINITY_DN11022_c0_g2::g.65::m.65.utr3p1;Parent=Gene.65::TRINITY_DN11022_c0_g2::g.65::m.65
TRINITY_DN11036_c0_g1	transdecoder	gene	1	298	.	+	.	ID=Gene.66::TRINITY_DN11036_c0_g1::g.66;Name=ORF%20type%3Ainternal%20len%3A100%20%28%2B%29
TRINITY_DN11036_c0_g1	transdecoder	mRNA	1	298	.	+	.	ID=Gene.66::TRINITY_DN11036_c0_g1::g.66::m.66;Parent=Gene.66::TRINITY_DN11036_c0_g1::g.66;Name=ORF%20type%3Ainternal%20len%3A100%20%28%2B%29
TRINITY_DN11036_c0_g1	transdecoder	exon	1	298	.	+	.	ID=Gene.66::TRINITY_DN11036_c0_g1::g.66::m.66.exon1;Parent=Gene.66::TRINITY_DN11036_c0_g1::g.66::m.66
TRINITY_DN11036_c0_g1	transdecoder	CDS	1	297	.	+	0	ID=cds.Gene.66::TRINITY_DN11036_c0_g1::g.66::m.66;Parent=Gene.66::TRINITY_DN11036_c0_g1::g.66::m.66
TRINITY_DN11036_c0_g1	transdecoder	three_prime_UTR	298	298	.	+	.	ID=Gene.66::TRINITY_DN11036_c0_g1::g.66::m.66.utr3p1;Parent=Gene.66::TRINITY_DN11036_c0_g1::g.66::m.66
TRINITY_DN11038_c0_g1	transdecoder	gene	1	371	.	+	.	ID=Gene.67::TRINITY_DN11038_c0_g1::g.67;Name=ORF%20type%3Ainternal%20len%3A124%20%28%2B%29
TRINITY_DN11038_c0_g1	transdecoder	mRNA	1	371	.	+	.	ID=Gene.67::TRINITY_DN11038_c0_g1::g.67::m.67;Parent=Gene.67::TRINITY_DN11038_c0_g1::g.67;Name=ORF%20type%3Ainternal%20len%3A124%20%28%2B%29
TRINITY_DN11038_c0_g1	transdecoder	five_prime_UTR	1	2	.	+	.	ID=Gene.67::TRINITY_DN11038_c0_g1::g.67::m.67.utr5p1;Parent=Gene.67::TRINITY_DN11038_c0_g1::g.67::m.67
TRINITY_DN11038_c0_g1	transdecoder	exon	1	371	.	+	.	ID=Gene.67::TRINITY_DN11038_c0_g1::g.67::m.67.exon1;Parent=Gene.67::TRINITY_DN11038_c0_g1::g.67::m.67
TRINITY_DN11038_c0_g1	transdecoder	CDS	3	371	.	+	0	ID=cds.Gene.67::TRINITY_DN11038_c0_g1::g.67::m.67;Parent=Gene.67::TRINITY_DN11038_c0_g1::g.67::m.67
TRINITY_DN11046_c0_g1	transdecoder	gene	1	475	.	+	.	ID=Gene.69::TRINITY_DN11046_c0_g1::g.69;Name=ORF%20type%3Ainternal%20len%3A159%20%28%2B%29
TRINITY_DN11046_c0_g1	transdecoder	mRNA	1	475	.	+	.	ID=Gene.69::TRINITY_DN11046_c0_g1::g.69::m.69;Parent=Gene.69::TRINITY_DN11046_c0_g1::g.69;Name=ORF%20type%3Ainternal%20len%3A159%20%28%2B%29
TRINITY_DN11046_c0_g1	transdecoder	exon	1	475	.	+	.	ID=Gene.69::TRINITY_DN11046_c0_g1::g.69::m.69.exon1;Parent=Gene.69::TRINITY_DN11046_c0_g1::g.69::m.69
TRINITY_DN11046_c0_g1	transdecoder	CDS	1	474	.	+	0	ID=cds.Gene.69::TRINITY_DN11046_c0_g1::g.69::m.69;Parent=Gene.69::TRINITY_DN11046_c0_g1::g.69::m.69
TRINITY_DN11046_c0_g1	transdecoder	three_prime_UTR	475	475	.	+	.	ID=Gene.69::TRINITY_DN11046_c0_g1::g.69::m.69.utr3p1;Parent=Gene.69::TRINITY_DN11046_c0_g1::g.69::m.69
TRINITY_DN11083_c0_g1	transdecoder	gene	1	306	.	+	.	ID=Gene.72::TRINITY_DN11083_c0_g1::g.72;Name=ORF%20type%3Ainternal%20len%3A103%20%28%2B%29
TRINITY_DN11083_c0_g1	transdecoder	mRNA	1	306	.	+	.	ID=Gene.72::TRINITY_DN11083_c0_g1::g.72::m.72;Parent=Gene.72::TRINITY_DN11083_c0_g1::g.72;Name=ORF%20type%3Ainternal%20len%3A103%20%28%2B%29
TRINITY_DN11083_c0_g1	transdecoder	exon	1	306	.	+	.	ID=Gene.72::TRINITY_DN11083_c0_g1::g.72::m.72.exon1;Parent=Gene.72::TRINITY_DN11083_c0_g1::g.72::m.72
TRINITY_DN11083_c0_g1	transdecoder	CDS	1	306	.	+	0	ID=cds.Gene.72::TRINITY_DN11083_c0_g1::g.72::m.72;Parent=Gene.72::TRINITY_DN11083_c0_g1::g.72::m.72
TRINITY_DN11089_c1_g1	transdecoder	gene	1	344	.	+	.	ID=Gene.73::TRINITY_DN11089_c1_g1::g.73;Name=ORF%20type%3Ainternal%20len%3A115%20%28%2B%29
TRINITY_DN11089_c1_g1	transdecoder	mRNA	1	344	.	+	.	ID=Gene.73::TRINITY_DN11089_c1_g1::g.73::m.73;Parent=Gene.73::TRINITY_DN11089_c1_g1::g.73;Name=ORF%20type%3Ainternal%20len%3A115%20%28%2B%29
TRINITY_DN11089_c1_g1	transdecoder	exon	1	344	.	+	.	ID=Gene.73::TRINITY_DN11089_c1_g1::g.73::m.73.exon1;Parent=Gene.73::TRINITY_DN11089_c1_g1::g.73::m.73
TRINITY_DN11089_c1_g1	transdecoder	CDS	1	342	.	+	0	ID=cds.Gene.73::TRINITY_DN11089_c1_g1::g.73::m.73;Parent=Gene.73::TRINITY_DN11089_c1_g1::g.73::m.73
TRINITY_DN11089_c1_g1	transdecoder	three_prime_UTR	343	344	.	+	.	ID=Gene.73::TRINITY_DN11089_c1_g1::g.73::m.73.utr3p1;Parent=Gene.73::TRINITY_DN11089_c1_g1::g.73::m.73
TRINITY_DN11123_c0_g1	transdecoder	gene	1	446	.	+	.	ID=Gene.74::TRINITY_DN11123_c0_g1::g.74;Name=ORF%20type%3A5prime_partial%20len%3A146%20%28%2B%29
TRINITY_DN11123_c0_g1	transdecoder	mRNA	1	446	.	+	.	ID=Gene.74::TRINITY_DN11123_c0_g1::g.74::m.74;Parent=Gene.74::TRINITY_DN11123_c0_g1::g.74;Name=ORF%20type%3A5prime_partial%20len%3A146%20%28%2B%29
TRINITY_DN11123_c0_g1	transdecoder	exon	1	446	.	+	.	ID=Gene.74::TRINITY_DN11123_c0_g1::g.74::m.74.exon1;Parent=Gene.74::TRINITY_DN11123_c0_g1::g.74::m.74
TRINITY_DN11123_c0_g1	transdecoder	CDS	1	438	.	+	0	ID=cds.Gene.74::TRINITY_DN11123_c0_g1::g.74::m.74;Parent=Gene.74::TRINITY_DN11123_c0_g1::g.74::m.74
TRINITY_DN11123_c0_g1	transdecoder	three_prime_UTR	439	446	.	+	.	ID=Gene.74::TRINITY_DN11123_c0_g1::g.74::m.74.utr3p1;Parent=Gene.74::TRINITY_DN11123_c0_g1::g.74::m.74
TRINITY_DN11177_c0_g1	transdecoder	gene	1	308	.	+	.	ID=Gene.78::TRINITY_DN11177_c0_g1::g.78;Name=ORF%20type%3Ainternal%20len%3A103%20%28%2B%29
TRINITY_DN11177_c0_g1	transdecoder	mRNA	1	308	.	+	.	ID=Gene.78::TRINITY_DN11177_c0_g1::g.78::m.78;Parent=Gene.78::TRINITY_DN11177_c0_g1::g.78;Name=ORF%20type%3Ainternal%20len%3A103%20%28%2B%29
TRINITY_DN11177_c0_g1	transdecoder	exon	1	308	.	+	.	ID=Gene.78::TRINITY_DN11177_c0_g1::g.78::m.78.exon1;Parent=Gene.78::TRINITY_DN11177_c0_g1::g.78::m.78
TRINITY_DN11177_c0_g1	transdecoder	CDS	1	306	.	+	0	ID=cds.Gene.78::TRINITY_DN11177_c0_g1::g.78::m.78;Parent=Gene.78::TRINITY_DN11177_c0_g1::g.78::m.78
TRINITY_DN11177_c0_g1	transdecoder	three_prime_UTR	307	308	.	+	.	ID=Gene.78::TRINITY_DN11177_c0_g1::g.78::m.78.utr3p1;Parent=Gene.78::TRINITY_DN11177_c0_g1::g.78::m.78
TRINITY_DN11184_c0_g1	transdecoder	gene	1	301	.	+	.	ID=Gene.79::TRINITY_DN11184_c0_g1::g.79;Name=ORF%20type%3Ainternal%20len%3A100%20%28%2B%29
TRINITY_DN11184_c0_g1	transdecoder	mRNA	1	301	.	+	.	ID=Gene.79::TRINITY_DN11184_c0_g1::g.79::m.79;Parent=Gene.79::TRINITY_DN11184_c0_g1::g.79;Name=ORF%20type%3Ainternal%20len%3A100%20%28%2B%29
TRINITY_DN11184_c0_g1	transdecoder	five_prime_UTR	1	2	.	+	.	ID=Gene.79::TRINITY_DN11184_c0_g1::g.79::m.79.utr5p1;Parent=Gene.79::TRINITY_DN11184_c0_g1::g.79::m.79
TRINITY_DN11184_c0_g1	transdecoder	exon	1	301	.	+	.	ID=Gene.79::TRINITY_DN11184_c0_g1::g.79::m.79.exon1;Parent=Gene.79::TRINITY_DN11184_c0_g1::g.79::m.79
TRINITY_DN11184_c0_g1	transdecoder	CDS	3	299	.	+	0	ID=cds.Gene.79::TRINITY_DN11184_c0_g1::g.79::m.79;Parent=Gene.79::TRINITY_DN11184_c0_g1::g.79::m.79
TRINITY_DN11184_c0_g1	transdecoder	three_prime_UTR	300	301	.	+	.	ID=Gene.79::TRINITY_DN11184_c0_g1::g.79::m.79.utr3p1;Parent=Gene.79::TRINITY_DN11184_c0_g1::g.79::m.79
TRINITY_DN11185_c0_g1	transdecoder	gene	1	395	.	+	.	ID=Gene.80::TRINITY_DN11185_c0_g1::g.80;Name=ORF%20type%3Ainternal%20len%3A132%20%28%2B%29
TRINITY_DN11185_c0_g1	transdecoder	mRNA	1	395	.	+	.	ID=Gene.80::TRINITY_DN11185_c0_g1::g.80::m.80;Parent=Gene.80::TRINITY_DN11185_c0_g1::g.80;Name=ORF%20type%3Ainternal%20len%3A132%20%28%2B%29
TRINITY_DN11185_c0_g1	transdecoder	five_prime_UTR	1	2	.	+	.	ID=Gene.80::TRINITY_DN11185_c0_g1::g.80::m.80.utr5p1;Parent=Gene.80::TRINITY_DN11185_c0_g1::g.80::m.80
TRINITY_DN11185_c0_g1	transdecoder	exon	1	395	.	+	.	ID=Gene.80::TRINITY_DN11185_c0_g1::g.80::m.80.exon1;Parent=Gene.80::TRINITY_DN11185_c0_g1::g.80::m.80
TRINITY_DN11185_c0_g1	transdecoder	CDS	3	395	.	+	0	ID=cds.Gene.80::TRINITY_DN11185_c0_g1::g.80::m.80;Parent=Gene.80::TRINITY_DN11185_c0_g1::g.80::m.80
TRINITY_DN11195_c0_g1	transdecoder	gene	1	532	.	+	.	ID=Gene.81::TRINITY_DN11195_c0_g1::g.81;Name=ORF%20type%3Ainternal%20len%3A178%20%28%2B%29
TRINITY_DN11195_c0_g1	transdecoder	mRNA	1	532	.	+	.	ID=Gene.81::TRINITY_DN11195_c0_g1::g.81::m.81;Parent=Gene.81::TRINITY_DN11195_c0_g1::g.81;Name=ORF%20type%3Ainternal%20len%3A178%20%28%2B%29
TRINITY_DN11195_c0_g1	transdecoder	exon	1	532	.	+	.	ID=Gene.81::TRINITY_DN11195_c0_g1::g.81::m.81.exon1;Parent=Gene.81::TRINITY_DN11195_c0_g1::g.81::m.81
TRINITY_DN11195_c0_g1	transdecoder	CDS	1	531	.	+	0	ID=cds.Gene.81::TRINITY_DN11195_c0_g1::g.81::m.81;Parent=Gene.81::TRINITY_DN11195_c0_g1::g.81::m.81
TRINITY_DN11195_c0_g1	transdecoder	three_prime_UTR	532	532	.	+	.	ID=Gene.81::TRINITY_DN11195_c0_g1::g.81::m.81.utr3p1;Parent=Gene.81::TRINITY_DN11195_c0_g1::g.81::m.81
TRINITY_DN11210_c0_g1	transdecoder	gene	1	344	.	+	.	ID=Gene.84::TRINITY_DN11210_c0_g1::g.84;Name=ORF%20type%3A3prime_partial%20len%3A115%20%28%2B%29
TRINITY_DN11210_c0_g1	transdecoder	mRNA	1	344	.	+	.	ID=Gene.84::TRINITY_DN11210_c0_g1::g.84::m.84;Parent=Gene.84::TRINITY_DN11210_c0_g1::g.84;Name=ORF%20type%3A3prime_partial%20len%3A115%20%28%2B%29
TRINITY_DN11210_c0_g1	transdecoder	five_prime_UTR	1	2	.	+	.	ID=Gene.84::TRINITY_DN11210_c0_g1::g.84::m.84.utr5p1;Parent=Gene.84::TRINITY_DN11210_c0_g1::g.84::m.84
TRINITY_DN11210_c0_g1	transdecoder	exon	1	344	.	+	.	ID=Gene.84::TRINITY_DN11210_c0_g1::g.84::m.84.exon1;Parent=Gene.84::TRINITY_DN11210_c0_g1::g.84::m.84
TRINITY_DN11210_c0_g1	transdecoder	CDS	3	344	.	+	0	ID=cds.Gene.84::TRINITY_DN11210_c0_g1::g.84::m.84;Parent=Gene.84::TRINITY_DN11210_c0_g1::g.84::m.84
TRINITY_DN11231_c0_g1	transdecoder	gene	1	417	.	+	.	ID=Gene.85::TRINITY_DN11231_c0_g1::g.85;Name=ORF%20type%3A5prime_partial%20len%3A128%20%28%2B%29
TRINITY_DN11231_c0_g1	transdecoder	mRNA	1	417	.	+	.	ID=Gene.85::TRINITY_DN11231_c0_g1::g.85::m.85;Parent=Gene.85::TRINITY_DN11231_c0_g1::g.85;Name=ORF%20type%3A5prime_partial%20len%3A128%20%28%2B%29
TRINITY_DN11231_c0_g1	transdecoder	exon	1	417	.	+	.	ID=Gene.85::TRINITY_DN11231_c0_g1::g.85::m.85.exon1;Parent=Gene.85::TRINITY_DN11231_c0_g1::g.85::m.85
TRINITY_DN11231_c0_g1	transdecoder	CDS	1	384	.	+	0	ID=cds.Gene.85::TRINITY_DN11231_c0_g1::g.85::m.85;Parent=Gene.85::TRINITY_DN11231_c0_g1::g.85::m.85
TRINITY_DN11231_c0_g1	transdecoder	three_prime_UTR	385	417	.	+	.	ID=Gene.85::TRINITY_DN11231_c0_g1::g.85::m.85.utr3p1;Parent=Gene.85::TRINITY_DN11231_c0_g1::g.85::m.85
TRINITY_DN11236_c0_g1	transdecoder	gene	1	359	.	+	.	ID=Gene.86::TRINITY_DN11236_c0_g1::g.86;Name=ORF%20type%3Ainternal%20len%3A120%20%28%2B%29
TRINITY_DN11236_c0_g1	transdecoder	mRNA	1	359	.	+	.	ID=Gene.86::TRINITY_DN11236_c0_g1::g.86::m.86;Parent=Gene.86::TRINITY_DN11236_c0_g1::g.86;Name=ORF%20type%3Ainternal%20len%3A120%20%28%2B%29
TRINITY_DN11236_c0_g1	transdecoder	exon	1	359	.	+	.	ID=Gene.86::TRINITY_DN11236_c0_g1::g.86::m.86.exon1;Parent=Gene.86::TRINITY_DN11236_c0_g1::g.86::m.86
TRINITY_DN11236_c0_g1	transdecoder	CDS	1	357	.	+	0	ID=cds.Gene.86::TRINITY_DN11236_c0_g1::g.86::m.86;Parent=Gene.86::TRINITY_DN11236_c0_g1::g.86::m.86
TRINITY_DN11236_c0_g1	transdecoder	three_prime_UTR	358	359	.	+	.	ID=Gene.86::TRINITY_DN11236_c0_g1::g.86::m.86.utr3p1;Parent=Gene.86::TRINITY_DN11236_c0_g1::g.86::m.86
TRINITY_DN1124_c0_g1	transdecoder	gene	1	896	.	+	.	ID=Gene.87::TRINITY_DN1124_c0_g1::g.87;Name=ORF%20type%3A5prime_partial%20len%3A294%20%28%2B%29
TRINITY_DN1124_c0_g1	transdecoder	mRNA	1	896	.	+	.	ID=Gene.87::TRINITY_DN1124_c0_g1::g.87::m.87;Parent=Gene.87::TRINITY_DN1124_c0_g1::g.87;Name=ORF%20type%3A5prime_partial%20len%3A294%20%28%2B%29
TRINITY_DN1124_c0_g1	transdecoder	five_prime_UTR	1	2	.	+	.	ID=Gene.87::TRINITY_DN1124_c0_g1::g.87::m.87.utr5p1;Parent=Gene.87::TRINITY_DN1124_c0_g1::g.87::m.87
TRINITY_DN1124_c0_g1	transdecoder	exon	1	896	.	+	.	ID=Gene.87::TRINITY_DN1124_c0_g1::g.87::m.87.exon1;Parent=Gene.87::TRINITY_DN1124_c0_g1::g.87::m.87
TRINITY_DN1124_c0_g1	transdecoder	CDS	3	884	.	+	0	ID=cds.Gene.87::TRINITY_DN1124_c0_g1::g.87::m.87;Parent=Gene.87::TRINITY_DN1124_c0_g1::g.87::m.87
TRINITY_DN1124_c0_g1	transdecoder	three_prime_UTR	885	896	.	+	.	ID=Gene.87::TRINITY_DN1124_c0_g1::g.87::m.87.utr3p1;Parent=Gene.87::TRINITY_DN1124_c0_g1::g.87::m.87
TRINITY_DN11295_c0_g1	transdecoder	gene	1	660	.	+	.	ID=Gene.90::TRINITY_DN11295_c0_g1::g.90;Name=ORF%20type%3A5prime_partial%20len%3A181%20%28%2B%29
TRINITY_DN11295_c0_g1	transdecoder	mRNA	1	660	.	+	.	ID=Gene.90::TRINITY_DN11295_c0_g1::g.90::m.90;Parent=Gene.90::TRINITY_DN11295_c0_g1::g.90;Name=ORF%20type%3A5prime_partial%20len%3A181%20%28%2B%29
TRINITY_DN11295_c0_g1	transdecoder	five_prime_UTR	1	2	.	+	.	ID=Gene.90::TRINITY_DN11295_c0_g1::g.90::m.90.utr5p1;Parent=Gene.90::TRINITY_DN11295_c0_g1::g.90::m.90
TRINITY_DN11295_c0_g1	transdecoder	exon	1	660	.	+	.	ID=Gene.90::TRINITY_DN11295_c0_g1::g.90::m.90.exon1;Parent=Gene.90::TRINITY_DN11295_c0_g1::g.90::m.90
TRINITY_DN11295_c0_g1	transdecoder	CDS	3	545	.	+	0	ID=cds.Gene.90::TRINITY_DN11295_c0_g1::g.90::m.90;Parent=Gene.90::TRINITY_DN11295_c0_g1::g.90::m.90
TRINITY_DN11295_c0_g1	transdecoder	three_prime_UTR	546	660	.	+	.	ID=Gene.90::TRINITY_DN11295_c0_g1::g.90::m.90.utr3p1;Parent=Gene.90::TRINITY_DN11295_c0_g1::g.90::m.90
TRINITY_DN11312_c0_g1	transdecoder	gene	1	491	.	+	.	ID=Gene.93::TRINITY_DN11312_c0_g1::g.93;Name=ORF%20type%3Acomplete%20len%3A107%20%28%2B%29
TRINITY_DN11312_c0_g1	transdecoder	mRNA	1	491	.	+	.	ID=Gene.93::TRINITY_DN11312_c0_g1::g.93::m.93;Parent=Gene.93::TRINITY_DN11312_c0_g1::g.93;Name=ORF%20type%3Acomplete%20len%3A107%20%28%2B%29
TRINITY_DN11312_c0_g1	transdecoder	five_prime_UTR	1	77	.	+	.	ID=Gene.93::TRINITY_DN11312_c0_g1::g.93::m.93.utr5p1;Parent=Gene.93::TRINITY_DN11312_c0_g1::g.93::m.93
TRINITY_DN11312_c0_g1	transdecoder	exon	1	491	.	+	.	ID=Gene.93::TRINITY_DN11312_c0_g1::g.93::m.93.exon1;Parent=Gene.93::TRINITY_DN11312_c0_g1::g.93::m.93
TRINITY_DN11312_c0_g1	transdecoder	CDS	78	398	.	+	0	ID=cds.Gene.93::TRINITY_DN11312_c0_g1::g.93::m.93;Parent=Gene.93::TRINITY_DN11312_c0_g1::g.93::m.93
TRINITY_DN11312_c0_g1	transdecoder	three_prime_UTR	399	491	.	+	.	ID=Gene.93::TRINITY_DN11312_c0_g1::g.93::m.93.utr3p1;Parent=Gene.93::TRINITY_DN11312_c0_g1::g.93::m.93
TRINITY_DN11312_c0_g3	transdecoder	gene	1	534	.	+	.	ID=Gene.95::TRINITY_DN11312_c0_g3::g.95;Name=ORF%20type%3Acomplete%20len%3A107%20%28%2B%29
TRINITY_DN11312_c0_g3	transdecoder	mRNA	1	534	.	+	.	ID=Gene.95::TRINITY_DN11312_c0_g3::g.95::m.95;Parent=Gene.95::TRINITY_DN11312_c0_g3::g.95;Name=ORF%20type%3Acomplete%20len%3A107%20%28%2B%29
TRINITY_DN11312_c0_g3	transdecoder	five_prime_UTR	1	69	.	+	.	ID=Gene.95::TRINITY_DN11312_c0_g3::g.95::m.95.utr5p1;Parent=Gene.95::TRINITY_DN11312_c0_g3::g.95::m.95
TRINITY_DN11312_c0_g3	transdecoder	exon	1	534	.	+	.	ID=Gene.95::TRINITY_DN11312_c0_g3::g.95::m.95.exon1;Parent=Gene.95::TRINITY_DN11312_c0_g3::g.95::m.95
TRINITY_DN11312_c0_g3	transdecoder	CDS	70	390	.	+	0	ID=cds.Gene.95::TRINITY_DN11312_c0_g3::g.95::m.95;Parent=Gene.95::TRINITY_DN11312_c0_g3::g.95::m.95
TRINITY_DN11312_c0_g3	transdecoder	three_prime_UTR	391	534	.	+	.	ID=Gene.95::TRINITY_DN11312_c0_g3::g.95::m.95.utr3p1;Parent=Gene.95::TRINITY_DN11312_c0_g3::g.95::m.95
TRINITY_DN11320_c0_g1	transdecoder	gene	1	343	.	+	.	ID=Gene.96::TRINITY_DN11320_c0_g1::g.96;Name=ORF%20type%3Ainternal%20len%3A115%20%28%2B%29
TRINITY_DN11320_c0_g1	transdecoder	mRNA	1	343	.	+	.	ID=Gene.96::TRINITY_DN11320_c0_g1::g.96::m.96;Parent=Gene.96::TRINITY_DN11320_c0_g1::g.96;Name=ORF%20type%3Ainternal%20len%3A115%20%28%2B%29
TRINITY_DN11320_c0_g1	transdecoder	exon	1	343	.	+	.	ID=Gene.96::TRINITY_DN11320_c0_g1::g.96::m.96.exon1;Parent=Gene.96::TRINITY_DN11320_c0_g1::g.96::m.96
TRINITY_DN11320_c0_g1	transdecoder	CDS	1	342	.	+	0	ID=cds.Gene.96::TRINITY_DN11320_c0_g1::g.96::m.96;Parent=Gene.96::TRINITY_DN11320_c0_g1::g.96::m.96
TRINITY_DN11320_c0_g1	transdecoder	three_prime_UTR	343	343	.	+	.	ID=Gene.96::TRINITY_DN11320_c0_g1::g.96::m.96.utr3p1;Parent=Gene.96::TRINITY_DN11320_c0_g1::g.96::m.96
TRINITY_DN11338_c0_g1	transdecoder	gene	1	458	.	+	.	ID=Gene.97::TRINITY_DN11338_c0_g1::g.97;Name=ORF%20type%3Ainternal%20len%3A153%20%28%2B%29
TRINITY_DN11338_c0_g1	transdecoder	mRNA	1	458	.	+	.	ID=Gene.97::TRINITY_DN11338_c0_g1::g.97::m.97;Parent=Gene.97::TRINITY_DN11338_c0_g1::g.97;Name=ORF%20type%3Ainternal%20len%3A153%20%28%2B%29
TRINITY_DN11338_c0_g1	transdecoder	five_prime_UTR	1	1	.	+	.	ID=Gene.97::TRINITY_DN11338_c0_g1::g.97::m.97.utr5p1;Parent=Gene.97::TRINITY_DN11338_c0_g1::g.97::m.97
TRINITY_DN11338_c0_g1	transdecoder	exon	1	458	.	+	.	ID=Gene.97::TRINITY_DN11338_c0_g1::g.97::m.97.exon1;Parent=Gene.97::TRINITY_DN11338_c0_g1::g.97::m.97
TRINITY_DN11338_c0_g1	transdecoder	CDS	2	457	.	+	0	ID=cds.Gene.97::TRINITY_DN11338_c0_g1::g.97::m.97;Parent=Gene.97::TRINITY_DN11338_c0_g1::g.97::m.97
TRINITY_DN11338_c0_g1	transdecoder	three_prime_UTR	458	458	.	+	.	ID=Gene.97::TRINITY_DN11338_c0_g1::g.97::m.97.utr3p1;Parent=Gene.97::TRINITY_DN11338_c0_g1::g.97::m.97
TRINITY_DN11348_c0_g1	transdecoder	gene	1	628	.	+	.	ID=Gene.98::TRINITY_DN11348_c0_g1::g.98;Name=ORF%20type%3Ainternal%20len%3A210%20%28%2B%29
TRINITY_DN11348_c0_g1	transdecoder	mRNA	1	628	.	+	.	ID=Gene.98::TRINITY_DN11348_c0_g1::g.98::m.98;Parent=Gene.98::TRINITY_DN11348_c0_g1::g.98;Name=ORF%20type%3Ainternal%20len%3A210%20%28%2B%29
TRINITY_DN11348_c0_g1	transdecoder	five_prime_UTR	1	1	.	+	.	ID=Gene.98::TRINITY_DN11348_c0_g1::g.98::m.98.utr5p1;Parent=Gene.98::TRINITY_DN11348_c0_g1::g.98::m.98
TRINITY_DN11348_c0_g1	transdecoder	exon	1	628	.	+	.	ID=Gene.98::TRINITY_DN11348_c0_g1::g.98::m.98.exon1;Parent=Gene.98::TRINITY_DN11348_c0_g1::g.98::m.98
TRINITY_DN11348_c0_g1	transdecoder	CDS	2	628	.	+	0	ID=cds.Gene.98::TRINITY_DN11348_c0_g1::g.98::m.98;Parent=Gene.98::TRINITY_DN11348_c0_g1::g.98::m.98
TRINITY_DN11370_c0_g1	transdecoder	gene	1	331	.	+	.	ID=Gene.100::TRINITY_DN11370_c0_g1::g.100;Name=ORF%20type%3A5prime_partial%20len%3A104%20%28%2B%29
TRINITY_DN11370_c0_g1	transdecoder	mRNA	1	331	.	+	.	ID=Gene.100::TRINITY_DN11370_c0_g1::g.100::m.100;Parent=Gene.100::TRINITY_DN11370_c0_g1::g.100;Name=ORF%20type%3A5prime_partial%20len%3A104%20%28%2B%29
TRINITY_DN11370_c0_g1	transdecoder	five_prime_UTR	1	1	.	+	.	ID=Gene.100::TRINITY_DN11370_c0_g1::g.100::m.100.utr5p1;Parent=Gene.100::TRINITY_DN11370_c0_g1::g.100::m.100
TRINITY_DN11370_c0_g1	transdecoder	exon	1	331	.	+	.	ID=Gene.100::TRINITY_DN11370_c0_g1::g.100::m.100.exon1;Parent=Gene.100::TRINITY_DN11370_c0_g1::g.100::m.100
TRINITY_DN11370_c0_g1	transdecoder	CDS	2	313	.	+	0	ID=cds.Gene.100::TRINITY_DN11370_c0_g1::g.100::m.100;Parent=Gene.100::TRINITY_DN11370_c0_g1::g.100::m.100
TRINITY_DN11370_c0_g1	transdecoder	three_prime_UTR	314	331	.	+	.	ID=Gene.100::TRINITY_DN11370_c0_g1::g.100::m.100.utr3p1;Parent=Gene.100::TRINITY_DN11370_c0_g1::g.100::m.100
TRINITY_DN11378_c0_g2	transdecoder	gene	1	426	.	+	.	ID=Gene.101::TRINITY_DN11378_c0_g2::g.101;Name=ORF%20type%3Ainternal%20len%3A142%20%28%2B%29
TRINITY_DN11378_c0_g2	transdecoder	mRNA	1	426	.	+	.	ID=Gene.101::TRINITY_DN11378_c0_g2::g.101::m.101;Parent=Gene.101::TRINITY_DN11378_c0_g2::g.101;Name=ORF%20type%3Ainternal%20len%3A142%20%28%2B%29
TRINITY_DN11378_c0_g2	transdecoder	five_prime_UTR	1	1	.	+	.	ID=Gene.101::TRINITY_DN11378_c0_g2::g.101::m.101.utr5p1;Parent=Gene.101::TRINITY_DN11378_c0_g2::g.101::m.101
TRINITY_DN11378_c0_g2	transdecoder	exon	1	426	.	+	.	ID=Gene.101::TRINITY_DN11378_c0_g2::g.101::m.101.exon1;Parent=Gene.101::TRINITY_DN11378_c0_g2::g.101::m.101
TRINITY_DN11378_c0_g2	transdecoder	CDS	2	424	.	+	0	ID=cds.Gene.101::TRINITY_DN11378_c0_g2::g.101::m.101;Parent=Gene.101::TRINITY_DN11378_c0_g2::g.101::m.101
TRINITY_DN11378_c0_g2	transdecoder	three_prime_UTR	425	426	.	+	.	ID=Gene.101::TRINITY_DN11378_c0_g2::g.101::m.101.utr3p1;Parent=Gene.101::TRINITY_DN11378_c0_g2::g.101::m.101
TRINITY_DN11381_c0_g1	transdecoder	gene	1	311	.	+	.	ID=Gene.103::TRINITY_DN11381_c0_g1::g.103;Name=ORF%20type%3Ainternal%20len%3A104%20%28%2B%29
TRINITY_DN11381_c0_g1	transdecoder	mRNA	1	311	.	+	.	ID=Gene.103::TRINITY_DN11381_c0_g1::g.103::m.103;Parent=Gene.103::TRINITY_DN11381_c0_g1::g.103;Name=ORF%20type%3Ainternal%20len%3A104%20%28%2B%29
TRINITY_DN11381_c0_g1	transdecoder	five_prime_UTR	1	1	.	+	.	ID=Gene.103::TRINITY_DN11381_c0_g1::g.103::m.103.utr5p1;Parent=Gene.103::TRINITY_DN11381_c0_g1::g.103::m.103
TRINITY_DN11381_c0_g1	transdecoder	exon	1	311	.	+	.	ID=Gene.103::TRINITY_DN11381_c0_g1::g.103::m.103.exon1;Parent=Gene.103::TRINITY_DN11381_c0_g1::g.103::m.103
TRINITY_DN11381_c0_g1	transdecoder	CDS	2	310	.	+	0	ID=cds.Gene.103::TRINITY_DN11381_c0_g1::g.103::m.103;Parent=Gene.103::TRINITY_DN11381_c0_g1::g.103::m.103
TRINITY_DN11381_c0_g1	transdecoder	three_prime_UTR	311	311	.	+	.	ID=Gene.103::TRINITY_DN11381_c0_g1::g.103::m.103.utr3p1;Parent=Gene.103::TRINITY_DN11381_c0_g1::g.103::m.103
TRINITY_DN11397_c0_g1	transdecoder	gene	1	488	.	+	.	ID=Gene.104::TRINITY_DN11397_c0_g1::g.104;Name=ORF%20type%3Ainternal%20len%3A163%20%28%2B%29
TRINITY_DN11397_c0_g1	transdecoder	mRNA	1	488	.	+	.	ID=Gene.104::TRINITY_DN11397_c0_g1::g.104::m.104;Parent=Gene.104::TRINITY_DN11397_c0_g1::g.104;Name=ORF%20type%3Ainternal%20len%3A163%20%28%2B%29
TRINITY_DN11397_c0_g1	transdecoder	exon	1	488	.	+	.	ID=Gene.104::TRINITY_DN11397_c0_g1::g.104::m.104.exon1;Parent=Gene.104::TRINITY_DN11397_c0_g1::g.104::m.104
TRINITY_DN11397_c0_g1	transdecoder	CDS	1	486	.	+	0	ID=cds.Gene.104::TRINITY_DN11397_c0_g1::g.104::m.104;Parent=Gene.104::TRINITY_DN11397_c0_g1::g.104::m.104
TRINITY_DN11397_c0_g1	transdecoder	three_prime_UTR	487	488	.	+	.	ID=Gene.104::TRINITY_DN11397_c0_g1::g.104::m.104.utr3p1;Parent=Gene.104::TRINITY_DN11397_c0_g1::g.104::m.104
TRINITY_DN11399_c0_g1	transdecoder	gene	1	512	.	+	.	ID=Gene.105::TRINITY_DN11399_c0_g1::g.105;Name=ORF%20type%3A5prime_partial%20len%3A155%20%28%2B%29
TRINITY_DN11399_c0_g1	transdecoder	mRNA	1	512	.	+	.	ID=Gene.105::TRINITY_DN11399_c0_g1::g.105::m.105;Parent=Gene.105::TRINITY_DN11399_c0_g1::g.105;Name=ORF%20type%3A5prime_partial%20len%3A155%20%28%2B%29
TRINITY_DN11399_c0_g1	transdecoder	exon	1	512	.	+	.	ID=Gene.105::TRINITY_DN11399_c0_g1::g.105::m.105.exon1;Parent=Gene.105::TRINITY_DN11399_c0_g1::g.105::m.105
TRINITY_DN11399_c0_g1	transdecoder	CDS	1	465	.	+	0	ID=cds.Gene.105::TRINITY_DN11399_c0_g1::g.105::m.105;Parent=Gene.105::TRINITY_DN11399_c0_g1::g.105::m.105
TRINITY_DN11399_c0_g1	transdecoder	three_prime_UTR	466	512	.	+	.	ID=Gene.105::TRINITY_DN11399_c0_g1::g.105::m.105.utr3p1;Parent=Gene.105::TRINITY_DN11399_c0_g1::g.105::m.105
TRINITY_DN11425_c0_g2	transdecoder	gene	1	347	.	+	.	ID=Gene.107::TRINITY_DN11425_c0_g2::g.107;Name=ORF%20type%3Ainternal%20len%3A116%20%28%2B%29
TRINITY_DN11425_c0_g2	transdecoder	mRNA	1	347	.	+	.	ID=Gene.107::TRINITY_DN11425_c0_g2::g.107::m.107;Parent=Gene.107::TRINITY_DN11425_c0_g2::g.107;Name=ORF%20type%3Ainternal%20len%3A116%20%28%2B%29
TRINITY_DN11425_c0_g2	transdecoder	exon	1	347	.	+	.	ID=Gene.107::TRINITY_DN11425_c0_g2::g.107::m.107.exon1;Parent=Gene.107::TRINITY_DN11425_c0_g2::g.107::m.107
TRINITY_DN11425_c0_g2	transdecoder	CDS	1	345	.	+	0	ID=cds.Gene.107::TRINITY_DN11425_c0_g2::g.107::m.107;Parent=Gene.107::TRINITY_DN11425_c0_g2::g.107::m.107
TRINITY_DN11425_c0_g2	transdecoder	three_prime_UTR	346	347	.	+	.	ID=Gene.107::TRINITY_DN11425_c0_g2::g.107::m.107.utr3p1;Parent=Gene.107::TRINITY_DN11425_c0_g2::g.107::m.107
TRINITY_DN11427_c0_g1	transdecoder	gene	1	340	.	+	.	ID=Gene.108::TRINITY_DN11427_c0_g1::g.108;Name=ORF%20type%3Ainternal%20len%3A113%20%28%2B%29
TRINITY_DN11427_c0_g1	transdecoder	mRNA	1	340	.	+	.	ID=Gene.108::TRINITY_DN11427_c0_g1::g.108::m.108;Parent=Gene.108::TRINITY_DN11427_c0_g1::g.108;Name=ORF%20type%3Ainternal%20len%3A113%20%28%2B%29
TRINITY_DN11427_c0_g1	transdecoder	five_prime_UTR	1	2	.	+	.	ID=Gene.108::TRINITY_DN11427_c0_g1::g.108::m.108.utr5p1;Parent=Gene.108::TRINITY_DN11427_c0_g1::g.108::m.108
TRINITY_DN11427_c0_g1	transdecoder	exon	1	340	.	+	.	ID=Gene.108::TRINITY_DN11427_c0_g1::g.108::m.108.exon1;Parent=Gene.108::TRINITY_DN11427_c0_g1::g.108::m.108
TRINITY_DN11427_c0_g1	transdecoder	CDS	3	338	.	+	0	ID=cds.Gene.108::TRINITY_DN11427_c0_g1::g.108::m.108;Parent=Gene.108::TRINITY_DN11427_c0_g1::g.108::m.108
TRINITY_DN11427_c0_g1	transdecoder	three_prime_UTR	339	340	.	+	.	ID=Gene.108::TRINITY_DN11427_c0_g1::g.108::m.108.utr3p1;Parent=Gene.108::TRINITY_DN11427_c0_g1::g.108::m.108
TRINITY_DN11430_c0_g1	transdecoder	gene	1	3738	.	+	.	ID=Gene.109::TRINITY_DN11430_c0_g1::g.109;Name=ORF%20type%3A5prime_partial%20len%3A1197%20%28%2B%29
TRINITY_DN11430_c0_g1	transdecoder	mRNA	1	3738	.	+	.	ID=Gene.109::TRINITY_DN11430_c0_g1::g.109::m.109;Parent=Gene.109::TRINITY_DN11430_c0_g1::g.109;Name=ORF%20type%3A5prime_partial%20len%3A1197%20%28%2B%29
TRINITY_DN11430_c0_g1	transdecoder	five_prime_UTR	1	2	.	+	.	ID=Gene.109::TRINITY_DN11430_c0_g1::g.109::m.109.utr5p1;Parent=Gene.109::TRINITY_DN11430_c0_g1::g.109::m.109
TRINITY_DN11430_c0_g1	transdecoder	exon	1	3738	.	+	.	ID=Gene.109::TRINITY_DN11430_c0_g1::g.109::m.109.exon1;Parent=Gene.109::TRINITY_DN11430_c0_g1::g.109::m.109
TRINITY_DN11430_c0_g1	transdecoder	CDS	3	3593	.	+	0	ID=cds.Gene.109::TRINITY_DN11430_c0_g1::g.109::m.109;Parent=Gene.109::TRINITY_DN11430_c0_g1::g.109::m.109
TRINITY_DN11430_c0_g1	transdecoder	three_prime_UTR	3594	3738	.	+	.	ID=Gene.109::TRINITY_DN11430_c0_g1::g.109::m.109.utr3p1;Parent=Gene.109::TRINITY_DN11430_c0_g1::g.109::m.109
TRINITY_DN11430_c0_g2	transdecoder	gene	1	380	.	+	.	ID=Gene.115::TRINITY_DN11430_c0_g2::g.115;Name=ORF%20type%3Ainternal%20len%3A127%20%28%2B%29
TRINITY_DN11430_c0_g2	transdecoder	mRNA	1	380	.	+	.	ID=Gene.115::TRINITY_DN11430_c0_g2::g.115::m.115;Parent=Gene.115::TRINITY_DN11430_c0_g2::g.115;Name=ORF%20type%3Ainternal%20len%3A127%20%28%2B%29
TRINITY_DN11430_c0_g2	transdecoder	exon	1	380	.	+	.	ID=Gene.115::TRINITY_DN11430_c0_g2::g.115::m.115.exon1;Parent=Gene.115::TRINITY_DN11430_c0_g2::g.115::m.115
TRINITY_DN11430_c0_g2	transdecoder	CDS	1	378	.	+	0	ID=cds.Gene.115::TRINITY_DN11430_c0_g2::g.115::m.115;Parent=Gene.115::TRINITY_DN11430_c0_g2::g.115::m.115
TRINITY_DN11430_c0_g2	transdecoder	three_prime_UTR	379	380	.	+	.	ID=Gene.115::TRINITY_DN11430_c0_g2::g.115::m.115.utr3p1;Parent=Gene.115::TRINITY_DN11430_c0_g2::g.115::m.115
TRINITY_DN11474_c0_g3	transdecoder	gene	1	314	.	+	.	ID=Gene.118::TRINITY_DN11474_c0_g3::g.118;Name=ORF%20type%3Ainternal%20len%3A105%20%28%2B%29
TRINITY_DN11474_c0_g3	transdecoder	mRNA	1	314	.	+	.	ID=Gene.118::TRINITY_DN11474_c0_g3::g.118::m.118;Parent=Gene.118::TRINITY_DN11474_c0_g3::g.118;Name=ORF%20type%3Ainternal%20len%3A105%20%28%2B%29
TRINITY_DN11474_c0_g3	transdecoder	exon	1	314	.	+	.	ID=Gene.118::TRINITY_DN11474_c0_g3::g.118::m.118.exon1;Parent=Gene.118::TRINITY_DN11474_c0_g3::g.118::m.118
TRINITY_DN11474_c0_g3	transdecoder	CDS	1	312	.	+	0	ID=cds.Gene.118::TRINITY_DN11474_c0_g3::g.118::m.118;Parent=Gene.118::TRINITY_DN11474_c0_g3::g.118::m.118
TRINITY_DN11474_c0_g3	transdecoder	three_prime_UTR	313	314	.	+	.	ID=Gene.118::TRINITY_DN11474_c0_g3::g.118::m.118.utr3p1;Parent=Gene.118::TRINITY_DN11474_c0_g3::g.118::m.118
TRINITY_DN11476_c0_g1	transdecoder	gene	1	474	.	+	.	ID=Gene.119::TRINITY_DN11476_c0_g1::g.119;Name=ORF%20type%3A5prime_partial%20len%3A155%20%28%2B%29
TRINITY_DN11476_c0_g1	transdecoder	mRNA	1	474	.	+	.	ID=Gene.119::TRINITY_DN11476_c0_g1::g.119::m.119;Parent=Gene.119::TRINITY_DN11476_c0_g1::g.119;Name=ORF%20type%3A5prime_partial%20len%3A155%20%28%2B%29
TRINITY_DN11476_c0_g1	transdecoder	exon	1	474	.	+	.	ID=Gene.119::TRINITY_DN11476_c0_g1::g.119::m.119.exon1;Parent=Gene.119::TRINITY_DN11476_c0_g1::g.119::m.119
TRINITY_DN11476_c0_g1	transdecoder	CDS	1	465	.	+	0	ID=cds.Gene.119::TRINITY_DN11476_c0_g1::g.119::m.119;Parent=Gene.119::TRINITY_DN11476_c0_g1::g.119::m.119
TRINITY_DN11476_c0_g1	transdecoder	three_prime_UTR	466	474	.	+	.	ID=Gene.119::TRINITY_DN11476_c0_g1::g.119::m.119.utr3p1;Parent=Gene.119::TRINITY_DN11476_c0_g1::g.119::m.119
TRINITY_DN11479_c0_g1	transdecoder	gene	1	327	.	+	.	ID=Gene.120::TRINITY_DN11479_c0_g1::g.120;Name=ORF%20type%3Ainternal%20len%3A109%20%28%2B%29
TRINITY_DN11479_c0_g1	transdecoder	mRNA	1	327	.	+	.	ID=Gene.120::TRINITY_DN11479_c0_g1::g.120::m.120;Parent=Gene.120::TRINITY_DN11479_c0_g1::g.120;Name=ORF%20type%3Ainternal%20len%3A109%20%28%2B%29
TRINITY_DN11479_c0_g1	transdecoder	five_prime_UTR	1	1	.	+	.	ID=Gene.120::TRINITY_DN11479_c0_g1::g.120::m.120.utr5p1;Parent=Gene.120::TRINITY_DN11479_c0_g1::g.120::m.120
TRINITY_DN11479_c0_g1	transdecoder	exon	1	327	.	+	.	ID=Gene.120::TRINITY_DN11479_c0_g1::g.120::m.120.exon1;Parent=Gene.120::TRINITY_DN11479_c0_g1::g.120::m.120
TRINITY_DN11479_c0_g1	transdecoder	CDS	2	325	.	+	0	ID=cds.Gene.120::TRINITY_DN11479_c0_g1::g.120::m.120;Parent=Gene.120::TRINITY_DN11479_c0_g1::g.120::m.120
TRINITY_DN11479_c0_g1	transdecoder	three_prime_UTR	326	327	.	+	.	ID=Gene.120::TRINITY_DN11479_c0_g1::g.120::m.120.utr3p1;Parent=Gene.120::TRINITY_DN11479_c0_g1::g.120::m.120
TRINITY_DN11488_c0_g1	transdecoder	gene	1	442	.	+	.	ID=Gene.123::TRINITY_DN11488_c0_g1::g.123;Name=ORF%20type%3Ainternal%20len%3A148%20%28%2B%29
TRINITY_DN11488_c0_g1	transdecoder	mRNA	1	442	.	+	.	ID=Gene.123::TRINITY_DN11488_c0_g1::g.123::m.123;Parent=Gene.123::TRINITY_DN11488_c0_g1::g.123;Name=ORF%20type%3Ainternal%20len%3A148%20%28%2B%29
TRINITY_DN11488_c0_g1	transdecoder	five_prime_UTR	1	1	.	+	.	ID=Gene.123::TRINITY_DN11488_c0_g1::g.123::m.123.utr5p1;Parent=Gene.123::TRINITY_DN11488_c0_g1::g.123::m.123
TRINITY_DN11488_c0_g1	transdecoder	exon	1	442	.	+	.	ID=Gene.123::TRINITY_DN11488_c0_g1::g.123::m.123.exon1;Parent=Gene.123::TRINITY_DN11488_c0_g1::g.123::m.123
TRINITY_DN11488_c0_g1	transdecoder	CDS	2	442	.	+	0	ID=cds.Gene.123::TRINITY_DN11488_c0_g1::g.123::m.123;Parent=Gene.123::TRINITY_DN11488_c0_g1::g.123::m.123
TRINITY_DN11513_c0_g1	transdecoder	gene	1	771	.	+	.	ID=Gene.126::TRINITY_DN11513_c0_g1::g.126;Name=ORF%20type%3Acomplete%20len%3A142%20%28%2B%29
TRINITY_DN11513_c0_g1	transdecoder	mRNA	1	771	.	+	.	ID=Gene.126::TRINITY_DN11513_c0_g1::g.126::m.126;Parent=Gene.126::TRINITY_DN11513_c0_g1::g.126;Name=ORF%20type%3Acomplete%20len%3A142%20%28%2B%29
TRINITY_DN11513_c0_g1	transdecoder	five_prime_UTR	1	148	.	+	.	ID=Gene.126::TRINITY_DN11513_c0_g1::g.126::m.126.utr5p1;Parent=Gene.126::TRINITY_DN11513_c0_g1::g.126::m.126
TRINITY_DN11513_c0_g1	transdecoder	exon	1	771	.	+	.	ID=Gene.126::TRINITY_DN11513_c0_g1::g.126::m.126.exon1;Parent=Gene.126::TRINITY_DN11513_c0_g1::g.126::m.126
TRINITY_DN11513_c0_g1	transdecoder	CDS	149	574	.	+	0	ID=cds.Gene.126::TRINITY_DN11513_c0_g1::g.126::m.126;Parent=Gene.126::TRINITY_DN11513_c0_g1::g.126::m.126
TRINITY_DN11513_c0_g1	transdecoder	three_prime_UTR	575	771	.	+	.	ID=Gene.126::TRINITY_DN11513_c0_g1::g.126::m.126.utr3p1;Parent=Gene.126::TRINITY_DN11513_c0_g1::g.126::m.126
TRINITY_DN11562_c0_g1	transdecoder	gene	1	541	.	-	.	ID=Gene.130::TRINITY_DN11562_c0_g1::g.130;Name=ORF%20type%3A3prime_partial%20len%3A111%20%28-%29
TRINITY_DN11562_c0_g1	transdecoder	mRNA	1	541	.	-	.	ID=Gene.130::TRINITY_DN11562_c0_g1::g.130::m.130;Parent=Gene.130::TRINITY_DN11562_c0_g1::g.130;Name=ORF%20type%3A3prime_partial%20len%3A111%20%28-%29
TRINITY_DN11562_c0_g1	transdecoder	five_prime_UTR	331	541	.	-	.	ID=Gene.130::TRINITY_DN11562_c0_g1::g.130::m.130.utr5p1;Parent=Gene.130::TRINITY_DN11562_c0_g1::g.130::m.130
TRINITY_DN11562_c0_g1	transdecoder	exon	1	541	.	-	.	ID=Gene.130::TRINITY_DN11562_c0_g1::g.130::m.130.exon1;Parent=Gene.130::TRINITY_DN11562_c0_g1::g.130::m.130
TRINITY_DN11562_c0_g1	transdecoder	CDS	1	330	.	-	0	ID=cds.Gene.130::TRINITY_DN11562_c0_g1::g.130::m.130;Parent=Gene.130::TRINITY_DN11562_c0_g1::g.130::m.130
TRINITY_DN11570_c0_g1	transdecoder	gene	1	318	.	+	.	ID=Gene.132::TRINITY_DN11570_c0_g1::g.132;Name=ORF%20type%3Ainternal%20len%3A107%20%28%2B%29
TRINITY_DN11570_c0_g1	transdecoder	mRNA	1	318	.	+	.	ID=Gene.132::TRINITY_DN11570_c0_g1::g.132::m.132;Parent=Gene.132::TRINITY_DN11570_c0_g1::g.132;Name=ORF%20type%3Ainternal%20len%3A107%20%28%2B%29
TRINITY_DN11570_c0_g1	transdecoder	exon	1	318	.	+	.	ID=Gene.132::TRINITY_DN11570_c0_g1::g.132::m.132.exon1;Parent=Gene.132::TRINITY_DN11570_c0_g1::g.132::m.132
TRINITY_DN11570_c0_g1	transdecoder	CDS	1	318	.	+	0	ID=cds.Gene.132::TRINITY_DN11570_c0_g1::g.132::m.132;Parent=Gene.132::TRINITY_DN11570_c0_g1::g.132::m.132
TRINITY_DN11576_c0_g1	transdecoder	gene	1	456	.	+	.	ID=Gene.135::TRINITY_DN11576_c0_g1::g.135;Name=ORF%20type%3A5prime_partial%20len%3A149%20%28%2B%29
TRINITY_DN11576_c0_g1	transdecoder	mRNA	1	456	.	+	.	ID=Gene.135::TRINITY_DN11576_c0_g1::g.135::m.135;Parent=Gene.135::TRINITY_DN11576_c0_g1::g.135;Name=ORF%20type%3A5prime_partial%20len%3A149%20%28%2B%29
TRINITY_DN11576_c0_g1	transdecoder	five_prime_UTR	1	2	.	+	.	ID=Gene.135::TRINITY_DN11576_c0_g1::g.135::m.135.utr5p1;Parent=Gene.135::TRINITY_DN11576_c0_g1::g.135::m.135
TRINITY_DN11576_c0_g1	transdecoder	exon	1	456	.	+	.	ID=Gene.135::TRINITY_DN11576_c0_g1::g.135::m.135.exon1;Parent=Gene.135::TRINITY_DN11576_c0_g1::g.135::m.135
TRINITY_DN11576_c0_g1	transdecoder	CDS	3	449	.	+	0	ID=cds.Gene.135::TRINITY_DN11576_c0_g1::g.135::m.135;Parent=Gene.135::TRINITY_DN11576_c0_g1::g.135::m.135
TRINITY_DN11576_c0_g1	transdecoder	three_prime_UTR	450	456	.	+	.	ID=Gene.135::TRINITY_DN11576_c0_g1::g.135::m.135.utr3p1;Parent=Gene.135::TRINITY_DN11576_c0_g1::g.135::m.135
TRINITY_DN11594_c0_g1	transdecoder	gene	1	503	.	+	.	ID=Gene.136::TRINITY_DN11594_c0_g1::g.136;Name=ORF%20type%3Ainternal%20len%3A168%20%28%2B%29
TRINITY_DN11594_c0_g1	transdecoder	mRNA	1	503	.	+	.	ID=Gene.136::TRINITY_DN11594_c0_g1::g.136::m.136;Parent=Gene.136::TRINITY_DN11594_c0_g1::g.136;Name=ORF%20type%3Ainternal%20len%3A168%20%28%2B%29
TRINITY_DN11594_c0_g1	transdecoder	exon	1	503	.	+	.	ID=Gene.136::TRINITY_DN11594_c0_g1::g.136::m.136.exon1;Parent=Gene.136::TRINITY_DN11594_c0_g1::g.136::m.136
TRINITY_DN11594_c0_g1	transdecoder	CDS	1	501	.	+	0	ID=cds.Gene.136::TRINITY_DN11594_c0_g1::g.136::m.136;Parent=Gene.136::TRINITY_DN11594_c0_g1::g.136::m.136
TRINITY_DN11594_c0_g1	transdecoder	three_prime_UTR	502	503	.	+	.	ID=Gene.136::TRINITY_DN11594_c0_g1::g.136::m.136.utr3p1;Parent=Gene.136::TRINITY_DN11594_c0_g1::g.136::m.136
TRINITY_DN11606_c0_g1	transdecoder	gene	1	338	.	+	.	ID=Gene.138::TRINITY_DN11606_c0_g1::g.138;Name=ORF%20type%3A3prime_partial%20len%3A113%20%28%2B%29
TRINITY_DN11606_c0_g1	transdecoder	mRNA	1	338	.	+	.	ID=Gene.138::TRINITY_DN11606_c0_g1::g.138::m.138;Parent=Gene.138::TRINITY_DN11606_c0_g1::g.138;Name=ORF%20type%3A3prime_partial%20len%3A113%20%28%2B%29
TRINITY_DN11606_c0_g1	transdecoder	five_prime_UTR	1	1	.	+	.	ID=Gene.138::TRINITY_DN11606_c0_g1::g.138::m.138.utr5p1;Parent=Gene.138::TRINITY_DN11606_c0_g1::g.138::m.138
TRINITY_DN11606_c0_g1	transdecoder	exon	1	338	.	+	.	ID=Gene.138::TRINITY_DN11606_c0_g1::g.138::m.138.exon1;Parent=Gene.138::TRINITY_DN11606_c0_g1::g.138::m.138
TRINITY_DN11606_c0_g1	transdecoder	CDS	2	337	.	+	0	ID=cds.Gene.138::TRINITY_DN11606_c0_g1::g.138::m.138;Parent=Gene.138::TRINITY_DN11606_c0_g1::g.138::m.138
TRINITY_DN11606_c0_g1	transdecoder	three_prime_UTR	338	338	.	+	.	ID=Gene.138::TRINITY_DN11606_c0_g1::g.138::m.138.utr3p1;Parent=Gene.138::TRINITY_DN11606_c0_g1::g.138::m.138
TRINITY_DN11608_c0_g1	transdecoder	gene	1	352	.	+	.	ID=Gene.139::TRINITY_DN11608_c0_g1::g.139;Name=ORF%20type%3A3prime_partial%20len%3A118%20%28%2B%29
TRINITY_DN11608_c0_g1	transdecoder	mRNA	1	352	.	+	.	ID=Gene.139::TRINITY_DN11608_c0_g1::g.139::m.139;Parent=Gene.139::TRINITY_DN11608_c0_g1::g.139;Name=ORF%20type%3A3prime_partial%20len%3A118%20%28%2B%29
TRINITY_DN11608_c0_g1	transdecoder	exon	1	352	.	+	.	ID=Gene.139::TRINITY_DN11608_c0_g1::g.139::m.139.exon1;Parent=Gene.139::TRINITY_DN11608_c0_g1::g.139::m.139
TRINITY_DN11608_c0_g1	transdecoder	CDS	1	351	.	+	0	ID=cds.Gene.139::TRINITY_DN11608_c0_g1::g.139::m.139;Parent=Gene.139::TRINITY_DN11608_c0_g1::g.139::m.139
TRINITY_DN11608_c0_g1	transdecoder	three_prime_UTR	352	352	.	+	.	ID=Gene.139::TRINITY_DN11608_c0_g1::g.139::m.139.utr3p1;Parent=Gene.139::TRINITY_DN11608_c0_g1::g.139::m.139
TRINITY_DN11627_c0_g1	transdecoder	gene	1	524	.	+	.	ID=Gene.142::TRINITY_DN11627_c0_g1::g.142;Name=ORF%20type%3Ainternal%20len%3A175%20%28%2B%29
TRINITY_DN11627_c0_g1	transdecoder	mRNA	1	524	.	+	.	ID=Gene.142::TRINITY_DN11627_c0_g1::g.142::m.142;Parent=Gene.142::TRINITY_DN11627_c0_g1::g.142;Name=ORF%20type%3Ainternal%20len%3A175%20%28%2B%29
TRINITY_DN11627_c0_g1	transdecoder	five_prime_UTR	1	2	.	+	.	ID=Gene.142::TRINITY_DN11627_c0_g1::g.142::m.142.utr5p1;Parent=Gene.142::TRINITY_DN11627_c0_g1::g.142::m.142
TRINITY_DN11627_c0_g1	transdecoder	exon	1	524	.	+	.	ID=Gene.142::TRINITY_DN11627_c0_g1::g.142::m.142.exon1;Parent=Gene.142::TRINITY_DN11627_c0_g1::g.142::m.142
TRINITY_DN11627_c0_g1	transdecoder	CDS	3	524	.	+	0	ID=cds.Gene.142::TRINITY_DN11627_c0_g1::g.142::m.142;Parent=Gene.142::TRINITY_DN11627_c0_g1::g.142::m.142
TRINITY_DN11648_c0_g1	transdecoder	gene	1	345	.	+	.	ID=Gene.143::TRINITY_DN11648_c0_g1::g.143;Name=ORF%20type%3Ainternal%20len%3A115%20%28%2B%29
TRINITY_DN11648_c0_g1	transdecoder	mRNA	1	345	.	+	.	ID=Gene.143::TRINITY_DN11648_c0_g1::g.143::m.143;Parent=Gene.143::TRINITY_DN11648_c0_g1::g.143;Name=ORF%20type%3Ainternal%20len%3A115%20%28%2B%29
TRINITY_DN11648_c0_g1	transdecoder	five_prime_UTR	1	1	.	+	.	ID=Gene.143::TRINITY_DN11648_c0_g1::g.143::m.143.utr5p1;Parent=Gene.143::TRINITY_DN11648_c0_g1::g.143::m.143
TRINITY_DN11648_c0_g1	transdecoder	exon	1	345	.	+	.	ID=Gene.143::TRINITY_DN11648_c0_g1::g.143::m.143.exon1;Parent=Gene.143::TRINITY_DN11648_c0_g1::g.143::m.143
TRINITY_DN11648_c0_g1	transdecoder	CDS	2	343	.	+	0	ID=cds.Gene.143::TRINITY_DN11648_c0_g1::g.143::m.143;Parent=Gene.143::TRINITY_DN11648_c0_g1::g.143::m.143
TRINITY_DN11648_c0_g1	transdecoder	three_prime_UTR	344	345	.	+	.	ID=Gene.143::TRINITY_DN11648_c0_g1::g.143::m.143.utr3p1;Parent=Gene.143::TRINITY_DN11648_c0_g1::g.143::m.143
TRINITY_DN11649_c0_g1	transdecoder	gene	1	330	.	+	.	ID=Gene.144::TRINITY_DN11649_c0_g1::g.144;Name=ORF%20type%3Ainternal%20len%3A110%20%28%2B%29
TRINITY_DN11649_c0_g1	transdecoder	mRNA	1	330	.	+	.	ID=Gene.144::TRINITY_DN11649_c0_g1::g.144::m.144;Parent=Gene.144::TRINITY_DN11649_c0_g1::g.144;Name=ORF%20type%3Ainternal%20len%3A110%20%28%2B%29
TRINITY_DN11649_c0_g1	transdecoder	five_prime_UTR	1	1	.	+	.	ID=Gene.144::TRINITY_DN11649_c0_g1::g.144::m.144.utr5p1;Parent=Gene.144::TRINITY_DN11649_c0_g1::g.144::m.144
TRINITY_DN11649_c0_g1	transdecoder	exon	1	330	.	+	.	ID=Gene.144::TRINITY_DN11649_c0_g1::g.144::m.144.exon1;Parent=Gene.144::TRINITY_DN11649_c0_g1::g.144::m.144
TRINITY_DN11649_c0_g1	transdecoder	CDS	2	328	.	+	0	ID=cds.Gene.144::TRINITY_DN11649_c0_g1::g.144::m.144;Parent=Gene.144::TRINITY_DN11649_c0_g1::g.144::m.144
TRINITY_DN11649_c0_g1	transdecoder	three_prime_UTR	329	330	.	+	.	ID=Gene.144::TRINITY_DN11649_c0_g1::g.144::m.144.utr3p1;Parent=Gene.144::TRINITY_DN11649_c0_g1::g.144::m.144
TRINITY_DN11652_c1_g3	transdecoder	gene	1	299	.	+	.	ID=Gene.145::TRINITY_DN11652_c1_g3::g.145;Name=ORF%20type%3Ainternal%20len%3A100%20%28%2B%29
TRINITY_DN11652_c1_g3	transdecoder	mRNA	1	299	.	+	.	ID=Gene.145::TRINITY_DN11652_c1_g3::g.145::m.145;Parent=Gene.145::TRINITY_DN11652_c1_g3::g.145;Name=ORF%20type%3Ainternal%20len%3A100%20%28%2B%29
TRINITY_DN11652_c1_g3	transdecoder	exon	1	299	.	+	.	ID=Gene.145::TRINITY_DN11652_c1_g3::g.145::m.145.exon1;Parent=Gene.145::TRINITY_DN11652_c1_g3::g.145::m.145
TRINITY_DN11652_c1_g3	transdecoder	CDS	1	297	.	+	0	ID=cds.Gene.145::TRINITY_DN11652_c1_g3::g.145::m.145;Parent=Gene.145::TRINITY_DN11652_c1_g3::g.145::m.145
TRINITY_DN11652_c1_g3	transdecoder	three_prime_UTR	298	299	.	+	.	ID=Gene.145::TRINITY_DN11652_c1_g3::g.145::m.145.utr3p1;Parent=Gene.145::TRINITY_DN11652_c1_g3::g.145::m.145
TRINITY_DN11663_c0_g3	transdecoder	gene	1	317	.	+	.	ID=Gene.146::TRINITY_DN11663_c0_g3::g.146;Name=ORF%20type%3Ainternal%20len%3A106%20%28%2B%29
TRINITY_DN11663_c0_g3	transdecoder	mRNA	1	317	.	+	.	ID=Gene.146::TRINITY_DN11663_c0_g3::g.146::m.146;Parent=Gene.146::TRINITY_DN11663_c0_g3::g.146;Name=ORF%20type%3Ainternal%20len%3A106%20%28%2B%29
TRINITY_DN11663_c0_g3	transdecoder	exon	1	317	.	+	.	ID=Gene.146::TRINITY_DN11663_c0_g3::g.146::m.146.exon1;Parent=Gene.146::TRINITY_DN11663_c0_g3::g.146::m.146
TRINITY_DN11663_c0_g3	transdecoder	CDS	1	315	.	+	0	ID=cds.Gene.146::TRINITY_DN11663_c0_g3::g.146::m.146;Parent=Gene.146::TRINITY_DN11663_c0_g3::g.146::m.146
TRINITY_DN11663_c0_g3	transdecoder	three_prime_UTR	316	317	.	+	.	ID=Gene.146::TRINITY_DN11663_c0_g3::g.146::m.146.utr3p1;Parent=Gene.146::TRINITY_DN11663_c0_g3::g.146::m.146
TRINITY_DN11688_c0_g1	transdecoder	gene	1	886	.	+	.	ID=Gene.150::TRINITY_DN11688_c0_g1::g.150;Name=ORF%20type%3A5prime_partial%20len%3A294%20%28%2B%29
TRINITY_DN11688_c0_g1	transdecoder	mRNA	1	886	.	+	.	ID=Gene.150::TRINITY_DN11688_c0_g1::g.150::m.150;Parent=Gene.150::TRINITY_DN11688_c0_g1::g.150;Name=ORF%20type%3A5prime_partial%20len%3A294%20%28%2B%29
TRINITY_DN11688_c0_g1	transdecoder	five_prime_UTR	1	2	.	+	.	ID=Gene.150::TRINITY_DN11688_c0_g1::g.150::m.150.utr5p1;Parent=Gene.150::TRINITY_DN11688_c0_g1::g.150::m.150
TRINITY_DN11688_c0_g1	transdecoder	exon	1	886	.	+	.	ID=Gene.150::TRINITY_DN11688_c0_g1::g.150::m.150.exon1;Parent=Gene.150::TRINITY_DN11688_c0_g1::g.150::m.150
TRINITY_DN11688_c0_g1	transdecoder	CDS	3	884	.	+	0	ID=cds.Gene.150::TRINITY_DN11688_c0_g1::g.150::m.150;Parent=Gene.150::TRINITY_DN11688_c0_g1::g.150::m.150
TRINITY_DN11688_c0_g1	transdecoder	three_prime_UTR	885	886	.	+	.	ID=Gene.150::TRINITY_DN11688_c0_g1::g.150::m.150.utr3p1;Parent=Gene.150::TRINITY_DN11688_c0_g1::g.150::m.150
TRINITY_DN11696_c0_g1	transdecoder	gene	1	376	.	+	.	ID=Gene.152::TRINITY_DN11696_c0_g1::g.152;Name=ORF%20type%3Ainternal%20len%3A125%20%28%2B%29
TRINITY_DN11696_c0_g1	transdecoder	mRNA	1	376	.	+	.	ID=Gene.152::TRINITY_DN11696_c0_g1::g.152::m.152;Parent=Gene.152::TRINITY_DN11696_c0_g1::g.152;Name=ORF%20type%3Ainternal%20len%3A125%20%28%2B%29
TRINITY_DN11696_c0_g1	transdecoder	five_prime_UTR	1	2	.	+	.	ID=Gene.152::TRINITY_DN11696_c0_g1::g.152::m.152.utr5p1;Parent=Gene.152::TRINITY_DN11696_c0_g1::g.152::m.152
TRINITY_DN11696_c0_g1	transdecoder	exon	1	376	.	+	.	ID=Gene.152::TRINITY_DN11696_c0_g1::g.152::m.152.exon1;Parent=Gene.152::TRINITY_DN11696_c0_g1::g.152::m.152
TRINITY_DN11696_c0_g1	transdecoder	CDS	3	374	.	+	0	ID=cds.Gene.152::TRINITY_DN11696_c0_g1::g.152::m.152;Parent=Gene.152::TRINITY_DN11696_c0_g1::g.152::m.152
TRINITY_DN11696_c0_g1	transdecoder	three_prime_UTR	375	376	.	+	.	ID=Gene.152::TRINITY_DN11696_c0_g1::g.152::m.152.utr3p1;Parent=Gene.152::TRINITY_DN11696_c0_g1::g.152::m.152
TRINITY_DN11700_c0_g2	transdecoder	gene	1	408	.	+	.	ID=Gene.153::TRINITY_DN11700_c0_g2::g.153;Name=ORF%20type%3A3prime_partial%20len%3A137%20%28%2B%29
TRINITY_DN11700_c0_g2	transdecoder	mRNA	1	408	.	+	.	ID=Gene.153::TRINITY_DN11700_c0_g2::g.153::m.153;Parent=Gene.153::TRINITY_DN11700_c0_g2::g.153;Name=ORF%20type%3A3prime_partial%20len%3A137%20%28%2B%29
TRINITY_DN11700_c0_g2	transdecoder	exon	1	408	.	+	.	ID=Gene.153::TRINITY_DN11700_c0_g2::g.153::m.153.exon1;Parent=Gene.153::TRINITY_DN11700_c0_g2::g.153::m.153
TRINITY_DN11700_c0_g2	transdecoder	CDS	1	408	.	+	0	ID=cds.Gene.153::TRINITY_DN11700_c0_g2::g.153::m.153;Parent=Gene.153::TRINITY_DN11700_c0_g2::g.153::m.153
TRINITY_DN11701_c0_g1	transdecoder	gene	1	305	.	+	.	ID=Gene.154::TRINITY_DN11701_c0_g1::g.154;Name=ORF%20type%3Ainternal%20len%3A102%20%28%2B%29
TRINITY_DN11701_c0_g1	transdecoder	mRNA	1	305	.	+	.	ID=Gene.154::TRINITY_DN11701_c0_g1::g.154::m.154;Parent=Gene.154::TRINITY_DN11701_c0_g1::g.154;Name=ORF%20type%3Ainternal%20len%3A102%20%28%2B%29
TRINITY_DN11701_c0_g1	transdecoder	exon	1	305	.	+	.	ID=Gene.154::TRINITY_DN11701_c0_g1::g.154::m.154.exon1;Parent=Gene.154::TRINITY_DN11701_c0_g1::g.154::m.154
TRINITY_DN11701_c0_g1	transdecoder	CDS	1	303	.	+	0	ID=cds.Gene.154::TRINITY_DN11701_c0_g1::g.154::m.154;Parent=Gene.154::TRINITY_DN11701_c0_g1::g.154::m.154
TRINITY_DN11701_c0_g1	transdecoder	three_prime_UTR	304	305	.	+	.	ID=Gene.154::TRINITY_DN11701_c0_g1::g.154::m.154.utr3p1;Parent=Gene.154::TRINITY_DN11701_c0_g1::g.154::m.154
TRINITY_DN11707_c0_g1	transdecoder	gene	1	306	.	+	.	ID=Gene.155::TRINITY_DN11707_c0_g1::g.155;Name=ORF%20type%3A3prime_partial%20len%3A102%20%28%2B%29
TRINITY_DN11707_c0_g1	transdecoder	mRNA	1	306	.	+	.	ID=Gene.155::TRINITY_DN11707_c0_g1::g.155::m.155;Parent=Gene.155::TRINITY_DN11707_c0_g1::g.155;Name=ORF%20type%3A3prime_partial%20len%3A102%20%28%2B%29
TRINITY_DN11707_c0_g1	transdecoder	five_prime_UTR	1	1	.	+	.	ID=Gene.155::TRINITY_DN11707_c0_g1::g.155::m.155.utr5p1;Parent=Gene.155::TRINITY_DN11707_c0_g1::g.155::m.155
TRINITY_DN11707_c0_g1	transdecoder	exon	1	306	.	+	.	ID=Gene.155::TRINITY_DN11707_c0_g1::g.155::m.155.exon1;Parent=Gene.155::TRINITY_DN11707_c0_g1::g.155::m.155
TRINITY_DN11707_c0_g1	transdecoder	CDS	2	304	.	+	0	ID=cds.Gene.155::TRINITY_DN11707_c0_g1::g.155::m.155;Parent=Gene.155::TRINITY_DN11707_c0_g1::g.155::m.155
TRINITY_DN11707_c0_g1	transdecoder	three_prime_UTR	305	306	.	+	.	ID=Gene.155::TRINITY_DN11707_c0_g1::g.155::m.155.utr3p1;Parent=Gene.155::TRINITY_DN11707_c0_g1::g.155::m.155
TRINITY_DN11716_c0_g1	transdecoder	gene	1	302	.	+	.	ID=Gene.156::TRINITY_DN11716_c0_g1::g.156;Name=ORF%20type%3Ainternal%20len%3A101%20%28%2B%29
TRINITY_DN11716_c0_g1	transdecoder	mRNA	1	302	.	+	.	ID=Gene.156::TRINITY_DN11716_c0_g1::g.156::m.156;Parent=Gene.156::TRINITY_DN11716_c0_g1::g.156;Name=ORF%20type%3Ainternal%20len%3A101%20%28%2B%29
TRINITY_DN11716_c0_g1	transdecoder	exon	1	302	.	+	.	ID=Gene.156::TRINITY_DN11716_c0_g1::g.156::m.156.exon1;Parent=Gene.156::TRINITY_DN11716_c0_g1::g.156::m.156
TRINITY_DN11716_c0_g1	transdecoder	CDS	1	300	.	+	0	ID=cds.Gene.156::TRINITY_DN11716_c0_g1::g.156::m.156;Parent=Gene.156::TRINITY_DN11716_c0_g1::g.156::m.156
TRINITY_DN11716_c0_g1	transdecoder	three_prime_UTR	301	302	.	+	.	ID=Gene.156::TRINITY_DN11716_c0_g1::g.156::m.156.utr3p1;Parent=Gene.156::TRINITY_DN11716_c0_g1::g.156::m.156
TRINITY_DN11736_c0_g1	transdecoder	gene	1	401	.	+	.	ID=Gene.157::TRINITY_DN11736_c0_g1::g.157;Name=ORF%20type%3Ainternal%20len%3A134%20%28%2B%29
TRINITY_DN11736_c0_g1	transdecoder	mRNA	1	401	.	+	.	ID=Gene.157::TRINITY_DN11736_c0_g1::g.157::m.157;Parent=Gene.157::TRINITY_DN11736_c0_g1::g.157;Name=ORF%20type%3Ainternal%20len%3A134%20%28%2B%29
TRINITY_DN11736_c0_g1	transdecoder	exon	1	401	.	+	.	ID=Gene.157::TRINITY_DN11736_c0_g1::g.157::m.157.exon1;Parent=Gene.157::TRINITY_DN11736_c0_g1::g.157::m.157
TRINITY_DN11736_c0_g1	transdecoder	CDS	1	399	.	+	0	ID=cds.Gene.157::TRINITY_DN11736_c0_g1::g.157::m.157;Parent=Gene.157::TRINITY_DN11736_c0_g1::g.157::m.157
TRINITY_DN11736_c0_g1	transdecoder	three_prime_UTR	400	401	.	+	.	ID=Gene.157::TRINITY_DN11736_c0_g1::g.157::m.157.utr3p1;Parent=Gene.157::TRINITY_DN11736_c0_g1::g.157::m.157
TRINITY_DN11747_c0_g1	transdecoder	gene	1	379	.	+	.	ID=Gene.158::TRINITY_DN11747_c0_g1::g.158;Name=ORF%20type%3A5prime_partial%20len%3A105%20%28%2B%29
TRINITY_DN11747_c0_g1	transdecoder	mRNA	1	379	.	+	.	ID=Gene.158::TRINITY_DN11747_c0_g1::g.158::m.158;Parent=Gene.158::TRINITY_DN11747_c0_g1::g.158;Name=ORF%20type%3A5prime_partial%20len%3A105%20%28%2B%29
TRINITY_DN11747_c0_g1	transdecoder	exon	1	379	.	+	.	ID=Gene.158::TRINITY_DN11747_c0_g1::g.158::m.158.exon1;Parent=Gene.158::TRINITY_DN11747_c0_g1::g.158::m.158
TRINITY_DN11747_c0_g1	transdecoder	CDS	1	315	.	+	0	ID=cds.Gene.158::TRINITY_DN11747_c0_g1::g.158::m.158;Parent=Gene.158::TRINITY_DN11747_c0_g1::g.158::m.158
TRINITY_DN11747_c0_g1	transdecoder	three_prime_UTR	316	379	.	+	.	ID=Gene.158::TRINITY_DN11747_c0_g1::g.158::m.158.utr3p1;Parent=Gene.158::TRINITY_DN11747_c0_g1::g.158::m.158
TRINITY_DN11752_c0_g1	transdecoder	gene	1	377	.	+	.	ID=Gene.159::TRINITY_DN11752_c0_g1::g.159;Name=ORF%20type%3Ainternal%20len%3A126%20%28%2B%29
TRINITY_DN11752_c0_g1	transdecoder	mRNA	1	377	.	+	.	ID=Gene.159::TRINITY_DN11752_c0_g1::g.159::m.159;Parent=Gene.159::TRINITY_DN11752_c0_g1::g.159;Name=ORF%20type%3Ainternal%20len%3A126%20%28%2B%29
TRINITY_DN11752_c0_g1	transdecoder	five_prime_UTR	1	2	.	+	.	ID=Gene.159::TRINITY_DN11752_c0_g1::g.159::m.159.utr5p1;Parent=Gene.159::TRINITY_DN11752_c0_g1::g.159::m.159
TRINITY_DN11752_c0_g1	transdecoder	exon	1	377	.	+	.	ID=Gene.159::TRINITY_DN11752_c0_g1::g.159::m.159.exon1;Parent=Gene.159::TRINITY_DN11752_c0_g1::g.159::m.159
TRINITY_DN11752_c0_g1	transdecoder	CDS	3	377	.	+	0	ID=cds.Gene.159::TRINITY_DN11752_c0_g1::g.159::m.159;Parent=Gene.159::TRINITY_DN11752_c0_g1::g.159::m.159
TRINITY_DN11767_c0_g1	transdecoder	gene	1	378	.	+	.	ID=Gene.160::TRINITY_DN11767_c0_g1::g.160;Name=ORF%20type%3A5prime_partial%20len%3A106%20%28%2B%29
TRINITY_DN11767_c0_g1	transdecoder	mRNA	1	378	.	+	.	ID=Gene.160::TRINITY_DN11767_c0_g1::g.160::m.160;Parent=Gene.160::TRINITY_DN11767_c0_g1::g.160;Name=ORF%20type%3A5prime_partial%20len%3A106%20%28%2B%29
TRINITY_DN11767_c0_g1	transdecoder	exon	1	378	.	+	.	ID=Gene.160::TRINITY_DN11767_c0_g1::g.160::m.160.exon1;Parent=Gene.160::TRINITY_DN11767_c0_g1::g.160::m.160
TRINITY_DN11767_c0_g1	transdecoder	CDS	1	318	.	+	0	ID=cds.Gene.160::TRINITY_DN11767_c0_g1::g.160::m.160;Parent=Gene.160::TRINITY_DN11767_c0_g1::g.160::m.160
TRINITY_DN11767_c0_g1	transdecoder	three_prime_UTR	319	378	.	+	.	ID=Gene.160::TRINITY_DN11767_c0_g1::g.160::m.160.utr3p1;Parent=Gene.160::TRINITY_DN11767_c0_g1::g.160::m.160
TRINITY_DN11775_c0_g2	transdecoder	gene	1	305	.	+	.	ID=Gene.161::TRINITY_DN11775_c0_g2::g.161;Name=ORF%20type%3Ainternal%20len%3A102%20%28%2B%29
TRINITY_DN11775_c0_g2	transdecoder	mRNA	1	305	.	+	.	ID=Gene.161::TRINITY_DN11775_c0_g2::g.161::m.161;Parent=Gene.161::TRINITY_DN11775_c0_g2::g.161;Name=ORF%20type%3Ainternal%20len%3A102%20%28%2B%29
TRINITY_DN11775_c0_g2	transdecoder	exon	1	305	.	+	.	ID=Gene.161::TRINITY_DN11775_c0_g2::g.161::m.161.exon1;Parent=Gene.161::TRINITY_DN11775_c0_g2::g.161::m.161
TRINITY_DN11775_c0_g2	transdecoder	CDS	1	303	.	+	0	ID=cds.Gene.161::TRINITY_DN11775_c0_g2::g.161::m.161;Parent=Gene.161::TRINITY_DN11775_c0_g2::g.161::m.161
TRINITY_DN11775_c0_g2	transdecoder	three_prime_UTR	304	305	.	+	.	ID=Gene.161::TRINITY_DN11775_c0_g2::g.161::m.161.utr3p1;Parent=Gene.161::TRINITY_DN11775_c0_g2::g.161::m.161
TRINITY_DN11791_c0_g1	transdecoder	gene	1	469	.	+	.	ID=Gene.162::TRINITY_DN11791_c0_g1::g.162;Name=ORF%20type%3Acomplete%20len%3A120%20%28%2B%29
TRINITY_DN11791_c0_g1	transdecoder	mRNA	1	469	.	+	.	ID=Gene.162::TRINITY_DN11791_c0_g1::g.162::m.162;Parent=Gene.162::TRINITY_DN11791_c0_g1::g.162;Name=ORF%20type%3Acomplete%20len%3A120%20%28%2B%29
TRINITY_DN11791_c0_g1	transdecoder	five_prime_UTR	1	81	.	+	.	ID=Gene.162::TRINITY_DN11791_c0_g1::g.162::m.162.utr5p1;Parent=Gene.162::TRINITY_DN11791_c0_g1::g.162::m.162
TRINITY_DN11791_c0_g1	transdecoder	exon	1	469	.	+	.	ID=Gene.162::TRINITY_DN11791_c0_g1::g.162::m.162.exon1;Parent=Gene.162::TRINITY_DN11791_c0_g1::g.162::m.162
TRINITY_DN11791_c0_g1	transdecoder	CDS	82	441	.	+	0	ID=cds.Gene.162::TRINITY_DN11791_c0_g1::g.162::m.162;Parent=Gene.162::TRINITY_DN11791_c0_g1::g.162::m.162
TRINITY_DN11791_c0_g1	transdecoder	three_prime_UTR	442	469	.	+	.	ID=Gene.162::TRINITY_DN11791_c0_g1::g.162::m.162.utr3p1;Parent=Gene.162::TRINITY_DN11791_c0_g1::g.162::m.162
TRINITY_DN11797_c0_g2	transdecoder	gene	1	1205	.	+	.	ID=Gene.163::TRINITY_DN11797_c0_g2::g.163;Name=ORF%20type%3Acomplete%20len%3A152%20%28%2B%29
TRINITY_DN11797_c0_g2	transdecoder	mRNA	1	1205	.	+	.	ID=Gene.163::TRINITY_DN11797_c0_g2::g.163::m.163;Parent=Gene.163::TRINITY_DN11797_c0_g2::g.163;Name=ORF%20type%3Acomplete%20len%3A152%20%28%2B%29
TRINITY_DN11797_c0_g2	transdecoder	five_prime_UTR	1	515	.	+	.	ID=Gene.163::TRINITY_DN11797_c0_g2::g.163::m.163.utr5p1;Parent=Gene.163::TRINITY_DN11797_c0_g2::g.163::m.163
TRINITY_DN11797_c0_g2	transdecoder	exon	1	1205	.	+	.	ID=Gene.163::TRINITY_DN11797_c0_g2::g.163::m.163.exon1;Parent=Gene.163::TRINITY_DN11797_c0_g2::g.163::m.163
TRINITY_DN11797_c0_g2	transdecoder	CDS	516	971	.	+	0	ID=cds.Gene.163::TRINITY_DN11797_c0_g2::g.163::m.163;Parent=Gene.163::TRINITY_DN11797_c0_g2::g.163::m.163
TRINITY_DN11797_c0_g2	transdecoder	three_prime_UTR	972	1205	.	+	.	ID=Gene.163::TRINITY_DN11797_c0_g2::g.163::m.163.utr3p1;Parent=Gene.163::TRINITY_DN11797_c0_g2::g.163::m.163
TRINITY_DN11817_c0_g1	transdecoder	gene	1	328	.	+	.	ID=Gene.165::TRINITY_DN11817_c0_g1::g.165;Name=ORF%20type%3Ainternal%20len%3A109%20%28%2B%29
TRINITY_DN11817_c0_g1	transdecoder	mRNA	1	328	.	+	.	ID=Gene.165::TRINITY_DN11817_c0_g1::g.165::m.165;Parent=Gene.165::TRINITY_DN11817_c0_g1::g.165;Name=ORF%20type%3Ainternal%20len%3A109%20%28%2B%29
TRINITY_DN11817_c0_g1	transdecoder	five_prime_UTR	1	2	.	+	.	ID=Gene.165::TRINITY_DN11817_c0_g1::g.165::m.165.utr5p1;Parent=Gene.165::TRINITY_DN11817_c0_g1::g.165::m.165
TRINITY_DN11817_c0_g1	transdecoder	exon	1	328	.	+	.	ID=Gene.165::TRINITY_DN11817_c0_g1::g.165::m.165.exon1;Parent=Gene.165::TRINITY_DN11817_c0_g1::g.165::m.165
TRINITY_DN11817_c0_g1	transdecoder	CDS	3	326	.	+	0	ID=cds.Gene.165::TRINITY_DN11817_c0_g1::g.165::m.165;Parent=Gene.165::TRINITY_DN11817_c0_g1::g.165::m.165
TRINITY_DN11817_c0_g1	transdecoder	three_prime_UTR	327	328	.	+	.	ID=Gene.165::TRINITY_DN11817_c0_g1::g.165::m.165.utr3p1;Parent=Gene.165::TRINITY_DN11817_c0_g1::g.165::m.165
TRINITY_DN11846_c0_g1	transdecoder	gene	1	326	.	+	.	ID=Gene.166::TRINITY_DN11846_c0_g1::g.166;Name=ORF%20type%3Ainternal%20len%3A109%20%28%2B%29
TRINITY_DN11846_c0_g1	transdecoder	mRNA	1	326	.	+	.	ID=Gene.166::TRINITY_DN11846_c0_g1::g.166::m.166;Parent=Gene.166::TRINITY_DN11846_c0_g1::g.166;Name=ORF%20type%3Ainternal%20len%3A109%20%28%2B%29
TRINITY_DN11846_c0_g1	transdecoder	five_prime_UTR	1	1	.	+	.	ID=Gene.166::TRINITY_DN11846_c0_g1::g.166::m.166.utr5p1;Parent=Gene.166::TRINITY_DN11846_c0_g1::g.166::m.166
TRINITY_DN11846_c0_g1	transdecoder	exon	1	326	.	+	.	ID=Gene.166::TRINITY_DN11846_c0_g1::g.166::m.166.exon1;Parent=Gene.166::TRINITY_DN11846_c0_g1::g.166::m.166
TRINITY_DN11846_c0_g1	transdecoder	CDS	2	325	.	+	0	ID=cds.Gene.166::TRINITY_DN11846_c0_g1::g.166::m.166;Parent=Gene.166::TRINITY_DN11846_c0_g1::g.166::m.166
TRINITY_DN11846_c0_g1	transdecoder	three_prime_UTR	326	326	.	+	.	ID=Gene.166::TRINITY_DN11846_c0_g1::g.166::m.166.utr3p1;Parent=Gene.166::TRINITY_DN11846_c0_g1::g.166::m.166
TRINITY_DN11847_c0_g1	transdecoder	gene	1	308	.	+	.	ID=Gene.167::TRINITY_DN11847_c0_g1::g.167;Name=ORF%20type%3Ainternal%20len%3A103%20%28%2B%29
TRINITY_DN11847_c0_g1	transdecoder	mRNA	1	308	.	+	.	ID=Gene.167::TRINITY_DN11847_c0_g1::g.167::m.167;Parent=Gene.167::TRINITY_DN11847_c0_g1::g.167;Name=ORF%20type%3Ainternal%20len%3A103%20%28%2B%29
TRINITY_DN11847_c0_g1	transdecoder	five_prime_UTR	1	2	.	+	.	ID=Gene.167::TRINITY_DN11847_c0_g1::g.167::m.167.utr5p1;Parent=Gene.167::TRINITY_DN11847_c0_g1::g.167::m.167
TRINITY_DN11847_c0_g1	transdecoder	exon	1	308	.	+	.	ID=Gene.167::TRINITY_DN11847_c0_g1::g.167::m.167.exon1;Parent=Gene.167::TRINITY_DN11847_c0_g1::g.167::m.167
TRINITY_DN11847_c0_g1	transdecoder	CDS	3	308	.	+	0	ID=cds.Gene.167::TRINITY_DN11847_c0_g1::g.167::m.167;Parent=Gene.167::TRINITY_DN11847_c0_g1::g.167::m.167
TRINITY_DN11854_c0_g1	transdecoder	gene	1	305	.	+	.	ID=Gene.168::TRINITY_DN11854_c0_g1::g.168;Name=ORF%20type%3Ainternal%20len%3A102%20%28%2B%29
TRINITY_DN11854_c0_g1	transdecoder	mRNA	1	305	.	+	.	ID=Gene.168::TRINITY_DN11854_c0_g1::g.168::m.168;Parent=Gene.168::TRINITY_DN11854_c0_g1::g.168;Name=ORF%20type%3Ainternal%20len%3A102%20%28%2B%29
TRINITY_DN11854_c0_g1	transdecoder	exon	1	305	.	+	.	ID=Gene.168::TRINITY_DN11854_c0_g1::g.168::m.168.exon1;Parent=Gene.168::TRINITY_DN11854_c0_g1::g.168::m.168
TRINITY_DN11854_c0_g1	transdecoder	CDS	1	303	.	+	0	ID=cds.Gene.168::TRINITY_DN11854_c0_g1::g.168::m.168;Parent=Gene.168::TRINITY_DN11854_c0_g1::g.168::m.168
TRINITY_DN11854_c0_g1	transdecoder	three_prime_UTR	304	305	.	+	.	ID=Gene.168::TRINITY_DN11854_c0_g1::g.168::m.168.utr3p1;Parent=Gene.168::TRINITY_DN11854_c0_g1::g.168::m.168
TRINITY_DN11860_c0_g2	transdecoder	gene	1	1214	.	+	.	ID=Gene.169::TRINITY_DN11860_c0_g2::g.169;Name=ORF%20type%3A5prime_partial%20len%3A326%20%28%2B%29
TRINITY_DN11860_c0_g2	transdecoder	mRNA	1	1214	.	+	.	ID=Gene.169::TRINITY_DN11860_c0_g2::g.169::m.169;Parent=Gene.169::TRINITY_DN11860_c0_g2::g.169;Name=ORF%20type%3A5prime_partial%20len%3A326%20%28%2B%29
TRINITY_DN11860_c0_g2	transdecoder	five_prime_UTR	1	1	.	+	.	ID=Gene.169::TRINITY_DN11860_c0_g2::g.169::m.169.utr5p1;Parent=Gene.169::TRINITY_DN11860_c0_g2::g.169::m.169
TRINITY_DN11860_c0_g2	transdecoder	exon	1	1214	.	+	.	ID=Gene.169::TRINITY_DN11860_c0_g2::g.169::m.169.exon1;Parent=Gene.169::TRINITY_DN11860_c0_g2::g.169::m.169
TRINITY_DN11860_c0_g2	transdecoder	CDS	2	979	.	+	0	ID=cds.Gene.169::TRINITY_DN11860_c0_g2::g.169::m.169;Parent=Gene.169::TRINITY_DN11860_c0_g2::g.169::m.169
TRINITY_DN11860_c0_g2	transdecoder	three_prime_UTR	980	1214	.	+	.	ID=Gene.169::TRINITY_DN11860_c0_g2::g.169::m.169.utr3p1;Parent=Gene.169::TRINITY_DN11860_c0_g2::g.169::m.169
TRINITY_DN11861_c0_g1	transdecoder	gene	1	367	.	+	.	ID=Gene.173::TRINITY_DN11861_c0_g1::g.173;Name=ORF%20type%3Ainternal%20len%3A122%20%28%2B%29
TRINITY_DN11861_c0_g1	transdecoder	mRNA	1	367	.	+	.	ID=Gene.173::TRINITY_DN11861_c0_g1::g.173::m.173;Parent=Gene.173::TRINITY_DN11861_c0_g1::g.173;Name=ORF%20type%3Ainternal%20len%3A122%20%28%2B%29
TRINITY_DN11861_c0_g1	transdecoder	five_prime_UTR	1	2	.	+	.	ID=Gene.173::TRINITY_DN11861_c0_g1::g.173::m.173.utr5p1;Parent=Gene.173::TRINITY_DN11861_c0_g1::g.173::m.173
TRINITY_DN11861_c0_g1	transdecoder	exon	1	367	.	+	.	ID=Gene.173::TRINITY_DN11861_c0_g1::g.173::m.173.exon1;Parent=Gene.173::TRINITY_DN11861_c0_g1::g.173::m.173
TRINITY_DN11861_c0_g1	transdecoder	CDS	3	365	.	+	0	ID=cds.Gene.173::TRINITY_DN11861_c0_g1::g.173::m.173;Parent=Gene.173::TRINITY_DN11861_c0_g1::g.173::m.173
TRINITY_DN11861_c0_g1	transdecoder	three_prime_UTR	366	367	.	+	.	ID=Gene.173::TRINITY_DN11861_c0_g1::g.173::m.173.utr3p1;Parent=Gene.173::TRINITY_DN11861_c0_g1::g.173::m.173
TRINITY_DN11875_c0_g1	transdecoder	gene	1	321	.	+	.	ID=Gene.174::TRINITY_DN11875_c0_g1::g.174;Name=ORF%20type%3Ainternal%20len%3A107%20%28%2B%29
TRINITY_DN11875_c0_g1	transdecoder	mRNA	1	321	.	+	.	ID=Gene.174::TRINITY_DN11875_c0_g1::g.174::m.174;Parent=Gene.174::TRINITY_DN11875_c0_g1::g.174;Name=ORF%20type%3Ainternal%20len%3A107%20%28%2B%29
TRINITY_DN11875_c0_g1	transdecoder	five_prime_UTR	1	1	.	+	.	ID=Gene.174::TRINITY_DN11875_c0_g1::g.174::m.174.utr5p1;Parent=Gene.174::TRINITY_DN11875_c0_g1::g.174::m.174
TRINITY_DN11875_c0_g1	transdecoder	exon	1	321	.	+	.	ID=Gene.174::TRINITY_DN11875_c0_g1::g.174::m.174.exon1;Parent=Gene.174::TRINITY_DN11875_c0_g1::g.174::m.174
TRINITY_DN11875_c0_g1	transdecoder	CDS	2	319	.	+	0	ID=cds.Gene.174::TRINITY_DN11875_c0_g1::g.174::m.174;Parent=Gene.174::TRINITY_DN11875_c0_g1::g.174::m.174
TRINITY_DN11875_c0_g1	transdecoder	three_prime_UTR	320	321	.	+	.	ID=Gene.174::TRINITY_DN11875_c0_g1::g.174::m.174.utr3p1;Parent=Gene.174::TRINITY_DN11875_c0_g1::g.174::m.174
TRINITY_DN11890_c0_g1	transdecoder	gene	1	316	.	+	.	ID=Gene.175::TRINITY_DN11890_c0_g1::g.175;Name=ORF%20type%3Ainternal%20len%3A105%20%28%2B%29
TRINITY_DN11890_c0_g1	transdecoder	mRNA	1	316	.	+	.	ID=Gene.175::TRINITY_DN11890_c0_g1::g.175::m.175;Parent=Gene.175::TRINITY_DN11890_c0_g1::g.175;Name=ORF%20type%3Ainternal%20len%3A105%20%28%2B%29
TRINITY_DN11890_c0_g1	transdecoder	five_prime_UTR	1	2	.	+	.	ID=Gene.175::TRINITY_DN11890_c0_g1::g.175::m.175.utr5p1;Parent=Gene.175::TRINITY_DN11890_c0_g1::g.175::m.175
TRINITY_DN11890_c0_g1	transdecoder	exon	1	316	.	+	.	ID=Gene.175::TRINITY_DN11890_c0_g1::g.175::m.175.exon1;Parent=Gene.175::TRINITY_DN11890_c0_g1::g.175::m.175
TRINITY_DN11890_c0_g1	transdecoder	CDS	3	314	.	+	0	ID=cds.Gene.175::TRINITY_DN11890_c0_g1::g.175::m.175;Parent=Gene.175::TRINITY_DN11890_c0_g1::g.175::m.175
TRINITY_DN11890_c0_g1	transdecoder	three_prime_UTR	315	316	.	+	.	ID=Gene.175::TRINITY_DN11890_c0_g1::g.175::m.175.utr3p1;Parent=Gene.175::TRINITY_DN11890_c0_g1::g.175::m.175
TRINITY_DN11891_c0_g1	transdecoder	gene	1	525	.	+	.	ID=Gene.176::TRINITY_DN11891_c0_g1::g.176;Name=ORF%20type%3Ainternal%20len%3A175%20%28%2B%29
TRINITY_DN11891_c0_g1	transdecoder	mRNA	1	525	.	+	.	ID=Gene.176::TRINITY_DN11891_c0_g1::g.176::m.176;Parent=Gene.176::TRINITY_DN11891_c0_g1::g.176;Name=ORF%20type%3Ainternal%20len%3A175%20%28%2B%29
TRINITY_DN11891_c0_g1	transdecoder	five_prime_UTR	1	2	.	+	.	ID=Gene.176::TRINITY_DN11891_c0_g1::g.176::m.176.utr5p1;Parent=Gene.176::TRINITY_DN11891_c0_g1::g.176::m.176
TRINITY_DN11891_c0_g1	transdecoder	exon	1	525	.	+	.	ID=Gene.176::TRINITY_DN11891_c0_g1::g.176::m.176.exon1;Parent=Gene.176::TRINITY_DN11891_c0_g1::g.176::m.176
TRINITY_DN11891_c0_g1	transdecoder	CDS	3	524	.	+	0	ID=cds.Gene.176::TRINITY_DN11891_c0_g1::g.176::m.176;Parent=Gene.176::TRINITY_DN11891_c0_g1::g.176::m.176
TRINITY_DN11891_c0_g1	transdecoder	three_prime_UTR	525	525	.	+	.	ID=Gene.176::TRINITY_DN11891_c0_g1::g.176::m.176.utr3p1;Parent=Gene.176::TRINITY_DN11891_c0_g1::g.176::m.176
TRINITY_DN11899_c0_g1	transdecoder	gene	1	473	.	+	.	ID=Gene.179::TRINITY_DN11899_c0_g1::g.179;Name=ORF%20type%3Ainternal%20len%3A158%20%28%2B%29
TRINITY_DN11899_c0_g1	transdecoder	mRNA	1	473	.	+	.	ID=Gene.179::TRINITY_DN11899_c0_g1::g.179::m.179;Parent=Gene.179::TRINITY_DN11899_c0_g1::g.179;Name=ORF%20type%3Ainternal%20len%3A158%20%28%2B%29
TRINITY_DN11899_c0_g1	transdecoder	exon	1	473	.	+	.	ID=Gene.179::TRINITY_DN11899_c0_g1::g.179::m.179.exon1;Parent=Gene.179::TRINITY_DN11899_c0_g1::g.179::m.179
TRINITY_DN11899_c0_g1	transdecoder	CDS	1	471	.	+	0	ID=cds.Gene.179::TRINITY_DN11899_c0_g1::g.179::m.179;Parent=Gene.179::TRINITY_DN11899_c0_g1::g.179::m.179
TRINITY_DN11899_c0_g1	transdecoder	three_prime_UTR	472	473	.	+	.	ID=Gene.179::TRINITY_DN11899_c0_g1::g.179::m.179.utr3p1;Parent=Gene.179::TRINITY_DN11899_c0_g1::g.179::m.179
TRINITY_DN11924_c1_g1	transdecoder	gene	1	361	.	+	.	ID=Gene.181::TRINITY_DN11924_c1_g1::g.181;Name=ORF%20type%3Ainternal%20len%3A121%20%28%2B%29
TRINITY_DN11924_c1_g1	transdecoder	mRNA	1	361	.	+	.	ID=Gene.181::TRINITY_DN11924_c1_g1::g.181::m.181;Parent=Gene.181::TRINITY_DN11924_c1_g1::g.181;Name=ORF%20type%3Ainternal%20len%3A121%20%28%2B%29
TRINITY_DN11924_c1_g1	transdecoder	exon	1	361	.	+	.	ID=Gene.181::TRINITY_DN11924_c1_g1::g.181::m.181.exon1;Parent=Gene.181::TRINITY_DN11924_c1_g1::g.181::m.181
TRINITY_DN11924_c1_g1	transdecoder	CDS	1	360	.	+	0	ID=cds.Gene.181::TRINITY_DN11924_c1_g1::g.181::m.181;Parent=Gene.181::TRINITY_DN11924_c1_g1::g.181::m.181
TRINITY_DN11924_c1_g1	transdecoder	three_prime_UTR	361	361	.	+	.	ID=Gene.181::TRINITY_DN11924_c1_g1::g.181::m.181.utr3p1;Parent=Gene.181::TRINITY_DN11924_c1_g1::g.181::m.181
TRINITY_DN11943_c0_g1	transdecoder	gene	1	493	.	+	.	ID=Gene.182::TRINITY_DN11943_c0_g1::g.182;Name=ORF%20type%3Ainternal%20len%3A164%20%28%2B%29
TRINITY_DN11943_c0_g1	transdecoder	mRNA	1	493	.	+	.	ID=Gene.182::TRINITY_DN11943_c0_g1::g.182::m.182;Parent=Gene.182::TRINITY_DN11943_c0_g1::g.182;Name=ORF%20type%3Ainternal%20len%3A164%20%28%2B%29
TRINITY_DN11943_c0_g1	transdecoder	five_prime_UTR	1	2	.	+	.	ID=Gene.182::TRINITY_DN11943_c0_g1::g.182::m.182.utr5p1;Parent=Gene.182::TRINITY_DN11943_c0_g1::g.182::m.182
TRINITY_DN11943_c0_g1	transdecoder	exon	1	493	.	+	.	ID=Gene.182::TRINITY_DN11943_c0_g1::g.182::m.182.exon1;Parent=Gene.182::TRINITY_DN11943_c0_g1::g.182::m.182
TRINITY_DN11943_c0_g1	transdecoder	CDS	3	491	.	+	0	ID=cds.Gene.182::TRINITY_DN11943_c0_g1::g.182::m.182;Parent=Gene.182::TRINITY_DN11943_c0_g1::g.182::m.182
TRINITY_DN11943_c0_g1	transdecoder	three_prime_UTR	492	493	.	+	.	ID=Gene.182::TRINITY_DN11943_c0_g1::g.182::m.182.utr3p1;Parent=Gene.182::TRINITY_DN11943_c0_g1::g.182::m.182
TRINITY_DN11949_c0_g2	transdecoder	gene	1	326	.	+	.	ID=Gene.183::TRINITY_DN11949_c0_g2::g.183;Name=ORF%20type%3Ainternal%20len%3A109%20%28%2B%29
TRINITY_DN11949_c0_g2	transdecoder	mRNA	1	326	.	+	.	ID=Gene.183::TRINITY_DN11949_c0_g2::g.183::m.183;Parent=Gene.183::TRINITY_DN11949_c0_g2::g.183;Name=ORF%20type%3Ainternal%20len%3A109%20%28%2B%29
TRINITY_DN11949_c0_g2	transdecoder	exon	1	326	.	+	.	ID=Gene.183::TRINITY_DN11949_c0_g2::g.183::m.183.exon1;Parent=Gene.183::TRINITY_DN11949_c0_g2::g.183::m.183
TRINITY_DN11949_c0_g2	transdecoder	CDS	1	324	.	+	0	ID=cds.Gene.183::TRINITY_DN11949_c0_g2::g.183::m.183;Parent=Gene.183::TRINITY_DN11949_c0_g2::g.183::m.183
TRINITY_DN11949_c0_g2	transdecoder	three_prime_UTR	325	326	.	+	.	ID=Gene.183::TRINITY_DN11949_c0_g2::g.183::m.183.utr3p1;Parent=Gene.183::TRINITY_DN11949_c0_g2::g.183::m.183
TRINITY_DN11957_c0_g1	transdecoder	gene	1	385	.	+	.	ID=Gene.184::TRINITY_DN11957_c0_g1::g.184;Name=ORF%20type%3Ainternal%20len%3A129%20%28%2B%29
TRINITY_DN11957_c0_g1	transdecoder	mRNA	1	385	.	+	.	ID=Gene.184::TRINITY_DN11957_c0_g1::g.184::m.184;Parent=Gene.184::TRINITY_DN11957_c0_g1::g.184;Name=ORF%20type%3Ainternal%20len%3A129%20%28%2B%29
TRINITY_DN11957_c0_g1	transdecoder	exon	1	385	.	+	.	ID=Gene.184::TRINITY_DN11957_c0_g1::g.184::m.184.exon1;Parent=Gene.184::TRINITY_DN11957_c0_g1::g.184::m.184
TRINITY_DN11957_c0_g1	transdecoder	CDS	1	384	.	+	0	ID=cds.Gene.184::TRINITY_DN11957_c0_g1::g.184::m.184;Parent=Gene.184::TRINITY_DN11957_c0_g1::g.184::m.184
TRINITY_DN11957_c0_g1	transdecoder	three_prime_UTR	385	385	.	+	.	ID=Gene.184::TRINITY_DN11957_c0_g1::g.184::m.184.utr3p1;Parent=Gene.184::TRINITY_DN11957_c0_g1::g.184::m.184
TRINITY_DN11958_c0_g1	transdecoder	gene	1	368	.	+	.	ID=Gene.185::TRINITY_DN11958_c0_g1::g.185;Name=ORF%20type%3Ainternal%20len%3A123%20%28%2B%29
TRINITY_DN11958_c0_g1	transdecoder	mRNA	1	368	.	+	.	ID=Gene.185::TRINITY_DN11958_c0_g1::g.185::m.185;Parent=Gene.185::TRINITY_DN11958_c0_g1::g.185;Name=ORF%20type%3Ainternal%20len%3A123%20%28%2B%29
TRINITY_DN11958_c0_g1	transdecoder	exon	1	368	.	+	.	ID=Gene.185::TRINITY_DN11958_c0_g1::g.185::m.185.exon1;Parent=Gene.185::TRINITY_DN11958_c0_g1::g.185::m.185
TRINITY_DN11958_c0_g1	transdecoder	CDS	1	366	.	+	0	ID=cds.Gene.185::TRINITY_DN11958_c0_g1::g.185::m.185;Parent=Gene.185::TRINITY_DN11958_c0_g1::g.185::m.185
TRINITY_DN11958_c0_g1	transdecoder	three_prime_UTR	367	368	.	+	.	ID=Gene.185::TRINITY_DN11958_c0_g1::g.185::m.185.utr3p1;Parent=Gene.185::TRINITY_DN11958_c0_g1::g.185::m.185
TRINITY_DN11963_c0_g1	transdecoder	gene	1	307	.	+	.	ID=Gene.188::TRINITY_DN11963_c0_g1::g.188;Name=ORF%20type%3Ainternal%20len%3A103%20%28%2B%29
TRINITY_DN11963_c0_g1	transdecoder	mRNA	1	307	.	+	.	ID=Gene.188::TRINITY_DN11963_c0_g1::g.188::m.188;Parent=Gene.188::TRINITY_DN11963_c0_g1::g.188;Name=ORF%20type%3Ainternal%20len%3A103%20%28%2B%29
TRINITY_DN11963_c0_g1	transdecoder	exon	1	307	.	+	.	ID=Gene.188::TRINITY_DN11963_c0_g1::g.188::m.188.exon1;Parent=Gene.188::TRINITY_DN11963_c0_g1::g.188::m.188
TRINITY_DN11963_c0_g1	transdecoder	CDS	1	306	.	+	0	ID=cds.Gene.188::TRINITY_DN11963_c0_g1::g.188::m.188;Parent=Gene.188::TRINITY_DN11963_c0_g1::g.188::m.188
TRINITY_DN11963_c0_g1	transdecoder	three_prime_UTR	307	307	.	+	.	ID=Gene.188::TRINITY_DN11963_c0_g1::g.188::m.188.utr3p1;Parent=Gene.188::TRINITY_DN11963_c0_g1::g.188::m.188
TRINITY_DN11977_c0_g1	transdecoder	gene	1	405	.	+	.	ID=Gene.189::TRINITY_DN11977_c0_g1::g.189;Name=ORF%20type%3A5prime_partial%20len%3A123%20%28%2B%29
TRINITY_DN11977_c0_g1	transdecoder	mRNA	1	405	.	+	.	ID=Gene.189::TRINITY_DN11977_c0_g1::g.189::m.189;Parent=Gene.189::TRINITY_DN11977_c0_g1::g.189;Name=ORF%20type%3A5prime_partial%20len%3A123%20%28%2B%29
TRINITY_DN11977_c0_g1	transdecoder	five_prime_UTR	1	1	.	+	.	ID=Gene.189::TRINITY_DN11977_c0_g1::g.189::m.189.utr5p1;Parent=Gene.189::TRINITY_DN11977_c0_g1::g.189::m.189
TRINITY_DN11977_c0_g1	transdecoder	exon	1	405	.	+	.	ID=Gene.189::TRINITY_DN11977_c0_g1::g.189::m.189.exon1;Parent=Gene.189::TRINITY_DN11977_c0_g1::g.189::m.189
TRINITY_DN11977_c0_g1	transdecoder	CDS	2	370	.	+	0	ID=cds.Gene.189::TRINITY_DN11977_c0_g1::g.189::m.189;Parent=Gene.189::TRINITY_DN11977_c0_g1::g.189::m.189
TRINITY_DN11977_c0_g1	transdecoder	three_prime_UTR	371	405	.	+	.	ID=Gene.189::TRINITY_DN11977_c0_g1::g.189::m.189.utr3p1;Parent=Gene.189::TRINITY_DN11977_c0_g1::g.189::m.189
TRINITY_DN11978_c0_g2	transdecoder	gene	1	326	.	+	.	ID=Gene.190::TRINITY_DN11978_c0_g2::g.190;Name=ORF%20type%3Ainternal%20len%3A109%20%28%2B%29
TRINITY_DN11978_c0_g2	transdecoder	mRNA	1	326	.	+	.	ID=Gene.190::TRINITY_DN11978_c0_g2::g.190::m.190;Parent=Gene.190::TRINITY_DN11978_c0_g2::g.190;Name=ORF%20type%3Ainternal%20len%3A109%20%28%2B%29
TRINITY_DN11978_c0_g2	transdecoder	five_prime_UTR	1	1	.	+	.	ID=Gene.190::TRINITY_DN11978_c0_g2::g.190::m.190.utr5p1;Parent=Gene.190::TRINITY_DN11978_c0_g2::g.190::m.190
TRINITY_DN11978_c0_g2	transdecoder	exon	1	326	.	+	.	ID=Gene.190::TRINITY_DN11978_c0_g2::g.190::m.190.exon1;Parent=Gene.190::TRINITY_DN11978_c0_g2::g.190::m.190
TRINITY_DN11978_c0_g2	transdecoder	CDS	2	325	.	+	0	ID=cds.Gene.190::TRINITY_DN11978_c0_g2::g.190::m.190;Parent=Gene.190::TRINITY_DN11978_c0_g2::g.190::m.190
TRINITY_DN11978_c0_g2	transdecoder	three_prime_UTR	326	326	.	+	.	ID=Gene.190::TRINITY_DN11978_c0_g2::g.190::m.190.utr3p1;Parent=Gene.190::TRINITY_DN11978_c0_g2::g.190::m.190
TRINITY_DN11979_c0_g1	transdecoder	gene	1	338	.	+	.	ID=Gene.191::TRINITY_DN11979_c0_g1::g.191;Name=ORF%20type%3Ainternal%20len%3A113%20%28%2B%29
TRINITY_DN11979_c0_g1	transdecoder	mRNA	1	338	.	+	.	ID=Gene.191::TRINITY_DN11979_c0_g1::g.191::m.191;Parent=Gene.191::TRINITY_DN11979_c0_g1::g.191;Name=ORF%20type%3Ainternal%20len%3A113%20%28%2B%29
TRINITY_DN11979_c0_g1	transdecoder	five_prime_UTR	1	1	.	+	.	ID=Gene.191::TRINITY_DN11979_c0_g1::g.191::m.191.utr5p1;Parent=Gene.191::TRINITY_DN11979_c0_g1::g.191::m.191
TRINITY_DN11979_c0_g1	transdecoder	exon	1	338	.	+	.	ID=Gene.191::TRINITY_DN11979_c0_g1::g.191::m.191.exon1;Parent=Gene.191::TRINITY_DN11979_c0_g1::g.191::m.191
TRINITY_DN11979_c0_g1	transdecoder	CDS	2	337	.	+	0	ID=cds.Gene.191::TRINITY_DN11979_c0_g1::g.191::m.191;Parent=Gene.191::TRINITY_DN11979_c0_g1::g.191::m.191
TRINITY_DN11979_c0_g1	transdecoder	three_prime_UTR	338	338	.	+	.	ID=Gene.191::TRINITY_DN11979_c0_g1::g.191::m.191.utr3p1;Parent=Gene.191::TRINITY_DN11979_c0_g1::g.191::m.191
TRINITY_DN11982_c0_g1	transdecoder	gene	1	345	.	+	.	ID=Gene.192::TRINITY_DN11982_c0_g1::g.192;Name=ORF%20type%3Ainternal%20len%3A115%20%28%2B%29
TRINITY_DN11982_c0_g1	transdecoder	mRNA	1	345	.	+	.	ID=Gene.192::TRINITY_DN11982_c0_g1::g.192::m.192;Parent=Gene.192::TRINITY_DN11982_c0_g1::g.192;Name=ORF%20type%3Ainternal%20len%3A115%20%28%2B%29
TRINITY_DN11982_c0_g1	transdecoder	five_prime_UTR	1	1	.	+	.	ID=Gene.192::TRINITY_DN11982_c0_g1::g.192::m.192.utr5p1;Parent=Gene.192::TRINITY_DN11982_c0_g1::g.192::m.192
TRINITY_DN11982_c0_g1	transdecoder	exon	1	345	.	+	.	ID=Gene.192::TRINITY_DN11982_c0_g1::g.192::m.192.exon1;Parent=Gene.192::TRINITY_DN11982_c0_g1::g.192::m.192
TRINITY_DN11982_c0_g1	transdecoder	CDS	2	343	.	+	0	ID=cds.Gene.192::TRINITY_DN11982_c0_g1::g.192::m.192;Parent=Gene.192::TRINITY_DN11982_c0_g1::g.192::m.192
TRINITY_DN11982_c0_g1	transdecoder	three_prime_UTR	344	345	.	+	.	ID=Gene.192::TRINITY_DN11982_c0_g1::g.192::m.192.utr3p1;Parent=Gene.192::TRINITY_DN11982_c0_g1::g.192::m.192
TRINITY_DN11988_c0_g1	transdecoder	gene	1	311	.	+	.	ID=Gene.194::TRINITY_DN11988_c0_g1::g.194;Name=ORF%20type%3Ainternal%20len%3A104%20%28%2B%29
TRINITY_DN11988_c0_g1	transdecoder	mRNA	1	311	.	+	.	ID=Gene.194::TRINITY_DN11988_c0_g1::g.194::m.194;Parent=Gene.194::TRINITY_DN11988_c0_g1::g.194;Name=ORF%20type%3Ainternal%20len%3A104%20%28%2B%29
TRINITY_DN11988_c0_g1	transdecoder	exon	1	311	.	+	.	ID=Gene.194::TRINITY_DN11988_c0_g1::g.194::m.194.exon1;Parent=Gene.194::TRINITY_DN11988_c0_g1::g.194::m.194
TRINITY_DN11988_c0_g1	transdecoder	CDS	1	309	.	+	0	ID=cds.Gene.194::TRINITY_DN11988_c0_g1::g.194::m.194;Parent=Gene.194::TRINITY_DN11988_c0_g1::g.194::m.194
TRINITY_DN11988_c0_g1	transdecoder	three_prime_UTR	310	311	.	+	.	ID=Gene.194::TRINITY_DN11988_c0_g1::g.194::m.194.utr3p1;Parent=Gene.194::TRINITY_DN11988_c0_g1::g.194::m.194
TRINITY_DN11991_c0_g2	transdecoder	gene	1	301	.	+	.	ID=Gene.195::TRINITY_DN11991_c0_g2::g.195;Name=ORF%20type%3Ainternal%20len%3A101%20%28%2B%29
TRINITY_DN11991_c0_g2	transdecoder	mRNA	1	301	.	+	.	ID=Gene.195::TRINITY_DN11991_c0_g2::g.195::m.195;Parent=Gene.195::TRINITY_DN11991_c0_g2::g.195;Name=ORF%20type%3Ainternal%20len%3A101%20%28%2B%29
TRINITY_DN11991_c0_g2	transdecoder	exon	1	301	.	+	.	ID=Gene.195::TRINITY_DN11991_c0_g2::g.195::m.195.exon1;Parent=Gene.195::TRINITY_DN11991_c0_g2::g.195::m.195
TRINITY_DN11991_c0_g2	transdecoder	CDS	1	300	.	+	0	ID=cds.Gene.195::TRINITY_DN11991_c0_g2::g.195::m.195;Parent=Gene.195::TRINITY_DN11991_c0_g2::g.195::m.195
TRINITY_DN11991_c0_g2	transdecoder	three_prime_UTR	301	301	.	+	.	ID=Gene.195::TRINITY_DN11991_c0_g2::g.195::m.195.utr3p1;Parent=Gene.195::TRINITY_DN11991_c0_g2::g.195::m.195
TRINITY_DN12006_c0_g2	transdecoder	gene	1	301	.	+	.	ID=Gene.196::TRINITY_DN12006_c0_g2::g.196;Name=ORF%20type%3Ainternal%20len%3A101%20%28%2B%29
TRINITY_DN12006_c0_g2	transdecoder	mRNA	1	301	.	+	.	ID=Gene.196::TRINITY_DN12006_c0_g2::g.196::m.196;Parent=Gene.196::TRINITY_DN12006_c0_g2::g.196;Name=ORF%20type%3Ainternal%20len%3A101%20%28%2B%29
TRINITY_DN12006_c0_g2	transdecoder	exon	1	301	.	+	.	ID=Gene.196::TRINITY_DN12006_c0_g2::g.196::m.196.exon1;Parent=Gene.196::TRINITY_DN12006_c0_g2::g.196::m.196
TRINITY_DN12006_c0_g2	transdecoder	CDS	1	300	.	+	0	ID=cds.Gene.196::TRINITY_DN12006_c0_g2::g.196::m.196;Parent=Gene.196::TRINITY_DN12006_c0_g2::g.196::m.196
TRINITY_DN12006_c0_g2	transdecoder	three_prime_UTR	301	301	.	+	.	ID=Gene.196::TRINITY_DN12006_c0_g2::g.196::m.196.utr3p1;Parent=Gene.196::TRINITY_DN12006_c0_g2::g.196::m.196
TRINITY_DN12012_c0_g1	transdecoder	gene	1	381	.	+	.	ID=Gene.197::TRINITY_DN12012_c0_g1::g.197;Name=ORF%20type%3Ainternal%20len%3A127%20%28%2B%29
TRINITY_DN12012_c0_g1	transdecoder	mRNA	1	381	.	+	.	ID=Gene.197::TRINITY_DN12012_c0_g1::g.197::m.197;Parent=Gene.197::TRINITY_DN12012_c0_g1::g.197;Name=ORF%20type%3Ainternal%20len%3A127%20%28%2B%29
TRINITY_DN12012_c0_g1	transdecoder	five_prime_UTR	1	1	.	+	.	ID=Gene.197::TRINITY_DN12012_c0_g1::g.197::m.197.utr5p1;Parent=Gene.197::TRINITY_DN12012_c0_g1::g.197::m.197
TRINITY_DN12012_c0_g1	transdecoder	exon	1	381	.	+	.	ID=Gene.197::TRINITY_DN12012_c0_g1::g.197::m.197.exon1;Parent=Gene.197::TRINITY_DN12012_c0_g1::g.197::m.197
TRINITY_DN12012_c0_g1	transdecoder	CDS	2	379	.	+	0	ID=cds.Gene.197::TRINITY_DN12012_c0_g1::g.197::m.197;Parent=Gene.197::TRINITY_DN12012_c0_g1::g.197::m.197
TRINITY_DN12012_c0_g1	transdecoder	three_prime_UTR	380	381	.	+	.	ID=Gene.197::TRINITY_DN12012_c0_g1::g.197::m.197.utr3p1;Parent=Gene.197::TRINITY_DN12012_c0_g1::g.197::m.197
TRINITY_DN12034_c0_g1	transdecoder	gene	1	318	.	+	.	ID=Gene.198::TRINITY_DN12034_c0_g1::g.198;Name=ORF%20type%3Ainternal%20len%3A107%20%28%2B%29
TRINITY_DN12034_c0_g1	transdecoder	mRNA	1	318	.	+	.	ID=Gene.198::TRINITY_DN12034_c0_g1::g.198::m.198;Parent=Gene.198::TRINITY_DN12034_c0_g1::g.198;Name=ORF%20type%3Ainternal%20len%3A107%20%28%2B%29
TRINITY_DN12034_c0_g1	transdecoder	exon	1	318	.	+	.	ID=Gene.198::TRINITY_DN12034_c0_g1::g.198::m.198.exon1;Parent=Gene.198::TRINITY_DN12034_c0_g1::g.198::m.198
TRINITY_DN12034_c0_g1	transdecoder	CDS	1	318	.	+	0	ID=cds.Gene.198::TRINITY_DN12034_c0_g1::g.198::m.198;Parent=Gene.198::TRINITY_DN12034_c0_g1::g.198::m.198
TRINITY_DN12039_c0_g1	transdecoder	gene	1	400	.	+	.	ID=Gene.199::TRINITY_DN12039_c0_g1::g.199;Name=ORF%20type%3Ainternal%20len%3A133%20%28%2B%29
TRINITY_DN12039_c0_g1	transdecoder	mRNA	1	400	.	+	.	ID=Gene.199::TRINITY_DN12039_c0_g1::g.199::m.199;Parent=Gene.199::TRINITY_DN12039_c0_g1::g.199;Name=ORF%20type%3Ainternal%20len%3A133%20%28%2B%29
TRINITY_DN12039_c0_g1	transdecoder	five_prime_UTR	1	2	.	+	.	ID=Gene.199::TRINITY_DN12039_c0_g1::g.199::m.199.utr5p1;Parent=Gene.199::TRINITY_DN12039_c0_g1::g.199::m.199
TRINITY_DN12039_c0_g1	transdecoder	exon	1	400	.	+	.	ID=Gene.199::TRINITY_DN12039_c0_g1::g.199::m.199.exon1;Parent=Gene.199::TRINITY_DN12039_c0_g1::g.199::m.199
TRINITY_DN12039_c0_g1	transdecoder	CDS	3	398	.	+	0	ID=cds.Gene.199::TRINITY_DN12039_c0_g1::g.199::m.199;Parent=Gene.199::TRINITY_DN12039_c0_g1::g.199::m.199
TRINITY_DN12039_c0_g1	transdecoder	three_prime_UTR	399	400	.	+	.	ID=Gene.199::TRINITY_DN12039_c0_g1::g.199::m.199.utr3p1;Parent=Gene.199::TRINITY_DN12039_c0_g1::g.199::m.199
TRINITY_DN12048_c0_g1	transdecoder	gene	1	476	.	+	.	ID=Gene.200::TRINITY_DN12048_c0_g1::g.200;Name=ORF%20type%3A3prime_partial%20len%3A146%20%28%2B%29
TRINITY_DN12048_c0_g1	transdecoder	mRNA	1	476	.	+	.	ID=Gene.200::TRINITY_DN12048_c0_g1::g.200::m.200;Parent=Gene.200::TRINITY_DN12048_c0_g1::g.200;Name=ORF%20type%3A3prime_partial%20len%3A146%20%28%2B%29
TRINITY_DN12048_c0_g1	transdecoder	five_prime_UTR	1	39	.	+	.	ID=Gene.200::TRINITY_DN12048_c0_g1::g.200::m.200.utr5p1;Parent=Gene.200::TRINITY_DN12048_c0_g1::g.200::m.200
TRINITY_DN12048_c0_g1	transdecoder	exon	1	476	.	+	.	ID=Gene.200::TRINITY_DN12048_c0_g1::g.200::m.200.exon1;Parent=Gene.200::TRINITY_DN12048_c0_g1::g.200::m.200
TRINITY_DN12048_c0_g1	transdecoder	CDS	40	474	.	+	0	ID=cds.Gene.200::TRINITY_DN12048_c0_g1::g.200::m.200;Parent=Gene.200::TRINITY_DN12048_c0_g1::g.200::m.200
TRINITY_DN12048_c0_g1	transdecoder	three_prime_UTR	475	476	.	+	.	ID=Gene.200::TRINITY_DN12048_c0_g1::g.200::m.200.utr3p1;Parent=Gene.200::TRINITY_DN12048_c0_g1::g.200::m.200
TRINITY_DN12051_c0_g1	transdecoder	gene	1	314	.	+	.	ID=Gene.202::TRINITY_DN12051_c0_g1::g.202;Name=ORF%20type%3Ainternal%20len%3A105%20%28%2B%29
TRINITY_DN12051_c0_g1	transdecoder	mRNA	1	314	.	+	.	ID=Gene.202::TRINITY_DN12051_c0_g1::g.202::m.202;Parent=Gene.202::TRINITY_DN12051_c0_g1::g.202;Name=ORF%20type%3Ainternal%20len%3A105%20%28%2B%29
TRINITY_DN12051_c0_g1	transdecoder	exon	1	314	.	+	.	ID=Gene.202::TRINITY_DN12051_c0_g1::g.202::m.202.exon1;Parent=Gene.202::TRINITY_DN12051_c0_g1::g.202::m.202
TRINITY_DN12051_c0_g1	transdecoder	CDS	1	312	.	+	0	ID=cds.Gene.202::TRINITY_DN12051_c0_g1::g.202::m.202;Parent=Gene.202::TRINITY_DN12051_c0_g1::g.202::m.202
TRINITY_DN12051_c0_g1	transdecoder	three_prime_UTR	313	314	.	+	.	ID=Gene.202::TRINITY_DN12051_c0_g1::g.202::m.202.utr3p1;Parent=Gene.202::TRINITY_DN12051_c0_g1::g.202::m.202
TRINITY_DN12052_c0_g1	transdecoder	gene	1	380	.	+	.	ID=Gene.203::TRINITY_DN12052_c0_g1::g.203;Name=ORF%20type%3Ainternal%20len%3A127%20%28%2B%29
TRINITY_DN12052_c0_g1	transdecoder	mRNA	1	380	.	+	.	ID=Gene.203::TRINITY_DN12052_c0_g1::g.203::m.203;Parent=Gene.203::TRINITY_DN12052_c0_g1::g.203;Name=ORF%20type%3Ainternal%20len%3A127%20%28%2B%29
TRINITY_DN12052_c0_g1	transdecoder	exon	1	380	.	+	.	ID=Gene.203::TRINITY_DN12052_c0_g1::g.203::m.203.exon1;Parent=Gene.203::TRINITY_DN12052_c0_g1::g.203::m.203
TRINITY_DN12052_c0_g1	transdecoder	CDS	1	378	.	+	0	ID=cds.Gene.203::TRINITY_DN12052_c0_g1::g.203::m.203;Parent=Gene.203::TRINITY_DN12052_c0_g1::g.203::m.203
TRINITY_DN12052_c0_g1	transdecoder	three_prime_UTR	379	380	.	+	.	ID=Gene.203::TRINITY_DN12052_c0_g1::g.203::m.203.utr3p1;Parent=Gene.203::TRINITY_DN12052_c0_g1::g.203::m.203
TRINITY_DN12055_c0_g1	transdecoder	gene	1	363	.	+	.	ID=Gene.204::TRINITY_DN12055_c0_g1::g.204;Name=ORF%20type%3Ainternal%20len%3A122%20%28%2B%29
TRINITY_DN12055_c0_g1	transdecoder	mRNA	1	363	.	+	.	ID=Gene.204::TRINITY_DN12055_c0_g1::g.204::m.204;Parent=Gene.204::TRINITY_DN12055_c0_g1::g.204;Name=ORF%20type%3Ainternal%20len%3A122%20%28%2B%29
TRINITY_DN12055_c0_g1	transdecoder	exon	1	363	.	+	.	ID=Gene.204::TRINITY_DN12055_c0_g1::g.204::m.204.exon1;Parent=Gene.204::TRINITY_DN12055_c0_g1::g.204::m.204
TRINITY_DN12055_c0_g1	transdecoder	CDS	1	363	.	+	0	ID=cds.Gene.204::TRINITY_DN12055_c0_g1::g.204::m.204;Parent=Gene.204::TRINITY_DN12055_c0_g1::g.204::m.204
TRINITY_DN12060_c0_g1	transdecoder	gene	1	338	.	+	.	ID=Gene.205::TRINITY_DN12060_c0_g1::g.205;Name=ORF%20type%3Ainternal%20len%3A113%20%28%2B%29
TRINITY_DN12060_c0_g1	transdecoder	mRNA	1	338	.	+	.	ID=Gene.205::TRINITY_DN12060_c0_g1::g.205::m.205;Parent=Gene.205::TRINITY_DN12060_c0_g1::g.205;Name=ORF%20type%3Ainternal%20len%3A113%20%28%2B%29
TRINITY_DN12060_c0_g1	transdecoder	five_prime_UTR	1	1	.	+	.	ID=Gene.205::TRINITY_DN12060_c0_g1::g.205::m.205.utr5p1;Parent=Gene.205::TRINITY_DN12060_c0_g1::g.205::m.205
TRINITY_DN12060_c0_g1	transdecoder	exon	1	338	.	+	.	ID=Gene.205::TRINITY_DN12060_c0_g1::g.205::m.205.exon1;Parent=Gene.205::TRINITY_DN12060_c0_g1::g.205::m.205
TRINITY_DN12060_c0_g1	transdecoder	CDS	2	337	.	+	0	ID=cds.Gene.205::TRINITY_DN12060_c0_g1::g.205::m.205;Parent=Gene.205::TRINITY_DN12060_c0_g1::g.205::m.205
TRINITY_DN12060_c0_g1	transdecoder	three_prime_UTR	338	338	.	+	.	ID=Gene.205::TRINITY_DN12060_c0_g1::g.205::m.205.utr3p1;Parent=Gene.205::TRINITY_DN12060_c0_g1::g.205::m.205
TRINITY_DN12065_c0_g1	transdecoder	gene	1	511	.	+	.	ID=Gene.206::TRINITY_DN12065_c0_g1::g.206;Name=ORF%20type%3A3prime_partial%20len%3A140%20%28%2B%29
TRINITY_DN12065_c0_g1	transdecoder	mRNA	1	511	.	+	.	ID=Gene.206::TRINITY_DN12065_c0_g1::g.206::m.206;Parent=Gene.206::TRINITY_DN12065_c0_g1::g.206;Name=ORF%20type%3A3prime_partial%20len%3A140%20%28%2B%29
TRINITY_DN12065_c0_g1	transdecoder	five_prime_UTR	1	92	.	+	.	ID=Gene.206::TRINITY_DN12065_c0_g1::g.206::m.206.utr5p1;Parent=Gene.206::TRINITY_DN12065_c0_g1::g.206::m.206
TRINITY_DN12065_c0_g1	transdecoder	exon	1	511	.	+	.	ID=Gene.206::TRINITY_DN12065_c0_g1::g.206::m.206.exon1;Parent=Gene.206::TRINITY_DN12065_c0_g1::g.206::m.206
TRINITY_DN12065_c0_g1	transdecoder	CDS	93	509	.	+	0	ID=cds.Gene.206::TRINITY_DN12065_c0_g1::g.206::m.206;Parent=Gene.206::TRINITY_DN12065_c0_g1::g.206::m.206
TRINITY_DN12065_c0_g1	transdecoder	three_prime_UTR	510	511	.	+	.	ID=Gene.206::TRINITY_DN12065_c0_g1::g.206::m.206.utr3p1;Parent=Gene.206::TRINITY_DN12065_c0_g1::g.206::m.206
TRINITY_DN12092_c0_g1	transdecoder	gene	1	413	.	+	.	ID=Gene.211::TRINITY_DN12092_c0_g1::g.211;Name=ORF%20type%3Ainternal%20len%3A138%20%28%2B%29
TRINITY_DN12092_c0_g1	transdecoder	mRNA	1	413	.	+	.	ID=Gene.211::TRINITY_DN12092_c0_g1::g.211::m.211;Parent=Gene.211::TRINITY_DN12092_c0_g1::g.211;Name=ORF%20type%3Ainternal%20len%3A138%20%28%2B%29
TRINITY_DN12092_c0_g1	transdecoder	exon	1	413	.	+	.	ID=Gene.211::TRINITY_DN12092_c0_g1::g.211::m.211.exon1;Parent=Gene.211::TRINITY_DN12092_c0_g1::g.211::m.211
TRINITY_DN12092_c0_g1	transdecoder	CDS	1	411	.	+	0	ID=cds.Gene.211::TRINITY_DN12092_c0_g1::g.211::m.211;Parent=Gene.211::TRINITY_DN12092_c0_g1::g.211::m.211
TRINITY_DN12092_c0_g1	transdecoder	three_prime_UTR	412	413	.	+	.	ID=Gene.211::TRINITY_DN12092_c0_g1::g.211::m.211.utr3p1;Parent=Gene.211::TRINITY_DN12092_c0_g1::g.211::m.211
TRINITY_DN12095_c0_g1	transdecoder	gene	1	365	.	+	.	ID=Gene.213::TRINITY_DN12095_c0_g1::g.213;Name=ORF%20type%3Ainternal%20len%3A122%20%28%2B%29
TRINITY_DN12095_c0_g1	transdecoder	mRNA	1	365	.	+	.	ID=Gene.213::TRINITY_DN12095_c0_g1::g.213::m.213;Parent=Gene.213::TRINITY_DN12095_c0_g1::g.213;Name=ORF%20type%3Ainternal%20len%3A122%20%28%2B%29
TRINITY_DN12095_c0_g1	transdecoder	five_prime_UTR	1	2	.	+	.	ID=Gene.213::TRINITY_DN12095_c0_g1::g.213::m.213.utr5p1;Parent=Gene.213::TRINITY_DN12095_c0_g1::g.213::m.213
TRINITY_DN12095_c0_g1	transdecoder	exon	1	365	.	+	.	ID=Gene.213::TRINITY_DN12095_c0_g1::g.213::m.213.exon1;Parent=Gene.213::TRINITY_DN12095_c0_g1::g.213::m.213
TRINITY_DN12095_c0_g1	transdecoder	CDS	3	365	.	+	0	ID=cds.Gene.213::TRINITY_DN12095_c0_g1::g.213::m.213;Parent=Gene.213::TRINITY_DN12095_c0_g1::g.213::m.213
TRINITY_DN12104_c0_g1	transdecoder	gene	1	338	.	+	.	ID=Gene.214::TRINITY_DN12104_c0_g1::g.214;Name=ORF%20type%3Ainternal%20len%3A113%20%28%2B%29
TRINITY_DN12104_c0_g1	transdecoder	mRNA	1	338	.	+	.	ID=Gene.214::TRINITY_DN12104_c0_g1::g.214::m.214;Parent=Gene.214::TRINITY_DN12104_c0_g1::g.214;Name=ORF%20type%3Ainternal%20len%3A113%20%28%2B%29
TRINITY_DN12104_c0_g1	transdecoder	exon	1	338	.	+	.	ID=Gene.214::TRINITY_DN12104_c0_g1::g.214::m.214.exon1;Parent=Gene.214::TRINITY_DN12104_c0_g1::g.214::m.214
TRINITY_DN12104_c0_g1	transdecoder	CDS	1	336	.	+	0	ID=cds.Gene.214::TRINITY_DN12104_c0_g1::g.214::m.214;Parent=Gene.214::TRINITY_DN12104_c0_g1::g.214::m.214
TRINITY_DN12104_c0_g1	transdecoder	three_prime_UTR	337	338	.	+	.	ID=Gene.214::TRINITY_DN12104_c0_g1::g.214::m.214.utr3p1;Parent=Gene.214::TRINITY_DN12104_c0_g1::g.214::m.214
TRINITY_DN12108_c0_g1	transdecoder	gene	1	441	.	+	.	ID=Gene.215::TRINITY_DN12108_c0_g1::g.215;Name=ORF%20type%3Ainternal%20len%3A147%20%28%2B%29
TRINITY_DN12108_c0_g1	transdecoder	mRNA	1	441	.	+	.	ID=Gene.215::TRINITY_DN12108_c0_g1::g.215::m.215;Parent=Gene.215::TRINITY_DN12108_c0_g1::g.215;Name=ORF%20type%3Ainternal%20len%3A147%20%28%2B%29
TRINITY_DN12108_c0_g1	transdecoder	five_prime_UTR	1	1	.	+	.	ID=Gene.215::TRINITY_DN12108_c0_g1::g.215::m.215.utr5p1;Parent=Gene.215::TRINITY_DN12108_c0_g1::g.215::m.215
TRINITY_DN12108_c0_g1	transdecoder	exon	1	441	.	+	.	ID=Gene.215::TRINITY_DN12108_c0_g1::g.215::m.215.exon1;Parent=Gene.215::TRINITY_DN12108_c0_g1::g.215::m.215
TRINITY_DN12108_c0_g1	transdecoder	CDS	2	439	.	+	0	ID=cds.Gene.215::TRINITY_DN12108_c0_g1::g.215::m.215;Parent=Gene.215::TRINITY_DN12108_c0_g1::g.215::m.215
TRINITY_DN12108_c0_g1	transdecoder	three_prime_UTR	440	441	.	+	.	ID=Gene.215::TRINITY_DN12108_c0_g1::g.215::m.215.utr3p1;Parent=Gene.215::TRINITY_DN12108_c0_g1::g.215::m.215
TRINITY_DN12110_c0_g1	transdecoder	gene	1	494	.	+	.	ID=Gene.216::TRINITY_DN12110_c0_g1::g.216;Name=ORF%20type%3Ainternal%20len%3A165%20%28%2B%29
TRINITY_DN12110_c0_g1	transdecoder	mRNA	1	494	.	+	.	ID=Gene.216::TRINITY_DN12110_c0_g1::g.216::m.216;Parent=Gene.216::TRINITY_DN12110_c0_g1::g.216;Name=ORF%20type%3Ainternal%20len%3A165%20%28%2B%29
TRINITY_DN12110_c0_g1	transdecoder	five_prime_UTR	1	1	.	+	.	ID=Gene.216::TRINITY_DN12110_c0_g1::g.216::m.216.utr5p1;Parent=Gene.216::TRINITY_DN12110_c0_g1::g.216::m.216
TRINITY_DN12110_c0_g1	transdecoder	exon	1	494	.	+	.	ID=Gene.216::TRINITY_DN12110_c0_g1::g.216::m.216.exon1;Parent=Gene.216::TRINITY_DN12110_c0_g1::g.216::m.216
TRINITY_DN12110_c0_g1	transdecoder	CDS	2	493	.	+	0	ID=cds.Gene.216::TRINITY_DN12110_c0_g1::g.216::m.216;Parent=Gene.216::TRINITY_DN12110_c0_g1::g.216::m.216
TRINITY_DN12110_c0_g1	transdecoder	three_prime_UTR	494	494	.	+	.	ID=Gene.216::TRINITY_DN12110_c0_g1::g.216::m.216.utr3p1;Parent=Gene.216::TRINITY_DN12110_c0_g1::g.216::m.216
TRINITY_DN12112_c0_g1	transdecoder	gene	1	323	.	+	.	ID=Gene.217::TRINITY_DN12112_c0_g1::g.217;Name=ORF%20type%3Ainternal%20len%3A108%20%28%2B%29
TRINITY_DN12112_c0_g1	transdecoder	mRNA	1	323	.	+	.	ID=Gene.217::TRINITY_DN12112_c0_g1::g.217::m.217;Parent=Gene.217::TRINITY_DN12112_c0_g1::g.217;Name=ORF%20type%3Ainternal%20len%3A108%20%28%2B%29
TRINITY_DN12112_c0_g1	transdecoder	exon	1	323	.	+	.	ID=Gene.217::TRINITY_DN12112_c0_g1::g.217::m.217.exon1;Parent=Gene.217::TRINITY_DN12112_c0_g1::g.217::m.217
TRINITY_DN12112_c0_g1	transdecoder	CDS	1	321	.	+	0	ID=cds.Gene.217::TRINITY_DN12112_c0_g1::g.217::m.217;Parent=Gene.217::TRINITY_DN12112_c0_g1::g.217::m.217
TRINITY_DN12112_c0_g1	transdecoder	three_prime_UTR	322	323	.	+	.	ID=Gene.217::TRINITY_DN12112_c0_g1::g.217::m.217.utr3p1;Parent=Gene.217::TRINITY_DN12112_c0_g1::g.217::m.217
TRINITY_DN12118_c0_g1	transdecoder	gene	1	450	.	+	.	ID=Gene.218::TRINITY_DN12118_c0_g1::g.218;Name=ORF%20type%3Ainternal%20len%3A151%20%28%2B%29
TRINITY_DN12118_c0_g1	transdecoder	mRNA	1	450	.	+	.	ID=Gene.218::TRINITY_DN12118_c0_g1::g.218::m.218;Parent=Gene.218::TRINITY_DN12118_c0_g1::g.218;Name=ORF%20type%3Ainternal%20len%3A151%20%28%2B%29
TRINITY_DN12118_c0_g1	transdecoder	exon	1	450	.	+	.	ID=Gene.218::TRINITY_DN12118_c0_g1::g.218::m.218.exon1;Parent=Gene.218::TRINITY_DN12118_c0_g1::g.218::m.218
TRINITY_DN12118_c0_g1	transdecoder	CDS	1	450	.	+	0	ID=cds.Gene.218::TRINITY_DN12118_c0_g1::g.218::m.218;Parent=Gene.218::TRINITY_DN12118_c0_g1::g.218::m.218
TRINITY_DN12118_c0_g3	transdecoder	gene	1	486	.	+	.	ID=Gene.220::TRINITY_DN12118_c0_g3::g.220;Name=ORF%20type%3Ainternal%20len%3A162%20%28%2B%29
TRINITY_DN12118_c0_g3	transdecoder	mRNA	1	486	.	+	.	ID=Gene.220::TRINITY_DN12118_c0_g3::g.220::m.220;Parent=Gene.220::TRINITY_DN12118_c0_g3::g.220;Name=ORF%20type%3Ainternal%20len%3A162%20%28%2B%29
TRINITY_DN12118_c0_g3	transdecoder	five_prime_UTR	1	2	.	+	.	ID=Gene.220::TRINITY_DN12118_c0_g3::g.220::m.220.utr5p1;Parent=Gene.220::TRINITY_DN12118_c0_g3::g.220::m.220
TRINITY_DN12118_c0_g3	transdecoder	exon	1	486	.	+	.	ID=Gene.220::TRINITY_DN12118_c0_g3::g.220::m.220.exon1;Parent=Gene.220::TRINITY_DN12118_c0_g3::g.220::m.220
TRINITY_DN12118_c0_g3	transdecoder	CDS	3	485	.	+	0	ID=cds.Gene.220::TRINITY_DN12118_c0_g3::g.220::m.220;Parent=Gene.220::TRINITY_DN12118_c0_g3::g.220::m.220
TRINITY_DN12118_c0_g3	transdecoder	three_prime_UTR	486	486	.	+	.	ID=Gene.220::TRINITY_DN12118_c0_g3::g.220::m.220.utr3p1;Parent=Gene.220::TRINITY_DN12118_c0_g3::g.220::m.220
TRINITY_DN12122_c1_g1	transdecoder	gene	1	316	.	+	.	ID=Gene.221::TRINITY_DN12122_c1_g1::g.221;Name=ORF%20type%3Ainternal%20len%3A106%20%28%2B%29
TRINITY_DN12122_c1_g1	transdecoder	mRNA	1	316	.	+	.	ID=Gene.221::TRINITY_DN12122_c1_g1::g.221::m.221;Parent=Gene.221::TRINITY_DN12122_c1_g1::g.221;Name=ORF%20type%3Ainternal%20len%3A106%20%28%2B%29
TRINITY_DN12122_c1_g1	transdecoder	five_prime_UTR	1	1	.	+	.	ID=Gene.221::TRINITY_DN12122_c1_g1::g.221::m.221.utr5p1;Parent=Gene.221::TRINITY_DN12122_c1_g1::g.221::m.221
TRINITY_DN12122_c1_g1	transdecoder	exon	1	316	.	+	.	ID=Gene.221::TRINITY_DN12122_c1_g1::g.221::m.221.exon1;Parent=Gene.221::TRINITY_DN12122_c1_g1::g.221::m.221
TRINITY_DN12122_c1_g1	transdecoder	CDS	2	316	.	+	0	ID=cds.Gene.221::TRINITY_DN12122_c1_g1::g.221::m.221;Parent=Gene.221::TRINITY_DN12122_c1_g1::g.221::m.221
TRINITY_DN12141_c0_g1	transdecoder	gene	1	308	.	+	.	ID=Gene.223::TRINITY_DN12141_c0_g1::g.223;Name=ORF%20type%3Ainternal%20len%3A103%20%28%2B%29
TRINITY_DN12141_c0_g1	transdecoder	mRNA	1	308	.	+	.	ID=Gene.223::TRINITY_DN12141_c0_g1::g.223::m.223;Parent=Gene.223::TRINITY_DN12141_c0_g1::g.223;Name=ORF%20type%3Ainternal%20len%3A103%20%28%2B%29
TRINITY_DN12141_c0_g1	transdecoder	exon	1	308	.	+	.	ID=Gene.223::TRINITY_DN12141_c0_g1::g.223::m.223.exon1;Parent=Gene.223::TRINITY_DN12141_c0_g1::g.223::m.223
TRINITY_DN12141_c0_g1	transdecoder	CDS	1	306	.	+	0	ID=cds.Gene.223::TRINITY_DN12141_c0_g1::g.223::m.223;Parent=Gene.223::TRINITY_DN12141_c0_g1::g.223::m.223
TRINITY_DN12141_c0_g1	transdecoder	three_prime_UTR	307	308	.	+	.	ID=Gene.223::TRINITY_DN12141_c0_g1::g.223::m.223.utr3p1;Parent=Gene.223::TRINITY_DN12141_c0_g1::g.223::m.223
TRINITY_DN12142_c0_g1	transdecoder	gene	1	301	.	+	.	ID=Gene.225::TRINITY_DN12142_c0_g1::g.225;Name=ORF%20type%3Ainternal%20len%3A101%20%28%2B%29
TRINITY_DN12142_c0_g1	transdecoder	mRNA	1	301	.	+	.	ID=Gene.225::TRINITY_DN12142_c0_g1::g.225::m.225;Parent=Gene.225::TRINITY_DN12142_c0_g1::g.225;Name=ORF%20type%3Ainternal%20len%3A101%20%28%2B%29
TRINITY_DN12142_c0_g1	transdecoder	exon	1	301	.	+	.	ID=Gene.225::TRINITY_DN12142_c0_g1::g.225::m.225.exon1;Parent=Gene.225::TRINITY_DN12142_c0_g1::g.225::m.225
TRINITY_DN12142_c0_g1	transdecoder	CDS	1	300	.	+	0	ID=cds.Gene.225::TRINITY_DN12142_c0_g1::g.225::m.225;Parent=Gene.225::TRINITY_DN12142_c0_g1::g.225::m.225
TRINITY_DN12142_c0_g1	transdecoder	three_prime_UTR	301	301	.	+	.	ID=Gene.225::TRINITY_DN12142_c0_g1::g.225::m.225.utr3p1;Parent=Gene.225::TRINITY_DN12142_c0_g1::g.225::m.225
TRINITY_DN12148_c0_g1	transdecoder	gene	1	317	.	+	.	ID=Gene.226::TRINITY_DN12148_c0_g1::g.226;Name=ORF%20type%3Ainternal%20len%3A106%20%28%2B%29
TRINITY_DN12148_c0_g1	transdecoder	mRNA	1	317	.	+	.	ID=Gene.226::TRINITY_DN12148_c0_g1::g.226::m.226;Parent=Gene.226::TRINITY_DN12148_c0_g1::g.226;Name=ORF%20type%3Ainternal%20len%3A106%20%28%2B%29
TRINITY_DN12148_c0_g1	transdecoder	exon	1	317	.	+	.	ID=Gene.226::TRINITY_DN12148_c0_g1::g.226::m.226.exon1;Parent=Gene.226::TRINITY_DN12148_c0_g1::g.226::m.226
TRINITY_DN12148_c0_g1	transdecoder	CDS	1	315	.	+	0	ID=cds.Gene.226::TRINITY_DN12148_c0_g1::g.226::m.226;Parent=Gene.226::TRINITY_DN12148_c0_g1::g.226::m.226
TRINITY_DN12148_c0_g1	transdecoder	three_prime_UTR	316	317	.	+	.	ID=Gene.226::TRINITY_DN12148_c0_g1::g.226::m.226.utr3p1;Parent=Gene.226::TRINITY_DN12148_c0_g1::g.226::m.226
TRINITY_DN1216_c0_g1	transdecoder	gene	1	821	.	+	.	ID=Gene.227::TRINITY_DN1216_c0_g1::g.227;Name=ORF%20type%3Acomplete%20len%3A235%20%28%2B%29
TRINITY_DN1216_c0_g1	transdecoder	mRNA	1	821	.	+	.	ID=Gene.227::TRINITY_DN1216_c0_g1::g.227::m.227;Parent=Gene.227::TRINITY_DN1216_c0_g1::g.227;Name=ORF%20type%3Acomplete%20len%3A235%20%28%2B%29
TRINITY_DN1216_c0_g1	transdecoder	five_prime_UTR	1	8	.	+	.	ID=Gene.227::TRINITY_DN1216_c0_g1::g.227::m.227.utr5p1;Parent=Gene.227::TRINITY_DN1216_c0_g1::g.227::m.227
TRINITY_DN1216_c0_g1	transdecoder	exon	1	821	.	+	.	ID=Gene.227::TRINITY_DN1216_c0_g1::g.227::m.227.exon1;Parent=Gene.227::TRINITY_DN1216_c0_g1::g.227::m.227
TRINITY_DN1216_c0_g1	transdecoder	CDS	9	713	.	+	0	ID=cds.Gene.227::TRINITY_DN1216_c0_g1::g.227::m.227;Parent=Gene.227::TRINITY_DN1216_c0_g1::g.227::m.227
TRINITY_DN1216_c0_g1	transdecoder	three_prime_UTR	714	821	.	+	.	ID=Gene.227::TRINITY_DN1216_c0_g1::g.227::m.227.utr3p1;Parent=Gene.227::TRINITY_DN1216_c0_g1::g.227::m.227
TRINITY_DN12197_c1_g1	transdecoder	gene	1	357	.	+	.	ID=Gene.228::TRINITY_DN12197_c1_g1::g.228;Name=ORF%20type%3Ainternal%20len%3A119%20%28%2B%29
TRINITY_DN12197_c1_g1	transdecoder	mRNA	1	357	.	+	.	ID=Gene.228::TRINITY_DN12197_c1_g1::g.228::m.228;Parent=Gene.228::TRINITY_DN12197_c1_g1::g.228;Name=ORF%20type%3Ainternal%20len%3A119%20%28%2B%29
TRINITY_DN12197_c1_g1	transdecoder	five_prime_UTR	1	2	.	+	.	ID=Gene.228::TRINITY_DN12197_c1_g1::g.228::m.228.utr5p1;Parent=Gene.228::TRINITY_DN12197_c1_g1::g.228::m.228
TRINITY_DN12197_c1_g1	transdecoder	exon	1	357	.	+	.	ID=Gene.228::TRINITY_DN12197_c1_g1::g.228::m.228.exon1;Parent=Gene.228::TRINITY_DN12197_c1_g1::g.228::m.228
TRINITY_DN12197_c1_g1	transdecoder	CDS	3	356	.	+	0	ID=cds.Gene.228::TRINITY_DN12197_c1_g1::g.228::m.228;Parent=Gene.228::TRINITY_DN12197_c1_g1::g.228::m.228
TRINITY_DN12197_c1_g1	transdecoder	three_prime_UTR	357	357	.	+	.	ID=Gene.228::TRINITY_DN12197_c1_g1::g.228::m.228.utr3p1;Parent=Gene.228::TRINITY_DN12197_c1_g1::g.228::m.228
TRINITY_DN12217_c0_g1	transdecoder	gene	1	363	.	+	.	ID=Gene.233::TRINITY_DN12217_c0_g1::g.233;Name=ORF%20type%3Ainternal%20len%3A121%20%28%2B%29
TRINITY_DN12217_c0_g1	transdecoder	mRNA	1	363	.	+	.	ID=Gene.233::TRINITY_DN12217_c0_g1::g.233::m.233;Parent=Gene.233::TRINITY_DN12217_c0_g1::g.233;Name=ORF%20type%3Ainternal%20len%3A121%20%28%2B%29
TRINITY_DN12217_c0_g1	transdecoder	five_prime_UTR	1	2	.	+	.	ID=Gene.233::TRINITY_DN12217_c0_g1::g.233::m.233.utr5p1;Parent=Gene.233::TRINITY_DN12217_c0_g1::g.233::m.233
TRINITY_DN12217_c0_g1	transdecoder	exon	1	363	.	+	.	ID=Gene.233::TRINITY_DN12217_c0_g1::g.233::m.233.exon1;Parent=Gene.233::TRINITY_DN12217_c0_g1::g.233::m.233
TRINITY_DN12217_c0_g1	transdecoder	CDS	3	362	.	+	0	ID=cds.Gene.233::TRINITY_DN12217_c0_g1::g.233::m.233;Parent=Gene.233::TRINITY_DN12217_c0_g1::g.233::m.233
TRINITY_DN12217_c0_g1	transdecoder	three_prime_UTR	363	363	.	+	.	ID=Gene.233::TRINITY_DN12217_c0_g1::g.233::m.233.utr3p1;Parent=Gene.233::TRINITY_DN12217_c0_g1::g.233::m.233
TRINITY_DN12218_c0_g1	transdecoder	gene	1	390	.	+	.	ID=Gene.234::TRINITY_DN12218_c0_g1::g.234;Name=ORF%20type%3Ainternal%20len%3A131%20%28%2B%29
TRINITY_DN12218_c0_g1	transdecoder	mRNA	1	390	.	+	.	ID=Gene.234::TRINITY_DN12218_c0_g1::g.234::m.234;Parent=Gene.234::TRINITY_DN12218_c0_g1::g.234;Name=ORF%20type%3Ainternal%20len%3A131%20%28%2B%29
TRINITY_DN12218_c0_g1	transdecoder	exon	1	390	.	+	.	ID=Gene.234::TRINITY_DN12218_c0_g1::g.234::m.234.exon1;Parent=Gene.234::TRINITY_DN12218_c0_g1::g.234::m.234
TRINITY_DN12218_c0_g1	transdecoder	CDS	1	390	.	+	0	ID=cds.Gene.234::TRINITY_DN12218_c0_g1::g.234::m.234;Parent=Gene.234::TRINITY_DN12218_c0_g1::g.234::m.234
TRINITY_DN12242_c0_g1	transdecoder	gene	1	314	.	+	.	ID=Gene.235::TRINITY_DN12242_c0_g1::g.235;Name=ORF%20type%3Ainternal%20len%3A105%20%28%2B%29
TRINITY_DN12242_c0_g1	transdecoder	mRNA	1	314	.	+	.	ID=Gene.235::TRINITY_DN12242_c0_g1::g.235::m.235;Parent=Gene.235::TRINITY_DN12242_c0_g1::g.235;Name=ORF%20type%3Ainternal%20len%3A105%20%28%2B%29
TRINITY_DN12242_c0_g1	transdecoder	five_prime_UTR	1	1	.	+	.	ID=Gene.235::TRINITY_DN12242_c0_g1::g.235::m.235.utr5p1;Parent=Gene.235::TRINITY_DN12242_c0_g1::g.235::m.235
TRINITY_DN12242_c0_g1	transdecoder	exon	1	314	.	+	.	ID=Gene.235::TRINITY_DN12242_c0_g1::g.235::m.235.exon1;Parent=Gene.235::TRINITY_DN12242_c0_g1::g.235::m.235
TRINITY_DN12242_c0_g1	transdecoder	CDS	2	313	.	+	0	ID=cds.Gene.235::TRINITY_DN12242_c0_g1::g.235::m.235;Parent=Gene.235::TRINITY_DN12242_c0_g1::g.235::m.235
TRINITY_DN12242_c0_g1	transdecoder	three_prime_UTR	314	314	.	+	.	ID=Gene.235::TRINITY_DN12242_c0_g1::g.235::m.235.utr3p1;Parent=Gene.235::TRINITY_DN12242_c0_g1::g.235::m.235
TRINITY_DN12245_c0_g1	transdecoder	gene	1	320	.	+	.	ID=Gene.236::TRINITY_DN12245_c0_g1::g.236;Name=ORF%20type%3Ainternal%20len%3A107%20%28%2B%29
TRINITY_DN12245_c0_g1	transdecoder	mRNA	1	320	.	+	.	ID=Gene.236::TRINITY_DN12245_c0_g1::g.236::m.236;Parent=Gene.236::TRINITY_DN12245_c0_g1::g.236;Name=ORF%20type%3Ainternal%20len%3A107%20%28%2B%29
TRINITY_DN12245_c0_g1	transdecoder	five_prime_UTR	1	2	.	+	.	ID=Gene.236::TRINITY_DN12245_c0_g1::g.236::m.236.utr5p1;Parent=Gene.236::TRINITY_DN12245_c0_g1::g.236::m.236
TRINITY_DN12245_c0_g1	transdecoder	exon	1	320	.	+	.	ID=Gene.236::TRINITY_DN12245_c0_g1::g.236::m.236.exon1;Parent=Gene.236::TRINITY_DN12245_c0_g1::g.236::m.236
TRINITY_DN12245_c0_g1	transdecoder	CDS	3	320	.	+	0	ID=cds.Gene.236::TRINITY_DN12245_c0_g1::g.236::m.236;Parent=Gene.236::TRINITY_DN12245_c0_g1::g.236::m.236
TRINITY_DN12274_c0_g1	transdecoder	gene	1	388	.	+	.	ID=Gene.237::TRINITY_DN12274_c0_g1::g.237;Name=ORF%20type%3Ainternal%20len%3A129%20%28%2B%29
TRINITY_DN12274_c0_g1	transdecoder	mRNA	1	388	.	+	.	ID=Gene.237::TRINITY_DN12274_c0_g1::g.237::m.237;Parent=Gene.237::TRINITY_DN12274_c0_g1::g.237;Name=ORF%20type%3Ainternal%20len%3A129%20%28%2B%29
TRINITY_DN12274_c0_g1	transdecoder	five_prime_UTR	1	2	.	+	.	ID=Gene.237::TRINITY_DN12274_c0_g1::g.237::m.237.utr5p1;Parent=Gene.237::TRINITY_DN12274_c0_g1::g.237::m.237
TRINITY_DN12274_c0_g1	transdecoder	exon	1	388	.	+	.	ID=Gene.237::TRINITY_DN12274_c0_g1::g.237::m.237.exon1;Parent=Gene.237::TRINITY_DN12274_c0_g1::g.237::m.237
TRINITY_DN12274_c0_g1	transdecoder	CDS	3	386	.	+	0	ID=cds.Gene.237::TRINITY_DN12274_c0_g1::g.237::m.237;Parent=Gene.237::TRINITY_DN12274_c0_g1::g.237::m.237
TRINITY_DN12274_c0_g1	transdecoder	three_prime_UTR	387	388	.	+	.	ID=Gene.237::TRINITY_DN12274_c0_g1::g.237::m.237.utr3p1;Parent=Gene.237::TRINITY_DN12274_c0_g1::g.237::m.237
TRINITY_DN12282_c0_g1	transdecoder	gene	1	313	.	+	.	ID=Gene.238::TRINITY_DN12282_c0_g1::g.238;Name=ORF%20type%3Ainternal%20len%3A105%20%28%2B%29
TRINITY_DN12282_c0_g1	transdecoder	mRNA	1	313	.	+	.	ID=Gene.238::TRINITY_DN12282_c0_g1::g.238::m.238;Parent=Gene.238::TRINITY_DN12282_c0_g1::g.238;Name=ORF%20type%3Ainternal%20len%3A105%20%28%2B%29
TRINITY_DN12282_c0_g1	transdecoder	exon	1	313	.	+	.	ID=Gene.238::TRINITY_DN12282_c0_g1::g.238::m.238.exon1;Parent=Gene.238::TRINITY_DN12282_c0_g1::g.238::m.238
TRINITY_DN12282_c0_g1	transdecoder	CDS	1	312	.	+	0	ID=cds.Gene.238::TRINITY_DN12282_c0_g1::g.238::m.238;Parent=Gene.238::TRINITY_DN12282_c0_g1::g.238::m.238
TRINITY_DN12282_c0_g1	transdecoder	three_prime_UTR	313	313	.	+	.	ID=Gene.238::TRINITY_DN12282_c0_g1::g.238::m.238.utr3p1;Parent=Gene.238::TRINITY_DN12282_c0_g1::g.238::m.238
TRINITY_DN12296_c0_g1	transdecoder	gene	1	331	.	+	.	ID=Gene.239::TRINITY_DN12296_c0_g1::g.239;Name=ORF%20type%3Ainternal%20len%3A110%20%28%2B%29
TRINITY_DN12296_c0_g1	transdecoder	mRNA	1	331	.	+	.	ID=Gene.239::TRINITY_DN12296_c0_g1::g.239::m.239;Parent=Gene.239::TRINITY_DN12296_c0_g1::g.239;Name=ORF%20type%3Ainternal%20len%3A110%20%28%2B%29
TRINITY_DN12296_c0_g1	transdecoder	five_prime_UTR	1	2	.	+	.	ID=Gene.239::TRINITY_DN12296_c0_g1::g.239::m.239.utr5p1;Parent=Gene.239::TRINITY_DN12296_c0_g1::g.239::m.239
TRINITY_DN12296_c0_g1	transdecoder	exon	1	331	.	+	.	ID=Gene.239::TRINITY_DN12296_c0_g1::g.239::m.239.exon1;Parent=Gene.239::TRINITY_DN12296_c0_g1::g.239::m.239
TRINITY_DN12296_c0_g1	transdecoder	CDS	3	329	.	+	0	ID=cds.Gene.239::TRINITY_DN12296_c0_g1::g.239::m.239;Parent=Gene.239::TRINITY_DN12296_c0_g1::g.239::m.239
TRINITY_DN12296_c0_g1	transdecoder	three_prime_UTR	330	331	.	+	.	ID=Gene.239::TRINITY_DN12296_c0_g1::g.239::m.239.utr3p1;Parent=Gene.239::TRINITY_DN12296_c0_g1::g.239::m.239
TRINITY_DN12310_c0_g1	transdecoder	gene	1	304	.	+	.	ID=Gene.240::TRINITY_DN12310_c0_g1::g.240;Name=ORF%20type%3Ainternal%20len%3A101%20%28%2B%29
TRINITY_DN12310_c0_g1	transdecoder	mRNA	1	304	.	+	.	ID=Gene.240::TRINITY_DN12310_c0_g1::g.240::m.240;Parent=Gene.240::TRINITY_DN12310_c0_g1::g.240;Name=ORF%20type%3Ainternal%20len%3A101%20%28%2B%29
TRINITY_DN12310_c0_g1	transdecoder	five_prime_UTR	1	2	.	+	.	ID=Gene.240::TRINITY_DN12310_c0_g1::g.240::m.240.utr5p1;Parent=Gene.240::TRINITY_DN12310_c0_g1::g.240::m.240
TRINITY_DN12310_c0_g1	transdecoder	exon	1	304	.	+	.	ID=Gene.240::TRINITY_DN12310_c0_g1::g.240::m.240.exon1;Parent=Gene.240::TRINITY_DN12310_c0_g1::g.240::m.240
TRINITY_DN12310_c0_g1	transdecoder	CDS	3	302	.	+	0	ID=cds.Gene.240::TRINITY_DN12310_c0_g1::g.240::m.240;Parent=Gene.240::TRINITY_DN12310_c0_g1::g.240::m.240
TRINITY_DN12310_c0_g1	transdecoder	three_prime_UTR	303	304	.	+	.	ID=Gene.240::TRINITY_DN12310_c0_g1::g.240::m.240.utr3p1;Parent=Gene.240::TRINITY_DN12310_c0_g1::g.240::m.240
TRINITY_DN12318_c0_g1	transdecoder	gene	1	416	.	+	.	ID=Gene.241::TRINITY_DN12318_c0_g1::g.241;Name=ORF%20type%3A5prime_partial%20len%3A138%20%28%2B%29
TRINITY_DN12318_c0_g1	transdecoder	mRNA	1	416	.	+	.	ID=Gene.241::TRINITY_DN12318_c0_g1::g.241::m.241;Parent=Gene.241::TRINITY_DN12318_c0_g1::g.241;Name=ORF%20type%3A5prime_partial%20len%3A138%20%28%2B%29
TRINITY_DN12318_c0_g1	transdecoder	exon	1	416	.	+	.	ID=Gene.241::TRINITY_DN12318_c0_g1::g.241::m.241.exon1;Parent=Gene.241::TRINITY_DN12318_c0_g1::g.241::m.241
TRINITY_DN12318_c0_g1	transdecoder	CDS	1	414	.	+	0	ID=cds.Gene.241::TRINITY_DN12318_c0_g1::g.241::m.241;Parent=Gene.241::TRINITY_DN12318_c0_g1::g.241::m.241
TRINITY_DN12318_c0_g1	transdecoder	three_prime_UTR	415	416	.	+	.	ID=Gene.241::TRINITY_DN12318_c0_g1::g.241::m.241.utr3p1;Parent=Gene.241::TRINITY_DN12318_c0_g1::g.241::m.241
TRINITY_DN12323_c0_g1	transdecoder	gene	1	493	.	+	.	ID=Gene.242::TRINITY_DN12323_c0_g1::g.242;Name=ORF%20type%3Ainternal%20len%3A164%20%28%2B%29
TRINITY_DN12323_c0_g1	transdecoder	mRNA	1	493	.	+	.	ID=Gene.242::TRINITY_DN12323_c0_g1::g.242::m.242;Parent=Gene.242::TRINITY_DN12323_c0_g1::g.242;Name=ORF%20type%3Ainternal%20len%3A164%20%28%2B%29
TRINITY_DN12323_c0_g1	transdecoder	five_prime_UTR	1	2	.	+	.	ID=Gene.242::TRINITY_DN12323_c0_g1::g.242::m.242.utr5p1;Parent=Gene.242::TRINITY_DN12323_c0_g1::g.242::m.242
TRINITY_DN12323_c0_g1	transdecoder	exon	1	493	.	+	.	ID=Gene.242::TRINITY_DN12323_c0_g1::g.242::m.242.exon1;Parent=Gene.242::TRINITY_DN12323_c0_g1::g.242::m.242
TRINITY_DN12323_c0_g1	transdecoder	CDS	3	491	.	+	0	ID=cds.Gene.242::TRINITY_DN12323_c0_g1::g.242::m.242;Parent=Gene.242::TRINITY_DN12323_c0_g1::g.242::m.242
TRINITY_DN12323_c0_g1	transdecoder	three_prime_UTR	492	493	.	+	.	ID=Gene.242::TRINITY_DN12323_c0_g1::g.242::m.242.utr3p1;Parent=Gene.242::TRINITY_DN12323_c0_g1::g.242::m.242
TRINITY_DN12330_c0_g3	transdecoder	gene	1	459	.	+	.	ID=Gene.243::TRINITY_DN12330_c0_g3::g.243;Name=ORF%20type%3Ainternal%20len%3A153%20%28%2B%29
TRINITY_DN12330_c0_g3	transdecoder	mRNA	1	459	.	+	.	ID=Gene.243::TRINITY_DN12330_c0_g3::g.243::m.243;Parent=Gene.243::TRINITY_DN12330_c0_g3::g.243;Name=ORF%20type%3Ainternal%20len%3A153%20%28%2B%29
TRINITY_DN12330_c0_g3	transdecoder	five_prime_UTR	1	2	.	+	.	ID=Gene.243::TRINITY_DN12330_c0_g3::g.243::m.243.utr5p1;Parent=Gene.243::TRINITY_DN12330_c0_g3::g.243::m.243
TRINITY_DN12330_c0_g3	transdecoder	exon	1	459	.	+	.	ID=Gene.243::TRINITY_DN12330_c0_g3::g.243::m.243.exon1;Parent=Gene.243::TRINITY_DN12330_c0_g3::g.243::m.243
TRINITY_DN12330_c0_g3	transdecoder	CDS	3	458	.	+	0	ID=cds.Gene.243::TRINITY_DN12330_c0_g3::g.243::m.243;Parent=Gene.243::TRINITY_DN12330_c0_g3::g.243::m.243
TRINITY_DN12330_c0_g3	transdecoder	three_prime_UTR	459	459	.	+	.	ID=Gene.243::TRINITY_DN12330_c0_g3::g.243::m.243.utr3p1;Parent=Gene.243::TRINITY_DN12330_c0_g3::g.243::m.243
TRINITY_DN12338_c0_g1	transdecoder	gene	1	364	.	+	.	ID=Gene.245::TRINITY_DN12338_c0_g1::g.245;Name=ORF%20type%3Ainternal%20len%3A122%20%28%2B%29
TRINITY_DN12338_c0_g1	transdecoder	mRNA	1	364	.	+	.	ID=Gene.245::TRINITY_DN12338_c0_g1::g.245::m.245;Parent=Gene.245::TRINITY_DN12338_c0_g1::g.245;Name=ORF%20type%3Ainternal%20len%3A122%20%28%2B%29
TRINITY_DN12338_c0_g1	transdecoder	exon	1	364	.	+	.	ID=Gene.245::TRINITY_DN12338_c0_g1::g.245::m.245.exon1;Parent=Gene.245::TRINITY_DN12338_c0_g1::g.245::m.245
TRINITY_DN12338_c0_g1	transdecoder	CDS	1	363	.	+	0	ID=cds.Gene.245::TRINITY_DN12338_c0_g1::g.245::m.245;Parent=Gene.245::TRINITY_DN12338_c0_g1::g.245::m.245
TRINITY_DN12338_c0_g1	transdecoder	three_prime_UTR	364	364	.	+	.	ID=Gene.245::TRINITY_DN12338_c0_g1::g.245::m.245.utr3p1;Parent=Gene.245::TRINITY_DN12338_c0_g1::g.245::m.245
TRINITY_DN12359_c1_g1	transdecoder	gene	1	739	.	+	.	ID=Gene.246::TRINITY_DN12359_c1_g1::g.246;Name=ORF%20type%3Ainternal%20len%3A246%20%28%2B%29
TRINITY_DN12359_c1_g1	transdecoder	mRNA	1	739	.	+	.	ID=Gene.246::TRINITY_DN12359_c1_g1::g.246::m.246;Parent=Gene.246::TRINITY_DN12359_c1_g1::g.246;Name=ORF%20type%3Ainternal%20len%3A246%20%28%2B%29
TRINITY_DN12359_c1_g1	transdecoder	five_prime_UTR	1	2	.	+	.	ID=Gene.246::TRINITY_DN12359_c1_g1::g.246::m.246.utr5p1;Parent=Gene.246::TRINITY_DN12359_c1_g1::g.246::m.246
TRINITY_DN12359_c1_g1	transdecoder	exon	1	739	.	+	.	ID=Gene.246::TRINITY_DN12359_c1_g1::g.246::m.246.exon1;Parent=Gene.246::TRINITY_DN12359_c1_g1::g.246::m.246
TRINITY_DN12359_c1_g1	transdecoder	CDS	3	737	.	+	0	ID=cds.Gene.246::TRINITY_DN12359_c1_g1::g.246::m.246;Parent=Gene.246::TRINITY_DN12359_c1_g1::g.246::m.246
TRINITY_DN12359_c1_g1	transdecoder	three_prime_UTR	738	739	.	+	.	ID=Gene.246::TRINITY_DN12359_c1_g1::g.246::m.246.utr3p1;Parent=Gene.246::TRINITY_DN12359_c1_g1::g.246::m.246
TRINITY_DN12369_c0_g1	transdecoder	gene	1	363	.	+	.	ID=Gene.247::TRINITY_DN12369_c0_g1::g.247;Name=ORF%20type%3Ainternal%20len%3A121%20%28%2B%29
TRINITY_DN12369_c0_g1	transdecoder	mRNA	1	363	.	+	.	ID=Gene.247::TRINITY_DN12369_c0_g1::g.247::m.247;Parent=Gene.247::TRINITY_DN12369_c0_g1::g.247;Name=ORF%20type%3Ainternal%20len%3A121%20%28%2B%29
TRINITY_DN12369_c0_g1	transdecoder	five_prime_UTR	1	1	.	+	.	ID=Gene.247::TRINITY_DN12369_c0_g1::g.247::m.247.utr5p1;Parent=Gene.247::TRINITY_DN12369_c0_g1::g.247::m.247
TRINITY_DN12369_c0_g1	transdecoder	exon	1	363	.	+	.	ID=Gene.247::TRINITY_DN12369_c0_g1::g.247::m.247.exon1;Parent=Gene.247::TRINITY_DN12369_c0_g1::g.247::m.247
TRINITY_DN12369_c0_g1	transdecoder	CDS	2	361	.	+	0	ID=cds.Gene.247::TRINITY_DN12369_c0_g1::g.247::m.247;Parent=Gene.247::TRINITY_DN12369_c0_g1::g.247::m.247
TRINITY_DN12369_c0_g1	transdecoder	three_prime_UTR	362	363	.	+	.	ID=Gene.247::TRINITY_DN12369_c0_g1::g.247::m.247.utr3p1;Parent=Gene.247::TRINITY_DN12369_c0_g1::g.247::m.247
TRINITY_DN12372_c0_g1	transdecoder	gene	1	466	.	+	.	ID=Gene.248::TRINITY_DN12372_c0_g1::g.248;Name=ORF%20type%3Ainternal%20len%3A156%20%28%2B%29
TRINITY_DN12372_c0_g1	transdecoder	mRNA	1	466	.	+	.	ID=Gene.248::TRINITY_DN12372_c0_g1::g.248::m.248;Parent=Gene.248::TRINITY_DN12372_c0_g1::g.248;Name=ORF%20type%3Ainternal%20len%3A156%20%28%2B%29
TRINITY_DN12372_c0_g1	transdecoder	exon	1	466	.	+	.	ID=Gene.248::TRINITY_DN12372_c0_g1::g.248::m.248.exon1;Parent=Gene.248::TRINITY_DN12372_c0_g1::g.248::m.248
TRINITY_DN12372_c0_g1	transdecoder	CDS	1	465	.	+	0	ID=cds.Gene.248::TRINITY_DN12372_c0_g1::g.248::m.248;Parent=Gene.248::TRINITY_DN12372_c0_g1::g.248::m.248
TRINITY_DN12372_c0_g1	transdecoder	three_prime_UTR	466	466	.	+	.	ID=Gene.248::TRINITY_DN12372_c0_g1::g.248::m.248.utr3p1;Parent=Gene.248::TRINITY_DN12372_c0_g1::g.248::m.248
TRINITY_DN12374_c0_g1	transdecoder	gene	1	589	.	+	.	ID=Gene.249::TRINITY_DN12374_c0_g1::g.249;Name=ORF%20type%3Acomplete%20len%3A146%20%28%2B%29
TRINITY_DN12374_c0_g1	transdecoder	mRNA	1	589	.	+	.	ID=Gene.249::TRINITY_DN12374_c0_g1::g.249::m.249;Parent=Gene.249::TRINITY_DN12374_c0_g1::g.249;Name=ORF%20type%3Acomplete%20len%3A146%20%28%2B%29
TRINITY_DN12374_c0_g1	transdecoder	five_prime_UTR	1	9	.	+	.	ID=Gene.249::TRINITY_DN12374_c0_g1::g.249::m.249.utr5p1;Parent=Gene.249::TRINITY_DN12374_c0_g1::g.249::m.249
TRINITY_DN12374_c0_g1	transdecoder	exon	1	589	.	+	.	ID=Gene.249::TRINITY_DN12374_c0_g1::g.249::m.249.exon1;Parent=Gene.249::TRINITY_DN12374_c0_g1::g.249::m.249
TRINITY_DN12374_c0_g1	transdecoder	CDS	10	447	.	+	0	ID=cds.Gene.249::TRINITY_DN12374_c0_g1::g.249::m.249;Parent=Gene.249::TRINITY_DN12374_c0_g1::g.249::m.249
TRINITY_DN12374_c0_g1	transdecoder	three_prime_UTR	448	589	.	+	.	ID=Gene.249::TRINITY_DN12374_c0_g1::g.249::m.249.utr3p1;Parent=Gene.249::TRINITY_DN12374_c0_g1::g.249::m.249
TRINITY_DN12383_c0_g1	transdecoder	gene	1	354	.	+	.	ID=Gene.250::TRINITY_DN12383_c0_g1::g.250;Name=ORF%20type%3Ainternal%20len%3A119%20%28%2B%29
TRINITY_DN12383_c0_g1	transdecoder	mRNA	1	354	.	+	.	ID=Gene.250::TRINITY_DN12383_c0_g1::g.250::m.250;Parent=Gene.250::TRINITY_DN12383_c0_g1::g.250;Name=ORF%20type%3Ainternal%20len%3A119%20%28%2B%29
TRINITY_DN12383_c0_g1	transdecoder	exon	1	354	.	+	.	ID=Gene.250::TRINITY_DN12383_c0_g1::g.250::m.250.exon1;Parent=Gene.250::TRINITY_DN12383_c0_g1::g.250::m.250
TRINITY_DN12383_c0_g1	transdecoder	CDS	1	354	.	+	0	ID=cds.Gene.250::TRINITY_DN12383_c0_g1::g.250::m.250;Parent=Gene.250::TRINITY_DN12383_c0_g1::g.250::m.250
TRINITY_DN12384_c0_g1	transdecoder	gene	1	314	.	+	.	ID=Gene.251::TRINITY_DN12384_c0_g1::g.251;Name=ORF%20type%3Ainternal%20len%3A105%20%28%2B%29
TRINITY_DN12384_c0_g1	transdecoder	mRNA	1	314	.	+	.	ID=Gene.251::TRINITY_DN12384_c0_g1::g.251::m.251;Parent=Gene.251::TRINITY_DN12384_c0_g1::g.251;Name=ORF%20type%3Ainternal%20len%3A105%20%28%2B%29
TRINITY_DN12384_c0_g1	transdecoder	exon	1	314	.	+	.	ID=Gene.251::TRINITY_DN12384_c0_g1::g.251::m.251.exon1;Parent=Gene.251::TRINITY_DN12384_c0_g1::g.251::m.251
TRINITY_DN12384_c0_g1	transdecoder	CDS	1	312	.	+	0	ID=cds.Gene.251::TRINITY_DN12384_c0_g1::g.251::m.251;Parent=Gene.251::TRINITY_DN12384_c0_g1::g.251::m.251
TRINITY_DN12384_c0_g1	transdecoder	three_prime_UTR	313	314	.	+	.	ID=Gene.251::TRINITY_DN12384_c0_g1::g.251::m.251.utr3p1;Parent=Gene.251::TRINITY_DN12384_c0_g1::g.251::m.251
TRINITY_DN12385_c0_g1	transdecoder	gene	1	696	.	+	.	ID=Gene.252::TRINITY_DN12385_c0_g1::g.252;Name=ORF%20type%3Ainternal%20len%3A233%20%28%2B%29
TRINITY_DN12385_c0_g1	transdecoder	mRNA	1	696	.	+	.	ID=Gene.252::TRINITY_DN12385_c0_g1::g.252::m.252;Parent=Gene.252::TRINITY_DN12385_c0_g1::g.252;Name=ORF%20type%3Ainternal%20len%3A233%20%28%2B%29
TRINITY_DN12385_c0_g1	transdecoder	exon	1	696	.	+	.	ID=Gene.252::TRINITY_DN12385_c0_g1::g.252::m.252.exon1;Parent=Gene.252::TRINITY_DN12385_c0_g1::g.252::m.252
TRINITY_DN12385_c0_g1	transdecoder	CDS	1	696	.	+	0	ID=cds.Gene.252::TRINITY_DN12385_c0_g1::g.252::m.252;Parent=Gene.252::TRINITY_DN12385_c0_g1::g.252::m.252
TRINITY_DN12386_c0_g1	transdecoder	gene	1	801	.	+	.	ID=Gene.253::TRINITY_DN12386_c0_g1::g.253;Name=ORF%20type%3A3prime_partial%20len%3A251%20%28%2B%29
TRINITY_DN12386_c0_g1	transdecoder	mRNA	1	801	.	+	.	ID=Gene.253::TRINITY_DN12386_c0_g1::g.253::m.253;Parent=Gene.253::TRINITY_DN12386_c0_g1::g.253;Name=ORF%20type%3A3prime_partial%20len%3A251%20%28%2B%29
TRINITY_DN12386_c0_g1	transdecoder	five_prime_UTR	1	50	.	+	.	ID=Gene.253::TRINITY_DN12386_c0_g1::g.253::m.253.utr5p1;Parent=Gene.253::TRINITY_DN12386_c0_g1::g.253::m.253
TRINITY_DN12386_c0_g1	transdecoder	exon	1	801	.	+	.	ID=Gene.253::TRINITY_DN12386_c0_g1::g.253::m.253.exon1;Parent=Gene.253::TRINITY_DN12386_c0_g1::g.253::m.253
TRINITY_DN12386_c0_g1	transdecoder	CDS	51	800	.	+	0	ID=cds.Gene.253::TRINITY_DN12386_c0_g1::g.253::m.253;Parent=Gene.253::TRINITY_DN12386_c0_g1::g.253::m.253
TRINITY_DN12386_c0_g1	transdecoder	three_prime_UTR	801	801	.	+	.	ID=Gene.253::TRINITY_DN12386_c0_g1::g.253::m.253.utr3p1;Parent=Gene.253::TRINITY_DN12386_c0_g1::g.253::m.253
TRINITY_DN12389_c0_g1	transdecoder	gene	1	571	.	+	.	ID=Gene.254::TRINITY_DN12389_c0_g1::g.254;Name=ORF%20type%3Ainternal%20len%3A190%20%28%2B%29
TRINITY_DN12389_c0_g1	transdecoder	mRNA	1	571	.	+	.	ID=Gene.254::TRINITY_DN12389_c0_g1::g.254::m.254;Parent=Gene.254::TRINITY_DN12389_c0_g1::g.254;Name=ORF%20type%3Ainternal%20len%3A190%20%28%2B%29
TRINITY_DN12389_c0_g1	transdecoder	five_prime_UTR	1	2	.	+	.	ID=Gene.254::TRINITY_DN12389_c0_g1::g.254::m.254.utr5p1;Parent=Gene.254::TRINITY_DN12389_c0_g1::g.254::m.254
TRINITY_DN12389_c0_g1	transdecoder	exon	1	571	.	+	.	ID=Gene.254::TRINITY_DN12389_c0_g1::g.254::m.254.exon1;Parent=Gene.254::TRINITY_DN12389_c0_g1::g.254::m.254
TRINITY_DN12389_c0_g1	transdecoder	CDS	3	569	.	+	0	ID=cds.Gene.254::TRINITY_DN12389_c0_g1::g.254::m.254;Parent=Gene.254::TRINITY_DN12389_c0_g1::g.254::m.254
TRINITY_DN12389_c0_g1	transdecoder	three_prime_UTR	570	571	.	+	.	ID=Gene.254::TRINITY_DN12389_c0_g1::g.254::m.254.utr3p1;Parent=Gene.254::TRINITY_DN12389_c0_g1::g.254::m.254
TRINITY_DN12390_c0_g1	transdecoder	gene	1	399	.	+	.	ID=Gene.255::TRINITY_DN12390_c0_g1::g.255;Name=ORF%20type%3Ainternal%20len%3A133%20%28%2B%29
TRINITY_DN12390_c0_g1	transdecoder	mRNA	1	399	.	+	.	ID=Gene.255::TRINITY_DN12390_c0_g1::g.255::m.255;Parent=Gene.255::TRINITY_DN12390_c0_g1::g.255;Name=ORF%20type%3Ainternal%20len%3A133%20%28%2B%29
TRINITY_DN12390_c0_g1	transdecoder	five_prime_UTR	1	2	.	+	.	ID=Gene.255::TRINITY_DN12390_c0_g1::g.255::m.255.utr5p1;Parent=Gene.255::TRINITY_DN12390_c0_g1::g.255::m.255
TRINITY_DN12390_c0_g1	transdecoder	exon	1	399	.	+	.	ID=Gene.255::TRINITY_DN12390_c0_g1::g.255::m.255.exon1;Parent=Gene.255::TRINITY_DN12390_c0_g1::g.255::m.255
TRINITY_DN12390_c0_g1	transdecoder	CDS	3	398	.	+	0	ID=cds.Gene.255::TRINITY_DN12390_c0_g1::g.255::m.255;Parent=Gene.255::TRINITY_DN12390_c0_g1::g.255::m.255
TRINITY_DN12390_c0_g1	transdecoder	three_prime_UTR	399	399	.	+	.	ID=Gene.255::TRINITY_DN12390_c0_g1::g.255::m.255.utr3p1;Parent=Gene.255::TRINITY_DN12390_c0_g1::g.255::m.255
TRINITY_DN12391_c0_g1	transdecoder	gene	1	656	.	+	.	ID=Gene.256::TRINITY_DN12391_c0_g1::g.256;Name=ORF%20type%3Acomplete%20len%3A167%20%28%2B%29
TRINITY_DN12391_c0_g1	transdecoder	mRNA	1	656	.	+	.	ID=Gene.256::TRINITY_DN12391_c0_g1::g.256::m.256;Parent=Gene.256::TRINITY_DN12391_c0_g1::g.256;Name=ORF%20type%3Acomplete%20len%3A167%20%28%2B%29
TRINITY_DN12391_c0_g1	transdecoder	five_prime_UTR	1	22	.	+	.	ID=Gene.256::TRINITY_DN12391_c0_g1::g.256::m.256.utr5p1;Parent=Gene.256::TRINITY_DN12391_c0_g1::g.256::m.256
TRINITY_DN12391_c0_g1	transdecoder	exon	1	656	.	+	.	ID=Gene.256::TRINITY_DN12391_c0_g1::g.256::m.256.exon1;Parent=Gene.256::TRINITY_DN12391_c0_g1::g.256::m.256
TRINITY_DN12391_c0_g1	transdecoder	CDS	23	523	.	+	0	ID=cds.Gene.256::TRINITY_DN12391_c0_g1::g.256::m.256;Parent=Gene.256::TRINITY_DN12391_c0_g1::g.256::m.256
TRINITY_DN12391_c0_g1	transdecoder	three_prime_UTR	524	656	.	+	.	ID=Gene.256::TRINITY_DN12391_c0_g1::g.256::m.256.utr3p1;Parent=Gene.256::TRINITY_DN12391_c0_g1::g.256::m.256
TRINITY_DN12397_c0_g1	transdecoder	gene	1	321	.	+	.	ID=Gene.258::TRINITY_DN12397_c0_g1::g.258;Name=ORF%20type%3Ainternal%20len%3A107%20%28%2B%29
TRINITY_DN12397_c0_g1	transdecoder	mRNA	1	321	.	+	.	ID=Gene.258::TRINITY_DN12397_c0_g1::g.258::m.258;Parent=Gene.258::TRINITY_DN12397_c0_g1::g.258;Name=ORF%20type%3Ainternal%20len%3A107%20%28%2B%29
TRINITY_DN12397_c0_g1	transdecoder	five_prime_UTR	1	1	.	+	.	ID=Gene.258::TRINITY_DN12397_c0_g1::g.258::m.258.utr5p1;Parent=Gene.258::TRINITY_DN12397_c0_g1::g.258::m.258
TRINITY_DN12397_c0_g1	transdecoder	exon	1	321	.	+	.	ID=Gene.258::TRINITY_DN12397_c0_g1::g.258::m.258.exon1;Parent=Gene.258::TRINITY_DN12397_c0_g1::g.258::m.258
TRINITY_DN12397_c0_g1	transdecoder	CDS	2	319	.	+	0	ID=cds.Gene.258::TRINITY_DN12397_c0_g1::g.258::m.258;Parent=Gene.258::TRINITY_DN12397_c0_g1::g.258::m.258
TRINITY_DN12397_c0_g1	transdecoder	three_prime_UTR	320	321	.	+	.	ID=Gene.258::TRINITY_DN12397_c0_g1::g.258::m.258.utr3p1;Parent=Gene.258::TRINITY_DN12397_c0_g1::g.258::m.258
TRINITY_DN12407_c0_g1	transdecoder	gene	1	393	.	+	.	ID=Gene.259::TRINITY_DN12407_c0_g1::g.259;Name=ORF%20type%3Ainternal%20len%3A132%20%28%2B%29
TRINITY_DN12407_c0_g1	transdecoder	mRNA	1	393	.	+	.	ID=Gene.259::TRINITY_DN12407_c0_g1::g.259::m.259;Parent=Gene.259::TRINITY_DN12407_c0_g1::g.259;Name=ORF%20type%3Ainternal%20len%3A132%20%28%2B%29
TRINITY_DN12407_c0_g1	transdecoder	exon	1	393	.	+	.	ID=Gene.259::TRINITY_DN12407_c0_g1::g.259::m.259.exon1;Parent=Gene.259::TRINITY_DN12407_c0_g1::g.259::m.259
TRINITY_DN12407_c0_g1	transdecoder	CDS	1	393	.	+	0	ID=cds.Gene.259::TRINITY_DN12407_c0_g1::g.259::m.259;Parent=Gene.259::TRINITY_DN12407_c0_g1::g.259::m.259
TRINITY_DN12429_c0_g1	transdecoder	gene	1	404	.	+	.	ID=Gene.260::TRINITY_DN12429_c0_g1::g.260;Name=ORF%20type%3Ainternal%20len%3A135%20%28%2B%29
TRINITY_DN12429_c0_g1	transdecoder	mRNA	1	404	.	+	.	ID=Gene.260::TRINITY_DN12429_c0_g1::g.260::m.260;Parent=Gene.260::TRINITY_DN12429_c0_g1::g.260;Name=ORF%20type%3Ainternal%20len%3A135%20%28%2B%29
TRINITY_DN12429_c0_g1	transdecoder	exon	1	404	.	+	.	ID=Gene.260::TRINITY_DN12429_c0_g1::g.260::m.260.exon1;Parent=Gene.260::TRINITY_DN12429_c0_g1::g.260::m.260
TRINITY_DN12429_c0_g1	transdecoder	CDS	1	402	.	+	0	ID=cds.Gene.260::TRINITY_DN12429_c0_g1::g.260::m.260;Parent=Gene.260::TRINITY_DN12429_c0_g1::g.260::m.260
TRINITY_DN12429_c0_g1	transdecoder	three_prime_UTR	403	404	.	+	.	ID=Gene.260::TRINITY_DN12429_c0_g1::g.260::m.260.utr3p1;Parent=Gene.260::TRINITY_DN12429_c0_g1::g.260::m.260
TRINITY_DN12437_c0_g1	transdecoder	gene	1	489	.	+	.	ID=Gene.261::TRINITY_DN12437_c0_g1::g.261;Name=ORF%20type%3A5prime_partial%20len%3A163%20%28%2B%29
TRINITY_DN12437_c0_g1	transdecoder	mRNA	1	489	.	+	.	ID=Gene.261::TRINITY_DN12437_c0_g1::g.261::m.261;Parent=Gene.261::TRINITY_DN12437_c0_g1::g.261;Name=ORF%20type%3A5prime_partial%20len%3A163%20%28%2B%29
TRINITY_DN12437_c0_g1	transdecoder	exon	1	489	.	+	.	ID=Gene.261::TRINITY_DN12437_c0_g1::g.261::m.261.exon1;Parent=Gene.261::TRINITY_DN12437_c0_g1::g.261::m.261
TRINITY_DN12437_c0_g1	transdecoder	CDS	1	489	.	+	0	ID=cds.Gene.261::TRINITY_DN12437_c0_g1::g.261::m.261;Parent=Gene.261::TRINITY_DN12437_c0_g1::g.261::m.261
TRINITY_DN12452_c0_g1	transdecoder	gene	1	607	.	+	.	ID=Gene.262::TRINITY_DN12452_c0_g1::g.262;Name=ORF%20type%3Ainternal%20len%3A203%20%28%2B%29
TRINITY_DN12452_c0_g1	transdecoder	mRNA	1	607	.	+	.	ID=Gene.262::TRINITY_DN12452_c0_g1::g.262::m.262;Parent=Gene.262::TRINITY_DN12452_c0_g1::g.262;Name=ORF%20type%3Ainternal%20len%3A203%20%28%2B%29
TRINITY_DN12452_c0_g1	transdecoder	five_prime_UTR	1	1	.	+	.	ID=Gene.262::TRINITY_DN12452_c0_g1::g.262::m.262.utr5p1;Parent=Gene.262::TRINITY_DN12452_c0_g1::g.262::m.262
TRINITY_DN12452_c0_g1	transdecoder	exon	1	607	.	+	.	ID=Gene.262::TRINITY_DN12452_c0_g1::g.262::m.262.exon1;Parent=Gene.262::TRINITY_DN12452_c0_g1::g.262::m.262
TRINITY_DN12452_c0_g1	transdecoder	CDS	2	607	.	+	0	ID=cds.Gene.262::TRINITY_DN12452_c0_g1::g.262::m.262;Parent=Gene.262::TRINITY_DN12452_c0_g1::g.262::m.262
TRINITY_DN12466_c0_g1	transdecoder	gene	1	389	.	+	.	ID=Gene.263::TRINITY_DN12466_c0_g1::g.263;Name=ORF%20type%3A5prime_partial%20len%3A120%20%28%2B%29
TRINITY_DN12466_c0_g1	transdecoder	mRNA	1	389	.	+	.	ID=Gene.263::TRINITY_DN12466_c0_g1::g.263::m.263;Parent=Gene.263::TRINITY_DN12466_c0_g1::g.263;Name=ORF%20type%3A5prime_partial%20len%3A120%20%28%2B%29
TRINITY_DN12466_c0_g1	transdecoder	exon	1	389	.	+	.	ID=Gene.263::TRINITY_DN12466_c0_g1::g.263::m.263.exon1;Parent=Gene.263::TRINITY_DN12466_c0_g1::g.263::m.263
TRINITY_DN12466_c0_g1	transdecoder	CDS	1	360	.	+	0	ID=cds.Gene.263::TRINITY_DN12466_c0_g1::g.263::m.263;Parent=Gene.263::TRINITY_DN12466_c0_g1::g.263::m.263
TRINITY_DN12466_c0_g1	transdecoder	three_prime_UTR	361	389	.	+	.	ID=Gene.263::TRINITY_DN12466_c0_g1::g.263::m.263.utr3p1;Parent=Gene.263::TRINITY_DN12466_c0_g1::g.263::m.263
TRINITY_DN12467_c0_g1	transdecoder	gene	1	301	.	+	.	ID=Gene.264::TRINITY_DN12467_c0_g1::g.264;Name=ORF%20type%3Ainternal%20len%3A101%20%28%2B%29
TRINITY_DN12467_c0_g1	transdecoder	mRNA	1	301	.	+	.	ID=Gene.264::TRINITY_DN12467_c0_g1::g.264::m.264;Parent=Gene.264::TRINITY_DN12467_c0_g1::g.264;Name=ORF%20type%3Ainternal%20len%3A101%20%28%2B%29
TRINITY_DN12467_c0_g1	transdecoder	exon	1	301	.	+	.	ID=Gene.264::TRINITY_DN12467_c0_g1::g.264::m.264.exon1;Parent=Gene.264::TRINITY_DN12467_c0_g1::g.264::m.264
TRINITY_DN12467_c0_g1	transdecoder	CDS	1	300	.	+	0	ID=cds.Gene.264::TRINITY_DN12467_c0_g1::g.264::m.264;Parent=Gene.264::TRINITY_DN12467_c0_g1::g.264::m.264
TRINITY_DN12467_c0_g1	transdecoder	three_prime_UTR	301	301	.	+	.	ID=Gene.264::TRINITY_DN12467_c0_g1::g.264::m.264.utr3p1;Parent=Gene.264::TRINITY_DN12467_c0_g1::g.264::m.264
TRINITY_DN12475_c0_g1	transdecoder	gene	1	311	.	+	.	ID=Gene.265::TRINITY_DN12475_c0_g1::g.265;Name=ORF%20type%3Ainternal%20len%3A104%20%28%2B%29
TRINITY_DN12475_c0_g1	transdecoder	mRNA	1	311	.	+	.	ID=Gene.265::TRINITY_DN12475_c0_g1::g.265::m.265;Parent=Gene.265::TRINITY_DN12475_c0_g1::g.265;Name=ORF%20type%3Ainternal%20len%3A104%20%28%2B%29
TRINITY_DN12475_c0_g1	transdecoder	exon	1	311	.	+	.	ID=Gene.265::TRINITY_DN12475_c0_g1::g.265::m.265.exon1;Parent=Gene.265::TRINITY_DN12475_c0_g1::g.265::m.265
TRINITY_DN12475_c0_g1	transdecoder	CDS	1	309	.	+	0	ID=cds.Gene.265::TRINITY_DN12475_c0_g1::g.265::m.265;Parent=Gene.265::TRINITY_DN12475_c0_g1::g.265::m.265
TRINITY_DN12475_c0_g1	transdecoder	three_prime_UTR	310	311	.	+	.	ID=Gene.265::TRINITY_DN12475_c0_g1::g.265::m.265.utr3p1;Parent=Gene.265::TRINITY_DN12475_c0_g1::g.265::m.265
TRINITY_DN12491_c0_g2	transdecoder	gene	1	367	.	+	.	ID=Gene.268::TRINITY_DN12491_c0_g2::g.268;Name=ORF%20type%3Ainternal%20len%3A123%20%28%2B%29
TRINITY_DN12491_c0_g2	transdecoder	mRNA	1	367	.	+	.	ID=Gene.268::TRINITY_DN12491_c0_g2::g.268::m.268;Parent=Gene.268::TRINITY_DN12491_c0_g2::g.268;Name=ORF%20type%3Ainternal%20len%3A123%20%28%2B%29
TRINITY_DN12491_c0_g2	transdecoder	five_prime_UTR	1	1	.	+	.	ID=Gene.268::TRINITY_DN12491_c0_g2::g.268::m.268.utr5p1;Parent=Gene.268::TRINITY_DN12491_c0_g2::g.268::m.268
TRINITY_DN12491_c0_g2	transdecoder	exon	1	367	.	+	.	ID=Gene.268::TRINITY_DN12491_c0_g2::g.268::m.268.exon1;Parent=Gene.268::TRINITY_DN12491_c0_g2::g.268::m.268
TRINITY_DN12491_c0_g2	transdecoder	CDS	2	367	.	+	0	ID=cds.Gene.268::TRINITY_DN12491_c0_g2::g.268::m.268;Parent=Gene.268::TRINITY_DN12491_c0_g2::g.268::m.268
TRINITY_DN12500_c0_g1	transdecoder	gene	1	347	.	+	.	ID=Gene.269::TRINITY_DN12500_c0_g1::g.269;Name=ORF%20type%3Ainternal%20len%3A116%20%28%2B%29
TRINITY_DN12500_c0_g1	transdecoder	mRNA	1	347	.	+	.	ID=Gene.269::TRINITY_DN12500_c0_g1::g.269::m.269;Parent=Gene.269::TRINITY_DN12500_c0_g1::g.269;Name=ORF%20type%3Ainternal%20len%3A116%20%28%2B%29
TRINITY_DN12500_c0_g1	transdecoder	exon	1	347	.	+	.	ID=Gene.269::TRINITY_DN12500_c0_g1::g.269::m.269.exon1;Parent=Gene.269::TRINITY_DN12500_c0_g1::g.269::m.269
TRINITY_DN12500_c0_g1	transdecoder	CDS	1	345	.	+	0	ID=cds.Gene.269::TRINITY_DN12500_c0_g1::g.269::m.269;Parent=Gene.269::TRINITY_DN12500_c0_g1::g.269::m.269
TRINITY_DN12500_c0_g1	transdecoder	three_prime_UTR	346	347	.	+	.	ID=Gene.269::TRINITY_DN12500_c0_g1::g.269::m.269.utr3p1;Parent=Gene.269::TRINITY_DN12500_c0_g1::g.269::m.269
TRINITY_DN12509_c0_g1	transdecoder	gene	1	305	.	+	.	ID=Gene.270::TRINITY_DN12509_c0_g1::g.270;Name=ORF%20type%3Ainternal%20len%3A102%20%28%2B%29
TRINITY_DN12509_c0_g1	transdecoder	mRNA	1	305	.	+	.	ID=Gene.270::TRINITY_DN12509_c0_g1::g.270::m.270;Parent=Gene.270::TRINITY_DN12509_c0_g1::g.270;Name=ORF%20type%3Ainternal%20len%3A102%20%28%2B%29
TRINITY_DN12509_c0_g1	transdecoder	five_prime_UTR	1	1	.	+	.	ID=Gene.270::TRINITY_DN12509_c0_g1::g.270::m.270.utr5p1;Parent=Gene.270::TRINITY_DN12509_c0_g1::g.270::m.270
TRINITY_DN12509_c0_g1	transdecoder	exon	1	305	.	+	.	ID=Gene.270::TRINITY_DN12509_c0_g1::g.270::m.270.exon1;Parent=Gene.270::TRINITY_DN12509_c0_g1::g.270::m.270
TRINITY_DN12509_c0_g1	transdecoder	CDS	2	304	.	+	0	ID=cds.Gene.270::TRINITY_DN12509_c0_g1::g.270::m.270;Parent=Gene.270::TRINITY_DN12509_c0_g1::g.270::m.270
TRINITY_DN12509_c0_g1	transdecoder	three_prime_UTR	305	305	.	+	.	ID=Gene.270::TRINITY_DN12509_c0_g1::g.270::m.270.utr3p1;Parent=Gene.270::TRINITY_DN12509_c0_g1::g.270::m.270
TRINITY_DN12511_c0_g2	transdecoder	gene	1	1733	.	-	.	ID=Gene.271::TRINITY_DN12511_c0_g2::g.271;Name=ORF%20type%3A3prime_partial%20len%3A494%20%28-%29
TRINITY_DN12511_c0_g2	transdecoder	mRNA	1	1733	.	-	.	ID=Gene.271::TRINITY_DN12511_c0_g2::g.271::m.271;Parent=Gene.271::TRINITY_DN12511_c0_g2::g.271;Name=ORF%20type%3A3prime_partial%20len%3A494%20%28-%29
TRINITY_DN12511_c0_g2	transdecoder	five_prime_UTR	1481	1733	.	-	.	ID=Gene.271::TRINITY_DN12511_c0_g2::g.271::m.271.utr5p1;Parent=Gene.271::TRINITY_DN12511_c0_g2::g.271::m.271
TRINITY_DN12511_c0_g2	transdecoder	exon	1	1733	.	-	.	ID=Gene.271::TRINITY_DN12511_c0_g2::g.271::m.271.exon1;Parent=Gene.271::TRINITY_DN12511_c0_g2::g.271::m.271
TRINITY_DN12511_c0_g2	transdecoder	CDS	2	1480	.	-	0	ID=cds.Gene.271::TRINITY_DN12511_c0_g2::g.271::m.271;Parent=Gene.271::TRINITY_DN12511_c0_g2::g.271::m.271
TRINITY_DN12511_c0_g2	transdecoder	three_prime_UTR	1	1	.	-	.	ID=Gene.271::TRINITY_DN12511_c0_g2::g.271::m.271.utr3p1;Parent=Gene.271::TRINITY_DN12511_c0_g2::g.271::m.271
TRINITY_DN12511_c0_g3	transdecoder	gene	1	405	.	-	.	ID=Gene.276::TRINITY_DN12511_c0_g3::g.276;Name=ORF%20type%3Ainternal%20len%3A135%20%28-%29
TRINITY_DN12511_c0_g3	transdecoder	mRNA	1	405	.	-	.	ID=Gene.276::TRINITY_DN12511_c0_g3::g.276::m.276;Parent=Gene.276::TRINITY_DN12511_c0_g3::g.276;Name=ORF%20type%3Ainternal%20len%3A135%20%28-%29
TRINITY_DN12511_c0_g3	transdecoder	five_prime_UTR	405	405	.	-	.	ID=Gene.276::TRINITY_DN12511_c0_g3::g.276::m.276.utr5p1;Parent=Gene.276::TRINITY_DN12511_c0_g3::g.276::m.276
TRINITY_DN12511_c0_g3	transdecoder	exon	1	405	.	-	.	ID=Gene.276::TRINITY_DN12511_c0_g3::g.276::m.276.exon1;Parent=Gene.276::TRINITY_DN12511_c0_g3::g.276::m.276
TRINITY_DN12511_c0_g3	transdecoder	CDS	3	404	.	-	0	ID=cds.Gene.276::TRINITY_DN12511_c0_g3::g.276::m.276;Parent=Gene.276::TRINITY_DN12511_c0_g3::g.276::m.276
TRINITY_DN12511_c0_g3	transdecoder	three_prime_UTR	1	2	.	-	.	ID=Gene.276::TRINITY_DN12511_c0_g3::g.276::m.276.utr3p1;Parent=Gene.276::TRINITY_DN12511_c0_g3::g.276::m.276
TRINITY_DN12538_c0_g1	transdecoder	gene	1	624	.	+	.	ID=Gene.280::TRINITY_DN12538_c0_g1::g.280;Name=ORF%20type%3A5prime_partial%20len%3A206%20%28%2B%29
TRINITY_DN12538_c0_g1	transdecoder	mRNA	1	624	.	+	.	ID=Gene.280::TRINITY_DN12538_c0_g1::g.280::m.280;Parent=Gene.280::TRINITY_DN12538_c0_g1::g.280;Name=ORF%20type%3A5prime_partial%20len%3A206%20%28%2B%29
TRINITY_DN12538_c0_g1	transdecoder	exon	1	624	.	+	.	ID=Gene.280::TRINITY_DN12538_c0_g1::g.280::m.280.exon1;Parent=Gene.280::TRINITY_DN12538_c0_g1::g.280::m.280
TRINITY_DN12538_c0_g1	transdecoder	CDS	1	618	.	+	0	ID=cds.Gene.280::TRINITY_DN12538_c0_g1::g.280::m.280;Parent=Gene.280::TRINITY_DN12538_c0_g1::g.280::m.280
TRINITY_DN12538_c0_g1	transdecoder	three_prime_UTR	619	624	.	+	.	ID=Gene.280::TRINITY_DN12538_c0_g1::g.280::m.280.utr3p1;Parent=Gene.280::TRINITY_DN12538_c0_g1::g.280::m.280
TRINITY_DN12547_c0_g1	transdecoder	gene	1	432	.	+	.	ID=Gene.282::TRINITY_DN12547_c0_g1::g.282;Name=ORF%20type%3A3prime_partial%20len%3A138%20%28%2B%29
TRINITY_DN12547_c0_g1	transdecoder	mRNA	1	432	.	+	.	ID=Gene.282::TRINITY_DN12547_c0_g1::g.282::m.282;Parent=Gene.282::TRINITY_DN12547_c0_g1::g.282;Name=ORF%20type%3A3prime_partial%20len%3A138%20%28%2B%29
TRINITY_DN12547_c0_g1	transdecoder	five_prime_UTR	1	19	.	+	.	ID=Gene.282::TRINITY_DN12547_c0_g1::g.282::m.282.utr5p1;Parent=Gene.282::TRINITY_DN12547_c0_g1::g.282::m.282
TRINITY_DN12547_c0_g1	transdecoder	exon	1	432	.	+	.	ID=Gene.282::TRINITY_DN12547_c0_g1::g.282::m.282.exon1;Parent=Gene.282::TRINITY_DN12547_c0_g1::g.282::m.282
TRINITY_DN12547_c0_g1	transdecoder	CDS	20	430	.	+	0	ID=cds.Gene.282::TRINITY_DN12547_c0_g1::g.282::m.282;Parent=Gene.282::TRINITY_DN12547_c0_g1::g.282::m.282
TRINITY_DN12547_c0_g1	transdecoder	three_prime_UTR	431	432	.	+	.	ID=Gene.282::TRINITY_DN12547_c0_g1::g.282::m.282.utr3p1;Parent=Gene.282::TRINITY_DN12547_c0_g1::g.282::m.282
TRINITY_DN12557_c0_g1	transdecoder	gene	1	391	.	+	.	ID=Gene.283::TRINITY_DN12557_c0_g1::g.283;Name=ORF%20type%3Ainternal%20len%3A130%20%28%2B%29
TRINITY_DN12557_c0_g1	transdecoder	mRNA	1	391	.	+	.	ID=Gene.283::TRINITY_DN12557_c0_g1::g.283::m.283;Parent=Gene.283::TRINITY_DN12557_c0_g1::g.283;Name=ORF%20type%3Ainternal%20len%3A130%20%28%2B%29
TRINITY_DN12557_c0_g1	transdecoder	five_prime_UTR	1	2	.	+	.	ID=Gene.283::TRINITY_DN12557_c0_g1::g.283::m.283.utr5p1;Parent=Gene.283::TRINITY_DN12557_c0_g1::g.283::m.283
TRINITY_DN12557_c0_g1	transdecoder	exon	1	391	.	+	.	ID=Gene.283::TRINITY_DN12557_c0_g1::g.283::m.283.exon1;Parent=Gene.283::TRINITY_DN12557_c0_g1::g.283::m.283
TRINITY_DN12557_c0_g1	transdecoder	CDS	3	389	.	+	0	ID=cds.Gene.283::TRINITY_DN12557_c0_g1::g.283::m.283;Parent=Gene.283::TRINITY_DN12557_c0_g1::g.283::m.283
TRINITY_DN12557_c0_g1	transdecoder	three_prime_UTR	390	391	.	+	.	ID=Gene.283::TRINITY_DN12557_c0_g1::g.283::m.283.utr3p1;Parent=Gene.283::TRINITY_DN12557_c0_g1::g.283::m.283
TRINITY_DN12577_c0_g1	transdecoder	gene	1	340	.	+	.	ID=Gene.285::TRINITY_DN12577_c0_g1::g.285;Name=ORF%20type%3Ainternal%20len%3A114%20%28%2B%29
TRINITY_DN12577_c0_g1	transdecoder	mRNA	1	340	.	+	.	ID=Gene.285::TRINITY_DN12577_c0_g1::g.285::m.285;Parent=Gene.285::TRINITY_DN12577_c0_g1::g.285;Name=ORF%20type%3Ainternal%20len%3A114%20%28%2B%29
TRINITY_DN12577_c0_g1	transdecoder	exon	1	340	.	+	.	ID=Gene.285::TRINITY_DN12577_c0_g1::g.285::m.285.exon1;Parent=Gene.285::TRINITY_DN12577_c0_g1::g.285::m.285
TRINITY_DN12577_c0_g1	transdecoder	CDS	1	339	.	+	0	ID=cds.Gene.285::TRINITY_DN12577_c0_g1::g.285::m.285;Parent=Gene.285::TRINITY_DN12577_c0_g1::g.285::m.285
TRINITY_DN12577_c0_g1	transdecoder	three_prime_UTR	340	340	.	+	.	ID=Gene.285::TRINITY_DN12577_c0_g1::g.285::m.285.utr3p1;Parent=Gene.285::TRINITY_DN12577_c0_g1::g.285::m.285
TRINITY_DN12583_c2_g1	transdecoder	gene	1	326	.	+	.	ID=Gene.287::TRINITY_DN12583_c2_g1::g.287;Name=ORF%20type%3Ainternal%20len%3A109%20%28%2B%29
TRINITY_DN12583_c2_g1	transdecoder	mRNA	1	326	.	+	.	ID=Gene.287::TRINITY_DN12583_c2_g1::g.287::m.287;Parent=Gene.287::TRINITY_DN12583_c2_g1::g.287;Name=ORF%20type%3Ainternal%20len%3A109%20%28%2B%29
TRINITY_DN12583_c2_g1	transdecoder	exon	1	326	.	+	.	ID=Gene.287::TRINITY_DN12583_c2_g1::g.287::m.287.exon1;Parent=Gene.287::TRINITY_DN12583_c2_g1::g.287::m.287
TRINITY_DN12583_c2_g1	transdecoder	CDS	1	324	.	+	0	ID=cds.Gene.287::TRINITY_DN12583_c2_g1::g.287::m.287;Parent=Gene.287::TRINITY_DN12583_c2_g1::g.287::m.287
TRINITY_DN12583_c2_g1	transdecoder	three_prime_UTR	325	326	.	+	.	ID=Gene.287::TRINITY_DN12583_c2_g1::g.287::m.287.utr3p1;Parent=Gene.287::TRINITY_DN12583_c2_g1::g.287::m.287
TRINITY_DN12587_c0_g1	transdecoder	gene	1	356	.	+	.	ID=Gene.289::TRINITY_DN12587_c0_g1::g.289;Name=ORF%20type%3Ainternal%20len%3A119%20%28%2B%29
TRINITY_DN12587_c0_g1	transdecoder	mRNA	1	356	.	+	.	ID=Gene.289::TRINITY_DN12587_c0_g1::g.289::m.289;Parent=Gene.289::TRINITY_DN12587_c0_g1::g.289;Name=ORF%20type%3Ainternal%20len%3A119%20%28%2B%29
TRINITY_DN12587_c0_g1	transdecoder	exon	1	356	.	+	.	ID=Gene.289::TRINITY_DN12587_c0_g1::g.289::m.289.exon1;Parent=Gene.289::TRINITY_DN12587_c0_g1::g.289::m.289
TRINITY_DN12587_c0_g1	transdecoder	CDS	1	354	.	+	0	ID=cds.Gene.289::TRINITY_DN12587_c0_g1::g.289::m.289;Parent=Gene.289::TRINITY_DN12587_c0_g1::g.289::m.289
TRINITY_DN12587_c0_g1	transdecoder	three_prime_UTR	355	356	.	+	.	ID=Gene.289::TRINITY_DN12587_c0_g1::g.289::m.289.utr3p1;Parent=Gene.289::TRINITY_DN12587_c0_g1::g.289::m.289
TRINITY_DN12588_c0_g1	transdecoder	gene	1	319	.	+	.	ID=Gene.290::TRINITY_DN12588_c0_g1::g.290;Name=ORF%20type%3Ainternal%20len%3A106%20%28%2B%29
TRINITY_DN12588_c0_g1	transdecoder	mRNA	1	319	.	+	.	ID=Gene.290::TRINITY_DN12588_c0_g1::g.290::m.290;Parent=Gene.290::TRINITY_DN12588_c0_g1::g.290;Name=ORF%20type%3Ainternal%20len%3A106%20%28%2B%29
TRINITY_DN12588_c0_g1	transdecoder	five_prime_UTR	1	2	.	+	.	ID=Gene.290::TRINITY_DN12588_c0_g1::g.290::m.290.utr5p1;Parent=Gene.290::TRINITY_DN12588_c0_g1::g.290::m.290
TRINITY_DN12588_c0_g1	transdecoder	exon	1	319	.	+	.	ID=Gene.290::TRINITY_DN12588_c0_g1::g.290::m.290.exon1;Parent=Gene.290::TRINITY_DN12588_c0_g1::g.290::m.290
TRINITY_DN12588_c0_g1	transdecoder	CDS	3	317	.	+	0	ID=cds.Gene.290::TRINITY_DN12588_c0_g1::g.290::m.290;Parent=Gene.290::TRINITY_DN12588_c0_g1::g.290::m.290
TRINITY_DN12588_c0_g1	transdecoder	three_prime_UTR	318	319	.	+	.	ID=Gene.290::TRINITY_DN12588_c0_g1::g.290::m.290.utr3p1;Parent=Gene.290::TRINITY_DN12588_c0_g1::g.290::m.290
TRINITY_DN12592_c0_g1	transdecoder	gene	1	305	.	+	.	ID=Gene.291::TRINITY_DN12592_c0_g1::g.291;Name=ORF%20type%3Ainternal%20len%3A102%20%28%2B%29
TRINITY_DN12592_c0_g1	transdecoder	mRNA	1	305	.	+	.	ID=Gene.291::TRINITY_DN12592_c0_g1::g.291::m.291;Parent=Gene.291::TRINITY_DN12592_c0_g1::g.291;Name=ORF%20type%3Ainternal%20len%3A102%20%28%2B%29
TRINITY_DN12592_c0_g1	transdecoder	five_prime_UTR	1	1	.	+	.	ID=Gene.291::TRINITY_DN12592_c0_g1::g.291::m.291.utr5p1;Parent=Gene.291::TRINITY_DN12592_c0_g1::g.291::m.291
TRINITY_DN12592_c0_g1	transdecoder	exon	1	305	.	+	.	ID=Gene.291::TRINITY_DN12592_c0_g1::g.291::m.291.exon1;Parent=Gene.291::TRINITY_DN12592_c0_g1::g.291::m.291
TRINITY_DN12592_c0_g1	transdecoder	CDS	2	304	.	+	0	ID=cds.Gene.291::TRINITY_DN12592_c0_g1::g.291::m.291;Parent=Gene.291::TRINITY_DN12592_c0_g1::g.291::m.291
TRINITY_DN12592_c0_g1	transdecoder	three_prime_UTR	305	305	.	+	.	ID=Gene.291::TRINITY_DN12592_c0_g1::g.291::m.291.utr3p1;Parent=Gene.291::TRINITY_DN12592_c0_g1::g.291::m.291
TRINITY_DN12596_c0_g1	transdecoder	gene	1	425	.	+	.	ID=Gene.293::TRINITY_DN12596_c0_g1::g.293;Name=ORF%20type%3A5prime_partial%20len%3A138%20%28%2B%29
TRINITY_DN12596_c0_g1	transdecoder	mRNA	1	425	.	+	.	ID=Gene.293::TRINITY_DN12596_c0_g1::g.293::m.293;Parent=Gene.293::TRINITY_DN12596_c0_g1::g.293;Name=ORF%20type%3A5prime_partial%20len%3A138%20%28%2B%29
TRINITY_DN12596_c0_g1	transdecoder	five_prime_UTR	1	1	.	+	.	ID=Gene.293::TRINITY_DN12596_c0_g1::g.293::m.293.utr5p1;Parent=Gene.293::TRINITY_DN12596_c0_g1::g.293::m.293
TRINITY_DN12596_c0_g1	transdecoder	exon	1	425	.	+	.	ID=Gene.293::TRINITY_DN12596_c0_g1::g.293::m.293.exon1;Parent=Gene.293::TRINITY_DN12596_c0_g1::g.293::m.293
TRINITY_DN12596_c0_g1	transdecoder	CDS	2	415	.	+	0	ID=cds.Gene.293::TRINITY_DN12596_c0_g1::g.293::m.293;Parent=Gene.293::TRINITY_DN12596_c0_g1::g.293::m.293
TRINITY_DN12596_c0_g1	transdecoder	three_prime_UTR	416	425	.	+	.	ID=Gene.293::TRINITY_DN12596_c0_g1::g.293::m.293.utr3p1;Parent=Gene.293::TRINITY_DN12596_c0_g1::g.293::m.293
TRINITY_DN12597_c0_g1	transdecoder	gene	1	473	.	+	.	ID=Gene.294::TRINITY_DN12597_c0_g1::g.294;Name=ORF%20type%3Ainternal%20len%3A158%20%28%2B%29
TRINITY_DN12597_c0_g1	transdecoder	mRNA	1	473	.	+	.	ID=Gene.294::TRINITY_DN12597_c0_g1::g.294::m.294;Parent=Gene.294::TRINITY_DN12597_c0_g1::g.294;Name=ORF%20type%3Ainternal%20len%3A158%20%28%2B%29
TRINITY_DN12597_c0_g1	transdecoder	exon	1	473	.	+	.	ID=Gene.294::TRINITY_DN12597_c0_g1::g.294::m.294.exon1;Parent=Gene.294::TRINITY_DN12597_c0_g1::g.294::m.294
TRINITY_DN12597_c0_g1	transdecoder	CDS	1	471	.	+	0	ID=cds.Gene.294::TRINITY_DN12597_c0_g1::g.294::m.294;Parent=Gene.294::TRINITY_DN12597_c0_g1::g.294::m.294
TRINITY_DN12597_c0_g1	transdecoder	three_prime_UTR	472	473	.	+	.	ID=Gene.294::TRINITY_DN12597_c0_g1::g.294::m.294.utr3p1;Parent=Gene.294::TRINITY_DN12597_c0_g1::g.294::m.294
TRINITY_DN12598_c0_g1	transdecoder	gene	1	329	.	+	.	ID=Gene.296::TRINITY_DN12598_c0_g1::g.296;Name=ORF%20type%3Ainternal%20len%3A110%20%28%2B%29
TRINITY_DN12598_c0_g1	transdecoder	mRNA	1	329	.	+	.	ID=Gene.296::TRINITY_DN12598_c0_g1::g.296::m.296;Parent=Gene.296::TRINITY_DN12598_c0_g1::g.296;Name=ORF%20type%3Ainternal%20len%3A110%20%28%2B%29
TRINITY_DN12598_c0_g1	transdecoder	five_prime_UTR	1	2	.	+	.	ID=Gene.296::TRINITY_DN12598_c0_g1::g.296::m.296.utr5p1;Parent=Gene.296::TRINITY_DN12598_c0_g1::g.296::m.296
TRINITY_DN12598_c0_g1	transdecoder	exon	1	329	.	+	.	ID=Gene.296::TRINITY_DN12598_c0_g1::g.296::m.296.exon1;Parent=Gene.296::TRINITY_DN12598_c0_g1::g.296::m.296
TRINITY_DN12598_c0_g1	transdecoder	CDS	3	329	.	+	0	ID=cds.Gene.296::TRINITY_DN12598_c0_g1::g.296::m.296;Parent=Gene.296::TRINITY_DN12598_c0_g1::g.296::m.296
TRINITY_DN12602_c0_g1	transdecoder	gene	1	393	.	+	.	ID=Gene.297::TRINITY_DN12602_c0_g1::g.297;Name=ORF%20type%3Ainternal%20len%3A131%20%28%2B%29
TRINITY_DN12602_c0_g1	transdecoder	mRNA	1	393	.	+	.	ID=Gene.297::TRINITY_DN12602_c0_g1::g.297::m.297;Parent=Gene.297::TRINITY_DN12602_c0_g1::g.297;Name=ORF%20type%3Ainternal%20len%3A131%20%28%2B%29
TRINITY_DN12602_c0_g1	transdecoder	five_prime_UTR	1	1	.	+	.	ID=Gene.297::TRINITY_DN12602_c0_g1::g.297::m.297.utr5p1;Parent=Gene.297::TRINITY_DN12602_c0_g1::g.297::m.297
TRINITY_DN12602_c0_g1	transdecoder	exon	1	393	.	+	.	ID=Gene.297::TRINITY_DN12602_c0_g1::g.297::m.297.exon1;Parent=Gene.297::TRINITY_DN12602_c0_g1::g.297::m.297
TRINITY_DN12602_c0_g1	transdecoder	CDS	2	391	.	+	0	ID=cds.Gene.297::TRINITY_DN12602_c0_g1::g.297::m.297;Parent=Gene.297::TRINITY_DN12602_c0_g1::g.297::m.297
TRINITY_DN12602_c0_g1	transdecoder	three_prime_UTR	392	393	.	+	.	ID=Gene.297::TRINITY_DN12602_c0_g1::g.297::m.297.utr3p1;Parent=Gene.297::TRINITY_DN12602_c0_g1::g.297::m.297
TRINITY_DN12607_c0_g1	transdecoder	gene	1	775	.	+	.	ID=Gene.298::TRINITY_DN12607_c0_g1::g.298;Name=ORF%20type%3A5prime_partial%20len%3A252%20%28%2B%29
TRINITY_DN12607_c0_g1	transdecoder	mRNA	1	775	.	+	.	ID=Gene.298::TRINITY_DN12607_c0_g1::g.298::m.298;Parent=Gene.298::TRINITY_DN12607_c0_g1::g.298;Name=ORF%20type%3A5prime_partial%20len%3A252%20%28%2B%29
TRINITY_DN12607_c0_g1	transdecoder	exon	1	775	.	+	.	ID=Gene.298::TRINITY_DN12607_c0_g1::g.298::m.298.exon1;Parent=Gene.298::TRINITY_DN12607_c0_g1::g.298::m.298
TRINITY_DN12607_c0_g1	transdecoder	CDS	1	756	.	+	0	ID=cds.Gene.298::TRINITY_DN12607_c0_g1::g.298::m.298;Parent=Gene.298::TRINITY_DN12607_c0_g1::g.298::m.298
TRINITY_DN12607_c0_g1	transdecoder	three_prime_UTR	757	775	.	+	.	ID=Gene.298::TRINITY_DN12607_c0_g1::g.298::m.298.utr3p1;Parent=Gene.298::TRINITY_DN12607_c0_g1::g.298::m.298
TRINITY_DN12607_c0_g2	transdecoder	gene	1	332	.	+	.	ID=Gene.299::TRINITY_DN12607_c0_g2::g.299;Name=ORF%20type%3Ainternal%20len%3A111%20%28%2B%29
TRINITY_DN12607_c0_g2	transdecoder	mRNA	1	332	.	+	.	ID=Gene.299::TRINITY_DN12607_c0_g2::g.299::m.299;Parent=Gene.299::TRINITY_DN12607_c0_g2::g.299;Name=ORF%20type%3Ainternal%20len%3A111%20%28%2B%29
TRINITY_DN12607_c0_g2	transdecoder	exon	1	332	.	+	.	ID=Gene.299::TRINITY_DN12607_c0_g2::g.299::m.299.exon1;Parent=Gene.299::TRINITY_DN12607_c0_g2::g.299::m.299
TRINITY_DN12607_c0_g2	transdecoder	CDS	1	330	.	+	0	ID=cds.Gene.299::TRINITY_DN12607_c0_g2::g.299::m.299;Parent=Gene.299::TRINITY_DN12607_c0_g2::g.299::m.299
TRINITY_DN12607_c0_g2	transdecoder	three_prime_UTR	331	332	.	+	.	ID=Gene.299::TRINITY_DN12607_c0_g2::g.299::m.299.utr3p1;Parent=Gene.299::TRINITY_DN12607_c0_g2::g.299::m.299
TRINITY_DN12613_c0_g1	transdecoder	gene	1	438	.	+	.	ID=Gene.301::TRINITY_DN12613_c0_g1::g.301;Name=ORF%20type%3Ainternal%20len%3A146%20%28%2B%29
TRINITY_DN12613_c0_g1	transdecoder	mRNA	1	438	.	+	.	ID=Gene.301::TRINITY_DN12613_c0_g1::g.301::m.301;Parent=Gene.301::TRINITY_DN12613_c0_g1::g.301;Name=ORF%20type%3Ainternal%20len%3A146%20%28%2B%29
TRINITY_DN12613_c0_g1	transdecoder	five_prime_UTR	1	1	.	+	.	ID=Gene.301::TRINITY_DN12613_c0_g1::g.301::m.301.utr5p1;Parent=Gene.301::TRINITY_DN12613_c0_g1::g.301::m.301
TRINITY_DN12613_c0_g1	transdecoder	exon	1	438	.	+	.	ID=Gene.301::TRINITY_DN12613_c0_g1::g.301::m.301.exon1;Parent=Gene.301::TRINITY_DN12613_c0_g1::g.301::m.301
TRINITY_DN12613_c0_g1	transdecoder	CDS	2	436	.	+	0	ID=cds.Gene.301::TRINITY_DN12613_c0_g1::g.301::m.301;Parent=Gene.301::TRINITY_DN12613_c0_g1::g.301::m.301
TRINITY_DN12613_c0_g1	transdecoder	three_prime_UTR	437	438	.	+	.	ID=Gene.301::TRINITY_DN12613_c0_g1::g.301::m.301.utr3p1;Parent=Gene.301::TRINITY_DN12613_c0_g1::g.301::m.301
TRINITY_DN12628_c0_g1	transdecoder	gene	1	546	.	+	.	ID=Gene.303::TRINITY_DN12628_c0_g1::g.303;Name=ORF%20type%3Acomplete%20len%3A137%20%28%2B%29
TRINITY_DN12628_c0_g1	transdecoder	mRNA	1	546	.	+	.	ID=Gene.303::TRINITY_DN12628_c0_g1::g.303::m.303;Parent=Gene.303::TRINITY_DN12628_c0_g1::g.303;Name=ORF%20type%3Acomplete%20len%3A137%20%28%2B%29
TRINITY_DN12628_c0_g1	transdecoder	five_prime_UTR	1	49	.	+	.	ID=Gene.303::TRINITY_DN12628_c0_g1::g.303::m.303.utr5p1;Parent=Gene.303::TRINITY_DN12628_c0_g1::g.303::m.303
TRINITY_DN12628_c0_g1	transdecoder	exon	1	546	.	+	.	ID=Gene.303::TRINITY_DN12628_c0_g1::g.303::m.303.exon1;Parent=Gene.303::TRINITY_DN12628_c0_g1::g.303::m.303
TRINITY_DN12628_c0_g1	transdecoder	CDS	50	460	.	+	0	ID=cds.Gene.303::TRINITY_DN12628_c0_g1::g.303::m.303;Parent=Gene.303::TRINITY_DN12628_c0_g1::g.303::m.303
TRINITY_DN12628_c0_g1	transdecoder	three_prime_UTR	461	546	.	+	.	ID=Gene.303::TRINITY_DN12628_c0_g1::g.303::m.303.utr3p1;Parent=Gene.303::TRINITY_DN12628_c0_g1::g.303::m.303
TRINITY_DN12629_c0_g1	transdecoder	gene	1	351	.	+	.	ID=Gene.305::TRINITY_DN12629_c0_g1::g.305;Name=ORF%20type%3Ainternal%20len%3A118%20%28%2B%29
TRINITY_DN12629_c0_g1	transdecoder	mRNA	1	351	.	+	.	ID=Gene.305::TRINITY_DN12629_c0_g1::g.305::m.305;Parent=Gene.305::TRINITY_DN12629_c0_g1::g.305;Name=ORF%20type%3Ainternal%20len%3A118%20%28%2B%29
TRINITY_DN12629_c0_g1	transdecoder	exon	1	351	.	+	.	ID=Gene.305::TRINITY_DN12629_c0_g1::g.305::m.305.exon1;Parent=Gene.305::TRINITY_DN12629_c0_g1::g.305::m.305
TRINITY_DN12629_c0_g1	transdecoder	CDS	1	351	.	+	0	ID=cds.Gene.305::TRINITY_DN12629_c0_g1::g.305::m.305;Parent=Gene.305::TRINITY_DN12629_c0_g1::g.305::m.305
TRINITY_DN12632_c0_g2	transdecoder	gene	1	317	.	+	.	ID=Gene.306::TRINITY_DN12632_c0_g2::g.306;Name=ORF%20type%3Ainternal%20len%3A106%20%28%2B%29
TRINITY_DN12632_c0_g2	transdecoder	mRNA	1	317	.	+	.	ID=Gene.306::TRINITY_DN12632_c0_g2::g.306::m.306;Parent=Gene.306::TRINITY_DN12632_c0_g2::g.306;Name=ORF%20type%3Ainternal%20len%3A106%20%28%2B%29
TRINITY_DN12632_c0_g2	transdecoder	five_prime_UTR	1	1	.	+	.	ID=Gene.306::TRINITY_DN12632_c0_g2::g.306::m.306.utr5p1;Parent=Gene.306::TRINITY_DN12632_c0_g2::g.306::m.306
TRINITY_DN12632_c0_g2	transdecoder	exon	1	317	.	+	.	ID=Gene.306::TRINITY_DN12632_c0_g2::g.306::m.306.exon1;Parent=Gene.306::TRINITY_DN12632_c0_g2::g.306::m.306
TRINITY_DN12632_c0_g2	transdecoder	CDS	2	316	.	+	0	ID=cds.Gene.306::TRINITY_DN12632_c0_g2::g.306::m.306;Parent=Gene.306::TRINITY_DN12632_c0_g2::g.306::m.306
TRINITY_DN12632_c0_g2	transdecoder	three_prime_UTR	317	317	.	+	.	ID=Gene.306::TRINITY_DN12632_c0_g2::g.306::m.306.utr3p1;Parent=Gene.306::TRINITY_DN12632_c0_g2::g.306::m.306
TRINITY_DN12633_c0_g1	transdecoder	gene	1	371	.	+	.	ID=Gene.308::TRINITY_DN12633_c0_g1::g.308;Name=ORF%20type%3Ainternal%20len%3A124%20%28%2B%29
TRINITY_DN12633_c0_g1	transdecoder	mRNA	1	371	.	+	.	ID=Gene.308::TRINITY_DN12633_c0_g1::g.308::m.308;Parent=Gene.308::TRINITY_DN12633_c0_g1::g.308;Name=ORF%20type%3Ainternal%20len%3A124%20%28%2B%29
TRINITY_DN12633_c0_g1	transdecoder	exon	1	371	.	+	.	ID=Gene.308::TRINITY_DN12633_c0_g1::g.308::m.308.exon1;Parent=Gene.308::TRINITY_DN12633_c0_g1::g.308::m.308
TRINITY_DN12633_c0_g1	transdecoder	CDS	1	369	.	+	0	ID=cds.Gene.308::TRINITY_DN12633_c0_g1::g.308::m.308;Parent=Gene.308::TRINITY_DN12633_c0_g1::g.308::m.308
TRINITY_DN12633_c0_g1	transdecoder	three_prime_UTR	370	371	.	+	.	ID=Gene.308::TRINITY_DN12633_c0_g1::g.308::m.308.utr3p1;Parent=Gene.308::TRINITY_DN12633_c0_g1::g.308::m.308
TRINITY_DN12640_c0_g1	transdecoder	gene	1	456	.	+	.	ID=Gene.310::TRINITY_DN12640_c0_g1::g.310;Name=ORF%20type%3Acomplete%20len%3A115%20%28%2B%29
TRINITY_DN12640_c0_g1	transdecoder	mRNA	1	456	.	+	.	ID=Gene.310::TRINITY_DN12640_c0_g1::g.310::m.310;Parent=Gene.310::TRINITY_DN12640_c0_g1::g.310;Name=ORF%20type%3Acomplete%20len%3A115%20%28%2B%29
TRINITY_DN12640_c0_g1	transdecoder	five_prime_UTR	1	90	.	+	.	ID=Gene.310::TRINITY_DN12640_c0_g1::g.310::m.310.utr5p1;Parent=Gene.310::TRINITY_DN12640_c0_g1::g.310::m.310
TRINITY_DN12640_c0_g1	transdecoder	exon	1	456	.	+	.	ID=Gene.310::TRINITY_DN12640_c0_g1::g.310::m.310.exon1;Parent=Gene.310::TRINITY_DN12640_c0_g1::g.310::m.310
TRINITY_DN12640_c0_g1	transdecoder	CDS	91	435	.	+	0	ID=cds.Gene.310::TRINITY_DN12640_c0_g1::g.310::m.310;Parent=Gene.310::TRINITY_DN12640_c0_g1::g.310::m.310
TRINITY_DN12640_c0_g1	transdecoder	three_prime_UTR	436	456	.	+	.	ID=Gene.310::TRINITY_DN12640_c0_g1::g.310::m.310.utr3p1;Parent=Gene.310::TRINITY_DN12640_c0_g1::g.310::m.310
TRINITY_DN12646_c0_g1	transdecoder	gene	1	347	.	+	.	ID=Gene.311::TRINITY_DN12646_c0_g1::g.311;Name=ORF%20type%3Ainternal%20len%3A116%20%28%2B%29
TRINITY_DN12646_c0_g1	transdecoder	mRNA	1	347	.	+	.	ID=Gene.311::TRINITY_DN12646_c0_g1::g.311::m.311;Parent=Gene.311::TRINITY_DN12646_c0_g1::g.311;Name=ORF%20type%3Ainternal%20len%3A116%20%28%2B%29
TRINITY_DN12646_c0_g1	transdecoder	five_prime_UTR	1	1	.	+	.	ID=Gene.311::TRINITY_DN12646_c0_g1::g.311::m.311.utr5p1;Parent=Gene.311::TRINITY_DN12646_c0_g1::g.311::m.311
TRINITY_DN12646_c0_g1	transdecoder	exon	1	347	.	+	.	ID=Gene.311::TRINITY_DN12646_c0_g1::g.311::m.311.exon1;Parent=Gene.311::TRINITY_DN12646_c0_g1::g.311::m.311
TRINITY_DN12646_c0_g1	transdecoder	CDS	2	346	.	+	0	ID=cds.Gene.311::TRINITY_DN12646_c0_g1::g.311::m.311;Parent=Gene.311::TRINITY_DN12646_c0_g1::g.311::m.311
TRINITY_DN12646_c0_g1	transdecoder	three_prime_UTR	347	347	.	+	.	ID=Gene.311::TRINITY_DN12646_c0_g1::g.311::m.311.utr3p1;Parent=Gene.311::TRINITY_DN12646_c0_g1::g.311::m.311
TRINITY_DN12651_c0_g1	transdecoder	gene	1	590	.	+	.	ID=Gene.312::TRINITY_DN12651_c0_g1::g.312;Name=ORF%20type%3Ainternal%20len%3A197%20%28%2B%29
TRINITY_DN12651_c0_g1	transdecoder	mRNA	1	590	.	+	.	ID=Gene.312::TRINITY_DN12651_c0_g1::g.312::m.312;Parent=Gene.312::TRINITY_DN12651_c0_g1::g.312;Name=ORF%20type%3Ainternal%20len%3A197%20%28%2B%29
TRINITY_DN12651_c0_g1	transdecoder	exon	1	590	.	+	.	ID=Gene.312::TRINITY_DN12651_c0_g1::g.312::m.312.exon1;Parent=Gene.312::TRINITY_DN12651_c0_g1::g.312::m.312
TRINITY_DN12651_c0_g1	transdecoder	CDS	1	588	.	+	0	ID=cds.Gene.312::TRINITY_DN12651_c0_g1::g.312::m.312;Parent=Gene.312::TRINITY_DN12651_c0_g1::g.312::m.312
TRINITY_DN12651_c0_g1	transdecoder	three_prime_UTR	589	590	.	+	.	ID=Gene.312::TRINITY_DN12651_c0_g1::g.312::m.312.utr3p1;Parent=Gene.312::TRINITY_DN12651_c0_g1::g.312::m.312
TRINITY_DN12666_c0_g1	transdecoder	gene	1	1216	.	+	.	ID=Gene.314::TRINITY_DN12666_c0_g1::g.314;Name=ORF%20type%3A5prime_partial%20len%3A275%20%28%2B%29
TRINITY_DN12666_c0_g1	transdecoder	mRNA	1	1216	.	+	.	ID=Gene.314::TRINITY_DN12666_c0_g1::g.314::m.314;Parent=Gene.314::TRINITY_DN12666_c0_g1::g.314;Name=ORF%20type%3A5prime_partial%20len%3A275%20%28%2B%29
TRINITY_DN12666_c0_g1	transdecoder	five_prime_UTR	1	2	.	+	.	ID=Gene.314::TRINITY_DN12666_c0_g1::g.314::m.314.utr5p1;Parent=Gene.314::TRINITY_DN12666_c0_g1::g.314::m.314
TRINITY_DN12666_c0_g1	transdecoder	exon	1	1216	.	+	.	ID=Gene.314::TRINITY_DN12666_c0_g1::g.314::m.314.exon1;Parent=Gene.314::TRINITY_DN12666_c0_g1::g.314::m.314
TRINITY_DN12666_c0_g1	transdecoder	CDS	3	827	.	+	0	ID=cds.Gene.314::TRINITY_DN12666_c0_g1::g.314::m.314;Parent=Gene.314::TRINITY_DN12666_c0_g1::g.314::m.314
TRINITY_DN12666_c0_g1	transdecoder	three_prime_UTR	828	1216	.	+	.	ID=Gene.314::TRINITY_DN12666_c0_g1::g.314::m.314.utr3p1;Parent=Gene.314::TRINITY_DN12666_c0_g1::g.314::m.314
TRINITY_DN12669_c0_g1	transdecoder	gene	1	343	.	+	.	ID=Gene.315::TRINITY_DN12669_c0_g1::g.315;Name=ORF%20type%3Ainternal%20len%3A115%20%28%2B%29
TRINITY_DN12669_c0_g1	transdecoder	mRNA	1	343	.	+	.	ID=Gene.315::TRINITY_DN12669_c0_g1::g.315::m.315;Parent=Gene.315::TRINITY_DN12669_c0_g1::g.315;Name=ORF%20type%3Ainternal%20len%3A115%20%28%2B%29
TRINITY_DN12669_c0_g1	transdecoder	exon	1	343	.	+	.	ID=Gene.315::TRINITY_DN12669_c0_g1::g.315::m.315.exon1;Parent=Gene.315::TRINITY_DN12669_c0_g1::g.315::m.315
TRINITY_DN12669_c0_g1	transdecoder	CDS	1	342	.	+	0	ID=cds.Gene.315::TRINITY_DN12669_c0_g1::g.315::m.315;Parent=Gene.315::TRINITY_DN12669_c0_g1::g.315::m.315
TRINITY_DN12669_c0_g1	transdecoder	three_prime_UTR	343	343	.	+	.	ID=Gene.315::TRINITY_DN12669_c0_g1::g.315::m.315.utr3p1;Parent=Gene.315::TRINITY_DN12669_c0_g1::g.315::m.315
TRINITY_DN12673_c0_g1	transdecoder	gene	1	375	.	+	.	ID=Gene.316::TRINITY_DN12673_c0_g1::g.316;Name=ORF%20type%3A5prime_partial%20len%3A112%20%28%2B%29
TRINITY_DN12673_c0_g1	transdecoder	mRNA	1	375	.	+	.	ID=Gene.316::TRINITY_DN12673_c0_g1::g.316::m.316;Parent=Gene.316::TRINITY_DN12673_c0_g1::g.316;Name=ORF%20type%3A5prime_partial%20len%3A112%20%28%2B%29
TRINITY_DN12673_c0_g1	transdecoder	exon	1	375	.	+	.	ID=Gene.316::TRINITY_DN12673_c0_g1::g.316::m.316.exon1;Parent=Gene.316::TRINITY_DN12673_c0_g1::g.316::m.316
TRINITY_DN12673_c0_g1	transdecoder	CDS	1	336	.	+	0	ID=cds.Gene.316::TRINITY_DN12673_c0_g1::g.316::m.316;Parent=Gene.316::TRINITY_DN12673_c0_g1::g.316::m.316
TRINITY_DN12673_c0_g1	transdecoder	three_prime_UTR	337	375	.	+	.	ID=Gene.316::TRINITY_DN12673_c0_g1::g.316::m.316.utr3p1;Parent=Gene.316::TRINITY_DN12673_c0_g1::g.316::m.316
TRINITY_DN12681_c0_g1	transdecoder	gene	1	658	.	+	.	ID=Gene.317::TRINITY_DN12681_c0_g1::g.317;Name=ORF%20type%3A3prime_partial%20len%3A191%20%28%2B%29
TRINITY_DN12681_c0_g1	transdecoder	mRNA	1	658	.	+	.	ID=Gene.317::TRINITY_DN12681_c0_g1::g.317::m.317;Parent=Gene.317::TRINITY_DN12681_c0_g1::g.317;Name=ORF%20type%3A3prime_partial%20len%3A191%20%28%2B%29
TRINITY_DN12681_c0_g1	transdecoder	five_prime_UTR	1	86	.	+	.	ID=Gene.317::TRINITY_DN12681_c0_g1::g.317::m.317.utr5p1;Parent=Gene.317::TRINITY_DN12681_c0_g1::g.317::m.317
TRINITY_DN12681_c0_g1	transdecoder	exon	1	658	.	+	.	ID=Gene.317::TRINITY_DN12681_c0_g1::g.317::m.317.exon1;Parent=Gene.317::TRINITY_DN12681_c0_g1::g.317::m.317
TRINITY_DN12681_c0_g1	transdecoder	CDS	87	656	.	+	0	ID=cds.Gene.317::TRINITY_DN12681_c0_g1::g.317::m.317;Parent=Gene.317::TRINITY_DN12681_c0_g1::g.317::m.317
TRINITY_DN12681_c0_g1	transdecoder	three_prime_UTR	657	658	.	+	.	ID=Gene.317::TRINITY_DN12681_c0_g1::g.317::m.317.utr3p1;Parent=Gene.317::TRINITY_DN12681_c0_g1::g.317::m.317
TRINITY_DN12692_c0_g1	transdecoder	gene	1	402	.	-	.	ID=Gene.318::TRINITY_DN12692_c0_g1::g.318;Name=ORF%20type%3A5prime_partial%20len%3A127%20%28-%29
TRINITY_DN12692_c0_g1	transdecoder	mRNA	1	402	.	-	.	ID=Gene.318::TRINITY_DN12692_c0_g1::g.318::m.318;Parent=Gene.318::TRINITY_DN12692_c0_g1::g.318;Name=ORF%20type%3A5prime_partial%20len%3A127%20%28-%29
TRINITY_DN12692_c0_g1	transdecoder	five_prime_UTR	402	402	.	-	.	ID=Gene.318::TRINITY_DN12692_c0_g1::g.318::m.318.utr5p1;Parent=Gene.318::TRINITY_DN12692_c0_g1::g.318::m.318
TRINITY_DN12692_c0_g1	transdecoder	exon	1	402	.	-	.	ID=Gene.318::TRINITY_DN12692_c0_g1::g.318::m.318.exon1;Parent=Gene.318::TRINITY_DN12692_c0_g1::g.318::m.318
TRINITY_DN12692_c0_g1	transdecoder	CDS	21	401	.	-	0	ID=cds.Gene.318::TRINITY_DN12692_c0_g1::g.318::m.318;Parent=Gene.318::TRINITY_DN12692_c0_g1::g.318::m.318
TRINITY_DN12692_c0_g1	transdecoder	three_prime_UTR	1	20	.	-	.	ID=Gene.318::TRINITY_DN12692_c0_g1::g.318::m.318.utr3p1;Parent=Gene.318::TRINITY_DN12692_c0_g1::g.318::m.318
TRINITY_DN12701_c0_g3	transdecoder	gene	1	655	.	+	.	ID=Gene.321::TRINITY_DN12701_c0_g3::g.321;Name=ORF%20type%3Ainternal%20len%3A219%20%28%2B%29
TRINITY_DN12701_c0_g3	transdecoder	mRNA	1	655	.	+	.	ID=Gene.321::TRINITY_DN12701_c0_g3::g.321::m.321;Parent=Gene.321::TRINITY_DN12701_c0_g3::g.321;Name=ORF%20type%3Ainternal%20len%3A219%20%28%2B%29
TRINITY_DN12701_c0_g3	transdecoder	five_prime_UTR	1	1	.	+	.	ID=Gene.321::TRINITY_DN12701_c0_g3::g.321::m.321.utr5p1;Parent=Gene.321::TRINITY_DN12701_c0_g3::g.321::m.321
TRINITY_DN12701_c0_g3	transdecoder	exon	1	655	.	+	.	ID=Gene.321::TRINITY_DN12701_c0_g3::g.321::m.321.exon1;Parent=Gene.321::TRINITY_DN12701_c0_g3::g.321::m.321
TRINITY_DN12701_c0_g3	transdecoder	CDS	2	655	.	+	0	ID=cds.Gene.321::TRINITY_DN12701_c0_g3::g.321::m.321;Parent=Gene.321::TRINITY_DN12701_c0_g3::g.321::m.321
TRINITY_DN12707_c0_g1	transdecoder	gene	1	304	.	+	.	ID=Gene.323::TRINITY_DN12707_c0_g1::g.323;Name=ORF%20type%3Ainternal%20len%3A101%20%28%2B%29
TRINITY_DN12707_c0_g1	transdecoder	mRNA	1	304	.	+	.	ID=Gene.323::TRINITY_DN12707_c0_g1::g.323::m.323;Parent=Gene.323::TRINITY_DN12707_c0_g1::g.323;Name=ORF%20type%3Ainternal%20len%3A101%20%28%2B%29
TRINITY_DN12707_c0_g1	transdecoder	five_prime_UTR	1	2	.	+	.	ID=Gene.323::TRINITY_DN12707_c0_g1::g.323::m.323.utr5p1;Parent=Gene.323::TRINITY_DN12707_c0_g1::g.323::m.323
TRINITY_DN12707_c0_g1	transdecoder	exon	1	304	.	+	.	ID=Gene.323::TRINITY_DN12707_c0_g1::g.323::m.323.exon1;Parent=Gene.323::TRINITY_DN12707_c0_g1::g.323::m.323
TRINITY_DN12707_c0_g1	transdecoder	CDS	3	302	.	+	0	ID=cds.Gene.323::TRINITY_DN12707_c0_g1::g.323::m.323;Parent=Gene.323::TRINITY_DN12707_c0_g1::g.323::m.323
TRINITY_DN12707_c0_g1	transdecoder	three_prime_UTR	303	304	.	+	.	ID=Gene.323::TRINITY_DN12707_c0_g1::g.323::m.323.utr3p1;Parent=Gene.323::TRINITY_DN12707_c0_g1::g.323::m.323
TRINITY_DN12708_c0_g1	transdecoder	gene	1	864	.	+	.	ID=Gene.324::TRINITY_DN12708_c0_g1::g.324;Name=ORF%20type%3A5prime_partial%20len%3A287%20%28%2B%29
TRINITY_DN12708_c0_g1	transdecoder	mRNA	1	864	.	+	.	ID=Gene.324::TRINITY_DN12708_c0_g1::g.324::m.324;Parent=Gene.324::TRINITY_DN12708_c0_g1::g.324;Name=ORF%20type%3A5prime_partial%20len%3A287%20%28%2B%29
TRINITY_DN12708_c0_g1	transdecoder	five_prime_UTR	1	1	.	+	.	ID=Gene.324::TRINITY_DN12708_c0_g1::g.324::m.324.utr5p1;Parent=Gene.324::TRINITY_DN12708_c0_g1::g.324::m.324
TRINITY_DN12708_c0_g1	transdecoder	exon	1	864	.	+	.	ID=Gene.324::TRINITY_DN12708_c0_g1::g.324::m.324.exon1;Parent=Gene.324::TRINITY_DN12708_c0_g1::g.324::m.324
TRINITY_DN12708_c0_g1	transdecoder	CDS	2	862	.	+	0	ID=cds.Gene.324::TRINITY_DN12708_c0_g1::g.324::m.324;Parent=Gene.324::TRINITY_DN12708_c0_g1::g.324::m.324
TRINITY_DN12708_c0_g1	transdecoder	three_prime_UTR	863	864	.	+	.	ID=Gene.324::TRINITY_DN12708_c0_g1::g.324::m.324.utr3p1;Parent=Gene.324::TRINITY_DN12708_c0_g1::g.324::m.324
TRINITY_DN12708_c0_g2	transdecoder	gene	1	1048	.	+	.	ID=Gene.325::TRINITY_DN12708_c0_g2::g.325;Name=ORF%20type%3Acomplete%20len%3A318%20%28%2B%29
TRINITY_DN12708_c0_g2	transdecoder	mRNA	1	1048	.	+	.	ID=Gene.325::TRINITY_DN12708_c0_g2::g.325::m.325;Parent=Gene.325::TRINITY_DN12708_c0_g2::g.325;Name=ORF%20type%3Acomplete%20len%3A318%20%28%2B%29
TRINITY_DN12708_c0_g2	transdecoder	five_prime_UTR	1	55	.	+	.	ID=Gene.325::TRINITY_DN12708_c0_g2::g.325::m.325.utr5p1;Parent=Gene.325::TRINITY_DN12708_c0_g2::g.325::m.325
TRINITY_DN12708_c0_g2	transdecoder	exon	1	1048	.	+	.	ID=Gene.325::TRINITY_DN12708_c0_g2::g.325::m.325.exon1;Parent=Gene.325::TRINITY_DN12708_c0_g2::g.325::m.325
TRINITY_DN12708_c0_g2	transdecoder	CDS	56	1009	.	+	0	ID=cds.Gene.325::TRINITY_DN12708_c0_g2::g.325::m.325;Parent=Gene.325::TRINITY_DN12708_c0_g2::g.325::m.325
TRINITY_DN12708_c0_g2	transdecoder	three_prime_UTR	1010	1048	.	+	.	ID=Gene.325::TRINITY_DN12708_c0_g2::g.325::m.325.utr3p1;Parent=Gene.325::TRINITY_DN12708_c0_g2::g.325::m.325
TRINITY_DN12709_c0_g1	transdecoder	gene	1	440	.	+	.	ID=Gene.326::TRINITY_DN12709_c0_g1::g.326;Name=ORF%20type%3Ainternal%20len%3A147%20%28%2B%29
TRINITY_DN12709_c0_g1	transdecoder	mRNA	1	440	.	+	.	ID=Gene.326::TRINITY_DN12709_c0_g1::g.326::m.326;Parent=Gene.326::TRINITY_DN12709_c0_g1::g.326;Name=ORF%20type%3Ainternal%20len%3A147%20%28%2B%29
TRINITY_DN12709_c0_g1	transdecoder	five_prime_UTR	1	1	.	+	.	ID=Gene.326::TRINITY_DN12709_c0_g1::g.326::m.326.utr5p1;Parent=Gene.326::TRINITY_DN12709_c0_g1::g.326::m.326
TRINITY_DN12709_c0_g1	transdecoder	exon	1	440	.	+	.	ID=Gene.326::TRINITY_DN12709_c0_g1::g.326::m.326.exon1;Parent=Gene.326::TRINITY_DN12709_c0_g1::g.326::m.326
TRINITY_DN12709_c0_g1	transdecoder	CDS	2	439	.	+	0	ID=cds.Gene.326::TRINITY_DN12709_c0_g1::g.326::m.326;Parent=Gene.326::TRINITY_DN12709_c0_g1::g.326::m.326
TRINITY_DN12709_c0_g1	transdecoder	three_prime_UTR	440	440	.	+	.	ID=Gene.326::TRINITY_DN12709_c0_g1::g.326::m.326.utr3p1;Parent=Gene.326::TRINITY_DN12709_c0_g1::g.326::m.326
TRINITY_DN12711_c0_g2	transdecoder	gene	1	509	.	+	.	ID=Gene.327::TRINITY_DN12711_c0_g2::g.327;Name=ORF%20type%3A5prime_partial%20len%3A164%20%28%2B%29
TRINITY_DN12711_c0_g2	transdecoder	mRNA	1	509	.	+	.	ID=Gene.327::TRINITY_DN12711_c0_g2::g.327::m.327;Parent=Gene.327::TRINITY_DN12711_c0_g2::g.327;Name=ORF%20type%3A5prime_partial%20len%3A164%20%28%2B%29
TRINITY_DN12711_c0_g2	transdecoder	exon	1	509	.	+	.	ID=Gene.327::TRINITY_DN12711_c0_g2::g.327::m.327.exon1;Parent=Gene.327::TRINITY_DN12711_c0_g2::g.327::m.327
TRINITY_DN12711_c0_g2	transdecoder	CDS	1	492	.	+	0	ID=cds.Gene.327::TRINITY_DN12711_c0_g2::g.327::m.327;Parent=Gene.327::TRINITY_DN12711_c0_g2::g.327::m.327
TRINITY_DN12711_c0_g2	transdecoder	three_prime_UTR	493	509	.	+	.	ID=Gene.327::TRINITY_DN12711_c0_g2::g.327::m.327.utr3p1;Parent=Gene.327::TRINITY_DN12711_c0_g2::g.327::m.327
TRINITY_DN12712_c0_g1	transdecoder	gene	1	585	.	+	.	ID=Gene.328::TRINITY_DN12712_c0_g1::g.328;Name=ORF%20type%3Ainternal%20len%3A195%20%28%2B%29
TRINITY_DN12712_c0_g1	transdecoder	mRNA	1	585	.	+	.	ID=Gene.328::TRINITY_DN12712_c0_g1::g.328::m.328;Parent=Gene.328::TRINITY_DN12712_c0_g1::g.328;Name=ORF%20type%3Ainternal%20len%3A195%20%28%2B%29
TRINITY_DN12712_c0_g1	transdecoder	five_prime_UTR	1	1	.	+	.	ID=Gene.328::TRINITY_DN12712_c0_g1::g.328::m.328.utr5p1;Parent=Gene.328::TRINITY_DN12712_c0_g1::g.328::m.328
TRINITY_DN12712_c0_g1	transdecoder	exon	1	585	.	+	.	ID=Gene.328::TRINITY_DN12712_c0_g1::g.328::m.328.exon1;Parent=Gene.328::TRINITY_DN12712_c0_g1::g.328::m.328
TRINITY_DN12712_c0_g1	transdecoder	CDS	2	583	.	+	0	ID=cds.Gene.328::TRINITY_DN12712_c0_g1::g.328::m.328;Parent=Gene.328::TRINITY_DN12712_c0_g1::g.328::m.328
TRINITY_DN12712_c0_g1	transdecoder	three_prime_UTR	584	585	.	+	.	ID=Gene.328::TRINITY_DN12712_c0_g1::g.328::m.328.utr3p1;Parent=Gene.328::TRINITY_DN12712_c0_g1::g.328::m.328
TRINITY_DN12722_c1_g5	transdecoder	gene	1	304	.	+	.	ID=Gene.329::TRINITY_DN12722_c1_g5::g.329;Name=ORF%20type%3Ainternal%20len%3A102%20%28%2B%29
TRINITY_DN12722_c1_g5	transdecoder	mRNA	1	304	.	+	.	ID=Gene.329::TRINITY_DN12722_c1_g5::g.329::m.329;Parent=Gene.329::TRINITY_DN12722_c1_g5::g.329;Name=ORF%20type%3Ainternal%20len%3A102%20%28%2B%29
TRINITY_DN12722_c1_g5	transdecoder	five_prime_UTR	1	1	.	+	.	ID=Gene.329::TRINITY_DN12722_c1_g5::g.329::m.329.utr5p1;Parent=Gene.329::TRINITY_DN12722_c1_g5::g.329::m.329
TRINITY_DN12722_c1_g5	transdecoder	exon	1	304	.	+	.	ID=Gene.329::TRINITY_DN12722_c1_g5::g.329::m.329.exon1;Parent=Gene.329::TRINITY_DN12722_c1_g5::g.329::m.329
TRINITY_DN12722_c1_g5	transdecoder	CDS	2	304	.	+	0	ID=cds.Gene.329::TRINITY_DN12722_c1_g5::g.329::m.329;Parent=Gene.329::TRINITY_DN12722_c1_g5::g.329::m.329
TRINITY_DN12727_c0_g1	transdecoder	gene	1	345	.	+	.	ID=Gene.330::TRINITY_DN12727_c0_g1::g.330;Name=ORF%20type%3Ainternal%20len%3A116%20%28%2B%29
TRINITY_DN12727_c0_g1	transdecoder	mRNA	1	345	.	+	.	ID=Gene.330::TRINITY_DN12727_c0_g1::g.330::m.330;Parent=Gene.330::TRINITY_DN12727_c0_g1::g.330;Name=ORF%20type%3Ainternal%20len%3A116%20%28%2B%29
TRINITY_DN12727_c0_g1	transdecoder	exon	1	345	.	+	.	ID=Gene.330::TRINITY_DN12727_c0_g1::g.330::m.330.exon1;Parent=Gene.330::TRINITY_DN12727_c0_g1::g.330::m.330
TRINITY_DN12727_c0_g1	transdecoder	CDS	1	345	.	+	0	ID=cds.Gene.330::TRINITY_DN12727_c0_g1::g.330::m.330;Parent=Gene.330::TRINITY_DN12727_c0_g1::g.330::m.330
TRINITY_DN12728_c0_g1	transdecoder	gene	1	386	.	+	.	ID=Gene.332::TRINITY_DN12728_c0_g1::g.332;Name=ORF%20type%3Ainternal%20len%3A129%20%28%2B%29
TRINITY_DN12728_c0_g1	transdecoder	mRNA	1	386	.	+	.	ID=Gene.332::TRINITY_DN12728_c0_g1::g.332::m.332;Parent=Gene.332::TRINITY_DN12728_c0_g1::g.332;Name=ORF%20type%3Ainternal%20len%3A129%20%28%2B%29
TRINITY_DN12728_c0_g1	transdecoder	exon	1	386	.	+	.	ID=Gene.332::TRINITY_DN12728_c0_g1::g.332::m.332.exon1;Parent=Gene.332::TRINITY_DN12728_c0_g1::g.332::m.332
TRINITY_DN12728_c0_g1	transdecoder	CDS	1	384	.	+	0	ID=cds.Gene.332::TRINITY_DN12728_c0_g1::g.332::m.332;Parent=Gene.332::TRINITY_DN12728_c0_g1::g.332::m.332
TRINITY_DN12728_c0_g1	transdecoder	three_prime_UTR	385	386	.	+	.	ID=Gene.332::TRINITY_DN12728_c0_g1::g.332::m.332.utr3p1;Parent=Gene.332::TRINITY_DN12728_c0_g1::g.332::m.332
TRINITY_DN12731_c0_g2	transdecoder	gene	1	407	.	+	.	ID=Gene.333::TRINITY_DN12731_c0_g2::g.333;Name=ORF%20type%3A5prime_partial%20len%3A121%20%28%2B%29
TRINITY_DN12731_c0_g2	transdecoder	mRNA	1	407	.	+	.	ID=Gene.333::TRINITY_DN12731_c0_g2::g.333::m.333;Parent=Gene.333::TRINITY_DN12731_c0_g2::g.333;Name=ORF%20type%3A5prime_partial%20len%3A121%20%28%2B%29
TRINITY_DN12731_c0_g2	transdecoder	exon	1	407	.	+	.	ID=Gene.333::TRINITY_DN12731_c0_g2::g.333::m.333.exon1;Parent=Gene.333::TRINITY_DN12731_c0_g2::g.333::m.333
TRINITY_DN12731_c0_g2	transdecoder	CDS	1	363	.	+	0	ID=cds.Gene.333::TRINITY_DN12731_c0_g2::g.333::m.333;Parent=Gene.333::TRINITY_DN12731_c0_g2::g.333::m.333
TRINITY_DN12731_c0_g2	transdecoder	three_prime_UTR	364	407	.	+	.	ID=Gene.333::TRINITY_DN12731_c0_g2::g.333::m.333.utr3p1;Parent=Gene.333::TRINITY_DN12731_c0_g2::g.333::m.333
TRINITY_DN12735_c0_g1	transdecoder	gene	1	316	.	+	.	ID=Gene.334::TRINITY_DN12735_c0_g1::g.334;Name=ORF%20type%3Ainternal%20len%3A106%20%28%2B%29
TRINITY_DN12735_c0_g1	transdecoder	mRNA	1	316	.	+	.	ID=Gene.334::TRINITY_DN12735_c0_g1::g.334::m.334;Parent=Gene.334::TRINITY_DN12735_c0_g1::g.334;Name=ORF%20type%3Ainternal%20len%3A106%20%28%2B%29
TRINITY_DN12735_c0_g1	transdecoder	exon	1	316	.	+	.	ID=Gene.334::TRINITY_DN12735_c0_g1::g.334::m.334.exon1;Parent=Gene.334::TRINITY_DN12735_c0_g1::g.334::m.334
TRINITY_DN12735_c0_g1	transdecoder	CDS	1	315	.	+	0	ID=cds.Gene.334::TRINITY_DN12735_c0_g1::g.334::m.334;Parent=Gene.334::TRINITY_DN12735_c0_g1::g.334::m.334
TRINITY_DN12735_c0_g1	transdecoder	three_prime_UTR	316	316	.	+	.	ID=Gene.334::TRINITY_DN12735_c0_g1::g.334::m.334.utr3p1;Parent=Gene.334::TRINITY_DN12735_c0_g1::g.334::m.334
TRINITY_DN12737_c0_g1	transdecoder	gene	1	769	.	+	.	ID=Gene.335::TRINITY_DN12737_c0_g1::g.335;Name=ORF%20type%3Ainternal%20len%3A257%20%28%2B%29
TRINITY_DN12737_c0_g1	transdecoder	mRNA	1	769	.	+	.	ID=Gene.335::TRINITY_DN12737_c0_g1::g.335::m.335;Parent=Gene.335::TRINITY_DN12737_c0_g1::g.335;Name=ORF%20type%3Ainternal%20len%3A257%20%28%2B%29
TRINITY_DN12737_c0_g1	transdecoder	exon	1	769	.	+	.	ID=Gene.335::TRINITY_DN12737_c0_g1::g.335::m.335.exon1;Parent=Gene.335::TRINITY_DN12737_c0_g1::g.335::m.335
TRINITY_DN12737_c0_g1	transdecoder	CDS	1	768	.	+	0	ID=cds.Gene.335::TRINITY_DN12737_c0_g1::g.335::m.335;Parent=Gene.335::TRINITY_DN12737_c0_g1::g.335::m.335
TRINITY_DN12737_c0_g1	transdecoder	three_prime_UTR	769	769	.	+	.	ID=Gene.335::TRINITY_DN12737_c0_g1::g.335::m.335.utr3p1;Parent=Gene.335::TRINITY_DN12737_c0_g1::g.335::m.335
TRINITY_DN12740_c0_g1	transdecoder	gene	1	426	.	+	.	ID=Gene.336::TRINITY_DN12740_c0_g1::g.336;Name=ORF%20type%3Ainternal%20len%3A142%20%28%2B%29
TRINITY_DN12740_c0_g1	transdecoder	mRNA	1	426	.	+	.	ID=Gene.336::TRINITY_DN12740_c0_g1::g.336::m.336;Parent=Gene.336::TRINITY_DN12740_c0_g1::g.336;Name=ORF%20type%3Ainternal%20len%3A142%20%28%2B%29
TRINITY_DN12740_c0_g1	transdecoder	five_prime_UTR	1	2	.	+	.	ID=Gene.336::TRINITY_DN12740_c0_g1::g.336::m.336.utr5p1;Parent=Gene.336::TRINITY_DN12740_c0_g1::g.336::m.336
TRINITY_DN12740_c0_g1	transdecoder	exon	1	426	.	+	.	ID=Gene.336::TRINITY_DN12740_c0_g1::g.336::m.336.exon1;Parent=Gene.336::TRINITY_DN12740_c0_g1::g.336::m.336
TRINITY_DN12740_c0_g1	transdecoder	CDS	3	425	.	+	0	ID=cds.Gene.336::TRINITY_DN12740_c0_g1::g.336::m.336;Parent=Gene.336::TRINITY_DN12740_c0_g1::g.336::m.336
TRINITY_DN12740_c0_g1	transdecoder	three_prime_UTR	426	426	.	+	.	ID=Gene.336::TRINITY_DN12740_c0_g1::g.336::m.336.utr3p1;Parent=Gene.336::TRINITY_DN12740_c0_g1::g.336::m.336
TRINITY_DN12743_c1_g1	transdecoder	gene	1	342	.	+	.	ID=Gene.337::TRINITY_DN12743_c1_g1::g.337;Name=ORF%20type%3Ainternal%20len%3A115%20%28%2B%29
TRINITY_DN12743_c1_g1	transdecoder	mRNA	1	342	.	+	.	ID=Gene.337::TRINITY_DN12743_c1_g1::g.337::m.337;Parent=Gene.337::TRINITY_DN12743_c1_g1::g.337;Name=ORF%20type%3Ainternal%20len%3A115%20%28%2B%29
TRINITY_DN12743_c1_g1	transdecoder	exon	1	342	.	+	.	ID=Gene.337::TRINITY_DN12743_c1_g1::g.337::m.337.exon1;Parent=Gene.337::TRINITY_DN12743_c1_g1::g.337::m.337
TRINITY_DN12743_c1_g1	transdecoder	CDS	1	342	.	+	0	ID=cds.Gene.337::TRINITY_DN12743_c1_g1::g.337::m.337;Parent=Gene.337::TRINITY_DN12743_c1_g1::g.337::m.337
TRINITY_DN12750_c0_g1	transdecoder	gene	1	435	.	+	.	ID=Gene.338::TRINITY_DN12750_c0_g1::g.338;Name=ORF%20type%3Ainternal%20len%3A145%20%28%2B%29
TRINITY_DN12750_c0_g1	transdecoder	mRNA	1	435	.	+	.	ID=Gene.338::TRINITY_DN12750_c0_g1::g.338::m.338;Parent=Gene.338::TRINITY_DN12750_c0_g1::g.338;Name=ORF%20type%3Ainternal%20len%3A145%20%28%2B%29
TRINITY_DN12750_c0_g1	transdecoder	five_prime_UTR	1	1	.	+	.	ID=Gene.338::TRINITY_DN12750_c0_g1::g.338::m.338.utr5p1;Parent=Gene.338::TRINITY_DN12750_c0_g1::g.338::m.338
TRINITY_DN12750_c0_g1	transdecoder	exon	1	435	.	+	.	ID=Gene.338::TRINITY_DN12750_c0_g1::g.338::m.338.exon1;Parent=Gene.338::TRINITY_DN12750_c0_g1::g.338::m.338
TRINITY_DN12750_c0_g1	transdecoder	CDS	2	433	.	+	0	ID=cds.Gene.338::TRINITY_DN12750_c0_g1::g.338::m.338;Parent=Gene.338::TRINITY_DN12750_c0_g1::g.338::m.338
TRINITY_DN12750_c0_g1	transdecoder	three_prime_UTR	434	435	.	+	.	ID=Gene.338::TRINITY_DN12750_c0_g1::g.338::m.338.utr3p1;Parent=Gene.338::TRINITY_DN12750_c0_g1::g.338::m.338
TRINITY_DN12763_c0_g1	transdecoder	gene	1	359	.	+	.	ID=Gene.340::TRINITY_DN12763_c0_g1::g.340;Name=ORF%20type%3Ainternal%20len%3A120%20%28%2B%29
TRINITY_DN12763_c0_g1	transdecoder	mRNA	1	359	.	+	.	ID=Gene.340::TRINITY_DN12763_c0_g1::g.340::m.340;Parent=Gene.340::TRINITY_DN12763_c0_g1::g.340;Name=ORF%20type%3Ainternal%20len%3A120%20%28%2B%29
TRINITY_DN12763_c0_g1	transdecoder	five_prime_UTR	1	2	.	+	.	ID=Gene.340::TRINITY_DN12763_c0_g1::g.340::m.340.utr5p1;Parent=Gene.340::TRINITY_DN12763_c0_g1::g.340::m.340
TRINITY_DN12763_c0_g1	transdecoder	exon	1	359	.	+	.	ID=Gene.340::TRINITY_DN12763_c0_g1::g.340::m.340.exon1;Parent=Gene.340::TRINITY_DN12763_c0_g1::g.340::m.340
TRINITY_DN12763_c0_g1	transdecoder	CDS	3	359	.	+	0	ID=cds.Gene.340::TRINITY_DN12763_c0_g1::g.340::m.340;Parent=Gene.340::TRINITY_DN12763_c0_g1::g.340::m.340
TRINITY_DN12771_c0_g1	transdecoder	gene	1	308	.	+	.	ID=Gene.341::TRINITY_DN12771_c0_g1::g.341;Name=ORF%20type%3Ainternal%20len%3A103%20%28%2B%29
TRINITY_DN12771_c0_g1	transdecoder	mRNA	1	308	.	+	.	ID=Gene.341::TRINITY_DN12771_c0_g1::g.341::m.341;Parent=Gene.341::TRINITY_DN12771_c0_g1::g.341;Name=ORF%20type%3Ainternal%20len%3A103%20%28%2B%29
TRINITY_DN12771_c0_g1	transdecoder	five_prime_UTR	1	1	.	+	.	ID=Gene.341::TRINITY_DN12771_c0_g1::g.341::m.341.utr5p1;Parent=Gene.341::TRINITY_DN12771_c0_g1::g.341::m.341
TRINITY_DN12771_c0_g1	transdecoder	exon	1	308	.	+	.	ID=Gene.341::TRINITY_DN12771_c0_g1::g.341::m.341.exon1;Parent=Gene.341::TRINITY_DN12771_c0_g1::g.341::m.341
TRINITY_DN12771_c0_g1	transdecoder	CDS	2	307	.	+	0	ID=cds.Gene.341::TRINITY_DN12771_c0_g1::g.341::m.341;Parent=Gene.341::TRINITY_DN12771_c0_g1::g.341::m.341
TRINITY_DN12771_c0_g1	transdecoder	three_prime_UTR	308	308	.	+	.	ID=Gene.341::TRINITY_DN12771_c0_g1::g.341::m.341.utr3p1;Parent=Gene.341::TRINITY_DN12771_c0_g1::g.341::m.341
TRINITY_DN12775_c0_g1	transdecoder	gene	1	495	.	+	.	ID=Gene.342::TRINITY_DN12775_c0_g1::g.342;Name=ORF%20type%3Ainternal%20len%3A165%20%28%2B%29
TRINITY_DN12775_c0_g1	transdecoder	mRNA	1	495	.	+	.	ID=Gene.342::TRINITY_DN12775_c0_g1::g.342::m.342;Parent=Gene.342::TRINITY_DN12775_c0_g1::g.342;Name=ORF%20type%3Ainternal%20len%3A165%20%28%2B%29
TRINITY_DN12775_c0_g1	transdecoder	five_prime_UTR	1	1	.	+	.	ID=Gene.342::TRINITY_DN12775_c0_g1::g.342::m.342.utr5p1;Parent=Gene.342::TRINITY_DN12775_c0_g1::g.342::m.342
TRINITY_DN12775_c0_g1	transdecoder	exon	1	495	.	+	.	ID=Gene.342::TRINITY_DN12775_c0_g1::g.342::m.342.exon1;Parent=Gene.342::TRINITY_DN12775_c0_g1::g.342::m.342
TRINITY_DN12775_c0_g1	transdecoder	CDS	2	493	.	+	0	ID=cds.Gene.342::TRINITY_DN12775_c0_g1::g.342::m.342;Parent=Gene.342::TRINITY_DN12775_c0_g1::g.342::m.342
TRINITY_DN12775_c0_g1	transdecoder	three_prime_UTR	494	495	.	+	.	ID=Gene.342::TRINITY_DN12775_c0_g1::g.342::m.342.utr3p1;Parent=Gene.342::TRINITY_DN12775_c0_g1::g.342::m.342
TRINITY_DN12776_c0_g1	transdecoder	gene	1	457	.	+	.	ID=Gene.343::TRINITY_DN12776_c0_g1::g.343;Name=ORF%20type%3A3prime_partial%20len%3A120%20%28%2B%29
TRINITY_DN12776_c0_g1	transdecoder	mRNA	1	457	.	+	.	ID=Gene.343::TRINITY_DN12776_c0_g1::g.343::m.343;Parent=Gene.343::TRINITY_DN12776_c0_g1::g.343;Name=ORF%20type%3A3prime_partial%20len%3A120%20%28%2B%29
TRINITY_DN12776_c0_g1	transdecoder	five_prime_UTR	1	99	.	+	.	ID=Gene.343::TRINITY_DN12776_c0_g1::g.343::m.343.utr5p1;Parent=Gene.343::TRINITY_DN12776_c0_g1::g.343::m.343
TRINITY_DN12776_c0_g1	transdecoder	exon	1	457	.	+	.	ID=Gene.343::TRINITY_DN12776_c0_g1::g.343::m.343.exon1;Parent=Gene.343::TRINITY_DN12776_c0_g1::g.343::m.343
TRINITY_DN12776_c0_g1	transdecoder	CDS	100	456	.	+	0	ID=cds.Gene.343::TRINITY_DN12776_c0_g1::g.343::m.343;Parent=Gene.343::TRINITY_DN12776_c0_g1::g.343::m.343
TRINITY_DN12776_c0_g1	transdecoder	three_prime_UTR	457	457	.	+	.	ID=Gene.343::TRINITY_DN12776_c0_g1::g.343::m.343.utr3p1;Parent=Gene.343::TRINITY_DN12776_c0_g1::g.343::m.343
TRINITY_DN12778_c0_g1	transdecoder	gene	1	302	.	+	.	ID=Gene.344::TRINITY_DN12778_c0_g1::g.344;Name=ORF%20type%3Ainternal%20len%3A101%20%28%2B%29
TRINITY_DN12778_c0_g1	transdecoder	mRNA	1	302	.	+	.	ID=Gene.344::TRINITY_DN12778_c0_g1::g.344::m.344;Parent=Gene.344::TRINITY_DN12778_c0_g1::g.344;Name=ORF%20type%3Ainternal%20len%3A101%20%28%2B%29
TRINITY_DN12778_c0_g1	transdecoder	exon	1	302	.	+	.	ID=Gene.344::TRINITY_DN12778_c0_g1::g.344::m.344.exon1;Parent=Gene.344::TRINITY_DN12778_c0_g1::g.344::m.344
TRINITY_DN12778_c0_g1	transdecoder	CDS	1	300	.	+	0	ID=cds.Gene.344::TRINITY_DN12778_c0_g1::g.344::m.344;Parent=Gene.344::TRINITY_DN12778_c0_g1::g.344::m.344
TRINITY_DN12778_c0_g1	transdecoder	three_prime_UTR	301	302	.	+	.	ID=Gene.344::TRINITY_DN12778_c0_g1::g.344::m.344.utr3p1;Parent=Gene.344::TRINITY_DN12778_c0_g1::g.344::m.344
TRINITY_DN12781_c0_g1	transdecoder	gene	1	476	.	+	.	ID=Gene.345::TRINITY_DN12781_c0_g1::g.345;Name=ORF%20type%3Acomplete%20len%3A131%20%28%2B%29
TRINITY_DN12781_c0_g1	transdecoder	mRNA	1	476	.	+	.	ID=Gene.345::TRINITY_DN12781_c0_g1::g.345::m.345;Parent=Gene.345::TRINITY_DN12781_c0_g1::g.345;Name=ORF%20type%3Acomplete%20len%3A131%20%28%2B%29
TRINITY_DN12781_c0_g1	transdecoder	exon	1	476	.	+	.	ID=Gene.345::TRINITY_DN12781_c0_g1::g.345::m.345.exon1;Parent=Gene.345::TRINITY_DN12781_c0_g1::g.345::m.345
TRINITY_DN12781_c0_g1	transdecoder	CDS	1	393	.	+	0	ID=cds.Gene.345::TRINITY_DN12781_c0_g1::g.345::m.345;Parent=Gene.345::TRINITY_DN12781_c0_g1::g.345::m.345
TRINITY_DN12781_c0_g1	transdecoder	three_prime_UTR	394	476	.	+	.	ID=Gene.345::TRINITY_DN12781_c0_g1::g.345::m.345.utr3p1;Parent=Gene.345::TRINITY_DN12781_c0_g1::g.345::m.345
TRINITY_DN12785_c0_g1	transdecoder	gene	1	494	.	+	.	ID=Gene.348::TRINITY_DN12785_c0_g1::g.348;Name=ORF%20type%3A5prime_partial%20len%3A125%20%28%2B%29
TRINITY_DN12785_c0_g1	transdecoder	mRNA	1	494	.	+	.	ID=Gene.348::TRINITY_DN12785_c0_g1::g.348::m.348;Parent=Gene.348::TRINITY_DN12785_c0_g1::g.348;Name=ORF%20type%3A5prime_partial%20len%3A125%20%28%2B%29
TRINITY_DN12785_c0_g1	transdecoder	exon	1	494	.	+	.	ID=Gene.348::TRINITY_DN12785_c0_g1::g.348::m.348.exon1;Parent=Gene.348::TRINITY_DN12785_c0_g1::g.348::m.348
TRINITY_DN12785_c0_g1	transdecoder	CDS	1	375	.	+	0	ID=cds.Gene.348::TRINITY_DN12785_c0_g1::g.348::m.348;Parent=Gene.348::TRINITY_DN12785_c0_g1::g.348::m.348
TRINITY_DN12785_c0_g1	transdecoder	three_prime_UTR	376	494	.	+	.	ID=Gene.348::TRINITY_DN12785_c0_g1::g.348::m.348.utr3p1;Parent=Gene.348::TRINITY_DN12785_c0_g1::g.348::m.348
TRINITY_DN12786_c0_g1	transdecoder	gene	1	1144	.	+	.	ID=Gene.349::TRINITY_DN12786_c0_g1::g.349;Name=ORF%20type%3A5prime_partial%20len%3A376%20%28%2B%29
TRINITY_DN12786_c0_g1	transdecoder	mRNA	1	1144	.	+	.	ID=Gene.349::TRINITY_DN12786_c0_g1::g.349::m.349;Parent=Gene.349::TRINITY_DN12786_c0_g1::g.349;Name=ORF%20type%3A5prime_partial%20len%3A376%20%28%2B%29
TRINITY_DN12786_c0_g1	transdecoder	exon	1	1144	.	+	.	ID=Gene.349::TRINITY_DN12786_c0_g1::g.349::m.349.exon1;Parent=Gene.349::TRINITY_DN12786_c0_g1::g.349::m.349
TRINITY_DN12786_c0_g1	transdecoder	CDS	1	1128	.	+	0	ID=cds.Gene.349::TRINITY_DN12786_c0_g1::g.349::m.349;Parent=Gene.349::TRINITY_DN12786_c0_g1::g.349::m.349
TRINITY_DN12786_c0_g1	transdecoder	three_prime_UTR	1129	1144	.	+	.	ID=Gene.349::TRINITY_DN12786_c0_g1::g.349::m.349.utr3p1;Parent=Gene.349::TRINITY_DN12786_c0_g1::g.349::m.349
TRINITY_DN12793_c0_g1	transdecoder	gene	1	368	.	+	.	ID=Gene.353::TRINITY_DN12793_c0_g1::g.353;Name=ORF%20type%3Ainternal%20len%3A123%20%28%2B%29
TRINITY_DN12793_c0_g1	transdecoder	mRNA	1	368	.	+	.	ID=Gene.353::TRINITY_DN12793_c0_g1::g.353::m.353;Parent=Gene.353::TRINITY_DN12793_c0_g1::g.353;Name=ORF%20type%3Ainternal%20len%3A123%20%28%2B%29
TRINITY_DN12793_c0_g1	transdecoder	exon	1	368	.	+	.	ID=Gene.353::TRINITY_DN12793_c0_g1::g.353::m.353.exon1;Parent=Gene.353::TRINITY_DN12793_c0_g1::g.353::m.353
TRINITY_DN12793_c0_g1	transdecoder	CDS	1	366	.	+	0	ID=cds.Gene.353::TRINITY_DN12793_c0_g1::g.353::m.353;Parent=Gene.353::TRINITY_DN12793_c0_g1::g.353::m.353
TRINITY_DN12793_c0_g1	transdecoder	three_prime_UTR	367	368	.	+	.	ID=Gene.353::TRINITY_DN12793_c0_g1::g.353::m.353.utr3p1;Parent=Gene.353::TRINITY_DN12793_c0_g1::g.353::m.353
TRINITY_DN12799_c0_g1	transdecoder	gene	1	395	.	+	.	ID=Gene.354::TRINITY_DN12799_c0_g1::g.354;Name=ORF%20type%3Ainternal%20len%3A132%20%28%2B%29
TRINITY_DN12799_c0_g1	transdecoder	mRNA	1	395	.	+	.	ID=Gene.354::TRINITY_DN12799_c0_g1::g.354::m.354;Parent=Gene.354::TRINITY_DN12799_c0_g1::g.354;Name=ORF%20type%3Ainternal%20len%3A132%20%28%2B%29
TRINITY_DN12799_c0_g1	transdecoder	exon	1	395	.	+	.	ID=Gene.354::TRINITY_DN12799_c0_g1::g.354::m.354.exon1;Parent=Gene.354::TRINITY_DN12799_c0_g1::g.354::m.354
TRINITY_DN12799_c0_g1	transdecoder	CDS	1	393	.	+	0	ID=cds.Gene.354::TRINITY_DN12799_c0_g1::g.354::m.354;Parent=Gene.354::TRINITY_DN12799_c0_g1::g.354::m.354
TRINITY_DN12799_c0_g1	transdecoder	three_prime_UTR	394	395	.	+	.	ID=Gene.354::TRINITY_DN12799_c0_g1::g.354::m.354.utr3p1;Parent=Gene.354::TRINITY_DN12799_c0_g1::g.354::m.354
TRINITY_DN12801_c0_g1	transdecoder	gene	1	329	.	+	.	ID=Gene.355::TRINITY_DN12801_c0_g1::g.355;Name=ORF%20type%3Ainternal%20len%3A110%20%28%2B%29
TRINITY_DN12801_c0_g1	transdecoder	mRNA	1	329	.	+	.	ID=Gene.355::TRINITY_DN12801_c0_g1::g.355::m.355;Parent=Gene.355::TRINITY_DN12801_c0_g1::g.355;Name=ORF%20type%3Ainternal%20len%3A110%20%28%2B%29
TRINITY_DN12801_c0_g1	transdecoder	exon	1	329	.	+	.	ID=Gene.355::TRINITY_DN12801_c0_g1::g.355::m.355.exon1;Parent=Gene.355::TRINITY_DN12801_c0_g1::g.355::m.355
TRINITY_DN12801_c0_g1	transdecoder	CDS	1	327	.	+	0	ID=cds.Gene.355::TRINITY_DN12801_c0_g1::g.355::m.355;Parent=Gene.355::TRINITY_DN12801_c0_g1::g.355::m.355
TRINITY_DN12801_c0_g1	transdecoder	three_prime_UTR	328	329	.	+	.	ID=Gene.355::TRINITY_DN12801_c0_g1::g.355::m.355.utr3p1;Parent=Gene.355::TRINITY_DN12801_c0_g1::g.355::m.355
TRINITY_DN12802_c0_g1	transdecoder	gene	1	381	.	+	.	ID=Gene.356::TRINITY_DN12802_c0_g1::g.356;Name=ORF%20type%3Ainternal%20len%3A127%20%28%2B%29
TRINITY_DN12802_c0_g1	transdecoder	mRNA	1	381	.	+	.	ID=Gene.356::TRINITY_DN12802_c0_g1::g.356::m.356;Parent=Gene.356::TRINITY_DN12802_c0_g1::g.356;Name=ORF%20type%3Ainternal%20len%3A127%20%28%2B%29
TRINITY_DN12802_c0_g1	transdecoder	five_prime_UTR	1	1	.	+	.	ID=Gene.356::TRINITY_DN12802_c0_g1::g.356::m.356.utr5p1;Parent=Gene.356::TRINITY_DN12802_c0_g1::g.356::m.356
TRINITY_DN12802_c0_g1	transdecoder	exon	1	381	.	+	.	ID=Gene.356::TRINITY_DN12802_c0_g1::g.356::m.356.exon1;Parent=Gene.356::TRINITY_DN12802_c0_g1::g.356::m.356
TRINITY_DN12802_c0_g1	transdecoder	CDS	2	379	.	+	0	ID=cds.Gene.356::TRINITY_DN12802_c0_g1::g.356::m.356;Parent=Gene.356::TRINITY_DN12802_c0_g1::g.356::m.356
TRINITY_DN12802_c0_g1	transdecoder	three_prime_UTR	380	381	.	+	.	ID=Gene.356::TRINITY_DN12802_c0_g1::g.356::m.356.utr3p1;Parent=Gene.356::TRINITY_DN12802_c0_g1::g.356::m.356
TRINITY_DN12804_c0_g1	transdecoder	gene	1	358	.	+	.	ID=Gene.357::TRINITY_DN12804_c0_g1::g.357;Name=ORF%20type%3Ainternal%20len%3A120%20%28%2B%29
TRINITY_DN12804_c0_g1	transdecoder	mRNA	1	358	.	+	.	ID=Gene.357::TRINITY_DN12804_c0_g1::g.357::m.357;Parent=Gene.357::TRINITY_DN12804_c0_g1::g.357;Name=ORF%20type%3Ainternal%20len%3A120%20%28%2B%29
TRINITY_DN12804_c0_g1	transdecoder	exon	1	358	.	+	.	ID=Gene.357::TRINITY_DN12804_c0_g1::g.357::m.357.exon1;Parent=Gene.357::TRINITY_DN12804_c0_g1::g.357::m.357
TRINITY_DN12804_c0_g1	transdecoder	CDS	1	357	.	+	0	ID=cds.Gene.357::TRINITY_DN12804_c0_g1::g.357::m.357;Parent=Gene.357::TRINITY_DN12804_c0_g1::g.357::m.357
TRINITY_DN12804_c0_g1	transdecoder	three_prime_UTR	358	358	.	+	.	ID=Gene.357::TRINITY_DN12804_c0_g1::g.357::m.357.utr3p1;Parent=Gene.357::TRINITY_DN12804_c0_g1::g.357::m.357
TRINITY_DN12825_c0_g1	transdecoder	gene	1	854	.	+	.	ID=Gene.358::TRINITY_DN12825_c0_g1::g.358;Name=ORF%20type%3Ainternal%20len%3A285%20%28%2B%29
TRINITY_DN12825_c0_g1	transdecoder	mRNA	1	854	.	+	.	ID=Gene.358::TRINITY_DN12825_c0_g1::g.358::m.358;Parent=Gene.358::TRINITY_DN12825_c0_g1::g.358;Name=ORF%20type%3Ainternal%20len%3A285%20%28%2B%29
TRINITY_DN12825_c0_g1	transdecoder	exon	1	854	.	+	.	ID=Gene.358::TRINITY_DN12825_c0_g1::g.358::m.358.exon1;Parent=Gene.358::TRINITY_DN12825_c0_g1::g.358::m.358
TRINITY_DN12825_c0_g1	transdecoder	CDS	1	852	.	+	0	ID=cds.Gene.358::TRINITY_DN12825_c0_g1::g.358::m.358;Parent=Gene.358::TRINITY_DN12825_c0_g1::g.358::m.358
TRINITY_DN12825_c0_g1	transdecoder	three_prime_UTR	853	854	.	+	.	ID=Gene.358::TRINITY_DN12825_c0_g1::g.358::m.358.utr3p1;Parent=Gene.358::TRINITY_DN12825_c0_g1::g.358::m.358
TRINITY_DN12831_c0_g1	transdecoder	gene	1	410	.	+	.	ID=Gene.360::TRINITY_DN12831_c0_g1::g.360;Name=ORF%20type%3Ainternal%20len%3A137%20%28%2B%29
TRINITY_DN12831_c0_g1	transdecoder	mRNA	1	410	.	+	.	ID=Gene.360::TRINITY_DN12831_c0_g1::g.360::m.360;Parent=Gene.360::TRINITY_DN12831_c0_g1::g.360;Name=ORF%20type%3Ainternal%20len%3A137%20%28%2B%29
TRINITY_DN12831_c0_g1	transdecoder	five_prime_UTR	1	1	.	+	.	ID=Gene.360::TRINITY_DN12831_c0_g1::g.360::m.360.utr5p1;Parent=Gene.360::TRINITY_DN12831_c0_g1::g.360::m.360
TRINITY_DN12831_c0_g1	transdecoder	exon	1	410	.	+	.	ID=Gene.360::TRINITY_DN12831_c0_g1::g.360::m.360.exon1;Parent=Gene.360::TRINITY_DN12831_c0_g1::g.360::m.360
TRINITY_DN12831_c0_g1	transdecoder	CDS	2	409	.	+	0	ID=cds.Gene.360::TRINITY_DN12831_c0_g1::g.360::m.360;Parent=Gene.360::TRINITY_DN12831_c0_g1::g.360::m.360
TRINITY_DN12831_c0_g1	transdecoder	three_prime_UTR	410	410	.	+	.	ID=Gene.360::TRINITY_DN12831_c0_g1::g.360::m.360.utr3p1;Parent=Gene.360::TRINITY_DN12831_c0_g1::g.360::m.360
TRINITY_DN12838_c0_g1	transdecoder	gene	1	1084	.	+	.	ID=Gene.361::TRINITY_DN12838_c0_g1::g.361;Name=ORF%20type%3A5prime_partial%20len%3A209%20%28%2B%29
TRINITY_DN12838_c0_g1	transdecoder	mRNA	1	1084	.	+	.	ID=Gene.361::TRINITY_DN12838_c0_g1::g.361::m.361;Parent=Gene.361::TRINITY_DN12838_c0_g1::g.361;Name=ORF%20type%3A5prime_partial%20len%3A209%20%28%2B%29
TRINITY_DN12838_c0_g1	transdecoder	exon	1	1084	.	+	.	ID=Gene.361::TRINITY_DN12838_c0_g1::g.361::m.361.exon1;Parent=Gene.361::TRINITY_DN12838_c0_g1::g.361::m.361
TRINITY_DN12838_c0_g1	transdecoder	CDS	1	627	.	+	0	ID=cds.Gene.361::TRINITY_DN12838_c0_g1::g.361::m.361;Parent=Gene.361::TRINITY_DN12838_c0_g1::g.361::m.361
TRINITY_DN12838_c0_g1	transdecoder	three_prime_UTR	628	1084	.	+	.	ID=Gene.361::TRINITY_DN12838_c0_g1::g.361::m.361.utr3p1;Parent=Gene.361::TRINITY_DN12838_c0_g1::g.361::m.361
TRINITY_DN12852_c0_g3	transdecoder	gene	1	643	.	+	.	ID=Gene.362::TRINITY_DN12852_c0_g3::g.362;Name=ORF%20type%3Acomplete%20len%3A193%20%28%2B%29
TRINITY_DN12852_c0_g3	transdecoder	mRNA	1	643	.	+	.	ID=Gene.362::TRINITY_DN12852_c0_g3::g.362::m.362;Parent=Gene.362::TRINITY_DN12852_c0_g3::g.362;Name=ORF%20type%3Acomplete%20len%3A193%20%28%2B%29
TRINITY_DN12852_c0_g3	transdecoder	exon	1	643	.	+	.	ID=Gene.362::TRINITY_DN12852_c0_g3::g.362::m.362.exon1;Parent=Gene.362::TRINITY_DN12852_c0_g3::g.362::m.362
TRINITY_DN12852_c0_g3	transdecoder	CDS	1	579	.	+	0	ID=cds.Gene.362::TRINITY_DN12852_c0_g3::g.362::m.362;Parent=Gene.362::TRINITY_DN12852_c0_g3::g.362::m.362
TRINITY_DN12852_c0_g3	transdecoder	three_prime_UTR	580	643	.	+	.	ID=Gene.362::TRINITY_DN12852_c0_g3::g.362::m.362.utr3p1;Parent=Gene.362::TRINITY_DN12852_c0_g3::g.362::m.362
TRINITY_DN12861_c0_g1	transdecoder	gene	1	371	.	+	.	ID=Gene.363::TRINITY_DN12861_c0_g1::g.363;Name=ORF%20type%3Ainternal%20len%3A124%20%28%2B%29
TRINITY_DN12861_c0_g1	transdecoder	mRNA	1	371	.	+	.	ID=Gene.363::TRINITY_DN12861_c0_g1::g.363::m.363;Parent=Gene.363::TRINITY_DN12861_c0_g1::g.363;Name=ORF%20type%3Ainternal%20len%3A124%20%28%2B%29
TRINITY_DN12861_c0_g1	transdecoder	exon	1	371	.	+	.	ID=Gene.363::TRINITY_DN12861_c0_g1::g.363::m.363.exon1;Parent=Gene.363::TRINITY_DN12861_c0_g1::g.363::m.363
TRINITY_DN12861_c0_g1	transdecoder	CDS	1	369	.	+	0	ID=cds.Gene.363::TRINITY_DN12861_c0_g1::g.363::m.363;Parent=Gene.363::TRINITY_DN12861_c0_g1::g.363::m.363
TRINITY_DN12861_c0_g1	transdecoder	three_prime_UTR	370	371	.	+	.	ID=Gene.363::TRINITY_DN12861_c0_g1::g.363::m.363.utr3p1;Parent=Gene.363::TRINITY_DN12861_c0_g1::g.363::m.363
TRINITY_DN12862_c0_g1	transdecoder	gene	1	1077	.	+	.	ID=Gene.364::TRINITY_DN12862_c0_g1::g.364;Name=ORF%20type%3Acomplete%20len%3A256%20%28%2B%29
TRINITY_DN12862_c0_g1	transdecoder	mRNA	1	1077	.	+	.	ID=Gene.364::TRINITY_DN12862_c0_g1::g.364::m.364;Parent=Gene.364::TRINITY_DN12862_c0_g1::g.364;Name=ORF%20type%3Acomplete%20len%3A256%20%28%2B%29
TRINITY_DN12862_c0_g1	transdecoder	five_prime_UTR	1	156	.	+	.	ID=Gene.364::TRINITY_DN12862_c0_g1::g.364::m.364.utr5p1;Parent=Gene.364::TRINITY_DN12862_c0_g1::g.364::m.364
TRINITY_DN12862_c0_g1	transdecoder	exon	1	1077	.	+	.	ID=Gene.364::TRINITY_DN12862_c0_g1::g.364::m.364.exon1;Parent=Gene.364::TRINITY_DN12862_c0_g1::g.364::m.364
TRINITY_DN12862_c0_g1	transdecoder	CDS	157	924	.	+	0	ID=cds.Gene.364::TRINITY_DN12862_c0_g1::g.364::m.364;Parent=Gene.364::TRINITY_DN12862_c0_g1::g.364::m.364
TRINITY_DN12862_c0_g1	transdecoder	three_prime_UTR	925	1077	.	+	.	ID=Gene.364::TRINITY_DN12862_c0_g1::g.364::m.364.utr3p1;Parent=Gene.364::TRINITY_DN12862_c0_g1::g.364::m.364
TRINITY_DN12862_c0_g2	transdecoder	gene	1	801	.	+	.	ID=Gene.366::TRINITY_DN12862_c0_g2::g.366;Name=ORF%20type%3A5prime_partial%20len%3A262%20%28%2B%29
TRINITY_DN12862_c0_g2	transdecoder	mRNA	1	801	.	+	.	ID=Gene.366::TRINITY_DN12862_c0_g2::g.366::m.366;Parent=Gene.366::TRINITY_DN12862_c0_g2::g.366;Name=ORF%20type%3A5prime_partial%20len%3A262%20%28%2B%29
TRINITY_DN12862_c0_g2	transdecoder	five_prime_UTR	1	1	.	+	.	ID=Gene.366::TRINITY_DN12862_c0_g2::g.366::m.366.utr5p1;Parent=Gene.366::TRINITY_DN12862_c0_g2::g.366::m.366
TRINITY_DN12862_c0_g2	transdecoder	exon	1	801	.	+	.	ID=Gene.366::TRINITY_DN12862_c0_g2::g.366::m.366.exon1;Parent=Gene.366::TRINITY_DN12862_c0_g2::g.366::m.366
TRINITY_DN12862_c0_g2	transdecoder	CDS	2	787	.	+	0	ID=cds.Gene.366::TRINITY_DN12862_c0_g2::g.366::m.366;Parent=Gene.366::TRINITY_DN12862_c0_g2::g.366::m.366
TRINITY_DN12862_c0_g2	transdecoder	three_prime_UTR	788	801	.	+	.	ID=Gene.366::TRINITY_DN12862_c0_g2::g.366::m.366.utr3p1;Parent=Gene.366::TRINITY_DN12862_c0_g2::g.366::m.366
TRINITY_DN12866_c0_g1	transdecoder	gene	1	812	.	+	.	ID=Gene.368::TRINITY_DN12866_c0_g1::g.368;Name=ORF%20type%3Ainternal%20len%3A271%20%28%2B%29
TRINITY_DN12866_c0_g1	transdecoder	mRNA	1	812	.	+	.	ID=Gene.368::TRINITY_DN12866_c0_g1::g.368::m.368;Parent=Gene.368::TRINITY_DN12866_c0_g1::g.368;Name=ORF%20type%3Ainternal%20len%3A271%20%28%2B%29
TRINITY_DN12866_c0_g1	transdecoder	five_prime_UTR	1	1	.	+	.	ID=Gene.368::TRINITY_DN12866_c0_g1::g.368::m.368.utr5p1;Parent=Gene.368::TRINITY_DN12866_c0_g1::g.368::m.368
TRINITY_DN12866_c0_g1	transdecoder	exon	1	812	.	+	.	ID=Gene.368::TRINITY_DN12866_c0_g1::g.368::m.368.exon1;Parent=Gene.368::TRINITY_DN12866_c0_g1::g.368::m.368
TRINITY_DN12866_c0_g1	transdecoder	CDS	2	811	.	+	0	ID=cds.Gene.368::TRINITY_DN12866_c0_g1::g.368::m.368;Parent=Gene.368::TRINITY_DN12866_c0_g1::g.368::m.368
TRINITY_DN12866_c0_g1	transdecoder	three_prime_UTR	812	812	.	+	.	ID=Gene.368::TRINITY_DN12866_c0_g1::g.368::m.368.utr3p1;Parent=Gene.368::TRINITY_DN12866_c0_g1::g.368::m.368
TRINITY_DN12866_c0_g2	transdecoder	gene	1	328	.	+	.	ID=Gene.369::TRINITY_DN12866_c0_g2::g.369;Name=ORF%20type%3Ainternal%20len%3A110%20%28%2B%29
TRINITY_DN12866_c0_g2	transdecoder	mRNA	1	328	.	+	.	ID=Gene.369::TRINITY_DN12866_c0_g2::g.369::m.369;Parent=Gene.369::TRINITY_DN12866_c0_g2::g.369;Name=ORF%20type%3Ainternal%20len%3A110%20%28%2B%29
TRINITY_DN12866_c0_g2	transdecoder	five_prime_UTR	1	1	.	+	.	ID=Gene.369::TRINITY_DN12866_c0_g2::g.369::m.369.utr5p1;Parent=Gene.369::TRINITY_DN12866_c0_g2::g.369::m.369
TRINITY_DN12866_c0_g2	transdecoder	exon	1	328	.	+	.	ID=Gene.369::TRINITY_DN12866_c0_g2::g.369::m.369.exon1;Parent=Gene.369::TRINITY_DN12866_c0_g2::g.369::m.369
TRINITY_DN12866_c0_g2	transdecoder	CDS	2	328	.	+	0	ID=cds.Gene.369::TRINITY_DN12866_c0_g2::g.369::m.369;Parent=Gene.369::TRINITY_DN12866_c0_g2::g.369::m.369
TRINITY_DN12873_c0_g1	transdecoder	gene	1	368	.	+	.	ID=Gene.370::TRINITY_DN12873_c0_g1::g.370;Name=ORF%20type%3Ainternal%20len%3A123%20%28%2B%29
TRINITY_DN12873_c0_g1	transdecoder	mRNA	1	368	.	+	.	ID=Gene.370::TRINITY_DN12873_c0_g1::g.370::m.370;Parent=Gene.370::TRINITY_DN12873_c0_g1::g.370;Name=ORF%20type%3Ainternal%20len%3A123%20%28%2B%29
TRINITY_DN12873_c0_g1	transdecoder	five_prime_UTR	1	2	.	+	.	ID=Gene.370::TRINITY_DN12873_c0_g1::g.370::m.370.utr5p1;Parent=Gene.370::TRINITY_DN12873_c0_g1::g.370::m.370
TRINITY_DN12873_c0_g1	transdecoder	exon	1	368	.	+	.	ID=Gene.370::TRINITY_DN12873_c0_g1::g.370::m.370.exon1;Parent=Gene.370::TRINITY_DN12873_c0_g1::g.370::m.370
TRINITY_DN12873_c0_g1	transdecoder	CDS	3	368	.	+	0	ID=cds.Gene.370::TRINITY_DN12873_c0_g1::g.370::m.370;Parent=Gene.370::TRINITY_DN12873_c0_g1::g.370::m.370
TRINITY_DN12881_c0_g1	transdecoder	gene	1	377	.	+	.	ID=Gene.371::TRINITY_DN12881_c0_g1::g.371;Name=ORF%20type%3Ainternal%20len%3A126%20%28%2B%29
TRINITY_DN12881_c0_g1	transdecoder	mRNA	1	377	.	+	.	ID=Gene.371::TRINITY_DN12881_c0_g1::g.371::m.371;Parent=Gene.371::TRINITY_DN12881_c0_g1::g.371;Name=ORF%20type%3Ainternal%20len%3A126%20%28%2B%29
TRINITY_DN12881_c0_g1	transdecoder	exon	1	377	.	+	.	ID=Gene.371::TRINITY_DN12881_c0_g1::g.371::m.371.exon1;Parent=Gene.371::TRINITY_DN12881_c0_g1::g.371::m.371
TRINITY_DN12881_c0_g1	transdecoder	CDS	1	375	.	+	0	ID=cds.Gene.371::TRINITY_DN12881_c0_g1::g.371::m.371;Parent=Gene.371::TRINITY_DN12881_c0_g1::g.371::m.371
TRINITY_DN12881_c0_g1	transdecoder	three_prime_UTR	376	377	.	+	.	ID=Gene.371::TRINITY_DN12881_c0_g1::g.371::m.371.utr3p1;Parent=Gene.371::TRINITY_DN12881_c0_g1::g.371::m.371
TRINITY_DN12884_c0_g1	transdecoder	gene	1	321	.	+	.	ID=Gene.372::TRINITY_DN12884_c0_g1::g.372;Name=ORF%20type%3Ainternal%20len%3A107%20%28%2B%29
TRINITY_DN12884_c0_g1	transdecoder	mRNA	1	321	.	+	.	ID=Gene.372::TRINITY_DN12884_c0_g1::g.372::m.372;Parent=Gene.372::TRINITY_DN12884_c0_g1::g.372;Name=ORF%20type%3Ainternal%20len%3A107%20%28%2B%29
TRINITY_DN12884_c0_g1	transdecoder	five_prime_UTR	1	2	.	+	.	ID=Gene.372::TRINITY_DN12884_c0_g1::g.372::m.372.utr5p1;Parent=Gene.372::TRINITY_DN12884_c0_g1::g.372::m.372
TRINITY_DN12884_c0_g1	transdecoder	exon	1	321	.	+	.	ID=Gene.372::TRINITY_DN12884_c0_g1::g.372::m.372.exon1;Parent=Gene.372::TRINITY_DN12884_c0_g1::g.372::m.372
TRINITY_DN12884_c0_g1	transdecoder	CDS	3	320	.	+	0	ID=cds.Gene.372::TRINITY_DN12884_c0_g1::g.372::m.372;Parent=Gene.372::TRINITY_DN12884_c0_g1::g.372::m.372
TRINITY_DN12884_c0_g1	transdecoder	three_prime_UTR	321	321	.	+	.	ID=Gene.372::TRINITY_DN12884_c0_g1::g.372::m.372.utr3p1;Parent=Gene.372::TRINITY_DN12884_c0_g1::g.372::m.372
TRINITY_DN12890_c0_g1	transdecoder	gene	1	451	.	+	.	ID=Gene.373::TRINITY_DN12890_c0_g1::g.373;Name=ORF%20type%3Ainternal%20len%3A151%20%28%2B%29
TRINITY_DN12890_c0_g1	transdecoder	mRNA	1	451	.	+	.	ID=Gene.373::TRINITY_DN12890_c0_g1::g.373::m.373;Parent=Gene.373::TRINITY_DN12890_c0_g1::g.373;Name=ORF%20type%3Ainternal%20len%3A151%20%28%2B%29
TRINITY_DN12890_c0_g1	transdecoder	exon	1	451	.	+	.	ID=Gene.373::TRINITY_DN12890_c0_g1::g.373::m.373.exon1;Parent=Gene.373::TRINITY_DN12890_c0_g1::g.373::m.373
TRINITY_DN12890_c0_g1	transdecoder	CDS	1	450	.	+	0	ID=cds.Gene.373::TRINITY_DN12890_c0_g1::g.373::m.373;Parent=Gene.373::TRINITY_DN12890_c0_g1::g.373::m.373
TRINITY_DN12890_c0_g1	transdecoder	three_prime_UTR	451	451	.	+	.	ID=Gene.373::TRINITY_DN12890_c0_g1::g.373::m.373.utr3p1;Parent=Gene.373::TRINITY_DN12890_c0_g1::g.373::m.373
TRINITY_DN12891_c0_g1	transdecoder	gene	1	334	.	+	.	ID=Gene.374::TRINITY_DN12891_c0_g1::g.374;Name=ORF%20type%3Ainternal%20len%3A112%20%28%2B%29
TRINITY_DN12891_c0_g1	transdecoder	mRNA	1	334	.	+	.	ID=Gene.374::TRINITY_DN12891_c0_g1::g.374::m.374;Parent=Gene.374::TRINITY_DN12891_c0_g1::g.374;Name=ORF%20type%3Ainternal%20len%3A112%20%28%2B%29
TRINITY_DN12891_c0_g1	transdecoder	exon	1	334	.	+	.	ID=Gene.374::TRINITY_DN12891_c0_g1::g.374::m.374.exon1;Parent=Gene.374::TRINITY_DN12891_c0_g1::g.374::m.374
TRINITY_DN12891_c0_g1	transdecoder	CDS	1	333	.	+	0	ID=cds.Gene.374::TRINITY_DN12891_c0_g1::g.374::m.374;Parent=Gene.374::TRINITY_DN12891_c0_g1::g.374::m.374
TRINITY_DN12891_c0_g1	transdecoder	three_prime_UTR	334	334	.	+	.	ID=Gene.374::TRINITY_DN12891_c0_g1::g.374::m.374.utr3p1;Parent=Gene.374::TRINITY_DN12891_c0_g1::g.374::m.374
TRINITY_DN12895_c0_g1	transdecoder	gene	1	473	.	+	.	ID=Gene.375::TRINITY_DN12895_c0_g1::g.375;Name=ORF%20type%3Ainternal%20len%3A158%20%28%2B%29
TRINITY_DN12895_c0_g1	transdecoder	mRNA	1	473	.	+	.	ID=Gene.375::TRINITY_DN12895_c0_g1::g.375::m.375;Parent=Gene.375::TRINITY_DN12895_c0_g1::g.375;Name=ORF%20type%3Ainternal%20len%3A158%20%28%2B%29
TRINITY_DN12895_c0_g1	transdecoder	five_prime_UTR	1	2	.	+	.	ID=Gene.375::TRINITY_DN12895_c0_g1::g.375::m.375.utr5p1;Parent=Gene.375::TRINITY_DN12895_c0_g1::g.375::m.375
TRINITY_DN12895_c0_g1	transdecoder	exon	1	473	.	+	.	ID=Gene.375::TRINITY_DN12895_c0_g1::g.375::m.375.exon1;Parent=Gene.375::TRINITY_DN12895_c0_g1::g.375::m.375
TRINITY_DN12895_c0_g1	transdecoder	CDS	3	473	.	+	0	ID=cds.Gene.375::TRINITY_DN12895_c0_g1::g.375::m.375;Parent=Gene.375::TRINITY_DN12895_c0_g1::g.375::m.375
TRINITY_DN12909_c0_g1	transdecoder	gene	1	369	.	+	.	ID=Gene.377::TRINITY_DN12909_c0_g1::g.377;Name=ORF%20type%3Ainternal%20len%3A124%20%28%2B%29
TRINITY_DN12909_c0_g1	transdecoder	mRNA	1	369	.	+	.	ID=Gene.377::TRINITY_DN12909_c0_g1::g.377::m.377;Parent=Gene.377::TRINITY_DN12909_c0_g1::g.377;Name=ORF%20type%3Ainternal%20len%3A124%20%28%2B%29
TRINITY_DN12909_c0_g1	transdecoder	exon	1	369	.	+	.	ID=Gene.377::TRINITY_DN12909_c0_g1::g.377::m.377.exon1;Parent=Gene.377::TRINITY_DN12909_c0_g1::g.377::m.377
TRINITY_DN12909_c0_g1	transdecoder	CDS	1	369	.	+	0	ID=cds.Gene.377::TRINITY_DN12909_c0_g1::g.377::m.377;Parent=Gene.377::TRINITY_DN12909_c0_g1::g.377::m.377
TRINITY_DN12910_c0_g1	transdecoder	gene	1	891	.	+	.	ID=Gene.379::TRINITY_DN12910_c0_g1::g.379;Name=ORF%20type%3A5prime_partial%20len%3A246%20%28%2B%29
TRINITY_DN12910_c0_g1	transdecoder	mRNA	1	891	.	+	.	ID=Gene.379::TRINITY_DN12910_c0_g1::g.379::m.379;Parent=Gene.379::TRINITY_DN12910_c0_g1::g.379;Name=ORF%20type%3A5prime_partial%20len%3A246%20%28%2B%29
TRINITY_DN12910_c0_g1	transdecoder	exon	1	891	.	+	.	ID=Gene.379::TRINITY_DN12910_c0_g1::g.379::m.379.exon1;Parent=Gene.379::TRINITY_DN12910_c0_g1::g.379::m.379
TRINITY_DN12910_c0_g1	transdecoder	CDS	1	738	.	+	0	ID=cds.Gene.379::TRINITY_DN12910_c0_g1::g.379::m.379;Parent=Gene.379::TRINITY_DN12910_c0_g1::g.379::m.379
TRINITY_DN12910_c0_g1	transdecoder	three_prime_UTR	739	891	.	+	.	ID=Gene.379::TRINITY_DN12910_c0_g1::g.379::m.379.utr3p1;Parent=Gene.379::TRINITY_DN12910_c0_g1::g.379::m.379
TRINITY_DN12916_c0_g2	transdecoder	gene	1	531	.	+	.	ID=Gene.381::TRINITY_DN12916_c0_g2::g.381;Name=ORF%20type%3Ainternal%20len%3A177%20%28%2B%29
TRINITY_DN12916_c0_g2	transdecoder	mRNA	1	531	.	+	.	ID=Gene.381::TRINITY_DN12916_c0_g2::g.381::m.381;Parent=Gene.381::TRINITY_DN12916_c0_g2::g.381;Name=ORF%20type%3Ainternal%20len%3A177%20%28%2B%29
TRINITY_DN12916_c0_g2	transdecoder	five_prime_UTR	1	2	.	+	.	ID=Gene.381::TRINITY_DN12916_c0_g2::g.381::m.381.utr5p1;Parent=Gene.381::TRINITY_DN12916_c0_g2::g.381::m.381
TRINITY_DN12916_c0_g2	transdecoder	exon	1	531	.	+	.	ID=Gene.381::TRINITY_DN12916_c0_g2::g.381::m.381.exon1;Parent=Gene.381::TRINITY_DN12916_c0_g2::g.381::m.381
TRINITY_DN12916_c0_g2	transdecoder	CDS	3	530	.	+	0	ID=cds.Gene.381::TRINITY_DN12916_c0_g2::g.381::m.381;Parent=Gene.381::TRINITY_DN12916_c0_g2::g.381::m.381
TRINITY_DN12916_c0_g2	transdecoder	three_prime_UTR	531	531	.	+	.	ID=Gene.381::TRINITY_DN12916_c0_g2::g.381::m.381.utr3p1;Parent=Gene.381::TRINITY_DN12916_c0_g2::g.381::m.381
TRINITY_DN12923_c0_g1	transdecoder	gene	1	669	.	+	.	ID=Gene.383::TRINITY_DN12923_c0_g1::g.383;Name=ORF%20type%3A5prime_partial%20len%3A192%20%28%2B%29
TRINITY_DN12923_c0_g1	transdecoder	mRNA	1	669	.	+	.	ID=Gene.383::TRINITY_DN12923_c0_g1::g.383::m.383;Parent=Gene.383::TRINITY_DN12923_c0_g1::g.383;Name=ORF%20type%3A5prime_partial%20len%3A192%20%28%2B%29
TRINITY_DN12923_c0_g1	transdecoder	exon	1	669	.	+	.	ID=Gene.383::TRINITY_DN12923_c0_g1::g.383::m.383.exon1;Parent=Gene.383::TRINITY_DN12923_c0_g1::g.383::m.383
TRINITY_DN12923_c0_g1	transdecoder	CDS	1	576	.	+	0	ID=cds.Gene.383::TRINITY_DN12923_c0_g1::g.383::m.383;Parent=Gene.383::TRINITY_DN12923_c0_g1::g.383::m.383
TRINITY_DN12923_c0_g1	transdecoder	three_prime_UTR	577	669	.	+	.	ID=Gene.383::TRINITY_DN12923_c0_g1::g.383::m.383.utr3p1;Parent=Gene.383::TRINITY_DN12923_c0_g1::g.383::m.383
TRINITY_DN12926_c0_g1	transdecoder	gene	1	311	.	+	.	ID=Gene.384::TRINITY_DN12926_c0_g1::g.384;Name=ORF%20type%3Ainternal%20len%3A104%20%28%2B%29
TRINITY_DN12926_c0_g1	transdecoder	mRNA	1	311	.	+	.	ID=Gene.384::TRINITY_DN12926_c0_g1::g.384::m.384;Parent=Gene.384::TRINITY_DN12926_c0_g1::g.384;Name=ORF%20type%3Ainternal%20len%3A104%20%28%2B%29
TRINITY_DN12926_c0_g1	transdecoder	exon	1	311	.	+	.	ID=Gene.384::TRINITY_DN12926_c0_g1::g.384::m.384.exon1;Parent=Gene.384::TRINITY_DN12926_c0_g1::g.384::m.384
TRINITY_DN12926_c0_g1	transdecoder	CDS	1	309	.	+	0	ID=cds.Gene.384::TRINITY_DN12926_c0_g1::g.384::m.384;Parent=Gene.384::TRINITY_DN12926_c0_g1::g.384::m.384
TRINITY_DN12926_c0_g1	transdecoder	three_prime_UTR	310	311	.	+	.	ID=Gene.384::TRINITY_DN12926_c0_g1::g.384::m.384.utr3p1;Parent=Gene.384::TRINITY_DN12926_c0_g1::g.384::m.384
TRINITY_DN12929_c0_g1	transdecoder	gene	1	417	.	+	.	ID=Gene.385::TRINITY_DN12929_c0_g1::g.385;Name=ORF%20type%3Ainternal%20len%3A140%20%28%2B%29
TRINITY_DN12929_c0_g1	transdecoder	mRNA	1	417	.	+	.	ID=Gene.385::TRINITY_DN12929_c0_g1::g.385::m.385;Parent=Gene.385::TRINITY_DN12929_c0_g1::g.385;Name=ORF%20type%3Ainternal%20len%3A140%20%28%2B%29
TRINITY_DN12929_c0_g1	transdecoder	exon	1	417	.	+	.	ID=Gene.385::TRINITY_DN12929_c0_g1::g.385::m.385.exon1;Parent=Gene.385::TRINITY_DN12929_c0_g1::g.385::m.385
TRINITY_DN12929_c0_g1	transdecoder	CDS	1	417	.	+	0	ID=cds.Gene.385::TRINITY_DN12929_c0_g1::g.385::m.385;Parent=Gene.385::TRINITY_DN12929_c0_g1::g.385::m.385
TRINITY_DN12945_c0_g2	transdecoder	gene	1	506	.	+	.	ID=Gene.386::TRINITY_DN12945_c0_g2::g.386;Name=ORF%20type%3Ainternal%20len%3A169%20%28%2B%29
TRINITY_DN12945_c0_g2	transdecoder	mRNA	1	506	.	+	.	ID=Gene.386::TRINITY_DN12945_c0_g2::g.386::m.386;Parent=Gene.386::TRINITY_DN12945_c0_g2::g.386;Name=ORF%20type%3Ainternal%20len%3A169%20%28%2B%29
TRINITY_DN12945_c0_g2	transdecoder	exon	1	506	.	+	.	ID=Gene.386::TRINITY_DN12945_c0_g2::g.386::m.386.exon1;Parent=Gene.386::TRINITY_DN12945_c0_g2::g.386::m.386
TRINITY_DN12945_c0_g2	transdecoder	CDS	1	504	.	+	0	ID=cds.Gene.386::TRINITY_DN12945_c0_g2::g.386::m.386;Parent=Gene.386::TRINITY_DN12945_c0_g2::g.386::m.386
TRINITY_DN12945_c0_g2	transdecoder	three_prime_UTR	505	506	.	+	.	ID=Gene.386::TRINITY_DN12945_c0_g2::g.386::m.386.utr3p1;Parent=Gene.386::TRINITY_DN12945_c0_g2::g.386::m.386
TRINITY_DN12951_c0_g1	transdecoder	gene	1	299	.	+	.	ID=Gene.387::TRINITY_DN12951_c0_g1::g.387;Name=ORF%20type%3Ainternal%20len%3A100%20%28%2B%29
TRINITY_DN12951_c0_g1	transdecoder	mRNA	1	299	.	+	.	ID=Gene.387::TRINITY_DN12951_c0_g1::g.387::m.387;Parent=Gene.387::TRINITY_DN12951_c0_g1::g.387;Name=ORF%20type%3Ainternal%20len%3A100%20%28%2B%29
TRINITY_DN12951_c0_g1	transdecoder	five_prime_UTR	1	1	.	+	.	ID=Gene.387::TRINITY_DN12951_c0_g1::g.387::m.387.utr5p1;Parent=Gene.387::TRINITY_DN12951_c0_g1::g.387::m.387
TRINITY_DN12951_c0_g1	transdecoder	exon	1	299	.	+	.	ID=Gene.387::TRINITY_DN12951_c0_g1::g.387::m.387.exon1;Parent=Gene.387::TRINITY_DN12951_c0_g1::g.387::m.387
TRINITY_DN12951_c0_g1	transdecoder	CDS	2	298	.	+	0	ID=cds.Gene.387::TRINITY_DN12951_c0_g1::g.387::m.387;Parent=Gene.387::TRINITY_DN12951_c0_g1::g.387::m.387
TRINITY_DN12951_c0_g1	transdecoder	three_prime_UTR	299	299	.	+	.	ID=Gene.387::TRINITY_DN12951_c0_g1::g.387::m.387.utr3p1;Parent=Gene.387::TRINITY_DN12951_c0_g1::g.387::m.387
TRINITY_DN12968_c0_g1	transdecoder	gene	1	300	.	+	.	ID=Gene.389::TRINITY_DN12968_c0_g1::g.389;Name=ORF%20type%3Ainternal%20len%3A100%20%28%2B%29
TRINITY_DN12968_c0_g1	transdecoder	mRNA	1	300	.	+	.	ID=Gene.389::TRINITY_DN12968_c0_g1::g.389::m.389;Parent=Gene.389::TRINITY_DN12968_c0_g1::g.389;Name=ORF%20type%3Ainternal%20len%3A100%20%28%2B%29
TRINITY_DN12968_c0_g1	transdecoder	five_prime_UTR	1	2	.	+	.	ID=Gene.389::TRINITY_DN12968_c0_g1::g.389::m.389.utr5p1;Parent=Gene.389::TRINITY_DN12968_c0_g1::g.389::m.389
TRINITY_DN12968_c0_g1	transdecoder	exon	1	300	.	+	.	ID=Gene.389::TRINITY_DN12968_c0_g1::g.389::m.389.exon1;Parent=Gene.389::TRINITY_DN12968_c0_g1::g.389::m.389
TRINITY_DN12968_c0_g1	transdecoder	CDS	3	299	.	+	0	ID=cds.Gene.389::TRINITY_DN12968_c0_g1::g.389::m.389;Parent=Gene.389::TRINITY_DN12968_c0_g1::g.389::m.389
TRINITY_DN12968_c0_g1	transdecoder	three_prime_UTR	300	300	.	+	.	ID=Gene.389::TRINITY_DN12968_c0_g1::g.389::m.389.utr3p1;Parent=Gene.389::TRINITY_DN12968_c0_g1::g.389::m.389
TRINITY_DN12973_c0_g1	transdecoder	gene	1	312	.	+	.	ID=Gene.390::TRINITY_DN12973_c0_g1::g.390;Name=ORF%20type%3Ainternal%20len%3A104%20%28%2B%29
TRINITY_DN12973_c0_g1	transdecoder	mRNA	1	312	.	+	.	ID=Gene.390::TRINITY_DN12973_c0_g1::g.390::m.390;Parent=Gene.390::TRINITY_DN12973_c0_g1::g.390;Name=ORF%20type%3Ainternal%20len%3A104%20%28%2B%29
TRINITY_DN12973_c0_g1	transdecoder	five_prime_UTR	1	2	.	+	.	ID=Gene.390::TRINITY_DN12973_c0_g1::g.390::m.390.utr5p1;Parent=Gene.390::TRINITY_DN12973_c0_g1::g.390::m.390
TRINITY_DN12973_c0_g1	transdecoder	exon	1	312	.	+	.	ID=Gene.390::TRINITY_DN12973_c0_g1::g.390::m.390.exon1;Parent=Gene.390::TRINITY_DN12973_c0_g1::g.390::m.390
TRINITY_DN12973_c0_g1	transdecoder	CDS	3	311	.	+	0	ID=cds.Gene.390::TRINITY_DN12973_c0_g1::g.390::m.390;Parent=Gene.390::TRINITY_DN12973_c0_g1::g.390::m.390
TRINITY_DN12973_c0_g1	transdecoder	three_prime_UTR	312	312	.	+	.	ID=Gene.390::TRINITY_DN12973_c0_g1::g.390::m.390.utr3p1;Parent=Gene.390::TRINITY_DN12973_c0_g1::g.390::m.390
TRINITY_DN12977_c0_g1	transdecoder	gene	1	816	.	+	.	ID=Gene.391::TRINITY_DN12977_c0_g1::g.391;Name=ORF%20type%3Acomplete%20len%3A179%20%28%2B%29
TRINITY_DN12977_c0_g1	transdecoder	mRNA	1	816	.	+	.	ID=Gene.391::TRINITY_DN12977_c0_g1::g.391::m.391;Parent=Gene.391::TRINITY_DN12977_c0_g1::g.391;Name=ORF%20type%3Acomplete%20len%3A179%20%28%2B%29
TRINITY_DN12977_c0_g1	transdecoder	five_prime_UTR	1	28	.	+	.	ID=Gene.391::TRINITY_DN12977_c0_g1::g.391::m.391.utr5p1;Parent=Gene.391::TRINITY_DN12977_c0_g1::g.391::m.391
TRINITY_DN12977_c0_g1	transdecoder	exon	1	816	.	+	.	ID=Gene.391::TRINITY_DN12977_c0_g1::g.391::m.391.exon1;Parent=Gene.391::TRINITY_DN12977_c0_g1::g.391::m.391
TRINITY_DN12977_c0_g1	transdecoder	CDS	29	565	.	+	0	ID=cds.Gene.391::TRINITY_DN12977_c0_g1::g.391::m.391;Parent=Gene.391::TRINITY_DN12977_c0_g1::g.391::m.391
TRINITY_DN12977_c0_g1	transdecoder	three_prime_UTR	566	816	.	+	.	ID=Gene.391::TRINITY_DN12977_c0_g1::g.391::m.391.utr3p1;Parent=Gene.391::TRINITY_DN12977_c0_g1::g.391::m.391
TRINITY_DN12984_c0_g1	transdecoder	gene	1	329	.	+	.	ID=Gene.392::TRINITY_DN12984_c0_g1::g.392;Name=ORF%20type%3Ainternal%20len%3A110%20%28%2B%29
TRINITY_DN12984_c0_g1	transdecoder	mRNA	1	329	.	+	.	ID=Gene.392::TRINITY_DN12984_c0_g1::g.392::m.392;Parent=Gene.392::TRINITY_DN12984_c0_g1::g.392;Name=ORF%20type%3Ainternal%20len%3A110%20%28%2B%29
TRINITY_DN12984_c0_g1	transdecoder	exon	1	329	.	+	.	ID=Gene.392::TRINITY_DN12984_c0_g1::g.392::m.392.exon1;Parent=Gene.392::TRINITY_DN12984_c0_g1::g.392::m.392
TRINITY_DN12984_c0_g1	transdecoder	CDS	1	327	.	+	0	ID=cds.Gene.392::TRINITY_DN12984_c0_g1::g.392::m.392;Parent=Gene.392::TRINITY_DN12984_c0_g1::g.392::m.392
TRINITY_DN12984_c0_g1	transdecoder	three_prime_UTR	328	329	.	+	.	ID=Gene.392::TRINITY_DN12984_c0_g1::g.392::m.392.utr3p1;Parent=Gene.392::TRINITY_DN12984_c0_g1::g.392::m.392
TRINITY_DN13004_c0_g1	transdecoder	gene	1	461	.	+	.	ID=Gene.393::TRINITY_DN13004_c0_g1::g.393;Name=ORF%20type%3A3prime_partial%20len%3A137%20%28%2B%29
TRINITY_DN13004_c0_g1	transdecoder	mRNA	1	461	.	+	.	ID=Gene.393::TRINITY_DN13004_c0_g1::g.393::m.393;Parent=Gene.393::TRINITY_DN13004_c0_g1::g.393;Name=ORF%20type%3A3prime_partial%20len%3A137%20%28%2B%29
TRINITY_DN13004_c0_g1	transdecoder	five_prime_UTR	1	51	.	+	.	ID=Gene.393::TRINITY_DN13004_c0_g1::g.393::m.393.utr5p1;Parent=Gene.393::TRINITY_DN13004_c0_g1::g.393::m.393
TRINITY_DN13004_c0_g1	transdecoder	exon	1	461	.	+	.	ID=Gene.393::TRINITY_DN13004_c0_g1::g.393::m.393.exon1;Parent=Gene.393::TRINITY_DN13004_c0_g1::g.393::m.393
TRINITY_DN13004_c0_g1	transdecoder	CDS	52	459	.	+	0	ID=cds.Gene.393::TRINITY_DN13004_c0_g1::g.393::m.393;Parent=Gene.393::TRINITY_DN13004_c0_g1::g.393::m.393
TRINITY_DN13004_c0_g1	transdecoder	three_prime_UTR	460	461	.	+	.	ID=Gene.393::TRINITY_DN13004_c0_g1::g.393::m.393.utr3p1;Parent=Gene.393::TRINITY_DN13004_c0_g1::g.393::m.393
TRINITY_DN13016_c0_g1	transdecoder	gene	1	363	.	+	.	ID=Gene.394::TRINITY_DN13016_c0_g1::g.394;Name=ORF%20type%3Ainternal%20len%3A122%20%28%2B%29
TRINITY_DN13016_c0_g1	transdecoder	mRNA	1	363	.	+	.	ID=Gene.394::TRINITY_DN13016_c0_g1::g.394::m.394;Parent=Gene.394::TRINITY_DN13016_c0_g1::g.394;Name=ORF%20type%3Ainternal%20len%3A122%20%28%2B%29
TRINITY_DN13016_c0_g1	transdecoder	exon	1	363	.	+	.	ID=Gene.394::TRINITY_DN13016_c0_g1::g.394::m.394.exon1;Parent=Gene.394::TRINITY_DN13016_c0_g1::g.394::m.394
TRINITY_DN13016_c0_g1	transdecoder	CDS	1	363	.	+	0	ID=cds.Gene.394::TRINITY_DN13016_c0_g1::g.394::m.394;Parent=Gene.394::TRINITY_DN13016_c0_g1::g.394::m.394
TRINITY_DN13019_c0_g1	transdecoder	gene	1	471	.	+	.	ID=Gene.395::TRINITY_DN13019_c0_g1::g.395;Name=ORF%20type%3Ainternal%20len%3A157%20%28%2B%29
TRINITY_DN13019_c0_g1	transdecoder	mRNA	1	471	.	+	.	ID=Gene.395::TRINITY_DN13019_c0_g1::g.395::m.395;Parent=Gene.395::TRINITY_DN13019_c0_g1::g.395;Name=ORF%20type%3Ainternal%20len%3A157%20%28%2B%29
TRINITY_DN13019_c0_g1	transdecoder	five_prime_UTR	1	2	.	+	.	ID=Gene.395::TRINITY_DN13019_c0_g1::g.395::m.395.utr5p1;Parent=Gene.395::TRINITY_DN13019_c0_g1::g.395::m.395
TRINITY_DN13019_c0_g1	transdecoder	exon	1	471	.	+	.	ID=Gene.395::TRINITY_DN13019_c0_g1::g.395::m.395.exon1;Parent=Gene.395::TRINITY_DN13019_c0_g1::g.395::m.395
TRINITY_DN13019_c0_g1	transdecoder	CDS	3	470	.	+	0	ID=cds.Gene.395::TRINITY_DN13019_c0_g1::g.395::m.395;Parent=Gene.395::TRINITY_DN13019_c0_g1::g.395::m.395
TRINITY_DN13019_c0_g1	transdecoder	three_prime_UTR	471	471	.	+	.	ID=Gene.395::TRINITY_DN13019_c0_g1::g.395::m.395.utr3p1;Parent=Gene.395::TRINITY_DN13019_c0_g1::g.395::m.395
TRINITY_DN13039_c0_g1	transdecoder	gene	1	419	.	+	.	ID=Gene.396::TRINITY_DN13039_c0_g1::g.396;Name=ORF%20type%3Ainternal%20len%3A140%20%28%2B%29
TRINITY_DN13039_c0_g1	transdecoder	mRNA	1	419	.	+	.	ID=Gene.396::TRINITY_DN13039_c0_g1::g.396::m.396;Parent=Gene.396::TRINITY_DN13039_c0_g1::g.396;Name=ORF%20type%3Ainternal%20len%3A140%20%28%2B%29
TRINITY_DN13039_c0_g1	transdecoder	five_prime_UTR	1	2	.	+	.	ID=Gene.396::TRINITY_DN13039_c0_g1::g.396::m.396.utr5p1;Parent=Gene.396::TRINITY_DN13039_c0_g1::g.396::m.396
TRINITY_DN13039_c0_g1	transdecoder	exon	1	419	.	+	.	ID=Gene.396::TRINITY_DN13039_c0_g1::g.396::m.396.exon1;Parent=Gene.396::TRINITY_DN13039_c0_g1::g.396::m.396
TRINITY_DN13039_c0_g1	transdecoder	CDS	3	419	.	+	0	ID=cds.Gene.396::TRINITY_DN13039_c0_g1::g.396::m.396;Parent=Gene.396::TRINITY_DN13039_c0_g1::g.396::m.396
TRINITY_DN13051_c0_g1	transdecoder	gene	1	313	.	+	.	ID=Gene.397::TRINITY_DN13051_c0_g1::g.397;Name=ORF%20type%3Ainternal%20len%3A105%20%28%2B%29
TRINITY_DN13051_c0_g1	transdecoder	mRNA	1	313	.	+	.	ID=Gene.397::TRINITY_DN13051_c0_g1::g.397::m.397;Parent=Gene.397::TRINITY_DN13051_c0_g1::g.397;Name=ORF%20type%3Ainternal%20len%3A105%20%28%2B%29
TRINITY_DN13051_c0_g1	transdecoder	exon	1	313	.	+	.	ID=Gene.397::TRINITY_DN13051_c0_g1::g.397::m.397.exon1;Parent=Gene.397::TRINITY_DN13051_c0_g1::g.397::m.397
TRINITY_DN13051_c0_g1	transdecoder	CDS	1	312	.	+	0	ID=cds.Gene.397::TRINITY_DN13051_c0_g1::g.397::m.397;Parent=Gene.397::TRINITY_DN13051_c0_g1::g.397::m.397
TRINITY_DN13051_c0_g1	transdecoder	three_prime_UTR	313	313	.	+	.	ID=Gene.397::TRINITY_DN13051_c0_g1::g.397::m.397.utr3p1;Parent=Gene.397::TRINITY_DN13051_c0_g1::g.397::m.397
TRINITY_DN13055_c0_g1	transdecoder	gene	1	366	.	+	.	ID=Gene.398::TRINITY_DN13055_c0_g1::g.398;Name=ORF%20type%3Ainternal%20len%3A122%20%28%2B%29
TRINITY_DN13055_c0_g1	transdecoder	mRNA	1	366	.	+	.	ID=Gene.398::TRINITY_DN13055_c0_g1::g.398::m.398;Parent=Gene.398::TRINITY_DN13055_c0_g1::g.398;Name=ORF%20type%3Ainternal%20len%3A122%20%28%2B%29
TRINITY_DN13055_c0_g1	transdecoder	five_prime_UTR	1	1	.	+	.	ID=Gene.398::TRINITY_DN13055_c0_g1::g.398::m.398.utr5p1;Parent=Gene.398::TRINITY_DN13055_c0_g1::g.398::m.398
TRINITY_DN13055_c0_g1	transdecoder	exon	1	366	.	+	.	ID=Gene.398::TRINITY_DN13055_c0_g1::g.398::m.398.exon1;Parent=Gene.398::TRINITY_DN13055_c0_g1::g.398::m.398
TRINITY_DN13055_c0_g1	transdecoder	CDS	2	364	.	+	0	ID=cds.Gene.398::TRINITY_DN13055_c0_g1::g.398::m.398;Parent=Gene.398::TRINITY_DN13055_c0_g1::g.398::m.398
TRINITY_DN13055_c0_g1	transdecoder	three_prime_UTR	365	366	.	+	.	ID=Gene.398::TRINITY_DN13055_c0_g1::g.398::m.398.utr3p1;Parent=Gene.398::TRINITY_DN13055_c0_g1::g.398::m.398
TRINITY_DN13056_c0_g1	transdecoder	gene	1	398	.	+	.	ID=Gene.399::TRINITY_DN13056_c0_g1::g.399;Name=ORF%20type%3A5prime_partial%20len%3A108%20%28%2B%29
TRINITY_DN13056_c0_g1	transdecoder	mRNA	1	398	.	+	.	ID=Gene.399::TRINITY_DN13056_c0_g1::g.399::m.399;Parent=Gene.399::TRINITY_DN13056_c0_g1::g.399;Name=ORF%20type%3A5prime_partial%20len%3A108%20%28%2B%29
TRINITY_DN13056_c0_g1	transdecoder	exon	1	398	.	+	.	ID=Gene.399::TRINITY_DN13056_c0_g1::g.399::m.399.exon1;Parent=Gene.399::TRINITY_DN13056_c0_g1::g.399::m.399
TRINITY_DN13056_c0_g1	transdecoder	CDS	1	324	.	+	0	ID=cds.Gene.399::TRINITY_DN13056_c0_g1::g.399::m.399;Parent=Gene.399::TRINITY_DN13056_c0_g1::g.399::m.399
TRINITY_DN13056_c0_g1	transdecoder	three_prime_UTR	325	398	.	+	.	ID=Gene.399::TRINITY_DN13056_c0_g1::g.399::m.399.utr3p1;Parent=Gene.399::TRINITY_DN13056_c0_g1::g.399::m.399
TRINITY_DN13061_c0_g1	transdecoder	gene	1	665	.	+	.	ID=Gene.400::TRINITY_DN13061_c0_g1::g.400;Name=ORF%20type%3A5prime_partial%20len%3A160%20%28%2B%29
TRINITY_DN13061_c0_g1	transdecoder	mRNA	1	665	.	+	.	ID=Gene.400::TRINITY_DN13061_c0_g1::g.400::m.400;Parent=Gene.400::TRINITY_DN13061_c0_g1::g.400;Name=ORF%20type%3A5prime_partial%20len%3A160%20%28%2B%29
TRINITY_DN13061_c0_g1	transdecoder	five_prime_UTR	1	1	.	+	.	ID=Gene.400::TRINITY_DN13061_c0_g1::g.400::m.400.utr5p1;Parent=Gene.400::TRINITY_DN13061_c0_g1::g.400::m.400
TRINITY_DN13061_c0_g1	transdecoder	exon	1	665	.	+	.	ID=Gene.400::TRINITY_DN13061_c0_g1::g.400::m.400.exon1;Parent=Gene.400::TRINITY_DN13061_c0_g1::g.400::m.400
TRINITY_DN13061_c0_g1	transdecoder	CDS	2	481	.	+	0	ID=cds.Gene.400::TRINITY_DN13061_c0_g1::g.400::m.400;Parent=Gene.400::TRINITY_DN13061_c0_g1::g.400::m.400
TRINITY_DN13061_c0_g1	transdecoder	three_prime_UTR	482	665	.	+	.	ID=Gene.400::TRINITY_DN13061_c0_g1::g.400::m.400.utr3p1;Parent=Gene.400::TRINITY_DN13061_c0_g1::g.400::m.400
TRINITY_DN13065_c0_g1	transdecoder	gene	1	818	.	+	.	ID=Gene.402::TRINITY_DN13065_c0_g1::g.402;Name=ORF%20type%3Ainternal%20len%3A273%20%28%2B%29
TRINITY_DN13065_c0_g1	transdecoder	mRNA	1	818	.	+	.	ID=Gene.402::TRINITY_DN13065_c0_g1::g.402::m.402;Parent=Gene.402::TRINITY_DN13065_c0_g1::g.402;Name=ORF%20type%3Ainternal%20len%3A273%20%28%2B%29
TRINITY_DN13065_c0_g1	transdecoder	five_prime_UTR	1	1	.	+	.	ID=Gene.402::TRINITY_DN13065_c0_g1::g.402::m.402.utr5p1;Parent=Gene.402::TRINITY_DN13065_c0_g1::g.402::m.402
TRINITY_DN13065_c0_g1	transdecoder	exon	1	818	.	+	.	ID=Gene.402::TRINITY_DN13065_c0_g1::g.402::m.402.exon1;Parent=Gene.402::TRINITY_DN13065_c0_g1::g.402::m.402
TRINITY_DN13065_c0_g1	transdecoder	CDS	2	817	.	+	0	ID=cds.Gene.402::TRINITY_DN13065_c0_g1::g.402::m.402;Parent=Gene.402::TRINITY_DN13065_c0_g1::g.402::m.402
TRINITY_DN13065_c0_g1	transdecoder	three_prime_UTR	818	818	.	+	.	ID=Gene.402::TRINITY_DN13065_c0_g1::g.402::m.402.utr3p1;Parent=Gene.402::TRINITY_DN13065_c0_g1::g.402::m.402
TRINITY_DN1307_c0_g1	transdecoder	gene	1	347	.	-	.	ID=Gene.404::TRINITY_DN1307_c0_g1::g.404;Name=ORF%20type%3Ainternal%20len%3A116%20%28-%29
TRINITY_DN1307_c0_g1	transdecoder	mRNA	1	347	.	-	.	ID=Gene.404::TRINITY_DN1307_c0_g1::g.404::m.404;Parent=Gene.404::TRINITY_DN1307_c0_g1::g.404;Name=ORF%20type%3Ainternal%20len%3A116%20%28-%29
TRINITY_DN1307_c0_g1	transdecoder	five_prime_UTR	346	347	.	-	.	ID=Gene.404::TRINITY_DN1307_c0_g1::g.404::m.404.utr5p1;Parent=Gene.404::TRINITY_DN1307_c0_g1::g.404::m.404
TRINITY_DN1307_c0_g1	transdecoder	exon	1	347	.	-	.	ID=Gene.404::TRINITY_DN1307_c0_g1::g.404::m.404.exon1;Parent=Gene.404::TRINITY_DN1307_c0_g1::g.404::m.404
TRINITY_DN1307_c0_g1	transdecoder	CDS	1	345	.	-	0	ID=cds.Gene.404::TRINITY_DN1307_c0_g1::g.404::m.404;Parent=Gene.404::TRINITY_DN1307_c0_g1::g.404::m.404
TRINITY_DN13083_c0_g1	transdecoder	gene	1	586	.	+	.	ID=Gene.405::TRINITY_DN13083_c0_g1::g.405;Name=ORF%20type%3Acomplete%20len%3A143%20%28%2B%29
TRINITY_DN13083_c0_g1	transdecoder	mRNA	1	586	.	+	.	ID=Gene.405::TRINITY_DN13083_c0_g1::g.405::m.405;Parent=Gene.405::TRINITY_DN13083_c0_g1::g.405;Name=ORF%20type%3Acomplete%20len%3A143%20%28%2B%29
TRINITY_DN13083_c0_g1	transdecoder	five_prime_UTR	1	97	.	+	.	ID=Gene.405::TRINITY_DN13083_c0_g1::g.405::m.405.utr5p1;Parent=Gene.405::TRINITY_DN13083_c0_g1::g.405::m.405
TRINITY_DN13083_c0_g1	transdecoder	exon	1	586	.	+	.	ID=Gene.405::TRINITY_DN13083_c0_g1::g.405::m.405.exon1;Parent=Gene.405::TRINITY_DN13083_c0_g1::g.405::m.405
TRINITY_DN13083_c0_g1	transdecoder	CDS	98	526	.	+	0	ID=cds.Gene.405::TRINITY_DN13083_c0_g1::g.405::m.405;Parent=Gene.405::TRINITY_DN13083_c0_g1::g.405::m.405
TRINITY_DN13083_c0_g1	transdecoder	three_prime_UTR	527	586	.	+	.	ID=Gene.405::TRINITY_DN13083_c0_g1::g.405::m.405.utr3p1;Parent=Gene.405::TRINITY_DN13083_c0_g1::g.405::m.405
TRINITY_DN13091_c0_g1	transdecoder	gene	1	355	.	+	.	ID=Gene.406::TRINITY_DN13091_c0_g1::g.406;Name=ORF%20type%3Ainternal%20len%3A119%20%28%2B%29
TRINITY_DN13091_c0_g1	transdecoder	mRNA	1	355	.	+	.	ID=Gene.406::TRINITY_DN13091_c0_g1::g.406::m.406;Parent=Gene.406::TRINITY_DN13091_c0_g1::g.406;Name=ORF%20type%3Ainternal%20len%3A119%20%28%2B%29
TRINITY_DN13091_c0_g1	transdecoder	exon	1	355	.	+	.	ID=Gene.406::TRINITY_DN13091_c0_g1::g.406::m.406.exon1;Parent=Gene.406::TRINITY_DN13091_c0_g1::g.406::m.406
TRINITY_DN13091_c0_g1	transdecoder	CDS	1	354	.	+	0	ID=cds.Gene.406::TRINITY_DN13091_c0_g1::g.406::m.406;Parent=Gene.406::TRINITY_DN13091_c0_g1::g.406::m.406
TRINITY_DN13091_c0_g1	transdecoder	three_prime_UTR	355	355	.	+	.	ID=Gene.406::TRINITY_DN13091_c0_g1::g.406::m.406.utr3p1;Parent=Gene.406::TRINITY_DN13091_c0_g1::g.406::m.406
TRINITY_DN13093_c0_g1	transdecoder	gene	1	698	.	+	.	ID=Gene.408::TRINITY_DN13093_c0_g1::g.408;Name=ORF%20type%3Ainternal%20len%3A233%20%28%2B%29
TRINITY_DN13093_c0_g1	transdecoder	mRNA	1	698	.	+	.	ID=Gene.408::TRINITY_DN13093_c0_g1::g.408::m.408;Parent=Gene.408::TRINITY_DN13093_c0_g1::g.408;Name=ORF%20type%3Ainternal%20len%3A233%20%28%2B%29
TRINITY_DN13093_c0_g1	transdecoder	exon	1	698	.	+	.	ID=Gene.408::TRINITY_DN13093_c0_g1::g.408::m.408.exon1;Parent=Gene.408::TRINITY_DN13093_c0_g1::g.408::m.408
TRINITY_DN13093_c0_g1	transdecoder	CDS	1	696	.	+	0	ID=cds.Gene.408::TRINITY_DN13093_c0_g1::g.408::m.408;Parent=Gene.408::TRINITY_DN13093_c0_g1::g.408::m.408
TRINITY_DN13093_c0_g1	transdecoder	three_prime_UTR	697	698	.	+	.	ID=Gene.408::TRINITY_DN13093_c0_g1::g.408::m.408.utr3p1;Parent=Gene.408::TRINITY_DN13093_c0_g1::g.408::m.408
TRINITY_DN13102_c0_g1	transdecoder	gene	1	335	.	+	.	ID=Gene.409::TRINITY_DN13102_c0_g1::g.409;Name=ORF%20type%3Ainternal%20len%3A112%20%28%2B%29
TRINITY_DN13102_c0_g1	transdecoder	mRNA	1	335	.	+	.	ID=Gene.409::TRINITY_DN13102_c0_g1::g.409::m.409;Parent=Gene.409::TRINITY_DN13102_c0_g1::g.409;Name=ORF%20type%3Ainternal%20len%3A112%20%28%2B%29
TRINITY_DN13102_c0_g1	transdecoder	five_prime_UTR	1	1	.	+	.	ID=Gene.409::TRINITY_DN13102_c0_g1::g.409::m.409.utr5p1;Parent=Gene.409::TRINITY_DN13102_c0_g1::g.409::m.409
TRINITY_DN13102_c0_g1	transdecoder	exon	1	335	.	+	.	ID=Gene.409::TRINITY_DN13102_c0_g1::g.409::m.409.exon1;Parent=Gene.409::TRINITY_DN13102_c0_g1::g.409::m.409
TRINITY_DN13102_c0_g1	transdecoder	CDS	2	334	.	+	0	ID=cds.Gene.409::TRINITY_DN13102_c0_g1::g.409::m.409;Parent=Gene.409::TRINITY_DN13102_c0_g1::g.409::m.409
TRINITY_DN13102_c0_g1	transdecoder	three_prime_UTR	335	335	.	+	.	ID=Gene.409::TRINITY_DN13102_c0_g1::g.409::m.409.utr3p1;Parent=Gene.409::TRINITY_DN13102_c0_g1::g.409::m.409
TRINITY_DN13105_c1_g1	transdecoder	gene	1	336	.	+	.	ID=Gene.410::TRINITY_DN13105_c1_g1::g.410;Name=ORF%20type%3Ainternal%20len%3A113%20%28%2B%29
TRINITY_DN13105_c1_g1	transdecoder	mRNA	1	336	.	+	.	ID=Gene.410::TRINITY_DN13105_c1_g1::g.410::m.410;Parent=Gene.410::TRINITY_DN13105_c1_g1::g.410;Name=ORF%20type%3Ainternal%20len%3A113%20%28%2B%29
TRINITY_DN13105_c1_g1	transdecoder	exon	1	336	.	+	.	ID=Gene.410::TRINITY_DN13105_c1_g1::g.410::m.410.exon1;Parent=Gene.410::TRINITY_DN13105_c1_g1::g.410::m.410
TRINITY_DN13105_c1_g1	transdecoder	CDS	1	336	.	+	0	ID=cds.Gene.410::TRINITY_DN13105_c1_g1::g.410::m.410;Parent=Gene.410::TRINITY_DN13105_c1_g1::g.410::m.410
TRINITY_DN13114_c0_g1	transdecoder	gene	1	542	.	+	.	ID=Gene.411::TRINITY_DN13114_c0_g1::g.411;Name=ORF%20type%3Ainternal%20len%3A181%20%28%2B%29
TRINITY_DN13114_c0_g1	transdecoder	mRNA	1	542	.	+	.	ID=Gene.411::TRINITY_DN13114_c0_g1::g.411::m.411;Parent=Gene.411::TRINITY_DN13114_c0_g1::g.411;Name=ORF%20type%3Ainternal%20len%3A181%20%28%2B%29
TRINITY_DN13114_c0_g1	transdecoder	exon	1	542	.	+	.	ID=Gene.411::TRINITY_DN13114_c0_g1::g.411::m.411.exon1;Parent=Gene.411::TRINITY_DN13114_c0_g1::g.411::m.411
TRINITY_DN13114_c0_g1	transdecoder	CDS	1	540	.	+	0	ID=cds.Gene.411::TRINITY_DN13114_c0_g1::g.411::m.411;Parent=Gene.411::TRINITY_DN13114_c0_g1::g.411::m.411
TRINITY_DN13114_c0_g1	transdecoder	three_prime_UTR	541	542	.	+	.	ID=Gene.411::TRINITY_DN13114_c0_g1::g.411::m.411.utr3p1;Parent=Gene.411::TRINITY_DN13114_c0_g1::g.411::m.411
TRINITY_DN13117_c0_g1	transdecoder	gene	1	406	.	+	.	ID=Gene.413::TRINITY_DN13117_c0_g1::g.413;Name=ORF%20type%3Ainternal%20len%3A136%20%28%2B%29
TRINITY_DN13117_c0_g1	transdecoder	mRNA	1	406	.	+	.	ID=Gene.413::TRINITY_DN13117_c0_g1::g.413::m.413;Parent=Gene.413::TRINITY_DN13117_c0_g1::g.413;Name=ORF%20type%3Ainternal%20len%3A136%20%28%2B%29
TRINITY_DN13117_c0_g1	transdecoder	exon	1	406	.	+	.	ID=Gene.413::TRINITY_DN13117_c0_g1::g.413::m.413.exon1;Parent=Gene.413::TRINITY_DN13117_c0_g1::g.413::m.413
TRINITY_DN13117_c0_g1	transdecoder	CDS	1	405	.	+	0	ID=cds.Gene.413::TRINITY_DN13117_c0_g1::g.413::m.413;Parent=Gene.413::TRINITY_DN13117_c0_g1::g.413::m.413
TRINITY_DN13117_c0_g1	transdecoder	three_prime_UTR	406	406	.	+	.	ID=Gene.413::TRINITY_DN13117_c0_g1::g.413::m.413.utr3p1;Parent=Gene.413::TRINITY_DN13117_c0_g1::g.413::m.413
TRINITY_DN13119_c0_g1	transdecoder	gene	1	352	.	-	.	ID=Gene.414::TRINITY_DN13119_c0_g1::g.414;Name=ORF%20type%3A5prime_partial%20len%3A115%20%28-%29
TRINITY_DN13119_c0_g1	transdecoder	mRNA	1	352	.	-	.	ID=Gene.414::TRINITY_DN13119_c0_g1::g.414::m.414;Parent=Gene.414::TRINITY_DN13119_c0_g1::g.414;Name=ORF%20type%3A5prime_partial%20len%3A115%20%28-%29
TRINITY_DN13119_c0_g1	transdecoder	exon	1	352	.	-	.	ID=Gene.414::TRINITY_DN13119_c0_g1::g.414::m.414.exon1;Parent=Gene.414::TRINITY_DN13119_c0_g1::g.414::m.414
TRINITY_DN13119_c0_g1	transdecoder	CDS	8	352	.	-	0	ID=cds.Gene.414::TRINITY_DN13119_c0_g1::g.414::m.414;Parent=Gene.414::TRINITY_DN13119_c0_g1::g.414::m.414
TRINITY_DN13119_c0_g1	transdecoder	three_prime_UTR	1	7	.	-	.	ID=Gene.414::TRINITY_DN13119_c0_g1::g.414::m.414.utr3p1;Parent=Gene.414::TRINITY_DN13119_c0_g1::g.414::m.414
TRINITY_DN13120_c0_g1	transdecoder	gene	1	509	.	+	.	ID=Gene.415::TRINITY_DN13120_c0_g1::g.415;Name=ORF%20type%3Acomplete%20len%3A107%20%28%2B%29
TRINITY_DN13120_c0_g1	transdecoder	mRNA	1	509	.	+	.	ID=Gene.415::TRINITY_DN13120_c0_g1::g.415::m.415;Parent=Gene.415::TRINITY_DN13120_c0_g1::g.415;Name=ORF%20type%3Acomplete%20len%3A107%20%28%2B%29
TRINITY_DN13120_c0_g1	transdecoder	five_prime_UTR	1	92	.	+	.	ID=Gene.415::TRINITY_DN13120_c0_g1::g.415::m.415.utr5p1;Parent=Gene.415::TRINITY_DN13120_c0_g1::g.415::m.415
TRINITY_DN13120_c0_g1	transdecoder	exon	1	509	.	+	.	ID=Gene.415::TRINITY_DN13120_c0_g1::g.415::m.415.exon1;Parent=Gene.415::TRINITY_DN13120_c0_g1::g.415::m.415
TRINITY_DN13120_c0_g1	transdecoder	CDS	93	413	.	+	0	ID=cds.Gene.415::TRINITY_DN13120_c0_g1::g.415::m.415;Parent=Gene.415::TRINITY_DN13120_c0_g1::g.415::m.415
TRINITY_DN13120_c0_g1	transdecoder	three_prime_UTR	414	509	.	+	.	ID=Gene.415::TRINITY_DN13120_c0_g1::g.415::m.415.utr3p1;Parent=Gene.415::TRINITY_DN13120_c0_g1::g.415::m.415
TRINITY_DN13129_c0_g1	transdecoder	gene	1	300	.	+	.	ID=Gene.416::TRINITY_DN13129_c0_g1::g.416;Name=ORF%20type%3A3prime_partial%20len%3A101%20%28%2B%29
TRINITY_DN13129_c0_g1	transdecoder	mRNA	1	300	.	+	.	ID=Gene.416::TRINITY_DN13129_c0_g1::g.416::m.416;Parent=Gene.416::TRINITY_DN13129_c0_g1::g.416;Name=ORF%20type%3A3prime_partial%20len%3A101%20%28%2B%29
TRINITY_DN13129_c0_g1	transdecoder	exon	1	300	.	+	.	ID=Gene.416::TRINITY_DN13129_c0_g1::g.416::m.416.exon1;Parent=Gene.416::TRINITY_DN13129_c0_g1::g.416::m.416
TRINITY_DN13129_c0_g1	transdecoder	CDS	1	300	.	+	0	ID=cds.Gene.416::TRINITY_DN13129_c0_g1::g.416::m.416;Parent=Gene.416::TRINITY_DN13129_c0_g1::g.416::m.416
TRINITY_DN13130_c1_g2	transdecoder	gene	1	407	.	+	.	ID=Gene.417::TRINITY_DN13130_c1_g2::g.417;Name=ORF%20type%3Ainternal%20len%3A136%20%28%2B%29
TRINITY_DN13130_c1_g2	transdecoder	mRNA	1	407	.	+	.	ID=Gene.417::TRINITY_DN13130_c1_g2::g.417::m.417;Parent=Gene.417::TRINITY_DN13130_c1_g2::g.417;Name=ORF%20type%3Ainternal%20len%3A136%20%28%2B%29
TRINITY_DN13130_c1_g2	transdecoder	five_prime_UTR	1	1	.	+	.	ID=Gene.417::TRINITY_DN13130_c1_g2::g.417::m.417.utr5p1;Parent=Gene.417::TRINITY_DN13130_c1_g2::g.417::m.417
TRINITY_DN13130_c1_g2	transdecoder	exon	1	407	.	+	.	ID=Gene.417::TRINITY_DN13130_c1_g2::g.417::m.417.exon1;Parent=Gene.417::TRINITY_DN13130_c1_g2::g.417::m.417
TRINITY_DN13130_c1_g2	transdecoder	CDS	2	406	.	+	0	ID=cds.Gene.417::TRINITY_DN13130_c1_g2::g.417::m.417;Parent=Gene.417::TRINITY_DN13130_c1_g2::g.417::m.417
TRINITY_DN13130_c1_g2	transdecoder	three_prime_UTR	407	407	.	+	.	ID=Gene.417::TRINITY_DN13130_c1_g2::g.417::m.417.utr3p1;Parent=Gene.417::TRINITY_DN13130_c1_g2::g.417::m.417
TRINITY_DN13136_c0_g2	transdecoder	gene	1	311	.	+	.	ID=Gene.418::TRINITY_DN13136_c0_g2::g.418;Name=ORF%20type%3Ainternal%20len%3A104%20%28%2B%29
TRINITY_DN13136_c0_g2	transdecoder	mRNA	1	311	.	+	.	ID=Gene.418::TRINITY_DN13136_c0_g2::g.418::m.418;Parent=Gene.418::TRINITY_DN13136_c0_g2::g.418;Name=ORF%20type%3Ainternal%20len%3A104%20%28%2B%29
TRINITY_DN13136_c0_g2	transdecoder	exon	1	311	.	+	.	ID=Gene.418::TRINITY_DN13136_c0_g2::g.418::m.418.exon1;Parent=Gene.418::TRINITY_DN13136_c0_g2::g.418::m.418
TRINITY_DN13136_c0_g2	transdecoder	CDS	1	309	.	+	0	ID=cds.Gene.418::TRINITY_DN13136_c0_g2::g.418::m.418;Parent=Gene.418::TRINITY_DN13136_c0_g2::g.418::m.418
TRINITY_DN13136_c0_g2	transdecoder	three_prime_UTR	310	311	.	+	.	ID=Gene.418::TRINITY_DN13136_c0_g2::g.418::m.418.utr3p1;Parent=Gene.418::TRINITY_DN13136_c0_g2::g.418::m.418
TRINITY_DN13146_c0_g1	transdecoder	gene	1	349	.	+	.	ID=Gene.420::TRINITY_DN13146_c0_g1::g.420;Name=ORF%20type%3Ainternal%20len%3A117%20%28%2B%29
TRINITY_DN13146_c0_g1	transdecoder	mRNA	1	349	.	+	.	ID=Gene.420::TRINITY_DN13146_c0_g1::g.420::m.420;Parent=Gene.420::TRINITY_DN13146_c0_g1::g.420;Name=ORF%20type%3Ainternal%20len%3A117%20%28%2B%29
TRINITY_DN13146_c0_g1	transdecoder	five_prime_UTR	1	1	.	+	.	ID=Gene.420::TRINITY_DN13146_c0_g1::g.420::m.420.utr5p1;Parent=Gene.420::TRINITY_DN13146_c0_g1::g.420::m.420
TRINITY_DN13146_c0_g1	transdecoder	exon	1	349	.	+	.	ID=Gene.420::TRINITY_DN13146_c0_g1::g.420::m.420.exon1;Parent=Gene.420::TRINITY_DN13146_c0_g1::g.420::m.420
TRINITY_DN13146_c0_g1	transdecoder	CDS	2	349	.	+	0	ID=cds.Gene.420::TRINITY_DN13146_c0_g1::g.420::m.420;Parent=Gene.420::TRINITY_DN13146_c0_g1::g.420::m.420
TRINITY_DN13149_c0_g1	transdecoder	gene	1	474	.	+	.	ID=Gene.421::TRINITY_DN13149_c0_g1::g.421;Name=ORF%20type%3Ainternal%20len%3A159%20%28%2B%29
TRINITY_DN13149_c0_g1	transdecoder	mRNA	1	474	.	+	.	ID=Gene.421::TRINITY_DN13149_c0_g1::g.421::m.421;Parent=Gene.421::TRINITY_DN13149_c0_g1::g.421;Name=ORF%20type%3Ainternal%20len%3A159%20%28%2B%29
TRINITY_DN13149_c0_g1	transdecoder	exon	1	474	.	+	.	ID=Gene.421::TRINITY_DN13149_c0_g1::g.421::m.421.exon1;Parent=Gene.421::TRINITY_DN13149_c0_g1::g.421::m.421
TRINITY_DN13149_c0_g1	transdecoder	CDS	1	474	.	+	0	ID=cds.Gene.421::TRINITY_DN13149_c0_g1::g.421::m.421;Parent=Gene.421::TRINITY_DN13149_c0_g1::g.421::m.421
TRINITY_DN13153_c0_g1	transdecoder	gene	1	329	.	+	.	ID=Gene.422::TRINITY_DN13153_c0_g1::g.422;Name=ORF%20type%3Ainternal%20len%3A110%20%28%2B%29
TRINITY_DN13153_c0_g1	transdecoder	mRNA	1	329	.	+	.	ID=Gene.422::TRINITY_DN13153_c0_g1::g.422::m.422;Parent=Gene.422::TRINITY_DN13153_c0_g1::g.422;Name=ORF%20type%3Ainternal%20len%3A110%20%28%2B%29
TRINITY_DN13153_c0_g1	transdecoder	exon	1	329	.	+	.	ID=Gene.422::TRINITY_DN13153_c0_g1::g.422::m.422.exon1;Parent=Gene.422::TRINITY_DN13153_c0_g1::g.422::m.422
TRINITY_DN13153_c0_g1	transdecoder	CDS	1	327	.	+	0	ID=cds.Gene.422::TRINITY_DN13153_c0_g1::g.422::m.422;Parent=Gene.422::TRINITY_DN13153_c0_g1::g.422::m.422
TRINITY_DN13153_c0_g1	transdecoder	three_prime_UTR	328	329	.	+	.	ID=Gene.422::TRINITY_DN13153_c0_g1::g.422::m.422.utr3p1;Parent=Gene.422::TRINITY_DN13153_c0_g1::g.422::m.422
TRINITY_DN13157_c0_g1	transdecoder	gene	1	882	.	+	.	ID=Gene.423::TRINITY_DN13157_c0_g1::g.423;Name=ORF%20type%3Acomplete%20len%3A144%20%28%2B%29
TRINITY_DN13157_c0_g1	transdecoder	mRNA	1	882	.	+	.	ID=Gene.423::TRINITY_DN13157_c0_g1::g.423::m.423;Parent=Gene.423::TRINITY_DN13157_c0_g1::g.423;Name=ORF%20type%3Acomplete%20len%3A144%20%28%2B%29
TRINITY_DN13157_c0_g1	transdecoder	five_prime_UTR	1	177	.	+	.	ID=Gene.423::TRINITY_DN13157_c0_g1::g.423::m.423.utr5p1;Parent=Gene.423::TRINITY_DN13157_c0_g1::g.423::m.423
TRINITY_DN13157_c0_g1	transdecoder	exon	1	882	.	+	.	ID=Gene.423::TRINITY_DN13157_c0_g1::g.423::m.423.exon1;Parent=Gene.423::TRINITY_DN13157_c0_g1::g.423::m.423
TRINITY_DN13157_c0_g1	transdecoder	CDS	178	609	.	+	0	ID=cds.Gene.423::TRINITY_DN13157_c0_g1::g.423::m.423;Parent=Gene.423::TRINITY_DN13157_c0_g1::g.423::m.423
TRINITY_DN13157_c0_g1	transdecoder	three_prime_UTR	610	882	.	+	.	ID=Gene.423::TRINITY_DN13157_c0_g1::g.423::m.423.utr3p1;Parent=Gene.423::TRINITY_DN13157_c0_g1::g.423::m.423
TRINITY_DN13168_c0_g1	transdecoder	gene	1	297	.	+	.	ID=Gene.425::TRINITY_DN13168_c0_g1::g.425;Name=ORF%20type%3Ainternal%20len%3A100%20%28%2B%29
TRINITY_DN13168_c0_g1	transdecoder	mRNA	1	297	.	+	.	ID=Gene.425::TRINITY_DN13168_c0_g1::g.425::m.425;Parent=Gene.425::TRINITY_DN13168_c0_g1::g.425;Name=ORF%20type%3Ainternal%20len%3A100%20%28%2B%29
TRINITY_DN13168_c0_g1	transdecoder	exon	1	297	.	+	.	ID=Gene.425::TRINITY_DN13168_c0_g1::g.425::m.425.exon1;Parent=Gene.425::TRINITY_DN13168_c0_g1::g.425::m.425
TRINITY_DN13168_c0_g1	transdecoder	CDS	1	297	.	+	0	ID=cds.Gene.425::TRINITY_DN13168_c0_g1::g.425::m.425;Parent=Gene.425::TRINITY_DN13168_c0_g1::g.425::m.425
TRINITY_DN13171_c0_g1	transdecoder	gene	1	492	.	+	.	ID=Gene.426::TRINITY_DN13171_c0_g1::g.426;Name=ORF%20type%3Ainternal%20len%3A164%20%28%2B%29
TRINITY_DN13171_c0_g1	transdecoder	mRNA	1	492	.	+	.	ID=Gene.426::TRINITY_DN13171_c0_g1::g.426::m.426;Parent=Gene.426::TRINITY_DN13171_c0_g1::g.426;Name=ORF%20type%3Ainternal%20len%3A164%20%28%2B%29
TRINITY_DN13171_c0_g1	transdecoder	five_prime_UTR	1	2	.	+	.	ID=Gene.426::TRINITY_DN13171_c0_g1::g.426::m.426.utr5p1;Parent=Gene.426::TRINITY_DN13171_c0_g1::g.426::m.426
TRINITY_DN13171_c0_g1	transdecoder	exon	1	492	.	+	.	ID=Gene.426::TRINITY_DN13171_c0_g1::g.426::m.426.exon1;Parent=Gene.426::TRINITY_DN13171_c0_g1::g.426::m.426
TRINITY_DN13171_c0_g1	transdecoder	CDS	3	491	.	+	0	ID=cds.Gene.426::TRINITY_DN13171_c0_g1::g.426::m.426;Parent=Gene.426::TRINITY_DN13171_c0_g1::g.426::m.426
TRINITY_DN13171_c0_g1	transdecoder	three_prime_UTR	492	492	.	+	.	ID=Gene.426::TRINITY_DN13171_c0_g1::g.426::m.426.utr3p1;Parent=Gene.426::TRINITY_DN13171_c0_g1::g.426::m.426
TRINITY_DN13179_c0_g2	transdecoder	gene	1	647	.	+	.	ID=Gene.428::TRINITY_DN13179_c0_g2::g.428;Name=ORF%20type%3Ainternal%20len%3A216%20%28%2B%29
TRINITY_DN13179_c0_g2	transdecoder	mRNA	1	647	.	+	.	ID=Gene.428::TRINITY_DN13179_c0_g2::g.428::m.428;Parent=Gene.428::TRINITY_DN13179_c0_g2::g.428;Name=ORF%20type%3Ainternal%20len%3A216%20%28%2B%29
TRINITY_DN13179_c0_g2	transdecoder	exon	1	647	.	+	.	ID=Gene.428::TRINITY_DN13179_c0_g2::g.428::m.428.exon1;Parent=Gene.428::TRINITY_DN13179_c0_g2::g.428::m.428
TRINITY_DN13179_c0_g2	transdecoder	CDS	1	645	.	+	0	ID=cds.Gene.428::TRINITY_DN13179_c0_g2::g.428::m.428;Parent=Gene.428::TRINITY_DN13179_c0_g2::g.428::m.428
TRINITY_DN13179_c0_g2	transdecoder	three_prime_UTR	646	647	.	+	.	ID=Gene.428::TRINITY_DN13179_c0_g2::g.428::m.428.utr3p1;Parent=Gene.428::TRINITY_DN13179_c0_g2::g.428::m.428
TRINITY_DN13181_c0_g1	transdecoder	gene	1	521	.	+	.	ID=Gene.429::TRINITY_DN13181_c0_g1::g.429;Name=ORF%20type%3Ainternal%20len%3A174%20%28%2B%29
TRINITY_DN13181_c0_g1	transdecoder	mRNA	1	521	.	+	.	ID=Gene.429::TRINITY_DN13181_c0_g1::g.429::m.429;Parent=Gene.429::TRINITY_DN13181_c0_g1::g.429;Name=ORF%20type%3Ainternal%20len%3A174%20%28%2B%29
TRINITY_DN13181_c0_g1	transdecoder	five_prime_UTR	1	1	.	+	.	ID=Gene.429::TRINITY_DN13181_c0_g1::g.429::m.429.utr5p1;Parent=Gene.429::TRINITY_DN13181_c0_g1::g.429::m.429
TRINITY_DN13181_c0_g1	transdecoder	exon	1	521	.	+	.	ID=Gene.429::TRINITY_DN13181_c0_g1::g.429::m.429.exon1;Parent=Gene.429::TRINITY_DN13181_c0_g1::g.429::m.429
TRINITY_DN13181_c0_g1	transdecoder	CDS	2	520	.	+	0	ID=cds.Gene.429::TRINITY_DN13181_c0_g1::g.429::m.429;Parent=Gene.429::TRINITY_DN13181_c0_g1::g.429::m.429
TRINITY_DN13181_c0_g1	transdecoder	three_prime_UTR	521	521	.	+	.	ID=Gene.429::TRINITY_DN13181_c0_g1::g.429::m.429.utr3p1;Parent=Gene.429::TRINITY_DN13181_c0_g1::g.429::m.429
TRINITY_DN13187_c0_g1	transdecoder	gene	1	600	.	+	.	ID=Gene.430::TRINITY_DN13187_c0_g1::g.430;Name=ORF%20type%3Acomplete%20len%3A131%20%28%2B%29
TRINITY_DN13187_c0_g1	transdecoder	mRNA	1	600	.	+	.	ID=Gene.430::TRINITY_DN13187_c0_g1::g.430::m.430;Parent=Gene.430::TRINITY_DN13187_c0_g1::g.430;Name=ORF%20type%3Acomplete%20len%3A131%20%28%2B%29
TRINITY_DN13187_c0_g1	transdecoder	five_prime_UTR	1	87	.	+	.	ID=Gene.430::TRINITY_DN13187_c0_g1::g.430::m.430.utr5p1;Parent=Gene.430::TRINITY_DN13187_c0_g1::g.430::m.430
TRINITY_DN13187_c0_g1	transdecoder	exon	1	600	.	+	.	ID=Gene.430::TRINITY_DN13187_c0_g1::g.430::m.430.exon1;Parent=Gene.430::TRINITY_DN13187_c0_g1::g.430::m.430
TRINITY_DN13187_c0_g1	transdecoder	CDS	88	480	.	+	0	ID=cds.Gene.430::TRINITY_DN13187_c0_g1::g.430::m.430;Parent=Gene.430::TRINITY_DN13187_c0_g1::g.430::m.430
TRINITY_DN13187_c0_g1	transdecoder	three_prime_UTR	481	600	.	+	.	ID=Gene.430::TRINITY_DN13187_c0_g1::g.430::m.430.utr3p1;Parent=Gene.430::TRINITY_DN13187_c0_g1::g.430::m.430
TRINITY_DN13195_c0_g1	transdecoder	gene	1	341	.	+	.	ID=Gene.431::TRINITY_DN13195_c0_g1::g.431;Name=ORF%20type%3Ainternal%20len%3A114%20%28%2B%29
TRINITY_DN13195_c0_g1	transdecoder	mRNA	1	341	.	+	.	ID=Gene.431::TRINITY_DN13195_c0_g1::g.431::m.431;Parent=Gene.431::TRINITY_DN13195_c0_g1::g.431;Name=ORF%20type%3Ainternal%20len%3A114%20%28%2B%29
TRINITY_DN13195_c0_g1	transdecoder	five_prime_UTR	1	2	.	+	.	ID=Gene.431::TRINITY_DN13195_c0_g1::g.431::m.431.utr5p1;Parent=Gene.431::TRINITY_DN13195_c0_g1::g.431::m.431
TRINITY_DN13195_c0_g1	transdecoder	exon	1	341	.	+	.	ID=Gene.431::TRINITY_DN13195_c0_g1::g.431::m.431.exon1;Parent=Gene.431::TRINITY_DN13195_c0_g1::g.431::m.431
TRINITY_DN13195_c0_g1	transdecoder	CDS	3	341	.	+	0	ID=cds.Gene.431::TRINITY_DN13195_c0_g1::g.431::m.431;Parent=Gene.431::TRINITY_DN13195_c0_g1::g.431::m.431
TRINITY_DN13196_c0_g1	transdecoder	gene	1	417	.	+	.	ID=Gene.432::TRINITY_DN13196_c0_g1::g.432;Name=ORF%20type%3Ainternal%20len%3A139%20%28%2B%29
TRINITY_DN13196_c0_g1	transdecoder	mRNA	1	417	.	+	.	ID=Gene.432::TRINITY_DN13196_c0_g1::g.432::m.432;Parent=Gene.432::TRINITY_DN13196_c0_g1::g.432;Name=ORF%20type%3Ainternal%20len%3A139%20%28%2B%29
TRINITY_DN13196_c0_g1	transdecoder	five_prime_UTR	1	2	.	+	.	ID=Gene.432::TRINITY_DN13196_c0_g1::g.432::m.432.utr5p1;Parent=Gene.432::TRINITY_DN13196_c0_g1::g.432::m.432
TRINITY_DN13196_c0_g1	transdecoder	exon	1	417	.	+	.	ID=Gene.432::TRINITY_DN13196_c0_g1::g.432::m.432.exon1;Parent=Gene.432::TRINITY_DN13196_c0_g1::g.432::m.432
TRINITY_DN13196_c0_g1	transdecoder	CDS	3	416	.	+	0	ID=cds.Gene.432::TRINITY_DN13196_c0_g1::g.432::m.432;Parent=Gene.432::TRINITY_DN13196_c0_g1::g.432::m.432
TRINITY_DN13196_c0_g1	transdecoder	three_prime_UTR	417	417	.	+	.	ID=Gene.432::TRINITY_DN13196_c0_g1::g.432::m.432.utr3p1;Parent=Gene.432::TRINITY_DN13196_c0_g1::g.432::m.432
TRINITY_DN13201_c0_g1	transdecoder	gene	1	1768	.	+	.	ID=Gene.434::TRINITY_DN13201_c0_g1::g.434;Name=ORF%20type%3A5prime_partial%20len%3A498%20%28%2B%29
TRINITY_DN13201_c0_g1	transdecoder	mRNA	1	1768	.	+	.	ID=Gene.434::TRINITY_DN13201_c0_g1::g.434::m.434;Parent=Gene.434::TRINITY_DN13201_c0_g1::g.434;Name=ORF%20type%3A5prime_partial%20len%3A498%20%28%2B%29
TRINITY_DN13201_c0_g1	transdecoder	five_prime_UTR	1	2	.	+	.	ID=Gene.434::TRINITY_DN13201_c0_g1::g.434::m.434.utr5p1;Parent=Gene.434::TRINITY_DN13201_c0_g1::g.434::m.434
TRINITY_DN13201_c0_g1	transdecoder	exon	1	1768	.	+	.	ID=Gene.434::TRINITY_DN13201_c0_g1::g.434::m.434.exon1;Parent=Gene.434::TRINITY_DN13201_c0_g1::g.434::m.434
TRINITY_DN13201_c0_g1	transdecoder	CDS	3	1496	.	+	0	ID=cds.Gene.434::TRINITY_DN13201_c0_g1::g.434::m.434;Parent=Gene.434::TRINITY_DN13201_c0_g1::g.434::m.434
TRINITY_DN13201_c0_g1	transdecoder	three_prime_UTR	1497	1768	.	+	.	ID=Gene.434::TRINITY_DN13201_c0_g1::g.434::m.434.utr3p1;Parent=Gene.434::TRINITY_DN13201_c0_g1::g.434::m.434
TRINITY_DN13209_c0_g4	transdecoder	gene	1	302	.	+	.	ID=Gene.437::TRINITY_DN13209_c0_g4::g.437;Name=ORF%20type%3Ainternal%20len%3A101%20%28%2B%29
TRINITY_DN13209_c0_g4	transdecoder	mRNA	1	302	.	+	.	ID=Gene.437::TRINITY_DN13209_c0_g4::g.437::m.437;Parent=Gene.437::TRINITY_DN13209_c0_g4::g.437;Name=ORF%20type%3Ainternal%20len%3A101%20%28%2B%29
TRINITY_DN13209_c0_g4	transdecoder	five_prime_UTR	1	1	.	+	.	ID=Gene.437::TRINITY_DN13209_c0_g4::g.437::m.437.utr5p1;Parent=Gene.437::TRINITY_DN13209_c0_g4::g.437::m.437
TRINITY_DN13209_c0_g4	transdecoder	exon	1	302	.	+	.	ID=Gene.437::TRINITY_DN13209_c0_g4::g.437::m.437.exon1;Parent=Gene.437::TRINITY_DN13209_c0_g4::g.437::m.437
TRINITY_DN13209_c0_g4	transdecoder	CDS	2	301	.	+	0	ID=cds.Gene.437::TRINITY_DN13209_c0_g4::g.437::m.437;Parent=Gene.437::TRINITY_DN13209_c0_g4::g.437::m.437
TRINITY_DN13209_c0_g4	transdecoder	three_prime_UTR	302	302	.	+	.	ID=Gene.437::TRINITY_DN13209_c0_g4::g.437::m.437.utr3p1;Parent=Gene.437::TRINITY_DN13209_c0_g4::g.437::m.437
TRINITY_DN13215_c0_g1	transdecoder	gene	1	322	.	+	.	ID=Gene.438::TRINITY_DN13215_c0_g1::g.438;Name=ORF%20type%3Ainternal%20len%3A107%20%28%2B%29
TRINITY_DN13215_c0_g1	transdecoder	mRNA	1	322	.	+	.	ID=Gene.438::TRINITY_DN13215_c0_g1::g.438::m.438;Parent=Gene.438::TRINITY_DN13215_c0_g1::g.438;Name=ORF%20type%3Ainternal%20len%3A107%20%28%2B%29
TRINITY_DN13215_c0_g1	transdecoder	five_prime_UTR	1	2	.	+	.	ID=Gene.438::TRINITY_DN13215_c0_g1::g.438::m.438.utr5p1;Parent=Gene.438::TRINITY_DN13215_c0_g1::g.438::m.438
TRINITY_DN13215_c0_g1	transdecoder	exon	1	322	.	+	.	ID=Gene.438::TRINITY_DN13215_c0_g1::g.438::m.438.exon1;Parent=Gene.438::TRINITY_DN13215_c0_g1::g.438::m.438
TRINITY_DN13215_c0_g1	transdecoder	CDS	3	320	.	+	0	ID=cds.Gene.438::TRINITY_DN13215_c0_g1::g.438::m.438;Parent=Gene.438::TRINITY_DN13215_c0_g1::g.438::m.438
TRINITY_DN13215_c0_g1	transdecoder	three_prime_UTR	321	322	.	+	.	ID=Gene.438::TRINITY_DN13215_c0_g1::g.438::m.438.utr3p1;Parent=Gene.438::TRINITY_DN13215_c0_g1::g.438::m.438
TRINITY_DN13217_c0_g1	transdecoder	gene	1	301	.	+	.	ID=Gene.439::TRINITY_DN13217_c0_g1::g.439;Name=ORF%20type%3Ainternal%20len%3A100%20%28%2B%29
TRINITY_DN13217_c0_g1	transdecoder	mRNA	1	301	.	+	.	ID=Gene.439::TRINITY_DN13217_c0_g1::g.439::m.439;Parent=Gene.439::TRINITY_DN13217_c0_g1::g.439;Name=ORF%20type%3Ainternal%20len%3A100%20%28%2B%29
TRINITY_DN13217_c0_g1	transdecoder	five_prime_UTR	1	2	.	+	.	ID=Gene.439::TRINITY_DN13217_c0_g1::g.439::m.439.utr5p1;Parent=Gene.439::TRINITY_DN13217_c0_g1::g.439::m.439
TRINITY_DN13217_c0_g1	transdecoder	exon	1	301	.	+	.	ID=Gene.439::TRINITY_DN13217_c0_g1::g.439::m.439.exon1;Parent=Gene.439::TRINITY_DN13217_c0_g1::g.439::m.439
TRINITY_DN13217_c0_g1	transdecoder	CDS	3	299	.	+	0	ID=cds.Gene.439::TRINITY_DN13217_c0_g1::g.439::m.439;Parent=Gene.439::TRINITY_DN13217_c0_g1::g.439::m.439
TRINITY_DN13217_c0_g1	transdecoder	three_prime_UTR	300	301	.	+	.	ID=Gene.439::TRINITY_DN13217_c0_g1::g.439::m.439.utr3p1;Parent=Gene.439::TRINITY_DN13217_c0_g1::g.439::m.439
TRINITY_DN13221_c0_g1	transdecoder	gene	1	765	.	+	.	ID=Gene.441::TRINITY_DN13221_c0_g1::g.441;Name=ORF%20type%3A5prime_partial%20len%3A245%20%28%2B%29
TRINITY_DN13221_c0_g1	transdecoder	mRNA	1	765	.	+	.	ID=Gene.441::TRINITY_DN13221_c0_g1::g.441::m.441;Parent=Gene.441::TRINITY_DN13221_c0_g1::g.441;Name=ORF%20type%3A5prime_partial%20len%3A245%20%28%2B%29
TRINITY_DN13221_c0_g1	transdecoder	five_prime_UTR	1	2	.	+	.	ID=Gene.441::TRINITY_DN13221_c0_g1::g.441::m.441.utr5p1;Parent=Gene.441::TRINITY_DN13221_c0_g1::g.441::m.441
TRINITY_DN13221_c0_g1	transdecoder	exon	1	765	.	+	.	ID=Gene.441::TRINITY_DN13221_c0_g1::g.441::m.441.exon1;Parent=Gene.441::TRINITY_DN13221_c0_g1::g.441::m.441
TRINITY_DN13221_c0_g1	transdecoder	CDS	3	737	.	+	0	ID=cds.Gene.441::TRINITY_DN13221_c0_g1::g.441::m.441;Parent=Gene.441::TRINITY_DN13221_c0_g1::g.441::m.441
TRINITY_DN13221_c0_g1	transdecoder	three_prime_UTR	738	765	.	+	.	ID=Gene.441::TRINITY_DN13221_c0_g1::g.441::m.441.utr3p1;Parent=Gene.441::TRINITY_DN13221_c0_g1::g.441::m.441
TRINITY_DN13222_c0_g1	transdecoder	gene	1	334	.	+	.	ID=Gene.443::TRINITY_DN13222_c0_g1::g.443;Name=ORF%20type%3Ainternal%20len%3A112%20%28%2B%29
TRINITY_DN13222_c0_g1	transdecoder	mRNA	1	334	.	+	.	ID=Gene.443::TRINITY_DN13222_c0_g1::g.443::m.443;Parent=Gene.443::TRINITY_DN13222_c0_g1::g.443;Name=ORF%20type%3Ainternal%20len%3A112%20%28%2B%29
TRINITY_DN13222_c0_g1	transdecoder	five_prime_UTR	1	1	.	+	.	ID=Gene.443::TRINITY_DN13222_c0_g1::g.443::m.443.utr5p1;Parent=Gene.443::TRINITY_DN13222_c0_g1::g.443::m.443
TRINITY_DN13222_c0_g1	transdecoder	exon	1	334	.	+	.	ID=Gene.443::TRINITY_DN13222_c0_g1::g.443::m.443.exon1;Parent=Gene.443::TRINITY_DN13222_c0_g1::g.443::m.443
TRINITY_DN13222_c0_g1	transdecoder	CDS	2	334	.	+	0	ID=cds.Gene.443::TRINITY_DN13222_c0_g1::g.443::m.443;Parent=Gene.443::TRINITY_DN13222_c0_g1::g.443::m.443
TRINITY_DN13234_c0_g1	transdecoder	gene	1	832	.	+	.	ID=Gene.444::TRINITY_DN13234_c0_g1::g.444;Name=ORF%20type%3A5prime_partial%20len%3A220%20%28%2B%29
TRINITY_DN13234_c0_g1	transdecoder	mRNA	1	832	.	+	.	ID=Gene.444::TRINITY_DN13234_c0_g1::g.444::m.444;Parent=Gene.444::TRINITY_DN13234_c0_g1::g.444;Name=ORF%20type%3A5prime_partial%20len%3A220%20%28%2B%29
TRINITY_DN13234_c0_g1	transdecoder	five_prime_UTR	1	2	.	+	.	ID=Gene.444::TRINITY_DN13234_c0_g1::g.444::m.444.utr5p1;Parent=Gene.444::TRINITY_DN13234_c0_g1::g.444::m.444
TRINITY_DN13234_c0_g1	transdecoder	exon	1	832	.	+	.	ID=Gene.444::TRINITY_DN13234_c0_g1::g.444::m.444.exon1;Parent=Gene.444::TRINITY_DN13234_c0_g1::g.444::m.444
TRINITY_DN13234_c0_g1	transdecoder	CDS	3	662	.	+	0	ID=cds.Gene.444::TRINITY_DN13234_c0_g1::g.444::m.444;Parent=Gene.444::TRINITY_DN13234_c0_g1::g.444::m.444
TRINITY_DN13234_c0_g1	transdecoder	three_prime_UTR	663	832	.	+	.	ID=Gene.444::TRINITY_DN13234_c0_g1::g.444::m.444.utr3p1;Parent=Gene.444::TRINITY_DN13234_c0_g1::g.444::m.444
TRINITY_DN13235_c0_g1	transdecoder	gene	1	677	.	+	.	ID=Gene.446::TRINITY_DN13235_c0_g1::g.446;Name=ORF%20type%3A5prime_partial%20len%3A215%20%28%2B%29
TRINITY_DN13235_c0_g1	transdecoder	mRNA	1	677	.	+	.	ID=Gene.446::TRINITY_DN13235_c0_g1::g.446::m.446;Parent=Gene.446::TRINITY_DN13235_c0_g1::g.446;Name=ORF%20type%3A5prime_partial%20len%3A215%20%28%2B%29
TRINITY_DN13235_c0_g1	transdecoder	five_prime_UTR	1	2	.	+	.	ID=Gene.446::TRINITY_DN13235_c0_g1::g.446::m.446.utr5p1;Parent=Gene.446::TRINITY_DN13235_c0_g1::g.446::m.446
TRINITY_DN13235_c0_g1	transdecoder	exon	1	677	.	+	.	ID=Gene.446::TRINITY_DN13235_c0_g1::g.446::m.446.exon1;Parent=Gene.446::TRINITY_DN13235_c0_g1::g.446::m.446
TRINITY_DN13235_c0_g1	transdecoder	CDS	3	647	.	+	0	ID=cds.Gene.446::TRINITY_DN13235_c0_g1::g.446::m.446;Parent=Gene.446::TRINITY_DN13235_c0_g1::g.446::m.446
TRINITY_DN13235_c0_g1	transdecoder	three_prime_UTR	648	677	.	+	.	ID=Gene.446::TRINITY_DN13235_c0_g1::g.446::m.446.utr3p1;Parent=Gene.446::TRINITY_DN13235_c0_g1::g.446::m.446
TRINITY_DN13236_c0_g1	transdecoder	gene	1	472	.	+	.	ID=Gene.449::TRINITY_DN13236_c0_g1::g.449;Name=ORF%20type%3A5prime_partial%20len%3A103%20%28%2B%29
TRINITY_DN13236_c0_g1	transdecoder	mRNA	1	472	.	+	.	ID=Gene.449::TRINITY_DN13236_c0_g1::g.449::m.449;Parent=Gene.449::TRINITY_DN13236_c0_g1::g.449;Name=ORF%20type%3A5prime_partial%20len%3A103%20%28%2B%29
TRINITY_DN13236_c0_g1	transdecoder	exon	1	472	.	+	.	ID=Gene.449::TRINITY_DN13236_c0_g1::g.449::m.449.exon1;Parent=Gene.449::TRINITY_DN13236_c0_g1::g.449::m.449
TRINITY_DN13236_c0_g1	transdecoder	CDS	1	309	.	+	0	ID=cds.Gene.449::TRINITY_DN13236_c0_g1::g.449::m.449;Parent=Gene.449::TRINITY_DN13236_c0_g1::g.449::m.449
TRINITY_DN13236_c0_g1	transdecoder	three_prime_UTR	310	472	.	+	.	ID=Gene.449::TRINITY_DN13236_c0_g1::g.449::m.449.utr3p1;Parent=Gene.449::TRINITY_DN13236_c0_g1::g.449::m.449
TRINITY_DN13238_c0_g1	transdecoder	gene	1	2821	.	+	.	ID=Gene.450::TRINITY_DN13238_c0_g1::g.450;Name=ORF%20type%3A5prime_partial%20len%3A856%20%28%2B%29
TRINITY_DN13238_c0_g1	transdecoder	mRNA	1	2821	.	+	.	ID=Gene.450::TRINITY_DN13238_c0_g1::g.450::m.450;Parent=Gene.450::TRINITY_DN13238_c0_g1::g.450;Name=ORF%20type%3A5prime_partial%20len%3A856%20%28%2B%29
TRINITY_DN13238_c0_g1	transdecoder	five_prime_UTR	1	1	.	+	.	ID=Gene.450::TRINITY_DN13238_c0_g1::g.450::m.450.utr5p1;Parent=Gene.450::TRINITY_DN13238_c0_g1::g.450::m.450
TRINITY_DN13238_c0_g1	transdecoder	exon	1	2821	.	+	.	ID=Gene.450::TRINITY_DN13238_c0_g1::g.450::m.450.exon1;Parent=Gene.450::TRINITY_DN13238_c0_g1::g.450::m.450
TRINITY_DN13238_c0_g1	transdecoder	CDS	2	2569	.	+	0	ID=cds.Gene.450::TRINITY_DN13238_c0_g1::g.450::m.450;Parent=Gene.450::TRINITY_DN13238_c0_g1::g.450::m.450
TRINITY_DN13238_c0_g1	transdecoder	three_prime_UTR	2570	2821	.	+	.	ID=Gene.450::TRINITY_DN13238_c0_g1::g.450::m.450.utr3p1;Parent=Gene.450::TRINITY_DN13238_c0_g1::g.450::m.450
TRINITY_DN13240_c0_g1	transdecoder	gene	1	341	.	+	.	ID=Gene.452::TRINITY_DN13240_c0_g1::g.452;Name=ORF%20type%3Ainternal%20len%3A114%20%28%2B%29
TRINITY_DN13240_c0_g1	transdecoder	mRNA	1	341	.	+	.	ID=Gene.452::TRINITY_DN13240_c0_g1::g.452::m.452;Parent=Gene.452::TRINITY_DN13240_c0_g1::g.452;Name=ORF%20type%3Ainternal%20len%3A114%20%28%2B%29
TRINITY_DN13240_c0_g1	transdecoder	exon	1	341	.	+	.	ID=Gene.452::TRINITY_DN13240_c0_g1::g.452::m.452.exon1;Parent=Gene.452::TRINITY_DN13240_c0_g1::g.452::m.452
TRINITY_DN13240_c0_g1	transdecoder	CDS	1	339	.	+	0	ID=cds.Gene.452::TRINITY_DN13240_c0_g1::g.452::m.452;Parent=Gene.452::TRINITY_DN13240_c0_g1::g.452::m.452
TRINITY_DN13240_c0_g1	transdecoder	three_prime_UTR	340	341	.	+	.	ID=Gene.452::TRINITY_DN13240_c0_g1::g.452::m.452.utr3p1;Parent=Gene.452::TRINITY_DN13240_c0_g1::g.452::m.452
TRINITY_DN13248_c0_g1	transdecoder	gene	1	570	.	+	.	ID=Gene.453::TRINITY_DN13248_c0_g1::g.453;Name=ORF%20type%3Ainternal%20len%3A191%20%28%2B%29
TRINITY_DN13248_c0_g1	transdecoder	mRNA	1	570	.	+	.	ID=Gene.453::TRINITY_DN13248_c0_g1::g.453::m.453;Parent=Gene.453::TRINITY_DN13248_c0_g1::g.453;Name=ORF%20type%3Ainternal%20len%3A191%20%28%2B%29
TRINITY_DN13248_c0_g1	transdecoder	exon	1	570	.	+	.	ID=Gene.453::TRINITY_DN13248_c0_g1::g.453::m.453.exon1;Parent=Gene.453::TRINITY_DN13248_c0_g1::g.453::m.453
TRINITY_DN13248_c0_g1	transdecoder	CDS	1	570	.	+	0	ID=cds.Gene.453::TRINITY_DN13248_c0_g1::g.453::m.453;Parent=Gene.453::TRINITY_DN13248_c0_g1::g.453::m.453
TRINITY_DN13252_c0_g2	transdecoder	gene	1	385	.	+	.	ID=Gene.455::TRINITY_DN13252_c0_g2::g.455;Name=ORF%20type%3Ainternal%20len%3A129%20%28%2B%29
TRINITY_DN13252_c0_g2	transdecoder	mRNA	1	385	.	+	.	ID=Gene.455::TRINITY_DN13252_c0_g2::g.455::m.455;Parent=Gene.455::TRINITY_DN13252_c0_g2::g.455;Name=ORF%20type%3Ainternal%20len%3A129%20%28%2B%29
TRINITY_DN13252_c0_g2	transdecoder	exon	1	385	.	+	.	ID=Gene.455::TRINITY_DN13252_c0_g2::g.455::m.455.exon1;Parent=Gene.455::TRINITY_DN13252_c0_g2::g.455::m.455
TRINITY_DN13252_c0_g2	transdecoder	CDS	1	384	.	+	0	ID=cds.Gene.455::TRINITY_DN13252_c0_g2::g.455::m.455;Parent=Gene.455::TRINITY_DN13252_c0_g2::g.455::m.455
TRINITY_DN13252_c0_g2	transdecoder	three_prime_UTR	385	385	.	+	.	ID=Gene.455::TRINITY_DN13252_c0_g2::g.455::m.455.utr3p1;Parent=Gene.455::TRINITY_DN13252_c0_g2::g.455::m.455
TRINITY_DN13253_c0_g1	transdecoder	gene	1	508	.	+	.	ID=Gene.456::TRINITY_DN13253_c0_g1::g.456;Name=ORF%20type%3A5prime_partial%20len%3A131%20%28%2B%29
TRINITY_DN13253_c0_g1	transdecoder	mRNA	1	508	.	+	.	ID=Gene.456::TRINITY_DN13253_c0_g1::g.456::m.456;Parent=Gene.456::TRINITY_DN13253_c0_g1::g.456;Name=ORF%20type%3A5prime_partial%20len%3A131%20%28%2B%29
TRINITY_DN13253_c0_g1	transdecoder	five_prime_UTR	1	1	.	+	.	ID=Gene.456::TRINITY_DN13253_c0_g1::g.456::m.456.utr5p1;Parent=Gene.456::TRINITY_DN13253_c0_g1::g.456::m.456
TRINITY_DN13253_c0_g1	transdecoder	exon	1	508	.	+	.	ID=Gene.456::TRINITY_DN13253_c0_g1::g.456::m.456.exon1;Parent=Gene.456::TRINITY_DN13253_c0_g1::g.456::m.456
TRINITY_DN13253_c0_g1	transdecoder	CDS	2	394	.	+	0	ID=cds.Gene.456::TRINITY_DN13253_c0_g1::g.456::m.456;Parent=Gene.456::TRINITY_DN13253_c0_g1::g.456::m.456
TRINITY_DN13253_c0_g1	transdecoder	three_prime_UTR	395	508	.	+	.	ID=Gene.456::TRINITY_DN13253_c0_g1::g.456::m.456.utr3p1;Parent=Gene.456::TRINITY_DN13253_c0_g1::g.456::m.456
TRINITY_DN13254_c0_g1	transdecoder	gene	1	1069	.	+	.	ID=Gene.457::TRINITY_DN13254_c0_g1::g.457;Name=ORF%20type%3Ainternal%20len%3A356%20%28%2B%29
TRINITY_DN13254_c0_g1	transdecoder	mRNA	1	1069	.	+	.	ID=Gene.457::TRINITY_DN13254_c0_g1::g.457::m.457;Parent=Gene.457::TRINITY_DN13254_c0_g1::g.457;Name=ORF%20type%3Ainternal%20len%3A356%20%28%2B%29
TRINITY_DN13254_c0_g1	transdecoder	five_prime_UTR	1	2	.	+	.	ID=Gene.457::TRINITY_DN13254_c0_g1::g.457::m.457.utr5p1;Parent=Gene.457::TRINITY_DN13254_c0_g1::g.457::m.457
TRINITY_DN13254_c0_g1	transdecoder	exon	1	1069	.	+	.	ID=Gene.457::TRINITY_DN13254_c0_g1::g.457::m.457.exon1;Parent=Gene.457::TRINITY_DN13254_c0_g1::g.457::m.457
TRINITY_DN13254_c0_g1	transdecoder	CDS	3	1067	.	+	0	ID=cds.Gene.457::TRINITY_DN13254_c0_g1::g.457::m.457;Parent=Gene.457::TRINITY_DN13254_c0_g1::g.457::m.457
TRINITY_DN13254_c0_g1	transdecoder	three_prime_UTR	1068	1069	.	+	.	ID=Gene.457::TRINITY_DN13254_c0_g1::g.457::m.457.utr3p1;Parent=Gene.457::TRINITY_DN13254_c0_g1::g.457::m.457
TRINITY_DN13256_c0_g8	transdecoder	gene	1	621	.	+	.	ID=Gene.458::TRINITY_DN13256_c0_g8::g.458;Name=ORF%20type%3A5prime_partial%20len%3A140%20%28%2B%29
TRINITY_DN13256_c0_g8	transdecoder	mRNA	1	621	.	+	.	ID=Gene.458::TRINITY_DN13256_c0_g8::g.458::m.458;Parent=Gene.458::TRINITY_DN13256_c0_g8::g.458;Name=ORF%20type%3A5prime_partial%20len%3A140%20%28%2B%29
TRINITY_DN13256_c0_g8	transdecoder	exon	1	621	.	+	.	ID=Gene.458::TRINITY_DN13256_c0_g8::g.458::m.458.exon1;Parent=Gene.458::TRINITY_DN13256_c0_g8::g.458::m.458
TRINITY_DN13256_c0_g8	transdecoder	CDS	1	420	.	+	0	ID=cds.Gene.458::TRINITY_DN13256_c0_g8::g.458::m.458;Parent=Gene.458::TRINITY_DN13256_c0_g8::g.458::m.458
TRINITY_DN13256_c0_g8	transdecoder	three_prime_UTR	421	621	.	+	.	ID=Gene.458::TRINITY_DN13256_c0_g8::g.458::m.458.utr3p1;Parent=Gene.458::TRINITY_DN13256_c0_g8::g.458::m.458
TRINITY_DN13268_c0_g1	transdecoder	gene	1	462	.	+	.	ID=Gene.460::TRINITY_DN13268_c0_g1::g.460;Name=ORF%20type%3Ainternal%20len%3A154%20%28%2B%29
TRINITY_DN13268_c0_g1	transdecoder	mRNA	1	462	.	+	.	ID=Gene.460::TRINITY_DN13268_c0_g1::g.460::m.460;Parent=Gene.460::TRINITY_DN13268_c0_g1::g.460;Name=ORF%20type%3Ainternal%20len%3A154%20%28%2B%29
TRINITY_DN13268_c0_g1	transdecoder	five_prime_UTR	1	1	.	+	.	ID=Gene.460::TRINITY_DN13268_c0_g1::g.460::m.460.utr5p1;Parent=Gene.460::TRINITY_DN13268_c0_g1::g.460::m.460
TRINITY_DN13268_c0_g1	transdecoder	exon	1	462	.	+	.	ID=Gene.460::TRINITY_DN13268_c0_g1::g.460::m.460.exon1;Parent=Gene.460::TRINITY_DN13268_c0_g1::g.460::m.460
TRINITY_DN13268_c0_g1	transdecoder	CDS	2	460	.	+	0	ID=cds.Gene.460::TRINITY_DN13268_c0_g1::g.460::m.460;Parent=Gene.460::TRINITY_DN13268_c0_g1::g.460::m.460
TRINITY_DN13268_c0_g1	transdecoder	three_prime_UTR	461	462	.	+	.	ID=Gene.460::TRINITY_DN13268_c0_g1::g.460::m.460.utr3p1;Parent=Gene.460::TRINITY_DN13268_c0_g1::g.460::m.460
TRINITY_DN13272_c0_g5	transdecoder	gene	1	2834	.	+	.	ID=Gene.462::TRINITY_DN13272_c0_g5::g.462;Name=ORF%20type%3A5prime_partial%20len%3A904%20%28%2B%29
TRINITY_DN13272_c0_g5	transdecoder	mRNA	1	2834	.	+	.	ID=Gene.462::TRINITY_DN13272_c0_g5::g.462::m.462;Parent=Gene.462::TRINITY_DN13272_c0_g5::g.462;Name=ORF%20type%3A5prime_partial%20len%3A904%20%28%2B%29
TRINITY_DN13272_c0_g5	transdecoder	exon	1	2834	.	+	.	ID=Gene.462::TRINITY_DN13272_c0_g5::g.462::m.462.exon1;Parent=Gene.462::TRINITY_DN13272_c0_g5::g.462::m.462
TRINITY_DN13272_c0_g5	transdecoder	CDS	1	2712	.	+	0	ID=cds.Gene.462::TRINITY_DN13272_c0_g5::g.462::m.462;Parent=Gene.462::TRINITY_DN13272_c0_g5::g.462::m.462
TRINITY_DN13272_c0_g5	transdecoder	three_prime_UTR	2713	2834	.	+	.	ID=Gene.462::TRINITY_DN13272_c0_g5::g.462::m.462.utr3p1;Parent=Gene.462::TRINITY_DN13272_c0_g5::g.462::m.462
TRINITY_DN13280_c0_g1	transdecoder	gene	1	542	.	+	.	ID=Gene.466::TRINITY_DN13280_c0_g1::g.466;Name=ORF%20type%3A5prime_partial%20len%3A136%20%28%2B%29
TRINITY_DN13280_c0_g1	transdecoder	mRNA	1	542	.	+	.	ID=Gene.466::TRINITY_DN13280_c0_g1::g.466::m.466;Parent=Gene.466::TRINITY_DN13280_c0_g1::g.466;Name=ORF%20type%3A5prime_partial%20len%3A136%20%28%2B%29
TRINITY_DN13280_c0_g1	transdecoder	five_prime_UTR	1	2	.	+	.	ID=Gene.466::TRINITY_DN13280_c0_g1::g.466::m.466.utr5p1;Parent=Gene.466::TRINITY_DN13280_c0_g1::g.466::m.466
TRINITY_DN13280_c0_g1	transdecoder	exon	1	542	.	+	.	ID=Gene.466::TRINITY_DN13280_c0_g1::g.466::m.466.exon1;Parent=Gene.466::TRINITY_DN13280_c0_g1::g.466::m.466
TRINITY_DN13280_c0_g1	transdecoder	CDS	3	410	.	+	0	ID=cds.Gene.466::TRINITY_DN13280_c0_g1::g.466::m.466;Parent=Gene.466::TRINITY_DN13280_c0_g1::g.466::m.466
TRINITY_DN13280_c0_g1	transdecoder	three_prime_UTR	411	542	.	+	.	ID=Gene.466::TRINITY_DN13280_c0_g1::g.466::m.466.utr3p1;Parent=Gene.466::TRINITY_DN13280_c0_g1::g.466::m.466
TRINITY_DN13284_c0_g1	transdecoder	gene	1	538	.	+	.	ID=Gene.467::TRINITY_DN13284_c0_g1::g.467;Name=ORF%20type%3Ainternal%20len%3A179%20%28%2B%29
TRINITY_DN13284_c0_g1	transdecoder	mRNA	1	538	.	+	.	ID=Gene.467::TRINITY_DN13284_c0_g1::g.467::m.467;Parent=Gene.467::TRINITY_DN13284_c0_g1::g.467;Name=ORF%20type%3Ainternal%20len%3A179%20%28%2B%29
TRINITY_DN13284_c0_g1	transdecoder	five_prime_UTR	1	2	.	+	.	ID=Gene.467::TRINITY_DN13284_c0_g1::g.467::m.467.utr5p1;Parent=Gene.467::TRINITY_DN13284_c0_g1::g.467::m.467
TRINITY_DN13284_c0_g1	transdecoder	exon	1	538	.	+	.	ID=Gene.467::TRINITY_DN13284_c0_g1::g.467::m.467.exon1;Parent=Gene.467::TRINITY_DN13284_c0_g1::g.467::m.467
TRINITY_DN13284_c0_g1	transdecoder	CDS	3	536	.	+	0	ID=cds.Gene.467::TRINITY_DN13284_c0_g1::g.467::m.467;Parent=Gene.467::TRINITY_DN13284_c0_g1::g.467::m.467
TRINITY_DN13284_c0_g1	transdecoder	three_prime_UTR	537	538	.	+	.	ID=Gene.467::TRINITY_DN13284_c0_g1::g.467::m.467.utr3p1;Parent=Gene.467::TRINITY_DN13284_c0_g1::g.467::m.467
TRINITY_DN13286_c0_g1	transdecoder	gene	1	299	.	+	.	ID=Gene.469::TRINITY_DN13286_c0_g1::g.469;Name=ORF%20type%3Ainternal%20len%3A100%20%28%2B%29
TRINITY_DN13286_c0_g1	transdecoder	mRNA	1	299	.	+	.	ID=Gene.469::TRINITY_DN13286_c0_g1::g.469::m.469;Parent=Gene.469::TRINITY_DN13286_c0_g1::g.469;Name=ORF%20type%3Ainternal%20len%3A100%20%28%2B%29
TRINITY_DN13286_c0_g1	transdecoder	five_prime_UTR	1	1	.	+	.	ID=Gene.469::TRINITY_DN13286_c0_g1::g.469::m.469.utr5p1;Parent=Gene.469::TRINITY_DN13286_c0_g1::g.469::m.469
TRINITY_DN13286_c0_g1	transdecoder	exon	1	299	.	+	.	ID=Gene.469::TRINITY_DN13286_c0_g1::g.469::m.469.exon1;Parent=Gene.469::TRINITY_DN13286_c0_g1::g.469::m.469
TRINITY_DN13286_c0_g1	transdecoder	CDS	2	298	.	+	0	ID=cds.Gene.469::TRINITY_DN13286_c0_g1::g.469::m.469;Parent=Gene.469::TRINITY_DN13286_c0_g1::g.469::m.469
TRINITY_DN13286_c0_g1	transdecoder	three_prime_UTR	299	299	.	+	.	ID=Gene.469::TRINITY_DN13286_c0_g1::g.469::m.469.utr3p1;Parent=Gene.469::TRINITY_DN13286_c0_g1::g.469::m.469
TRINITY_DN13288_c1_g1	transdecoder	gene	1	924	.	+	.	ID=Gene.470::TRINITY_DN13288_c1_g1::g.470;Name=ORF%20type%3Ainternal%20len%3A309%20%28%2B%29
TRINITY_DN13288_c1_g1	transdecoder	mRNA	1	924	.	+	.	ID=Gene.470::TRINITY_DN13288_c1_g1::g.470::m.470;Parent=Gene.470::TRINITY_DN13288_c1_g1::g.470;Name=ORF%20type%3Ainternal%20len%3A309%20%28%2B%29
TRINITY_DN13288_c1_g1	transdecoder	exon	1	924	.	+	.	ID=Gene.470::TRINITY_DN13288_c1_g1::g.470::m.470.exon1;Parent=Gene.470::TRINITY_DN13288_c1_g1::g.470::m.470
TRINITY_DN13288_c1_g1	transdecoder	CDS	1	924	.	+	0	ID=cds.Gene.470::TRINITY_DN13288_c1_g1::g.470::m.470;Parent=Gene.470::TRINITY_DN13288_c1_g1::g.470::m.470
TRINITY_DN13289_c0_g1	transdecoder	gene	1	840	.	+	.	ID=Gene.471::TRINITY_DN13289_c0_g1::g.471;Name=ORF%20type%3A5prime_partial%20len%3A271%20%28%2B%29
TRINITY_DN13289_c0_g1	transdecoder	mRNA	1	840	.	+	.	ID=Gene.471::TRINITY_DN13289_c0_g1::g.471::m.471;Parent=Gene.471::TRINITY_DN13289_c0_g1::g.471;Name=ORF%20type%3A5prime_partial%20len%3A271%20%28%2B%29
TRINITY_DN13289_c0_g1	transdecoder	five_prime_UTR	1	1	.	+	.	ID=Gene.471::TRINITY_DN13289_c0_g1::g.471::m.471.utr5p1;Parent=Gene.471::TRINITY_DN13289_c0_g1::g.471::m.471
TRINITY_DN13289_c0_g1	transdecoder	exon	1	840	.	+	.	ID=Gene.471::TRINITY_DN13289_c0_g1::g.471::m.471.exon1;Parent=Gene.471::TRINITY_DN13289_c0_g1::g.471::m.471
TRINITY_DN13289_c0_g1	transdecoder	CDS	2	814	.	+	0	ID=cds.Gene.471::TRINITY_DN13289_c0_g1::g.471::m.471;Parent=Gene.471::TRINITY_DN13289_c0_g1::g.471::m.471
TRINITY_DN13289_c0_g1	transdecoder	three_prime_UTR	815	840	.	+	.	ID=Gene.471::TRINITY_DN13289_c0_g1::g.471::m.471.utr3p1;Parent=Gene.471::TRINITY_DN13289_c0_g1::g.471::m.471
TRINITY_DN13310_c0_g1	transdecoder	gene	1	499	.	+	.	ID=Gene.472::TRINITY_DN13310_c0_g1::g.472;Name=ORF%20type%3Ainternal%20len%3A167%20%28%2B%29
TRINITY_DN13310_c0_g1	transdecoder	mRNA	1	499	.	+	.	ID=Gene.472::TRINITY_DN13310_c0_g1::g.472::m.472;Parent=Gene.472::TRINITY_DN13310_c0_g1::g.472;Name=ORF%20type%3Ainternal%20len%3A167%20%28%2B%29
TRINITY_DN13310_c0_g1	transdecoder	five_prime_UTR	1	1	.	+	.	ID=Gene.472::TRINITY_DN13310_c0_g1::g.472::m.472.utr5p1;Parent=Gene.472::TRINITY_DN13310_c0_g1::g.472::m.472
TRINITY_DN13310_c0_g1	transdecoder	exon	1	499	.	+	.	ID=Gene.472::TRINITY_DN13310_c0_g1::g.472::m.472.exon1;Parent=Gene.472::TRINITY_DN13310_c0_g1::g.472::m.472
TRINITY_DN13310_c0_g1	transdecoder	CDS	2	499	.	+	0	ID=cds.Gene.472::TRINITY_DN13310_c0_g1::g.472::m.472;Parent=Gene.472::TRINITY_DN13310_c0_g1::g.472::m.472
TRINITY_DN13315_c0_g1	transdecoder	gene	1	1837	.	+	.	ID=Gene.473::TRINITY_DN13315_c0_g1::g.473;Name=ORF%20type%3Acomplete%20len%3A458%20%28%2B%29
TRINITY_DN13315_c0_g1	transdecoder	mRNA	1	1837	.	+	.	ID=Gene.473::TRINITY_DN13315_c0_g1::g.473::m.473;Parent=Gene.473::TRINITY_DN13315_c0_g1::g.473;Name=ORF%20type%3Acomplete%20len%3A458%20%28%2B%29
TRINITY_DN13315_c0_g1	transdecoder	five_prime_UTR	1	315	.	+	.	ID=Gene.473::TRINITY_DN13315_c0_g1::g.473::m.473.utr5p1;Parent=Gene.473::TRINITY_DN13315_c0_g1::g.473::m.473
TRINITY_DN13315_c0_g1	transdecoder	exon	1	1837	.	+	.	ID=Gene.473::TRINITY_DN13315_c0_g1::g.473::m.473.exon1;Parent=Gene.473::TRINITY_DN13315_c0_g1::g.473::m.473
TRINITY_DN13315_c0_g1	transdecoder	CDS	316	1689	.	+	0	ID=cds.Gene.473::TRINITY_DN13315_c0_g1::g.473::m.473;Parent=Gene.473::TRINITY_DN13315_c0_g1::g.473::m.473
TRINITY_DN13315_c0_g1	transdecoder	three_prime_UTR	1690	1837	.	+	.	ID=Gene.473::TRINITY_DN13315_c0_g1::g.473::m.473.utr3p1;Parent=Gene.473::TRINITY_DN13315_c0_g1::g.473::m.473
TRINITY_DN13317_c0_g1	transdecoder	gene	1	380	.	+	.	ID=Gene.474::TRINITY_DN13317_c0_g1::g.474;Name=ORF%20type%3Ainternal%20len%3A127%20%28%2B%29
TRINITY_DN13317_c0_g1	transdecoder	mRNA	1	380	.	+	.	ID=Gene.474::TRINITY_DN13317_c0_g1::g.474::m.474;Parent=Gene.474::TRINITY_DN13317_c0_g1::g.474;Name=ORF%20type%3Ainternal%20len%3A127%20%28%2B%29
TRINITY_DN13317_c0_g1	transdecoder	exon	1	380	.	+	.	ID=Gene.474::TRINITY_DN13317_c0_g1::g.474::m.474.exon1;Parent=Gene.474::TRINITY_DN13317_c0_g1::g.474::m.474
TRINITY_DN13317_c0_g1	transdecoder	CDS	1	378	.	+	0	ID=cds.Gene.474::TRINITY_DN13317_c0_g1::g.474::m.474;Parent=Gene.474::TRINITY_DN13317_c0_g1::g.474::m.474
TRINITY_DN13317_c0_g1	transdecoder	three_prime_UTR	379	380	.	+	.	ID=Gene.474::TRINITY_DN13317_c0_g1::g.474::m.474.utr3p1;Parent=Gene.474::TRINITY_DN13317_c0_g1::g.474::m.474
TRINITY_DN13327_c0_g1	transdecoder	gene	1	392	.	+	.	ID=Gene.475::TRINITY_DN13327_c0_g1::g.475;Name=ORF%20type%3Ainternal%20len%3A131%20%28%2B%29
TRINITY_DN13327_c0_g1	transdecoder	mRNA	1	392	.	+	.	ID=Gene.475::TRINITY_DN13327_c0_g1::g.475::m.475;Parent=Gene.475::TRINITY_DN13327_c0_g1::g.475;Name=ORF%20type%3Ainternal%20len%3A131%20%28%2B%29
TRINITY_DN13327_c0_g1	transdecoder	five_prime_UTR	1	2	.	+	.	ID=Gene.475::TRINITY_DN13327_c0_g1::g.475::m.475.utr5p1;Parent=Gene.475::TRINITY_DN13327_c0_g1::g.475::m.475
TRINITY_DN13327_c0_g1	transdecoder	exon	1	392	.	+	.	ID=Gene.475::TRINITY_DN13327_c0_g1::g.475::m.475.exon1;Parent=Gene.475::TRINITY_DN13327_c0_g1::g.475::m.475
TRINITY_DN13327_c0_g1	transdecoder	CDS	3	392	.	+	0	ID=cds.Gene.475::TRINITY_DN13327_c0_g1::g.475::m.475;Parent=Gene.475::TRINITY_DN13327_c0_g1::g.475::m.475
TRINITY_DN13335_c0_g1	transdecoder	gene	1	426	.	+	.	ID=Gene.476::TRINITY_DN13335_c0_g1::g.476;Name=ORF%20type%3A3prime_partial%20len%3A142%20%28%2B%29
TRINITY_DN13335_c0_g1	transdecoder	mRNA	1	426	.	+	.	ID=Gene.476::TRINITY_DN13335_c0_g1::g.476::m.476;Parent=Gene.476::TRINITY_DN13335_c0_g1::g.476;Name=ORF%20type%3A3prime_partial%20len%3A142%20%28%2B%29
TRINITY_DN13335_c0_g1	transdecoder	five_prime_UTR	1	1	.	+	.	ID=Gene.476::TRINITY_DN13335_c0_g1::g.476::m.476.utr5p1;Parent=Gene.476::TRINITY_DN13335_c0_g1::g.476::m.476
TRINITY_DN13335_c0_g1	transdecoder	exon	1	426	.	+	.	ID=Gene.476::TRINITY_DN13335_c0_g1::g.476::m.476.exon1;Parent=Gene.476::TRINITY_DN13335_c0_g1::g.476::m.476
TRINITY_DN13335_c0_g1	transdecoder	CDS	2	424	.	+	0	ID=cds.Gene.476::TRINITY_DN13335_c0_g1::g.476::m.476;Parent=Gene.476::TRINITY_DN13335_c0_g1::g.476::m.476
TRINITY_DN13335_c0_g1	transdecoder	three_prime_UTR	425	426	.	+	.	ID=Gene.476::TRINITY_DN13335_c0_g1::g.476::m.476.utr3p1;Parent=Gene.476::TRINITY_DN13335_c0_g1::g.476::m.476
TRINITY_DN13343_c0_g1	transdecoder	gene	1	367	.	+	.	ID=Gene.477::TRINITY_DN13343_c0_g1::g.477;Name=ORF%20type%3Ainternal%20len%3A122%20%28%2B%29
TRINITY_DN13343_c0_g1	transdecoder	mRNA	1	367	.	+	.	ID=Gene.477::TRINITY_DN13343_c0_g1::g.477::m.477;Parent=Gene.477::TRINITY_DN13343_c0_g1::g.477;Name=ORF%20type%3Ainternal%20len%3A122%20%28%2B%29
TRINITY_DN13343_c0_g1	transdecoder	five_prime_UTR	1	2	.	+	.	ID=Gene.477::TRINITY_DN13343_c0_g1::g.477::m.477.utr5p1;Parent=Gene.477::TRINITY_DN13343_c0_g1::g.477::m.477
TRINITY_DN13343_c0_g1	transdecoder	exon	1	367	.	+	.	ID=Gene.477::TRINITY_DN13343_c0_g1::g.477::m.477.exon1;Parent=Gene.477::TRINITY_DN13343_c0_g1::g.477::m.477
TRINITY_DN13343_c0_g1	transdecoder	CDS	3	365	.	+	0	ID=cds.Gene.477::TRINITY_DN13343_c0_g1::g.477::m.477;Parent=Gene.477::TRINITY_DN13343_c0_g1::g.477::m.477
TRINITY_DN13343_c0_g1	transdecoder	three_prime_UTR	366	367	.	+	.	ID=Gene.477::TRINITY_DN13343_c0_g1::g.477::m.477.utr3p1;Parent=Gene.477::TRINITY_DN13343_c0_g1::g.477::m.477
TRINITY_DN13352_c0_g1	transdecoder	gene	1	402	.	+	.	ID=Gene.478::TRINITY_DN13352_c0_g1::g.478;Name=ORF%20type%3Ainternal%20len%3A134%20%28%2B%29
TRINITY_DN13352_c0_g1	transdecoder	mRNA	1	402	.	+	.	ID=Gene.478::TRINITY_DN13352_c0_g1::g.478::m.478;Parent=Gene.478::TRINITY_DN13352_c0_g1::g.478;Name=ORF%20type%3Ainternal%20len%3A134%20%28%2B%29
TRINITY_DN13352_c0_g1	transdecoder	five_prime_UTR	1	2	.	+	.	ID=Gene.478::TRINITY_DN13352_c0_g1::g.478::m.478.utr5p1;Parent=Gene.478::TRINITY_DN13352_c0_g1::g.478::m.478
TRINITY_DN13352_c0_g1	transdecoder	exon	1	402	.	+	.	ID=Gene.478::TRINITY_DN13352_c0_g1::g.478::m.478.exon1;Parent=Gene.478::TRINITY_DN13352_c0_g1::g.478::m.478
TRINITY_DN13352_c0_g1	transdecoder	CDS	3	401	.	+	0	ID=cds.Gene.478::TRINITY_DN13352_c0_g1::g.478::m.478;Parent=Gene.478::TRINITY_DN13352_c0_g1::g.478::m.478
TRINITY_DN13352_c0_g1	transdecoder	three_prime_UTR	402	402	.	+	.	ID=Gene.478::TRINITY_DN13352_c0_g1::g.478::m.478.utr3p1;Parent=Gene.478::TRINITY_DN13352_c0_g1::g.478::m.478
TRINITY_DN13353_c0_g1	transdecoder	gene	1	300	.	+	.	ID=Gene.480::TRINITY_DN13353_c0_g1::g.480;Name=ORF%20type%3Ainternal%20len%3A100%20%28%2B%29
TRINITY_DN13353_c0_g1	transdecoder	mRNA	1	300	.	+	.	ID=Gene.480::TRINITY_DN13353_c0_g1::g.480::m.480;Parent=Gene.480::TRINITY_DN13353_c0_g1::g.480;Name=ORF%20type%3Ainternal%20len%3A100%20%28%2B%29
TRINITY_DN13353_c0_g1	transdecoder	five_prime_UTR	1	2	.	+	.	ID=Gene.480::TRINITY_DN13353_c0_g1::g.480::m.480.utr5p1;Parent=Gene.480::TRINITY_DN13353_c0_g1::g.480::m.480
TRINITY_DN13353_c0_g1	transdecoder	exon	1	300	.	+	.	ID=Gene.480::TRINITY_DN13353_c0_g1::g.480::m.480.exon1;Parent=Gene.480::TRINITY_DN13353_c0_g1::g.480::m.480
TRINITY_DN13353_c0_g1	transdecoder	CDS	3	299	.	+	0	ID=cds.Gene.480::TRINITY_DN13353_c0_g1::g.480::m.480;Parent=Gene.480::TRINITY_DN13353_c0_g1::g.480::m.480
TRINITY_DN13353_c0_g1	transdecoder	three_prime_UTR	300	300	.	+	.	ID=Gene.480::TRINITY_DN13353_c0_g1::g.480::m.480.utr3p1;Parent=Gene.480::TRINITY_DN13353_c0_g1::g.480::m.480
TRINITY_DN13356_c0_g2	transdecoder	gene	1	329	.	+	.	ID=Gene.481::TRINITY_DN13356_c0_g2::g.481;Name=ORF%20type%3Ainternal%20len%3A110%20%28%2B%29
TRINITY_DN13356_c0_g2	transdecoder	mRNA	1	329	.	+	.	ID=Gene.481::TRINITY_DN13356_c0_g2::g.481::m.481;Parent=Gene.481::TRINITY_DN13356_c0_g2::g.481;Name=ORF%20type%3Ainternal%20len%3A110%20%28%2B%29
TRINITY_DN13356_c0_g2	transdecoder	five_prime_UTR	1	2	.	+	.	ID=Gene.481::TRINITY_DN13356_c0_g2::g.481::m.481.utr5p1;Parent=Gene.481::TRINITY_DN13356_c0_g2::g.481::m.481
TRINITY_DN13356_c0_g2	transdecoder	exon	1	329	.	+	.	ID=Gene.481::TRINITY_DN13356_c0_g2::g.481::m.481.exon1;Parent=Gene.481::TRINITY_DN13356_c0_g2::g.481::m.481
TRINITY_DN13356_c0_g2	transdecoder	CDS	3	329	.	+	0	ID=cds.Gene.481::TRINITY_DN13356_c0_g2::g.481::m.481;Parent=Gene.481::TRINITY_DN13356_c0_g2::g.481::m.481
TRINITY_DN13360_c0_g1	transdecoder	gene	1	449	.	+	.	ID=Gene.482::TRINITY_DN13360_c0_g1::g.482;Name=ORF%20type%3Ainternal%20len%3A150%20%28%2B%29
TRINITY_DN13360_c0_g1	transdecoder	mRNA	1	449	.	+	.	ID=Gene.482::TRINITY_DN13360_c0_g1::g.482::m.482;Parent=Gene.482::TRINITY_DN13360_c0_g1::g.482;Name=ORF%20type%3Ainternal%20len%3A150%20%28%2B%29
TRINITY_DN13360_c0_g1	transdecoder	five_prime_UTR	1	1	.	+	.	ID=Gene.482::TRINITY_DN13360_c0_g1::g.482::m.482.utr5p1;Parent=Gene.482::TRINITY_DN13360_c0_g1::g.482::m.482
TRINITY_DN13360_c0_g1	transdecoder	exon	1	449	.	+	.	ID=Gene.482::TRINITY_DN13360_c0_g1::g.482::m.482.exon1;Parent=Gene.482::TRINITY_DN13360_c0_g1::g.482::m.482
TRINITY_DN13360_c0_g1	transdecoder	CDS	2	448	.	+	0	ID=cds.Gene.482::TRINITY_DN13360_c0_g1::g.482::m.482;Parent=Gene.482::TRINITY_DN13360_c0_g1::g.482::m.482
TRINITY_DN13360_c0_g1	transdecoder	three_prime_UTR	449	449	.	+	.	ID=Gene.482::TRINITY_DN13360_c0_g1::g.482::m.482.utr3p1;Parent=Gene.482::TRINITY_DN13360_c0_g1::g.482::m.482
TRINITY_DN13361_c0_g1	transdecoder	gene	1	437	.	+	.	ID=Gene.484::TRINITY_DN13361_c0_g1::g.484;Name=ORF%20type%3Ainternal%20len%3A146%20%28%2B%29
TRINITY_DN13361_c0_g1	transdecoder	mRNA	1	437	.	+	.	ID=Gene.484::TRINITY_DN13361_c0_g1::g.484::m.484;Parent=Gene.484::TRINITY_DN13361_c0_g1::g.484;Name=ORF%20type%3Ainternal%20len%3A146%20%28%2B%29
TRINITY_DN13361_c0_g1	transdecoder	exon	1	437	.	+	.	ID=Gene.484::TRINITY_DN13361_c0_g1::g.484::m.484.exon1;Parent=Gene.484::TRINITY_DN13361_c0_g1::g.484::m.484
TRINITY_DN13361_c0_g1	transdecoder	CDS	1	435	.	+	0	ID=cds.Gene.484::TRINITY_DN13361_c0_g1::g.484::m.484;Parent=Gene.484::TRINITY_DN13361_c0_g1::g.484::m.484
TRINITY_DN13361_c0_g1	transdecoder	three_prime_UTR	436	437	.	+	.	ID=Gene.484::TRINITY_DN13361_c0_g1::g.484::m.484.utr3p1;Parent=Gene.484::TRINITY_DN13361_c0_g1::g.484::m.484
TRINITY_DN13373_c0_g1	transdecoder	gene	1	615	.	+	.	ID=Gene.485::TRINITY_DN13373_c0_g1::g.485;Name=ORF%20type%3Ainternal%20len%3A205%20%28%2B%29
TRINITY_DN13373_c0_g1	transdecoder	mRNA	1	615	.	+	.	ID=Gene.485::TRINITY_DN13373_c0_g1::g.485::m.485;Parent=Gene.485::TRINITY_DN13373_c0_g1::g.485;Name=ORF%20type%3Ainternal%20len%3A205%20%28%2B%29
TRINITY_DN13373_c0_g1	transdecoder	five_prime_UTR	1	2	.	+	.	ID=Gene.485::TRINITY_DN13373_c0_g1::g.485::m.485.utr5p1;Parent=Gene.485::TRINITY_DN13373_c0_g1::g.485::m.485
TRINITY_DN13373_c0_g1	transdecoder	exon	1	615	.	+	.	ID=Gene.485::TRINITY_DN13373_c0_g1::g.485::m.485.exon1;Parent=Gene.485::TRINITY_DN13373_c0_g1::g.485::m.485
TRINITY_DN13373_c0_g1	transdecoder	CDS	3	614	.	+	0	ID=cds.Gene.485::TRINITY_DN13373_c0_g1::g.485::m.485;Parent=Gene.485::TRINITY_DN13373_c0_g1::g.485::m.485
TRINITY_DN13373_c0_g1	transdecoder	three_prime_UTR	615	615	.	+	.	ID=Gene.485::TRINITY_DN13373_c0_g1::g.485::m.485.utr3p1;Parent=Gene.485::TRINITY_DN13373_c0_g1::g.485::m.485
TRINITY_DN13374_c0_g1	transdecoder	gene	1	560	.	+	.	ID=Gene.486::TRINITY_DN13374_c0_g1::g.486;Name=ORF%20type%3Acomplete%20len%3A130%20%28%2B%29
TRINITY_DN13374_c0_g1	transdecoder	mRNA	1	560	.	+	.	ID=Gene.486::TRINITY_DN13374_c0_g1::g.486::m.486;Parent=Gene.486::TRINITY_DN13374_c0_g1::g.486;Name=ORF%20type%3Acomplete%20len%3A130%20%28%2B%29
TRINITY_DN13374_c0_g1	transdecoder	five_prime_UTR	1	111	.	+	.	ID=Gene.486::TRINITY_DN13374_c0_g1::g.486::m.486.utr5p1;Parent=Gene.486::TRINITY_DN13374_c0_g1::g.486::m.486
TRINITY_DN13374_c0_g1	transdecoder	exon	1	560	.	+	.	ID=Gene.486::TRINITY_DN13374_c0_g1::g.486::m.486.exon1;Parent=Gene.486::TRINITY_DN13374_c0_g1::g.486::m.486
TRINITY_DN13374_c0_g1	transdecoder	CDS	112	501	.	+	0	ID=cds.Gene.486::TRINITY_DN13374_c0_g1::g.486::m.486;Parent=Gene.486::TRINITY_DN13374_c0_g1::g.486::m.486
TRINITY_DN13374_c0_g1	transdecoder	three_prime_UTR	502	560	.	+	.	ID=Gene.486::TRINITY_DN13374_c0_g1::g.486::m.486.utr3p1;Parent=Gene.486::TRINITY_DN13374_c0_g1::g.486::m.486
TRINITY_DN13381_c0_g1	transdecoder	gene	1	343	.	+	.	ID=Gene.487::TRINITY_DN13381_c0_g1::g.487;Name=ORF%20type%3Ainternal%20len%3A115%20%28%2B%29
TRINITY_DN13381_c0_g1	transdecoder	mRNA	1	343	.	+	.	ID=Gene.487::TRINITY_DN13381_c0_g1::g.487::m.487;Parent=Gene.487::TRINITY_DN13381_c0_g1::g.487;Name=ORF%20type%3Ainternal%20len%3A115%20%28%2B%29
TRINITY_DN13381_c0_g1	transdecoder	exon	1	343	.	+	.	ID=Gene.487::TRINITY_DN13381_c0_g1::g.487::m.487.exon1;Parent=Gene.487::TRINITY_DN13381_c0_g1::g.487::m.487
TRINITY_DN13381_c0_g1	transdecoder	CDS	1	342	.	+	0	ID=cds.Gene.487::TRINITY_DN13381_c0_g1::g.487::m.487;Parent=Gene.487::TRINITY_DN13381_c0_g1::g.487::m.487
TRINITY_DN13381_c0_g1	transdecoder	three_prime_UTR	343	343	.	+	.	ID=Gene.487::TRINITY_DN13381_c0_g1::g.487::m.487.utr3p1;Parent=Gene.487::TRINITY_DN13381_c0_g1::g.487::m.487
TRINITY_DN13389_c0_g1	transdecoder	gene	1	663	.	+	.	ID=Gene.488::TRINITY_DN13389_c0_g1::g.488;Name=ORF%20type%3Ainternal%20len%3A221%20%28%2B%29
TRINITY_DN13389_c0_g1	transdecoder	mRNA	1	663	.	+	.	ID=Gene.488::TRINITY_DN13389_c0_g1::g.488::m.488;Parent=Gene.488::TRINITY_DN13389_c0_g1::g.488;Name=ORF%20type%3Ainternal%20len%3A221%20%28%2B%29
TRINITY_DN13389_c0_g1	transdecoder	five_prime_UTR	1	1	.	+	.	ID=Gene.488::TRINITY_DN13389_c0_g1::g.488::m.488.utr5p1;Parent=Gene.488::TRINITY_DN13389_c0_g1::g.488::m.488
TRINITY_DN13389_c0_g1	transdecoder	exon	1	663	.	+	.	ID=Gene.488::TRINITY_DN13389_c0_g1::g.488::m.488.exon1;Parent=Gene.488::TRINITY_DN13389_c0_g1::g.488::m.488
TRINITY_DN13389_c0_g1	transdecoder	CDS	2	661	.	+	0	ID=cds.Gene.488::TRINITY_DN13389_c0_g1::g.488::m.488;Parent=Gene.488::TRINITY_DN13389_c0_g1::g.488::m.488
TRINITY_DN13389_c0_g1	transdecoder	three_prime_UTR	662	663	.	+	.	ID=Gene.488::TRINITY_DN13389_c0_g1::g.488::m.488.utr3p1;Parent=Gene.488::TRINITY_DN13389_c0_g1::g.488::m.488
TRINITY_DN13396_c0_g1	transdecoder	gene	1	408	.	+	.	ID=Gene.489::TRINITY_DN13396_c0_g1::g.489;Name=ORF%20type%3A3prime_partial%20len%3A104%20%28%2B%29
TRINITY_DN13396_c0_g1	transdecoder	mRNA	1	408	.	+	.	ID=Gene.489::TRINITY_DN13396_c0_g1::g.489::m.489;Parent=Gene.489::TRINITY_DN13396_c0_g1::g.489;Name=ORF%20type%3A3prime_partial%20len%3A104%20%28%2B%29
TRINITY_DN13396_c0_g1	transdecoder	five_prime_UTR	1	97	.	+	.	ID=Gene.489::TRINITY_DN13396_c0_g1::g.489::m.489.utr5p1;Parent=Gene.489::TRINITY_DN13396_c0_g1::g.489::m.489
TRINITY_DN13396_c0_g1	transdecoder	exon	1	408	.	+	.	ID=Gene.489::TRINITY_DN13396_c0_g1::g.489::m.489.exon1;Parent=Gene.489::TRINITY_DN13396_c0_g1::g.489::m.489
TRINITY_DN13396_c0_g1	transdecoder	CDS	98	406	.	+	0	ID=cds.Gene.489::TRINITY_DN13396_c0_g1::g.489::m.489;Parent=Gene.489::TRINITY_DN13396_c0_g1::g.489::m.489
TRINITY_DN13396_c0_g1	transdecoder	three_prime_UTR	407	408	.	+	.	ID=Gene.489::TRINITY_DN13396_c0_g1::g.489::m.489.utr3p1;Parent=Gene.489::TRINITY_DN13396_c0_g1::g.489::m.489
TRINITY_DN13397_c0_g1	transdecoder	gene	1	458	.	+	.	ID=Gene.490::TRINITY_DN13397_c0_g1::g.490;Name=ORF%20type%3Ainternal%20len%3A153%20%28%2B%29
TRINITY_DN13397_c0_g1	transdecoder	mRNA	1	458	.	+	.	ID=Gene.490::TRINITY_DN13397_c0_g1::g.490::m.490;Parent=Gene.490::TRINITY_DN13397_c0_g1::g.490;Name=ORF%20type%3Ainternal%20len%3A153%20%28%2B%29
TRINITY_DN13397_c0_g1	transdecoder	exon	1	458	.	+	.	ID=Gene.490::TRINITY_DN13397_c0_g1::g.490::m.490.exon1;Parent=Gene.490::TRINITY_DN13397_c0_g1::g.490::m.490
TRINITY_DN13397_c0_g1	transdecoder	CDS	1	456	.	+	0	ID=cds.Gene.490::TRINITY_DN13397_c0_g1::g.490::m.490;Parent=Gene.490::TRINITY_DN13397_c0_g1::g.490::m.490
TRINITY_DN13397_c0_g1	transdecoder	three_prime_UTR	457	458	.	+	.	ID=Gene.490::TRINITY_DN13397_c0_g1::g.490::m.490.utr3p1;Parent=Gene.490::TRINITY_DN13397_c0_g1::g.490::m.490
TRINITY_DN13401_c0_g1	transdecoder	gene	1	440	.	+	.	ID=Gene.493::TRINITY_DN13401_c0_g1::g.493;Name=ORF%20type%3A5prime_partial%20len%3A102%20%28%2B%29
TRINITY_DN13401_c0_g1	transdecoder	mRNA	1	440	.	+	.	ID=Gene.493::TRINITY_DN13401_c0_g1::g.493::m.493;Parent=Gene.493::TRINITY_DN13401_c0_g1::g.493;Name=ORF%20type%3A5prime_partial%20len%3A102%20%28%2B%29
TRINITY_DN13401_c0_g1	transdecoder	five_prime_UTR	1	2	.	+	.	ID=Gene.493::TRINITY_DN13401_c0_g1::g.493::m.493.utr5p1;Parent=Gene.493::TRINITY_DN13401_c0_g1::g.493::m.493
TRINITY_DN13401_c0_g1	transdecoder	exon	1	440	.	+	.	ID=Gene.493::TRINITY_DN13401_c0_g1::g.493::m.493.exon1;Parent=Gene.493::TRINITY_DN13401_c0_g1::g.493::m.493
TRINITY_DN13401_c0_g1	transdecoder	CDS	3	308	.	+	0	ID=cds.Gene.493::TRINITY_DN13401_c0_g1::g.493::m.493;Parent=Gene.493::TRINITY_DN13401_c0_g1::g.493::m.493
TRINITY_DN13401_c0_g1	transdecoder	three_prime_UTR	309	440	.	+	.	ID=Gene.493::TRINITY_DN13401_c0_g1::g.493::m.493.utr3p1;Parent=Gene.493::TRINITY_DN13401_c0_g1::g.493::m.493
TRINITY_DN13405_c0_g5	transdecoder	gene	1	446	.	+	.	ID=Gene.494::TRINITY_DN13405_c0_g5::g.494;Name=ORF%20type%3Ainternal%20len%3A149%20%28%2B%29
TRINITY_DN13405_c0_g5	transdecoder	mRNA	1	446	.	+	.	ID=Gene.494::TRINITY_DN13405_c0_g5::g.494::m.494;Parent=Gene.494::TRINITY_DN13405_c0_g5::g.494;Name=ORF%20type%3Ainternal%20len%3A149%20%28%2B%29
TRINITY_DN13405_c0_g5	transdecoder	exon	1	446	.	+	.	ID=Gene.494::TRINITY_DN13405_c0_g5::g.494::m.494.exon1;Parent=Gene.494::TRINITY_DN13405_c0_g5::g.494::m.494
TRINITY_DN13405_c0_g5	transdecoder	CDS	1	444	.	+	0	ID=cds.Gene.494::TRINITY_DN13405_c0_g5::g.494::m.494;Parent=Gene.494::TRINITY_DN13405_c0_g5::g.494::m.494
TRINITY_DN13405_c0_g5	transdecoder	three_prime_UTR	445	446	.	+	.	ID=Gene.494::TRINITY_DN13405_c0_g5::g.494::m.494.utr3p1;Parent=Gene.494::TRINITY_DN13405_c0_g5::g.494::m.494
TRINITY_DN13408_c0_g1	transdecoder	gene	1	658	.	+	.	ID=Gene.497::TRINITY_DN13408_c0_g1::g.497;Name=ORF%20type%3Ainternal%20len%3A220%20%28%2B%29
TRINITY_DN13408_c0_g1	transdecoder	mRNA	1	658	.	+	.	ID=Gene.497::TRINITY_DN13408_c0_g1::g.497::m.497;Parent=Gene.497::TRINITY_DN13408_c0_g1::g.497;Name=ORF%20type%3Ainternal%20len%3A220%20%28%2B%29
TRINITY_DN13408_c0_g1	transdecoder	exon	1	658	.	+	.	ID=Gene.497::TRINITY_DN13408_c0_g1::g.497::m.497.exon1;Parent=Gene.497::TRINITY_DN13408_c0_g1::g.497::m.497
TRINITY_DN13408_c0_g1	transdecoder	CDS	1	657	.	+	0	ID=cds.Gene.497::TRINITY_DN13408_c0_g1::g.497::m.497;Parent=Gene.497::TRINITY_DN13408_c0_g1::g.497::m.497
TRINITY_DN13408_c0_g1	transdecoder	three_prime_UTR	658	658	.	+	.	ID=Gene.497::TRINITY_DN13408_c0_g1::g.497::m.497.utr3p1;Parent=Gene.497::TRINITY_DN13408_c0_g1::g.497::m.497
TRINITY_DN13424_c0_g1	transdecoder	gene	1	407	.	+	.	ID=Gene.500::TRINITY_DN13424_c0_g1::g.500;Name=ORF%20type%3Ainternal%20len%3A136%20%28%2B%29
TRINITY_DN13424_c0_g1	transdecoder	mRNA	1	407	.	+	.	ID=Gene.500::TRINITY_DN13424_c0_g1::g.500::m.500;Parent=Gene.500::TRINITY_DN13424_c0_g1::g.500;Name=ORF%20type%3Ainternal%20len%3A136%20%28%2B%29
TRINITY_DN13424_c0_g1	transdecoder	exon	1	407	.	+	.	ID=Gene.500::TRINITY_DN13424_c0_g1::g.500::m.500.exon1;Parent=Gene.500::TRINITY_DN13424_c0_g1::g.500::m.500
TRINITY_DN13424_c0_g1	transdecoder	CDS	1	405	.	+	0	ID=cds.Gene.500::TRINITY_DN13424_c0_g1::g.500::m.500;Parent=Gene.500::TRINITY_DN13424_c0_g1::g.500::m.500
TRINITY_DN13424_c0_g1	transdecoder	three_prime_UTR	406	407	.	+	.	ID=Gene.500::TRINITY_DN13424_c0_g1::g.500::m.500.utr3p1;Parent=Gene.500::TRINITY_DN13424_c0_g1::g.500::m.500
TRINITY_DN13425_c0_g1	transdecoder	gene	1	352	.	+	.	ID=Gene.501::TRINITY_DN13425_c0_g1::g.501;Name=ORF%20type%3Ainternal%20len%3A118%20%28%2B%29
TRINITY_DN13425_c0_g1	transdecoder	mRNA	1	352	.	+	.	ID=Gene.501::TRINITY_DN13425_c0_g1::g.501::m.501;Parent=Gene.501::TRINITY_DN13425_c0_g1::g.501;Name=ORF%20type%3Ainternal%20len%3A118%20%28%2B%29
TRINITY_DN13425_c0_g1	transdecoder	five_prime_UTR	1	1	.	+	.	ID=Gene.501::TRINITY_DN13425_c0_g1::g.501::m.501.utr5p1;Parent=Gene.501::TRINITY_DN13425_c0_g1::g.501::m.501
TRINITY_DN13425_c0_g1	transdecoder	exon	1	352	.	+	.	ID=Gene.501::TRINITY_DN13425_c0_g1::g.501::m.501.exon1;Parent=Gene.501::TRINITY_DN13425_c0_g1::g.501::m.501
TRINITY_DN13425_c0_g1	transdecoder	CDS	2	352	.	+	0	ID=cds.Gene.501::TRINITY_DN13425_c0_g1::g.501::m.501;Parent=Gene.501::TRINITY_DN13425_c0_g1::g.501::m.501
TRINITY_DN13425_c0_g2	transdecoder	gene	1	968	.	+	.	ID=Gene.502::TRINITY_DN13425_c0_g2::g.502;Name=ORF%20type%3Ainternal%20len%3A323%20%28%2B%29
TRINITY_DN13425_c0_g2	transdecoder	mRNA	1	968	.	+	.	ID=Gene.502::TRINITY_DN13425_c0_g2::g.502::m.502;Parent=Gene.502::TRINITY_DN13425_c0_g2::g.502;Name=ORF%20type%3Ainternal%20len%3A323%20%28%2B%29
TRINITY_DN13425_c0_g2	transdecoder	five_prime_UTR	1	2	.	+	.	ID=Gene.502::TRINITY_DN13425_c0_g2::g.502::m.502.utr5p1;Parent=Gene.502::TRINITY_DN13425_c0_g2::g.502::m.502
TRINITY_DN13425_c0_g2	transdecoder	exon	1	968	.	+	.	ID=Gene.502::TRINITY_DN13425_c0_g2::g.502::m.502.exon1;Parent=Gene.502::TRINITY_DN13425_c0_g2::g.502::m.502
TRINITY_DN13425_c0_g2	transdecoder	CDS	3	968	.	+	0	ID=cds.Gene.502::TRINITY_DN13425_c0_g2::g.502::m.502;Parent=Gene.502::TRINITY_DN13425_c0_g2::g.502::m.502
TRINITY_DN13427_c0_g1	transdecoder	gene	1	561	.	+	.	ID=Gene.504::TRINITY_DN13427_c0_g1::g.504;Name=ORF%20type%3A5prime_partial%20len%3A179%20%28%2B%29
TRINITY_DN13427_c0_g1	transdecoder	mRNA	1	561	.	+	.	ID=Gene.504::TRINITY_DN13427_c0_g1::g.504::m.504;Parent=Gene.504::TRINITY_DN13427_c0_g1::g.504;Name=ORF%20type%3A5prime_partial%20len%3A179%20%28%2B%29
TRINITY_DN13427_c0_g1	transdecoder	exon	1	561	.	+	.	ID=Gene.504::TRINITY_DN13427_c0_g1::g.504::m.504.exon1;Parent=Gene.504::TRINITY_DN13427_c0_g1::g.504::m.504
TRINITY_DN13427_c0_g1	transdecoder	CDS	1	537	.	+	0	ID=cds.Gene.504::TRINITY_DN13427_c0_g1::g.504::m.504;Parent=Gene.504::TRINITY_DN13427_c0_g1::g.504::m.504
TRINITY_DN13427_c0_g1	transdecoder	three_prime_UTR	538	561	.	+	.	ID=Gene.504::TRINITY_DN13427_c0_g1::g.504::m.504.utr3p1;Parent=Gene.504::TRINITY_DN13427_c0_g1::g.504::m.504
TRINITY_DN13431_c0_g1	transdecoder	gene	1	883	.	+	.	ID=Gene.506::TRINITY_DN13431_c0_g1::g.506;Name=ORF%20type%3A5prime_partial%20len%3A205%20%28%2B%29
TRINITY_DN13431_c0_g1	transdecoder	mRNA	1	883	.	+	.	ID=Gene.506::TRINITY_DN13431_c0_g1::g.506::m.506;Parent=Gene.506::TRINITY_DN13431_c0_g1::g.506;Name=ORF%20type%3A5prime_partial%20len%3A205%20%28%2B%29
TRINITY_DN13431_c0_g1	transdecoder	exon	1	883	.	+	.	ID=Gene.506::TRINITY_DN13431_c0_g1::g.506::m.506.exon1;Parent=Gene.506::TRINITY_DN13431_c0_g1::g.506::m.506
TRINITY_DN13431_c0_g1	transdecoder	CDS	1	615	.	+	0	ID=cds.Gene.506::TRINITY_DN13431_c0_g1::g.506::m.506;Parent=Gene.506::TRINITY_DN13431_c0_g1::g.506::m.506
TRINITY_DN13431_c0_g1	transdecoder	three_prime_UTR	616	883	.	+	.	ID=Gene.506::TRINITY_DN13431_c0_g1::g.506::m.506.utr3p1;Parent=Gene.506::TRINITY_DN13431_c0_g1::g.506::m.506
TRINITY_DN13432_c0_g1	transdecoder	gene	1	323	.	+	.	ID=Gene.507::TRINITY_DN13432_c0_g1::g.507;Name=ORF%20type%3Ainternal%20len%3A108%20%28%2B%29
TRINITY_DN13432_c0_g1	transdecoder	mRNA	1	323	.	+	.	ID=Gene.507::TRINITY_DN13432_c0_g1::g.507::m.507;Parent=Gene.507::TRINITY_DN13432_c0_g1::g.507;Name=ORF%20type%3Ainternal%20len%3A108%20%28%2B%29
TRINITY_DN13432_c0_g1	transdecoder	five_prime_UTR	1	2	.	+	.	ID=Gene.507::TRINITY_DN13432_c0_g1::g.507::m.507.utr5p1;Parent=Gene.507::TRINITY_DN13432_c0_g1::g.507::m.507
TRINITY_DN13432_c0_g1	transdecoder	exon	1	323	.	+	.	ID=Gene.507::TRINITY_DN13432_c0_g1::g.507::m.507.exon1;Parent=Gene.507::TRINITY_DN13432_c0_g1::g.507::m.507
TRINITY_DN13432_c0_g1	transdecoder	CDS	3	323	.	+	0	ID=cds.Gene.507::TRINITY_DN13432_c0_g1::g.507::m.507;Parent=Gene.507::TRINITY_DN13432_c0_g1::g.507::m.507
TRINITY_DN13437_c0_g1	transdecoder	gene	1	335	.	+	.	ID=Gene.508::TRINITY_DN13437_c0_g1::g.508;Name=ORF%20type%3Ainternal%20len%3A112%20%28%2B%29
TRINITY_DN13437_c0_g1	transdecoder	mRNA	1	335	.	+	.	ID=Gene.508::TRINITY_DN13437_c0_g1::g.508::m.508;Parent=Gene.508::TRINITY_DN13437_c0_g1::g.508;Name=ORF%20type%3Ainternal%20len%3A112%20%28%2B%29
TRINITY_DN13437_c0_g1	transdecoder	exon	1	335	.	+	.	ID=Gene.508::TRINITY_DN13437_c0_g1::g.508::m.508.exon1;Parent=Gene.508::TRINITY_DN13437_c0_g1::g.508::m.508
TRINITY_DN13437_c0_g1	transdecoder	CDS	1	333	.	+	0	ID=cds.Gene.508::TRINITY_DN13437_c0_g1::g.508::m.508;Parent=Gene.508::TRINITY_DN13437_c0_g1::g.508::m.508
TRINITY_DN13437_c0_g1	transdecoder	three_prime_UTR	334	335	.	+	.	ID=Gene.508::TRINITY_DN13437_c0_g1::g.508::m.508.utr3p1;Parent=Gene.508::TRINITY_DN13437_c0_g1::g.508::m.508
TRINITY_DN13445_c0_g1	transdecoder	gene	1	304	.	+	.	ID=Gene.509::TRINITY_DN13445_c0_g1::g.509;Name=ORF%20type%3Ainternal%20len%3A102%20%28%2B%29
TRINITY_DN13445_c0_g1	transdecoder	mRNA	1	304	.	+	.	ID=Gene.509::TRINITY_DN13445_c0_g1::g.509::m.509;Parent=Gene.509::TRINITY_DN13445_c0_g1::g.509;Name=ORF%20type%3Ainternal%20len%3A102%20%28%2B%29
TRINITY_DN13445_c0_g1	transdecoder	five_prime_UTR	1	1	.	+	.	ID=Gene.509::TRINITY_DN13445_c0_g1::g.509::m.509.utr5p1;Parent=Gene.509::TRINITY_DN13445_c0_g1::g.509::m.509
TRINITY_DN13445_c0_g1	transdecoder	exon	1	304	.	+	.	ID=Gene.509::TRINITY_DN13445_c0_g1::g.509::m.509.exon1;Parent=Gene.509::TRINITY_DN13445_c0_g1::g.509::m.509
TRINITY_DN13445_c0_g1	transdecoder	CDS	2	304	.	+	0	ID=cds.Gene.509::TRINITY_DN13445_c0_g1::g.509::m.509;Parent=Gene.509::TRINITY_DN13445_c0_g1::g.509::m.509
TRINITY_DN13446_c0_g1	transdecoder	gene	1	321	.	+	.	ID=Gene.510::TRINITY_DN13446_c0_g1::g.510;Name=ORF%20type%3Ainternal%20len%3A107%20%28%2B%29
TRINITY_DN13446_c0_g1	transdecoder	mRNA	1	321	.	+	.	ID=Gene.510::TRINITY_DN13446_c0_g1::g.510::m.510;Parent=Gene.510::TRINITY_DN13446_c0_g1::g.510;Name=ORF%20type%3Ainternal%20len%3A107%20%28%2B%29
TRINITY_DN13446_c0_g1	transdecoder	five_prime_UTR	1	1	.	+	.	ID=Gene.510::TRINITY_DN13446_c0_g1::g.510::m.510.utr5p1;Parent=Gene.510::TRINITY_DN13446_c0_g1::g.510::m.510
TRINITY_DN13446_c0_g1	transdecoder	exon	1	321	.	+	.	ID=Gene.510::TRINITY_DN13446_c0_g1::g.510::m.510.exon1;Parent=Gene.510::TRINITY_DN13446_c0_g1::g.510::m.510
TRINITY_DN13446_c0_g1	transdecoder	CDS	2	319	.	+	0	ID=cds.Gene.510::TRINITY_DN13446_c0_g1::g.510::m.510;Parent=Gene.510::TRINITY_DN13446_c0_g1::g.510::m.510
TRINITY_DN13446_c0_g1	transdecoder	three_prime_UTR	320	321	.	+	.	ID=Gene.510::TRINITY_DN13446_c0_g1::g.510::m.510.utr3p1;Parent=Gene.510::TRINITY_DN13446_c0_g1::g.510::m.510
TRINITY_DN13449_c0_g1	transdecoder	gene	1	362	.	+	.	ID=Gene.511::TRINITY_DN13449_c0_g1::g.511;Name=ORF%20type%3Ainternal%20len%3A121%20%28%2B%29
TRINITY_DN13449_c0_g1	transdecoder	mRNA	1	362	.	+	.	ID=Gene.511::TRINITY_DN13449_c0_g1::g.511::m.511;Parent=Gene.511::TRINITY_DN13449_c0_g1::g.511;Name=ORF%20type%3Ainternal%20len%3A121%20%28%2B%29
TRINITY_DN13449_c0_g1	transdecoder	exon	1	362	.	+	.	ID=Gene.511::TRINITY_DN13449_c0_g1::g.511::m.511.exon1;Parent=Gene.511::TRINITY_DN13449_c0_g1::g.511::m.511
TRINITY_DN13449_c0_g1	transdecoder	CDS	1	360	.	+	0	ID=cds.Gene.511::TRINITY_DN13449_c0_g1::g.511::m.511;Parent=Gene.511::TRINITY_DN13449_c0_g1::g.511::m.511
TRINITY_DN13449_c0_g1	transdecoder	three_prime_UTR	361	362	.	+	.	ID=Gene.511::TRINITY_DN13449_c0_g1::g.511::m.511.utr3p1;Parent=Gene.511::TRINITY_DN13449_c0_g1::g.511::m.511
TRINITY_DN13450_c0_g1	transdecoder	gene	1	304	.	+	.	ID=Gene.512::TRINITY_DN13450_c0_g1::g.512;Name=ORF%20type%3Ainternal%20len%3A102%20%28%2B%29
TRINITY_DN13450_c0_g1	transdecoder	mRNA	1	304	.	+	.	ID=Gene.512::TRINITY_DN13450_c0_g1::g.512::m.512;Parent=Gene.512::TRINITY_DN13450_c0_g1::g.512;Name=ORF%20type%3Ainternal%20len%3A102%20%28%2B%29
TRINITY_DN13450_c0_g1	transdecoder	exon	1	304	.	+	.	ID=Gene.512::TRINITY_DN13450_c0_g1::g.512::m.512.exon1;Parent=Gene.512::TRINITY_DN13450_c0_g1::g.512::m.512
TRINITY_DN13450_c0_g1	transdecoder	CDS	1	303	.	+	0	ID=cds.Gene.512::TRINITY_DN13450_c0_g1::g.512::m.512;Parent=Gene.512::TRINITY_DN13450_c0_g1::g.512::m.512
TRINITY_DN13450_c0_g1	transdecoder	three_prime_UTR	304	304	.	+	.	ID=Gene.512::TRINITY_DN13450_c0_g1::g.512::m.512.utr3p1;Parent=Gene.512::TRINITY_DN13450_c0_g1::g.512::m.512
TRINITY_DN13467_c0_g1	transdecoder	gene	1	376	.	+	.	ID=Gene.514::TRINITY_DN13467_c0_g1::g.514;Name=ORF%20type%3Ainternal%20len%3A125%20%28%2B%29
TRINITY_DN13467_c0_g1	transdecoder	mRNA	1	376	.	+	.	ID=Gene.514::TRINITY_DN13467_c0_g1::g.514::m.514;Parent=Gene.514::TRINITY_DN13467_c0_g1::g.514;Name=ORF%20type%3Ainternal%20len%3A125%20%28%2B%29
TRINITY_DN13467_c0_g1	transdecoder	five_prime_UTR	1	2	.	+	.	ID=Gene.514::TRINITY_DN13467_c0_g1::g.514::m.514.utr5p1;Parent=Gene.514::TRINITY_DN13467_c0_g1::g.514::m.514
TRINITY_DN13467_c0_g1	transdecoder	exon	1	376	.	+	.	ID=Gene.514::TRINITY_DN13467_c0_g1::g.514::m.514.exon1;Parent=Gene.514::TRINITY_DN13467_c0_g1::g.514::m.514
TRINITY_DN13467_c0_g1	transdecoder	CDS	3	374	.	+	0	ID=cds.Gene.514::TRINITY_DN13467_c0_g1::g.514::m.514;Parent=Gene.514::TRINITY_DN13467_c0_g1::g.514::m.514
TRINITY_DN13467_c0_g1	transdecoder	three_prime_UTR	375	376	.	+	.	ID=Gene.514::TRINITY_DN13467_c0_g1::g.514::m.514.utr3p1;Parent=Gene.514::TRINITY_DN13467_c0_g1::g.514::m.514
TRINITY_DN13469_c0_g1	transdecoder	gene	1	4689	.	+	.	ID=Gene.515::TRINITY_DN13469_c0_g1::g.515;Name=ORF%20type%3Acomplete%20len%3A1454%20%28%2B%29
TRINITY_DN13469_c0_g1	transdecoder	mRNA	1	4689	.	+	.	ID=Gene.515::TRINITY_DN13469_c0_g1::g.515::m.515;Parent=Gene.515::TRINITY_DN13469_c0_g1::g.515;Name=ORF%20type%3Acomplete%20len%3A1454%20%28%2B%29
TRINITY_DN13469_c0_g1	transdecoder	five_prime_UTR	1	99	.	+	.	ID=Gene.515::TRINITY_DN13469_c0_g1::g.515::m.515.utr5p1;Parent=Gene.515::TRINITY_DN13469_c0_g1::g.515::m.515
TRINITY_DN13469_c0_g1	transdecoder	exon	1	4689	.	+	.	ID=Gene.515::TRINITY_DN13469_c0_g1::g.515::m.515.exon1;Parent=Gene.515::TRINITY_DN13469_c0_g1::g.515::m.515
TRINITY_DN13469_c0_g1	transdecoder	CDS	100	4461	.	+	0	ID=cds.Gene.515::TRINITY_DN13469_c0_g1::g.515::m.515;Parent=Gene.515::TRINITY_DN13469_c0_g1::g.515::m.515
TRINITY_DN13469_c0_g1	transdecoder	three_prime_UTR	4462	4689	.	+	.	ID=Gene.515::TRINITY_DN13469_c0_g1::g.515::m.515.utr3p1;Parent=Gene.515::TRINITY_DN13469_c0_g1::g.515::m.515
TRINITY_DN13469_c0_g2	transdecoder	gene	1	5046	.	+	.	ID=Gene.524::TRINITY_DN13469_c0_g2::g.524;Name=ORF%20type%3Acomplete%20len%3A1373%20%28%2B%29
TRINITY_DN13469_c0_g2	transdecoder	mRNA	1	5046	.	+	.	ID=Gene.524::TRINITY_DN13469_c0_g2::g.524::m.524;Parent=Gene.524::TRINITY_DN13469_c0_g2::g.524;Name=ORF%20type%3Acomplete%20len%3A1373%20%28%2B%29
TRINITY_DN13469_c0_g2	transdecoder	five_prime_UTR	1	113	.	+	.	ID=Gene.524::TRINITY_DN13469_c0_g2::g.524::m.524.utr5p1;Parent=Gene.524::TRINITY_DN13469_c0_g2::g.524::m.524
TRINITY_DN13469_c0_g2	transdecoder	exon	1	5046	.	+	.	ID=Gene.524::TRINITY_DN13469_c0_g2::g.524::m.524.exon1;Parent=Gene.524::TRINITY_DN13469_c0_g2::g.524::m.524
TRINITY_DN13469_c0_g2	transdecoder	CDS	114	4232	.	+	0	ID=cds.Gene.524::TRINITY_DN13469_c0_g2::g.524::m.524;Parent=Gene.524::TRINITY_DN13469_c0_g2::g.524::m.524
TRINITY_DN13469_c0_g2	transdecoder	three_prime_UTR	4233	5046	.	+	.	ID=Gene.524::TRINITY_DN13469_c0_g2::g.524::m.524.utr3p1;Parent=Gene.524::TRINITY_DN13469_c0_g2::g.524::m.524
TRINITY_DN13470_c0_g2	transdecoder	gene	1	505	.	+	.	ID=Gene.531::TRINITY_DN13470_c0_g2::g.531;Name=ORF%20type%3Ainternal%20len%3A168%20%28%2B%29
TRINITY_DN13470_c0_g2	transdecoder	mRNA	1	505	.	+	.	ID=Gene.531::TRINITY_DN13470_c0_g2::g.531::m.531;Parent=Gene.531::TRINITY_DN13470_c0_g2::g.531;Name=ORF%20type%3Ainternal%20len%3A168%20%28%2B%29
TRINITY_DN13470_c0_g2	transdecoder	five_prime_UTR	1	2	.	+	.	ID=Gene.531::TRINITY_DN13470_c0_g2::g.531::m.531.utr5p1;Parent=Gene.531::TRINITY_DN13470_c0_g2::g.531::m.531
TRINITY_DN13470_c0_g2	transdecoder	exon	1	505	.	+	.	ID=Gene.531::TRINITY_DN13470_c0_g2::g.531::m.531.exon1;Parent=Gene.531::TRINITY_DN13470_c0_g2::g.531::m.531
TRINITY_DN13470_c0_g2	transdecoder	CDS	3	503	.	+	0	ID=cds.Gene.531::TRINITY_DN13470_c0_g2::g.531::m.531;Parent=Gene.531::TRINITY_DN13470_c0_g2::g.531::m.531
TRINITY_DN13470_c0_g2	transdecoder	three_prime_UTR	504	505	.	+	.	ID=Gene.531::TRINITY_DN13470_c0_g2::g.531::m.531.utr3p1;Parent=Gene.531::TRINITY_DN13470_c0_g2::g.531::m.531
TRINITY_DN13486_c0_g1	transdecoder	gene	1	332	.	+	.	ID=Gene.532::TRINITY_DN13486_c0_g1::g.532;Name=ORF%20type%3Ainternal%20len%3A111%20%28%2B%29
TRINITY_DN13486_c0_g1	transdecoder	mRNA	1	332	.	+	.	ID=Gene.532::TRINITY_DN13486_c0_g1::g.532::m.532;Parent=Gene.532::TRINITY_DN13486_c0_g1::g.532;Name=ORF%20type%3Ainternal%20len%3A111%20%28%2B%29
TRINITY_DN13486_c0_g1	transdecoder	exon	1	332	.	+	.	ID=Gene.532::TRINITY_DN13486_c0_g1::g.532::m.532.exon1;Parent=Gene.532::TRINITY_DN13486_c0_g1::g.532::m.532
TRINITY_DN13486_c0_g1	transdecoder	CDS	1	330	.	+	0	ID=cds.Gene.532::TRINITY_DN13486_c0_g1::g.532::m.532;Parent=Gene.532::TRINITY_DN13486_c0_g1::g.532::m.532
TRINITY_DN13486_c0_g1	transdecoder	three_prime_UTR	331	332	.	+	.	ID=Gene.532::TRINITY_DN13486_c0_g1::g.532::m.532.utr3p1;Parent=Gene.532::TRINITY_DN13486_c0_g1::g.532::m.532
TRINITY_DN13489_c0_g1	transdecoder	gene	1	544	.	+	.	ID=Gene.533::TRINITY_DN13489_c0_g1::g.533;Name=ORF%20type%3Ainternal%20len%3A182%20%28%2B%29
TRINITY_DN13489_c0_g1	transdecoder	mRNA	1	544	.	+	.	ID=Gene.533::TRINITY_DN13489_c0_g1::g.533::m.533;Parent=Gene.533::TRINITY_DN13489_c0_g1::g.533;Name=ORF%20type%3Ainternal%20len%3A182%20%28%2B%29
TRINITY_DN13489_c0_g1	transdecoder	five_prime_UTR	1	1	.	+	.	ID=Gene.533::TRINITY_DN13489_c0_g1::g.533::m.533.utr5p1;Parent=Gene.533::TRINITY_DN13489_c0_g1::g.533::m.533
TRINITY_DN13489_c0_g1	transdecoder	exon	1	544	.	+	.	ID=Gene.533::TRINITY_DN13489_c0_g1::g.533::m.533.exon1;Parent=Gene.533::TRINITY_DN13489_c0_g1::g.533::m.533
TRINITY_DN13489_c0_g1	transdecoder	CDS	2	544	.	+	0	ID=cds.Gene.533::TRINITY_DN13489_c0_g1::g.533::m.533;Parent=Gene.533::TRINITY_DN13489_c0_g1::g.533::m.533
TRINITY_DN13492_c0_g1	transdecoder	gene	1	301	.	+	.	ID=Gene.535::TRINITY_DN13492_c0_g1::g.535;Name=ORF%20type%3Ainternal%20len%3A101%20%28%2B%29
TRINITY_DN13492_c0_g1	transdecoder	mRNA	1	301	.	+	.	ID=Gene.535::TRINITY_DN13492_c0_g1::g.535::m.535;Parent=Gene.535::TRINITY_DN13492_c0_g1::g.535;Name=ORF%20type%3Ainternal%20len%3A101%20%28%2B%29
TRINITY_DN13492_c0_g1	transdecoder	exon	1	301	.	+	.	ID=Gene.535::TRINITY_DN13492_c0_g1::g.535::m.535.exon1;Parent=Gene.535::TRINITY_DN13492_c0_g1::g.535::m.535
TRINITY_DN13492_c0_g1	transdecoder	CDS	1	300	.	+	0	ID=cds.Gene.535::TRINITY_DN13492_c0_g1::g.535::m.535;Parent=Gene.535::TRINITY_DN13492_c0_g1::g.535::m.535
TRINITY_DN13492_c0_g1	transdecoder	three_prime_UTR	301	301	.	+	.	ID=Gene.535::TRINITY_DN13492_c0_g1::g.535::m.535.utr3p1;Parent=Gene.535::TRINITY_DN13492_c0_g1::g.535::m.535
TRINITY_DN13498_c0_g1	transdecoder	gene	1	388	.	+	.	ID=Gene.536::TRINITY_DN13498_c0_g1::g.536;Name=ORF%20type%3A5prime_partial%20len%3A116%20%28%2B%29
TRINITY_DN13498_c0_g1	transdecoder	mRNA	1	388	.	+	.	ID=Gene.536::TRINITY_DN13498_c0_g1::g.536::m.536;Parent=Gene.536::TRINITY_DN13498_c0_g1::g.536;Name=ORF%20type%3A5prime_partial%20len%3A116%20%28%2B%29
TRINITY_DN13498_c0_g1	transdecoder	exon	1	388	.	+	.	ID=Gene.536::TRINITY_DN13498_c0_g1::g.536::m.536.exon1;Parent=Gene.536::TRINITY_DN13498_c0_g1::g.536::m.536
TRINITY_DN13498_c0_g1	transdecoder	CDS	1	348	.	+	0	ID=cds.Gene.536::TRINITY_DN13498_c0_g1::g.536::m.536;Parent=Gene.536::TRINITY_DN13498_c0_g1::g.536::m.536
TRINITY_DN13498_c0_g1	transdecoder	three_prime_UTR	349	388	.	+	.	ID=Gene.536::TRINITY_DN13498_c0_g1::g.536::m.536.utr3p1;Parent=Gene.536::TRINITY_DN13498_c0_g1::g.536::m.536
TRINITY_DN13503_c0_g1	transdecoder	gene	1	347	.	+	.	ID=Gene.539::TRINITY_DN13503_c0_g1::g.539;Name=ORF%20type%3Ainternal%20len%3A116%20%28%2B%29
TRINITY_DN13503_c0_g1	transdecoder	mRNA	1	347	.	+	.	ID=Gene.539::TRINITY_DN13503_c0_g1::g.539::m.539;Parent=Gene.539::TRINITY_DN13503_c0_g1::g.539;Name=ORF%20type%3Ainternal%20len%3A116%20%28%2B%29
TRINITY_DN13503_c0_g1	transdecoder	five_prime_UTR	1	2	.	+	.	ID=Gene.539::TRINITY_DN13503_c0_g1::g.539::m.539.utr5p1;Parent=Gene.539::TRINITY_DN13503_c0_g1::g.539::m.539
TRINITY_DN13503_c0_g1	transdecoder	exon	1	347	.	+	.	ID=Gene.539::TRINITY_DN13503_c0_g1::g.539::m.539.exon1;Parent=Gene.539::TRINITY_DN13503_c0_g1::g.539::m.539
TRINITY_DN13503_c0_g1	transdecoder	CDS	3	347	.	+	0	ID=cds.Gene.539::TRINITY_DN13503_c0_g1::g.539::m.539;Parent=Gene.539::TRINITY_DN13503_c0_g1::g.539::m.539
TRINITY_DN13504_c0_g1	transdecoder	gene	1	487	.	+	.	ID=Gene.540::TRINITY_DN13504_c0_g1::g.540;Name=ORF%20type%3A3prime_partial%20len%3A112%20%28%2B%29
TRINITY_DN13504_c0_g1	transdecoder	mRNA	1	487	.	+	.	ID=Gene.540::TRINITY_DN13504_c0_g1::g.540::m.540;Parent=Gene.540::TRINITY_DN13504_c0_g1::g.540;Name=ORF%20type%3A3prime_partial%20len%3A112%20%28%2B%29
TRINITY_DN13504_c0_g1	transdecoder	five_prime_UTR	1	152	.	+	.	ID=Gene.540::TRINITY_DN13504_c0_g1::g.540::m.540.utr5p1;Parent=Gene.540::TRINITY_DN13504_c0_g1::g.540::m.540
TRINITY_DN13504_c0_g1	transdecoder	exon	1	487	.	+	.	ID=Gene.540::TRINITY_DN13504_c0_g1::g.540::m.540.exon1;Parent=Gene.540::TRINITY_DN13504_c0_g1::g.540::m.540
TRINITY_DN13504_c0_g1	transdecoder	CDS	153	485	.	+	0	ID=cds.Gene.540::TRINITY_DN13504_c0_g1::g.540::m.540;Parent=Gene.540::TRINITY_DN13504_c0_g1::g.540::m.540
TRINITY_DN13504_c0_g1	transdecoder	three_prime_UTR	486	487	.	+	.	ID=Gene.540::TRINITY_DN13504_c0_g1::g.540::m.540.utr3p1;Parent=Gene.540::TRINITY_DN13504_c0_g1::g.540::m.540
TRINITY_DN13509_c0_g1	transdecoder	gene	1	368	.	+	.	ID=Gene.542::TRINITY_DN13509_c0_g1::g.542;Name=ORF%20type%3A3prime_partial%20len%3A123%20%28%2B%29
TRINITY_DN13509_c0_g1	transdecoder	mRNA	1	368	.	+	.	ID=Gene.542::TRINITY_DN13509_c0_g1::g.542::m.542;Parent=Gene.542::TRINITY_DN13509_c0_g1::g.542;Name=ORF%20type%3A3prime_partial%20len%3A123%20%28%2B%29
TRINITY_DN13509_c0_g1	transdecoder	exon	1	368	.	+	.	ID=Gene.542::TRINITY_DN13509_c0_g1::g.542::m.542.exon1;Parent=Gene.542::TRINITY_DN13509_c0_g1::g.542::m.542
TRINITY_DN13509_c0_g1	transdecoder	CDS	1	366	.	+	0	ID=cds.Gene.542::TRINITY_DN13509_c0_g1::g.542::m.542;Parent=Gene.542::TRINITY_DN13509_c0_g1::g.542::m.542
TRINITY_DN13509_c0_g1	transdecoder	three_prime_UTR	367	368	.	+	.	ID=Gene.542::TRINITY_DN13509_c0_g1::g.542::m.542.utr3p1;Parent=Gene.542::TRINITY_DN13509_c0_g1::g.542::m.542
TRINITY_DN13512_c0_g1	transdecoder	gene	1	574	.	+	.	ID=Gene.543::TRINITY_DN13512_c0_g1::g.543;Name=ORF%20type%3A5prime_partial%20len%3A152%20%28%2B%29
TRINITY_DN13512_c0_g1	transdecoder	mRNA	1	574	.	+	.	ID=Gene.543::TRINITY_DN13512_c0_g1::g.543::m.543;Parent=Gene.543::TRINITY_DN13512_c0_g1::g.543;Name=ORF%20type%3A5prime_partial%20len%3A152%20%28%2B%29
TRINITY_DN13512_c0_g1	transdecoder	five_prime_UTR	1	2	.	+	.	ID=Gene.543::TRINITY_DN13512_c0_g1::g.543::m.543.utr5p1;Parent=Gene.543::TRINITY_DN13512_c0_g1::g.543::m.543
TRINITY_DN13512_c0_g1	transdecoder	exon	1	574	.	+	.	ID=Gene.543::TRINITY_DN13512_c0_g1::g.543::m.543.exon1;Parent=Gene.543::TRINITY_DN13512_c0_g1::g.543::m.543
TRINITY_DN13512_c0_g1	transdecoder	CDS	3	458	.	+	0	ID=cds.Gene.543::TRINITY_DN13512_c0_g1::g.543::m.543;Parent=Gene.543::TRINITY_DN13512_c0_g1::g.543::m.543
TRINITY_DN13512_c0_g1	transdecoder	three_prime_UTR	459	574	.	+	.	ID=Gene.543::TRINITY_DN13512_c0_g1::g.543::m.543.utr3p1;Parent=Gene.543::TRINITY_DN13512_c0_g1::g.543::m.543
TRINITY_DN13529_c0_g1	transdecoder	gene	1	320	.	+	.	ID=Gene.544::TRINITY_DN13529_c0_g1::g.544;Name=ORF%20type%3Ainternal%20len%3A107%20%28%2B%29
TRINITY_DN13529_c0_g1	transdecoder	mRNA	1	320	.	+	.	ID=Gene.544::TRINITY_DN13529_c0_g1::g.544::m.544;Parent=Gene.544::TRINITY_DN13529_c0_g1::g.544;Name=ORF%20type%3Ainternal%20len%3A107%20%28%2B%29
TRINITY_DN13529_c0_g1	transdecoder	exon	1	320	.	+	.	ID=Gene.544::TRINITY_DN13529_c0_g1::g.544::m.544.exon1;Parent=Gene.544::TRINITY_DN13529_c0_g1::g.544::m.544
TRINITY_DN13529_c0_g1	transdecoder	CDS	1	318	.	+	0	ID=cds.Gene.544::TRINITY_DN13529_c0_g1::g.544::m.544;Parent=Gene.544::TRINITY_DN13529_c0_g1::g.544::m.544
TRINITY_DN13529_c0_g1	transdecoder	three_prime_UTR	319	320	.	+	.	ID=Gene.544::TRINITY_DN13529_c0_g1::g.544::m.544.utr3p1;Parent=Gene.544::TRINITY_DN13529_c0_g1::g.544::m.544
TRINITY_DN13529_c0_g2	transdecoder	gene	1	1366	.	+	.	ID=Gene.546::TRINITY_DN13529_c0_g2::g.546;Name=ORF%20type%3A5prime_partial%20len%3A412%20%28%2B%29
TRINITY_DN13529_c0_g2	transdecoder	mRNA	1	1366	.	+	.	ID=Gene.546::TRINITY_DN13529_c0_g2::g.546::m.546;Parent=Gene.546::TRINITY_DN13529_c0_g2::g.546;Name=ORF%20type%3A5prime_partial%20len%3A412%20%28%2B%29
TRINITY_DN13529_c0_g2	transdecoder	five_prime_UTR	1	1	.	+	.	ID=Gene.546::TRINITY_DN13529_c0_g2::g.546::m.546.utr5p1;Parent=Gene.546::TRINITY_DN13529_c0_g2::g.546::m.546
TRINITY_DN13529_c0_g2	transdecoder	exon	1	1366	.	+	.	ID=Gene.546::TRINITY_DN13529_c0_g2::g.546::m.546.exon1;Parent=Gene.546::TRINITY_DN13529_c0_g2::g.546::m.546
TRINITY_DN13529_c0_g2	transdecoder	CDS	2	1237	.	+	0	ID=cds.Gene.546::TRINITY_DN13529_c0_g2::g.546::m.546;Parent=Gene.546::TRINITY_DN13529_c0_g2::g.546::m.546
TRINITY_DN13529_c0_g2	transdecoder	three_prime_UTR	1238	1366	.	+	.	ID=Gene.546::TRINITY_DN13529_c0_g2::g.546::m.546.utr3p1;Parent=Gene.546::TRINITY_DN13529_c0_g2::g.546::m.546
TRINITY_DN13535_c0_g1	transdecoder	gene	1	1004	.	+	.	ID=Gene.549::TRINITY_DN13535_c0_g1::g.549;Name=ORF%20type%3Acomplete%20len%3A274%20%28%2B%29
[truncated: 57,512 more rows]
