# Supplementary material for: Heat Shock Protein Genes Affect the Rapid Cold Hardening Ability of Two Invasive Tephritids
Source: Insects. 2024 Jan 29;15(2):90. doi: 10.3390/insects15020090 (PMC10889258; doi:10.3390/insects15020090)
Supplement: Supplementary file 1 [file insects-15-00090-s001.zip › gene_expression/gene_expression.xlsx]

## Sheet: Sheet1
Gene_ID	Length	Trans_ID	Annotation	Name	swissprot_description	GO_Term	NOG	KOEntry	KODescription	EC	KEGG_Pathway	Pfam_description	Bc_L25_2	Bc_L25_3	Bc_L25_4	Bc_L5_1	Bc_L5_3	Bc_L5_4	Bc_L9_1	Bc_L9_2	Bc_L9_3	Bd_L25_2	Bd_L25_3	Bd_L25_4	Bd_L5_1	Bd_L5_3	Bd_L5_4	Bd_L9_2	Bd_L9_3	Bd_L9_4	count.Bc_L25_2	count.Bc_L25_3	count.Bc_L25_4	count.Bc_L5_1	count.Bc_L5_3	count.Bc_L5_4	count.Bc_L9_1	count.Bc_L9_2	count.Bc_L9_3	count.Bd_L25_2	count.Bd_L25_3	count.Bd_L25_4	count.Bd_L5_1	count.Bd_L5_3	count.Bd_L5_4	count.Bd_L9_2	count.Bd_L9_3	count.Bd_L9_4
TRINITY_DN22462_c0_g1	201	TRINITY_DN22462_c0_g1_i1	-	-	-	-	-	-	-	-	-	-	7.79	2.98	2.57	2.4	3.56	2.93	3.05	2.04	5.11	5.82	0	1.21	3.8	6.4	1.41	4.42	1.31	0	14	4	4	3	6	4	5	3	9	9	0	2	5	8	2	7	2	0
TRINITY_DN19154_c1_g2	397	TRINITY_DN19154_c1_g2_i1;TRINITY_DN19154_c1_g2_i2;TRINITY_DN19154_c1_g2_i3;TRINITY_DN19154_c1_g2_i4	PREDICTED: glycine, alanine and asparagine-rich protein-like [Bactrocera dorsalis]	-	-	GO:0005214(structural constituent of chitin-based cuticle);GO:0010171(body morphogenesis);GO:0040003(chitin-based cuticle development)	-	-	-	-	-	-	7.51	32.34	232.06	0	0.12	0.95	0.25	29.68	1.2	0	1.77	30.18	90.96	152.71	0.6	0	1.11	159.1	46	125	1009	0	1	3	2	101	4	0	3	59	142	251.47	1	0	2	251
TRINITY_DN22853_c3_g1	243	TRINITY_DN22853_c3_g1_i1	hypothetical protein [Bactrocera tryoni]	-	-	-	-	-	-	-	-	-	1.42	0.95	0.41	0.5	2.64	0.93	0.78	0	1.06	0	0.89	0.77	0.48	0.51	1.36	0.41	0	0.99	4	2	1	1	7	2	2	0	3	0	2	2	1	1	3	1	0	2
TRINITY_DN22360_c4_g1	1339	TRINITY_DN22360_c4_g1_i1;TRINITY_DN22360_c4_g1_i2;TRINITY_DN22360_c4_g1_i3	PREDICTED: uncharacterized protein LOC105228820, partial [Bactrocera dorsalis]	DDX17	Probable ATP-dependent RNA helicase DDX17 OS=Homo sapiens GN=DDX17 PE=1 SV=2	GO:0000398(mRNA splicing, via spliceosome);GO:0003676(nucleic acid binding);GO:0003724(RNA helicase activity);GO:0004004(ATP-dependent RNA helicase activity);GO:0005524(ATP binding);GO:0005730(nucleolus);GO:0005737(cytoplasm);GO:0008593(regulation of Notch signaling pathway);GO:0010501(RNA secondary structure unwinding);GO:0045893(positive regulation of transcription, DNA-templated)	COG0513(purine NTP-dependent helicase activity)	K12823	ATP-dependent RNA helicase DDX5/DBP2	EC:3.6.4.13	dvi03040(Spliceosome)	B4M2G2.1 PF00271.29;Helicase_C;	0.61	1	1.21	0.97	1.14	1.43	0.37	0.97	0.89	7.1	8.54	4.75	7.21	6.6	6.61	5.48	10.36	9.88	28	38	52	33	53	56	17	37	41	154	173	112	140	120	136	121	226	172
TRINITY_DN14054_c0_g1	233	TRINITY_DN14054_c0_g1_i1	PREDICTED: hemocytin [Bactrocera oleae]	-	-	GO:0005576(extracellular region);GO:0006030(chitin metabolic process);GO:0007599(hemostasis);GO:0008061(chitin binding);GO:0035006(melanization defense response);GO:0042060(wound healing);GO:0042381(hemolymph coagulation);GO:0042803(protein homodimerization activity)	ENOG410XNSK(oligomeric mucus gel-forming)	K03900	von Willebrand factor	-	dpe04512(ECM-receptor interaction)	B5DIP4.2 PF01826.15;TIL;	0.39	4.21	0.91	3.34	0	0.52	0.43	0	0	0.46	0.49	2.12	0.54	2.27	0	0.9	2.33	2.18	1	8	2	6	0	1	1	0	0	1	1	5	1	4	0	2	5	4
TRINITY_DN22656_c0_g1	1862	TRINITY_DN22656_c0_g1_i1;TRINITY_DN22656_c0_g1_i2;TRINITY_DN22656_c0_g1_i3	PREDICTED: pleiotropic regulator 1 [Bactrocera dorsalis]	PLRG1	Pleiotropic regulator 1 OS=Bos taurus GN=PLRG1 PE=2 SV=1	GO:0000398(mRNA splicing, via spliceosome);GO:0000974(Prp19 complex);GO:0003674(molecular_function);GO:0005662(DNA replication factor A complex);GO:0005829(cytosol);GO:0007030(Golgi organization);GO:0009306(protein secretion);GO:0071011(precatalytic spliceosome);GO:0071013(catalytic step 2 spliceosome);GO:0080008(Cul4-RING E3 ubiquitin ligase complex)	ENOG410XQV9(Pleiotropic regulator 1)	K12862	pleiotropic regulator 1	-	mde03040(Spliceosome)	B4MG83.1 PF00400.30;WD40;	15.53	16.66	13.9	17.82	15.31	16.43	14.39	14.56	16.14	10.17	11.11	10.75	10.09	10.65	7.96	9.92	10.48	9.21	572	542	509	499	659	558	568	534	678	448	515	575	432	397	474	500	523	386
TRINITY_DN14893_c0_g1	414	TRINITY_DN14893_c0_g1_i1;TRINITY_DN14893_c0_g1_i2;TRINITY_DN14893_c0_g1_i3	-	-	-	-	-	-	-	-	-	-	1.15	1.35	2.14	0.64	3.39	2.08	0.73	2.51	1.01	0.37	0.29	0.12	1.58	0.62	1.08	0.73	1.59	1.65	5	6	8	2	14	8	4	9	6	3	1	1	11	4	8	6	9	10
TRINITY_DN1195_c0_g1	204	TRINITY_DN1195_c0_g1_i1	Chlorophyll a-b binding protein, chloroplastic [Trichinella nelsoni]	-	Chlorophyll a-b binding protein, chloroplastic OS=Petunia hybrida PE=2 SV=1	GO:0009416(response to light stimulus);GO:0009535(chloroplast thylakoid membrane);GO:0009768(photosynthesis, light harvesting in photosystem I);GO:0009941(chloroplast envelope);GO:0010287(plastoglobule);GO:0016168(chlorophyll binding);GO:0031409(pigment binding)	ENOG410XTCT(Chlorophyll A-B binding protein)	-	-	-	-	A0A0E0ALT2.1 PF00504.19;Chloroa_b-bind;	0	0	0	4.64	0	0	0	0	0	0	0	0	0	0	4.79	2.44	0	0	0	0	0	6	0	0	0	0	0	0	0	0	0	0	7	4	0	0
TRINITY_DN24850_c0_g1	248	TRINITY_DN24850_c0_g1_i1;TRINITY_DN24850_c0_g1_i2;TRINITY_DN24850_c0_g1_i3	PREDICTED: glucosylceramidase-like [Bactrocera latifrons]	-	-	GO:0004348(glucosylceramidase activity);GO:0005764(lysosome);GO:0006680(glucosylceramide catabolic process);GO:0007613(memory);GO:0008340(determination of adult lifespan);GO:0008344(adult locomotory behavior);GO:0016787(hydrolase activity);GO:0034620(cellular response to unfolded protein);GO:0070050(neuron cellular homeostasis)	COG5520(glucosylceramidase activity)	K01201	glucosylceramidase	EC:3.2.1.45	cqu00600(Sphingolipid metabolism);cqu00511(Other glycan degradation);cqu04142(Lysosome)	-	0	2.11	0.46	6.67	0.84	2.06	0	0.48	0.79	4.05	6.33	5.46	7.35	6.61	5.14	2.04	5.81	9.3	0	4	1	12	2	4	0	1	2	8	14	13	14	11	11	4	11	16
TRINITY_DN23267_c1_g1	219	TRINITY_DN23267_c1_g1_i1;TRINITY_DN23267_c1_g1_i2	-	-	-	-	-	-	-	-	-	-	0	6.09	0.53	0	0.97	0	0	0	0.46	2.3	1.23	3.74	0.67	0.71	0	1.68	0.58	2.04	0	10	1	0	2	0	0	0	1	4	2	7	1	1	0	3	1	3
TRINITY_DN24721_c2_g2	782	TRINITY_DN24721_c2_g2_i1	PREDICTED: uncharacterized protein LOC105229006 [Bactrocera dorsalis]	-	-	-	-	-	-	-	-	-	2.45	3.43	3.61	2.17	3.24	1.61	3.37	2.4	2.41	0	0.05	0	0.27	0	0	0	0.09	0.11	58	66.4	78.77	38	79	32	79	49.93	59	0	1.09	0	5.17	0	0	0	2	2
TRINITY_DN25134_c1_g1	659	TRINITY_DN25134_c1_g1_i1;TRINITY_DN25134_c1_g1_i2;TRINITY_DN25134_c1_g1_i3	PREDICTED: ATP-binding cassette sub-family B member 8, mitochondrial isoform X2 [Bactrocera dorsalis]	-	-	GO:0005215(transporter activity);GO:0005524(ATP binding);GO:0005743(mitochondrial inner membrane);GO:0016021(integral component of membrane);GO:0042626(ATPase activity, coupled to transmembrane movement of substances);GO:0055085(transmembrane transport)	COG1132((ABC) transporter)	K05655	ATP-binding cassette, subfamily B (MDR/TAP), member 8	-	mde02010(ABC transporters)	-	4.43	4.53	3.26	1.98	5.36	5.01	3.23	2.35	4.48	2	4.92	2.16	4.25	2.95	1.97	3.49	3.69	2.95	60	45	41	21	67	58	44	26	59	35	80	39	62	41	32	62	51	44
TRINITY_DN14004_c0_g1	1128	TRINITY_DN14004_c0_g1_i1;TRINITY_DN14004_c0_g1_i2	PREDICTED: uncharacterized protein LOC109579779 [Bactrocera dorsalis]	-	-	-	-	-	-	-	-	-	0	0	0	1.33	0.05	0.13	0.08	0.15	0.13	3.37	2.54	1.79	4.59	3.73	7.68	5.19	9.96	13.42	0	0	0	10	2	4	3	5	5	120	84	52	126	88	208	140	208	257
TRINITY_DN25586_c3_g3	401	TRINITY_DN25586_c3_g3_i1;TRINITY_DN25586_c3_g3_i2	PREDICTED: uncharacterized protein LOC105227562 [Bactrocera dorsalis]	-	-	GO:0005201(extracellular matrix structural constituent);GO:0005576(extracellular region);GO:0006030(chitin metabolic process);GO:0008061(chitin binding);GO:0031012(extracellular matrix)	ENOG4111Q3Y(Prion protein)	-	-	-	-	A0A0L0BT68.1 PF01607.22;CBM_14;	7.05	7.27	12.59	1.95	2.76	4.05	7.31	2.92	13.51	0	0	0	0	0	0	0.69	0	0	57	38	65	12	23	25	41	21	84	0	0	0	0	0	0	2	0	0
TRINITY_DN25220_c2_g3	1288	TRINITY_DN25220_c2_g3_i1;TRINITY_DN25220_c2_g3_i2;TRINITY_DN25220_c2_g3_i3	PREDICTED: UPF0518 protein GJ17503 isoform X3 [Bactrocera dorsalis]	GE18198	UPF0518 protein GE18198 OS=Drosophila yakuba GN=GE18198 PE=3 SV=1	GO:0003674(molecular_function);GO:0005575(cellular_component);GO:0008150(biological_process)	ENOG410XY4X(Family with sequence similarity 160, member)	-	-	-	-	-	2.28	3.33	2.97	1.65	2.17	1.54	3.11	3.17	1.75	1.49	2.33	1.14	2	1.82	1.66	3.21	5.57	2.22	38	36	36	21	28	17	48	43	38	39	44	23	56	41	46	72	90	53
TRINITY_DN10869_c0_g1	269	TRINITY_DN10869_c0_g1_i1	PREDICTED: titin [Bactrocera dorsalis]	-	-	-	-	-	-	-	-	-	0	0	0	0	0	0	0	0	0	2.61	0.7	0	0.38	0.4	0	1.6	0	0.77	0	0	0	0	0	0	0	0	0	8	2	0	1	1	0	5	0	2
TRINITY_DN18444_c1_g1	1093	TRINITY_DN18444_c1_g1_i1;TRINITY_DN18444_c1_g1_i10;TRINITY_DN18444_c1_g1_i2;TRINITY_DN18444_c1_g1_i3;TRINITY_DN18444_c1_g1_i4;TRINITY_DN18444_c1_g1_i5;TRINITY_DN18444_c1_g1_i6;TRINITY_DN18444_c1_g1_i7;TRINITY_DN18444_c1_g1_i8;TRINITY_DN18444_c1_g1_i9	-	-	-	-	-	-	-	-	-	-	2.52	3.79	3.14	1.41	4.2	2.07	1.82	1.86	2.58	1.46	2.56	0.83	4.35	1.01	2.26	2.2	2.51	2.9	61	71	79	30	91	46	63	44	71	29	40	13	44	21	42	40	44	32
TRINITY_DN19522_c0_g5	215	TRINITY_DN19522_c0_g5_i1	PREDICTED: tyrosine-protein phosphatase non-receptor type 14 [Bactrocera dorsalis]	-	-	GO:0004725(protein tyrosine phosphatase activity);GO:0005856(cytoskeleton);GO:0005938(cell cortex);GO:0006470(protein dephosphorylation);GO:0008092(cytoskeletal protein binding);GO:0035331(negative regulation of hippo signaling);GO:0045177(apical part of cell);GO:2000647(negative regulation of stem cell proliferation)	ENOG410YUAM(phosphatase, non-receptor type)	NA	NA	NA	NA(NA)	-	1.9	1.91	0	0	0	0.63	0	1.75	0.48	0	0.6	0.52	0.65	2.06	1.21	4.35	3.38	0.66	4	3	0	0	0	1	0	3	1	0	1	1	1	3	2	8	6	1
TRINITY_DN24765_c1_g1	1157	TRINITY_DN24765_c1_g1_i1;TRINITY_DN24765_c1_g1_i2;TRINITY_DN24765_c1_g1_i3	PREDICTED: uncharacterized protein LOC105230523 [Bactrocera dorsalis]	-	-	GO:0003674(molecular_function);GO:0005575(cellular_component);GO:0008150(biological_process)	-	-	-	-	-	I7M4R5.1 PF03732.15;Retrotrans_gag;	11.36	6.39	6.91	23.74	17.23	17.58	45.53	21.61	20.63	6.31	6.71	5.85	23.15	22.32	18.91	16.68	15.2	9.75	438	195	224	644	689	576	1690	734	811	100	107	108	330	297	295	279	251	167
TRINITY_DN23747_c1_g1	2294	TRINITY_DN23747_c1_g1_i1;TRINITY_DN23747_c1_g1_i2;TRINITY_DN23747_c1_g1_i3;TRINITY_DN23747_c1_g1_i4;TRINITY_DN23747_c1_g1_i5;TRINITY_DN23747_c1_g1_i6	PREDICTED: serine/threonine-protein kinase par-1 isoform X1 [Bactrocera dorsalis]	sbk1	Serine/threonine-protein kinase SBK1 OS=Danio rerio GN=sbk1 PE=1 SV=1	GO:0004672(protein kinase activity);GO:0004674(protein serine/threonine kinase activity);GO:0005524(ATP binding);GO:0005575(cellular_component);GO:0006468(protein phosphorylation);GO:0007498(mesoderm development);GO:0018105(peptidyl-serine phosphorylation);GO:0018107(peptidyl-threonine phosphorylation)	ENOG41112JR(SH3-binding domain kinase)	NA	NA	NA	NA(NA)	A0A0L0BLK9.1 PF00069.23;Pkinase;	0.92	1.15	0.9	0.51	2.33	0.64	1.66	0.99	1	1.81	1.21	0.48	1.57	1.79	1.17	2.31	2.44	2.87	48	47	55	21	63	43	71	66	79	69	66	32	64	84	66	126	137	120
TRINITY_DN16656_c1_g2	397	TRINITY_DN16656_c1_g2_i1;TRINITY_DN16656_c1_g2_i2;TRINITY_DN16656_c1_g2_i3;TRINITY_DN16656_c1_g2_i4;TRINITY_DN16656_c1_g2_i5;TRINITY_DN16656_c1_g2_i6	PREDICTED: putative sodium-dependent multivitamin transporter [Bactrocera dorsalis]	CG32669	Putative sodium-dependent multivitamin transporter OS=Drosophila melanogaster GN=CG32669 PE=2 SV=1	GO:0005215(transporter activity);GO:0016020(membrane);GO:0055085(transmembrane transport)	COG0591(symporter)	NA	NA	NA	NA(NA)	Q5R268.1 PF00474.15;SSF;	12.32	14.47	12.04	9.16	16.71	12.8	15.89	14.97	16.91	2.41	3.57	1.94	2.12	2.87	1.69	4	4.15	3.47	49	43	41	26	63	39	58	49	68	13	19	14	11	12	11	28	24	15
TRINITY_DN15089_c0_g2	397	TRINITY_DN15089_c0_g2_i1;TRINITY_DN15089_c0_g2_i2;TRINITY_DN15089_c0_g2_i3	-	-	-	-	-	-	-	-	-	-	0.6	1.4	0.54	0.33	0.63	0.76	1.01	0.57	0.24	3.27	0.44	0.22	1.37	2.05	1.56	1.2	1.07	0	5	9	4	2	4	5	8	4	2	16	2	1	5	7	7	6	5	0
TRINITY_DN25889_c0_g1	218	TRINITY_DN25889_c0_g1_i1	-	-	-	-	-	-	-	-	-	-	0	0	0	0.66	1.47	0	0.51	0	0	1.62	1.15	0.5	3.16	3.32	2.35	6.84	1.64	1.92	0	0	0	1	3	0	1	0	0	3	2	1	5	5	4	13	3	3
TRINITY_DN18861_c0_g1	1186	TRINITY_DN18861_c0_g1_i1;TRINITY_DN18861_c0_g1_i2;TRINITY_DN18861_c0_g1_i3	PREDICTED: transcription initiation protein SPT3 homolog [Bactrocera dorsalis]	SUPT3H	Transcription initiation protein SPT3 homolog OS=Homo sapiens GN=SUPT3H PE=1 SV=2	GO:0000123(histone acetyltransferase complex);GO:0000124(SAGA complex);GO:0003677(DNA binding);GO:0003712(transcription cofactor activity);GO:0004402(histone acetyltransferase activity);GO:0005634(nucleus);GO:0005669(transcription factor TFIID complex);GO:0006357(regulation of transcription by RNA polymerase II);GO:0006367(transcription initiation from RNA polymerase II promoter);GO:0043966(histo…	ENOG410Z86C(Suppressor of Ty 3 homolog (S. cerevisiae))	NA	NA	NA	NA(NA)	A0A0L0BWQ5.1 PF02269.14;TFIID-18kDa;	2.99	2.68	3.13	2.61	3.47	3.04	2.61	2.32	3.49	2.65	3.72	3.5	3.18	4.32	3.72	3.07	3.67	2.4	86	64	82	53	104	72	72	61	105	96	124	130	99	124	125	111	131	70
TRINITY_DN24246_c0_g2	441	TRINITY_DN24246_c0_g2_i1;TRINITY_DN24246_c0_g2_i2;TRINITY_DN24246_c0_g2_i3	PREDICTED: bromodomain-containing protein DDB_G0280777 isoform X1 [Bactrocera dorsalis]	-	-	-	-	-	-	-	-	-	13.46	11.96	9.76	3.44	0.64	0.79	5.32	2.9	6.33	10.9	8.86	7.58	1.02	0	0	4.33	0	9.87	79	43	50	22	3	3	20	20	29	99	72	70	8	0	0	40	0	76
TRINITY_DN4021_c0_g1	250	TRINITY_DN4021_c0_g1_i1	-	-	-	-	-	-	-	-	-	-	0.66	0.89	0	0.47	0	0.87	0	0.81	0.33	0	0.83	0.36	0.9	0	2.95	0	0	0	2	2	0	1	0	2	0	2	1	0	2	1	2	0	7	0	0	0
TRINITY_DN16720_c0_g2	628	TRINITY_DN16720_c0_g2_i1;TRINITY_DN16720_c0_g2_i2	-	-	-	-	-	-	-	-	-	-	0	0	0	0	0	0	0	0	0	2.96	1.06	0.41	0.64	2.92	1.84	1.73	1.54	1.91	0	0	0	0	0	0	0	0	0	27	16	7	9	20	15	18	25	19
TRINITY_DN23075_c0_g1	3015	TRINITY_DN23075_c0_g1_i1;TRINITY_DN23075_c0_g1_i2;TRINITY_DN23075_c0_g1_i3;TRINITY_DN23075_c0_g1_i4;TRINITY_DN23075_c0_g1_i5;TRINITY_DN23075_c0_g1_i6	PREDICTED: GTP cyclohydrolase 1 isoform X1 [Bactrocera dorsalis]	Pu	GTP cyclohydrolase 1 OS=Drosophila melanogaster GN=Pu PE=1 SV=3	GO:0003934(GTP cyclohydrolase I activity);GO:0005525(GTP binding);GO:0005737(cytoplasm);GO:0006728(pteridine biosynthetic process);GO:0006729(tetrahydrobiopterin biosynthetic process);GO:0008270(zinc ion binding);GO:0008363(larval chitin-based cuticle development);GO:0009880(embryonic pattern specification);GO:0035185(preblastoderm mitotic cell cycle);GO:0043095(regulation of GTP cyclohydrolase I…	COG0302(GTP cyclohydrolase i)	K01495	GTP cyclohydrolase IA	EC:3.5.4.16	dpo00790(Folate biosynthesis)	B4MQN1.1 PF01227.20;GTP_cyclohydroI;	1.36	1.56	1.78	0.56	1.36	1.08	1.12	0.95	1.44	1.35	1.37	0.76	1.83	1.91	2.15	1.44	1.78	2.45	100	89	110	27	107	69	74	69	98	116	95	63	142	146	134	108	157	178
TRINITY_DN10945_c0_g1	288	TRINITY_DN10945_c0_g1_i1	PREDICTED: ankyrin repeat and BTB/POZ domain-containing protein 2 isoform X1 [Zeugodacus cucurbitae]	-	-	GO:0005737(cytoplasm);GO:0005829(cytosol);GO:0006950(response to stress);GO:0019005(SCF ubiquitin ligase complex);GO:0022008(neurogenesis);GO:0030162(regulation of proteolysis);GO:0031625(ubiquitin protein ligase binding);GO:0043161(proteasome-mediated ubiquitin-dependent protein catabolic process);GO:0046982(protein heterodimerization activity)	ENOG410XRDX(BTB (POZ) domain containing)	NA	NA	NA	NA(NA)	-	0	0	0	0	0	0	0	0	0	1.94	0.89	0.51	0.32	0.68	0.9	2.99	0	0.99	0	0	0	0	0	0	0	0	0	7	3	2	1	2	3	11	0	3
TRINITY_DN7067_c0_g1	556	TRINITY_DN7067_c0_g1_i1;TRINITY_DN7067_c0_g1_i2	PREDICTED: uncharacterized protein LOC106619917 [Bactrocera oleae]	-	-	-	-	-	-	-	-	A0A0L0CMH3.1 PF13837.4;Myb_DNA-bind_4;	0	0	0	0.09	0.07	0.17	0.65	0	0	4.84	0.32	1.15	3.19	1	2.14	0.95	0.92	0.61	0	0	0	1	1	2	3	0	0	16	4	4	5	10	10	13	6	7
TRINITY_DN16974_c1_g2	1310	TRINITY_DN16974_c1_g2_i1	PREDICTED: palmitoyltransferase ZDHHC3 [Bactrocera dorsalis]	ZDHHC3	Palmitoyltransferase ZDHHC3 OS=Homo sapiens GN=ZDHHC3 PE=1 SV=2	GO:0005783(endoplasmic reticulum);GO:0005794(Golgi apparatus);GO:0006612(protein targeting to membrane);GO:0018230(peptidyl-L-cysteine S-palmitoylation);GO:0018345(protein palmitoylation);GO:0019706(protein-cysteine S-palmitoyltransferase activity);GO:0046331(lateral inhibition)	COG5273(Zinc finger, DHHC-type containing)	NA	NA	NA	NA(NA)	A0A0L0CGF7.1 PF01529.18;zf-DHHC;	3.13	3.26	3.19	2.5	3.09	3.15	2.32	2.47	3.93	3.3	3.47	2.55	3.25	3.05	2.62	4.02	3.67	3.32	140	121	133	83	144	120	104	98	183	141	137	112	119	103	104	174	156	121
TRINITY_DN25196_c1_g1	802	TRINITY_DN25196_c1_g1_i1;TRINITY_DN25196_c1_g1_i2;TRINITY_DN25196_c1_g1_i3;TRINITY_DN25196_c1_g1_i4;TRINITY_DN25196_c1_g1_i5;TRINITY_DN25196_c1_g1_i6;TRINITY_DN25196_c1_g1_i7;TRINITY_DN25196_c1_g1_i8	PREDICTED: sodium-dependent nutrient amino acid transporter 1-like isoform X1 [Bactrocera latifrons]	NAAT1	Sodium-dependent nutrient amino acid transporter 1 OS=Drosophila mojavensis GN=NAAT1 PE=3 SV=2	GO:0005215(transporter activity);GO:0005326(neurotransmitter transporter activity);GO:0005328(neurotransmitter:sodium symporter activity);GO:0005416(amino acid:cation symporter activity);GO:0005887(integral component of plasma membrane);GO:0006810(transport);GO:0006836(neurotransmitter transport);GO:0010226(response to lithium ion);GO:0016021(integral component of membrane)	COG0733(Transporter)	NA	NA	NA	NA(NA)	A0A0L0CA11.1 PF00209.16;SNF;	1.8	3.88	3.81	1.02	0.93	4.17	1.82	1.27	1.75	0.71	0.78	0.26	0.36	0.7	0.26	0.99	0.78	1.53	21	29	36	8	12	37	16	12	19	13	9	6	7	9	4	16	7	16
TRINITY_DN16158_c2_g3	431	TRINITY_DN16158_c2_g3_i1	-	-	-	-	-	-	-	-	-	-	0.31	2.25	1.05	1.28	1.04	0.52	0.54	1.09	0.4	2.07	0.37	0.76	1.19	1.72	0.99	1.7	1.98	2.17	3	17	9	9	10	4	5	9	4	18	3	7	9	12	8	15	17	16
TRINITY_DN24536_c0_g1	264	TRINITY_DN24536_c0_g1_i1	-	-	-	-	-	-	-	-	-	-	0	0	0	0.41	0	0.38	0	0	0	4.1	0.36	0.31	2.37	2.09	4.43	3.34	7.27	6.88	0	0	0	1	0	1	0	0	0	12	1	1	6	5	12	10	21	17
TRINITY_DN23280_c0_g2	359	TRINITY_DN23280_c0_g2_i1	-	-	-	-	-	-	-	-	-	-	226.57	237.88	220.11	195.38	232.48	174.97	186.85	243.44	223.97	220.4	181.21	164.84	186.83	222.62	201.24	179.24	183.4	143.35	1544	1240	1312	961	1539	937	1196	1395	1554	1320	1015	1061	973	1078	1114	1092	1081	726
TRINITY_DN11874_c0_g1	345	TRINITY_DN11874_c0_g1_i1;TRINITY_DN11874_c0_g1_i2;TRINITY_DN11874_c0_g1_i3	-	-	-	-	-	-	-	-	-	-	0.33	0.67	1.18	0.72	1.41	0.22	2.55	1.02	1.17	0	0	0	0	0	0	0	0	0	1	2	5	3	5	1	10	3	5	0	0	0	0	0	0	0	0	0
TRINITY_DN21844_c0_g2	271	TRINITY_DN21844_c0_g2_i1	PREDICTED: arrestin domain-containing protein 17 [Bactrocera latifrons]	-	-	-	-	-	-	-	-	-	21.05	8.8	16.64	27.28	22.86	23.65	40.65	22.98	22.5	28.22	31.78	22.09	50.37	37.76	38.87	35.17	40.65	39.14	77	24	52	71	79	66	136	69	83	88	93	75	136	96	112	112	125	103
TRINITY_DN17560_c3_g1	208	TRINITY_DN17560_c3_g1_i1	hypothetical protein [Bactrocera tryoni]	-	-	-	-	-	-	-	-	-	0.51	3.45	0.6	0	1.1	0	0	0.63	0	0.6	0	4.48	0	2.22	1.97	0	1.22	22.05	1	5	1	0	2	0	0	1	0	1	0	8	0	3	3	0	2	31
TRINITY_DN22041_c0_g1	518	TRINITY_DN22041_c0_g1_i1;TRINITY_DN22041_c0_g1_i2;TRINITY_DN22041_c0_g1_i3;TRINITY_DN22041_c0_g1_i4;TRINITY_DN22041_c0_g1_i5	PREDICTED: inositol monophosphatase 1 [Bactrocera dorsalis]	-	-	GO:0005737(cytoplasm);GO:0006020(inositol metabolic process);GO:0007165(signal transduction);GO:0008934(inositol monophosphate 1-phosphatase activity);GO:0016311(dephosphorylation);GO:0046854(phosphatidylinositol phosphorylation);GO:0046855(inositol phosphate dephosphorylation)	COG0483(inositol monophosphatase)	K01092	myo-inositol-1(or 4)-monophosphatase	EC:3.1.3.25	dwi00562(Inositol phosphate metabolism);dwi04070(Phosphatidylinositol signaling system)	B4N723.1 PF00459.23;Inositol_P;	5.68	6.3	3.56	5.69	1.85	1.76	2.44	2.01	4.03	4.14	1.59	1.33	1.7	2.22	4.74	3.43	2.38	2.17	40	30	21	30	12	9	15	12	27	33	16	13	13	20	26	35	25	17
TRINITY_DN23730_c1_g2	1522	TRINITY_DN23730_c1_g2_i1;TRINITY_DN23730_c1_g2_i2;TRINITY_DN23730_c1_g2_i3;TRINITY_DN23730_c1_g2_i4;TRINITY_DN23730_c1_g2_i5;TRINITY_DN23730_c1_g2_i6;TRINITY_DN23730_c1_g2_i7	PREDICTED: heparan sulfate 2-O-sulfotransferase pipe isoform X1 [Bactrocera dorsalis]	pip	Heparan sulfate 2-O-sulfotransferase pipe OS=Drosophila melanogaster GN=pip PE=1 SV=1	GO:0004394(heparan sulfate 2-O-sulfotransferase activity);GO:0005515(protein binding);GO:0005634(nucleus);GO:0005694(chromosome);GO:0005794(Golgi apparatus);GO:0008146(sulfotransferase activity);GO:0009880(embryonic pattern specification);GO:0009950(dorsal/ventral axis specification);GO:0016021(integral component of membrane);GO:0016485(protein processing);GO:0030173(integral component of Golgi m…	ENOG410XTA1(Heparan sulfate 2-o-sulfotransferase)	K02513	heparan sulfate 2-O-sulfotransferase HS2ST1	EC:2.8.2.-	dmo00534(Glycosaminoglycan biosynthesis - heparan sulfate / heparin)	A0A0L0CEU8.1 PF03567.12;Sulfotransfer_2;	14.14	21.35	17.28	10.2	27.15	28.47	23.47	23.3	27.27	115.74	108.29	100.48	78.68	113.8	121.67	168.2	145.43	77.15	540	613	589	218	905	684	683	680	808	931	744.86	747	570	807	1014	1325	1245	505.85
TRINITY_DN21368_c1_g2	245	TRINITY_DN21368_c1_g2_i1	PREDICTED: intraflagellar transport protein 122 homolog [Zeugodacus cucurbitae]	Ift122	Intraflagellar transport protein 122 homolog OS=Mus musculus GN=Ift122 PE=1 SV=1	GO:0005929(cilium);GO:0030991(intraciliary transport particle A);GO:0035721(intraciliary retrograde transport);GO:0061512(protein localization to cilium)	COG2319(wd repeat)	NA	NA	NA	NA(NA)	-	0	0.47	0	0	0	0.46	0.38	0	2.43	0.82	0	0.75	0.95	0	0	0	0	0.48	0	1	0	0	0	1	1	0	7	2	0	2	2	0	0	0	0	1
TRINITY_DN14522_c0_g1	326	TRINITY_DN14522_c0_g1_i1;TRINITY_DN14522_c0_g1_i2;TRINITY_DN14522_c0_g1_i3;TRINITY_DN14522_c0_g1_i4	PREDICTED: uncharacterized protein LOC105229870 [Bactrocera dorsalis]	-	-	GO:0003674(molecular_function);GO:0005575(cellular_component)	ENOG4110MXA(NA)	-	-	-	-	-	0	0.24	0	0	0	0	0	0	0	3.73	3.76	7.67	4.76	4.94	4.94	5.22	5.74	6.33	0	1	0	0	0	0	0	0	0	18	17	36	20	18	22	23	23	23
TRINITY_DN25652_c3_g1	3969	TRINITY_DN25652_c3_g1_i1;TRINITY_DN25652_c3_g1_i2;TRINITY_DN25652_c3_g1_i3;TRINITY_DN25652_c3_g1_i4;TRINITY_DN25652_c3_g1_i5;TRINITY_DN25652_c3_g1_i6;TRINITY_DN25652_c3_g1_i7;TRINITY_DN25652_c3_g1_i8	PREDICTED: multidrug resistance-associated protein 1 isoform X6 [Bactrocera latifrons]	Abcc1	Multidrug resistance-associated protein 1 OS=Mus musculus GN=Abcc1 PE=1 SV=1	GO:0005524(ATP binding);GO:0005774(vacuolar membrane);GO:0005886(plasma membrane);GO:0005887(integral component of plasma membrane);GO:0009636(response to toxic substance);GO:0016020(membrane);GO:0042626(ATPase activity, coupled to transmembrane movement of substances);GO:0043492(ATPase activity, coupled to movement of substances);GO:0055085(transmembrane transport);GO:0097254(renal tubular secre…	COG1132((ABC) transporter)	K05665	ATP-binding cassette, subfamily C (CFTR/MRP), member 1	-	mde02010(ABC transporters)	Q7KTC8.1 PF00664.21;ABC_membrane;	10.41	9.9	12.22	4.33	7.98	8.34	7.46	8.01	11.19	6.49	6.83	3.66	8.2	7.71	7.01	8.03	8.64	7.47	1054	938	1155	451	1156	933	950	833	1287	868	764	533	950	879	908	1082	1181	875.93
TRINITY_DN624_c0_g1	219	TRINITY_DN624_c0_g1_i1	Smoothelin [Homo sapiens]	SMTN	Smoothelin OS=Homo sapiens GN=SMTN PE=1 SV=7	GO:0003779(actin binding);GO:0005654(nucleoplasm);GO:0005737(cytoplasm);GO:0005856(cytoskeleton);GO:0006939(smooth muscle contraction);GO:0007517(muscle organ development);GO:0008307(structural constituent of muscle);GO:0015629(actin cytoskeleton)	COG5069(Microtubule associated monoxygenase, calponin and LIM domain containing)	NA	NA	NA	NA(NA)	G5BBU1.1 PF00307.29;CH;	0.45	0	0.53	0	0.97	0	0	0.56	0	0.53	0	0	1.87	1.32	2.32	0.52	1.08	0	1	0	1	0	2	0	0	1	0	1	0	0	3	2	4	1	2	0
TRINITY_DN14770_c0_g2	216	TRINITY_DN14770_c0_g2_i1;TRINITY_DN14770_c0_g2_i2	-	-	-	-	-	-	-	-	-	-	3.07	8.73	1.02	0	0.82	2.85	0.89	2.77	1.35	2.76	1.86	2.66	1.29	2.25	1.8	3.31	2.23	1.96	5.64	13.33	1.62	0	1.42	3.98	1.5	4.17	2.43	5	3	5	2	3	3	6	4	3
TRINITY_DN16891_c1_g1	807	TRINITY_DN16891_c1_g1_i1;TRINITY_DN16891_c1_g1_i2;TRINITY_DN16891_c1_g1_i3;TRINITY_DN16891_c1_g1_i4;TRINITY_DN16891_c1_g1_i5;TRINITY_DN16891_c1_g1_i6;TRINITY_DN16891_c1_g1_i7;TRINITY_DN16891_c1_g1_i8;TRINITY_DN16891_c1_g1_i9	PREDICTED: glycine-rich protein 2-like [Bactrocera dorsalis]	-	-	-	-	-	-	-	-	-	164.53	127.75	130.7	181.67	151.15	177.11	216.22	182.26	194.64	533	663.63	631.11	284.47	484.28	657.18	568.33	527.95	355.91	1512	1040	1100	1146	1528	1367	1945	1296	2153	1540	1742	2005	615	1165	1610	1622	1454	811
TRINITY_DN21558_c0_g1	442	TRINITY_DN21558_c0_g1_i1;TRINITY_DN21558_c0_g1_i2;TRINITY_DN21558_c0_g1_i3;TRINITY_DN21558_c0_g1_i4	-	-	-	-	-	-	-	-	-	-	8.91	8.14	9.78	7.56	11.83	10	8.52	10.19	10.55	19.94	17.44	7.18	18.18	13.95	14.15	15.65	11.89	16.06	72	50	73	41	96	57	64	69	86	91	75	36	73	52	59	73	54	63
TRINITY_DN16936_c0_g2	214	TRINITY_DN16936_c0_g2_i1	PREDICTED: lysosomal thioesterase PPT2 homolog isoform X2 [Bactrocera dorsalis]	-	-	-	-	-	-	-	-	-	5.27	7.08	6.13	2.75	9.25	4.44	4.22	2.94	4.38	0	0	0	0	0	0	0	0	0	11	11	11	4	18	7	8	5	9	0	0	0	0	0	0	0	0	0
TRINITY_DN20908_c0_g3	237	TRINITY_DN20908_c0_g3_i1	-	-	-	-	-	-	-	-	-	-	1.5	2.02	0	0.53	1.2	0.5	0	2.76	0.75	2.21	3.77	1.63	0.51	1.63	0	2.16	3.58	0	4	4	0	1	3	1	0	6	2	5	8	4	1	3	0	5	8	0
TRINITY_DN22595_c0_g1	2061	TRINITY_DN22595_c0_g1_i1;TRINITY_DN22595_c0_g1_i2;TRINITY_DN22595_c0_g1_i3;TRINITY_DN22595_c0_g1_i4;TRINITY_DN22595_c0_g1_i5;TRINITY_DN22595_c0_g1_i6;TRINITY_DN22595_c0_g1_i7	PREDICTED: uncharacterized protein LOC105226424 [Bactrocera dorsalis]	htt	Huntingtin OS=Takifugu rubripes GN=htt PE=3 SV=1	GO:0000132(establishment of mitotic spindle orientation);GO:0005737(cytoplasm);GO:0008088(axo-dendritic transport);GO:0033697(positive regulation of extent of heterochromatin assembly);GO:0048489(synaptic vesicle transport);GO:0048812(neuron projection morphogenesis)	ENOG410XSEC(huntingtin)	NA	NA	NA	NA(NA)	-	0.81	1.12	1.09	1.93	0.69	1.65	1.52	1.6	0.95	2.43	2.3	2.82	4.83	2.44	2.69	2.31	3.03	3.1	58	48	65	18	52	61	52	59	71	87	121	99	102	68	78	106	88	112
TRINITY_DN26248_c0_g1	251	TRINITY_DN26248_c0_g1_i1	-	-	-	-	-	-	-	-	-	-	0	0	0	0	0	0	0	0	0	1.16	0	0	2.24	0.47	1.67	2.26	1.56	0.46	0	0	0	0	0	0	0	0	0	3	0	0	5	1	4	6	4	1
TRINITY_DN7226_c0_g2	273	TRINITY_DN7226_c0_g2_i1	cytochrome b-c1 complex subunit 6, mitochondrial [Rattus norvegicus]	Uqcrh	Cytochrome b-c1 complex subunit 6, mitochondrial OS=Rattus norvegicus GN=Uqcrh PE=3 SV=1	GO:0005739(mitochondrion);GO:0005743(mitochondrial inner membrane);GO:0005750(mitochondrial respiratory chain complex III);GO:0006122(mitochondrial electron transport, ubiquinol to cytochrome c);GO:0008121(ubiquinol-cytochrome-c reductase activity);GO:0009060(aerobic respiration);GO:0051291(protein heterooligomerization);GO:1902600(proton transmembrane transport)	ENOG411247S(This is a component of the ubiquinol-cytochrome c reductase complex (complex III or cytochrome b-c1 complex), which is part of the mitochondrial respiratory chain. This protein may mediate formation of the complex between cytochromes c and c1 (By similarity))	K00416	ubiquinol-cytochrome c reductase subunit 6	-	rno00190(Oxidative phosphorylation);rno04260(Cardiac muscle contraction);rno04714(Thermogenesis);rno05010(Alzheimer disease);rno05012(Parkinson disease);rno05016(Huntington disease);rno04932(Non-alcoholic fatty liver disease (NAFLD))	Q5M9I5.1 PF02320.14;UCR_hinge;	2.96	6.13	1.26	0	0	0	0	0	0	0	0	0	0	0	0	0	0	0	11	17	4	0	0	0	0	0	0	0	0	0	0	0	0	0	0	0
TRINITY_DN23335_c3_g2	315	TRINITY_DN23335_c3_g2_i1;TRINITY_DN23335_c3_g2_i2;TRINITY_DN23335_c3_g2_i3	putative DD34D transposase [Bactrocera tryoni]	-	-	-	ENOG4111T4U(to SET domain and mariner transposase fusion Hydra magnipapillata )	K01873	valyl-tRNA synthetase	EC:6.1.1.9	soc00970(Aminoacyl-tRNA biosynthesis)	A0A0J7JXI1.1 PF01359.16;Transposase_1;	3.05	0.08	3.75	4.96	2.76	1.16	2.4	3.02	2.36	1.49	6.07	1.57	4.6	5.9	5.4	3.8	6.16	3.31	8.8	0.16	9.5	9.11	6.74	2.3	6.23	6.43	6.13	3.31	14.22	4.78	10.98	11.51	13.14	12	14.88	7.81
TRINITY_DN22764_c1_g3	356	TRINITY_DN22764_c1_g3_i1;TRINITY_DN22764_c1_g3_i2	-	-	-	-	-	-	-	-	-	-	0.46	0.21	4.88	0.89	0.17	0	0.34	0.19	0	0	0.39	0.51	2.3	0.42	0.76	0	0	14.83	3	1	27	4	1	0	2	1	0	0	2	3	11	2	4	0	0	73
TRINITY_DN15668_c0_g1	775	TRINITY_DN15668_c0_g1_i1;TRINITY_DN15668_c0_g1_i2	PREDICTED: uncharacterized protein LOC105233242 [Bactrocera dorsalis]	-	-	-	-	-	-	-	-	-	3.34	2.6	2.35	2.7	4.17	2.54	3.77	3.65	4.02	3.41	4.85	3.68	4.23	4.87	2.99	4.21	3.61	5.55	77	49	50	46	99	49	86	74	96	75	99	84	80	85	61	94	79	104
TRINITY_DN20163_c0_g3	253	TRINITY_DN20163_c0_g3_i1	-	-	-	-	-	-	-	-	-	-	0.32	2.6	0.38	0	0	0	0	0.39	2.24	0	0.81	0.35	0	0	1.23	2.96	1.53	0.9	1	6	1	0	0	0	0	1	7	0	2	1	0	0	3	8	4	2
TRINITY_DN24429_c0_g4	340	TRINITY_DN24429_c0_g4_i1;TRINITY_DN24429_c0_g4_i2	-	-	-	-	-	-	-	-	-	-	3.59	4.26	3.13	3.59	1.76	3.77	3.15	1.66	3.92	4.33	4.02	2.44	8.23	5.81	5.3	6.29	4.21	4.9	21	19	16	15	10	17	17	8	23	23	20	14	38	25	26	34	22	22
TRINITY_DN14466_c0_g1	235	TRINITY_DN14466_c0_g1_i1	-	-	-	-	-	-	-	-	-	-	69.34	103.67	79.34	170.44	163.38	145.57	170.24	185.75	159.94	563.46	546.24	607.69	707.48	716.79	841.89	552.36	501.11	650.13	181	201	177	313	399	288	404	396	416	1251	1135	1461	1347	1292	1720	1254	1098	1217
TRINITY_DN23733_c0_g2	285	TRINITY_DN23733_c0_g2_i1	PREDICTED: putative alpha-L-fucosidase [Bactrocera dorsalis]	Fuca	Putative alpha-L-fucosidase OS=Drosophila melanogaster GN=Fuca PE=2 SV=2	GO:0004560(alpha-L-fucosidase activity);GO:0005975(carbohydrate metabolic process);GO:0006004(fucose metabolic process)	COG3669(alpha-l-fucosidase)	K01206	alpha-L-fucosidase	EC:3.2.1.51	mde00511(Other glycan degradation)	B4MKP0.1 PF01120.15;Alpha_L_fucos;	15.81	11.06	12.21	8.52	13.08	14.92	11.12	12.7	11.54	5.69	12.73	8.62	6.88	3.49	7.08	10.32	10.4	11.8	65	34	43	25	51	47	42	43	48	20	42	33	21	10	23	37	36	35
TRINITY_DN18691_c0_g1	796	TRINITY_DN18691_c0_g1_i1;TRINITY_DN18691_c0_g1_i2;TRINITY_DN18691_c0_g1_i3;TRINITY_DN18691_c0_g1_i4	PREDICTED: RNA-binding protein 48 [Bactrocera latifrons]	rbm48	RNA-binding protein 48 OS=Danio rerio GN=rbm48 PE=2 SV=1	GO:0003676(nucleic acid binding)	ENOG4111JBS(RNA binding motif protein 48)	-	-	-	-	-	1.78	0.61	0.57	0.59	2.37	0.3	0.5	1.54	0.28	1.17	1.43	0.49	0.83	1.25	1.22	3.23	2.22	2.71	13	3	11	2	14	6	12	12	7	10	14	8	7	10	13	34	23	23
TRINITY_DN22463_c0_g1	324	TRINITY_DN22463_c0_g1_i1;TRINITY_DN22463_c0_g1_i2	-	-	-	-	-	-	-	-	-	-	0	0	0	0	0	0	0	0	0	2.4	0	1.3	3.91	0.43	0.61	0.41	1.57	1.49	0	0	0	0	0	0	0	0	0	8	0	4	12	1	2	2	6	6
TRINITY_DN20607_c2_g1	517	TRINITY_DN20607_c2_g1_i1;TRINITY_DN20607_c2_g1_i2;TRINITY_DN20607_c2_g1_i3	-	-	-	-	-	-	-	-	-	-	2.28	2.8	2.45	3.67	2.5	3.63	2.15	2.11	3.45	0	0	0	0	0	0	0	0	0	22	28	22	33	32	30	26	23	24	0	0	0	0	0	0	0	0	0
TRINITY_DN16799_c2_g4	318	TRINITY_DN16799_c2_g4_i1	-	-	-	-	-	-	-	-	-	-	0	0.25	0.44	0.26	0.2	0	1.02	0.23	0.19	1.1	1.64	0	1.01	0.54	2.14	1.51	1.79	2.34	0	1	2	1	1	0	5	1	1	5	7	0	4	2	9	7	8	9
TRINITY_DN17722_c0_g4	588	TRINITY_DN17722_c0_g4_i1;TRINITY_DN17722_c0_g4_i2	-	-	-	-	-	-	-	-	-	-	24.98	31.08	33.89	11.11	16.25	17.4	16.56	24.3	17.9	19.68	17.94	15.41	23.13	25.83	17.38	19.17	25.68	37.32	397	399	492	130	263	229	258	337	294	282	239	231	286	295	231	279	365	455
TRINITY_DN15641_c0_g3	475	TRINITY_DN15641_c0_g3_i1;TRINITY_DN15641_c0_g3_i2;TRINITY_DN15641_c0_g3_i3	PREDICTED: mucin-5AC isoform X4 [Bactrocera dorsalis]	-	-	-	-	-	-	-	-	-	1.52	2.72	2.36	0.67	0.5	1.87	0	0	0.78	0.96	1.24	1.09	1.22	2.16	1.14	0.85	1.46	0.91	7	6	6	2	2	6	0	0	2	10	12	12	11	18	11	9	15	8
TRINITY_DN11344_c0_g1	273	TRINITY_DN11344_c0_g1_i1	PREDICTED: uncharacterized protein LOC105230806 [Bactrocera dorsalis]	-	-	GO:0004601(peroxidase activity);GO:0006979(response to oxidative stress);GO:0020037(heme binding);GO:0055114(oxidation-reduction process)	ENOG410XPZ3(prostaglandin G H synthase and cyclooxygenase)	-	-	-	-	Q29MP6.2 PF03098.13;An_peroxidase;	12.63	10.45	7.23	2.27	0.85	0	2.35	2.95	3.99	4.41	1.34	3.18	2.18	1.55	0.34	1.54	0.64	5.6	47	29	23	6	3	0	8	9	15	14	4	11	6	4	1	5	2	15
TRINITY_DN19995_c0_g1	1387	TRINITY_DN19995_c0_g1_i1;TRINITY_DN19995_c0_g1_i2	PREDICTED: SWI/SNF-related matrix-associated actin-dependent regulator of chromatin subfamily B member 1 [Bactrocera dorsalis]	smarcb1	SWI/SNF-related matrix-associated actin-dependent regulator of chromatin subfamily B member 1 OS=Xenopus tropicalis GN=smarcb1 PE=2 SV=1	GO:0005515(protein binding);GO:0005634(nucleus);GO:0006281(DNA repair);GO:0006337(nucleosome disassembly);GO:0006357(regulation of transcription by RNA polymerase II);GO:0007406(negative regulation of neuroblast proliferation);GO:0007474(imaginal disc-derived wing vein specification);GO:0007517(muscle organ development);GO:0008285(negative regulation of cell proliferation);GO:0008544(epidermis de…	ENOG410XSZD(SWI SNF related matrix associated actin dependent regulator of chromatin subfamily B member 1)	NA	NA	NA	NA(NA)	B4JHV6.1 PF04855.10;SNF5;	5.99	7.23	6.63	3.33	6.75	7.07	6.84	6.76	6.5	7.12	5.39	5.95	5.35	6.51	6.59	6.01	7.53	5.17	278	280	288	115	328	281	318	280	315	315	220	268	203	227	271	267	330	193
TRINITY_DN20134_c0_g1	244	TRINITY_DN20134_c0_g1_i1	-	-	-	-	-	-	-	-	-	-	0	0.47	0	0	1.87	2.31	1.54	0	0.35	0	0	0	0	0	0	0	0	0	0	1	0	0	5	5	4	0	1	0	0	0	0	0	0	0	0	0
TRINITY_DN23419_c0_g1	1039	TRINITY_DN23419_c0_g1_i1;TRINITY_DN23419_c0_g1_i10;TRINITY_DN23419_c0_g1_i11;TRINITY_DN23419_c0_g1_i12;TRINITY_DN23419_c0_g1_i13;TRINITY_DN23419_c0_g1_i14;TRINITY_DN23419_c0_g1_i15;TRINITY_DN23419_c0_g1_i16;TRINITY_DN23419_c0_g1_i17;TRINITY_DN23419_c0_g1_i18;TRINITY_DN23419_c0_g1_i19;TRINITY_DN23419_c0_g1_i2;TRINITY_DN23419_c0_g1_i20;TRINITY_DN23419_c0_g1_i21;TRINITY_DN23419_c0_g1_i22;TRINITY_DN2…	-	-	-	-	-	-	-	-	-	-	3.15	2.51	3.09	3.05	2.97	4.37	2.1	2.23	1.62	3.85	2.58	4.36	1.52	2.75	1.91	1.21	2.27	3.01	92	53	84	50	87	92	67	52	55	45	37	61	29	35	25	29	34	37
TRINITY_DN23118_c0_g4	297	TRINITY_DN23118_c0_g4_i1	-	-	-	-	-	-	-	-	-	-	3.98	4.13	4.38	0.31	3.48	4.32	3.36	4.29	2.18	10.31	1.37	1.19	9.79	10.14	3.35	5.31	11	7.03	18	14	17	1	15	15	14	16	10	40	5	5	33	32	12	21	42	23
TRINITY_DN15200_c0_g1	765	TRINITY_DN15200_c0_g1_i1;TRINITY_DN15200_c0_g1_i2	-	-	-	-	-	-	-	-	-	-	1.24	2.25	1.57	1.11	2.07	1.44	1.79	1.6	2.72	0.7	0.21	0.24	1.01	1.6	0.96	1.05	0.77	1.12	28	42	32	18	47	27	38	32	64	11	3	4	14	20	14	17	12	15
TRINITY_DN1321_c0_g1	427	TRINITY_DN1321_c0_g1_i1;TRINITY_DN1321_c0_g1_i2	-	-	-	-	-	-	-	-	-	-	0.86	1.16	1.32	1.52	1.35	0.92	0.24	2.33	0.22	0	0	0	0	0	0	0	0	0	6	4	9	5	9	7	1	13	1	0	0	0	0	0	0	0	0	0
TRINITY_DN21908_c0_g1	465	TRINITY_DN21908_c0_g1_i1;TRINITY_DN21908_c0_g1_i2;TRINITY_DN21908_c0_g1_i3;TRINITY_DN21908_c0_g1_i4;TRINITY_DN21908_c0_g1_i5;TRINITY_DN21908_c0_g1_i6;TRINITY_DN21908_c0_g1_i7;TRINITY_DN21908_c0_g1_i8;TRINITY_DN21908_c0_g1_i9	PREDICTED: protein lethal(2)essential for life [Bactrocera dorsalis]	l(2)efl	Protein lethal(2)essential for life OS=Drosophila melanogaster GN=l(2)efl PE=1 SV=1	GO:0009408(response to heat);GO:0010998(regulation of translational initiation by eIF2 alpha phosphorylation);GO:0030018(Z disc);GO:0042026(protein refolding);GO:0045214(sarcomere organization);GO:0048471(perinuclear region of cytoplasm);GO:0051082(unfolded protein binding);GO:0061077(chaperone-mediated protein folding)	ENOG410YERS(Heat shock protein)	K09542	crystallin, alpha B	-	dpo04141(Protein processing in endoplasmic reticulum);dpo04213(Longevity regulating pathway - multiple species)	A0A0L0C9N7.1 PF00011.19;HSP20;	214.1	172.86	130.11	236	231.45	242.82	438.76	244.76	268.97	60.63	66.32	114.83	216.99	155.02	119.75	125.89	214.53	73.87	2065	1338	1084	1640	2205	1888	4170	2043	2547.99	349	355	618	927	659	590	643	1025	327
TRINITY_DN16215_c0_g1	279	TRINITY_DN16215_c0_g1_i1	-	-	-	-	-	-	-	-	-	-	0.51	0.34	0.9	0	0	2.34	0.28	0.93	0.25	0.3	0	0	0	0	0	0.29	0	0	2	1	3	0	0	7	1	3	1	1	0	0	0	0	0	1	0	0
TRINITY_DN19778_c0_g1	254	TRINITY_DN19778_c0_g1_i1;TRINITY_DN19778_c0_g1_i2;TRINITY_DN19778_c0_g1_i3	-	-	-	-	-	-	-	-	-	-	17.72	10.46	18.15	3.06	1.14	0.7	3.5	9.1	2.17	7.76	8.04	8.08	5.87	7.66	5.36	8.09	2.31	27.03	34	15	30	4	2	1	6	14	4	16	15	17	10	14	10	17	4	47
TRINITY_DN25818_c0_g1	1402	TRINITY_DN25818_c0_g1_i1;TRINITY_DN25818_c0_g1_i2;TRINITY_DN25818_c0_g1_i3	PREDICTED: uncharacterized protein LOC105228413 [Bactrocera dorsalis]	-	-	GO:0030431(sleep)	ENOG410ZHDP(NA)	-	-	-	-	-	28.32	29.39	42.18	16.69	18.83	8.8	34.33	24.53	17.68	6	16.46	18.91	69.16	38.25	33.36	30.15	28.25	72.29	296	208	311	186	223	101	307	208	251	75	81	114	323	255	225	244	198	449
TRINITY_DN22850_c0_g2	380	TRINITY_DN22850_c0_g2_i1;TRINITY_DN22850_c0_g2_i2;TRINITY_DN22850_c0_g2_i3	PREDICTED: cathepsin L1 [Bactrocera dorsalis]	-	Cathepsin L OS=Sarcophaga peregrina PE=1 SV=1	GO:0004197(cysteine-type endopeptidase activity);GO:0005615(extracellular space);GO:0005764(lysosome);GO:0051603(proteolysis involved in cellular protein catabolic process)	COG4870(cathepsin)	K01365	cathepsin L	EC:3.4.22.15	mde04145(Phagosome);mde04142(Lysosome);mde04140(Autophagy - animal)	A0A0L0BYZ8.1 PF00112.21;Peptidase_C1;	16.77	14.44	20.54	5.43	0.99	0.5	12.06	11.31	6.04	9.98	7.4	19.14	6.2	2.58	1.15	10.22	1.91	21.63	128	85	138	30	7	3	87	73	47	58	40	121	32	12	6	61	11	108
TRINITY_DN18753_c0_g3	1025	TRINITY_DN18753_c0_g3_i1	-	-	-	-	-	-	-	-	-	-	0.99	1.52	1.29	1.42	1.85	1.31	1.41	2.07	1.59	2.75	1.36	1.07	2.68	3.63	2.48	4.42	3.68	1.89	33	42	40	35	64	37	47	61	55	87	40	35	73.04	91	73.03	142.03	116	51.01
TRINITY_DN20624_c0_g1	264	TRINITY_DN20624_c0_g1_i1	-	-	-	-	-	-	-	-	-	-	2.03	1.17	3.4	1.64	3.39	1.53	2.23	1.06	0.58	1.02	2.18	0.63	3.16	3.77	2.22	0	0.35	1.21	7	3	10	4	11	4	7	3	2	3	6	2	8	9	6	0	1	3
TRINITY_DN24151_c0_g3	306	TRINITY_DN24151_c0_g3_i1	-	-	-	-	-	-	-	-	-	-	1.24	1.38	0.96	1.15	0.87	2.14	1.34	1.75	0.61	0	0.26	0.22	0.55	0.59	0.52	1.41	0.73	0.57	6	5	4	4	4	8	6	7	3	0	1	1	2	2	2	6	3	2
TRINITY_DN19752_c0_g2	283	TRINITY_DN19752_c0_g2_i1	-	-	-	-	-	-	-	-	-	-	0.49	0.33	3.18	0.35	1.3	0	1.89	1.2	0.98	1.45	0.92	0.27	2	0.71	0.94	1.7	1.17	0.34	2	1	11	1	5	0	7	4	4	5	3	1	6	2	3	6	4	1
TRINITY_DN25856_c1_g1	1389	TRINITY_DN25856_c1_g1_i1;TRINITY_DN25856_c1_g1_i2;TRINITY_DN25856_c1_g1_i3	PREDICTED: collagen alpha-1(V) chain-like [Bactrocera dorsalis]	COL5A1	Collagen alpha-1(V) chain OS=Homo sapiens GN=COL5A1 PE=1 SV=3	GO:0005201(extracellular matrix structural constituent);GO:0005581(collagen trimer)	ENOG410XNMM(collagen, type)	NA	NA	NA	NA(NA)	A0A084VDT1.1 PF01410.16;COLFI;	53.46	47.97	45.08	36.9	35.33	42.65	27.72	28.23	45.8	20.82	22.07	26.06	15.33	15.22	13.56	19.63	16.78	19.55	391.24	305.8	338.2	227.67	314.32	257.09	231	228	349.4	641.68	542.94	709	412.76	341	413.68	600.77	502.14	476.68
TRINITY_DN15734_c1_g1	278	TRINITY_DN15734_c1_g1_i1	-	-	-	-	-	-	-	-	-	-	1.29	0	0.6	2.89	0.82	0.67	0	0.31	1.53	0.3	0.64	0.55	1.04	1.11	0.98	4.14	2.76	1.79	5	0	2	8	3	2	0	1	6	1	2	2	3	3	3	14	9	5
TRINITY_DN18984_c0_g2	1217	TRINITY_DN18984_c0_g2_i1;TRINITY_DN18984_c0_g2_i2;TRINITY_DN18984_c0_g2_i3	PREDICTED: proteasomal ubiquitin receptor ADRM1 homolog [Bactrocera dorsalis]	Rpn13	Proteasomal ubiquitin receptor ADRM1 homolog OS=Drosophila melanogaster GN=Rpn13 PE=1 SV=1	GO:0000502(proteasome complex);GO:0005634(nucleus);GO:0005737(cytoplasm);GO:0005838(proteasome regulatory particle);GO:0006511(ubiquitin-dependent protein catabolic process);GO:0008541(proteasome regulatory particle, lid subcomplex);GO:0043130(ubiquitin binding);GO:0043161(proteasome-mediated ubiquitin-dependent protein catabolic process);GO:0043248(proteasome assembly);GO:0046331(lateral inhibit…	ENOG410XSJJ(Adhesion regulating molecule)	K06691	26S proteasome regulatory subunit N13	-	dgr03050(Proteasome)	A0A0L0C640.1 PF04683.11;Proteasom_Rpn13;	41.69	43.95	44.84	18.6	39.4	38.87	35.39	41.37	40.67	56.94	57.04	45.95	44.08	54.21	53.96	49.22	61.61	50.31	1443	1242	1410	483	1390	1099	1211	1227	1472	1999	1783	1639	1310	1491	1724	1790	2138	1495
TRINITY_DN19151_c1_g2	1131	TRINITY_DN19151_c1_g2_i1;TRINITY_DN19151_c1_g2_i2;TRINITY_DN19151_c1_g2_i3	PREDICTED: flocculation protein FLO11 [Bactrocera latifrons]	-	-	-	ENOG4112AZN(NA)	-	-	-	-	-	1.17	1.45	1.68	0.11	0.15	0.48	0.87	0.96	1.07	1.11	0.9	0.4	0.24	0	0.03	1.29	0.06	2.49	44	45	48	3	6	8	22	32	42	9	6	9	1	0	1	10	2	16
TRINITY_DN21660_c0_g2	1518	TRINITY_DN21660_c0_g2_i1;TRINITY_DN21660_c0_g2_i2	PREDICTED: LOW QUALITY PROTEIN: protein arginine methyltransferase NDUFAF7 homolog, mitochondrial [Bactrocera dorsalis]	CG17726	Protein arginine methyltransferase NDUFAF7 homolog, mitochondrial OS=Drosophila melanogaster GN=CG17726 PE=2 SV=1	GO:0005739(mitochondrion);GO:0010257(NADH dehydrogenase complex assembly);GO:0032981(mitochondrial respiratory chain complex I assembly);GO:0046034(ATP metabolic process)	COG1565(NADH dehydrogenase ubiquinone complex I, assembly factor 7)	NA	NA	NA	NA(NA)	B4NIH3.2 PF02636.15;Methyltransf_28;	5.69	5.48	4.83	3.45	5.28	4.12	3.87	4.52	4.64	7.1	4.88	4.47	6.69	6.22	8.72	6.4	5.86	8.91	277	223	218	129	271	172	190	195	239	341	218	220	273	233	384	310	282	361
TRINITY_DN19896_c2_g3	251	TRINITY_DN19896_c2_g3_i1	PREDICTED: cholinesterase [Bactrocera dorsalis]	-	-	-	-	-	-	-	-	-	0	0.44	1.15	0	1.4	0.86	1.44	0.8	0	0.77	0	1.06	0.89	0.95	3.76	0.38	1.17	0.91	0	1	3	0	4	2	4	2	0	2	0	3	2	2	9	1	3	2
TRINITY_DN21420_c1_g2	386	TRINITY_DN21420_c1_g2_i1;TRINITY_DN21420_c1_g2_i2	-	-	-	-	-	-	-	-	-	-	2.57	3.54	1.47	3.93	2.77	1.45	3.03	3.05	1.96	4.11	3.32	1.11	3.58	6.3	3.98	7.7	7.17	3.57	18	19	9	20	19	8	20	18	14	28	21	8	21	34	25	54	47	20
TRINITY_DN21995_c1_g1	1653	TRINITY_DN21995_c1_g1_i1;TRINITY_DN21995_c1_g1_i2;TRINITY_DN21995_c1_g1_i3;TRINITY_DN21995_c1_g1_i4;TRINITY_DN21995_c1_g1_i5;TRINITY_DN21995_c1_g1_i6;TRINITY_DN21995_c1_g1_i7;TRINITY_DN21995_c1_g1_i8	PREDICTED: ras-related protein Rab-23 [Bactrocera dorsalis]	RAB23	Ras-related protein Rab-23 OS=Homo sapiens GN=RAB23 PE=1 SV=1	GO:0000045(autophagosome assembly);GO:0001738(morphogenesis of a polarized epithelium);GO:0003924(GTPase activity);GO:0005525(GTP binding);GO:0005737(cytoplasm);GO:0005776(autophagosome);GO:0005886(plasma membrane);GO:0006886(intracellular protein transport);GO:0007224(smoothened signaling pathway);GO:0010008(endosome membrane);GO:0012505(endomembrane system);GO:0016192(vesicle-mediated transport…	ENOG4110BDM(RAB23, member RAS oncogene family)	NA	NA	NA	NA(NA)	B3LWF5.1 PF00071.20;Ras;	3.79	3.62	3.79	2.01	3.93	4.66	2.47	3.3	4.22	4.22	4.37	3.49	1.49	1.92	3.55	4.08	4.55	2.01	134	116	148	61	135	143	110	122	165	147	120	132	47	58	110	134	131	63
TRINITY_DN24716_c1_g2	1954	TRINITY_DN24716_c1_g2_i1;TRINITY_DN24716_c1_g2_i2;TRINITY_DN24716_c1_g2_i3;TRINITY_DN24716_c1_g2_i4	PREDICTED: mucin-17 [Bactrocera dorsalis]	-	-	-	-	-	-	-	-	-	0.96	1.22	1.24	0.72	1.53	0.81	0.65	1.08	0.98	1.72	2.06	1.27	1.55	2	1.45	3.25	2.36	2.17	67	71	82	38	112	49	45	68	72	92	96	76	68	80	67	163	120	98
TRINITY_DN20513_c0_g2	342	TRINITY_DN20513_c0_g2_i1;TRINITY_DN20513_c0_g2_i2;TRINITY_DN20513_c0_g2_i3	-	-	-	-	-	-	-	-	-	-	0.92	0.92	0.98	0.97	1.57	1.87	1.95	0.78	1.61	0.93	3.77	0.52	1.07	1.38	0.4	1.83	2.08	0.88	5	4	5	4	9	8	10	4	9	5	19	3	5	6	2	10	11	4
TRINITY_DN23753_c0_g1	648	TRINITY_DN23753_c0_g1_i1;TRINITY_DN23753_c0_g1_i2;TRINITY_DN23753_c0_g1_i3;TRINITY_DN23753_c0_g1_i4	PREDICTED: sodium-independent sulfate anion transporter [Bactrocera dorsalis]	SLC26A11	Sodium-independent sulfate anion transporter OS=Bos taurus GN=SLC26A11 PE=2 SV=1	GO:0005254(chloride channel activity);GO:0005887(integral component of plasma membrane);GO:0008271(secondary active sulfate transmembrane transporter activity);GO:0008272(sulfate transport);GO:0015106(bicarbonate transmembrane transporter activity);GO:0015116(sulfate transmembrane transporter activity);GO:0015301(anion:anion antiporter activity);GO:0015701(bicarbonate transport);GO:0019531(oxalat…	COG0659(sulfate transporter)	NA	NA	NA	NA(NA)	A0A0L0BKZ7.1 PF00916.18;Sulfate_transp;	1.4	1.38	1.1	1.36	2.31	1.49	1.21	1.78	1.54	1.46	4.17	2.68	1.15	2.33	1.22	1.84	3.06	2.71	23	19	17	16	40	19	19	27	27	16	39.02	33	11	26	12	25	35	27
TRINITY_DN22889_c0_g4	791	TRINITY_DN22889_c0_g4_i1;TRINITY_DN22889_c0_g4_i2;TRINITY_DN22889_c0_g4_i3	PREDICTED: LOW QUALITY PROTEIN: early nodulin-75-like [Bactrocera oleae]	-	-	-	ENOG41128HW(GYR motif)	-	-	-	-	-	299.17	389.96	338.58	288	528.82	406.98	437.1	449.56	471.85	137.03	153.15	118.54	103	152.89	146.2	169.07	160.52	84.87	7005.71	7491.23	7325.35	4987.78	12757.8	7994.25	10132.6	9266.75	11460.2	1510.1	1573.43	1375.23	983.8	1347.25	1492.14	1892.05	1753.09	794.13
TRINITY_DN9678_c0_g1	284	TRINITY_DN9678_c0_g1_i1	-	-	-	-	-	-	-	-	-	-	0.74	0	0.86	1.72	1.81	0	0.8	0.3	1.45	0.57	0	0.53	0.33	0.7	0.31	0	2.33	0	3	0	3	5	7	0	3	1	6	2	0	2	1	2	1	0	8	0
TRINITY_DN16544_c1_g1	1150	TRINITY_DN16544_c1_g1_i1;TRINITY_DN16544_c1_g1_i2;TRINITY_DN16544_c1_g1_i3;TRINITY_DN16544_c1_g1_i4	PREDICTED: uncharacterized protein LOC105230635 [Bactrocera dorsalis]	-	-	GO:0003674(molecular_function);GO:0005747(mitochondrial respiratory chain complex I)	ENOG4112449(Mitochondrial NADH ubiquinone oxidoreductase B14.7 subunit)	K03956	NADH dehydrogenase (ubiquinone) 1 alpha subcomplex subunit 11	-	dmo00190(Oxidative phosphorylation)	W5J8M2.1 PF02466.17;Tim17;	250.13	240.82	224.57	257.9	248.02	241.67	204.85	238.35	235.87	345.3	311.64	341.78	316.28	312.02	310.65	306.69	309.38	297.22	4149	3308	3486	3362	4174.01	3256	3525	3684	4214	4136	3500	4307	3293	2991	3469	3766	3690	3037
TRINITY_DN20692_c0_g1	1387	TRINITY_DN20692_c0_g1_i1;TRINITY_DN20692_c0_g1_i2	PREDICTED: probable serine/threonine-protein kinase clkA [Bactrocera dorsalis]	-	Protease inhibitor 1 OS=Walterinnesia aegyptia PE=1 SV=1	GO:0004867(serine-type endopeptidase inhibitor activity);GO:0005201(extracellular matrix structural constituent);GO:0005634(nucleus);GO:0007596(blood coagulation);GO:0010951(negative regulation of endopeptidase activity)	ENOG410XQNP(serine peptidase inhibitor, Kunitz type)	NA	NA	NA	NA(NA)	A0A0L0CIK2.1 PF00014.21;Kunitz_BPTI;	1.11	0.93	1.62	2.37	1.6	3.52	3.96	4.38	2.55	0.28	0.4	0.23	3.35	2	3.21	2.2	1.89	1.13	36	21	26	40	41	57	151	87	63	13	17	11	108	72	49	39	62	44
TRINITY_DN18289_c0_g1	368	TRINITY_DN18289_c0_g1_i1;TRINITY_DN18289_c0_g1_i2	-	-	-	-	-	-	-	-	-	-	0.88	4.32	2.49	0	2.23	1.55	0.74	1.28	3.2	4.27	1.02	1.33	2.91	3.13	4.45	3.58	4.66	3.18	3	15	7	0	12	7	5	6	13	27	6	9	16	16	26	23	29	17
TRINITY_DN19732_c0_g3	201	TRINITY_DN19732_c0_g3_i1	-	-	-	-	-	-	-	-	-	-	2.78	2.23	3.21	0	0	0	0	0.68	0	0	0.69	2.43	0	0	0	0	0	1.53	5	3	5	0	0	0	0	1	0	0	1	4	0	0	0	0	0	2
TRINITY_DN19047_c1_g4	452	TRINITY_DN19047_c1_g4_i1	PREDICTED: keratin, type I cytoskeletal 10 [Bactrocera dorsalis]	-	-	-	ENOG4112BJP(NA)	-	-	-	-	-	133.29	156.53	179.75	40.66	6.69	15.8	26.27	69.74	25.94	65.64	22.92	115.07	10.93	10.23	3.87	32.93	1.6	279.84	1397	1294	1689.32	311	70	134	265	628	279	624	203	1157	90	78	34	318	15	2257
TRINITY_DN14670_c0_g1	359	TRINITY_DN14670_c0_g1_i1;TRINITY_DN14670_c0_g1_i2;TRINITY_DN14670_c0_g1_i3;TRINITY_DN14670_c0_g1_i4	PREDICTED: alpha-amylase-related protein-like [Bactrocera latifrons]	Amyrel	Alpha-amylase-related protein OS=Drosophila dossoui GN=Amyrel PE=3 SV=2	GO:0003824(catalytic activity);GO:0005975(carbohydrate metabolic process);GO:0043169(cation binding)	COG0366(alpha amylase, catalytic)	K01176	alpha-amylase	EC:3.2.1.1	tca00500(Starch and sucrose metabolism)	A0A0L0BY54.1 PF02806.16;Alpha-amylase_C;	0	0	0	0	0	0	0	0	0	0.17	1.68	2.7	5.18	2.08	7.17	5.97	12.36	7.38	0	0	0	0	0	0	0	0	0	1	9	17	21	8	31	31	65	37
TRINITY_DN23281_c0_g1	250	TRINITY_DN23281_c0_g1_i1	-	-	-	-	-	-	-	-	-	-	3.64	3.12	1.16	0.94	2.47	1.74	2.55	0.81	2.31	3.51	1.66	1.07	0	3.35	1.27	0.76	2.76	1.38	11	7	3	2	7	4	7	2	7	9	4	3	0	7	3	2	7	3
TRINITY_DN11721_c0_g1	260	TRINITY_DN11721_c0_g1_i1	-	-	-	-	-	-	-	-	-	-	4.52	4.05	2.82	5.1	0.96	1.98	1.32	1.47	4.5	0.35	0.38	0.33	0	0.87	1.15	1.04	0.36	0	15	10	8	12	3	5	4	4	15	1	1	1	0	2	3	3	1	0
TRINITY_DN9963_c0_g1	236	TRINITY_DN9963_c0_g1_i1	-	-	-	-	-	-	-	-	-	-	3.41	2.55	0.89	0	0.81	0.5	0	0.46	0.76	0.89	0	0	1.04	0.55	0	0	0.9	0.53	9	5	2	0	2	1	0	1	2	2	0	0	2	1	0	0	2	1
TRINITY_DN22234_c0_g1	857	TRINITY_DN22234_c0_g1_i1;TRINITY_DN22234_c0_g1_i10;TRINITY_DN22234_c0_g1_i2;TRINITY_DN22234_c0_g1_i3;TRINITY_DN22234_c0_g1_i4;TRINITY_DN22234_c0_g1_i5;TRINITY_DN22234_c0_g1_i6;TRINITY_DN22234_c0_g1_i7;TRINITY_DN22234_c0_g1_i8;TRINITY_DN22234_c0_g1_i9	-	-	-	-	-	-	-	-	-	-	1.25	1.09	1.2	1.15	1.39	1.12	1.17	1.47	1.34	4.03	2.42	1.52	3.51	8.03	3.04	5.39	5.38	2.44	28	20	24.76	19	32	21	26	29	31	55	33	22	41	72	36	63	62	24
TRINITY_DN25170_c0_g1	1193	TRINITY_DN25170_c0_g1_i1;TRINITY_DN25170_c0_g1_i2;TRINITY_DN25170_c0_g1_i3	PREDICTED: uncharacterized protein LOC105230075 isoform X1 [Bactrocera dorsalis]	Lyst	Lysosomal-trafficking regulator OS=Mus musculus GN=Lyst PE=1 SV=1	GO:0006909(phagocytosis);GO:0012505(endomembrane system);GO:0045771(negative regulation of autophagosome size)	ENOG410XNQC(beige BEACH domain containing protein)	NA	NA	NA	NA(NA)	A0A0L0CQ11.1 PF02138.16;Beach;	4.14	2.87	2.8	1.67	3.35	2.49	4.76	4.84	3.86	3.11	1.46	2.37	1.95	2.14	1.58	3.22	2.01	3.94	77	55	63	36	50	62	89	71	83	45	31	34	43	34	35	83	55	43
TRINITY_DN19493_c0_g1	1398	TRINITY_DN19493_c0_g1_i1;TRINITY_DN19493_c0_g1_i2;TRINITY_DN19493_c0_g1_i3;TRINITY_DN19493_c0_g1_i4	PREDICTED: transcriptional activator protein Pur-beta isoform X2 [Bactrocera dorsalis]	PURA	Transcriptional activator protein Pur-alpha OS=Homo sapiens GN=PURA PE=1 SV=2	GO:0000977(RNA polymerase II regulatory region sequence-specific DNA binding);GO:0001227(transcriptional repressor activity, RNA polymerase II transcription regulatory region sequence-specific DNA binding);GO:0003677(DNA binding);GO:0003690(double-stranded DNA binding);GO:0003723(RNA binding);GO:0003729(mRNA binding);GO:0005634(nucleus);GO:0005737(cytoplasm);GO:0031935(regulation of chromatin sil…	ENOG410ZKKR(Purine-rich element binding protein)	NA	NA	NA	NA(NA)	Q7PPR8.4 PF04845.11;PurA;	3.25	4.7	3.63	1.25	3.12	2.91	2.85	2.57	2.91	3.56	2.48	1.76	4.51	4.66	3.32	4.3	4.96	5.24	129.5	162	138	38	116	98	113	89	114	140	91	72	148.74	142	123	169	195	175
TRINITY_DN24704_c2_g2	328	TRINITY_DN24704_c2_g2_i1;TRINITY_DN24704_c2_g2_i2;TRINITY_DN24704_c2_g2_i3	PREDICTED: putative epidermal cell surface receptor isoform X1 [Bactrocera latifrons]	sas	Putative epidermal cell surface receptor OS=Drosophila melanogaster GN=sas PE=2 SV=2	GO:0002168(instar larval development);GO:0005887(integral component of plasma membrane);GO:0007411(axon guidance);GO:0016324(apical plasma membrane)	ENOG410YSW1(WNT1 inducible signaling pathway protein 2)	-	-	-	-	-	1.08	5.81	4.31	1.76	3.84	1.42	2.92	5.21	3.2	2.25	0.44	2.08	3.05	2.27	1.77	4.61	2.08	6.04	5	19	17	6	16	5	13	21	13	10	2	11	13	9	8	20	10	23
TRINITY_DN24384_c1_g2	398	TRINITY_DN24384_c1_g2_i1;TRINITY_DN24384_c1_g2_i2;TRINITY_DN24384_c1_g2_i3	PREDICTED: uncharacterized protein LOC108362061 [Rhagoletis zephyria]	-	-	-	COG0507(exodeoxyribonuclease v alpha)	NA	NA	NA	NA(NA)	X1XE17.1 PF14214.4;Helitron_like_N;	2.8	3.27	3.82	1.49	5.23	2.58	3.45	4.05	3.93	3.23	3.1	3.58	3.9	6.09	1.92	2.29	8.44	3.46	15.57	15.8	19.64	7.79	29.85	10.08	18.52	19.53	19.66	14.95	15.87	18.44	18.73	25.61	8.34	15.96	45.22	14.9
TRINITY_DN18014_c0_g3	295	TRINITY_DN18014_c0_g3_i1	hypothetical protein [Bactrocera tryoni]	-	-	-	-	-	-	-	-	-	0.48	0.6	1.58	0.94	1.87	0	1.95	2.45	0	1.27	0	0.72	0.6	1.31	0.88	1.92	0.69	0	2.13	2	6.02	3	7.92	0	8	9	0	4.83	0	3	2	4.07	3.11	7.47	2.58	0
TRINITY_DN11476_c0_g1	474	TRINITY_DN11476_c0_g1_i1;TRINITY_DN11476_c0_g1_i2	60S ribosomal protein L23a [Oryctolagus cuniculus]	RPL23A	60S ribosomal protein L23a OS=Bos taurus GN=RPL23A PE=2 SV=1	GO:0000027(ribosomal large subunit assembly);GO:0003735(structural constituent of ribosome);GO:0006412(translation);GO:0022625(cytosolic large ribosomal subunit)	COG0089(One of the early assembly proteins it binds 23S rRNA. One of the proteins that surrounds the polypeptide exit tunnel on the outside of the ribosome. Forms the main docking site for trigger factor binding to the ribosome (By similarity))	K02893	large subunit ribosomal protein L23Ae	-	ocu03010(Ribosome)	G5C1N0.1 PF00276.18;Ribosomal_L23;	1.94	2.1	3.14	1.69	2.11	2.38	1.91	2.35	1.71	1.35	1.76	1.37	3.91	3.02	2.09	2.57	3.52	2.39	17	14	23	14	24	22	21	23	20	14	17	15	35	25	20	27	36	21
TRINITY_DN18134_c0_g2	1374	TRINITY_DN18134_c0_g2_i1;TRINITY_DN18134_c0_g2_i2;TRINITY_DN18134_c0_g2_i3	PREDICTED: ferrochelatase, mitochondrial [Bactrocera dorsalis]	FeCh	Ferrochelatase, mitochondrial OS=Drosophila melanogaster GN=FeCh PE=2 SV=1	GO:0004325(ferrochelatase activity);GO:0005739(mitochondrion);GO:0005743(mitochondrial inner membrane);GO:0006782(protoporphyrinogen IX biosynthetic process);GO:0006783(heme biosynthetic process)	COG0276(Catalyzes the ferrous insertion into protoporphyrin IX (By similarity))	K01772	protoporphyrin/coproporphyrin ferrochelatase	EC:4.99.1.1 4.99.1.9	dgr00860(Porphyrin and chlorophyll metabolism)	A0A0L0CEU2.1 PF00762.17;Ferrochelatase;	13.82	13.11	13.81	8.38	12.14	12.07	10.84	13.77	14	14.98	16.28	12.2	17.23	12.31	12.38	13.42	16.16	11.69	644	490	593	266	583	479	499	556	666	391	360	326	330	279	310	367	360	285
TRINITY_DN25719_c3_g1	248	TRINITY_DN25719_c3_g1_i1	PREDICTED: apolipophorins [Bactrocera dorsalis]	-	-	-	ENOG410Z6MR(Domain of Unknown Function (DUF1081))	-	-	-	-	-	0.67	0	0.4	0.48	0.36	1.33	0.37	2.89	0	16.67	13.54	9.49	11.06	13.17	15.05	20.57	19.71	16.46	2	0	1	1	1	3	1	7	0	42	32	26	24	27	35	53	49	35
TRINITY_DN13797_c0_g1	256	TRINITY_DN13797_c0_g1_i1;TRINITY_DN13797_c0_g1_i2;TRINITY_DN13797_c0_g1_i3	PREDICTED: LOW QUALITY PROTEIN: vanin-like protein 1 [Bactrocera dorsalis]	vanin-like	Vanin-like protein 1 OS=Drosophila melanogaster GN=vanin-like PE=1 SV=1	GO:0006807(nitrogen compound metabolic process);GO:0016787(hydrolase activity);GO:0016810(hydrolase activity, acting on carbon-nitrogen (but not peptide) bonds);GO:0016811(hydrolase activity, acting on carbon-nitrogen (but not peptide) bonds, in linear amides);GO:0019898(extrinsic component of membrane)	COG0388(nitrilase cyanide hydratase and apolipoprotein n-acyltransferase)	K01435	biotinidase	EC:3.5.1.12	dya00780(Biotin metabolism)	B4R5D6.1 PF00795.20;CN_hydrolase;	9.91	3.18	0.78	7.55	2.55	2.51	6.17	2.67	3.83	11.78	13.33	22.98	5.11	9.03	7.17	12.6	3.35	11.33	31.67	7.56	2.14	17.1	7.67	6.09	17.96	7	12.29	32	34	68	12	20	18	35	9	26
TRINITY_DN25821_c1_g3	236	TRINITY_DN25821_c1_g3_i1	-	-	-	-	-	-	-	-	-	-	0.38	2.04	1.78	0	0	0	0	1.39	0.38	0.89	1.43	1.23	2.08	4.39	2.42	1.31	4.07	1.59	1	4	4	0	0	0	0	3	1	2	3	3	4	8	5	3	9	3
TRINITY_DN23133_c0_g3	747	TRINITY_DN23133_c0_g3_i1;TRINITY_DN23133_c0_g3_i2	PREDICTED: zinc finger protein Elbow, partial [Bactrocera latifrons]	elB	Zinc finger protein Elbow OS=Drosophila melanogaster GN=elB PE=1 SV=4	GO:0000228(nuclear chromosome);GO:0001752(compound eye photoreceptor fate commitment);GO:0003676(nucleic acid binding);GO:0005515(protein binding);GO:0005634(nucleus);GO:0005730(nucleolus);GO:0007219(Notch signaling pathway);GO:0007424(open tracheal system development);GO:0008283(cell proliferation);GO:0010629(negative regulation of gene expression);GO:0035214(eye-antennal disc development);GO:00…	ENOG4111GK8(zinc finger protein)	-	-	-	-	-	4.45	5.33	4.29	3.53	4.39	4.04	2.09	3.01	3.6	3.07	4.47	3.88	3.76	3.52	2.35	3.61	3.85	4.59	99	97	88	58	97	74	46	57	83	63	77	79	62	53	45	75	74	78
TRINITY_DN11298_c0_g1	321	TRINITY_DN11298_c0_g1_i1;TRINITY_DN11298_c0_g1_i2	-	-	-	-	-	-	-	-	-	-	0.54	0	3.94	0	2.3	0.71	0	0.66	0	0.64	0.92	1.19	0.25	0.53	1.63	0.63	0.87	1.78	1	0	7	0	4	1	0	1	0	3	4	6	1	2	7	3	4	7
TRINITY_DN16559_c1_g3	321	TRINITY_DN16559_c1_g3_i1	-	-	-	-	-	-	-	-	-	-	0	0	0	0	0	0	0	0	0	0.64	0	1.79	1.48	2.12	0.23	1.05	0.87	1.02	0	0	0	0	0	0	0	0	0	3	0	9	6	8	1	5	4	4
TRINITY_DN23676_c0_g2	1082	TRINITY_DN23676_c0_g2_i1;TRINITY_DN23676_c0_g2_i2	leucine-rich repeat-containing protein 10 [Ceratitis capitata]	-	-	-	COG4886(leucine Rich Repeat)	-	-	-	-	-	2.11	1.92	0.69	2.03	5.17	1.65	2.2	1.11	2.94	0.59	0.75	0.29	0.57	1.17	0.32	0.93	0.77	0.59	67	50	20	50	175	46	69	35	95	18	20	9	16	29	9	28	22	17
TRINITY_DN25311_c1_g1	3201	TRINITY_DN25311_c1_g1_i1;TRINITY_DN25311_c1_g1_i2;TRINITY_DN25311_c1_g1_i3;TRINITY_DN25311_c1_g1_i4	PREDICTED: bumetanide-sensitive sodium-(potassium)-chloride cotransporter [Bactrocera dorsalis]	SLC12A2	Solute carrier family 12 member 2 OS=Homo sapiens GN=SLC12A2 PE=1 SV=1	GO:0003333(amino acid transmembrane transport);GO:0005524(ATP binding);GO:0005886(plasma membrane);GO:0006813(potassium ion transport);GO:0006821(chloride transport);GO:0006884(cell volume homeostasis);GO:0008511(sodium:potassium:chloride symporter activity);GO:0015081(sodium ion transmembrane transporter activity);GO:0015171(amino acid transmembrane transporter activity);GO:0015378(sodium:chlori…	COG0531(amino acid)	NA	NA	NA	NA(NA)	B4L068.2 PF00324.19;AA_permease;	1.99	1.99	1.49	1.35	2.27	3.54	1.45	1.58	2.41	4.23	2.62	2	4.66	2.66	3.76	3.85	3.59	3.26	192	150	145	88	226	144	151	110	179	141	129.51	100	150	139.92	122	154.99	183	135
TRINITY_DN16858_c0_g2	292	TRINITY_DN16858_c0_g2_i1	PREDICTED: techylectin-5A-like isoform X2 [Bactrocera dorsalis]	-	Ryncolin-1 OS=Cerberus rynchops PE=1 SV=1	GO:0007155(cell adhesion);GO:0007411(axon guidance);GO:0050767(regulation of neurogenesis)	ENOG410ZYS4(fibrinogen)	NA	NA	NA	NA(NA)	B4J6M8.1 PF00147.16;Fibrinogen_C;	0	0	0	0.32	0	0	0.25	0	0	13.33	19.43	11.11	11.71	5.49	14.77	15.22	9.54	11.14	0	0	0	1	0	0	1	0	0	49.64	67.92	45	37.89	16.66	50.85	57.81	35	35
TRINITY_DN20016_c0_g1	812	TRINITY_DN20016_c0_g1_i1;TRINITY_DN20016_c0_g1_i10;TRINITY_DN20016_c0_g1_i11;TRINITY_DN20016_c0_g1_i12;TRINITY_DN20016_c0_g1_i13;TRINITY_DN20016_c0_g1_i14;TRINITY_DN20016_c0_g1_i15;TRINITY_DN20016_c0_g1_i16;TRINITY_DN20016_c0_g1_i2;TRINITY_DN20016_c0_g1_i3;TRINITY_DN20016_c0_g1_i4;TRINITY_DN20016_c0_g1_i5;TRINITY_DN20016_c0_g1_i6;TRINITY_DN20016_c0_g1_i7;TRINITY_DN20016_c0_g1_i8;TRINITY_DN20016_c…	PREDICTED: trypsin alpha-3-like [Bactrocera oleae]	epsilonTry	Trypsin epsilon OS=Drosophila erecta GN=epsilonTry PE=3 SV=1	GO:0004252(serine-type endopeptidase activity);GO:0005737(cytoplasm);GO:0006508(proteolysis)	COG5640(protease)	K01312	trypsin	EC:3.4.21.4	dan04080(Neuroactive ligand-receptor interaction)	B3MKV2.1 PF00089.24;Trypsin;	608.45	413.09	493.26	926.07	566.95	709.24	901.95	1024.84	746.64	386.05	493.89	685.11	447.56	355.97	443.08	354.86	437.71	403.25	8278	4776.01	6173	8897	7585.99	8082	11003	15507	9592	2896	3817	6197	3210	2363	3216	3177	3634	3263
TRINITY_DN20362_c0_g1	1126	TRINITY_DN20362_c0_g1_i1;TRINITY_DN20362_c0_g1_i2;TRINITY_DN20362_c0_g1_i3;TRINITY_DN20362_c0_g1_i4;TRINITY_DN20362_c0_g1_i5;TRINITY_DN20362_c0_g1_i6	PREDICTED: probable palmitoyltransferase ZDHHC24 [Bactrocera latifrons]	-	-	GO:0005783(endoplasmic reticulum);GO:0005794(Golgi apparatus);GO:0006612(protein targeting to membrane);GO:0018230(peptidyl-L-cysteine S-palmitoylation);GO:0018345(protein palmitoylation);GO:0019706(protein-cysteine S-palmitoyltransferase activity)	COG5273(Zinc finger, DHHC-type containing)	NA	NA	NA	NA(NA)	B4LMZ5.1 PF01529.18;zf-DHHC;	3.75	3.06	3	3.25	3.31	1.55	1.66	2.28	3.16	4.13	3.29	3.05	3.87	2.32	3.31	2.84	3.29	2.82	132	82	100	87	116	49	62	75	111	105	80	87	87	49	79	76	81	63
TRINITY_DN17603_c0_g1	497	TRINITY_DN17603_c0_g1_i1;TRINITY_DN17603_c0_g1_i2;TRINITY_DN17603_c0_g1_i3;TRINITY_DN17603_c0_g1_i4	PREDICTED: uncharacterized protein LOC105224325 [Bactrocera dorsalis]	cpnA	Cyclopentanol dehydrogenase OS=Comamonas sp. (strain NCIMB 9872) GN=cpnA PE=1 SV=1	GO:0016491(oxidoreductase activity)	COG1028(Dehydrogenase reductase)	K03331	L-xylulose reductase	EC:1.1.1.10	tca00040(Pentose and glucuronate interconversions)	A0A0L0C436.1 PF13561.4;adh_short_C2;	40.17	38.27	62.84	51.9	45.35	62.31	35.47	41.73	40.33	5.03	6.6	5.68	5.66	4.45	4.66	5.61	3.91	3.56	331	226	456	267	362	398	305	290	344	56	69	67	55	40	48	64	43	34
TRINITY_DN24636_c0_g1	2774	TRINITY_DN24636_c0_g1_i1;TRINITY_DN24636_c0_g1_i2;TRINITY_DN24636_c0_g1_i3;TRINITY_DN24636_c0_g1_i4;TRINITY_DN24636_c0_g1_i5	PREDICTED: transport and Golgi organization protein 6 [Bactrocera dorsalis]	Tango6	Transport and Golgi organization protein 6 OS=Drosophila melanogaster GN=Tango6 PE=2 SV=1	GO:0005794(Golgi apparatus);GO:0005829(cytosol);GO:0007030(Golgi organization);GO:0007095(mitotic G2 DNA damage checkpoint);GO:0009306(protein secretion)	ENOG410XS2I(transmembrane and coiled-coil domains 7)	-	-	-	-	B4G7F3.1 PF10363.7;RTP1_C1;	3.47	3.02	4.47	2.03	4.82	5.28	5.23	3.45	4.54	0.88	1.11	0.58	1.15	1.21	1.13	1.11	1.43	1.17	83	81	93	53	124	78	120	84	100	80	94	55	98	95	93	100	131	99
TRINITY_DN13890_c0_g2	237	TRINITY_DN13890_c0_g2_i1	PREDICTED: cadherin-related tumor suppressor [Bactrocera latifrons]	ft	Cadherin-related tumor suppressor OS=Drosophila melanogaster GN=ft PE=1 SV=3	GO:0000904(cell morphogenesis involved in differentiation);GO:0001736(establishment of planar polarity);GO:0001737(establishment of imaginal disc-derived wing hair orientation);GO:0005509(calcium ion binding);GO:0005515(protein binding);GO:0005887(integral component of plasma membrane);GO:0007156(homophilic cell adhesion via plasma membrane adhesion molecules);GO:0007157(heterophilic cell-cell ad…	ENOG410XPEI(homophilic cell adhesion)	K16669	protocadherin Fat 4	-	mde04391(Hippo signaling pathway -fly);mde04392(Hippo signaling pathway - multiple species)	-	0	0.51	0	0	2.01	1.49	0.83	0	0.75	0	1.42	0	3.09	0	0	2.59	3.58	0.52	0	1	0	0	5	3	2	0	2	0	3	0	6	0	0	6	8	1
TRINITY_DN15563_c0_g4	362	TRINITY_DN15563_c0_g4_i1;TRINITY_DN15563_c0_g4_i2	-	-	-	-	-	-	-	-	-	-	2.89	3.2	1.65	1	0.74	0.21	1.53	2.91	2.41	0.92	0.59	0	0	0.61	0.35	0.36	0.19	1.3	20	17	10	5	5	1	10	17	17	5	3	0	0	3	2	2	1	6
TRINITY_DN25667_c3_g2	873	TRINITY_DN25667_c3_g2_i1;TRINITY_DN25667_c3_g2_i2	PREDICTED: DNA topoisomerase 2-binding protein 1-A [Bactrocera dorsalis]	TOPBP1	DNA topoisomerase 2-binding protein 1 OS=Homo sapiens GN=TOPBP1 PE=1 SV=3	GO:0000278(mitotic cell cycle);GO:0006270(DNA replication initiation);GO:0007095(mitotic G2 DNA damage checkpoint);GO:0033314(mitotic DNA replication checkpoint);GO:0048477(oogenesis)	ENOG41100Z2(BRCA1 C Terminus (BRCT) domain)	K10728	topoisomerase (DNA) II binding protein 1	-	mde03440(Homologous recombination)	A0A0L0BUB7.1 PF00533.24;BRCT;	5.47	5.44	5.7	5.69	5.88	6.74	5.61	5.36	6.18	4.47	6.07	3.47	2.55	3.99	2.87	3.7	4.46	1.77	149	122	144	115	166	155	152	129	175	98	92	71	48	69	60	71	75	39
TRINITY_DN17832_c0_g4	224	TRINITY_DN17832_c0_g4_i1	-	-	-	-	-	-	-	-	-	-	1.29	4.62	2.5	0.61	0.46	0.57	1.42	1.05	2.6	0	1.08	0.47	0.59	1.25	0.55	1.97	0.51	1.8	3	8	5	1	1	1	3	2	6	0	2	1	1	2	1	4	1	3
TRINITY_DN23528_c0_g1	807	TRINITY_DN23528_c0_g1_i1;TRINITY_DN23528_c0_g1_i2;TRINITY_DN23528_c0_g1_i3;TRINITY_DN23528_c0_g1_i4;TRINITY_DN23528_c0_g1_i5	PREDICTED: prolyl 4-hydroxylase subunit alpha-2 [Bactrocera dorsalis]	dpy-18	Prolyl 4-hydroxylase subunit alpha-1 OS=Caenorhabditis elegans GN=dpy-18 PE=1 SV=2	GO:0004656(procollagen-proline 4-dioxygenase activity);GO:0005506(iron ion binding);GO:0005783(endoplasmic reticulum);GO:0016702(oxidoreductase activity, acting on single donors with incorporation of molecular oxygen, incorporation of two atoms of oxygen);GO:0031418(L-ascorbic acid binding);GO:0055114(oxidation-reduction process)	ENOG410XS5J(prolyl 4-hydroxylase)	K00472	prolyl 4-hydroxylase	EC:1.14.11.2	dme00330(Arginine and proline metabolism)	B4LW59.1 PF08336.9;P4Ha_N;	4.1	3.89	1.76	1.15	2.32	1.99	2.21	1.88	3.11	3.69	3.77	1.99	3.4	2.95	3.81	2.68	3.86	4.5	63	43	40	21	46	29	54	31	43	49	44	30	37	29	46	38	53	48
TRINITY_DN12908_c0_g2	384	TRINITY_DN12908_c0_g2_i1;TRINITY_DN12908_c0_g2_i2	-	-	-	-	-	-	-	-	-	-	0.77	0.44	0.58	0.18	0	0.59	0.93	1.25	2.26	0	0	0	0	0	0.51	0	0	0.17	6	2	4	1	0	3	5	7	18	0	0	0	0	0	2	0	0	1
TRINITY_DN13688_c0_g1	345	TRINITY_DN13688_c0_g1_i1;TRINITY_DN13688_c0_g1_i2	-	-	-	-	-	-	-	-	-	-	2.8	2.6	2.79	0.24	1.52	2.7	3.18	3.66	2.13	0	0	0	0	0	0	0	0	0	17	12	15	1	9	13	18	19	13	0	0	0	0	0	0	0	0	0
TRINITY_DN25192_c1_g2	1104	TRINITY_DN25192_c1_g2_i1;TRINITY_DN25192_c1_g2_i2;TRINITY_DN25192_c1_g2_i3;TRINITY_DN25192_c1_g2_i4;TRINITY_DN25192_c1_g2_i5;TRINITY_DN25192_c1_g2_i6;TRINITY_DN25192_c1_g2_i7	-	-	-	-	-	-	-	-	-	-	0.84	1.12	2.03	1.56	0.7	0.99	2.48	1.26	0.97	1.94	0.73	0.94	2.46	3.32	5.27	4.02	3.44	4.44	19.52	20	13.95	5.96	16.34	8.12	14.12	16.76	22	40.22	22	14.16	31.84	32	52	34.9	38.4	34
TRINITY_DN11891_c0_g1	525	TRINITY_DN11891_c0_g1_i1	PREDICTED: LOW QUALITY PROTEIN: small subunit processome component 20 homolog [Bactrocera dorsalis]	-	-	GO:0000462(maturation of SSU-rRNA from tricistronic rRNA transcript (SSU-rRNA, 5.8S rRNA, LSU-rRNA));GO:0005730(nucleolus);GO:0030686(90S preribosome);GO:0032040(small-subunit processome)	ENOG410XSRE(UTP20, small subunit (SSU) processome component, homolog (yeast))	NA	NA	NA	NA(NA)	-	0	0	0	0	0	0	0	0	0	5.6	8.99	7.88	5.54	5.49	4.47	3.84	11.22	5.25	0	0	0	0	0	0	0	0	0	69	103	102	59	54	51	48	137	55
TRINITY_DN24655_c2_g2	212	TRINITY_DN24655_c2_g2_i1	-	-	-	-	-	-	-	-	-	-	0.49	1.32	0	0	0.53	0	0	0	1	0.57	0.61	0	1.35	0	2.51	0.56	1.74	0.68	1	2	0	0	1	0	0	0	2	1	1	0	2	0	4	1	3	1
TRINITY_DN17332_c0_g1	648	TRINITY_DN17332_c0_g1_i1;TRINITY_DN17332_c0_g1_i2;TRINITY_DN17332_c0_g1_i3;TRINITY_DN17332_c0_g1_i4;TRINITY_DN17332_c0_g1_i5;TRINITY_DN17332_c0_g1_i6;TRINITY_DN17332_c0_g1_i7;TRINITY_DN17332_c0_g1_i8;TRINITY_DN17332_c0_g1_i9	-	-	-	-	-	-	-	-	-	-	7.1	9.22	5.34	1.51	6.84	4.8	4.32	5.54	4.45	11.63	18.72	21.67	23.63	15.72	23.85	41	35.85	25.55	84	80	61	11	77	47	47	59	62	40.29	56.01	73.1	55.14	39.56	56.7	146.08	102.31	87.92
TRINITY_DN20978_c1_g3	242	TRINITY_DN20978_c1_g3_i1;TRINITY_DN20978_c1_g3_i2	-	-	-	-	-	-	-	-	-	-	0	0	0	0	0	0	0	0	0	5.74	3.09	0.39	5.79	4.78	6.19	3.55	6.99	4.3	0	0	0	0	0	0	0	0	0	11	6	1	10	7	10	6	12	7
TRINITY_DN16028_c2_g3	364	TRINITY_DN16028_c2_g3_i1;TRINITY_DN16028_c2_g3_i2	-	-	-	-	-	-	-	-	-	-	2.74	1.49	4.66	2.25	1.68	3.74	3.3	3.49	3.03	7.06	5.15	2.88	4.35	8.51	5.96	4.74	5.25	7.74	17	7	25	10	10	18	19	18	19	41	28	18	22	40	32	28	30	38
TRINITY_DN20898_c1_g1	264	TRINITY_DN20898_c1_g1_i1	putative DD34D transposase [Bactrocera tryoni]	-	-	GO:0004803(transposase activity);GO:0005575(cellular_component);GO:0006313(transposition, DNA-mediated)	ENOG410Z25J(Hydra magnipapillata)	K11433	histone-lysine N-methyltransferase SETMAR	EC:2.1.1.43	aec00310(Lysine degradation)	-	0.87	3.59	3.06	1.68	2.16	1.91	0.96	3.55	2.02	0.34	0	0	0	0	0.37	0	0	0	3	9.19	9	4.09	7	5	3	10	7	1	0	0	0	0	1	0	0	0
TRINITY_DN19720_c0_g1	1261	TRINITY_DN19720_c0_g1_i1;TRINITY_DN19720_c0_g1_i10;TRINITY_DN19720_c0_g1_i11;TRINITY_DN19720_c0_g1_i2;TRINITY_DN19720_c0_g1_i3;TRINITY_DN19720_c0_g1_i4;TRINITY_DN19720_c0_g1_i5;TRINITY_DN19720_c0_g1_i6;TRINITY_DN19720_c0_g1_i7;TRINITY_DN19720_c0_g1_i8;TRINITY_DN19720_c0_g1_i9	PREDICTED: titin isoform X5 [Bactrocera latifrons]	-	-	GO:0004674(protein serine/threonine kinase activity);GO:0004683(calmodulin-dependent protein kinase activity);GO:0004687(myosin light chain kinase activity);GO:0005200(structural constituent of cytoskeleton);GO:0005524(ATP binding);GO:0006468(protein phosphorylation);GO:0010906(regulation of glucose metabolic process);GO:0030018(Z disc);GO:0030334(regulation of cell migration);GO:0051015(actin fi…	ENOG410XQFD(myosin light chain kinase)	NA	NA	NA	NA(NA)	-	1.96	2.18	2.14	1.04	2.25	2.2	1.56	1.85	1.64	3.12	2.82	3.14	2.79	2.52	1.94	4.24	2.67	4.51	44	39	46	16	39	43	39	45	43	83	77	90	69	53	62	121	60	105
TRINITY_DN19726_c0_g1	1927	TRINITY_DN19726_c0_g1_i1	PREDICTED: zinc transporter 1 [Bactrocera dorsalis]	SLC30A1	Zinc transporter 1 OS=Macaca fascicularis GN=SLC30A1 PE=2 SV=1	GO:0005385(zinc ion transmembrane transporter activity);GO:0005886(plasma membrane);GO:0006882(cellular zinc ion homeostasis);GO:0010043(response to zinc ion);GO:0010312(detoxification of zinc ion);GO:0016020(membrane);GO:0016021(integral component of membrane);GO:0016323(basolateral plasma membrane);GO:0016324(apical plasma membrane);GO:0022883(zinc efflux transmembrane transporter activity);GO:…	COG1230(cation diffusion facilitator family transporter)	NA	NA	NA	NA(NA)	B4HTP7.1 PF01545.19;Cation_efflux;	9.24	9.61	11.4	4.76	9.77	8.75	6.63	7.41	9.49	8.83	7.3	5.94	9.09	8.74	7.27	9.76	10.54	10.9	640	557	741	246	710	519	462	458	686	588	450	406	519	459	450	659	700	620
TRINITY_DN22854_c0_g1	338	TRINITY_DN22854_c0_g1_i1;TRINITY_DN22854_c0_g1_i2;TRINITY_DN22854_c0_g1_i3	PREDICTED: uncharacterized protein LOC105229523 [Bactrocera dorsalis]	-	-	-	ENOG4110NJ8(CHK)	-	-	-	-	-	21.24	34.95	26.47	15.75	27.33	26.66	28.18	30.53	31.32	17.02	8.78	6.89	7.02	10.03	9.99	5.85	7.64	11.85	63	77	67	33	76	60	76	74	93	70	34	31	26	32	36	20	34	39
TRINITY_DN23618_c0_g2	356	TRINITY_DN23618_c0_g2_i1;TRINITY_DN23618_c0_g2_i2	PREDICTED: nose resistant to fluoxetine protein 6 [Bactrocera dorsalis]	Oacyl	O-acyltransferase like protein OS=Mus musculus GN=Oacyl PE=2 SV=1	GO:0016747(transferase activity, transferring acyl groups other than amino-acyl groups)	ENOG410YD1T(nose resistant to fluoxetine protein 6-like)	-	-	-	-	B4JJI2.1 PF01757.20;Acyl_transf_3;	3.99	3.52	4.36	2.83	3.63	2.68	1.75	2.49	5.69	14.31	9.14	11.55	6.35	6.04	11.86	10.98	7.02	18.87	17	11	20	13	15	11	11	14	30	45	32	36	15	13	33	32	16	45
TRINITY_DN25725_c1_g1	458	TRINITY_DN25725_c1_g1_i1;TRINITY_DN25725_c1_g1_i2;TRINITY_DN25725_c1_g1_i3;TRINITY_DN25725_c1_g1_i4	-	-	-	-	-	-	-	-	-	-	1.21	1.84	0.64	0.83	1.52	1.43	0.41	0.87	1.1	0.84	2.86	0.73	1.04	1.57	1.79	1.07	1.67	3.27	13	6	3	3	16	6	1	8	9	3	9	5	6	4	7	5	12	11
TRINITY_DN22123_c0_g1	2834	TRINITY_DN22123_c0_g1_i1;TRINITY_DN22123_c0_g1_i2;TRINITY_DN22123_c0_g1_i3;TRINITY_DN22123_c0_g1_i4	PREDICTED: adenosine kinase isoform X1 [Bactrocera latifrons]	ADK	Adenosine kinase OS=Homo sapiens GN=ADK PE=1 SV=2	GO:0004001(adenosine kinase activity);GO:0005634(nucleus);GO:0005654(nucleoplasm);GO:0005737(cytoplasm);GO:0005829(cytosol);GO:0006167(AMP biosynthetic process);GO:0006169(adenosine salvage);GO:0019200(carbohydrate kinase activity);GO:0046835(carbohydrate phosphorylation)	COG0524(pfkb domain protein)	K00856	adenosine kinase	EC:2.7.1.20	mde00230(Purine metabolism)	A0A0L0CEB8.1 PF00294.22;PfkB;	21.7	24.1	22.53	16.01	24.72	21.14	19.6	17.65	21.71	26.04	26.84	19.56	29.13	30.05	26.06	23.12	32.33	25.16	1910	1720	1929	1101	2245	1466	1552	1446	1977	2304	2201	1780	2214	2092	2141	2086	2863	1917
TRINITY_DN18939_c0_g1	2258	TRINITY_DN18939_c0_g1_i1	reverse transcriptase [Bactrocera tryoni]	-	-	-	ENOG410Y65V(Retrotransposon protein)	-	-	-	-	-	0	0	0	0.02	0.01	0.01	0	0	0.02	2.29	2.15	1.99	1.68	2.48	1.96	1.58	2.29	1.42	0	0	0	1	1	1	0	0	2	182	158.18	162	114	155	145	127	181	96.03
TRINITY_DN19895_c0_g1	264	TRINITY_DN19895_c0_g1_i1;TRINITY_DN19895_c0_g1_i2;TRINITY_DN19895_c0_g1_i3	-	-	-	-	-	-	-	-	-	-	0.73	0.98	4.27	5.17	1.95	3.27	6.82	7.59	0.73	0	1.09	1.07	1.97	2.68	2.44	0.67	2.42	3.48	2	2	10	10	5	7	17	17	2	0	3	3	5	6	6	2	7	8
TRINITY_DN21983_c0_g1	1787	TRINITY_DN21983_c0_g1_i1;TRINITY_DN21983_c0_g1_i2;TRINITY_DN21983_c0_g1_i3;TRINITY_DN21983_c0_g1_i4;TRINITY_DN21983_c0_g1_i5	PREDICTED: putative methyltransferase C9orf114 [Bactrocera latifrons]	C9orf114	Putative methyltransferase C9orf114 OS=Homo sapiens GN=C9orf114 PE=1 SV=3	GO:0003674(molecular_function);GO:0005575(cellular_component);GO:0008150(biological_process)	COG2106(chromosome 9 open reading frame 114)	NA	NA	NA	NA(NA)	A1Z830.1 PF02598.15;Methyltrn_RNA_3;	1.66	1.94	1.96	0.97	2.57	1.75	1.17	1.7	1.98	3.29	2.33	2.63	3.05	3.94	2.78	1.96	4.82	2.76	100	98	112	44	163	90	71	92	125	180	118	148	143	170	142	109	263	129
TRINITY_DN16863_c1_g7	205	TRINITY_DN16863_c1_g7_i1	-	-	-	-	-	-	-	-	-	-	0	0	0	0	1.71	0	0	0	1.62	0	0	1.16	0.73	0.77	1.35	0	0.63	2.2	0	0	0	0	3	0	0	0	3	0	0	2	1	1	2	0	1	3
TRINITY_DN25357_c2_g1	1593	TRINITY_DN25357_c2_g1_i1;TRINITY_DN25357_c2_g1_i2;TRINITY_DN25357_c2_g1_i3	PREDICTED: sodium-independent sulfate anion transporter [Bactrocera dorsalis]	SLC26A11	Sodium-independent sulfate anion transporter OS=Bos taurus GN=SLC26A11 PE=2 SV=1	GO:0005254(chloride channel activity);GO:0005887(integral component of plasma membrane);GO:0008271(secondary active sulfate transmembrane transporter activity);GO:0008272(sulfate transport);GO:0015106(bicarbonate transmembrane transporter activity);GO:0015116(sulfate transmembrane transporter activity);GO:0015301(anion:anion antiporter activity);GO:0015701(bicarbonate transport);GO:0019531(oxalat…	COG0659(sulfate transporter)	NA	NA	NA	NA(NA)	A0A0L0BLE2.1 PF00916.18;Sulfate_transp;	7.79	4.14	5.68	3.88	4.45	2.69	1.72	1.67	3.59	1.41	2.3	1.71	1.99	2.04	1.42	2.37	0.83	2.16	105	67	105	71	94	46	48	37	40	75.76	114.02	94.1	91.57	53.57	70	95.73	43	98.86
TRINITY_DN21193_c1_g1	447	TRINITY_DN21193_c1_g1_i1;TRINITY_DN21193_c1_g1_i2;TRINITY_DN21193_c1_g1_i3	-	-	-	-	-	-	-	-	-	-	3.44	5.57	3.54	2.64	1.6	1.83	2.04	1.61	3.71	2.76	3.43	0.9	4.67	2.4	4.82	5.96	2.78	3.29	18	22	16	11	8	9	11	7	21	18	21	6	28	16	31	42	17	19
TRINITY_DN20681_c0_g1	1484	TRINITY_DN20681_c0_g1_i1;TRINITY_DN20681_c0_g1_i2	PREDICTED: protein msta [Bactrocera dorsalis]	-	-	GO:0008270(zinc ion binding);GO:0010629(negative regulation of gene expression);GO:0042826(histone deacetylase binding)	COG2940(Histone-lysine N-methyltransferase)	-	-	-	-	A0A0L0C8E5.1 PF00856.26;SET;	0.81	0.5	0.83	0.34	0.56	0.73	1.27	0.91	0.43	0.85	1.42	1.61	0.59	0.77	1.04	1.86	1.12	2.25	18	13	15	13	9	11	24	17	19	42	65	82	25	30	48	93	55	95
TRINITY_DN17505_c0_g2	491	TRINITY_DN17505_c0_g2_i1;TRINITY_DN17505_c0_g2_i2	PREDICTED: uncharacterized protein LOC105234200 [Bactrocera dorsalis]	-	-	-	COG0507(exodeoxyribonuclease v alpha)	NA	NA	NA	NA(NA)	H9JGG9.1 PF05970.12;PIF1;	0.08	0	0	0	0.33	0	0.09	0.1	0.16	0.36	2.12	0	1.61	0.8	0.98	0.72	1.16	1.18	1	0	0	0	4	0	1	1	2	4	12	0	8	7	10	8	7	11
TRINITY_DN22570_c0_g2	486	TRINITY_DN22570_c0_g2_i1;TRINITY_DN22570_c0_g2_i2;TRINITY_DN22570_c0_g2_i3;TRINITY_DN22570_c0_g2_i4	PREDICTED: 1-acyl-sn-glycerol-3-phosphate acyltransferase gamma-like [Bactrocera latifrons]	AGPAT3	1-acyl-sn-glycerol-3-phosphate acyltransferase gamma OS=Homo sapiens GN=AGPAT3 PE=1 SV=1	GO:0008152(metabolic process);GO:0012505(endomembrane system);GO:0016746(transferase activity, transferring acyl groups)	COG0204(Acyltransferase)	K13523	lysophosphatidic acid acyltransferase / lysophosphatidylinositol acyltransferase	EC:2.3.1.51 2.3.1.-	mde00561(Glycerolipid metabolism);mde00564(Glycerophospholipid metabolism)	A0A0L0CKZ7.1 PF01553.19;Acyltransferase;	6.49	7.42	8.46	2.97	4.37	4.01	2.22	3.61	4.36	9.05	12.13	9.45	14.03	2.94	10.87	6.01	10.31	10.87	65	56	72	20	44	32	20	32	40	16	20	17	21	4	19	11	18	16
TRINITY_DN24193_c0_g1	2422	TRINITY_DN24193_c0_g1_i1;TRINITY_DN24193_c0_g1_i2;TRINITY_DN24193_c0_g1_i3;TRINITY_DN24193_c0_g1_i4	PREDICTED: GPI mannosyltransferase 2 [Bactrocera dorsalis]	PIG-V	GPI mannosyltransferase 2 OS=Drosophila melanogaster GN=PIG-V PE=1 SV=1	GO:0000030(mannosyltransferase activity);GO:0004584(dolichyl-phosphate-mannose-glycolipid alpha-mannosyltransferase activity);GO:0005789(endoplasmic reticulum membrane);GO:0006506(GPI anchor biosynthetic process);GO:0030176(integral component of endoplasmic reticulum membrane);GO:0031501(mannosyltransferase complex);GO:0045052(protein insertion into ER membrane by GPI attachment sequence);GO:0045…	COG5542(Phosphatidylinositol glycan anchor biosynthesis class V)	K07542	phosphatidylinositol glycan, class V	EC:2.4.1.-	mde00563(Glycosylphosphatidylinositol(GPI)-anchor biosynthesis)	A0A0L0BYT8.1 PF04188.11;Mannosyl_trans2;	4.78	4.5	5.57	4.68	4.32	4.79	4.31	5	3.77	5.6	6.47	4.71	5.76	5.74	5.99	5.4	7.06	4.84	280	264	289	155	318	246	228	211	281	367	399	306	316	305	345	373	451	248
TRINITY_DN15517_c0_g1	307	TRINITY_DN15517_c0_g1_i1	-	-	-	-	-	-	-	-	-	-	0.41	0	0	0	0	0.8	0	0	0.61	0.48	0.25	0	0.55	1.17	0.52	0.7	0.48	2.26	2	0	0	0	0	3	0	0	3	2	1	0	2	4	2	3	2	8
TRINITY_DN13572_c0_g1	882	TRINITY_DN13572_c0_g1_i1	PREDICTED: adult cuticle protein 1-like [Bactrocera dorsalis]	Acp1	Adult cuticle protein 1 OS=Drosophila melanogaster GN=Acp1 PE=2 SV=1	GO:0005326(neurotransmitter transporter activity);GO:0005328(neurotransmitter:sodium symporter activity);GO:0006836(neurotransmitter transport);GO:0016021(integral component of membrane)	ENOG4110MKY(NA)	NA	NA	NA	NA(NA)	B5DI29.1 PF15955.3;Cuticle_4;	1.99	1.89	1.99	2.35	4.06	3.61	4.26	2.83	3	6.43	9.41	4.55	16.25	26.23	13.84	5.73	16.5	8.79	55	43	51	48	116	84	117	69	86	168	228	123	365	543	336	152	429	196
TRINITY_DN11539_c0_g2	229	TRINITY_DN11539_c0_g2_i1;TRINITY_DN11539_c0_g2_i2	-	-	-	-	-	-	-	-	-	-	1.27	5.14	0.99	1.21	1.82	2.78	0	2.08	1.29	0.7	2.05	2.22	0.56	4.54	0	1.12	0.49	0	3	9	2	2	4	5	0	4	3	1.46	4	5	1	7.69	0	2.39	1	0
TRINITY_DN18570_c1_g1	249	TRINITY_DN18570_c1_g1_i1	-	-	-	-	-	-	-	-	-	-	110.54	128.57	188.65	103.99	163.07	102.97	143.24	149.12	167.37	20.05	15.93	17.71	26.92	56.04	63.89	35.38	39.44	28.88	331	286	482	220	458	234	390	365	502	51	38	49	59	116	150	92	99	62
TRINITY_DN18716_c0_g3	267	TRINITY_DN18716_c0_g3_i1	reverse transcriptase [Bactrocera tryoni]	-	-	-	-	-	-	-	-	-	0	0	0	0	0	0	0	0	0	0.33	0.71	0.92	0.92	2.45	0	0.87	1.71	1.18	0	0	0	0	0	0	0	0	0	1	2	3.03	2.4	6.02	0	2.66	5.07	3
TRINITY_DN21388_c0_g3	295	TRINITY_DN21388_c0_g3_i1;TRINITY_DN21388_c0_g3_i2	-	-	-	-	-	-	-	-	-	-	0.67	2.1	1.31	0.31	0.24	0.58	0.73	0.82	1.11	0.43	1.39	0.4	0.81	0	0.28	0.68	2.02	1.34	3	7	5	1	1	2	3	3	5	1	3	1	2	0	1	2	5	3
TRINITY_DN17101_c1_g4	357	TRINITY_DN17101_c1_g4_i1;TRINITY_DN17101_c1_g4_i2;TRINITY_DN17101_c1_g4_i3	-	-	-	-	-	-	-	-	-	-	7.86	8.15	8.35	6.68	10.1	8.8	7.78	5.81	11.08	12.3	10.85	7.36	8.66	14.15	9.04	12.46	17.08	11.68	17	12	15.93	10	20	13	15	11.65	23	61.84	54.84	42.64	36	60.74	41	59.91	82.89	54.86
TRINITY_DN24937_c0_g4	331	TRINITY_DN24937_c0_g4_i1	PREDICTED: nose resistant to fluoxetine protein 6 [Bactrocera dorsalis]	-	-	-	-	-	-	-	-	-	5.92	3.45	4.01	1.45	0	0.89	0.56	3.13	0.51	0	0.43	1.48	0.46	0.99	0.65	0.2	0.41	3.79	34	15	20	6	0	4	3	15	3	0	2	8	2	4	3	1	2	16
TRINITY_DN23313_c0_g1	494	TRINITY_DN23313_c0_g1_i1;TRINITY_DN23313_c0_g1_i2;TRINITY_DN23313_c0_g1_i3	PREDICTED: cytochrome b-c1 complex subunit 6, mitochondrial-like [Bactrocera oleae]	-	-	GO:0005750(mitochondrial respiratory chain complex III);GO:0006122(mitochondrial electron transport, ubiquinol to cytochrome c);GO:0008121(ubiquinol-cytochrome-c reductase activity);GO:0009060(aerobic respiration)	ENOG411247S(This is a component of the ubiquinol-cytochrome c reductase complex (complex III or cytochrome b-c1 complex), which is part of the mitochondrial respiratory chain. This protein may mediate formation of the complex between cytochromes c and c1 (By similarity))	K00416	ubiquinol-cytochrome c reductase subunit 6	-	dpo00190(Oxidative phosphorylation)	A0A0L0C744.1 PF02320.14;UCR_hinge;	731.05	724.11	746.09	912.84	761.28	787.72	697.52	731.83	775.34	645.04	564.47	481.89	636.35	547.26	608.52	477.7	467.41	522.58	6503.06	5021	5896	5901	6687	5605	5918	5549	7054.03	5689.99	4641	4506	4861	3872.7	4963	4282	4070	3907.27
TRINITY_DN21473_c0_g3	203	TRINITY_DN21473_c0_g3_i1	-	-	-	-	-	-	-	-	-	-	0	0	0	0	0	0	0	0	0	3.17	0	0	1.49	4.7	6.91	2.47	7.05	0	0	0	0	0	0	0	0	0	0	5	0	0	2	6	10	4	11	0
TRINITY_DN23478_c0_g1	2753	TRINITY_DN23478_c0_g1_i1;TRINITY_DN23478_c0_g1_i2;TRINITY_DN23478_c0_g1_i3	PREDICTED: DNA polymerase subunit gamma-1, mitochondrial [Bactrocera dorsalis]	tam	DNA polymerase subunit gamma-1, mitochondrial OS=Drosophila melanogaster GN=tam PE=1 SV=2	GO:0003677(DNA binding);GO:0003887(DNA-directed DNA polymerase activity);GO:0005739(mitochondrion);GO:0005760(gamma DNA polymerase complex);GO:0006261(DNA-dependent DNA replication);GO:0006264(mitochondrial DNA replication);GO:0007562(eclosion);GO:0008340(determination of adult lifespan);GO:0008408(3'-5' exonuclease activity);GO:0019896(axonal transport of mitochondrion)	COG0749(DNA polymerase)	NA	NA	NA	NA(NA)	B4GX06.1 PF00476.18;DNA_pol_A;	0.8	1.55	1.08	0.63	0.78	0.68	1.95	0.57	0.63	0.59	0.58	0.57	1.25	4.22	1.28	0.87	0.83	0.8	82	76	49	48	84	60	89	52	67	56	53	58	50	57	61	87	82	67
TRINITY_DN22848_c0_g2	202	TRINITY_DN22848_c0_g2_i1	-	-	-	-	-	-	-	-	-	-	1.65	0.74	0.64	0	0	1.45	0.6	0	1.12	4.48	0.69	0.6	1.5	0.79	2.79	1.87	3.24	3.03	3	1	1	0	0	2	1	0	2	7	1	1	2	1	4	3	5	4
TRINITY_DN9420_c0_g1	214	TRINITY_DN9420_c0_g1_i1	C-terminal-binding protein 1 isoform 4 [Mus musculus]	Ctbp1	C-terminal-binding protein 1 OS=Mus musculus GN=Ctbp1 PE=1 SV=2	GO:0000122(negative regulation of transcription by RNA polymerase II);GO:0003714(transcription corepressor activity);GO:0005634(nucleus);GO:0042803(protein homodimerization activity)	COG0111(Dehydrogenase)	K04496	C-terminal binding protein	-	mmu04310(Wnt signaling pathway);mmu04330(Notch signaling pathway);mmu05200(Pathways in cancer);mmu05220(Chronic myeloid leukemia)	G5BCJ5.1 PF00389.28;2-Hacid_dh;	0.96	0	0.56	1.38	0	1.9	0	0	0	0	0	1.05	0	0.69	2.45	0.55	0	0.67	2	0	1	2	0	3	0	0	0	0	0	2	0	1	4	1	0	1
TRINITY_DN18928_c2_g1	283	TRINITY_DN18928_c2_g1_i1	-	-	-	-	-	-	-	-	-	-	0	0	0	0	0	0	0	0	0	0	0	0.27	5.34	2.49	0.31	1.98	1.17	0.69	0	0	0	0	0	0	0	0	0	0	0	1	16	7	1	7	4	2
TRINITY_DN25221_c1_g2	417	TRINITY_DN25221_c1_g2_i1	-	-	-	-	-	-	-	-	-	-	0.66	0.28	0.74	0.15	0.33	0.55	0.58	0.13	0.43	1.47	2.76	1.38	1.7	0.61	1.46	2.53	1.49	2.6	6	2	6	1	3	4	5	1	4	12	21	12	12	4	11	21	12	18
TRINITY_DN18684_c3_g2	222	TRINITY_DN18684_c3_g2_i1	-	-	-	-	-	-	-	-	-	-	0.88	1.18	3.58	0	1.41	5.8	0.48	1.08	0.44	0.52	0	0.48	0	1.91	0.56	0.5	0	0.61	2	2	7	0	3	10	1	2	1	1	0	1	0	3	1	1	0	1
TRINITY_DN8592_c0_g1	214	TRINITY_DN8592_c0_g1_i1;TRINITY_DN8592_c0_g1_i2	-	-	-	-	-	-	-	-	-	-	0.96	3.22	2.23	0	2.06	1.9	1.06	0.59	1.46	1.12	1.2	1.05	0.66	0.69	3.06	1.65	2.28	0.67	2	5	4	0	4	3	2	1	3	2	2	2	1	1	5	3	4	1
TRINITY_DN19383_c4_g3	258	TRINITY_DN19383_c4_g3_i1;TRINITY_DN19383_c4_g3_i2	-	-	-	-	-	-	-	-	-	-	0.51	1.38	1.08	2.17	1.31	0.68	2.36	2.25	0.52	0.6	0.64	0	0	0	0	1.76	4.25	0.71	1	2	3	5	4	1	7	6	1	1	1	0	0	0	0	3	7	1
TRINITY_DN19175_c1_g1	1165	TRINITY_DN19175_c1_g1_i1;TRINITY_DN19175_c1_g1_i2;TRINITY_DN19175_c1_g1_i3;TRINITY_DN19175_c1_g1_i4;TRINITY_DN19175_c1_g1_i5;TRINITY_DN19175_c1_g1_i6	PREDICTED: heparan sulfate 2-O-sulfotransferase pipe isoform X5 [Bactrocera dorsalis]	pip	Heparan sulfate 2-O-sulfotransferase pipe OS=Drosophila melanogaster GN=pip PE=1 SV=1	GO:0004394(heparan sulfate 2-O-sulfotransferase activity);GO:0005515(protein binding);GO:0005634(nucleus);GO:0005694(chromosome);GO:0005794(Golgi apparatus);GO:0008146(sulfotransferase activity);GO:0009880(embryonic pattern specification);GO:0009950(dorsal/ventral axis specification);GO:0016021(integral component of membrane);GO:0016485(protein processing);GO:0030173(integral component of Golgi m…	ENOG410XTA1(Heparan sulfate 2-o-sulfotransferase)	K02513	heparan sulfate 2-O-sulfotransferase HS2ST1	EC:2.8.2.-	dmo00534(Glycosaminoglycan biosynthesis - heparan sulfate / heparin)	A0A0L0CEU8.1 PF03567.12;Sulfotransfer_2;	2.02	2.16	1.94	1.15	2.85	2.51	1.74	1.92	2.06	5.48	3.85	4.05	2.38	4.34	4.67	3.78	4.45	2.67	51	49	46	20	74	53	41	47	59	136	85	105	47	88	108	89	108	54
TRINITY_DN23265_c2_g3	313	TRINITY_DN23265_c2_g3_i1	-	-	-	-	-	-	-	-	-	-	0.79	0.26	0.68	3.84	1.64	1.02	0.42	1.18	0.39	0	0	0.21	0	0	0.74	0	0	0	4	1	3	14	8	4	2	5	2	0	0	1	0	0	3	0	0	0
TRINITY_DN24728_c0_g1	204	TRINITY_DN24728_c0_g1_i1	PREDICTED: F-box/LRR-repeat protein 7-like [Bactrocera latifrons]	-	-	-	-	-	-	-	-	-	1.61	1.44	8.08	2.32	0.57	2.13	2.95	1.31	1.64	0	0	0	0	0	0.68	0.61	0	0	3	2	13	3	1	3	5	2	3	0	0	0	0	0	1	1	0	0
TRINITY_DN22168_c0_g1	278	TRINITY_DN22168_c0_g1_i1;TRINITY_DN22168_c0_g1_i2	-	-	-	-	-	-	-	-	-	-	5.79	7.99	9.9	8.89	16.33	8.98	14.77	8.34	16.18	11	12.41	12.18	14.2	13.49	17.51	13.94	9.51	11.88	22	23	32	24	58	26	51	25	63	34	36	41	38	34	50	44	29	31
TRINITY_DN23474_c1_g2	382	TRINITY_DN23474_c1_g2_i1;TRINITY_DN23474_c1_g2_i2;TRINITY_DN23474_c1_g2_i3	-	-	-	-	-	-	-	-	-	-	2.36	2.09	2.2	0	0.69	0.69	0.94	1.37	0.74	0	0	0	0	0	0	0	0	0	14	11	9	0	5	4	4	8	4	0	0	0	0	0	0	0	0	0
TRINITY_DN12211_c0_g1	413	TRINITY_DN12211_c0_g1_i1;TRINITY_DN12211_c0_g1_i2	-	-	-	-	-	-	-	-	-	-	2.32	2.42	2.23	1.81	1.36	3.31	2.65	1.57	4.5	2.87	2.54	1.06	3.45	2.02	2.03	3.32	4.3	2.5	9	7	8	5	5	11	10	5	18.81	23	19	9	24	13	15	27	34	17
TRINITY_DN26234_c0_g1	211	TRINITY_DN26234_c0_g1_i1	-	-	-	-	-	-	-	-	-	-	1.98	0.67	0	0	2.66	2.63	1.64	1.22	0.5	0	0	0	0	0	0	0	0	0	4	1	0	0	5	4	3	2	1	0	0	0	0	0	0	0	0	0
TRINITY_DN25429_c1_g1	491	TRINITY_DN25429_c1_g1_i1;TRINITY_DN25429_c1_g1_i2	PREDICTED: frizzled-3 [Bactrocera dorsalis]	fz3	Frizzled-3 OS=Drosophila melanogaster GN=fz3 PE=2 SV=2	GO:0003676(nucleic acid binding);GO:0004888(transmembrane signaling receptor activity);GO:0004930(G-protein coupled receptor activity);GO:0007163(establishment or maintenance of cell polarity);GO:0007165(signal transduction);GO:0016021(integral component of membrane);GO:0017147(Wnt-protein binding);GO:0035567(non-canonical Wnt signaling pathway);GO:0042813(Wnt-activated receptor activity);GO:0060…	ENOG410XRC8(frizzled family receptor)	K04690	frizzled	-	dwi04310(Wnt signaling pathway);dwi04150(mTOR signaling pathway)	B4MT43.2 PF01392.20;Fz;	0.58	2.02	0.83	0.91	1.41	1.22	0.86	0.87	0.97	1	0.29	0.43	1.04	1.08	1.18	0.27	0.28	0.79	7	17	9	8	17	12	10	9	12	4	3	5	3	5	5	3	3	5
TRINITY_DN17676_c0_g1	209	TRINITY_DN17676_c0_g1_i1	PREDICTED: uncharacterized protein LOC108975628 [Bactrocera latifrons]	-	-	-	-	-	-	-	-	-	1.52	0.68	0.59	0	2.72	0	2.79	0.62	1.03	0	0	0	0	0	0	0	0	0	3	1	1	0	5	0	5	1	2	0	0	0	0	0	0	0	0	0
TRINITY_DN16477_c0_g1	736	TRINITY_DN16477_c0_g1_i1;TRINITY_DN16477_c0_g1_i2;TRINITY_DN16477_c0_g1_i3;TRINITY_DN16477_c0_g1_i4;TRINITY_DN16477_c0_g1_i5	-	-	-	-	-	-	-	-	-	-	0.32	1.05	1.63	1.26	0.56	0.43	0.88	0.62	0.45	1.84	0.31	0.8	0.99	1.67	2.03	1.11	1.6	1.55	7	10	12	9	6	4	6	7	6	25	4	13	11	20	26	17	22	19
TRINITY_DN13833_c0_g1	773	TRINITY_DN13833_c0_g1_i1;TRINITY_DN13833_c0_g1_i2	PREDICTED: uncharacterized protein LOC105227414 [Bactrocera dorsalis]	-	-	-	-	-	-	-	-	-	10.23	9.92	9.23	11.64	12.65	12.26	11.55	8.49	12.01	13.32	9.2	7.74	12.84	10.3	10.44	11.78	10.97	9.05	172	135	142	145	217	171	191	125	209	292	187	176	242	179	212	262	239	169
TRINITY_DN16862_c2_g2	1142	TRINITY_DN16862_c2_g2_i1	PREDICTED: GPN-loop GTPase 3 [Bactrocera dorsalis]	GPN3	GPN-loop GTPase 3 OS=Homo sapiens GN=GPN3 PE=1 SV=2	GO:0003924(GTPase activity);GO:0048812(neuron projection morphogenesis)	ENOG410XPBZ(GPN-loop GTPase 3)	NA	NA	NA	NA(NA)	B0X1P9.1 PF03029.15;ATP_bind_1;	6.4	7.05	7.6	4.89	9.35	7.69	6.95	7.47	7.64	8.65	7.58	5.49	9.91	8.7	8.92	8.45	9.32	8.45	243	222	269	138	370	248	264	252	302	313	254	205	308	249	300	310	336	261
TRINITY_DN22821_c0_g2	275	TRINITY_DN22821_c0_g2_i1	PREDICTED: uncharacterized protein LOC108971367 [Bactrocera latifrons]	-	-	-	ENOG41121QI(NA)	-	-	-	-	-	1.32	1.77	3.4	0.37	0.56	0.69	0.29	0.32	4.45	0	0	0	0	0	0	0	0	0	5	5	11	1	2	2	1	1	17	0	0	0	0	0	0	0	0	0
TRINITY_DN17797_c0_g1	736	TRINITY_DN17797_c0_g1_i1;TRINITY_DN17797_c0_g1_i2;TRINITY_DN17797_c0_g1_i3;TRINITY_DN17797_c0_g1_i4;TRINITY_DN17797_c0_g1_i5;TRINITY_DN17797_c0_g1_i6;TRINITY_DN17797_c0_g1_i7	-	-	-	-	-	-	-	-	-	-	1.53	2.04	2.37	1.8	1.16	1.01	0.77	0.42	1.45	1.44	1.01	2.15	5.25	2.58	1.22	2.73	2.73	1.11	14	13	9	12	10	13	10	8	13	14	8	11	23	16	8	16	18	8
TRINITY_DN10376_c0_g1	269	TRINITY_DN10376_c0_g1_i1	-	-	-	-	-	-	-	-	-	-	4.45	4.85	4.56	3.91	4.42	7.29	2.74	2.03	5.79	0	0	0	0	0	0	0	0	0	16	13	14	10	15	20	9	6	21	0	0	0	0	0	0	0	0	0
TRINITY_DN21713_c1_g3	1511	TRINITY_DN21713_c1_g3_i1;TRINITY_DN21713_c1_g3_i2;TRINITY_DN21713_c1_g3_i3;TRINITY_DN21713_c1_g3_i4;TRINITY_DN21713_c1_g3_i5;TRINITY_DN21713_c1_g3_i6;TRINITY_DN21713_c1_g3_i7;TRINITY_DN21713_c1_g3_i8;TRINITY_DN21713_c1_g3_i9	PREDICTED: annexin B9 isoform X1 [Bactrocera dorsalis]	AnxB9	Annexin B9 OS=Drosophila melanogaster GN=AnxB9 PE=2 SV=2	GO:0003779(actin binding);GO:0005509(calcium ion binding);GO:0005515(protein binding);GO:0005544(calcium-dependent phospholipid binding);GO:0005938(cell cortex);GO:0010797(regulation of multivesicular body size involved in endosome transport);GO:0012505(endomembrane system);GO:0030011(maintenance of cell polarity);GO:0030507(spectrin binding);GO:0032509(endosome transport via multivesicular body …	ENOG410XPUN(annexin A7)	NA	NA	NA	NA(NA)	A0A0Q9XDW9.1 PF00191.18;Annexin;	208.65	185.16	179.58	158.6	177.83	180.71	243.54	197.36	225.05	259.53	301.64	214.32	290.27	265.81	232.91	301.43	280.88	238.4	8503	6370.99	6808	4786.16	7485.99	6241	10086	7231	9577.99	8400	8615	7139	8232	6908	7199.99	10253	9358	6629
TRINITY_DN18660_c0_g2	1419	TRINITY_DN18660_c0_g2_i1;TRINITY_DN18660_c0_g2_i2;TRINITY_DN18660_c0_g2_i3;TRINITY_DN18660_c0_g2_i4	PREDICTED: coiled-coil domain-containing protein 94 [Bactrocera dorsalis]	CCDC94	Coiled-coil domain-containing protein 94 OS=Homo sapiens GN=CCDC94 PE=1 SV=1	GO:0030431(sleep)	COG5134(Coiled-coil domain-containing protein)	NA	NA	NA	NA(NA)	B4JWA3.1 PF04502.11;DUF572;	0.94	1.8	1.17	0.26	1.21	1.15	0.98	0.84	0.98	1.74	1.49	1.27	1.71	2.99	2.25	2.9	1.84	1.85	45	72	53	9	61	47	47	36	49	76	60	57	64	103	91	128	80	69
TRINITY_DN25578_c0_g1	1033	TRINITY_DN25578_c0_g1_i1;TRINITY_DN25578_c0_g1_i2	-	-	-	-	-	-	-	-	-	-	28.13	30.8	27.99	20.63	27.12	23.72	22.28	25.2	28.29	21.63	19.12	14.12	20.66	27.37	22.92	23.44	19.76	15.35	946	857	876	515	948	676	748	751	990	664	544	448	545	665	654	730	604	402
TRINITY_DN23934_c0_g1	545	TRINITY_DN23934_c0_g1_i1;TRINITY_DN23934_c0_g1_i2	PREDICTED: histone-lysine N-methyltransferase 2E [Bactrocera latifrons]	-	-	GO:0003674(molecular_function);GO:0005575(cellular_component);GO:0008150(biological_process)	ENOG4112AVP(NA)	-	-	-	-	-	6.49	6.06	5.19	1.63	1.25	0.69	7.15	4.38	5.88	3.21	3.86	2.84	0.53	0.1	0	3.01	0.31	1.44	92	69	67	17	18	8	99	54	86	42	47	39	6	1	0	40	4	16
TRINITY_DN15638_c1_g1	632	TRINITY_DN15638_c1_g1_i1;TRINITY_DN15638_c1_g1_i2;TRINITY_DN15638_c1_g1_i3;TRINITY_DN15638_c1_g1_i4;TRINITY_DN15638_c1_g1_i5;TRINITY_DN15638_c1_g1_i6;TRINITY_DN15638_c1_g1_i7	juvenile hormone epoxide hydrolase 2 [Bactrocera dorsalis]	EH1	Juvenile hormone epoxide hydrolase 1 OS=Ctenocephalides felis GN=EH1 PE=1 SV=3	GO:0033961(cis-stilbene-oxide hydrolase activity)	COG0596(Alpha beta hydrolase)	K10719	juvenile hormone epoxide hydrolase	-	mde00981(Insect hormone biosynthesis)	F6YTS6.2 PF00561.18;Abhydrolase_1;	13.3	8.04	12.2	12.44	10.93	12.72	8.85	7.38	17.05	76.09	78.01	86.21	62.47	59.86	76.31	44.3	87.39	73.95	54	27	41	36	42	38	35	29	67.21	901.91	707.02	1151.55	621	609.58	923.6	544	867.91	779.29
TRINITY_DN6825_c0_g1	239	TRINITY_DN6825_c0_g1_i1	PREDICTED: uncharacterized protein LOC105222696 [Bactrocera dorsalis]	-	-	-	-	-	-	-	-	-	0.37	0.99	0.86	0	0	0	0	0	0	1.3	0	0	4.03	1.07	3.76	2.96	0	1.03	1	2	2	0	0	0	0	0	0	3	0	0	8	2	8	7	0	2
TRINITY_DN25544_c1_g1	619	TRINITY_DN25544_c1_g1_i1;TRINITY_DN25544_c1_g1_i2	-	-	-	-	-	-	-	-	-	-	3.61	3.92	3.75	1.14	2.92	2.89	1.85	3.7	5.25	1.38	0.67	0.6	0.73	0.79	0.54	1.17	1.52	0.52	56	49	53	13	46	37	28	50	84	22	10	10	10	10	8	19	24	7
TRINITY_DN19811_c0_g3	201	TRINITY_DN19811_c0_g3_i1	-	-	-	-	-	-	-	-	-	-	0	0	0.64	0	0	0	0.61	0	0	0.65	0	0	3.8	3.2	0.71	5.05	8.51	1.53	0	0	1	0	0	0	1	0	0	1	0	0	5	4	1	8	13	2
TRINITY_DN25952_c0_g1	203	TRINITY_DN25952_c0_g1_i1	PREDICTED: fat-like cadherin-related tumor suppressor homolog isoform X1 [Bactrocera dorsalis]	kug	Fat-like cadherin-related tumor suppressor homolog OS=Drosophila melanogaster GN=kug PE=2 SV=3	GO:0005509(calcium ion binding);GO:0005886(plasma membrane);GO:0005887(integral component of plasma membrane);GO:0005925(focal adhesion);GO:0007156(homophilic cell adhesion via plasma membrane adhesion molecules);GO:0007293(germarium-derived egg chamber formation);GO:0007295(growth of a germarium-derived egg chamber);GO:0007424(open tracheal system development);GO:0007431(salivary gland developme…	ENOG410XPEI(homophilic cell adhesion)	NA	NA	NA	NA(NA)	Q9VW71.3 PF00028.15;Cadherin;	0	0	0.63	0	0.58	0.72	0	3.99	0	3.8	0	0	0	0	0	0	1.28	0.75	0	0	1	0	1	1	0	6	0	6	0	0	0	0	0	0	2	1
TRINITY_DN16626_c0_g2	289	TRINITY_DN16626_c0_g2_i1	PREDICTED: uncharacterized protein LOC108972943 isoform X1 [Bactrocera latifrons]	-	-	-	-	-	-	-	-	-	0.71	0.94	0.82	0	0.99	0.92	0.26	0.86	3.03	0.83	0.29	1.01	0	0.68	0.3	1.08	0.84	0	3	3	3	0	4	3	1	3	13	3	1	4	0	2	1	4	3	0
TRINITY_DN24880_c0_g4	437	TRINITY_DN24880_c0_g4_i1	PREDICTED: mitochondrial sodium/hydrogen exchanger 9B2 [Bactrocera dorsalis]	Slc9b2	Mitochondrial sodium/hydrogen exchanger 9B2 OS=Mus musculus GN=Slc9b2 PE=2 SV=2	GO:0003096(renal sodium ion transport);GO:0005794(Golgi apparatus);GO:0005903(brush border);GO:0009306(protein secretion);GO:0015385(sodium:proton antiporter activity);GO:0016021(integral component of membrane);GO:0022821(potassium ion antiporter activity);GO:0071805(potassium ion transmembrane transport)	COG0025(Sodium hydrogen exchanger)	-	-	-	-	Q29AV7.2 PF00999.19;Na_H_Exchanger;	10.42	13.65	13.01	13.88	9.97	11.55	8.12	9.8	10.76	9.97	10.69	16.59	16.55	14.51	13.56	13.67	17.01	9.51	103	106	115	100	98	92	77	83	109	89	89	157	128	104	112	124	150	72
TRINITY_DN24609_c0_g2	1059	TRINITY_DN24609_c0_g2_i1;TRINITY_DN24609_c0_g2_i2;TRINITY_DN24609_c0_g2_i3;TRINITY_DN24609_c0_g2_i4;TRINITY_DN24609_c0_g2_i5;TRINITY_DN24609_c0_g2_i6;TRINITY_DN24609_c0_g2_i7	PREDICTED: transcription initiation factor TFIID subunit 2 isoform X2 [Bactrocera dorsalis]	Taf2	Transcription initiation factor TFIID subunit 2 OS=Drosophila melanogaster GN=Taf2 PE=1 SV=2	GO:0003682(chromatin binding);GO:0005634(nucleus);GO:0005669(transcription factor TFIID complex);GO:0006352(DNA-templated transcription, initiation);GO:0006366(transcription by RNA polymerase II);GO:0006367(transcription initiation from RNA polymerase II promoter);GO:0007221(positive regulation of transcription of Notch receptor target);GO:0008134(transcription factor binding);GO:0008237(metallop…	ENOG410XS52(TAF2 RNA polymerase II, TATA box binding protein (TBP)-associated factor)	K03128	transcription initiation factor TFIID subunit 2	-	mde03022(Basal transcription factors)	-	2.53	2.12	1.95	0.6	2.17	1.41	2.39	2.81	2.56	1.06	0.75	0.83	1.02	1.17	1.12	1.8	1.83	1.82	36	31	30	8	27	16	30	38	41	32	23	25	26	28	33	50	54	46
TRINITY_DN23603_c0_g2	291	TRINITY_DN23603_c0_g2_i1	PREDICTED: UDP-glucuronosyltransferase 2C1-like isoform X1 [Bactrocera dorsalis]	Ugt1a1	UDP-glucuronosyltransferase 1-1 OS=Mus musculus GN=Ugt1a1 PE=1 SV=2	GO:0006011(UDP-glucose metabolic process);GO:0008194(UDP-glycosyltransferase activity);GO:0015020(glucuronosyltransferase activity);GO:0016021(integral component of membrane);GO:0043231(intracellular membrane-bounded organelle)	COG1819(Transferase)	K00699	glucuronosyltransferase	EC:2.4.1.17	mde00040(Pentose and glucuronate interconversions);mde00053(Ascorbate and aldarate metabolism);mde00830(Retinol metabolism);mde00860(Porphyrin and chlorophyll metabolism);mde00980(Metabolism of xenobiotics by cytochrome P450);mde00982(Drug metabolism - cytochrome P450);mde00983(Drug metabolism - other enzymes)	A0A0L0BYQ3.1 PF00201.16;UDPGT;	50.64	46.03	58.28	64.92	64.68	86.79	45.82	58.48	56	17.87	16.15	27.12	16.21	15.29	16.98	11.68	15.39	15.72	218.36	148.66	215.63	200.16	265.17	287.43	181.83	208	244.59	66	56	109	52	46	58	44	56	49
TRINITY_DN25443_c2_g3	746	TRINITY_DN25443_c2_g3_i1;TRINITY_DN25443_c2_g3_i2;TRINITY_DN25443_c2_g3_i3;TRINITY_DN25443_c2_g3_i4	PREDICTED: zinc transporter 9 [Bactrocera dorsalis]	slc30a9	Zinc transporter 9 OS=Xenopus laevis GN=slc30a9 PE=2 SV=1	GO:0006812(cation transport);GO:0008324(cation transmembrane transporter activity);GO:0016021(integral component of membrane);GO:0055085(transmembrane transport)	COG0053(cation diffusion facilitator family transporter)	NA	NA	NA	NA(NA)	A0A0L0BM76.1 PF01545.19;Cation_efflux;	5.3	3.01	5.14	3.76	2.31	2.72	2.61	2.73	3.03	4.12	4.64	3.8	4.97	3.74	4.13	5.12	3.95	3.35	69	34	61	38	37	38	36	36	48	71	75	65	71	51	75	83	69	45
TRINITY_DN20039_c1_g1	377	TRINITY_DN20039_c1_g1_i1	-	-	-	-	-	-	-	-	-	-	4.12	3.46	1.82	1.1	1.36	1.85	0.28	0.94	1.57	0.45	0.48	0.14	0.17	0.19	0.65	0.3	0	0.18	31	20	12	6	10	11	2	6	12	3	3	1	1	1	4	2	0	1
TRINITY_DN18427_c0_g3	548	TRINITY_DN18427_c0_g3_i1;TRINITY_DN18427_c0_g3_i2	-	-	-	-	-	-	-	-	-	-	2.19	2.11	0.92	0.38	1.06	0.25	0.62	0.93	0.54	0.72	0.77	0.36	1.49	1.33	0.57	1.42	1.07	1.34	18	11	12	4	2	3	2	5	8	5	5	5	17	14	7	19	14	15
TRINITY_DN13046_c0_g1	433	TRINITY_DN13046_c0_g1_i1;TRINITY_DN13046_c0_g1_i2;TRINITY_DN13046_c0_g1_i3	-	-	-	-	-	-	-	-	-	-	0.48	7.08	1.11	2.06	4.11	0.63	2.64	0.59	1.46	0.46	1.96	1.57	0.48	1.28	2.45	1.19	2.7	0.8	1	11	2	3	8	1	5	1	3	4	6	7	1	9	12	8	11	2
TRINITY_DN26007_c0_g1	1207	TRINITY_DN26007_c0_g1_i1	myozenin-1 [Rattus norvegicus]	Myoz1	Myozenin-1 OS=Mus musculus GN=Myoz1 PE=1 SV=1	GO:0003779(actin binding);GO:0015629(actin cytoskeleton);GO:0030018(Z disc);GO:0030239(myofibril assembly);GO:0031433(telethonin binding);GO:0051373(FATZ binding)	ENOG4111KTQ(Myozenin 1)	-	-	-	-	A0A0G2JZ11.1 PF05556.9;Calsarcin;	2.74	3.89	2.27	0	0	0	0	0	0	0	0	0	0	0	0	0	0	0	111	131	86	0	0	0	0	0	0	0	0	0	0	0	0	0	0	0
TRINITY_DN25723_c4_g1	222	TRINITY_DN25723_c4_g1_i1	-	-	-	-	-	-	-	-	-	-	0	0	0	0	0.47	0	0	0	0	5.68	9.92	4.3	3.62	4.46	7.3	12.59	13.58	5.5	0	0	0	0	1	0	0	0	0	11	18	9	6	7	13	25	26	9
TRINITY_DN25343_c1_g2	1109	TRINITY_DN25343_c1_g2_i1;TRINITY_DN25343_c1_g2_i2;TRINITY_DN25343_c1_g2_i3	-	-	-	-	-	-	-	-	-	-	7.39	11.2	7.2	3.16	6.06	4.84	6.04	3.7	3.88	3.81	2.1	1.61	3.2	3.69	2.87	3.67	4.08	3.39	88	68	84	21	59	49	48	37	60	133	68	58	96	102	93	130	142	101
TRINITY_DN22012_c0_g1	433	TRINITY_DN22012_c0_g1_i1;TRINITY_DN22012_c0_g1_i2	-	-	-	-	-	-	-	-	-	-	0	0	0.14	0.42	0	0	0	0	0	1.27	0.3	0.45	1.37	0.74	1.11	2.96	4.04	2.18	0	0	1	3	0	0	0	0	0	10	2	4	10	5	9	25	35	16
TRINITY_DN13580_c0_g1	719	TRINITY_DN13580_c0_g1_i1;TRINITY_DN13580_c0_g1_i2;TRINITY_DN13580_c0_g1_i3;TRINITY_DN13580_c0_g1_i4	putative DD34D transposase [Bactrocera tryoni]	-	-	-	-	K11433	histone-lysine N-methyltransferase SETMAR	EC:2.1.1.43	pgc00310(Lysine degradation)	-	1.01	0.77	0.62	0.85	1.27	0.72	5.75	0.69	0.98	0	0	0	0	0	0	0	0	0	11	12	7	12	19	8	46	10	9	0	0	0	0	0	0	0	0	0
TRINITY_DN23731_c1_g3	223	TRINITY_DN23731_c1_g3_i1	PREDICTED: MPN domain-containing protein CG4751-like isoform X1 [Bactrocera dorsalis]	-	-	-	COG2801(Retrotransposon protein)	-	-	-	-	-	0	0	0	0.62	0	0	0	0	0	1.53	0	0	0	0.63	1.11	2.49	1.55	2.42	0	0	0	1	0	0	0	0	0	3	0	0	0	1	2	5	3	4
TRINITY_DN18297_c0_g2	1420	TRINITY_DN18297_c0_g2_i1;TRINITY_DN18297_c0_g2_i2;TRINITY_DN18297_c0_g2_i3	PREDICTED: LOW QUALITY PROTEIN: uncharacterized protein LOC105673125 [Linepithema humile]	AGAP006459	Protein translation factor SUI1 homolog OS=Anopheles gambiae GN=AGAP006459 PE=3 SV=1	GO:0001731(formation of translation preinitiation complex);GO:0003743(translation initiation factor activity);GO:0016282(eukaryotic 43S preinitiation complex);GO:0043614(multi-eIF complex);GO:0071456(cellular response to hypoxia)	COG0023(translation initiation factor)	K03113	translation initiation factor 1	-	lhu03013(RNA transport)	B5DR49.1 PF01253.20;SUI1;	43.03	61.39	53.49	27.75	50.88	46.29	39.06	46.36	45.31	68.17	42.8	34.81	67.73	68.79	64.04	64.21	76.37	53.2	2065.99	2452	2400	996	2561	1892	1894	1990	2270	3183	1839	1677	2705	2530	2778	3030	3550	2109.99
TRINITY_DN25611_c0_g1	866	TRINITY_DN25611_c0_g1_i1;TRINITY_DN25611_c0_g1_i2;TRINITY_DN25611_c0_g1_i3;TRINITY_DN25611_c0_g1_i4	PREDICTED: chondroitin sulfate proteoglycan 4 [Bactrocera oleae]	-	-	-	-	-	-	-	-	-	8.95	6.92	2.88	7.47	10.83	13.09	13.11	11.74	9.76	2.2	1.77	4.37	7.4	9.2	4	6.63	5.96	6.39	61	32	20	42	67	68	69	64	62	36	24	49	86.34	69	46	108	70	72
TRINITY_DN14013_c0_g1	311	TRINITY_DN14013_c0_g1_i1	PREDICTED: LOW QUALITY PROTEIN: Golgi-specific brefeldin A-resistance guanine nucleotide exchange factor 1 [Bactrocera dorsalis]	-	-	GO:0000137(Golgi cis cisterna);GO:0000902(cell morphogenesis);GO:0002064(epithelial cell development);GO:0005086(ARF guanyl-nucleotide exchange factor activity);GO:0005801(cis-Golgi network);GO:0005802(trans-Golgi network);GO:0006909(phagocytosis);GO:0007030(Golgi organization);GO:0007431(salivary gland development);GO:0009306(protein secretion);GO:0017137(Rab GTPase binding);GO:0032012(regulatio…	COG5307(and Sec7 domain)	K18443	golgi-specific brefeldin A-resistance guanine nucleotide exchange factor 1	-	mde04144(Endocytosis)	-	0	0	0	0	0	0	0	0	0	1.85	1.97	1.57	1.06	2.85	1	2.04	2.35	1.37	0	0	0	0	0	0	0	0	0	8	8	7.38	4	10	4	9	10	5
TRINITY_DN19148_c3_g2	205	TRINITY_DN19148_c3_g2_i1	-	-	-	-	-	-	-	-	-	-	1.06	2.85	1.23	0	0	0	0	0	0.54	0	0.66	0	0	0	0	0	0	0	2	4	2	0	0	0	0	0	1	0	1	0	0	0	0	0	0	0
TRINITY_DN16754_c1_g1	305	TRINITY_DN16754_c1_g1_i1	putative DD34D transposase [Bactrocera tryoni]	-	-	-	ENOG4111T4U(to SET domain and mariner transposase fusion Hydra magnipapillata )	-	-	-	-	-	1.04	0.55	0	0.29	1.09	0	0.9	2.01	0	0	0	0	0	0	0	0	0	0	5	2	0	1	5	0	4	8	0	0	0	0	0	0	0	0	0	0
TRINITY_DN24366_c1_g2	341	TRINITY_DN24366_c1_g2_i1;TRINITY_DN24366_c1_g2_i2	-	-	-	-	-	-	-	-	-	-	0	0	0	0	0	0	0	0	0	2.37	0.96	0.17	1.83	1.85	2.39	5.94	1.23	0	0	0	0	0	0	0	0	0	0	11	4	1	6	8	11	21	4	0
TRINITY_DN22294_c0_g1	2100	TRINITY_DN22294_c0_g1_i1	PREDICTED: eukaryotic translation initiation factor 4H isoform X2 [Bactrocera dorsalis]	Eif4h	Eukaryotic translation initiation factor 4H OS=Mus musculus GN=Eif4h PE=1 SV=3	GO:0001731(formation of translation preinitiation complex);GO:0002181(cytoplasmic translation);GO:0003729(mRNA binding);GO:0003743(translation initiation factor activity);GO:0005829(cytosol);GO:0005844(polysome);GO:0006413(translational initiation);GO:0016281(eukaryotic translation initiation factor 4F complex);GO:0033592(RNA strand annealing activity);GO:0034057(RNA strand-exchange activity);GO:…	COG0724(Rna-binding protein)	K03258	translation initiation factor 4B	-	nvi03013(RNA transport);nvi04150(mTOR signaling pathway)	Q7KUX7.1 PF00076.20;RRM_1;	4.39	5.05	5.35	1.14	3.83	3.35	1.73	1.88	2.55	5.12	3.51	1.77	5.48	5.24	4.49	6.44	5.87	6.47	334	322	383	65	306	219	133	128	203	375	238	133	344	303	306	478	429	405
TRINITY_DN18303_c0_g1	1126	TRINITY_DN18303_c0_g1_i1;TRINITY_DN18303_c0_g1_i2	PREDICTED: transmembrane protein 11 homolog, mitochondrial [Bactrocera dorsalis]	Pmi	Transmembrane protein 11 homolog, mitochondrial OS=Drosophila melanogaster GN=Pmi PE=1 SV=3	GO:0003674(molecular_function);GO:0005743(mitochondrial inner membrane);GO:0007005(mitochondrion organization);GO:0007007(inner mitochondrial membrane organization);GO:0031305(integral component of mitochondrial inner membrane);GO:0042775(mitochondrial ATP synthesis coupled electron transport);GO:0070584(mitochondrion morphogenesis)	ENOG410Z9AV(Transmembrane protein 11)	-	-	-	-	-	12.01	12.9	13.81	8.77	13.33	12.94	12.42	10.98	12.62	12.74	10.99	9.93	13	13.86	10.95	13.8	13.56	10.67	435	380	461	235	498	396	448	349	472	453	362	364	397	390	362	496	479	324
TRINITY_DN17291_c0_g1	1039	TRINITY_DN17291_c0_g1_i1;TRINITY_DN17291_c0_g1_i2	PREDICTED: butyrophilin subfamily 3 member A2 [Bactrocera dorsalis]	-	-	-	ENOG4111WXX(NA)	-	-	-	-	Q292R1.2 PF00047.23;ig;	7.56	8.49	7.39	6.68	10.56	8.12	12.24	11.29	8.03	7.75	5.7	4.9	10.18	10.66	8.94	9.33	11.14	9.15	256	238	233	168	372	233	414	339	283	248	169	162	280	270	266	303	355	250
TRINITY_DN21152_c0_g2	2446	TRINITY_DN21152_c0_g2_i1;TRINITY_DN21152_c0_g2_i2;TRINITY_DN21152_c0_g2_i3;TRINITY_DN21152_c0_g2_i4	PREDICTED: mitogen-activated protein kinase-binding protein 1 isoform X3 [Bactrocera dorsalis]	-	-	GO:0000922(spindle pole);GO:0003723(RNA binding);GO:0005682(U5 snRNP);GO:0007052(mitotic spindle organization);GO:0007346(regulation of mitotic cell cycle);GO:0008380(RNA splicing);GO:0031021(interphase microtubule organizing center);GO:0071011(precatalytic spliceosome);GO:0071013(catalytic step 2 spliceosome);GO:0072686(mitotic spindle)	COG2319(wd repeat)	NA	NA	NA	NA(NA)	-	1.13	2.85	1.21	0.37	0.73	0.38	0.9	2.81	0.92	0.39	0.22	0.34	0.51	0.88	0.52	0.65	0.83	0.51	39	31	33	24	44	29	35	45	64	33	18	30	37	58	41	56	69	37
TRINITY_DN15016_c0_g2	446	TRINITY_DN15016_c0_g2_i1;TRINITY_DN15016_c0_g2_i2;TRINITY_DN15016_c0_g2_i3	reverse transcriptase [Bactrocera tryoni]	-	-	-	ENOG4111MK6(Retrotransposon protein)	K12354	ectonucleotide pyrophosphatase/phosphodiesterase family member 7	EC:3.1.4.12	lcm00600(Sphingolipid metabolism)	-	0	1.3	1.11	0	1.54	0.35	0.88	1.34	0.55	2.13	0.9	0.96	3.17	0.92	1.61	0.92	2.13	2.4	0	3.9	3.11	0	4.76	1	3.34	3.74	1.82	12.18	7.8	4.02	10.24	2.86	8.17	3.05	10.77	9.3
TRINITY_DN13318_c1_g1	228	TRINITY_DN13318_c1_g1_i1	-	-	-	-	-	-	-	-	-	-	2.47	2.22	2.4	0	0	0	0	0	0	0	0	0	0	0	0	0	0	0	6	4	5	0	0	0	0	0	0	0	0	0	0	0	0	0	0	0
TRINITY_DN18265_c2_g1	402	TRINITY_DN18265_c2_g1_i1;TRINITY_DN18265_c2_g1_i2;TRINITY_DN18265_c2_g1_i3;TRINITY_DN18265_c2_g1_i4;TRINITY_DN18265_c2_g1_i5;TRINITY_DN18265_c2_g1_i6	-	-	-	-	-	-	-	-	-	-	2.14	4.52	2.51	1.88	7.57	2.62	11.32	2.07	6.69	5.75	5.17	2.72	5.46	7.06	1.49	10.25	5.84	3.96	6.84	12.31	9	4	15	9	28.25	10.14	18	19.38	13.83	10	14	14.55	4	31.53	15	9.23
TRINITY_DN20193_c0_g1	1334	TRINITY_DN20193_c0_g1_i1;TRINITY_DN20193_c0_g1_i2;TRINITY_DN20193_c0_g1_i3;TRINITY_DN20193_c0_g1_i4;TRINITY_DN20193_c0_g1_i5;TRINITY_DN20193_c0_g1_i6;TRINITY_DN20193_c0_g1_i7	-	-	-	-	-	-	-	-	-	-	1.92	0.98	0.98	3.01	2.54	0.83	4.98	1.99	1.88	0.7	0.15	0.07	1.08	0.38	1.1	2.64	1.39	0.6	18	9	24	12	20	10	28	21	24	12	6	3	26	10	29	41	40	16
TRINITY_DN15632_c2_g1	307	TRINITY_DN15632_c2_g1_i1	-	-	-	-	-	-	-	-	-	-	0	0.27	0	0	0	0	0.22	0	0.2	0.95	0.51	0.44	2.19	0	0.26	0.47	1.21	0.56	0	1	0	0	0	0	1	0	1	4	2	2	8	0	1	2	5	2
TRINITY_DN18054_c1_g1	243	TRINITY_DN18054_c1_g1_i1	-	-	-	-	-	-	-	-	-	-	0	0	3.32	0	0.76	0.93	0	0.87	0	1.67	1.78	0.77	0	0	0.45	2.85	1.27	3.46	0	0	8	0	2	2	0	2	0	4	4	2	0	0	1	7	3	7
TRINITY_DN9788_c0_g1	233	TRINITY_DN9788_c0_g1_i1	PREDICTED: CD82 antigen [Bactrocera dorsalis]	-	-	GO:0003674(molecular_function);GO:0005886(plasma membrane);GO:0005887(integral component of plasma membrane);GO:0007166(cell surface receptor signaling pathway);GO:0016021(integral component of membrane)	ENOG4111IRY(tetraspanin)	NA	NA	NA	NA(NA)	A0A0L0C071.1 PF00335.18;Tetraspannin;	1.17	1.58	0.46	0	0	1.03	0	0.48	1.18	0	0	0	0.54	0	0.5	2.7	0.47	0	3	3	1	0	0	2	0	1	3	0	0	0	1	0	1	6	1	0
TRINITY_DN16517_c4_g1	282	TRINITY_DN16517_c4_g1_i1	PREDICTED: protein toll-like [Bactrocera latifrons]	Tl	Protein toll OS=Drosophila melanogaster GN=Tl PE=1 SV=1	GO:0002229(defense response to oomycetes);GO:0004888(transmembrane signaling receptor activity);GO:0005515(protein binding);GO:0005737(cytoplasm);GO:0005769(early endosome);GO:0005886(plasma membrane);GO:0006952(defense response);GO:0006955(immune response);GO:0006963(positive regulation of antibacterial peptide biosynthetic process);GO:0006967(positive regulation of antifungal peptide biosynthet…	COG4886(leucine Rich Repeat)	K18809	protein toll	-	dsi04624(Toll and Imd signaling pathway)	B4NIA8.1 PF01582.18;TIR;	0	0	0	0	0	0	0	0	0	2.63	0.93	0.8	0.34	2.15	1.58	2.29	0.89	1.73	0	0	0	0	0	0	0	0	0	9	3	3	1	6	5	8	3	5
TRINITY_DN20626_c0_g5	204	TRINITY_DN20626_c0_g5_i1	-	-	-	-	-	-	-	-	-	-	3.17	0	1.59	1.69	1.36	3.86	2.95	1.23	1.64	0	0	0	0	0	0	0	0	0	5.91	0	2.55	2.18	2.37	5.44	5	1.87	3	0	0	0	0	0	0	0	0	0
TRINITY_DN21024_c0_g2	479	TRINITY_DN21024_c0_g2_i1	PREDICTED: LOW QUALITY PROTEIN: probable Ras GTPase-activating protein [Bactrocera dorsalis]	-	-	-	-	-	-	-	-	-	4.07	5.34	5.57	4.5	5.61	6.06	3.76	2.71	5.64	2.09	2.34	0.72	4.28	0.95	1.43	3.83	0.38	0.89	47	49	58	38	65	57	42	27	67	22	23	8	39	8	14	41	4	8
TRINITY_DN18824_c0_g5	221	TRINITY_DN18824_c0_g5_i1	PREDICTED: uncharacterized protein LOC105218833 isoform X2 [Zeugodacus cucurbitae]	-	-	GO:0003674(molecular_function);GO:0005615(extracellular space);GO:0032504(multicellular organism reproduction)	ENOG4111K0G(PAN domain)	-	-	-	-	-	0.44	0.6	2.07	0	0	0.59	1.47	1.09	0.45	0	0	1.45	2.44	0	0	0	0	0	1	1	4	0	0	1	3	2	1	0	0	3	4	0	0	0	0	0
TRINITY_DN23846_c0_g3	360	TRINITY_DN23846_c0_g3_i1	-	-	-	-	-	-	-	-	-	-	0.58	0.95	1	0	2.1	1.86	1.09	0.52	0.57	0	0	0	0	0	0	0	0	0.2	4	5	6	0	14	10	7	3	4	0	0	0	0	0	0	0	0	1
TRINITY_DN21586_c0_g1	3741	TRINITY_DN21586_c0_g1_i1;TRINITY_DN21586_c0_g1_i2	PREDICTED: exostosin-1 [Bactrocera dorsalis]	ttv	Exostosin-1 OS=Drosophila melanogaster GN=ttv PE=1 SV=1	GO:0005515(protein binding);GO:0005783(endoplasmic reticulum);GO:0005794(Golgi apparatus);GO:0006024(glycosaminoglycan biosynthetic process);GO:0006044(N-acetylglucosamine metabolic process);GO:0006486(protein glycosylation);GO:0007224(smoothened signaling pathway);GO:0007411(axon guidance);GO:0008101(decapentaplegic signaling pathway);GO:0008354(germ cell migration);GO:0008375(acetylglucosaminyl…	ENOG410XTFH(Exostosin)	K02366	glucuronyl/N-acetylglucosaminyl transferase EXT1	EC:2.4.1.224 2.4.1.225	dvi00534(Glycosaminoglycan biosynthesis - heparan sulfate / heparin)	A0A0B4KER9.1 PF03016.13;Exostosin;	1.57	2.7	2.2	1.3	2.02	1.72	1.4	1.52	1.47	2.22	1.72	1.36	1.73	2.13	1.48	2.54	2	1.9	202	233	239	111	267	176	166	173	191	304	218	191	203	229	188	352	273	222
TRINITY_DN21920_c0_g2	800	TRINITY_DN21920_c0_g2_i1;TRINITY_DN21920_c0_g2_i2;TRINITY_DN21920_c0_g2_i3	-	-	-	-	-	-	-	-	-	-	1.17	1.12	1.11	0.99	1.52	1.08	0.75	0.8	0.67	1.97	3.22	0.96	1.16	0.94	4.49	4.52	4.12	1.76	15	12	23	8	30	18	16	11	11	12	7	4	2	5	10	13	13	3
TRINITY_DN24280_c1_g2	241	TRINITY_DN24280_c1_g2_i1	-	-	-	-	-	-	-	-	-	-	0	0	0	0	0	0	0	0	0	0.42	1.81	1.17	3.95	2.61	3.23	2.49	1.72	3.53	0	0	0	0	0	0	0	0	0	1	4	3	8	5	7	6	4	7
TRINITY_DN13157_c0_g1	882	TRINITY_DN13157_c0_g1_i1	PREDICTED: probable prefoldin subunit 2 [Bactrocera dorsalis]	l(3)01239	Probable prefoldin subunit 2 OS=Drosophila melanogaster GN=l(3)01239 PE=2 SV=1	GO:0005737(cytoplasm);GO:0006457(protein folding);GO:0006909(phagocytosis);GO:0016272(prefoldin complex);GO:0044183(protein binding involved in protein folding);GO:0045196(establishment or maintenance of neuroblast polarity);GO:0048477(oogenesis);GO:0051082(unfolded protein binding)	ENOG4111S6I(prefoldin subunit 2)	NA	NA	NA	NA(NA)	A0A0L0BMQ5.1 PF01920.18;Prefoldin_2;	24.12	31.14	29.45	16.86	30.08	26.06	19.04	23.15	24.26	32.14	21.55	18.3	33.21	30.91	33.04	32.29	35.38	25.71	666	708	754	345	860	607	523	565	696	840	522	495	746	640	802	856	920	573
TRINITY_DN24634_c1_g1	2081	TRINITY_DN24634_c1_g1_i1;TRINITY_DN24634_c1_g1_i10;TRINITY_DN24634_c1_g1_i11;TRINITY_DN24634_c1_g1_i12;TRINITY_DN24634_c1_g1_i2;TRINITY_DN24634_c1_g1_i3;TRINITY_DN24634_c1_g1_i4;TRINITY_DN24634_c1_g1_i5;TRINITY_DN24634_c1_g1_i6;TRINITY_DN24634_c1_g1_i7;TRINITY_DN24634_c1_g1_i8;TRINITY_DN24634_c1_g1_i9	PREDICTED: dnaJ protein homolog 1 isoform X1 [Bactrocera dorsalis]	DnaJ-1	DnaJ protein homolog 1 OS=Drosophila melanogaster GN=DnaJ-1 PE=1 SV=3	GO:0006457(protein folding);GO:0051082(unfolded protein binding)	COG0484(ATP binding to DnaK triggers the release of the substrate protein, thus completing the reaction cycle. Several rounds of ATP-dependent interactions between DnaJ, DnaK and GrpE are required for fully efficient folding. Also involved, together with DnaK and GrpE, in the DNA replication of plasmids through activation of initiation proteins (By similarity))	NA	NA	NA	NA(NA)	B4MW27.1 PF01556.16;DnaJ_C;	24.86	25.01	20.38	11.46	17.72	23.22	19.89	23.91	29.11	14.91	11.43	9.86	17.3	21	12.56	18.29	24.91	17.13	718	765.46	873	309	846	688	889	806	1005.91	866	642	607	917	943	782	1118	1462	848
TRINITY_DN17188_c0_g3	259	TRINITY_DN17188_c0_g3_i1;TRINITY_DN17188_c0_g3_i2	-	-	-	-	-	-	-	-	-	-	0.51	0	0	0	0.54	0.67	0	1.87	2.07	1.19	2.03	0.66	1.39	0.88	1.3	2.8	0.72	0.85	1	0	0	0	1	1	0	3	4	2	4	2	2	2	2	8	2	2
TRINITY_DN19855_c0_g1	2332	TRINITY_DN19855_c0_g1_i1;TRINITY_DN19855_c0_g1_i2;TRINITY_DN19855_c0_g1_i3;TRINITY_DN19855_c0_g1_i4	PREDICTED: TBC1 domain family member 15 [Bactrocera dorsalis]	TBC1D15	TBC1 domain family member 15 OS=Homo sapiens GN=TBC1D15 PE=1 SV=2	GO:0005096(GTPase activator activity);GO:0005622(intracellular);GO:0006886(intracellular protein transport);GO:0012505(endomembrane system);GO:0017137(Rab GTPase binding);GO:0031338(regulation of vesicle fusion);GO:0043087(regulation of GTPase activity);GO:0090630(activation of GTPase activity)	COG5210(TBC1 domain family member)	K20168	TBC1 domain family member 15	-	mde04137(Mitophagy - animal)	A0A0L0CPC0.1 PF00566.16;RabGAP-TBC;	2.61	2.87	2.32	0.64	1.34	1.63	3.14	2.11	2.7	4.01	3.02	2.96	3.14	4.08	4.33	4.6	4.62	3.77	130	126	121	40	119	105	192	134	154	276	203	174	194	216	245	290	279	193
TRINITY_DN19888_c0_g6	296	TRINITY_DN19888_c0_g6_i1	-	-	-	-	-	-	-	-	-	-	1.12	0.3	0.52	0.93	0.7	2.03	0	0.27	0.22	0	0.55	0	0.3	0	0	0	0.26	0	5	1	2	3	3	7	0	1	1	0	2	0	1	0	0	0	1	0
TRINITY_DN25237_c1_g1	1175	TRINITY_DN25237_c1_g1_i1;TRINITY_DN25237_c1_g1_i10;TRINITY_DN25237_c1_g1_i11;TRINITY_DN25237_c1_g1_i12;TRINITY_DN25237_c1_g1_i13;TRINITY_DN25237_c1_g1_i2;TRINITY_DN25237_c1_g1_i3;TRINITY_DN25237_c1_g1_i4;TRINITY_DN25237_c1_g1_i5;TRINITY_DN25237_c1_g1_i6;TRINITY_DN25237_c1_g1_i7;TRINITY_DN25237_c1_g1_i8;TRINITY_DN25237_c1_g1_i9	PREDICTED: cytochrome P450 6g1-like [Bactrocera latifrons]	Cyp6g1	Cytochrome P450 6g1 OS=Drosophila melanogaster GN=Cyp6g1 PE=2 SV=1	GO:0005506(iron ion binding);GO:0016491(oxidoreductase activity);GO:0016705(oxidoreductase activity, acting on paired donors, with incorporation or reduction of molecular oxygen);GO:0017085(response to insecticide);GO:0020037(heme binding);GO:0030431(sleep);GO:0046680(response to DDT);GO:0046683(response to organophosphorus);GO:0046689(response to mercury ion);GO:0046701(insecticide catabolic pro…	COG2124(Cytochrome p450)	NA	NA	NA	NA(NA)	B4JW71.1 PF00067.20;p450;	4.99	4.64	8.6	6.43	4.84	6.07	2.42	2.64	5.38	78.19	85.71	75.23	88.32	75.59	90.93	61.32	72.54	89.43	34	24.16	49.53	32	32	33.32	16	16	37	620.25	612.83	709.64	538.27	474.77	635.74	475.67	538.67	627.78
TRINITY_DN5029_c0_g1	206	TRINITY_DN5029_c0_g1_i1	PREDICTED: branched-chain-amino-acid aminotransferase, cytosolic isoform X2 [Rattus norvegicus]	Bcat1	Branched-chain-amino-acid aminotransferase, cytosolic OS=Rattus norvegicus GN=Bcat1 PE=1 SV=1	GO:0004084(branched-chain-amino-acid transaminase activity);GO:0005737(cytoplasm);GO:0005739(mitochondrion);GO:0005829(cytosol);GO:0008150(biological_process);GO:0009082(branched-chain amino acid biosynthetic process);GO:0009083(branched-chain amino acid catabolic process);GO:0009098(leucine biosynthetic process);GO:0009099(valine biosynthetic process);GO:0042802(identical protein binding);GO:005…	COG0115(brancheD-chain amino acid aminotransferase)	K00826	branched-chain amino acid aminotransferase	EC:2.6.1.42	rno00270(Cysteine and methionine metabolism);rno00280(Valine, leucine and isoleucine degradation);rno00290(Valine, leucine and isoleucine biosynthesis);rno00770(Pantothenate and CoA biosynthesis)	-	4.73	6.34	1.22	0	0	0	0	0	0	0	0	0	0	0	0	0	0	0	9	9	2	0	0	0	0	0	0	0	0	0	0	0	0	0	0	0
TRINITY_DN15519_c0_g1	682	TRINITY_DN15519_c0_g1_i1;TRINITY_DN15519_c0_g1_i2;TRINITY_DN15519_c0_g1_i3;TRINITY_DN15519_c0_g1_i4;TRINITY_DN15519_c0_g1_i5;TRINITY_DN15519_c0_g1_i6;TRINITY_DN15519_c0_g1_i7;TRINITY_DN15519_c0_g1_i8;TRINITY_DN15519_c0_g1_i9	-	-	-	-	-	-	-	-	-	-	4.23	2.97	3.17	2.67	1.73	1.8	1.47	1.7	1.69	2.23	3.88	0.89	4.96	1.96	4.43	8.2	7.44	0.82	74	40	53	26	31	26	24	27	29	23	19	5	13	10	13	24	18	7
TRINITY_DN21719_c0_g3	234	TRINITY_DN21719_c0_g3_i1	PREDICTED: uncharacterized protein LOC108367854 [Rhagoletis zephyria]	-	-	-	-	-	-	-	-	A0A0L7LBL3.1 PF12762.5;DDE_Tnp_IS1595;	0.39	0	0	0.55	0	0	0	0	0	0	0	0	0.53	0	0.13	1.33	4.08	0	1	0	0	1	0	0	0	0	0	0	0	0	1	0	0.27	3	8.86	0
TRINITY_DN25512_c2_g3	357	TRINITY_DN25512_c2_g3_i1;TRINITY_DN25512_c2_g3_i2;TRINITY_DN25512_c2_g3_i3;TRINITY_DN25512_c2_g3_i4	PREDICTED: chitinase-like protein Idgf1 [Bactrocera dorsalis]	Idgf1	Chitinase-like protein Idgf1 OS=Drosophila yakuba GN=Idgf1 PE=3 SV=1	GO:0007444(imaginal disc development);GO:0008084(imaginal disc growth factor receptor binding)	COG3325(chitinase)	-	-	-	-	B4G7P4.1 PF00704.26;Glyco_hydro_18;	18.44	9.04	8.48	21.57	17.42	18.16	32.65	13.61	17.92	12.17	18.61	15.41	25.07	21.53	29.22	28.58	16.49	19.99	121	44	46	99	103	92	191	75	116	72	103	98	129	103	159	172	96	100
TRINITY_DN25099_c0_g2	1687	TRINITY_DN25099_c0_g2_i1;TRINITY_DN25099_c0_g2_i2;TRINITY_DN25099_c0_g2_i3;TRINITY_DN25099_c0_g2_i4;TRINITY_DN25099_c0_g2_i5;TRINITY_DN25099_c0_g2_i6;TRINITY_DN25099_c0_g2_i7;TRINITY_DN25099_c0_g2_i8	PREDICTED: sorbin and SH3 domain-containing protein 1 isoform X18 [Bactrocera latifrons]	-	-	GO:0007015(actin filament organization);GO:0007605(sensory perception of sound);GO:0016203(muscle attachment);GO:0050954(sensory perception of mechanical stimulus)	ENOG410XNVJ(sorbin and SH3 domain containing)	-	-	-	-	A0A0P8XMY6.1 PF02208.14;Sorb;	1.64	1.61	1.52	1.1	1.73	1.61	1.79	1.27	1.35	1.26	1.21	1.05	1.59	1.97	1.28	2.13	3.24	2.16	95	78	83	47	105	79	103	66	82	68	60	58.52	73.2	82.77	64	117	174	100
TRINITY_DN23346_c0_g1	270	TRINITY_DN23346_c0_g1_i1;TRINITY_DN23346_c0_g1_i2	PREDICTED: uncharacterized protein LOC105211107 [Zeugodacus cucurbitae]	-	-	GO:0006629(lipid metabolic process);GO:0008081(phosphoric diester hydrolase activity)	ENOG4111MP3(NA)	-	-	-	-	-	3.25	4.81	2.28	4.13	4.84	4.27	6.78	7.54	3.89	4.38	2.85	2.43	6.05	2.85	5.22	2.7	5.96	3.31	10	11	6	9	14	10	19	19	12	13	8	8	16	7	14	8	18	8
TRINITY_DN22124_c0_g1	246	TRINITY_DN22124_c0_g1_i1	-	-	-	-	-	-	-	-	-	-	3.44	2.31	3.62	3.41	3.3	1.81	0.76	2.94	4.12	1.21	0.86	1.12	0.47	2.49	1.32	1.19	3.28	2.4	10	5	9	7	9	4	2	7	12	3	2	3	1	5	3	3	8	5
TRINITY_DN7611_c0_g1	262	TRINITY_DN7611_c0_g1_i1	-	-	-	-	-	-	-	-	-	-	0	0	0	0	0	0	0	0	0	0.35	0.74	0.32	0	0.43	1.88	1.02	3.17	0.41	0	0	0	0	0	0	0	0	0	1	2	1	0	1	5	3	9	1
TRINITY_DN23261_c0_g4	266	TRINITY_DN23261_c0_g4_i1	PREDICTED: inositol hexakisphosphate and diphosphoinositol-pentakisphosphate kinase isoform X4 [Bactrocera dorsalis]	l(1)G0196	Inositol hexakisphosphate and diphosphoinositol-pentakisphosphate kinase OS=Drosophila melanogaster GN=l(1)G0196 PE=1 SV=2	GO:0000827(inositol-1,3,4,5,6-pentakisphosphate kinase activity);GO:0000828(inositol hexakisphosphate kinase activity);GO:0000829(inositol heptakisphosphate kinase activity);GO:0000832(inositol hexakisphosphate 5-kinase activity);GO:0005524(ATP binding);GO:0005829(cytosol);GO:0006020(inositol metabolic process);GO:0032958(inositol phosphate biosynthetic process);GO:0033857(diphosphoinositol-penta…	ENOG410XNSN(Diphosphoinositol pentakisphosphate kinase)	K13024	inositol-hexakisphosphate/diphosphoinositol-pentakisphosphate 1-kinase	EC:2.7.4.24	mde04070(Phosphatidylinositol signaling system)	-	1.43	2.3	0.33	2.01	1.21	4.5	3.44	2.79	4.25	0	0.36	0.62	0	1.64	0.73	0	1.02	0.4	5	6	1	5	4	12	11	8	15	0	1	2	0	4	2	0	3	1
TRINITY_DN19477_c0_g1	1157	TRINITY_DN19477_c0_g1_i1;TRINITY_DN19477_c0_g1_i2;TRINITY_DN19477_c0_g1_i3	PREDICTED: sodium-coupled monocarboxylate transporter 1 [Bactrocera dorsalis]	Slc5a12	Sodium-coupled monocarboxylate transporter 2 OS=Mus musculus GN=Slc5a12 PE=1 SV=1	GO:0005215(transporter activity);GO:0016020(membrane);GO:0055085(transmembrane transport)	COG0591(symporter)	NA	NA	NA	NA(NA)	B4G3Q2.1 PF00474.15;SSF;	88.51	86.18	89.15	70.46	90.71	66.26	49.11	63.67	68.02	12.01	14.7	14.07	10.43	13.37	13.29	14.01	13.4	18.29	3149	2659	2987	1952	3434	2116	1795	2108	2627	347	394	428	252	296	346	413	396	447
TRINITY_DN18270_c0_g1	1144	TRINITY_DN18270_c0_g1_i1;TRINITY_DN18270_c0_g1_i10;TRINITY_DN18270_c0_g1_i2;TRINITY_DN18270_c0_g1_i3;TRINITY_DN18270_c0_g1_i4;TRINITY_DN18270_c0_g1_i5;TRINITY_DN18270_c0_g1_i6;TRINITY_DN18270_c0_g1_i7;TRINITY_DN18270_c0_g1_i8;TRINITY_DN18270_c0_g1_i9	PREDICTED: ubiquitin carboxyl-terminal hydrolase 64E isoform X1 [Bactrocera dorsalis]	Ubp64E	Ubiquitin carboxyl-terminal hydrolase 64E OS=Drosophila melanogaster GN=Ubp64E PE=1 SV=2	GO:0004843(thiol-dependent ubiquitin-specific protease activity);GO:0005634(nucleus);GO:0005737(cytoplasm);GO:0006284(base-excision repair);GO:0016579(protein deubiquitination);GO:0030177(positive regulation of Wnt signaling pathway);GO:0031935(regulation of chromatin silencing);GO:0032435(negative regulation of proteasomal ubiquitin-dependent protein catabolic process);GO:0042675(compound eye co…	COG5077(ubiquitin carboxyl-terminal hydrolase)	NA	NA	NA	NA(NA)	-	3.28	3.69	2.52	1.27	2.9	1.86	1.26	2.47	2.13	1.43	4.02	3.26	3.68	3.47	2.46	3.27	4.14	4.22	52	38	35	14	40	27	19	26	42	20	35	31	33	35	29	46	48	39
TRINITY_DN25424_c1_g2	614	TRINITY_DN25424_c1_g2_i1;TRINITY_DN25424_c1_g2_i2	-	-	-	-	-	-	-	-	-	-	1.42	1.46	0.9	0.88	1.62	0.71	0.72	1.15	1.54	1.13	2.82	0.54	3.19	3.81	2.16	2.15	3.53	2.73	24	20	14	11	28	10	12	17	27	11	24.61	6	26	29.45	20	23	32	22
TRINITY_DN25491_c1_g4	427	TRINITY_DN25491_c1_g4_i1;TRINITY_DN25491_c1_g4_i2	-	-	-	-	-	-	-	-	-	-	3.13	5.18	4.25	4.52	3.17	3.92	3.19	1.73	3.86	0.57	1.56	0	1.36	1.55	0.99	1.79	0.93	1.49	28	31	35	25	28	28	29	14	34	3	8	0	6	6	4	11	4	7
TRINITY_DN20049_c0_g3	269	TRINITY_DN20049_c0_g3_i1	PREDICTED: eukaryotic translation initiation factor 3 subunit L [Zeugodacus cucurbitae]	GI12903	Eukaryotic translation initiation factor 3 subunit L OS=Drosophila mojavensis GN=GI12903 PE=3 SV=1	GO:0003743(translation initiation factor activity);GO:0005829(cytosol);GO:0005852(eukaryotic translation initiation factor 3 complex);GO:0006413(translational initiation);GO:0048812(neuron projection morphogenesis)	ENOG410XPJT(Component of the eukaryotic translation initiation factor 3 (eIF-3) complex, which is involved in protein synthesis and, together with other initiation factors, stimulates binding of mRNA and methionyl-tRNAi to the 40S ribosome (By similarity))	NA	NA	NA	NA(NA)	-	95.13	103.36	94.78	66.47	109	104.3	89.44	83.74	97.94	104.78	115.14	78.54	109.35	107.67	97.49	119.5	127.08	97.45	342	277	291	170	370	286	294	247	355	321	331	262	290	269	276	374	384	252
TRINITY_DN21392_c0_g3	488	TRINITY_DN21392_c0_g3_i1;TRINITY_DN21392_c0_g3_i2	PREDICTED: thioredoxin-2-like [Bactrocera dorsalis]	Trx-2	Thioredoxin-2 OS=Drosophila yakuba GN=Trx-2 PE=3 SV=1	GO:0004791(thioredoxin-disulfide reductase activity);GO:0005634(nucleus);GO:0005737(cytoplasm);GO:0006662(glycerol ether metabolic process);GO:0006974(cellular response to DNA damage stimulus);GO:0006979(response to oxidative stress);GO:0008340(determination of adult lifespan);GO:0015035(protein disulfide oxidoreductase activity);GO:0015036(disulfide oxidoreductase activity);GO:0016671(oxidoreduc…	COG0526(Thioredoxin)	NA	NA	NA	NA(NA)	D2A4J1.1 PF00085.18;Thioredoxin;	1631.84	1629.38	1697.21	2100.79	1753.34	1965.63	1580.16	1610.59	1597.81	2527.23	2388.7	2358.53	2275.19	2289.36	2340.91	2140.83	2118.24	2111.33	19244	15273	18055	18130	20766	18895	18042	16403	19379	27239	23968	26785	21205	19740	23363	23437	22584	19325
TRINITY_DN22973_c0_g2	258	TRINITY_DN22973_c0_g2_i1;TRINITY_DN22973_c0_g2_i2	-	-	-	-	-	-	-	-	-	-	0	0	0	0	0	0	0	0	0	0.36	2.31	0.33	0.84	1.77	1.56	0.38	2.93	0	0	0	0	0	0	0	0	0	0	1	6	1	2	4	4	1	8	0
TRINITY_DN22175_c1_g1	344	TRINITY_DN22175_c1_g1_i1;TRINITY_DN22175_c1_g1_i2	-	-	-	-	-	-	-	-	-	-	1.28	3.79	1.1	2.23	0.17	1.03	0.51	0.19	1.1	3.43	1.37	2.37	3	3.69	2.33	6.58	0.43	2.54	8	18	6	10	1	5	3	1	7	8	3	6	6	7	5	15.68	1	5
TRINITY_DN12656_c0_g1	245	TRINITY_DN12656_c0_g1_i1;TRINITY_DN12656_c0_g1_i2;TRINITY_DN12656_c0_g1_i3	PREDICTED: helicase domino-like, partial [Rhagoletis zephyria]	-	-	-	-	-	-	-	-	-	1.04	0.67	0	0	0	0.46	0	0.48	0.47	10.37	12.55	4.65	2.05	5.02	12.03	4.54	20.27	13.08	3	1.43	0	0	0	1	0	1.12	1.34	17.89	20.19	8.6	3	7	19	8	34.7	19
TRINITY_DN22042_c0_g2	557	TRINITY_DN22042_c0_g2_i1;TRINITY_DN22042_c0_g2_i2	PREDICTED: L-galactose dehydrogenase-like [Bactrocera latifrons]	pld1	Pyridoxal 4-dehydrogenase OS=Microbacterium luteolum GN=pld1 PE=1 SV=3	GO:0016491(oxidoreductase activity);GO:0055114(oxidation-reduction process)	COG0667(Aldo keto reductase)	NA	NA	NA	NA(NA)	B0WG15.1 PF00248.19;Aldo_ket_red;	8.62	9.37	9.21	6.27	8.11	13.07	10.68	7.02	5.42	1.12	1.09	1.86	1.06	1.9	2.41	4.9	2.05	3.47	125	104	117	67	119	148	153	88	82	11	10	20	9	15	22	49	20	29
TRINITY_DN21105_c1_g7	206	TRINITY_DN21105_c1_g7_i1	-	-	-	-	-	-	-	-	-	-	0	1.41	1.22	0	1.12	0	0	0.64	0.54	2.45	2.63	1.14	1.44	2.27	1.34	1.8	0.62	2.91	0	2	2	0	2	0	0	1	1	4	4	2	2	3	2	3	1	4
TRINITY_DN18128_c2_g1	226	TRINITY_DN18128_c2_g1_i1	PREDICTED: uncharacterized protein LOC108371820, partial [Rhagoletis zephyria]	-	-	-	COG2801(Retrotransposon protein)	-	-	-	-	-	0	0	0.49	0	0	0	0	0.52	0	2.47	0	0.46	0.58	1.22	7.53	1.45	3.5	0.59	0	0	1	0	0	0	0	1	0	5	0	1	1	2	14	3	7	1
TRINITY_DN17350_c0_g1	1405	TRINITY_DN17350_c0_g1_i1;TRINITY_DN17350_c0_g1_i2;TRINITY_DN17350_c0_g1_i3;TRINITY_DN17350_c0_g1_i4;TRINITY_DN17350_c0_g1_i5;TRINITY_DN17350_c0_g1_i6	hypothetical protein [Bactrocera tryoni]	-	-	-	ENOG410ZR07(NA)	-	-	-	-	B4NV02.1 PF16012.3;DUF4780;	1.64	1.07	0.26	0.48	0.71	1.4	0.49	0.17	0.65	5.28	6.24	8.07	2.51	2.27	1.72	1.57	6.4	3.2	22.77	14	5	8	9	13	9	5	13	243	265	384	95	82	72	68	288.84	124.66
TRINITY_DN12374_c0_g1	589	TRINITY_DN12374_c0_g1_i1;TRINITY_DN12374_c0_g1_i2	-	-	-	-	-	-	-	-	-	-	15.05	4.58	9.91	2.55	4.55	0.91	0.77	4.88	19.52	0	0.08	0	0	0	0	0.15	0	0.08	236	58	142	29	73	12	12	66	316	0	1	0	0	0	0	2	0	1
TRINITY_DN25986_c0_g1	236	TRINITY_DN25986_c0_g1_i1	unnamed protein product, partial [Mus musculus]	Tmem120a	Transmembrane protein 120A OS=Mus musculus GN=Tmem120a PE=1 SV=1	GO:0003674(molecular_function);GO:0005634(nucleus);GO:0016020(membrane);GO:0016021(integral component of membrane);GO:0045444(fat cell differentiation);GO:0051260(protein homooligomerization);GO:0051291(protein heterooligomerization)	ENOG410XT6G(Transmembrane protein 120B)	-	-	-	-	Q05B45.1 PF07851.11;TMPIT;	0	0	0	0	0.41	0.5	1.25	0.46	1.52	0.89	0.48	0.41	2.08	1.65	2.42	0	0.45	0	0	0	0	0	1	1	3	1	4	2	1	1	4	3	5	0	1	0
TRINITY_DN8654_c0_g1	252	TRINITY_DN8654_c0_g1_i1	PREDICTED: uncharacterized protein LOC108973800 isoform X9 [Bactrocera latifrons]	-	-	-	-	-	-	-	-	-	0.65	0	0	0	0.69	0.43	0.36	0.79	0	0.38	2.04	0	0	0.94	0.83	0.75	1.55	0.45	2	0	0	0	2	1	1	2	0	1	5	0	0	2	2	2	4	1
TRINITY_DN15760_c0_g1	228	TRINITY_DN15760_c0_g1_i1	PREDICTED: modifier of mdg4 isoform X16 [Zeugodacus cucurbitae]	-	-	-	-	-	-	-	-	A0A0L0CH24.1 PF04500.14;FLYWCH;	6.18	7.76	6.25	2.35	3.53	2.17	5.44	2.02	7.47	0	0	0	0	0	0	0	0	0	15	14	13	4	8	4	12	4	18	0	0	0	0	0	0	0	0	0
TRINITY_DN8788_c0_g1	201	TRINITY_DN8788_c0_g1_i1	Ctdsp2 protein, partial [Mus musculus]	Ctdsp2	Carboxy-terminal domain RNA polymerase II polypeptide A small phosphatase 2 OS=Mus musculus GN=Ctdsp2 PE=2 SV=1	GO:0001933(negative regulation of protein phosphorylation);GO:0004721(phosphoprotein phosphatase activity);GO:0005575(cellular_component);GO:0005634(nucleus);GO:0006470(protein dephosphorylation);GO:0008420(CTD phosphatase activity);GO:0016787(hydrolase activity);GO:0016791(phosphatase activity);GO:0046872(metal ion binding);GO:2000134(negative regulation of G1/S transition of mitotic cell cycle)	COG5190(CTD (Carboxy-terminal domain, RNA polymerase II, polypeptide A))	NA	NA	NA	NA(NA)	H2NHV7.1 PF03031.16;NIF;	0.56	0	0	1.6	0.59	0.73	0	0.68	0	0	0	0	0	0.8	0.71	3.15	2.62	0.77	1	0	0	2	1	1	0	1	0	0	0	0	0	1	1	5	4	1
TRINITY_DN18162_c1_g1	325	TRINITY_DN18162_c1_g1_i1	cyclic AMP-dependent transcription factor ATF-2 [Ceratitis capitata]	-	-	-	-	-	-	-	-	-	2.53	0.72	0.84	1.76	1.7	2.56	2.73	2.17	2.85	1.25	1.56	1.35	1.68	2.06	5.87	4.51	2.76	4.94	14	3	4	7	9	11	14	10	16	6	7	7	7	8	26	22	13	20
TRINITY_DN21308_c0_g2	201	TRINITY_DN21308_c0_g2_i1	reverse transcriptase [Bactrocera tryoni]	-	-	-	-	-	-	-	-	-	0.56	0	0.88	0	0	1.47	4.28	0	2.27	0	0.69	0	0	0	0	0.63	0	0	1	0	1.37	0	0	2	7.02	0	4	0	1	0	0	0	0	1	0	0
TRINITY_DN365_c0_g1	271	TRINITY_DN365_c0_g1_i1	-	-	-	-	-	-	-	-	-	-	0	0	0	0	0.58	0.36	0.3	0.67	0.27	0.32	0	0.88	0.74	0	0	1.26	0.33	2.28	0	0	0	0	2	1	1	2	1	1	0	3	2	0	0	4	1	6
TRINITY_DN21094_c0_g1	544	TRINITY_DN21094_c0_g1_i1;TRINITY_DN21094_c0_g1_i2;TRINITY_DN21094_c0_g1_i3;TRINITY_DN21094_c0_g1_i4;TRINITY_DN21094_c0_g1_i5;TRINITY_DN21094_c0_g1_i6;TRINITY_DN21094_c0_g1_i7;TRINITY_DN21094_c0_g1_i8;TRINITY_DN21094_c0_g1_i9	-	-	-	-	-	-	-	-	-	-	192.57	88.81	91.21	33.54	14.26	6.92	8.45	127.91	30.06	7.18	11.3	131.62	41.98	83.45	13.24	34.82	13.56	182.31	2023.14	745.49	854.69	296.17	171	56	84.43	1030.72	287.18	34.86	50	730.97	158.31	334.16	60.05	154.08	51	660.93
TRINITY_DN13394_c0_g1	261	TRINITY_DN13394_c0_g1_i1	PREDICTED: LOW QUALITY PROTEIN: von Willebrand factor A domain-containing protein 8 [Bactrocera dorsalis]	-	-	-	-	-	-	-	-	-	0	0	0	0	0	0	0	0	0	1.05	1.12	0	0.41	0.43	1.14	3.43	1.42	0	0	0	0	0	0	0	0	0	0	3	3	0	1	1	3	10	4	0
TRINITY_DN24536_c1_g5	1040	TRINITY_DN24536_c1_g5_i1;TRINITY_DN24536_c1_g5_i2;TRINITY_DN24536_c1_g5_i3	-	-	-	-	-	-	-	-	-	-	5.2	7.31	6.28	4.48	7.4	5.13	5.82	5.6	5.11	9.51	7.57	5.23	7.68	8.95	6.43	9.56	8.38	8.31	176	203	196	112	259	147	196	166	178	257	190	140	176	190	166	255	225	188
TRINITY_DN14490_c0_g1	586	TRINITY_DN14490_c0_g1_i1;TRINITY_DN14490_c0_g1_i2	PREDICTED: prolyl 4-hydroxylase subunit alpha-1 [Bactrocera dorsalis]	P4HA1	Prolyl 4-hydroxylase subunit alpha-1 OS=Gallus gallus GN=P4HA1 PE=1 SV=1	GO:0004656(procollagen-proline 4-dioxygenase activity);GO:0005506(iron ion binding);GO:0005783(endoplasmic reticulum);GO:0007435(salivary gland morphogenesis);GO:0016702(oxidoreductase activity, acting on single donors with incorporation of molecular oxygen, incorporation of two atoms of oxygen);GO:0031418(L-ascorbic acid binding);GO:0055114(oxidation-reduction process)	ENOG410XS5J(prolyl 4-hydroxylase)	K00472	prolyl 4-hydroxylase	EC:1.14.11.2	dya00330(Arginine and proline metabolism)	A0A0L0BND4.1 PF13640.4;2OG-FeII_Oxy_3;	0	0	0	0	0.06	0.64	0	0.2	0	3.09	1.39	1.89	2.85	2.74	3.62	2.75	3.77	2.88	0	0	0	0	1	3	0	1	0	36	19	29	26	32	42	41	39	36
TRINITY_DN25477_c0_g1	2108	TRINITY_DN25477_c0_g1_i1;TRINITY_DN25477_c0_g1_i2	PREDICTED: sorting nexin-33 [Bactrocera dorsalis]	snx33	Sorting nexin-33 OS=Xenopus laevis GN=snx33 PE=2 SV=1	GO:0000045(autophagosome assembly);GO:0000278(mitotic cell cycle);GO:0001956(positive regulation of neurotransmitter secretion);GO:0005546(phosphatidylinositol-4,5-bisphosphate binding);GO:0005768(endosome);GO:0005886(plasma membrane);GO:0005938(cell cortex);GO:0006897(endocytosis);GO:0015031(protein transport);GO:0016050(vesicle organization);GO:0019898(extrinsic component of membrane);GO:003003…	ENOG410XPHZ(sorting nexin)	NA	NA	NA	NA(NA)	B4MX98.1 PF10456.7;BAR_3_WASP_bdg;	7.25	6.95	7.93	6.02	6.65	7.57	6.7	5.2	6.59	7.49	5.89	5.04	7.43	7.64	6.52	7.17	7.44	6.87	536	428	552	332	512	478	495	343	506	528	383	365	451	427	430	512	522	411
TRINITY_DN188_c0_g1	212	TRINITY_DN188_c0_g1_i1	PREDICTED: piggyBac transposable element-derived protein 4-like [Zeugodacus cucurbitae]	-	-	-	ENOG4111GY5(NA)	-	-	-	-	-	1.96	2.63	1.14	0	1.58	0	0.54	1.2	0	0	0.61	1.6	0	0	3.13	0	0.58	0	4	4	2	0	3	0	1	2	0	0	1	3	0	0	5	0	1	0
TRINITY_DN4610_c0_g1	236	TRINITY_DN4610_c0_g1_i1	gamma-aminobutyric acid-receptor-associated protein, partial [Bos taurus]	GABARAPL1	Gamma-aminobutyric acid receptor-associated protein-like 1 OS=Bos taurus GN=GABARAPL1 PE=3 SV=2	GO:0000045(autophagosome assembly);GO:0000421(autophagosome membrane);GO:0000422(autophagy of mitochondrion);GO:0005739(mitochondrion);GO:0005829(cytosol);GO:0006995(cellular response to nitrogen starvation);GO:0030957(Tat protein binding);GO:0031625(ubiquitin protein ligase binding)	ENOG4111JAT(Microtubule-associated protein 1 light chain 3)	K08341	GABA(A) receptor-associated protein	-	hsa04371(Apelin signaling pathway);hsa04068(FoxO signaling pathway);hsa04140(Autophagy - animal);hsa04136(Autophagy - other eukaryotes);hsa04137(Mitophagy - animal);hsa04621(NOD-like receptor signaling pathway);hsa04727(GABAergic synapse);hsa05167(Kaposi sarcoma-associated herpesvirus infection)	G1KU48.1 PF02991.14;Atg8;	3.41	1.53	2.66	0	0.81	0	0.83	0	0.38	0.45	0.48	0.41	1.04	0	0.97	0	2.26	0.53	9	3	6	0	2	0	2	0	1	1	1	1	2	0	2	0	5	1
TRINITY_DN21558_c1_g2	842	TRINITY_DN21558_c1_g2_i1;TRINITY_DN21558_c1_g2_i2	PREDICTED: ferritin subunit [Bactrocera dorsalis]	FERH	Ferritin subunit OS=Aedes aegypti GN=FERH PE=1 SV=2	GO:0005506(iron ion binding);GO:0005576(extracellular region);GO:0005737(cytoplasm);GO:0005794(Golgi apparatus);GO:0006879(cellular iron ion homeostasis);GO:0006880(intracellular sequestering of iron ion);GO:0008043(intracellular ferritin complex);GO:0008198(ferrous iron binding);GO:0008199(ferric iron binding);GO:0008283(cell proliferation);GO:0009620(response to fungus);GO:0009791(post-embryoni…	ENOG4111MSG(ferritin)	NA	NA	NA	NA(NA)	A0A0L0BQI9.1 PF00210.22;Ferritin;	699.44	631.91	698.07	521.24	623.52	771.9	567.5	553.88	624.28	329.43	385.46	378.26	338.63	279.02	342.64	297.09	264.7	410.05	17884	13330	16548	9907	16575	16694	14496	12618	16610	6809	7421	8128	6033	4609	6602	6273	5458	7235
TRINITY_DN23381_c0_g4	481	TRINITY_DN23381_c0_g4_i1	PREDICTED: SET and MYND domain-containing protein 4 [Bactrocera latifrons]	-	-	GO:0005515(protein binding);GO:0005634(nucleus);GO:0005737(cytoplasm);GO:0007562(eclosion);GO:0010629(negative regulation of gene expression);GO:0042051(compound eye photoreceptor development);GO:0042826(histone deacetylase binding)	COG2940(Histone-lysine N-methyltransferase)	-	-	-	-	-	5.24	5.41	6.39	2.23	4.97	4.33	3.73	3.09	4.68	4.89	5.76	8.13	3.48	6.94	3.96	7.04	7.23	5.54	61	50	67	19	58	41	42	31	56	52	57	91	32	59	39	76	76	50
TRINITY_DN21454_c0_g1	935	TRINITY_DN21454_c0_g1_i1;TRINITY_DN21454_c0_g1_i2;TRINITY_DN21454_c0_g1_i3;TRINITY_DN21454_c0_g1_i4;TRINITY_DN21454_c0_g1_i5	PREDICTED: adenylate kinase isoenzyme 1 isoform X1 [Bactrocera dorsalis]	F38B2.4	Adenylate kinase isoenzyme 1 OS=Caenorhabditis elegans GN=F38B2.4 PE=2 SV=1	GO:0004017(adenylate kinase activity);GO:0005524(ATP binding);GO:0005634(nucleus);GO:0005737(cytoplasm);GO:0006139(nucleobase-containing compound metabolic process);GO:0006207('de novo' pyrimidine nucleobase biosynthetic process);GO:0009041(uridylate kinase activity);GO:0046034(ATP metabolic process)	COG0563(Catalyzes the reversible transfer of the terminal phosphate group between ATP and AMP. Plays an important role in cellular energy homeostasis and in adenine nucleotide metabolism (By similarity))	K00939	adenylate kinase	EC:2.7.4.3	mde00230(Purine metabolism);mde00730(Thiamine metabolism)	A0A0L0BPT9.1 PF00406.20;ADK;	83.42	107.44	103.04	49.06	97.71	85.39	106.37	106.72	127.63	88.46	87.08	78.63	95.01	100.18	85.39	125.56	136.61	88.3	2075	2062	2175	869	2418	1721	2667	2139	2726	2492	2209	2170	2299	2112	2203	3358	3688	2099
TRINITY_DN15296_c2_g1	432	TRINITY_DN15296_c2_g1_i1;TRINITY_DN15296_c2_g1_i2;TRINITY_DN15296_c2_g1_i3;TRINITY_DN15296_c2_g1_i4	-	-	-	-	-	-	-	-	-	-	3.93	5.93	8.2	11.29	4.23	9.29	4.54	6.12	6.73	0	0	0	0.16	0	0	1.54	0.19	0	33	33	51	51	32	49.61	32	33	46	0	0	0	1	0	0	6	1	0
TRINITY_DN16649_c0_g8	219	TRINITY_DN16649_c0_g8_i1	PREDICTED: uncharacterized protein LOC108970908, partial [Bactrocera latifrons]	-	-	-	-	-	-	-	-	-	0.45	0.61	1.06	1.3	2.43	0	0.5	3.34	0.92	0	0	0	0	0	0	0	0	0	1	1	2	2	5	0	1	6	2	0	0	0	0	0	0	0	0	0
TRINITY_DN24759_c1_g1	258	TRINITY_DN24759_c1_g1_i1	PREDICTED: probable cytochrome P450 301a1, mitochondrial [Zeugodacus cucurbitae]	Cyp301a1	Probable cytochrome P450 301a1, mitochondrial OS=Drosophila melanogaster GN=Cyp301a1 PE=2 SV=1	GO:0005506(iron ion binding);GO:0007490(tergite morphogenesis);GO:0016705(oxidoreductase activity, acting on paired donors, with incorporation or reduction of molecular oxygen);GO:0020037(heme binding);GO:0055114(oxidation-reduction process)	COG2124(Cytochrome p450)	NA	NA	NA	NA(NA)	T1GW80.1 PF00067.20;p450;	0	0	0	0	0	0	0	0	0	2.53	6.93	5.97	2.93	2.66	3.13	5.65	4.39	3.42	0	0	0	0	0	0	0	0	0	7	18	18	7	6	8	16	12	8
TRINITY_DN21580_c0_g1	2700	TRINITY_DN21580_c0_g1_i1;TRINITY_DN21580_c0_g1_i2;TRINITY_DN21580_c0_g1_i3	PREDICTED: ATP-dependent Clp protease ATP-binding subunit clpX-like, mitochondrial isoform X1 [Bactrocera dorsalis]	Clpx	ATP-dependent Clp protease ATP-binding subunit clpX-like, mitochondrial OS=Rattus norvegicus GN=Clpx PE=2 SV=1	GO:0004176(ATP-dependent peptidase activity);GO:0004252(serine-type endopeptidase activity);GO:0005524(ATP binding);GO:0005739(mitochondrion);GO:0005759(mitochondrial matrix);GO:0006457(protein folding);GO:0006508(proteolysis);GO:0030163(protein catabolic process);GO:0051082(unfolded protein binding)	COG1219(ATP-dependent specificity component of the Clp protease. It directs the protease to specific substrates. Can perform chaperone functions in the absence of ClpP (By similarity))	NA	NA	NA	NA(NA)	B4K4R6.1 PF07724.12;AAA_2;	8.8	9.15	8.59	5.32	7.15	7.33	7.18	8.33	8.33	7.17	7.88	7.37	8.56	8.06	7.21	9.91	9.58	12.69	778	682	728	365	681	566	664	678	790	642	622	672	622	549	587	842	801	871
TRINITY_DN22621_c0_g3	914	TRINITY_DN22621_c0_g3_i1;TRINITY_DN22621_c0_g3_i2;TRINITY_DN22621_c0_g3_i3	PREDICTED: zinc finger protein 420 [Bactrocera dorsalis]	-	-	GO:0003676(nucleic acid binding)	COG5048(Zinc finger protein)	-	-	-	-	-	1.86	2.25	1.47	3.3	2.76	1.36	3.96	1.54	1.27	1.32	0.71	0.67	1.49	0.88	0.83	1.3	1.4	1.03	27	13	16	28	35	18	39	29	27	36	18	19	35	19	21	36	29	24
TRINITY_DN17717_c1_g1	856	TRINITY_DN17717_c1_g1_i1;TRINITY_DN17717_c1_g1_i2;TRINITY_DN17717_c1_g1_i3;TRINITY_DN17717_c1_g1_i4	PREDICTED: tenascin-X-like [Bactrocera dorsalis]	-	-	-	-	-	-	-	-	-	3.1	3.75	2.46	3.42	3.78	3.42	10.54	8.13	4.94	30.73	23.78	26.54	23.34	31.15	30.08	33.31	31.92	31.49	81	81	60	66	103	76	274	189	133	684	493	613	448	551	625	757	707	599
TRINITY_DN23735_c0_g2	1875	TRINITY_DN23735_c0_g2_i1;TRINITY_DN23735_c0_g2_i2;TRINITY_DN23735_c0_g2_i3	PREDICTED: sodium/hydrogen exchanger 9B1 isoform X1 [Bactrocera latifrons]	SLC9B2	Mitochondrial sodium/hydrogen exchanger 9B2 OS=Homo sapiens GN=SLC9B2 PE=1 SV=2	GO:0003096(renal sodium ion transport);GO:0005903(brush border);GO:0015075(ion transmembrane transporter activity);GO:0015108(chloride transmembrane transporter activity);GO:0015385(sodium:proton antiporter activity);GO:0015672(monovalent inorganic cation transport);GO:0016021(integral component of membrane);GO:0055085(transmembrane transport);GO:0098655(cation transmembrane transport)	COG0025(Sodium hydrogen exchanger)	-	-	-	-	A0A0L0BQQ4.1 PF00999.19;Na_H_Exchanger;	11.51	13.97	16.61	6.74	10.05	14.73	8.54	11.01	10.56	2.57	3.13	4.3	5.63	3.97	4.61	5.19	4.44	8.03	321	263	390	126	262	292	226	239	319	166	176	264	263	202	231	327	286	443
TRINITY_DN17018_c0_g5	202	TRINITY_DN17018_c0_g5_i1	-	-	-	-	-	-	-	-	-	-	0.55	0.74	3.18	2.38	0	0	0	0.67	0	2.56	0	1.2	1.5	0	2.1	2.5	1.94	3.03	1	1	5	3	0	0	0	1	0	4	0	2	2	0	3	4	3	4
TRINITY_DN12696_c0_g4	204	TRINITY_DN12696_c0_g4_i1	PREDICTED: mucin-2 [Bactrocera dorsalis]	-	-	-	-	-	-	-	-	-	0	0	0	0.77	0	0	0	0	0	3.13	0.67	0	0	0	0	0.61	0	5.19	0	0	0	1	0	0	0	0	0	5	1	0	0	0	0	1	0	7
TRINITY_DN10439_c0_g1	512	TRINITY_DN10439_c0_g1_i1;TRINITY_DN10439_c0_g1_i2	PREDICTED: zinc finger protein 391-like [Bactrocera dorsalis]	-	-	-	-	-	-	-	-	-	1.59	2.02	0.47	1.41	0.27	1.17	1.18	0.57	1.49	0.68	0.45	0.32	0.1	0.53	0.55	0.42	0.68	1.29	7	6	3	4	1	5	5	4	6	8	5	4	1	5	6	5	8	13
TRINITY_DN14390_c0_g2	455	TRINITY_DN14390_c0_g2_i1;TRINITY_DN14390_c0_g2_i2	-	-	-	-	-	-	-	-	-	-	0	0	0	0.26	0	0	0	0	0	5.53	6.68	10.21	5.4	8.32	12.77	5.86	4.27	5.37	0	0	0	1	0	0	0	0	0	40	49	75	33	46	84	42	34	35
TRINITY_DN829_c0_g1	228	TRINITY_DN829_c0_g1_i1	reverse transcriptase polyprotein, partial [Drosophila melanogaster]	pol	Retrovirus-related Pol polyprotein from transposon gypsy OS=Drosophila melanogaster GN=pol PE=3 SV=1	-	COG2801(Retrotransposon protein)	-	-	-	-	-	1.24	1.11	0.48	0	0	1.63	3.17	0.5	0.83	0	0	0	0	0	0	0	0	0	3	2	1	0	0	3	7	1	2	0	0	0	0	0	0	0	0	0
TRINITY_DN4284_c0_g1	234	TRINITY_DN4284_c0_g1_i1	piggyBac transposable element-derived protein 4-like [Spodoptera litura]	-	-	-	-	-	-	-	-	-	1.16	2.08	0.45	0.55	2.48	4.09	0.43	0.47	1.17	0	0	0.42	0.53	0	0.49	0.44	0.46	0	3	4	1	1	6	8	1	1	3	0	0	1	1	0	1	1	1	0
TRINITY_DN24086_c0_g4	248	TRINITY_DN24086_c0_g4_i1	-	-	-	-	-	-	-	-	-	-	1.39	2.81	1.98	1.91	1.08	1	0.79	0.83	7.51	332.21	300.44	113.49	58.98	22.44	30.96	164.21	41.02	37.16	4.11	6.18	5	4	3	2.25	2.14	2	22.31	837	710	311	128	46	72	423	102	79
TRINITY_DN23410_c1_g1	1033	TRINITY_DN23410_c1_g1_i1;TRINITY_DN23410_c1_g1_i2;TRINITY_DN23410_c1_g1_i3;TRINITY_DN23410_c1_g1_i4;TRINITY_DN23410_c1_g1_i5	PREDICTED: LOW QUALITY PROTEIN: SAFB-like transcription modulator [Bactrocera dorsalis]	-	-	-	-	-	-	-	-	-	0.39	1.08	0.45	0.77	2.27	1.02	0.43	0.47	0	1.66	1.25	3.01	2.66	2.25	5.52	2.02	0.85	5.89	1	3	1	1	5	2	1	1	0	28	23	27	19	17	56	22.25	9	59
TRINITY_DN25519_c1_g1	634	TRINITY_DN25519_c1_g1_i1;TRINITY_DN25519_c1_g1_i2;TRINITY_DN25519_c1_g1_i3;TRINITY_DN25519_c1_g1_i4	PREDICTED: uncharacterized protein LOC106625470 [Bactrocera oleae]	-	-	-	ENOG4110N3V(NA)	-	-	-	-	-	0.62	0.16	0.41	0.46	0.51	0.34	0.57	0.28	0.56	2.97	6.59	6.8	5.65	5.85	3.25	4.9	3.68	4.87	10	2	6	6	9	4	10	4	10	45	93	106	71	66	46	74	55	61
TRINITY_DN15005_c0_g1	379	TRINITY_DN15005_c0_g1_i1;TRINITY_DN15005_c0_g1_i2	PREDICTED: uncharacterized protein LOC105225898 [Bactrocera dorsalis]	-	-	GO:0005829(cytosol);GO:0006152(purine nucleoside catabolic process);GO:0008477(purine nucleosidase activity)	COG1957(nucleoside hydrolase)	-	-	-	-	B4NC88.1 PF01156.17;IU_nuc_hydro;	0.13	0	0	0	0	0	0	0	0	1.19	1.11	0.56	1.37	2.58	0.16	0.29	0.45	2.64	1	0	0	0	0	0	0	0	0	8	7	4	8	14	1	2	3	15
TRINITY_DN18700_c0_g3	240	TRINITY_DN18700_c0_g3_i1	-	-	-	-	-	-	-	-	-	-	0.37	0.49	0.44	0	0.4	0	1.23	0.89	0	0.86	2.29	0	1	0.53	1.86	1.94	0.43	1.02	1.02	1	1.03	0	1.04	0	3.08	2	0	2	5	0	2	1	4	4.63	1	2
TRINITY_DN22153_c0_g3	308	TRINITY_DN22153_c0_g3_i1;TRINITY_DN22153_c0_g3_i2;TRINITY_DN22153_c0_g3_i3	PREDICTED: uncharacterized protein LOC105232189 [Bactrocera dorsalis]	-	-	GO:0016021(integral component of membrane);GO:0055085(transmembrane transport)	COG0477(major facilitator Superfamily)	-	-	-	-	Q29IM2.1 PF07690.14;MFS_1;	8.4	1.32	2.3	9.73	11.11	6.04	23.64	8.82	10.34	2.39	2.97	2.64	13.87	12.09	9.51	5.02	5.87	3.74	26	3	6	21	33	14	66	22	32	7	11	9	43	33	27	17	19	11
TRINITY_DN16105_c0_g2	216	TRINITY_DN16105_c0_g2_i1	-	-	-	-	-	-	-	-	-	-	0	0	0	0	0	0	0	0	0	0.55	0	0	0	1.36	1.8	1.08	2.79	1.31	0	0	0	0	0	0	0	0	0	1	0	0	0	2	3	2	5	2
TRINITY_DN11871_c0_g1	224	TRINITY_DN11871_c0_g1_i1	-	-	-	-	-	-	-	-	-	-	0	0	0	0	0	0	0	0	0	2.53	2.16	0.47	0.59	1.25	2.75	3.62	0.51	0.6	0	0	0	0	0	0	0	0	0	5	4	1	1	2	5	7.34	1	1
TRINITY_DN12057_c0_g1	420	TRINITY_DN12057_c0_g1_i1	-	-	-	-	-	-	-	-	-	-	1.52	2.22	1.71	1.49	0.88	1.35	0.57	1.4	1.27	0.36	0.65	0.11	1.81	0.45	0.39	0.24	0.98	1	14	16	14	10	8	10	5	11	12	3	5	1	13	3	3	2	8	7
TRINITY_DN11071_c0_g1	559	TRINITY_DN11071_c0_g1_i1;TRINITY_DN11071_c0_g1_i2	thymosin beta-4 precursor, partial [Rattus norvegicus]	Tmsb4x	Thymosin beta-4 OS=Mus musculus GN=Tmsb4x PE=1 SV=1	GO:0003779(actin binding);GO:0003785(actin monomer binding);GO:0005515(protein binding);GO:0005615(extracellular space);GO:0005634(nucleus);GO:0005737(cytoplasm);GO:0005829(cytosol);GO:0005856(cytoskeleton);GO:0007015(actin filament organization);GO:0014911(positive regulation of smooth muscle cell migration);GO:0030334(regulation of cell migration);GO:0031941(filamentous actin);GO:0042989(seques…	ENOG410Y3I4(thymosin beta)	K05764	thymosin, beta 4	-	cjc04810(Regulation of actin cytoskeleton)	Q95274.3 PF01290.18;Thymosin;	2.02	2.87	3.99	0.83	1.23	1.32	0.62	0.7	0.53	0.15	0.87	0.14	1.61	1.66	1.66	1.08	1.26	1.29	26	29	46	9	18	16	9	9	8	2	11	2	19	18	21	15	17	15
TRINITY_DN25850_c1_g2	324	TRINITY_DN25850_c1_g2_i1	PREDICTED: uncharacterized protein LOC109580006 [Bactrocera dorsalis]	-	-	-	-	-	-	-	-	-	2	0.72	0.21	0	1.14	0.7	0.2	3.5	1.08	0	0	0	0	0	0	0	0	0	11	3	1	0	6	3	1	16	6	0	0	0	0	0	0	0	0	0
TRINITY_DN9306_c0_g1	558	TRINITY_DN9306_c0_g1_i1	PREDICTED: basic proline-rich protein-like, partial [Capra hircus]	TAR1-A	Protein TAR1 OS=Kluyveromyces lactis (strain ATCC 8585 / CBS 2359 / DSM 70799 / NBRC 1267 / NRRL Y-1140 / WM37) GN=TAR1-A PE=4 SV=2	GO:0003674(molecular_function);GO:0005739(mitochondrion);GO:0043457(regulation of cellular respiration)	ENOG410Y21X(NA)	K19720	collagen, type III, alpha	-	chx04611(Platelet activation);chx04926(Relaxin signaling pathway);chx04974(Protein digestion and absorption);chx04933(AGE-RAGE signaling pathway in diabetic complications);chx05146(Amoebiasis)	-	5.03	3.55	7.99	1.2	0.74	0.33	0.28	0.7	0.26	0.15	0.47	0.63	0.94	1.75	1.98	0.65	0.37	0.26	74	42	107	13	11	4	4	9	4	2	6	9	11	19	25	9	5	3
TRINITY_DN23488_c0_g5	251	TRINITY_DN23488_c0_g5_i1	myosin heavy chain, skeletal muscle-like, partial [Papio anubis]	-	-	-	COG5022(myosin heavy chain)	K10352	myosin heavy chain	-	epz04530(Tight junction)	W5L2L4.1 PF01576.17;Myosin_tail_1;	0	0	6.15	0	0	0	0	0	0	0	0	0	0	0	0	0	0	0	0	0	16	0	0	0	0	0	0	0	0	0	0	0	0	0	0	0
TRINITY_DN23775_c0_g1	338	TRINITY_DN23775_c0_g1_i1;TRINITY_DN23775_c0_g1_i2;TRINITY_DN23775_c0_g1_i3;TRINITY_DN23775_c0_g1_i4;TRINITY_DN23775_c0_g1_i5;TRINITY_DN23775_c0_g1_i6	PREDICTED: glycoprotein-N-acetylgalactosamine 3-beta-galactosyltransferase 1-like [Bactrocera dorsalis]	-	-	GO:0016263(glycoprotein-N-acetylgalactosamine 3-beta-galactosyltransferase activity);GO:0016267(O-glycan processing, core 1)	ENOG410YRJG(Core 1 synthase, glycoprotein-N-acetylgalactosamine 3-beta-galactosyltransferase, 1)	K00731	glycoprotein-N-acetylgalactosamine 3-beta-galactosyltransferase	EC:2.4.1.122	dvi00512(Mucin type O-glycan biosynthesis)	-	3.36	2.12	5.41	6.33	8.93	9.79	8.61	6.68	4.09	3.4	2.36	3.15	4.37	6.33	3.26	3.11	3.73	1.4	12	5	13	14	26	24	23	17	13	17	10	15	17	21	15	15	18	5
TRINITY_DN23172_c0_g2	215	TRINITY_DN23172_c0_g2_i1	-	-	-	-	-	-	-	-	-	-	7.58	12.09	6.06	4.76	9.15	6.27	10.97	14.54	11.55	0	0	0	0	0	0	0	0	0	16	19	11	7	18	10	21	25	24	0	0	0	0	0	0	0	0	0
TRINITY_DN15630_c0_g3	220	TRINITY_DN15630_c0_g3_i1	PREDICTED: LOW QUALITY PROTEIN: uncharacterized protein LOC105221773 [Bactrocera dorsalis]	-	-	-	-	-	-	-	-	-	0	1.21	3.13	0	0.48	0.59	1.48	0.55	1.36	0	0	0	1.85	3.25	0.57	0.51	0.53	0	0	2	6	0	1	1	3	1	3	0	0	0	3	5	1	1	1	0
TRINITY_DN18213_c3_g1	1764	TRINITY_DN18213_c3_g1_i1;TRINITY_DN18213_c3_g1_i2	PREDICTED: asparagine synthetase domain-containing protein CG17486 isoform X1 [Bactrocera oleae]	CG17486	Asparagine synthetase domain-containing protein CG17486 OS=Drosophila melanogaster GN=CG17486 PE=2 SV=2	GO:0004066(asparagine synthase (glutamine-hydrolyzing) activity);GO:0005829(cytosol);GO:0006529(asparagine biosynthetic process);GO:0042803(protein homodimerization activity)	COG0367(asparagine synthetase)	-	-	-	-	B4JX80.1 PF00733.19;Asn_synthase;	3.01	2.9	3.92	1.37	2.93	2.2	2.17	2.21	2.49	4.04	3.56	2.72	3.9	4.02	3.2	2.82	4.33	2.49	189	152	231	64	193	118	137	124	163	243	198	168	201	191	179	172	260	128
TRINITY_DN17626_c0_g1	1082	TRINITY_DN17626_c0_g1_i1;TRINITY_DN17626_c0_g1_i2;TRINITY_DN17626_c0_g1_i3;TRINITY_DN17626_c0_g1_i4	PREDICTED: putative nuclease HARBI1 [Bactrocera dorsalis]	-	-	GO:0005634(nucleus);GO:0005774(vacuolar membrane);GO:0005886(plasma membrane);GO:0009507(chloroplast);GO:0016020(membrane)	ENOG411206Y(transposon protein)	-	-	-	-	J9KIX5.2 PF13359.4;DDE_Tnp_4;	0.35	0.52	0.88	2.05	1.01	1.65	2.34	1.93	1.57	1.14	0.35	0.23	0.87	1.05	0.29	1.2	0.33	0.45	4	6	4	8	4	10	16	10	10	19	11	8	16	28	9	22	11	13
TRINITY_DN9644_c0_g1	226	TRINITY_DN9644_c0_g1_i1	-	-	-	-	-	-	-	-	-	-	10.93	15.27	12.27	14.4	10.81	10	7.41	8.25	13.15	25.23	21.66	10.07	26.01	18.29	28.5	22.69	15.52	28.73	26	27	25	24	24	18	16	16	31	51	41	22	45	30	53	47	31	49
TRINITY_DN18465_c0_g1	1917	TRINITY_DN18465_c0_g1_i1;TRINITY_DN18465_c0_g1_i2;TRINITY_DN18465_c0_g1_i3	PREDICTED: bcl-2-related ovarian killer protein homolog B [Bactrocera dorsalis]	bokb	Bcl-2-related ovarian killer protein homolog B OS=Danio rerio GN=bokb PE=2 SV=1	GO:0005739(mitochondrion);GO:0005740(mitochondrial envelope);GO:0005741(mitochondrial outer membrane);GO:0006914(autophagy);GO:0006915(apoptotic process);GO:0008630(intrinsic apoptotic signaling pathway in response to DNA damage);GO:0009267(cellular response to starvation);GO:0010212(response to ionizing radiation);GO:0010623(programmed cell death involved in cell development);GO:0016239(positive…	ENOG41123S0(bcl-2-related)	K02561	Bcl-2-related ovarian killer protein	-	dpo04214(Apoptosis - fly);dpo04215(Apoptosis - multiple species)	Q9V9C8.2 PF00452.17;Bcl-2;	2.44	2.68	3.62	0.76	3.52	3.99	1.85	4.23	2.63	2.62	2.25	1.77	2.01	1.86	1.72	2.48	2.6	2.23	77	55	67	12	79	41	53	36	66	162	129	113	107	91	99	156	161	118
TRINITY_DN13640_c0_g1	457	TRINITY_DN13640_c0_g1_i1;TRINITY_DN13640_c0_g1_i2;TRINITY_DN13640_c0_g1_i3	PREDICTED: sushi, von Willebrand factor type A, EGF and pentraxin domain-containing protein 1 [Bactrocera latifrons]	-	-	GO:0005112(Notch binding);GO:0005509(calcium ion binding);GO:0016324(apical plasma membrane);GO:0016360(sensory organ precursor cell fate determination);GO:0031901(early endosome membrane);GO:0035152(regulation of tube architecture, open tracheal system);GO:0045167(asymmetric protein localization involved in cell fate determination);GO:0045746(negative regulation of Notch signaling pathway);GO:00…	ENOG410XP6K(Notch ligand involved in the mediation of Notch signaling (By similarity))	-	-	-	-	B4GJY5.1 PF07699.11;Ephrin_rec_like;	0	0.12	0	0	0	0	0	0.19	0	9.19	10.48	7.84	4.35	4.02	4.64	16.64	8.99	5.59	0	1	0	0	0	0	0	1	0	73	75	66	34	27	40	152	75	43
TRINITY_DN22003_c1_g4	234	TRINITY_DN22003_c1_g4_i1	PREDICTED: transmembrane protein 132C [Bactrocera dorsalis]	-	-	GO:0016021(integral component of membrane);GO:0050965(detection of temperature stimulus involved in sensory perception of pain)	ENOG410XQCD(Transmembrane protein 132E)	NA	NA	NA	NA(NA)	-	1.93	0	2.26	1.65	0.83	0.51	0	0.95	2.33	0.45	0	0.84	1.59	0.56	1.48	0.89	0.46	1.08	5	0	5	3	2	1	0	2	6	1	0	2	3	1	3	2	1	2
TRINITY_DN16316_c0_g4	271	TRINITY_DN16316_c0_g4_i1	-	-	-	-	-	-	-	-	-	-	0	0	0.32	0.77	0.29	0.72	0	0.33	0	1.6	5.81	0.59	0.37	0	0.35	3.14	0	1.52	0	0	1	2	1	2	0	1	0	5	17	2	1	0	1	10	0	4
TRINITY_DN24534_c1_g2	3951	TRINITY_DN24534_c1_g2_i1;TRINITY_DN24534_c1_g2_i2;TRINITY_DN24534_c1_g2_i3;TRINITY_DN24534_c1_g2_i4	PREDICTED: uncharacterized protein LOC105224300 [Bactrocera dorsalis]	BoYb	Putative ATP-dependent RNA helicase BoYb OS=Drosophila melanogaster GN=BoYb PE=2 SV=1	GO:0010526(negative regulation of transposition, RNA-mediated);GO:0042078(germ-line stem cell division);GO:0070725(Yb body)	COG0513(purine NTP-dependent helicase activity)	NA	NA	NA	NA(NA)	A0A0L0CM69.1 PF00567.22;TUDOR;	1	1.28	0.97	0.72	1.3	1.14	1.06	1.25	1.13	3	1.4	1.57	2.59	2	2.46	2.65	5.19	1.93	139	150	132	81	193	145	153	155	166	91	71	51	72	78	81	96	171	61
TRINITY_DN24430_c0_g4	214	TRINITY_DN24430_c0_g4_i1	hypothetical protein [Bactrocera tryoni]	-	-	-	-	-	-	-	-	-	0	0	0	0	0	0	0	0	0	2.25	0	0	0	0.69	0.61	1.1	0	0	0	0	0	0	0	0	0	0	0	4	0	0	0	1	1	2	0	0
TRINITY_DN15086_c0_g1	355	TRINITY_DN15086_c0_g1_i1;TRINITY_DN15086_c0_g1_i2;TRINITY_DN15086_c0_g1_i3;TRINITY_DN15086_c0_g1_i4	PREDICTED: N-acetylgalactosaminyltransferase 6 [Bactrocera dorsalis]	-	-	-	-	-	-	-	-	-	3.5	1.66	2.27	0.42	0	0.86	0.16	0.36	0.89	2.08	1.11	2.25	0.4	0.43	0.37	1.36	0.53	0.61	13	6	8	2	0	2	1	2	6	12	6	14	2	2	2	8	3	3
TRINITY_DN17050_c0_g1	503	TRINITY_DN17050_c0_g1_i1;TRINITY_DN17050_c0_g1_i2;TRINITY_DN17050_c0_g1_i3;TRINITY_DN17050_c0_g1_i4	-	-	-	-	-	-	-	-	-	-	1.28	0.8	1.41	2.07	2.38	0.29	0.99	2.31	2.33	1.37	1.54	2.56	1.85	1.31	4.43	1.79	0.94	1.68	16	8	16	19	30	3	12	25	30	11	9	17	11	7	26	10	8	7
TRINITY_DN19313_c0_g3	228	TRINITY_DN19313_c0_g3_i1	PREDICTED: probable prefoldin subunit 4 [Zeugodacus cucurbitae]	CG10635	Probable prefoldin subunit 4 OS=Drosophila melanogaster GN=CG10635 PE=3 SV=1	GO:0005737(cytoplasm);GO:0006457(protein folding);GO:0016272(prefoldin complex);GO:0051082(unfolded protein binding);GO:0051087(chaperone binding)	COG1382(Molecular chaperone capable of stabilizing a range of proteins. Seems to fulfill an ATP-independent, HSP70-like function in archaeal de novo protein folding (By similarity))	NA	NA	NA	NA(NA)	A0A0L0CCD3.1 PF01920.18;Prefoldin_2;	68.34	104.7	99.02	68.67	115.9	96.78	61.2	98.97	80.89	102.67	69.31	51.5	112.57	125.92	122.67	94.1	109.33	85.52	166	189	206	117	263	178	135	196	195	212	134	115	199	211	233	199	223	149
TRINITY_DN20539_c0_g3	478	TRINITY_DN20539_c0_g3_i1;TRINITY_DN20539_c0_g3_i2;TRINITY_DN20539_c0_g3_i3;TRINITY_DN20539_c0_g3_i4;TRINITY_DN20539_c0_g3_i5;TRINITY_DN20539_c0_g3_i6	-	-	-	-	-	-	-	-	-	-	19.81	24.2	28.36	17.77	30.89	20.39	20.34	16.87	17.2	3.45	2.17	1.6	6.07	1.76	5.01	7.85	5.23	3.4	165	172	233	113	268	147	173	123	140	6	4	3	9	4	8	14	9	5
TRINITY_DN19231_c0_g1	310	TRINITY_DN19231_c0_g1_i1	-	-	-	-	-	-	-	-	-	-	0.8	0.53	0.23	0	1.05	0	0	0.97	0	3.96	2.73	1.93	1.07	2.67	3.28	1.37	2.61	0	4	2	1	0	5	0	0	4	0	17	11	9	4	9.32	13	6	11	0
TRINITY_DN22446_c0_g1	229	TRINITY_DN22446_c0_g1_i1;TRINITY_DN22446_c0_g1_i2	TBC1 domain family member 19 isoform X2 [Ceratitis capitata]	-	-	GO:0005096(GTPase activator activity);GO:0043087(regulation of GTPase activity)	ENOG410XRPM(TBC1 domain family, member 19)	-	-	-	-	A0A0L0CDH8.1 PF00566.16;RabGAP-TBC;	0.56	1.1	0.48	1.74	1.31	0.73	1.79	0.68	2.84	0.65	0	0	0.76	0	2.83	1.89	1.96	2.3	1	2	1	3	3	1	4	1	5	1	0	0	1	0	4	3	3	3
TRINITY_DN14890_c0_g1	202	TRINITY_DN14890_c0_g1_i1	putative DD41D transposase [Bactrocera tryoni]	-	-	-	-	-	-	-	-	-	0	2.21	3.18	1.58	1.76	0	3.62	2.02	2.24	0	0.69	0	0	0	0	0	0	0	0	3	5	2	3	0	6	3	4	0	1	0	0	0	0	0	0	0
TRINITY_DN13166_c0_g1	223	TRINITY_DN13166_c0_g1_i1	PREDICTED: leucine--tRNA ligase, cytoplasmic [Bactrocera oleae]	lrs-1	Leucine--tRNA ligase OS=Caenorhabditis elegans GN=lrs-1 PE=3 SV=2	GO:0002161(aminoacyl-tRNA editing activity);GO:0004823(leucine-tRNA ligase activity);GO:0004832(valine-tRNA ligase activity);GO:0005524(ATP binding);GO:0005737(cytoplasm);GO:0006429(leucyl-tRNA aminoacylation);GO:0006438(valyl-tRNA aminoacylation);GO:0017101(aminoacyl-tRNA synthetase multienzyme complex);GO:0042060(wound healing)	COG0495(Leucyl-trna synthetase)	K01869	leucyl-tRNA synthetase	EC:6.1.1.4	dsi00970(Aminoacyl-tRNA biosynthesis)	B4Q9L5.1 PF00133.20;tRNA-synt_1;	51.63	69.46	68.83	75.68	78.14	55.07	72.22	58.57	74.15	64.36	93.25	62.44	62.72	71.14	66.09	92.2	92.99	72	119	119	136	122	168	96	151	110	169	126	171	132	105	113	119	185	180	119
TRINITY_DN94_c0_g1	306	TRINITY_DN94_c0_g1_i1	-	-	-	-	-	-	-	-	-	-	2.28	3.03	1.68	1.15	3.46	3.22	3.13	3.25	2.65	2.88	0.51	0.66	1.93	3.25	1.56	3.54	3.17	1.99	11	11	7	4	16	12	14	13	13	12	2	3	7	11	6	15	13	7
TRINITY_DN17100_c2_g1	899	TRINITY_DN17100_c2_g1_i1;TRINITY_DN17100_c2_g1_i2;TRINITY_DN17100_c2_g1_i3;TRINITY_DN17100_c2_g1_i4	-	-	-	-	-	-	-	-	-	-	5.56	5.7	5.42	2.71	5.28	3.87	3.69	3.45	6.88	8.83	4.6	1.8	10.96	10.02	9.64	8.53	10.98	8.24	133	114	132	51	140	86	104	83	169	78	30	18	70	71	88	77	92	64
TRINITY_DN16529_c2_g1	339	TRINITY_DN16529_c2_g1_i1	-	-	-	-	-	-	-	-	-	-	0	0	0	0	0	0	0	0	0	17.45	10.13	5.27	15.25	14.04	14.36	14.72	19.28	15.71	0	0	0	0	0	0	0	0	0	92	50	30	70	60	70	79	100	70
TRINITY_DN16128_c0_g1	552	TRINITY_DN16128_c0_g1_i1;TRINITY_DN16128_c0_g1_i2;TRINITY_DN16128_c0_g1_i3	PREDICTED: uncharacterized protein LOC106620209 [Bactrocera oleae]	-	-	-	ENOG4110NBY(NA)	-	-	-	-	-	5.2	6.32	5.51	8.07	6.44	5.38	7.76	6.3	7.04	2.37	2.32	2.6	0.93	1.99	3.19	1.94	2.62	2.25	60	62	55	65	68	48	82	61	88	25	22	29	10	18	32	21	25	20
TRINITY_DN18117_c0_g2	345	TRINITY_DN18117_c0_g2_i1;TRINITY_DN18117_c0_g2_i2	PREDICTED: kelch-like protein 1 [Bactrocera dorsalis]	-	-	-	-	-	-	-	-	-	0	0	0	0	0	0	0	0	0	0.36	1.02	0.17	2.17	0.68	0.2	0.18	0.19	1.73	0	0	0	0	0	0	0	0	0	2	2	1	7	3	1	1	1	8
TRINITY_DN15118_c0_g1	934	TRINITY_DN15118_c0_g1_i1;TRINITY_DN15118_c0_g1_i2	PREDICTED: ribosome biogenesis protein TSR3 homolog [Bactrocera dorsalis]	Tsr3	Ribosome biogenesis protein TSR3 homolog OS=Mus musculus GN=Tsr3 PE=1 SV=1	GO:0030490(maturation of SSU-rRNA)	COG2042(pre-rRNA processing protein involved in ribosome biogenesis (By similarity))	NA	NA	NA	NA(NA)	A0A0L0CPA3.1 PF04034.11;DUF367;	4.27	5.76	4.43	2.72	4.98	4.54	2.93	4.06	3.69	7.41	6.49	5.44	6.93	11.17	8.31	5.61	8.83	5.38	126	140	121	59	152	113	86	106	113	207	168	157	166	247	216	159	245	128
TRINITY_DN17658_c0_g1	384	TRINITY_DN17658_c0_g1_i1;TRINITY_DN17658_c0_g1_i2	-	-	-	-	-	-	-	-	-	-	0.77	1.33	0.15	0	0.92	0	0.14	0.45	0.38	1.23	1.54	0.2	1.99	2.04	0.23	2.27	0.73	0	6	8	1	0	7	0	1	3	3	6	7	1	9	8	1	12	4	0
TRINITY_DN17706_c2_g1	1651	TRINITY_DN17706_c2_g1_i1	PREDICTED: bystin [Bactrocera dorsalis]	bys	Bystin OS=Drosophila melanogaster GN=bys PE=1 SV=2	GO:0003674(molecular_function);GO:0005634(nucleus);GO:0005730(nucleolus);GO:0005737(cytoplasm);GO:0006364(rRNA processing);GO:0030515(snoRNA binding);GO:0030688(preribosome, small subunit precursor)	ENOG410XPH5(K14797 essential nuclear protein 1)	NA	NA	NA	NA(NA)	A0A0L0BWF8.1 PF05291.9;Bystin;	3.57	5	5.04	1.59	3.26	3.51	1.37	1.73	3.14	9.79	9.03	5.52	11.16	11.18	9.04	8.54	12.36	8.46	208	243	275	69	199	175	80	90	191	547	467	317	535	493	470	484	689	404
TRINITY_DN20659_c1_g1	230	TRINITY_DN20659_c1_g1_i1	PREDICTED: uncharacterized protein LOC105232581 isoform X2 [Bactrocera dorsalis]	-	-	-	-	-	-	-	-	-	0.4	2.71	0.94	0	3.45	1.06	0.44	0.99	2.03	0.47	0	0	1.66	1.17	0.52	0.93	0.48	0.56	1	5	2	0	8	2	1	2	5	1	0	0	3	2	1	2	1	1
TRINITY_DN22469_c0_g4	273	TRINITY_DN22469_c0_g4_i1	PREDICTED: uncharacterized protein LOC108372213 [Rhagoletis zephyria]	-	-	-	-	-	-	-	-	-	0.54	0	0	0	0.57	0	0	0	0	0.63	0.67	0.58	0	0.39	2.05	0.31	0.64	1.12	2	0	0	0	2	0	0	0	0	2	2	2	0	1	6	1	2	3
TRINITY_DN15676_c0_g1	213	TRINITY_DN15676_c0_g1_i1	PREDICTED: uncharacterized protein LOC109579923 [Bactrocera dorsalis]	-	-	-	-	-	-	-	-	-	0	0	0	0	0	0	0	0	0	22.74	27.35	19.56	170.62	217.5	84.85	36.61	100.08	72.71	0	0	0	0	0	0	0	0	0	40	45	37	256	310	137	66	174	108
TRINITY_DN21463_c0_g1	780	TRINITY_DN21463_c0_g1_i1;TRINITY_DN21463_c0_g1_i2	PREDICTED: uncharacterized protein LOC105232652 [Bactrocera dorsalis]	-	-	-	-	-	-	-	-	-	9.47	9.07	9.47	7.29	8.85	8.44	11.73	13.06	10.8	16.13	17.57	13.48	19.15	24.01	18.98	26.97	22.62	25.39	223	175	206	127	215	167	273	271	264	264.9	267.94	230.9	271	313.64	289.18	449.56	369	355
TRINITY_DN15441_c0_g3	235	TRINITY_DN15441_c0_g3_i1	-	-	-	-	-	-	-	-	-	-	2.3	3.09	0.45	0.54	0.41	0.51	0.84	1.88	0	0.45	0	0	0	0.55	0	0	0.46	0	6	6	1	1	1	1	2	4	0	1	0	0	0	1	0	0	1	0
TRINITY_DN23461_c1_g3	240	TRINITY_DN23461_c1_g3_i1	-	-	-	-	-	-	-	-	-	-	2.55	1.47	0.85	1.03	0	0	0.8	1.34	0.37	1.29	1.37	3.16	0	0	0.47	4.19	0.43	4.07	7	3	2	2	0	0	2	3	1	3	3	8	0	0	1	10	1	8
TRINITY_DN19893_c0_g2	1240	TRINITY_DN19893_c0_g2_i1;TRINITY_DN19893_c0_g2_i2;TRINITY_DN19893_c0_g2_i3;TRINITY_DN19893_c0_g2_i4;TRINITY_DN19893_c0_g2_i5	PREDICTED: zinc finger protein 721-like [Bactrocera latifrons]	-	-	GO:0000976(transcription regulatory region sequence-specific DNA binding);GO:0000979(RNA polymerase II core promoter sequence-specific DNA binding);GO:0003700(DNA binding transcription factor activity);GO:0005634(nucleus);GO:0006355(regulation of transcription, DNA-templated);GO:0008270(zinc ion binding);GO:0010468(regulation of gene expression);GO:0016569(covalent chromatin modification);GO:0031…	COG5048(Zinc finger protein)	-	-	-	-	-	0.03	3.07	1.72	0.06	0.28	2.5	0.03	0.89	1.02	1.47	0.69	1.26	1.02	1.28	1.65	1.48	1.27	0.85	1	9	4	2	2	6	1	4	3	43	24	41	24	39	38	46	46	28
TRINITY_DN17681_c1_g5	324	TRINITY_DN17681_c1_g5_i1	-	-	-	-	-	-	-	-	-	-	0.36	0.96	1.26	0	1.14	0	0.59	1.09	0.54	1.05	0.45	0.19	1.21	0.78	1.14	1.03	2.14	0.5	2	4	6	0	6	0	3	5	3	5	2	1	5	3	5	5	10	2
TRINITY_DN22868_c2_g1	366	TRINITY_DN22868_c2_g1_i1;TRINITY_DN22868_c2_g1_i2	PREDICTED: uncharacterized protein LOC108976135 [Bactrocera latifrons]	-	-	GO:0005214(structural constituent of chitin-based cuticle);GO:0010171(body morphogenesis);GO:0040003(chitin-based cuticle development)	ENOG4110MND(DM5)	-	-	-	-	-	5.98	2.19	3.14	0.78	1.74	0	0.6	1.33	0	0.32	0.17	4.18	1.11	1.59	0.35	0.16	0	5.68	11	3	5	1	3	0	1	2	0	2	1	28	6	8	2	1	0	30
TRINITY_DN24230_c0_g1	423	TRINITY_DN24230_c0_g1_i1;TRINITY_DN24230_c0_g1_i2	-	-	-	-	-	-	-	-	-	-	9.54	14.39	12.15	3.83	11.47	9.07	10.5	10.16	13.61	6.64	3.96	6.56	7.54	6.23	9.52	10.39	14.2	8.71	89	105	101	26	106	66	92	81	130	52	31	46	39	42	47	74	95	53
TRINITY_DN18228_c0_g1	537	TRINITY_DN18228_c0_g1_i1;TRINITY_DN18228_c0_g1_i2	-	-	-	-	-	-	-	-	-	-	0.84	2.58	2.77	0	3.42	0.09	0.99	1.41	0.45	1.72	0.76	0.52	1.18	2.55	1.94	2	1.18	1.2	3	5	7	0	10	1	4	3	2	22	9	7	13	26	23	26	15	13
TRINITY_DN16240_c0_g3	225	TRINITY_DN16240_c0_g3_i1	-	-	-	-	-	-	-	-	-	-	4.25	1.71	4.96	4.85	5.92	4.49	8.42	1.04	7.29	5	1.6	4.16	1.17	4.31	3.26	5.37	3.04	1.78	10	3	10	8	13	8	18	2	17	10	3	9	2	7	6	11	6	3
TRINITY_DN24723_c0_g3	710	TRINITY_DN24723_c0_g3_i1;TRINITY_DN24723_c0_g3_i2	PREDICTED: xenotropic and polytropic retrovirus receptor 1 [Bactrocera dorsalis]	XPR1	Xenotropic and polytropic retrovirus receptor 1 OS=Homo sapiens GN=XPR1 PE=1 SV=1	GO:0005737(cytoplasm);GO:0005794(Golgi apparatus);GO:0005886(plasma membrane);GO:0016021(integral component of membrane)	COG5409(Xenotropic and polytropic retrovirus receptor 1)	-	-	-	-	A0A0L0CQ61.1 PF03124.12;EXS;	2.8	2.11	3.54	1.15	4.11	3.53	3.12	4.17	2.78	2.77	2.8	2.2	2.49	2.78	1.99	3.82	3.31	2.59	44	24	37	14	49	30	37	38	38	50	35	26	34	43	32	48	52	43
TRINITY_DN21906_c0_g3	1485	TRINITY_DN21906_c0_g3_i1;TRINITY_DN21906_c0_g3_i2;TRINITY_DN21906_c0_g3_i3;TRINITY_DN21906_c0_g3_i4	PREDICTED: uncharacterized protein LOC108965829 [Bactrocera latifrons]	-	-	-	ENOG4111MGQ(NA)	-	-	-	-	-	2.01	2.73	2.39	2.08	2.32	2.38	2.41	1.97	2.82	2.48	1.71	1.8	2.5	3.58	2.87	4.5	4.45	2.55	100	107	106	73	118	97	116	90	147	71	65	57	73	85	72	143	137	79
TRINITY_DN14715_c0_g1	902	TRINITY_DN14715_c0_g1_i1	PREDICTED: uncharacterized protein LOC105228324 [Bactrocera dorsalis]	-	-	GO:0005615(extracellular space);GO:0006030(chitin metabolic process);GO:0008061(chitin binding);GO:0032504(multicellular organism reproduction)	ENOG410ZT83(Chitin binding Peritrophin-A domain)	-	-	-	-	B4L7X0.1 PF01607.22;CBM_14;	81.35	74.57	83.43	58.25	78.45	54.37	73.17	91.73	52.49	35.87	26.02	45.94	63.09	59.22	46.01	40.78	58.19	93.95	2311	1746	2199	1227	2309	1304	2069	2304	1550	965	649	1279	1459	1262	1150	1113	1558	2156
TRINITY_DN17457_c0_g1	872	TRINITY_DN17457_c0_g1_i1;TRINITY_DN17457_c0_g1_i2;TRINITY_DN17457_c0_g1_i3;TRINITY_DN17457_c0_g1_i4;TRINITY_DN17457_c0_g1_i5;TRINITY_DN17457_c0_g1_i6;TRINITY_DN17457_c0_g1_i7	PREDICTED: NADH dehydrogenase [ubiquinone] 1 alpha subcomplex subunit 13 [Bactrocera dorsalis]	-	-	GO:0003954(NADH dehydrogenase activity);GO:0005747(mitochondrial respiratory chain complex I);GO:0006120(mitochondrial electron transport, NADH to ubiquinone)	ENOG4111KIB(NADH dehydrogenase (Ubiquinone) 1 alpha subcomplex)	K11353	NADH dehydrogenase (ubiquinone) 1 alpha subcomplex subunit 13	-	dan00190(Oxidative phosphorylation)	A0A0L0BQL2.1 PF06212.10;GRIM-19;	447.75	454.15	445.26	493.84	496.74	486.93	425.64	459.13	487.13	412.9	403.1	412.99	383.2	379.02	387.35	387.97	380.41	371.06	7999.71	6381.9	6814.89	6397.88	8734.8	7025.92	7863.77	6950.8	8303.51	7396.79	6678.2	7664.23	5955.78	5424	6529.39	7186.17	6732.72	5687.95
TRINITY_DN19086_c0_g1	1012	TRINITY_DN19086_c0_g1_i1;TRINITY_DN19086_c0_g1_i2;TRINITY_DN19086_c0_g1_i3;TRINITY_DN19086_c0_g1_i4	PREDICTED: protein FAM50 homolog [Bactrocera dorsalis]	GA11514	Protein FAM50 homolog OS=Drosophila pseudoobscura pseudoobscura GN=GA11514 PE=3 SV=1	GO:0003674(molecular_function);GO:0005575(cellular_component);GO:0008150(biological_process)	ENOG410XNXM(Family with sequence similarity 50, member)	NA	NA	NA	NA(NA)	J9K1T8.1 PF04921.12;XAP5;	3.6	4.41	4.23	2.3	4.25	2.42	2.84	3.1	3.15	3.53	2.68	2.02	2.43	3.58	2.49	2.14	2.34	1.9	116	118	128	56	144	67	93	90	106	105	73	61	61	83	67	64	67	47
TRINITY_DN8351_c0_g1	242	TRINITY_DN8351_c0_g1_i1;TRINITY_DN8351_c0_g1_i2	-	-	-	-	-	-	-	-	-	-	0	0	0	0	0	0	0	0	0	0.84	0.45	0	0.98	1.71	1.51	2.47	1.84	1	0	0	0	0	0	0	0	0	0	2	1	0	2	3	3	6	4	2
TRINITY_DN25091_c1_g1	1045	TRINITY_DN25091_c1_g1_i1;TRINITY_DN25091_c1_g1_i10;TRINITY_DN25091_c1_g1_i2;TRINITY_DN25091_c1_g1_i3;TRINITY_DN25091_c1_g1_i4;TRINITY_DN25091_c1_g1_i5;TRINITY_DN25091_c1_g1_i6;TRINITY_DN25091_c1_g1_i7;TRINITY_DN25091_c1_g1_i8;TRINITY_DN25091_c1_g1_i9	PREDICTED: putative sodium-dependent multivitamin transporter [Bactrocera dorsalis]	CG32669	Putative sodium-dependent multivitamin transporter OS=Drosophila melanogaster GN=CG32669 PE=2 SV=1	GO:0005215(transporter activity);GO:0016020(membrane);GO:0055085(transmembrane transport)	COG0591(symporter)	NA	NA	NA	NA(NA)	B4MRX6.1 PF00474.15;SSF;	9.14	8.26	7.85	6.82	7.83	7.88	6.03	6.24	8.44	7.62	8.83	5.53	6.18	6.31	4.27	7.76	7.44	4.64	238.73	186	213	154	222	181	171	177	254	127	139	104	89	95	71	142	129	62
TRINITY_DN18153_c0_g1	2198	TRINITY_DN18153_c0_g1_i1;TRINITY_DN18153_c0_g1_i2	PREDICTED: parafibromin [Bactrocera dorsalis]	CDC73	Parafibromin OS=Gallus gallus GN=CDC73 PE=2 SV=1	GO:0000993(RNA polymerase II core binding);GO:0001745(compound eye morphogenesis);GO:0005634(nucleus);GO:0007480(imaginal disc-derived leg morphogenesis);GO:0008134(transcription factor binding);GO:0008407(chaeta morphogenesis);GO:0008586(imaginal disc-derived wing vein morphogenesis);GO:0008587(imaginal disc-derived wing margin morphogenesis);GO:0016055(Wnt signaling pathway);GO:0016570(histone …	COG5157(cell division cycle 73, Paf1 RNA polymerase II complex component, homolog (S. cerevisiae))	NA	NA	NA	NA(NA)	A0A0L0CM84.1 PF16050.3;CDC73_N;	3.61	4.84	4.83	2.89	5.31	4.75	4.87	3.7	5.5	2.76	2.55	1.77	2.89	2.8	2.44	2.78	3.84	2.52	117	136	159	63	143	138	121	101	181	213	182	140	181	170	175	217	295	166
TRINITY_DN25229_c1_g2	212	TRINITY_DN25229_c1_g2_i1	PREDICTED: extensin-2-like [Bactrocera latifrons]	-	-	-	-	-	-	-	-	-	11.68	6.29	4.9	9.62	2.72	0.72	6.7	5.66	17.94	5.17	8.61	8.56	2.02	0.71	1.25	8.97	0.58	3.4	23.83	9.57	8.6	13.66	5.18	1.1	12.4	9.41	36.01	9	14	16	3	1	2	16	1	5
TRINITY_DN14079_c0_g1	485	TRINITY_DN14079_c0_g1_i1;TRINITY_DN14079_c0_g1_i2;TRINITY_DN14079_c0_g1_i3;TRINITY_DN14079_c0_g1_i4	PREDICTED: murinoglobulin-1 [Bactrocera dorsalis]	CD109	CD109 antigen OS=Homo sapiens GN=CD109 PE=1 SV=2	GO:0004866(endopeptidase inhibitor activity);GO:0005615(extracellular space);GO:0009620(response to fungus);GO:0032504(multicellular organism reproduction)	COG2373(alpha-2-macroglobulin domain protein)	NA	NA	NA	NA(NA)	-	13.87	10.06	9.78	15.61	9.95	9.57	35.89	23.74	23.11	1.6	2.52	2.1	4.36	5.98	4.01	5.44	4.07	4.3	133	75	83	108	94	73	327	193	226	14	20	19	33	43	33	47.06	35	31
TRINITY_DN13593_c0_g1	272	TRINITY_DN13593_c0_g1_i1;TRINITY_DN13593_c0_g1_i2	-	-	-	-	-	-	-	-	-	-	1.39	1.84	0.66	0.76	0.58	0.72	1.8	2.02	0.55	0	0	0	0	0	0	0	0	0	5.03	5	2.09	2	2	2	6	6	2	0	0	0	0	0	0	0	0	0
TRINITY_DN14611_c0_g2	900	TRINITY_DN14611_c0_g2_i1;TRINITY_DN14611_c0_g2_i2	PREDICTED: tachykinins isoform X3 [Bactrocera dorsalis]	Tk	Tachykinins OS=Drosophila melanogaster GN=Tk PE=1 SV=1	GO:0002121(inter-male aggressive behavior);GO:0005102(receptor binding);GO:0005184(neuropeptide hormone activity);GO:0005615(extracellular space);GO:0006629(lipid metabolic process);GO:0007217(tachykinin receptor signaling pathway);GO:0007218(neuropeptide signaling pathway);GO:0007608(sensory perception of smell);GO:0007628(adult walking behavior);GO:0019236(response to pheromone);GO:0071861(tach…	ENOG410XYA8(Tachykinins are active peptides which excite neurons, evoke behavioral responses, are potent vasodilators and secretagogues, and contract (directly or indirectly) many smooth muscles)	-	-	-	-	-	0.14	0.39	3.16	2.86	0.41	1.15	1.59	0.71	1.23	0.11	0.45	0.26	0.31	0.24	0.74	0.6	0.5	0.67	4	4	13	7	4	6	5	4	8	3	11	7	7	5	11	16	13	15
TRINITY_DN19820_c0_g1	748	TRINITY_DN19820_c0_g1_i1;TRINITY_DN19820_c0_g1_i2;TRINITY_DN19820_c0_g1_i3;TRINITY_DN19820_c0_g1_i4	PREDICTED: circadian clock-controlled protein [Bactrocera dorsalis]	-	-	GO:0005615(extracellular space);GO:0007610(behavior);GO:0007623(circadian rhythm);GO:0032504(multicellular organism reproduction)	ENOG4110MSX(JHBP)	-	-	-	-	B4M113.1 PF06585.9;JHBP;	0.61	2.16	24.88	0	0.05	0.13	0.71	0.91	0.05	0.05	0.26	6.22	3.13	2.25	0.63	0.26	1.02	19.15	12	29	418	0	1	2	10	13	1	1	2	54	35	24	10	3	10	279
TRINITY_DN17210_c0_g1	306	TRINITY_DN17210_c0_g1_i1	-	-	-	-	-	-	-	-	-	-	1.03	1.38	0.96	0	2.81	0.27	1.12	0.75	1.43	0.48	0.51	0	0.83	0.59	2.08	1.18	2.2	1.71	5	5	4	0	13	1	5	3	7	2	2	0	3	2	8	5	9	6
TRINITY_DN18176_c2_g3	211	TRINITY_DN18176_c2_g3_i1	PREDICTED: uncharacterized protein LOC108359798 isoform X1 [Rhagoletis zephyria]	-	-	-	-	-	-	-	-	-	0	0.67	0.58	1.43	1.06	0	0	1.22	0.5	5.23	0	0.54	1.36	2.15	1.27	4.54	1.18	3.44	0	1	1	2	2	0	0	2	1	9	0	1	2	3	2	8	2	5
TRINITY_DN13183_c0_g1	624	TRINITY_DN13183_c0_g1_i1	-	-	-	-	-	-	-	-	-	-	0.81	1	1.57	0.39	0.96	1.32	0.47	0.86	1.39	1.73	0.33	0.36	1.51	1.71	1.07	1.53	2.18	1.96	14	14	25	5	17	19	8	13	25	28	5	6	21	22	16	25	35	27
TRINITY_DN13738_c0_g1	459	TRINITY_DN13738_c0_g1_i1;TRINITY_DN13738_c0_g1_i2	-	-	-	-	-	-	-	-	-	-	0.61	0.35	0.72	0	0.19	0.23	0	0	0.09	1.41	1.1	3.58	2.19	0.26	0.77	0.66	1.03	0.96	2	3	2	0	2	2	0	0	1	7	10	21	6	2	7	4	6	8
TRINITY_DN14713_c0_g1	474	TRINITY_DN14713_c0_g1_i1;TRINITY_DN14713_c0_g1_i2;TRINITY_DN14713_c0_g1_i3;TRINITY_DN14713_c0_g1_i4	PREDICTED: uncharacterized protein LOC108978694 [Bactrocera latifrons]	-	-	-	-	-	-	-	-	-	1.46	0.81	0.39	0.6	0.55	0.43	0.85	2.57	1.91	0.96	0.34	1.11	1.35	1.06	0.46	1.57	1.83	0.15	16	7	4	5	6	4	9	24	12	9	3	11	11	8	4	15	17	1
TRINITY_DN20282_c0_g4	267	TRINITY_DN20282_c0_g4_i1	-	-	-	-	-	-	-	-	-	-	0	0	0	0	0	0	0	0	0	1.66	1.42	1.53	3.07	1.63	3.6	1.3	1.01	0.79	0	0	0	0	0	0	0	0	0	5	4	5	8	4	10	4	3	2
TRINITY_DN22182_c0_g2	226	TRINITY_DN22182_c0_g2_i1	-	-	-	-	-	-	-	-	-	-	0.42	0.57	2.94	0	0	0	1.39	0	0.85	2.47	0.53	0	1.16	3.05	1.61	0	5.51	0.59	1	1	6	0	0	0	3	0	2	5	1	0	2	5	3	0	11	1
TRINITY_DN18332_c0_g2	815	TRINITY_DN18332_c0_g2_i1;TRINITY_DN18332_c0_g2_i2;TRINITY_DN18332_c0_g2_i3;TRINITY_DN18332_c0_g2_i4;TRINITY_DN18332_c0_g2_i5	PREDICTED: uncharacterized protein LOC105223516 isoform X1 [Bactrocera dorsalis]	-	-	-	-	-	-	-	-	B4JYX6.1 PF10545.7;MADF_DNA_bdg;	0.78	1.16	0.38	0.2	1.09	1.1	0.55	0.65	0.8	2.49	1.49	0.53	2.5	0.96	3.09	4.37	1.8	3.28	18	22	8	3	26.05	21	12.43	13	19	55	32	12	48	15	63	95	39	62
TRINITY_DN19479_c0_g1	818	TRINITY_DN19479_c0_g1_i1;TRINITY_DN19479_c0_g1_i10;TRINITY_DN19479_c0_g1_i11;TRINITY_DN19479_c0_g1_i2;TRINITY_DN19479_c0_g1_i3;TRINITY_DN19479_c0_g1_i4;TRINITY_DN19479_c0_g1_i5;TRINITY_DN19479_c0_g1_i6;TRINITY_DN19479_c0_g1_i7;TRINITY_DN19479_c0_g1_i8;TRINITY_DN19479_c0_g1_i9	-	-	-	-	-	-	-	-	-	-	3.9	3.78	4.15	1.18	3.73	3.22	1.44	2.54	2.91	2.14	1.45	1.84	3.08	3.24	3.06	9.95	2.85	1.92	72	58	70	15	75	50	32	53	61	15	12	15	17	25	23	60	20	14
TRINITY_DN25470_c4_g1	945	TRINITY_DN25470_c4_g1_i1;TRINITY_DN25470_c4_g1_i2;TRINITY_DN25470_c4_g1_i3;TRINITY_DN25470_c4_g1_i4	PREDICTED: electron transfer flavoprotein-ubiquinone oxidoreductase, mitochondrial [Bactrocera dorsalis]	Etfdh	Electron transfer flavoprotein-ubiquinone oxidoreductase, mitochondrial OS=Rattus norvegicus GN=Etfdh PE=1 SV=1	GO:0004174(electron-transferring-flavoprotein dehydrogenase activity);GO:0005739(mitochondrion);GO:0005743(mitochondrial inner membrane);GO:0006119(oxidative phosphorylation);GO:0006635(fatty acid beta-oxidation);GO:0009055(electron transfer activity);GO:0017133(mitochondrial electron transfer flavoprotein complex);GO:0022904(respiratory electron transport chain);GO:0031305(integral component of …	COG0644(geranylgeranyl reductase)	NA	NA	NA	NA(NA)	A0A0L0BTW1.1 PF12831.5;FAD_oxidored;	22.82	21.14	20.06	12.38	15.21	19.78	20.28	14.5	18.74	8.54	10.84	8.43	9.74	8.1	7.97	9.82	10.64	16.68	325	225	254	183	243	235	279	208	289	223	266	238	220	167	206	264	279	380
TRINITY_DN21786_c0_g1	1568	TRINITY_DN21786_c0_g1_i1	PREDICTED: cysteine--tRNA ligase, cytoplasmic [Bactrocera dorsalis]	Aats-cys	Cysteine--tRNA ligase, cytoplasmic OS=Drosophila melanogaster GN=Aats-cys PE=1 SV=1	GO:0000049(tRNA binding);GO:0004817(cysteine-tRNA ligase activity);GO:0005524(ATP binding);GO:0005737(cytoplasm);GO:0006423(cysteinyl-tRNA aminoacylation)	COG0215(Cysteinyl-tRNA synthetase)	K01883	cysteinyl-tRNA synthetase	EC:6.1.1.16	dgr00970(Aminoacyl-tRNA biosynthesis)	B4J615.1 PF01406.17;tRNA-synt_1e;	16.47	18.61	18.53	9.19	19.76	17.66	15.43	17.66	19.35	21.36	19.17	14.69	19.12	21.86	18.7	19.86	23.21	16.47	905	853	954	376	1137	829	852	865	1109	1125	935	796	864	909	916	1061	1219	741
TRINITY_DN17279_c2_g2	552	TRINITY_DN17279_c2_g2_i1;TRINITY_DN17279_c2_g2_i2;TRINITY_DN17279_c2_g2_i3	PREDICTED: glucoside xylosyltransferase 1 isoform X1 [Bactrocera dorsalis]	Gxylt1	Glucoside xylosyltransferase 1 OS=Rattus norvegicus GN=Gxylt1 PE=2 SV=2	GO:0042285(xylosyltransferase activity);GO:0045746(negative regulation of Notch signaling pathway)	ENOG410XRNY(Glucoside xylosyltransferase)	K13676	UDP-xylose:glucoside alpha-1,3-xylosyltransferase	EC:2.4.2.-	dpe00514(Other types of O-glycan biosynthesis)	B5DU69.2 PF01501.18;Glyco_transf_8;	1.97	2.69	1.87	1.98	1.65	3.12	2.11	2.42	1.73	1.92	1.88	0.7	2.56	2.26	2.44	2.84	1.94	1.8	23	24	20	16	20	30	23	24	20.02	16	14	7.31	19	14	19	23	15	12
TRINITY_DN9523_c0_g1	263	TRINITY_DN9523_c0_g1_i1	protein giant-lens [Ceratitis capitata]	aos	Protein giant-lens OS=Drosophila melanogaster GN=aos PE=1 SV=2	GO:0001654(eye development);GO:0005154(epidermal growth factor receptor binding);GO:0005576(extracellular region);GO:0007455(eye-antennal disc morphogenesis);GO:0007472(wing disc morphogenesis);GO:0007474(imaginal disc-derived wing vein specification);GO:0007476(imaginal disc-derived wing morphogenesis);GO:0007482(haltere development);GO:0009996(negative regulation of cell fate specification);GO:…	ENOG4111K6C(Antagonist of EGFR signalling, Argos)	K02104	protein giant-lens (argos)	-	dan04013(MAPK signaling pathway - fly);dan04320(Dorso-ventral axis formation)	-	0.29	0	2.06	0	1.25	0	0.96	1.07	0.58	0.69	0	0	3.19	2.11	0.75	0.67	0	2.86	1	0	6	0	4	0	3	3	2	2	0	0	8	5	2	2	0	7
TRINITY_DN17099_c2_g1	349	TRINITY_DN17099_c2_g1_i1;TRINITY_DN17099_c2_g1_i2;TRINITY_DN17099_c2_g1_i3;TRINITY_DN17099_c2_g1_i4;TRINITY_DN17099_c2_g1_i5	-	-	-	-	-	-	-	-	-	-	1.76	1.16	1.13	0	2	0.61	1.7	1.15	1.42	1.61	0.95	0.92	2.35	2.2	0.95	1.74	0.19	0.63	11	5.41	5	0	12	3	10	6	9	9	5	3	10	10	3.46	7	1	3
TRINITY_DN19344_c0_g3	396	TRINITY_DN19344_c0_g3_i1;TRINITY_DN19344_c0_g3_i2	PREDICTED: trypsin-like [Bactrocera dorsalis]	-	Trypsin OS=Neobellieria bullata PE=1 SV=1	GO:0004252(serine-type endopeptidase activity);GO:0005737(cytoplasm);GO:0006508(proteolysis)	COG5640(protease)	K01312	trypsin	EC:3.4.21.4	mde04080(Neuroactive ligand-receptor interaction)	A0A0L0CMU2.1 PF00089.24;Trypsin;	3509.83	3253.91	3537.78	3865.12	3503.93	3578.09	2616.78	2955.88	3067.01	4718.3	5209.67	6476.14	3898.76	2416.92	3711.42	2789.34	2750.83	4465.43	28993	20843	25855	23160	28444	23530	20509	20717	25864	15050	15584	22506	10776	6291	10942	9107	8638	12041
TRINITY_DN24546_c0_g2	830	TRINITY_DN24546_c0_g2_i1;TRINITY_DN24546_c0_g2_i2;TRINITY_DN24546_c0_g2_i3;TRINITY_DN24546_c0_g2_i4	PREDICTED: uncharacterized protein LOC105224214 [Bactrocera dorsalis]	-	-	GO:0003674(molecular_function);GO:0005575(cellular_component);GO:0008150(biological_process)	ENOG410Y8DA(Juvenile hormone-inducible protein)	-	-	-	-	B5DHT3.1 PF02958.18;EcKinase;	4.71	4.2	3.79	2.52	3.57	3.17	3.97	4.36	2.55	1.05	0.94	0.49	1.74	0.27	0.31	0.55	0.88	3.51	86	72	68.62	35	73	42	54	51	50	20	7	10.64	7	5	6	1	20	11
TRINITY_DN26085_c0_g1	1371	TRINITY_DN26085_c0_g1_i1	creatine kinase M-type [Rattus norvegicus]	Ckm	Creatine kinase M-type OS=Mus musculus GN=Ckm PE=1 SV=1	GO:0000166(nucleotide binding);GO:0003824(catalytic activity);GO:0004111(creatine kinase activity);GO:0005524(ATP binding);GO:0005737(cytoplasm);GO:0006603(phosphocreatine metabolic process);GO:0016301(kinase activity);GO:0016310(phosphorylation);GO:0016740(transferase activity);GO:0016772(transferase activity, transferring phosphorus-containing groups);GO:0046314(phosphocreatine biosynthetic pro…	COG3869(ATP guanido phosphotransferase)	K00933	creatine kinase	EC:2.7.3.2	rno00330(Arginine and proline metabolism)	A0A0G2JSP8.1 PF00217.17;ATP-gua_Ptrans;	24.03	27.39	20.16	0	0	0	0	0	0.02	0	0	0	0	0.03	0	0	0.02	0	1132	1074	888	0	0	0	0	0	1	0	0	0	0	1	0	0	1	0
TRINITY_DN15385_c2_g3	279	TRINITY_DN15385_c2_g3_i1	-	-	-	-	-	-	-	-	-	-	0.26	0	0	0	0.27	0	0	0.93	0.25	0.6	0.64	0	1.73	0	1.3	2.64	0.91	0	1	0	0	0	1	0	0	3	1	2	2	0	5	0	4	9	3	0
TRINITY_DN25095_c0_g3	307	TRINITY_DN25095_c0_g3_i1	PREDICTED: LOW QUALITY PROTEIN: putative ferric-chelate reductase 1 homolog [Bactrocera dorsalis]	CG8399	Putative ferric-chelate reductase 1 homolog OS=Drosophila melanogaster GN=CG8399 PE=2 SV=1	GO:0000293(ferric-chelate reductase activity);GO:0016021(integral component of membrane);GO:0055114(oxidation-reduction process)	ENOG410XR70(Ferric-chelate reductase)	K12589	exosome complex component RRP42	-	dse03018(RNA degradation)	A0A0B4LGL5.1 PF03351.15;DOMON;	34.5	33.02	29.08	28.65	20.41	28.2	25.32	34.45	27.32	21.71	27.71	24.16	18.64	24.04	22.7	26.91	27.62	33.03	168	121	122	100	95	106	114	139	135	91	109	110	68	82	88	115	114	117
TRINITY_DN18779_c0_g1	905	TRINITY_DN18779_c0_g1_i1;TRINITY_DN18779_c0_g1_i2;TRINITY_DN18779_c0_g1_i3;TRINITY_DN18779_c0_g1_i4;TRINITY_DN18779_c0_g1_i5;TRINITY_DN18779_c0_g1_i6;TRINITY_DN18779_c0_g1_i7;TRINITY_DN18779_c0_g1_i8	PREDICTED: uncharacterized protein LOC105230497 [Bactrocera dorsalis]	-	-	-	-	-	-	-	-	-	4.01	5.45	3.74	2.11	1.51	1.82	2.93	4.04	5.04	2.34	2.37	6.66	3.57	2.83	5.7	3.68	8.34	2	52	43	36	15	26	20	50	52	44	19	17	35	13	14	23	16	35	14
TRINITY_DN19773_c0_g2	755	TRINITY_DN19773_c0_g2_i1;TRINITY_DN19773_c0_g2_i2;TRINITY_DN19773_c0_g2_i3;TRINITY_DN19773_c0_g2_i4	-	-	-	-	-	-	-	-	-	-	2.11	2.49	2.22	1.59	2.23	1.19	0.8	1.61	1.18	1.97	2.44	1.25	3.94	3.14	4.04	2.51	2.68	2	43	46	45	26	48	22	17	32	26	11	15	7	20	15	23	15	15	9
TRINITY_DN21306_c0_g2	773	TRINITY_DN21306_c0_g2_i1;TRINITY_DN21306_c0_g2_i2	-	-	-	-	-	-	-	-	-	-	1.42	1.63	2	0.35	1.54	2	1.47	1.07	2.11	2.28	1.52	1.54	2.97	2.42	2.31	1.62	2.11	2.14	33	31	43	6	37	39	34	22	51	50	31	35	56	42	47	36	46	40
TRINITY_DN21125_c0_g3	423	TRINITY_DN21125_c0_g3_i1;TRINITY_DN21125_c0_g3_i2	-	-	-	-	-	-	-	-	-	-	2.04	1.64	0.84	1.33	1.51	0.4	0.78	0.63	0.63	1.39	1.3	1.13	2.81	3.02	2.07	3.37	2.83	1.65	19	12	7	9	14	3	7	5	6	8	7	7	14	14	11	20	16	8
TRINITY_DN10699_c0_g1	282	TRINITY_DN10699_c0_g1_i1	PREDICTED: uncharacterized protein LOC105226661 [Bactrocera dorsalis]	-	-	-	-	-	-	-	-	-	0	0	0	0	0	0	0	0	0	0.58	4.97	1.07	1.01	1.07	1.89	3.15	2.66	1.04	0	0	0	0	0	0	0	0	0	2	16	4	3	3	6	11	9	3
TRINITY_DN14597_c0_g3	313	TRINITY_DN14597_c0_g3_i1	-	-	-	-	-	-	-	-	-	-	0	0	0	0	0	0	0	0	0	0.46	0.73	0	1.83	3.64	0.25	0	0.23	2.43	0	0	0	0	0	0	0	0	0	2	3	0	7	13	1	0	1	9
TRINITY_DN20966_c1_g1	1275	TRINITY_DN20966_c1_g1_i1;TRINITY_DN20966_c1_g1_i2;TRINITY_DN20966_c1_g1_i3;TRINITY_DN20966_c1_g1_i4;TRINITY_DN20966_c1_g1_i5	-	-	-	-	-	-	-	-	-	-	1.28	1.21	2.23	1.56	1.15	1.45	1.79	1.53	1.87	1.89	1.39	1.22	1.65	1.49	0.94	3.63	2.65	1.56	27	17	19	19	18	21	30	20	34	65	49	39	54	40	36	90	82	37
TRINITY_DN8903_c0_g2	278	TRINITY_DN8903_c0_g2_i1	PREDICTED: uncharacterized protein LOC108965419 isoform X1 [Bactrocera latifrons]	-	-	-	-	-	-	-	-	-	0	0	0.3	0	0.27	2.36	0	1.25	0.26	0.91	0.32	0.28	0	0	0	0.89	0.61	0.72	0	0	1	0	1	7	0	4	1	3	1	1	0	0	0	3	2	2
TRINITY_DN24652_c0_g1	2979	TRINITY_DN24652_c0_g1_i1;TRINITY_DN24652_c0_g1_i2;TRINITY_DN24652_c0_g1_i3;TRINITY_DN24652_c0_g1_i4;TRINITY_DN24652_c0_g1_i5;TRINITY_DN24652_c0_g1_i6;TRINITY_DN24652_c0_g1_i7	PREDICTED: ecto-NOX disulfide-thiol exchanger 2 [Bactrocera dorsalis]	ENOX1	Ecto-NOX disulfide-thiol exchanger 1 OS=Homo sapiens GN=ENOX1 PE=1 SV=1	GO:0003676(nucleic acid binding);GO:0003729(mRNA binding)	ENOG410XVWG(ecto-NOX disulfide-thiol exchanger)	-	-	-	-	A0A0R3P8U3.1 PF00076.20;RRM_1;	1.4	2.4	2.06	1.18	1.89	2.18	2.17	2.18	1.95	3.09	3.62	2.09	2.49	2.45	4.67	4.91	4.19	4.09	152	212	196	59	190	204	201	191	199	115	83	77	95	105	110	200	148	93
TRINITY_DN24185_c0_g1	1004	TRINITY_DN24185_c0_g1_i1;TRINITY_DN24185_c0_g1_i2;TRINITY_DN24185_c0_g1_i3	PREDICTED: serine--pyruvate aminotransferase, mitochondrial [Bactrocera latifrons]	Agxt	Serine--pyruvate aminotransferase, mitochondrial OS=Rattus norvegicus GN=Agxt PE=1 SV=1	GO:0004760(serine-pyruvate transaminase activity);GO:0005777(peroxisome);GO:0008453(alanine-glyoxylate transaminase activity);GO:0009436(glyoxylate catabolic process);GO:0019265(glycine biosynthetic process, by transamination of glyoxylate)	COG0075(aminotransferase)	K00830	alanine-glyoxylate transaminase / serine-glyoxylate transaminase / serine-pyruvate transaminase	EC:2.6.1.44 2.6.1.45 2.6.1.51	mde00630(Glyoxylate and dicarboxylate metabolism);mde00250(Alanine, aspartate and glutamate metabolism);mde00260(Glycine, serine and threonine metabolism);mde04146(Peroxisome)	B4MTD7.1 PF00266.17;Aminotran_5;	36.74	33.52	36.19	24.39	32.04	26.8	17.72	22.23	24.67	21.34	24.33	24.29	12.87	18.13	22.01	22.18	14.95	28.75	1193	900	1093	588	1081	737	573	638	831	430	451	511	222	293	409	451	300	487
TRINITY_DN13066_c0_g1	236	TRINITY_DN13066_c0_g1_i1	-	-	-	-	-	-	-	-	-	-	0	0	0	0	0	0	0	0	0	0.89	0.95	0.82	1.04	1.1	2.42	2.18	0.45	1.59	0	0	0	0	0	0	0	0	0	2	2	2	2	2	5	5	1	3
TRINITY_DN20944_c1_g1	3108	TRINITY_DN20944_c1_g1_i1	PREDICTED: importin subunit beta [Bactrocera dorsalis]	Fs(2)Ket	Importin subunit beta OS=Drosophila melanogaster GN=Fs(2)Ket PE=2 SV=2	GO:0000278(mitotic cell cycle);GO:0005515(protein binding);GO:0005635(nuclear envelope);GO:0005643(nuclear pore);GO:0005654(nucleoplasm);GO:0005737(cytoplasm);GO:0006606(protein import into nucleus);GO:0006607(NLS-bearing protein import into nucleus);GO:0006610(ribosomal protein import into nucleus);GO:0007304(chorion-containing eggshell formation);GO:0008139(nuclear localization sequence binding…	COG5215(Importin)	K14293	importin subunit beta-1	-	mde03013(RNA transport)	A0A0L0C9D4.1 PF03810.17;IBN_N;	8.54	9.31	9.58	4.11	9.04	7.14	6.9	7.25	8.28	8.05	6.42	5.43	7.42	8.03	7.61	7.86	9.37	6.14	993	910	1050	357	1108	714	811	755	1007	904	667	625	714	710	795	895	1050	589
TRINITY_DN20736_c0_g2	1062	TRINITY_DN20736_c0_g2_i1;TRINITY_DN20736_c0_g2_i2;TRINITY_DN20736_c0_g2_i3;TRINITY_DN20736_c0_g2_i4;TRINITY_DN20736_c0_g2_i5;TRINITY_DN20736_c0_g2_i6;TRINITY_DN20736_c0_g2_i7;TRINITY_DN20736_c0_g2_i8	PREDICTED: uncharacterized protein LOC105221925 [Bactrocera dorsalis]	-	-	-	ENOG4110N8W(NA)	-	-	-	-	B4KBM8.2 PF07898.11;DUF1676;	6.66	3.9	3.23	3.81	1.65	4.09	2.77	2.93	1.41	2.57	2.21	1.02	0.21	0.08	0.33	1.86	0.46	2.82	77.02	56.01	46	32	24.03	46.01	37.04	36.03	19.01	24.03	29.08	35	6.01	2.01	10.04	44.14	15.11	52.28
TRINITY_DN20768_c1_g2	531	TRINITY_DN20768_c1_g2_i1;TRINITY_DN20768_c1_g2_i2;TRINITY_DN20768_c1_g2_i3	PREDICTED: homeobox protein SIX3-like [Bactrocera dorsalis]	-	-	GO:0005214(structural constituent of chitin-based cuticle);GO:0010171(body morphogenesis);GO:0040003(chitin-based cuticle development)	ENOG4110MZI(chitin-based cuticle development)	-	-	-	-	A0A0L0CQV2.1 PF03103.15;DUF243;	2.06	10.86	105.04	0.2	0.15	0	0	11.62	0.07	0.2	0.38	84.09	8.84	15.56	0.09	0.55	0	110.83	28	117	1241.67	2	2	0	0	133	1	1	2	576	40	65	1	3	0	489.12
TRINITY_DN24055_c1_g3	525	TRINITY_DN24055_c1_g3_i1	PREDICTED: ethanolamine-phosphate cytidylyltransferase isoform X2 [Bactrocera dorsalis]	PCYT2	Ethanolamine-phosphate cytidylyltransferase OS=Bos taurus GN=PCYT2 PE=2 SV=1	GO:0003824(catalytic activity);GO:0009058(biosynthetic process);GO:0042439(ethanolamine-containing compound metabolic process)	COG0615(cytidylyltransferase)	K00967	ethanolamine-phosphate cytidylyltransferase	EC:2.7.7.14	mde00564(Glycerophospholipid metabolism);mde00440(Phosphonate and phosphinate metabolism)	B4GS95.1 PF01467.24;CTP_transf_like;	33.54	34.43	37.39	34.21	34.52	38.49	25.63	21.52	35.16	36.19	46.42	29.68	50.36	43.91	41.25	40.92	36.71	33.23	449	369	454	336	467	423	334	250	485	446	532	384	536	432	471	512	448	348
TRINITY_DN17415_c0_g2	478	TRINITY_DN17415_c0_g2_i1	-	-	-	-	-	-	-	-	-	-	5.3	5.8	2.8	2.97	3.2	1.92	1.53	1.61	2.79	0	0	0.09	0	0	0	0	0	0	61	53	29	25	37	18	17	16	33	0	0	1	0	0	0	0	0	0
TRINITY_DN25609_c0_g3	267	TRINITY_DN25609_c0_g3_i1;TRINITY_DN25609_c0_g3_i2;TRINITY_DN25609_c0_g3_i3	-	-	-	-	-	-	-	-	-	-	11.78	11.97	18.43	2.17	10.15	10.22	7.24	12.42	11.38	1.33	1.26	1.39	0.78	0.71	0.73	1.31	1.79	1.19	41	30.95	54.97	5.4	33	26.99	22.87	34.99	40	4	3.52	4.38	2	1.72	2	4	5.31	3
TRINITY_DN24921_c1_g1	654	TRINITY_DN24921_c1_g1_i1;TRINITY_DN24921_c1_g1_i2;TRINITY_DN24921_c1_g1_i3	PREDICTED: guanylate kinase-like [Bactrocera dorsalis]	GUK1	Guanylate kinase OS=Sus scrofa GN=GUK1 PE=1 SV=2	GO:0004385(guanylate kinase activity);GO:0005634(nucleus);GO:0005737(cytoplasm);GO:0005829(cytosol);GO:0006163(purine nucleotide metabolic process)	COG0194(Essential for recycling GMP and indirectly, cGMP (By similarity))	K00942	guanylate kinase	EC:2.7.4.8	mde00230(Purine metabolism)	B4L9G8.1 PF00625.19;Guanylate_kin;	38.21	39.15	38.26	28.75	31.83	37.74	28.29	36.28	35.23	33.26	36.68	31.85	35.56	38.98	34.06	37.88	43.65	31.87	342	282	303	207	280	272	253	278	321	563	579	553	522	519	531	654	728	457
TRINITY_DN23259_c0_g2	465	TRINITY_DN23259_c0_g2_i1;TRINITY_DN23259_c0_g2_i2;TRINITY_DN23259_c0_g2_i3	PREDICTED: sulfotransferase 1 family member D1 isoform X1 [Bactrocera latifrons]	Sult1e1	Estrogen sulfotransferase, testis isoform OS=Mus musculus GN=Sult1e1 PE=1 SV=2	GO:0005829(cytosol);GO:0006805(xenobiotic metabolic process);GO:0008146(sulfotransferase activity);GO:0051923(sulfation)	ENOG4111H56(Sulfotransferase)	NA	NA	NA	NA(NA)	A0A0Q9WHG1.1 PF00685.25;Sulfotransfer_1;	51.7	30.11	27.99	27.35	3.25	4.75	18.69	46.84	14.79	40.32	37.9	39.38	10.36	6.43	4.51	18.34	2.22	22.43	369	155	163	141	24	27	135	260	122	334	247	296	65	31	30	167	22	141
TRINITY_DN24128_c1_g1	657	TRINITY_DN24128_c1_g1_i1;TRINITY_DN24128_c1_g1_i2	zinc finger protein Noc [Ceratitis capitata]	-	-	-	ENOG4111EZY(Zinc finger protein)	-	-	-	-	-	5.31	10.41	8.21	2.4	4.29	6.79	7.55	7.8	5.8	18.18	13.83	11.9	8.47	14.66	12.77	10.8	21.24	20.48	86	125	129	19	82	93	103	118	112	162	120	102	66	106	113	104	183	157
TRINITY_DN24592_c0_g2	753	TRINITY_DN24592_c0_g2_i1;TRINITY_DN24592_c0_g2_i2;TRINITY_DN24592_c0_g2_i3;TRINITY_DN24592_c0_g2_i4;TRINITY_DN24592_c0_g2_i5;TRINITY_DN24592_c0_g2_i6	-	-	-	-	-	-	-	-	-	-	0.1	0	0	0	0	0	0	0	0	2.87	4.81	1.39	1.33	0.29	0.38	3.38	0.72	0.71	1	0	0	0	0	0	0	0	0	57	82	21	20	4	6	61	13	10
TRINITY_DN13802_c0_g1	362	TRINITY_DN13802_c0_g1_i1;TRINITY_DN13802_c0_g1_i2	PREDICTED: major facilitator superfamily domain-containing protein 6 [Bactrocera dorsalis]	-	-	-	ENOG410YMHR(Major facilitator superfamily domain containing)	-	-	-	-	A0A0L0CKC8.1 PF12832.5;MFS_1_like;	0	0	0	0.2	0	0	0	0	0	17.7	19.2	23.72	5.29	5.65	12.26	4.92	6.84	8.69	0	0	0	1	0	0	0	0	0	100	104	143	26	26	64	29	39	40
TRINITY_DN23524_c0_g1	2331	TRINITY_DN23524_c0_g1_i1;TRINITY_DN23524_c0_g1_i2;TRINITY_DN23524_c0_g1_i3;TRINITY_DN23524_c0_g1_i4;TRINITY_DN23524_c0_g1_i5	PREDICTED: methylcrotonoyl-CoA carboxylase subunit alpha, mitochondrial [Bactrocera dorsalis]	Mccc1	Methylcrotonoyl-CoA carboxylase subunit alpha, mitochondrial OS=Rattus norvegicus GN=Mccc1 PE=1 SV=1	GO:0004075(biotin carboxylase activity);GO:0004485(methylcrotonoyl-CoA carboxylase activity);GO:0005524(ATP binding);GO:0005759(mitochondrial matrix);GO:0006551(leucine metabolic process);GO:0046872(metal ion binding)	COG4770(carboxylase)	K01968	3-methylcrotonyl-CoA carboxylase alpha subunit	EC:6.4.1.4	mde00280(Valine, leucine and isoleucine degradation)	A0A0L0BT33.1 PF02786.15;CPSase_L_D2;	17.73	18.38	18.44	12.03	17.81	15.74	15.31	15.75	17.99	15.62	16	13.5	14.4	18.59	12.46	22.04	19.94	15.74	844	737	817	444	864	641	693	600	851	745	704	579	598	713	567	769	825	644
TRINITY_DN22218_c0_g1	440	TRINITY_DN22218_c0_g1_i1;TRINITY_DN22218_c0_g1_i2;TRINITY_DN22218_c0_g1_i3	PREDICTED: seminal metalloprotease 1-like [Bactrocera latifrons]	Semp1	Seminal metalloprotease 1 OS=Drosophila melanogaster GN=Semp1 PE=1 SV=1	GO:0004222(metalloendopeptidase activity);GO:0006508(proteolysis);GO:0008270(zinc ion binding)	ENOG410ZPX7(Meprin A)	NA	NA	NA	NA(NA)	Q29KV4.1 PF01400.22;Astacin;	7.83	4.4	4.29	10.38	7.84	9.47	2.69	9.48	10.23	4.79	4.71	8.67	9.1	5.48	2.07	1.47	3.89	2.73	47	29	30	62	61	48	23	59	67	25	29	53	44	25	13	7	24	13
TRINITY_DN9338_c0_g1	236	TRINITY_DN9338_c0_g1_i1	-	-	-	-	-	-	-	-	-	-	0.38	4.09	0.44	1.62	2.03	0.5	2.09	0.93	0.38	0	0	0	0	0	0.97	0	0.45	2.12	1	8	1	3	5	1	5	2	1	0	0	0	0	0	2	0	1	4
TRINITY_DN17370_c0_g1	210	TRINITY_DN17370_c0_g1_i1	-	-	-	-	-	-	-	-	-	-	0.5	0	0.61	0	3.77	1.99	0	3.07	1.02	0	0.63	0	0	0.24	0	0.65	0	0	1	0	1.05	0	7	3	0	5	2	0	1	0	0	0.34	0	1.13	0	0
TRINITY_DN24132_c0_g2	249	TRINITY_DN24132_c0_g2_i1;TRINITY_DN24132_c0_g2_i2	-	-	-	-	-	-	-	-	-	-	0.33	0	1.17	0	0.5	1.76	0.73	1.63	1	0	1	0.87	0	0.58	0.51	0	1.9	2.49	1	0	3	0	1.4	4	2	4	3	0	2	2	0	1	1	0	4	4.47
TRINITY_DN23943_c0_g2	1165	TRINITY_DN23943_c0_g2_i1;TRINITY_DN23943_c0_g2_i2;TRINITY_DN23943_c0_g2_i3	-	-	-	-	-	-	-	-	-	-	11.7	17.43	14.19	6.32	12.94	10.7	6.5	10.21	9.47	14.84	6.49	5.01	13.78	16.22	13.11	15.12	16.34	12.9	378	469	437	154	439	288	215	294	322	517	210	178	403	447	424	524	570	385
TRINITY_DN12605_c0_g1	308	TRINITY_DN12605_c0_g1_i1;TRINITY_DN12605_c0_g1_i2	-	-	-	-	-	-	-	-	-	-	0.82	0	1.89	1.42	1.71	1.58	0.66	0.98	1	0	0.64	0	2.76	1.47	0.65	0.88	1.21	1.42	4	0	8	5	8	6	3	4	5	0	2	0	8	4	2	3	4	4
TRINITY_DN17794_c0_g1	998	TRINITY_DN17794_c0_g1_i1;TRINITY_DN17794_c0_g1_i10;TRINITY_DN17794_c0_g1_i11;TRINITY_DN17794_c0_g1_i12;TRINITY_DN17794_c0_g1_i13;TRINITY_DN17794_c0_g1_i2;TRINITY_DN17794_c0_g1_i3;TRINITY_DN17794_c0_g1_i4;TRINITY_DN17794_c0_g1_i5;TRINITY_DN17794_c0_g1_i6;TRINITY_DN17794_c0_g1_i7;TRINITY_DN17794_c0_g1_i8;TRINITY_DN17794_c0_g1_i9	-	-	-	-	-	-	-	-	-	-	2.85	2.98	2.32	2.37	1.54	3.54	1.56	2.24	1.96	1.18	2.7	0.93	0.62	2.18	1.18	1.91	2.1	0.62	61	44	38	41	31	57	38	49	34	12	16	7	5	8	12	13	10	6
TRINITY_DN15545_c0_g4	308	TRINITY_DN15545_c0_g4_i1	-	-	-	-	-	-	-	-	-	-	1.22	1.63	1.18	0	3.41	1.85	1.1	0.49	1	2.13	0.5	2.4	2.99	1.46	1.02	1.16	2.4	1.4	6	6	5	0	16	7	5	2	5	9	2	11	11	5	4	5	10	5
TRINITY_DN16735_c1_g3	594	TRINITY_DN16735_c1_g3_i1;TRINITY_DN16735_c1_g3_i2	FLJ37770-like protein [Acromyrmex echinatior]	-	-	-	-	K11433	histone-lysine N-methyltransferase SETMAR	EC:2.1.1.43	soc00310(Lysine degradation)	-	1.58	0.95	1.68	1.5	1.7	2.32	3.59	2.63	2.71	0.53	0.22	0.52	0.39	1.17	0.36	0.56	0.68	0.08	17.46	8.31	16	12.06	18	21.05	36.65	25.05	29.83	8	3	8.12	5	14	5	8	10.09	1.04
TRINITY_DN22853_c2_g2	205	TRINITY_DN22853_c2_g2_i1	hypothetical protein [Bactrocera tryoni]	-	-	-	-	-	-	-	-	-	1.06	2.14	2.46	2.3	1.71	2.81	2.33	0.65	1.62	0	0	0	3.64	0	0.68	0.61	2.51	0.73	2	3	4	3	3	4	4	1	3	0	0	0	5	0	1	1	4	1
TRINITY_DN926_c0_g1	318	TRINITY_DN926_c0_g1_i1	-	-	-	-	-	-	-	-	-	-	2.66	0.5	0.44	0	0	0	1.23	1.14	0.93	0	0	0	0	0	0	0	0	0	14	2	2	0	0	0	6	5	5	0	0	0	0	0	0	0	0	0
TRINITY_DN23436_c1_g1	3291	TRINITY_DN23436_c1_g1_i1;TRINITY_DN23436_c1_g1_i2;TRINITY_DN23436_c1_g1_i3;TRINITY_DN23436_c1_g1_i4	PREDICTED: uncharacterized protein LOC105232155 [Bactrocera dorsalis]	-	-	GO:0003779(actin binding);GO:0005737(cytoplasm);GO:0007411(axon guidance);GO:0008017(microtubule binding);GO:0016321(female meiosis chromosome segregation);GO:0030517(negative regulation of axon extension);GO:0051015(actin filament binding)	ENOG41125UG(NA)	-	-	-	-	-	1.42	0.84	1.35	0.52	0.7	0.85	0.95	0.73	0.69	1.23	2.07	1.63	1.19	2.27	1.9	4.61	4.35	4.87	101	87	116	48	91	90	77	80	89	70	73	48	83	67	91	155	148	148
TRINITY_DN26148_c0_g1	397	TRINITY_DN26148_c0_g1_i1	mCG7611, isoform CRA_c, partial [Mus musculus]	RPL36A	60S ribosomal protein L36a OS=Bos taurus GN=RPL36A PE=3 SV=3	GO:0003735(structural constituent of ribosome);GO:0005840(ribosome);GO:0006412(translation)	COG1631(Ribosomal protein)	K02929	large subunit ribosomal protein L44e	-	umr03010(Ribosome)	L5LTN0.1 PF00935.17;Ribosomal_L44;	0	0.31	0.27	0.66	0.37	0.76	1.01	0.43	0.47	0.14	1.01	0.25	0.78	1.34	2.34	0.53	0.96	0.32	0	2	2	4	3	5	8	3	4	1	7	2	5	8	16	4	7	2
TRINITY_DN23240_c3_g2	293	TRINITY_DN23240_c3_g2_i1;TRINITY_DN23240_c3_g2_i2	-	-	-	-	-	-	-	-	-	-	0	0	0.36	0	0	0	0	0	0.93	1.57	2.77	3.09	1.03	1.1	5.96	1.76	2.15	3.85	0	0	1	0	0	0	0	0	3.03	5.89	8	11.96	3	3	18	6	7.96	11
TRINITY_DN7782_c0_g1	295	TRINITY_DN7782_c0_g1_i1	-	-	-	-	-	-	-	-	-	-	5.39	3.3	3.93	1.26	0	0	0.24	0.27	0.67	0.26	0	0.48	0	0.32	0.57	0	0.53	0	24	11	15	4	0	0	1	1	3	1	0	2	0	1	2	0	2	0
TRINITY_DN20031_c2_g2	220	TRINITY_DN20031_c2_g2_i1	-	-	-	-	-	-	-	-	-	-	0	0	0	0	0	0	0	0	0	0	0	0.98	0	1.3	0.57	1.03	2.13	0.62	0	0	0	0	0	0	0	0	0	0	0	2	0	2	1	2	4	1
TRINITY_DN22852_c0_g1	543	TRINITY_DN22852_c0_g1_i1;TRINITY_DN22852_c0_g1_i2;TRINITY_DN22852_c0_g1_i3	PREDICTED: serine/threonine-protein phosphatase 4 regulatory subunit 2 [Bactrocera dorsalis]	-	-	-	-	-	-	-	-	-	9.09	11.79	12.73	4.46	9.93	7.51	8.83	7.07	6.15	17.74	17.21	11.74	11.87	17.18	14.23	24.5	20.26	15.82	90	94	113	31	94	65	85	62	65	204	176	142	113	162	150	288	247	154
TRINITY_DN21296_c0_g5	304	TRINITY_DN21296_c0_g5_i1;TRINITY_DN21296_c0_g5_i2	-	-	-	-	-	-	-	-	-	-	12.81	7.82	9.51	11.14	9.89	11.43	7.73	11.67	11.8	34.35	22.87	13.79	24.43	27.2	21.29	22.04	22.83	19.92	61	28	39	38	45	42	34	46	57	96	60	42	59	62	55	63	63	47
TRINITY_DN25062_c1_g1	464	TRINITY_DN25062_c1_g1_i1;TRINITY_DN25062_c1_g1_i2;TRINITY_DN25062_c1_g1_i3	putative DD34D transposase [Bactrocera tryoni]	-	-	GO:0004803(transposase activity);GO:0005575(cellular_component);GO:0006313(transposition, DNA-mediated)	ENOG410XPAD(sorting nexin family member 27)	NA	NA	NA	NA(NA)	A0A0J7JXI1.1 PF01359.16;Transposase_1;	1.25	1.51	0.99	1.59	0.84	0.82	7.19	7.9	2.52	1.41	3.79	3.29	7.65	7.36	4.87	10.15	0.91	1.93	9.36	11.28	6.19	8.2	8.05	6.12	18.56	23.26	21.68	14.05	13.51	9.89	15.38	20.05	9.89	23.87	9	16.31
TRINITY_DN23045_c0_g2	991	TRINITY_DN23045_c0_g2_i1;TRINITY_DN23045_c0_g2_i2;TRINITY_DN23045_c0_g2_i3;TRINITY_DN23045_c0_g2_i4;TRINITY_DN23045_c0_g2_i5;TRINITY_DN23045_c0_g2_i6	PREDICTED: V-type proton ATPase catalytic subunit A [Bactrocera dorsalis]	Vha68-1	V-type proton ATPase catalytic subunit A isoform 1 OS=Drosophila melanogaster GN=Vha68-1 PE=2 SV=2	GO:0000221(vacuolar proton-transporting V-type ATPase, V1 domain);GO:0005524(ATP binding);GO:0005765(lysosomal membrane);GO:0005774(vacuolar membrane);GO:0005886(plasma membrane);GO:0007035(vacuolar acidification);GO:0008593(regulation of Notch signaling pathway);GO:0015991(ATP hydrolysis coupled proton transport);GO:0033176(proton-transporting V-type ATPase complex);GO:0046034(ATP metabolic proc…	COG1155(Produces ATP from ADP in the presence of a proton gradient across the membrane. The V-type alpha chain is a catalytic subunit (By similarity))	K02145	V-type H+-transporting ATPase subunit A	EC:3.6.3.14	dwi00190(Oxidative phosphorylation);dwi04150(mTOR signaling pathway);dwi04145(Phagosome)	A0A0L0CC76.1 PF16886.3;ATP-synt_ab_Xtn;	2.35	1.89	1.62	0.99	0.87	1.75	0.86	1.95	1.96	2.08	1.44	0.72	1.9	2.64	2.03	1.99	4.09	2.01	55	42	36	15	25	36	21	39	54	35	26	21	39	44	32	48	60	33
TRINITY_DN24160_c0_g1	568	TRINITY_DN24160_c0_g1_i1;TRINITY_DN24160_c0_g1_i2	-	-	-	-	-	-	-	-	-	-	1.59	2.22	2.76	0.67	1.73	1.6	1.9	1.44	2.57	1.83	3.54	0.68	3.27	3	3.41	2.57	3.67	2.84	24	27	38	6	25	20	28	19	40	21	31	10	35	26	29	32	37	23
TRINITY_DN22533_c0_g3	371	TRINITY_DN22533_c0_g3_i1	PREDICTED: DNA-directed RNA polymerase III subunit RPC3 [Bactrocera latifrons]	-	-	GO:0001056(RNA polymerase III activity);GO:0003677(DNA binding);GO:0005666(DNA-directed RNA polymerase III complex);GO:0006351(transcription, DNA-templated)	ENOG410XPVH(DNA-dependent RNA polymerase catalyzes the transcription of DNA into RNA using the four ribonucleoside triphosphates as substrates. Specific core component of RNA polymerase III which synthesizes small RNAs, such as 5S rRNA and tRNAs)	K03023	DNA-directed RNA polymerase III subunit RPC3	-	mde00230(Purine metabolism);mde00240(Pyrimidine metabolism);mde03020(RNA polymerase)	B4JI82.1 PF08221.9;HTH_9;	1.65	1.97	1.56	1.52	2.68	2.09	2.04	1.47	2.02	0	0.33	0	0	0	0	0	0	0	12	11	10	8	19	12	14	9	15	0	2	0	0	0	0	0	0	0
TRINITY_DN17246_c2_g1	208	TRINITY_DN17246_c2_g1_i1	-	-	-	-	-	-	-	-	-	-	0	0	0	0	0	0	0	0.63	0.52	1.2	2.57	2.24	3.53	0.74	3.28	2.34	3.04	1.42	0	0	0	0	0	0	0	1	1	2	4	4	5	1	5	4	5	2
TRINITY_DN17127_c0_g1	858	TRINITY_DN17127_c0_g1_i1;TRINITY_DN17127_c0_g1_i2;TRINITY_DN17127_c0_g1_i3	-	-	-	-	-	-	-	-	-	-	2.63	2.87	3.28	3.24	2.9	3.61	2.49	2	2.82	2.32	0.96	0.42	1.78	4.83	1.75	2.16	2.16	0.67	70	63	72	64	80	81	66	47	78	18	10	11	20	21	22	15	16	8
TRINITY_DN15894_c1_g8	259	TRINITY_DN15894_c1_g8_i1	hypothetical protein [Bactrocera tryoni]	-	-	-	-	-	-	-	-	-	0.3	0.41	1.07	0	1.94	0.8	1.67	1.11	3.33	0	0	0	0.41	0.44	0	0	0	0	1	1	3	0	6	2	5	3	11	0	0	0	1	1	0	0	0	0
TRINITY_DN21323_c0_g1	2703	TRINITY_DN21323_c0_g1_i1;TRINITY_DN21323_c0_g1_i10;TRINITY_DN21323_c0_g1_i11;TRINITY_DN21323_c0_g1_i12;TRINITY_DN21323_c0_g1_i2;TRINITY_DN21323_c0_g1_i3;TRINITY_DN21323_c0_g1_i4;TRINITY_DN21323_c0_g1_i5;TRINITY_DN21323_c0_g1_i6;TRINITY_DN21323_c0_g1_i7;TRINITY_DN21323_c0_g1_i8;TRINITY_DN21323_c0_g1_i9	PREDICTED: dual specificity protein phosphatase 15 [Bactrocera dorsalis]	DUSP10	Dual specificity protein phosphatase 10 OS=Bos taurus GN=DUSP10 PE=2 SV=1	GO:0001736(establishment of planar polarity);GO:0004721(phosphoprotein phosphatase activity);GO:0004725(protein tyrosine phosphatase activity);GO:0005737(cytoplasm);GO:0005783(endoplasmic reticulum);GO:0005794(Golgi apparatus);GO:0006470(protein dephosphorylation);GO:0006979(response to oxidative stress);GO:0007254(JNK cascade);GO:0007298(border follicle cell migration);GO:0007391(dorsal closure)…	COG2453(dual specificity phosphatase)	K20216	dual specificity phosphatase 10	EC:3.1.3.16 3.1.3.48	mde04013(MAPK signaling pathway - fly);mde04214(Apoptosis - fly)	B3LZ87.1 PF00782.18;DSPc;	0.66	1.32	0.78	1.14	1.24	1.27	1.45	1.6	2.39	0.22	0.03	0.16	1.09	0.76	0.52	0.79	1.3	0.5	21	26	20	21	37	21	43	31	53	12	2	6	79	51	43	72	76	32
TRINITY_DN24322_c0_g3	214	TRINITY_DN24322_c0_g3_i1	-	-	-	-	-	-	-	-	-	-	0.48	2.57	2.23	0	2.06	0.63	1.58	1.18	0.49	2.25	2.41	1.05	1.32	1.39	3.68	2.2	1.71	2.66	1	4	4	0	4	1	3	2	1	4	4	2	2	2	6	4	3	4
TRINITY_DN21951_c1_g3	618	TRINITY_DN21951_c1_g3_i1;TRINITY_DN21951_c1_g3_i2	putative DD34D transposase [Bactrocera tryoni]	-	Putative uncharacterized protein FLJ37770 OS=Homo sapiens PE=5 SV=1	GO:0004803(transposase activity);GO:0005575(cellular_component);GO:0006313(transposition, DNA-mediated)	ENOG410ZHSH(partial Hydra magnipapillata )	K11433	histone-lysine N-methyltransferase SETMAR	EC:2.1.1.43	aec00310(Lysine degradation)	E2ASB4.1 PF13565.4;HTH_32;	3.1	2.95	2.68	1.45	3.22	2.64	1.55	1.66	2.04	2.73	1.5	1.81	2.19	2.32	2.6	3.36	2.87	2.46	51.85	40	41.1	17.93	55	36.59	25.52	24.21	35.27	43.4	22.25	30	30	29.45	38.41	54.36	45.4	33.27
TRINITY_DN20978_c1_g1	248	TRINITY_DN20978_c1_g1_i1;TRINITY_DN20978_c1_g1_i2	-	-	-	-	-	-	-	-	-	-	5.64	6.57	4.35	4.31	8.3	8.49	5.55	2.19	6.48	0	0	0.42	0	0	0	0	0	0	16	14	11	8	22	18	14	5	18	0	0	1	0	0	0	0	0	0
TRINITY_DN25691_c5_g3	419	TRINITY_DN25691_c5_g3_i1;TRINITY_DN25691_c5_g3_i2	PREDICTED: titin homolog isoform X1 [Bactrocera dorsalis]	-	-	-	-	-	-	-	-	-	2.15	3.77	1.96	1.43	2.73	2.04	3.42	2.02	2.98	1.37	1.91	0.23	0.53	2.78	1.03	1.13	3.55	1	19	27	16	8	24	15	30	15	28	8	13	2	3	16	7	7	23	7
TRINITY_DN25019_c1_g3	972	TRINITY_DN25019_c1_g3_i1;TRINITY_DN25019_c1_g3_i2	PREDICTED: SET and MYND domain-containing protein 4 [Bactrocera dorsalis]	Smyd3	Histone-lysine N-methyltransferase SMYD3 OS=Mus musculus GN=Smyd3 PE=2 SV=1	GO:0005737(cytoplasm);GO:0010629(negative regulation of gene expression);GO:0042051(compound eye photoreceptor development);GO:0042826(histone deacetylase binding)	COG2940(Histone-lysine N-methyltransferase)	NA	NA	NA	NA(NA)	A0A0L0CN66.1 PF00856.26;SET;	11.14	10.55	9.53	10.79	10.63	9.82	12.39	12.77	12.1	7.62	7.62	9.44	7.91	10.2	7.62	9.33	12.36	7.31	335	266	271	238	332	253	374	349	387	188	175	223	169	182	182	235	279	161
TRINITY_DN22744_c0_g1	1598	TRINITY_DN22744_c0_g1_i1;TRINITY_DN22744_c0_g1_i2;TRINITY_DN22744_c0_g1_i3;TRINITY_DN22744_c0_g1_i4	PREDICTED: allatostatins MIP [Bactrocera dorsalis]	-	-	-	-	-	-	-	-	-	1.25	1.84	2.29	0.66	0.9	2.81	1.25	1.21	1.73	2.4	2.65	2.54	3.63	2.93	1.45	3.36	3.62	1.59	63	54	49	18	51	66	40	59	56	46	30	43	69	37	27	54	50	30
TRINITY_DN23291_c0_g2	433	TRINITY_DN23291_c0_g2_i1;TRINITY_DN23291_c0_g2_i2	-	-	-	-	-	-	-	-	-	-	0.31	0.66	2.51	0.56	0.1	0.64	0.59	1.44	0.5	0.8	1.23	0.21	0.39	0.85	1.12	5.1	2.32	3.13	3	1	10	4	1	5	2	4	5	3	2	2	3	2	5	14	12	7
TRINITY_DN15161_c1_g1	239	TRINITY_DN15161_c1_g1_i1	PREDICTED: LOW QUALITY PROTEIN: uncharacterized protein LOC105233404 [Bactrocera dorsalis]	-	-	-	-	-	-	-	-	-	4.05	1.49	5.6	5.23	1.18	0	0	0	4.43	0	0	0	0	0	0	0	0	0	11	3	13	10	3	0	0	0	12	0	0	0	0	0	0	0	0	0
TRINITY_DN24818_c0_g1	2513	TRINITY_DN24818_c0_g1_i1	PREDICTED: putative elongator complex protein 1 [Bactrocera dorsalis]	Elp1	Putative elongator complex protein 1 OS=Drosophila melanogaster GN=Elp1 PE=1 SV=2	GO:0002098(tRNA wobble uridine modification);GO:0005737(cytoplasm);GO:0006357(regulation of transcription by RNA polymerase II);GO:0008023(transcription elongation factor complex);GO:0008607(phosphorylase kinase regulator activity);GO:0009047(dosage compensation by hyperactivation of X chromosome);GO:0033588(Elongator holoenzyme complex)	COG5290(phosphorylase kinase regulator activity)	NA	NA	NA	NA(NA)	A0A0L0BUN3.1 PF04762.10;IKI3;	0.97	1.47	0.99	0.42	0.99	0.99	0.66	0.71	1.14	1.36	0.93	1.03	0.99	1.66	1.23	1.16	2.17	1.53	90	114	86	29	96	79	62	59	110	121	77	94	76	117	102	105	193	117
TRINITY_DN4027_c0_g1	201	TRINITY_DN4027_c0_g1_i1	-	-	-	-	-	-	-	-	-	-	0.56	1.49	0.64	0	1.78	0.73	0.61	2.72	0	0	0.69	0	2.28	0	0	1.26	0.65	1.53	1	2	1	0	3	1	1	4	0	0	1	0	3	0	0	2	1	2
TRINITY_DN8286_c0_g1	242	TRINITY_DN8286_c0_g1_i1;TRINITY_DN8286_c0_g1_i2	-	-	-	-	-	-	-	-	-	-	1.57	1.44	2.61	0.61	0.38	1.89	2.75	2.31	2.17	0	0	0	0	0	0	0	0	0	4	3	6	1	1	4	7	5	5	0	0	0	0	0	0	0	0	0
TRINITY_DN25591_c3_g1	960	TRINITY_DN25591_c3_g1_i1;TRINITY_DN25591_c3_g1_i2;TRINITY_DN25591_c3_g1_i3;TRINITY_DN25591_c3_g1_i4;TRINITY_DN25591_c3_g1_i5;TRINITY_DN25591_c3_g1_i6;TRINITY_DN25591_c3_g1_i7	PREDICTED: LOW QUALITY PROTEIN: MICAL-like protein 1, partial [Bactrocera oleae]	-	-	-	-	-	-	-	-	-	2.09	2.27	1.35	1.29	1.79	1.68	1.54	1.19	1.46	2.61	1.42	0.89	1.94	1.41	2.87	3.12	1.34	2.86	57	52	28	26	40	37.39	45	24	46	41	31	20	36	13	28	63	32	44
TRINITY_DN11176_c0_g4	228	TRINITY_DN11176_c0_g4_i1	filamin-A isoform 1 [Homo sapiens]	FLNA	Filamin-A OS=Homo sapiens GN=FLNA PE=1 SV=4	GO:0005730(nucleolus);GO:0005737(cytoplasm);GO:0005886(plasma membrane);GO:0005925(focal adhesion);GO:0007195(adenylate cyclase-inhibiting dopamine receptor signaling pathway);GO:0008134(transcription factor binding);GO:0015629(actin cytoskeleton);GO:0016479(negative regulation of transcription by RNA polymerase I);GO:0017160(Ral GTPase binding);GO:0031523(Myb complex);GO:0031532(actin cytoskelet…	COG5069(Microtubule associated monoxygenase, calponin and LIM domain containing)	K04437	filamin	-	hsa04010(MAPK signaling pathway);hsa04510(Focal adhesion);hsa05205(Proteoglycans in cancer);hsa05132(Salmonella infection)	F1PWW0.2 PF00630.17;Filamin;	0.41	0	0.96	0	1.32	2.17	1.36	0	0	0.48	0	0	0.57	0	0.53	1.42	0.49	0	1	0	2	0	3	4	3	0	0	1	0	0	1	0	1	3	1	0
TRINITY_DN10995_c0_g1	210	TRINITY_DN10995_c0_g1_i1	PREDICTED: uncharacterized protein LOC105233727 [Bactrocera dorsalis]	-	-	GO:0003674(molecular_function);GO:0005575(cellular_component);GO:0008150(biological_process)	ENOG410Y7PV(NA)	-	-	-	-	-	2.01	4.04	4.07	3.61	0	0	0	2.46	1.02	2.35	1.89	0.55	0	1.45	0	1.72	0	0	4	6	7	5	0	0	0	4	2	4	3	1	0	2	0	3	0	0
TRINITY_DN727_c0_g1	939	TRINITY_DN727_c0_g1_i1	myoglobin [Rattus norvegicus]	Mb	Myoglobin OS=Rattus norvegicus GN=Mb PE=1 SV=3	GO:0001666(response to hypoxia);GO:0005344(oxygen carrier activity);GO:0005515(protein binding);GO:0007507(heart development);GO:0009725(response to hormone);GO:0015671(oxygen transport);GO:0019825(oxygen binding);GO:0020037(heme binding);GO:0031444(slow-twitch skeletal muscle fiber contraction);GO:0042542(response to hydrogen peroxide);GO:0043353(enucleate erythrocyte differentiation);GO:0046872…	COG1018(Is involved in NO detoxification in an aerobic process, termed nitric oxide dioxygenase (NOD) reaction that utilizes O(2) and NAD(P)H to convert NO to nitrate, which protects the bacterium from various noxious nitrogen compounds. Therefore, plays a central role in the inducible response to nitrosative stress (By similarity))	NA	NA	NA	NA(NA)	Q9QZ76.3 PF00042.20;Globin;	2.14	3.12	10.02	0	0	0	0	0	0	0	0	0	0	0	0	0	0	0	64	77	278	0	0	0	0	0	0	0	0	0	0	0	0	0	0	0
TRINITY_DN15096_c2_g1	375	TRINITY_DN15096_c2_g1_i1;TRINITY_DN15096_c2_g1_i2;TRINITY_DN15096_c2_g1_i3;TRINITY_DN15096_c2_g1_i4	-	-	-	-	-	-	-	-	-	-	1.28	0	0.9	0	0	1	4.74	0.62	1.74	1.23	2.47	0.88	1.98	1.14	1.15	0.76	0.63	1.27	5	0	3	0	0	3	17	2	8	8	15	6	11	6	7	5	4	7
TRINITY_DN19660_c0_g1	906	TRINITY_DN19660_c0_g1_i1;TRINITY_DN19660_c0_g1_i2;TRINITY_DN19660_c0_g1_i3	PREDICTED: proteasome subunit beta type-5-like [Bactrocera dorsalis]	PSMB5	Proteasome subunit beta type-5 OS=Bos taurus GN=PSMB5 PE=1 SV=1	GO:0000502(proteasome complex);GO:0004175(endopeptidase activity);GO:0004298(threonine-type endopeptidase activity);GO:0005634(nucleus);GO:0005654(nucleoplasm);GO:0005737(cytoplasm);GO:0005829(cytosol);GO:0005839(proteasome core complex);GO:0007098(centrosome cycle);GO:0010498(proteasomal protein catabolic process);GO:0010499(proteasomal ubiquitin-independent protein catabolic process);GO:0019774…	ENOG410XQRP(The proteasome is a multicatalytic proteinase complex which is characterized by its ability to cleave peptides with Arg, Phe, Tyr, Leu, and Glu adjacent to the leaving group at neutral or slightly basic pH. The proteasome has an ATP-dependent proteolytic activity (By similarity))	K02737	20S proteasome subunit beta 5	EC:3.4.25.1	mde03050(Proteasome)	B3MIK9.1 PF00227.24;Proteasome;	38.22	41.68	34.71	32.54	39.44	35.79	32.28	45.57	35.45	24.07	27.26	26.41	23.06	24.33	29.54	28.16	27.48	22.26	1076	963	894	675	1153	847	894	1142	1035	636	670	722	523	510	726	755	724	500
TRINITY_DN21678_c0_g4	347	TRINITY_DN21678_c0_g4_i1;TRINITY_DN21678_c0_g4_i2;TRINITY_DN21678_c0_g4_i3	PREDICTED: aminoacylase-1B [Bactrocera latifrons]	Acy1a	Aminoacylase-1A OS=Rattus norvegicus GN=Acy1a PE=1 SV=1	GO:0004046(aminoacylase activity);GO:0005737(cytoplasm);GO:0006508(proteolysis);GO:0006520(cellular amino acid metabolic process);GO:0008237(metallopeptidase activity)	COG0624(succinyl-diaminopimelate desuccinylase activity)	K14677	aminoacylase	EC:3.5.1.14	der00220(Arginine biosynthesis)	A0A0L0C7Z4.1 PF01546.26;Peptidase_M20;	10.8	10.86	14.99	9.95	10.67	11.06	6.56	11.68	11.76	8.12	10.39	11.16	8.32	9.08	9	3.07	8.64	7.1	67	51	83	44	64	55	39	56	76	20	17	24	13	16	17	10	21	11
TRINITY_DN581_c0_g1	247	TRINITY_DN581_c0_g1_i1	-	-	-	-	-	-	-	-	-	-	0	0	0	1.45	0.73	0.45	0	0.42	0.68	0	0	0	0	2.96	2.17	0.39	0	0.47	0	0	0	3	2	1	0	1	2	0	0	0	0	6	5	1	0	1
TRINITY_DN16922_c0_g1	1064	TRINITY_DN16922_c0_g1_i1;TRINITY_DN16922_c0_g1_i2	PREDICTED: uncharacterized protein LOC105232903 [Bactrocera dorsalis]	-	-	-	-	-	-	-	-	A0A0L0C5E2.1 PF13837.4;Myb_DNA-bind_4;	1.99	2.04	1.36	2.23	2.34	1.74	1.75	1.48	1.94	3.17	3.16	2.95	1.75	2.78	1.95	2.5	2.21	1.66	63.68	54	40.56	53	77.82	47	56	42	64.83	105	97	101	50	73	60	84	73	47
TRINITY_DN9383_c0_g1	260	TRINITY_DN9383_c0_g1_i1;TRINITY_DN9383_c0_g1_i2	-	-	-	-	-	-	-	-	-	-	1.51	1.68	1.06	0.85	0.96	0.4	1.65	0.74	0.6	0	0	0	1.8	3.98	4.82	1.19	1.64	0.96	5	4	3	2	3	1	5	2	2	0	0	0	4	8	11	3	4	2
TRINITY_DN25719_c4_g1	10526	TRINITY_DN25719_c4_g1_i1;TRINITY_DN25719_c4_g1_i2;TRINITY_DN25719_c4_g1_i3;TRINITY_DN25719_c4_g1_i4;TRINITY_DN25719_c4_g1_i5;TRINITY_DN25719_c4_g1_i6;TRINITY_DN25719_c4_g1_i7;TRINITY_DN25719_c4_g1_i8	PREDICTED: apolipophorins [Bactrocera dorsalis]	Rfabg	Apolipophorins OS=Drosophila melanogaster GN=Rfabg PE=1 SV=2	GO:0005102(receptor binding);GO:0005319(lipid transporter activity);GO:0005504(fatty acid binding);GO:0005576(extracellular region);GO:0005615(extracellular space);GO:0006810(transport);GO:0006869(lipid transport);GO:0007224(smoothened signaling pathway);GO:0008017(microtubule binding);GO:0016055(Wnt signaling pathway);GO:0019841(retinol binding);GO:0020037(heme binding);GO:0030139(endocytic vesi…	ENOG410Z6MR(Domain of Unknown Function (DUF1081))	NA	NA	NA	NA(NA)	B4NHW7.1 PF01347.20;Vitellogenin_N;	45.2	48.54	46.51	16.54	40.28	29.18	28.78	29.95	34.54	55.09	45.49	46.22	47.96	33.8	30.16	41.52	37.45	53.66	12525	11796	12056	3621	12369	8075	9240	9474	12092	10322	8634	7348	7655	8229	8738	10470	11020	10001
TRINITY_DN24478_c0_g2	764	TRINITY_DN24478_c0_g2_i1;TRINITY_DN24478_c0_g2_i2;TRINITY_DN24478_c0_g2_i3;TRINITY_DN24478_c0_g2_i4;TRINITY_DN24478_c0_g2_i5	PREDICTED: dynactin subunit 2 [Bactrocera dorsalis]	DCTN2-p50	Dynactin subunit 2 OS=Drosophila pseudoobscura pseudoobscura GN=DCTN2-p50 PE=3 SV=1	GO:0003674(molecular_function);GO:0005869(dynactin complex);GO:0008150(biological_process);GO:0008283(cell proliferation);GO:0031982(vesicle)	ENOG410XSZK(dynactin 2 (p50))	NA	NA	NA	NA(NA)	A0A0L0CIH8.1 PF04912.12;Dynamitin;	18.4	15.32	17.18	24.27	14.75	25.09	19.82	19.61	21	40.07	45.23	34.09	48.47	65.54	57.7	44.99	51.95	39.52	251	159.1	211	234	207	277	266.32	222	299	393	387	316	342	348	358	376	389	236
TRINITY_DN19020_c1_g2	877	TRINITY_DN19020_c1_g2_i1;TRINITY_DN19020_c1_g2_i2;TRINITY_DN19020_c1_g2_i3	hypothetical protein [Bactrocera tryoni]	-	-	-	-	-	-	-	-	-	2.29	2.59	3.68	0.51	1.94	2.19	0.68	2.39	1.18	0.64	2.18	1.26	1.62	1.54	2.86	1.41	1.27	2.25	35.58	41.49	71.01	8.16	39.99	43	18.59	38.71	26.59	5	18.03	9.43	11	5.79	8.78	12.6	11.27	6.68
TRINITY_DN24906_c2_g2	641	TRINITY_DN24906_c2_g2_i1;TRINITY_DN24906_c2_g2_i2;TRINITY_DN24906_c2_g2_i3;TRINITY_DN24906_c2_g2_i4	PREDICTED: LOW QUALITY PROTEIN: long-chain-fatty-acid--CoA ligase bubblegum-like [Bactrocera dorsalis]	CG4500	Long-chain-fatty-acid--CoA ligase bubblegum-like OS=Drosophila melanogaster GN=CG4500 PE=2 SV=1	GO:0001676(long-chain fatty acid metabolic process);GO:0004467(long-chain fatty acid-CoA ligase activity);GO:0006631(fatty acid metabolic process);GO:0007498(mesoderm development);GO:0030431(sleep);GO:0070050(neuron cellular homeostasis);GO:0070328(triglyceride homeostasis)	COG1022(Amp-dependent synthetase and ligase)	K15013	long-chain-fatty-acid--CoA ligase ACSBG	EC:6.2.1.3	dan00061(Fatty acid biosynthesis);dan00071(Fatty acid degradation)	B4JD73.1 PF00501.26;AMP-binding;	29.82	31.09	26.95	15.65	22.02	29.92	8.33	12.83	23.93	23.2	28.5	21.46	17.88	23.48	17.95	19.05	21.16	11.06	244	210	174	115	259	168	96	140	151	190	204	175	122	160	131	149	153	84
TRINITY_DN23879_c0_g2	3851	TRINITY_DN23879_c0_g2_i1;TRINITY_DN23879_c0_g2_i2	PREDICTED: trithorax group protein osa isoform X1 [Bactrocera dorsalis]	osa	Trithorax group protein osa OS=Drosophila melanogaster GN=osa PE=1 SV=1	GO:0003677(DNA binding);GO:0005634(nucleus);GO:0005654(nucleoplasm);GO:0006338(chromatin remodeling);GO:0006355(regulation of transcription, DNA-templated);GO:0006357(regulation of transcription by RNA polymerase II);GO:0007379(segment specification);GO:0007406(negative regulation of neuroblast proliferation);GO:0007476(imaginal disc-derived wing morphogenesis);GO:0007480(imaginal disc-derived le…	ENOG410Y034(At rich interactive domain)	NA	NA	NA	NA(NA)	A0A0P8XD68.1 PF12031.6;BAF250_C;	0.45	0.58	0.42	0.21	0.9	0.49	0.54	0.71	0.75	0.62	1.15	0.46	0.74	1.54	0.58	1.46	2.38	0.75	66	71	58	23	138	62	79	93	114	87	116	66	90	103	76	139	193	91
TRINITY_DN19809_c2_g2	263	TRINITY_DN19809_c2_g2_i1;TRINITY_DN19809_c2_g2_i2	-	-	-	-	-	-	-	-	-	-	1.47	3.55	3.78	3.72	0.93	1.54	1.61	2.15	3.5	2.88	3.39	0.59	0.4	0.78	1.38	0	0.64	1.5	5	9	11	9	3	4	5	6	12	5	5	1	1	1	2	0	1	2
TRINITY_DN19332_c0_g3	264	TRINITY_DN19332_c0_g3_i1	-	-	-	-	-	-	-	-	-	-	0	0	0	0	0	0	0	0	0	2.05	1.82	1.88	0.43	2.51	2.96	0.67	1.73	0	0	0	0	0	0	0	0	0	0	6	5	6	1.08	6	8	2	5	0
TRINITY_DN24750_c0_g1	4170	TRINITY_DN24750_c0_g1_i1;TRINITY_DN24750_c0_g1_i2;TRINITY_DN24750_c0_g1_i3;TRINITY_DN24750_c0_g1_i4;TRINITY_DN24750_c0_g1_i5	PREDICTED: tyrosine-protein phosphatase non-receptor type 23 [Bactrocera dorsalis]	Ptpn1	Tyrosine-protein phosphatase non-receptor type 1 OS=Rattus norvegicus GN=Ptpn1 PE=1 SV=1	GO:0002775(antimicrobial peptide production);GO:0004725(protein tyrosine phosphatase activity);GO:0005768(endosome);GO:0006470(protein dephosphorylation);GO:0007299(ovarian follicle cell-cell adhesion);GO:0007419(ventral cord development);GO:0016322(neuron remodeling);GO:0030707(ovarian follicle cell development);GO:0031982(vesicle);GO:0032456(endocytic recycling);GO:0040008(regulation of growth)…	ENOG410XQX6(Rhophilin, Rho GTPase binding protein)	NA	NA	NA	NA(NA)	A0A0L0CJF4.1 PF00102.25;Y_phosphatase;	1.69	2.24	1.85	0.66	1.44	1.62	1.25	1.55	2.64	1.21	1.16	1.14	2.02	1.79	1.59	2.69	2.36	1.87	180	202	176	76	211	202	180	202	210	169	136	152	237	216	213	359	304	245
TRINITY_DN17387_c0_g1	756	TRINITY_DN17387_c0_g1_i1;TRINITY_DN17387_c0_g1_i2;TRINITY_DN17387_c0_g1_i3;TRINITY_DN17387_c0_g1_i4	PREDICTED: 39S ribosomal protein L32, mitochondrial [Bactrocera dorsalis]	mRpL32	39S ribosomal protein L32, mitochondrial OS=Drosophila melanogaster GN=mRpL32 PE=2 SV=1	GO:0003735(structural constituent of ribosome);GO:0005743(mitochondrial inner membrane);GO:0005762(mitochondrial large ribosomal subunit);GO:0006412(translation);GO:0032543(mitochondrial translation)	COG0333(50s ribosomal protein l32)	K02911	large subunit ribosomal protein L32	-	dmo03010(Ribosome)	B4NH18.1 PF01783.21;Ribosomal_L32p;	19.12	25.1	19.03	15.74	23.29	19.01	16.37	19.46	19.59	23.25	22.37	25.94	23.08	32.59	28.03	21.32	27.56	21.24	420	458	384	258	532	346	359	380	448	459	409	531	393	507	515	424	543	358
TRINITY_DN25305_c3_g1	1461	TRINITY_DN25305_c3_g1_i1;TRINITY_DN25305_c3_g1_i2;TRINITY_DN25305_c3_g1_i3	PREDICTED: AF4/FMR2 family member 4 isoform X3 [Bactrocera dorsalis]	-	-	-	ENOG4111JZA(leucine zipper)	-	-	-	-	-	5.2	7.07	4.46	2.42	5.06	5.2	4.24	4.5	5.62	1.09	1.13	1.26	0.94	1.07	1.16	2.31	3.41	1.46	59	73	58	32	94	54	74	66	83	39	51	48	39	41	41	82	124	43
TRINITY_DN11038_c0_g1	371	TRINITY_DN11038_c0_g1_i1;TRINITY_DN11038_c0_g1_i2	PREDICTED: uncharacterized protein LOC105220574 [Zeugodacus cucurbitae]	-	-	-	-	-	-	-	-	J9KY18.2 PF14291.4;DUF4371;	0.96	0.66	0.94	0.57	1.8	2.01	0.15	1.03	1.22	0.31	0.31	0.27	1.69	0.36	0.17	0.46	0.29	0.34	7	3	6	3	8	9	1	4	5	2	1	1	6	1	1	3	1	1
TRINITY_DN22956_c1_g1	1977	TRINITY_DN22956_c1_g1_i1;TRINITY_DN22956_c1_g1_i2;TRINITY_DN22956_c1_g1_i3	PREDICTED: aspartate aminotransferase, mitochondrial-like [Bactrocera dorsalis]	Got2	Aspartate aminotransferase, mitochondrial OS=Rattus norvegicus GN=Got2 PE=1 SV=2	GO:0004069(L-aspartate:2-oxoglutarate aminotransferase activity);GO:0005739(mitochondrion);GO:0005759(mitochondrial matrix);GO:0006531(aspartate metabolic process);GO:0006533(aspartate catabolic process);GO:0006537(glutamate biosynthetic process);GO:0007416(synapse assembly);GO:0030170(pyridoxal phosphate binding);GO:0045213(neurotransmitter receptor metabolic process)	COG1448(aminotransferase)	K14455	aspartate aminotransferase, mitochondrial	EC:2.6.1.1	mde00250(Alanine, aspartate and glutamate metabolism);mde00270(Cysteine and methionine metabolism);mde00220(Arginine biosynthesis);mde00330(Arginine and proline metabolism);mde00350(Tyrosine metabolism);mde00360(Phenylalanine metabolism);mde00400(Phenylalanine, tyrosine and tryptophan biosynthesis)	A0A0L0C559.1 PF00155.19;Aminotran_1_2;	209.95	207.35	194.11	168.31	205.88	213.24	196.75	187.44	223.82	217.38	237.66	202.22	196.15	230.38	186.8	220.82	250.4	194.83	14441	11963	12381	8781	15101	12424	13833	11492	16450	9926	9645.01	9231.01	7566	8246	8000	10175	10927	7090
TRINITY_DN16826_c0_g1	1234	TRINITY_DN16826_c0_g1_i1;TRINITY_DN16826_c0_g1_i2;TRINITY_DN16826_c0_g1_i3;TRINITY_DN16826_c0_g1_i4;TRINITY_DN16826_c0_g1_i5;TRINITY_DN16826_c0_g1_i6	PREDICTED: gonadotropin-releasing hormone receptor [Bactrocera dorsalis]	-	-	GO:0004930(G-protein coupled receptor activity);GO:0005887(integral component of plasma membrane);GO:0006117(acetaldehyde metabolic process);GO:0007186(G-protein coupled receptor signaling pathway);GO:0007200(phospholipase C-activating G-protein coupled receptor signaling pathway);GO:0007218(neuropeptide signaling pathway);GO:0008188(neuropeptide receptor activity);GO:0008528(G-protein coupled pe…	ENOG410XRW9(Receptor)	K04280	gonadotropin-releasing hormone receptor	-	bter04080(Neuroactive ligand-receptor interaction)	T1H6A2.1 PF00001.19;7tm_1;	0.71	0.38	0.44	1.35	1.25	2.04	2.51	0.24	2.02	0.23	0.31	0.46	0.54	0.7	0.57	0.69	0.44	0.49	15	8	9	8	7	13	11	4	24	9	10	15	13	22	21	28	15	16
TRINITY_DN17772_c2_g1	274	TRINITY_DN17772_c2_g1_i1	-	-	-	-	-	-	-	-	-	-	2.4	1.43	0.31	1.5	0.56	0	1.46	1.3	0.26	1.25	1	0	1.8	4.22	1.01	3.67	2.85	1.11	9	4	1	4	2	0	5	4	1	4	3	0	5	11	3	12	9	3
TRINITY_DN13674_c0_g1	307	TRINITY_DN13674_c0_g1_i1;TRINITY_DN13674_c0_g1_i2	PREDICTED: ankyrin repeat and BTB/POZ domain-containing protein 2 isoform X2 [Bactrocera dorsalis]	btbd11b	Ankyrin repeat and BTB/POZ domain-containing protein BTBD11-B OS=Danio rerio GN=btbd11b PE=3 SV=1	GO:0005737(cytoplasm);GO:0005829(cytosol);GO:0006950(response to stress);GO:0019005(SCF ubiquitin ligase complex);GO:0022008(neurogenesis);GO:0030162(regulation of proteolysis);GO:0031625(ubiquitin protein ligase binding);GO:0043161(proteasome-mediated ubiquitin-dependent protein catabolic process);GO:0046982(protein heterodimerization activity)	ENOG410XRDX(BTB (POZ) domain containing)	NA	NA	NA	NA(NA)	T1GEP8.1 PF12796.5;Ank_2;	2.51	2.55	1.92	3.5	1.32	0.53	2.69	1.8	0.62	0.92	1.04	0.66	0	1.17	0.26	0	0.24	1.16	12	9	8	12	6	2	12	7	3	3.81	4	3	0	4	1	0	1	4
TRINITY_DN10603_c0_g1	285	TRINITY_DN10603_c0_g1_i1;TRINITY_DN10603_c0_g1_i2	-	-	-	-	-	-	-	-	-	-	0.73	2.28	1.06	1.02	2.37	0.32	1.46	0.3	0	0	0	0	0	0	0	0	0	0	3	7	3	3	8	1	5	1	0	0	0	0	0	0	0	0	0	0
TRINITY_DN18928_c2_g4	457	TRINITY_DN18928_c2_g4_i1	putative DD34D transposase [Bactrocera tryoni]	-	-	-	-	-	-	-	-	-	1.76	1.55	2.39	0.9	1.61	1.07	1.56	1.85	2.19	0	0	0	0.24	0	0	0.11	0	0	18.82	13.05	22.94	7	17.16	9.23	16	17	24	0	0	0	2	0	0	1.06	0	0
TRINITY_DN2246_c0_g1	220	TRINITY_DN2246_c0_g1_i1	-	-	-	-	-	-	-	-	-	-	0.45	4.82	1.04	1.28	0.48	2.37	3.46	1.1	1.36	1.06	0	0	1.23	0.65	0	0.51	0	0	1	8	2	2	1	4	7	2	3	2	0	0	2	1	0	1	0	0
TRINITY_DN19419_c0_g1	463	TRINITY_DN19419_c0_g1_i1;TRINITY_DN19419_c0_g1_i2;TRINITY_DN19419_c0_g1_i3;TRINITY_DN19419_c0_g1_i4	PREDICTED: uncharacterized protein LOC108969905 isoform X2 [Bactrocera latifrons]	-	-	GO:0016021(integral component of membrane);GO:0055085(transmembrane transport)	ENOG410ZVCA(solute carrier family 46)	NA	NA	NA	NA(NA)	A0A0L0CFV4.1 PF07690.14;MFS_1;	2.34	3.39	2.95	2.26	1.83	3.05	2.55	1.89	3.93	0	0.87	0.26	1.42	1.34	2.27	2.34	1.1	2.83	25	28	27	15	20	27	24.29	14	41	0	5	2	8	7	14	15	7	15
TRINITY_DN16999_c0_g1	371	TRINITY_DN16999_c0_g1_i1;TRINITY_DN16999_c0_g1_i2	-	-	-	-	-	-	-	-	-	-	4.04	1.43	1.84	1	2.93	2.07	2.1	2.47	2.49	0	0	0	0	0	0	0	0	0	28	8	11	5	19	11	14	14	17	0	0	0	0	0	0	0	0	0
TRINITY_DN21900_c1_g2	380	TRINITY_DN21900_c1_g2_i1;TRINITY_DN21900_c1_g2_i2;TRINITY_DN21900_c1_g2_i3	PREDICTED: protein timeless homolog, partial [Bactrocera oleae]	-	-	-	-	-	-	-	-	-	0.59	1.12	2.16	0.76	2.27	1.39	0.53	1.45	1.28	2.67	1.52	0.48	2.37	2.71	1.15	4.11	3.14	1.83	3	5	9	2	13	6	3	7	7	9	5	2	8	8	4	14	10	5
TRINITY_DN18809_c0_g3	1175	TRINITY_DN18809_c0_g3_i1;TRINITY_DN18809_c0_g3_i2;TRINITY_DN18809_c0_g3_i3;TRINITY_DN18809_c0_g3_i4;TRINITY_DN18809_c0_g3_i5	-	-	-	-	-	-	-	-	-	-	0.86	0.45	2.31	0.67	1.3	0.15	1.11	1.26	0.79	1.17	0.78	0.23	2.05	3.02	0.87	1.46	1.12	0.86	18	8	21	2	14	5	14	21	15	22	23	9	24	35	22	29	28	10
TRINITY_DN24538_c0_g2	497	TRINITY_DN24538_c0_g2_i1;TRINITY_DN24538_c0_g2_i2;TRINITY_DN24538_c0_g2_i3	-	-	-	-	-	-	-	-	-	-	1.14	0.3	0.74	0.84	1.39	0.59	1.52	1.64	3.49	0.95	2.35	1.08	1.65	1.34	1.37	3.92	4.82	2.52	6	1	3	4	6	4	6.85	7	18	5	11	3	6	12	4	18	24	10
TRINITY_DN16972_c0_g1	616	TRINITY_DN16972_c0_g1_i1;TRINITY_DN16972_c0_g1_i2;TRINITY_DN16972_c0_g1_i3;TRINITY_DN16972_c0_g1_i4	-	-	-	-	-	-	-	-	-	-	0.85	2.43	1.95	0.42	1.53	0.75	0.98	1.27	0.77	2.21	1.79	0	4.81	2.73	2.06	2.98	1.82	1.24	13	28	25	3	22	9	14	17	11	15	9	0	18	15	13	21	12	8
TRINITY_DN13624_c0_g1	551	TRINITY_DN13624_c0_g1_i1;TRINITY_DN13624_c0_g1_i2;TRINITY_DN13624_c0_g1_i3;TRINITY_DN13624_c0_g1_i4	PREDICTED: uncharacterized protein LOC105230196 isoform X1 [Bactrocera dorsalis]	-	-	-	-	-	-	-	-	-	0.65	0.26	0.64	0	0.27	0.11	1.04	0.85	0.61	1.82	2.41	0.84	2.55	3.26	0.49	3.97	6.85	4.05	9	3	8	0	4	1	14	10	8	10	9	10	15	13	6	13	21	23
TRINITY_DN25173_c1_g2	1078	TRINITY_DN25173_c1_g2_i1;TRINITY_DN25173_c1_g2_i2	PREDICTED: serine/threonine-protein kinase PINK1, mitochondrial [Bactrocera dorsalis]	-	-	GO:0000266(mitochondrial fission);GO:0000422(autophagy of mitochondrion);GO:0004672(protein kinase activity);GO:0004674(protein serine/threonine kinase activity);GO:0005515(protein binding);GO:0005524(ATP binding);GO:0005737(cytoplasm);GO:0005739(mitochondrion);GO:0006468(protein phosphorylation);GO:0006979(response to oxidative stress);GO:0007005(mitochondrion organization);GO:0007274(neuromuscu…	ENOG410YE6P(kinase, 1)	K05688	PTEN induced putative kinase 1	EC:2.7.11.1	mde04137(Mitophagy - animal)	-	3.36	4.08	3.04	2.38	5.03	3.9	2.53	4.32	3.01	3.96	5.54	4.22	3.63	4.52	3.57	4.47	5.61	4.28	70	67	58	37	103	65	55	79	73	132	173	147	105	119	112	153	187	120
TRINITY_DN17792_c0_g1	558	TRINITY_DN17792_c0_g1_i1;TRINITY_DN17792_c0_g1_i2;TRINITY_DN17792_c0_g1_i3	hypothetical protein [Bactrocera tryoni]	RTase	Probable RNA-directed DNA polymerase from transposon BS OS=Drosophila melanogaster GN=RTase PE=2 SV=1	GO:0000124(SAGA complex);GO:0003712(transcription cofactor activity);GO:0006357(regulation of transcription by RNA polymerase II);GO:0016573(histone acetylation)	ENOG410Y65V(Retrotransposon protein)	NA	NA	NA	NA(NA)	A0A0J7K7J8.1 PF00078.25;RVT_1;	1.31	1.24	1.98	1.06	1.46	0.66	1.89	0.94	1.36	2.24	1.4	2.22	1.05	3.61	1.9	2.86	3.08	1.1	14	9	13	7	11	8	14	10	11	16.44	10.3	21	7	21.66	13	26	23	9.74
TRINITY_DN20698_c0_g3	332	TRINITY_DN20698_c0_g3_i1;TRINITY_DN20698_c0_g3_i2	PREDICTED: pre-mRNA-splicing factor Syf2 [Bactrocera dorsalis]	Syf2	Pre-mRNA-splicing factor Syf2 OS=Drosophila melanogaster GN=Syf2 PE=2 SV=1	GO:0000398(mRNA splicing, via spliceosome);GO:0000974(Prp19 complex);GO:0003723(RNA binding);GO:0071011(precatalytic spliceosome);GO:0071013(catalytic step 2 spliceosome);GO:0071014(post-mRNA release spliceosomal complex)	ENOG410XY86(SYF2 homolog, RNA splicing factor (S. cerevisiae))	K12868	pre-mRNA-splicing factor SYF2	-	dya03040(Spliceosome)	-	0.35	0.23	0.8	0	0.72	0.22	0.56	0.83	0.51	2.74	1.47	0.37	1.59	2.55	1.82	2.42	2.91	2.32	2	1	4	0	4	1	3	4	3	11	6	2	6	9	8	11	13	8
TRINITY_DN16825_c0_g1	736	TRINITY_DN16825_c0_g1_i1	hypothetical protein [Bactrocera tryoni]	-	-	-	-	-	-	-	-	-	0	0	0	0	0	0	0	0.05	0	3.86	3.16	2.49	3.23	4.55	2.37	3.42	2.95	2.98	0	0	0	0	0	0	0	1	0	79	60	53	57	74	45	71	60	52
TRINITY_DN25638_c1_g1	400	TRINITY_DN25638_c1_g1_i1;TRINITY_DN25638_c1_g1_i10;TRINITY_DN25638_c1_g1_i2;TRINITY_DN25638_c1_g1_i3;TRINITY_DN25638_c1_g1_i4;TRINITY_DN25638_c1_g1_i5;TRINITY_DN25638_c1_g1_i6;TRINITY_DN25638_c1_g1_i7;TRINITY_DN25638_c1_g1_i8;TRINITY_DN25638_c1_g1_i9	-	-	-	-	-	-	-	-	-	-	14.24	22.61	21	29.38	43.14	33.97	33.05	46.62	31.79	24.67	22.36	27.07	21.35	28.52	34.6	37.51	38.54	23.03	99	122	126	144	287	184	216	268	223	144	117	162	108	134	182	210	219	114
TRINITY_DN19575_c0_g2	581	TRINITY_DN19575_c0_g2_i1;TRINITY_DN19575_c0_g2_i2;TRINITY_DN19575_c0_g2_i3;TRINITY_DN19575_c0_g2_i4;TRINITY_DN19575_c0_g2_i5	PREDICTED: uncharacterized protein LOC105233833 isoform X1 [Bactrocera dorsalis]	-	-	GO:0003674(molecular_function);GO:0005575(cellular_component);GO:0008150(biological_process)	-	-	-	-	-	-	2.95	3.05	2.38	3.95	3	2.59	3.91	2.53	3.24	3.04	5.88	1.81	2.52	8.81	1.56	3.57	3.9	2.9	31	25	24	28	31	22	33	24	37	30	51	24	28	49	21	35	56	25
TRINITY_DN16712_c3_g1	211	TRINITY_DN16712_c3_g1_i1	reverse transcriptase [Bactrocera tryoni]	-	-	-	-	-	-	-	-	-	0	0	0	0	0	0	0	0	1.01	0.58	0	0	1.36	0.72	2.53	0	1.18	0	0	0	0	0	0	0	0	0	2	1	0	0	2	1	4	0	2	0
TRINITY_DN25730_c1_g1	421	TRINITY_DN25730_c1_g1_i1;TRINITY_DN25730_c1_g1_i2	-	-	-	-	-	-	-	-	-	-	0	0	0	0.26	0	0	0	0.13	0	5.95	4.99	6.3	7.85	9.19	6.63	4.32	3.53	4.13	0	0	0	1	0	0	0	1	0	42.83	30.88	50.19	43.62	56.29	38.05	33.65	26.26	25.87
TRINITY_DN23622_c0_g2	1343	TRINITY_DN23622_c0_g2_i1;TRINITY_DN23622_c0_g2_i2;TRINITY_DN23622_c0_g2_i3;TRINITY_DN23622_c0_g2_i4;TRINITY_DN23622_c0_g2_i5;TRINITY_DN23622_c0_g2_i6	PREDICTED: uncharacterized protein LOC105228478 [Bactrocera dorsalis]	-	-	GO:0003674(molecular_function);GO:0005575(cellular_component);GO:0008150(biological_process)	ENOG4110N5C(NA)	-	-	-	-	B4KP77.2 PF10601.7;zf-LITAF-like;	4.8	4.96	4.84	2.6	2.85	3.88	3.6	3.02	4.07	6.33	7.25	3.86	7.94	8.03	2.08	9.27	9.49	7.06	164	126	133	77	137	88	141	111	148	82	93.2	67	81	79	54	120	108.86	86
TRINITY_DN16895_c0_g3	298	TRINITY_DN16895_c0_g3_i1	PREDICTED: poly(rC)-binding protein 3 isoform X12 [Zeugodacus cucurbitae]	PCBP3	Poly(rC)-binding protein 3 OS=Homo sapiens GN=PCBP3 PE=2 SV=2	GO:0000381(regulation of alternative mRNA splicing, via spliceosome);GO:0003723(RNA binding);GO:0005634(nucleus);GO:0030431(sleep);GO:0040040(thermosensory behavior)	ENOG410XNN8(mRNA transport)	NA	NA	NA	NA(NA)	B4NT62.1 PF00013.27;KH_1;	0	0.29	0.51	2.15	0	0	0.48	0	0	0	0	0	0.59	0.31	0	2.26	0.52	0	0	1	2	7	0	0	2	0	0	0	0	0	2	1	0	9	2	0
TRINITY_DN22223_c0_g1	207	TRINITY_DN22223_c0_g1_i1	-	-	-	-	-	-	-	-	-	-	1.04	0	0.6	0	1.67	0	0	0.64	0.53	0.61	0	0	1.43	1.5	0	0	0.61	4.31	2	0	1	0	3	0	0	1	1	1	0	0	2	2	0	0	1	6
TRINITY_DN14084_c0_g1	318	TRINITY_DN14084_c0_g1_i1	-	-	-	-	-	-	-	-	-	-	0.38	1.01	0.88	0.26	0.4	0.25	0.41	1.6	2.06	0	0.23	0	0.76	0.81	1.66	1.29	2.01	2.6	2	4	4	1	2	1	2	7	11	0	1	0	3	3	7	6	9	10
TRINITY_DN25396_c1_g1	677	TRINITY_DN25396_c1_g1_i1;TRINITY_DN25396_c1_g1_i2	PREDICTED: rab3 GTPase-activating protein regulatory subunit isoform X2 [Bactrocera latifrons]	Rab3-GAP	Rab3 GTPase-activating protein regulatory subunit OS=Drosophila melanogaster GN=Rab3-GAP PE=1 SV=2	GO:0006886(intracellular protein transport);GO:0007269(neurotransmitter secretion);GO:0007298(border follicle cell migration);GO:0008021(synaptic vesicle);GO:0016192(vesicle-mediated transport);GO:0017112(Rab guanyl-nucleotide exchange factor activity);GO:0030234(enzyme regulator activity);GO:0043087(regulation of GTPase activity);GO:0046982(protein heterodimerization activity);GO:0060025(regulat…	ENOG410XTJ2(RAB3 GTPase activating protein subunit 2 (Non-catalytic))	NA	NA	NA	NA(NA)	B3MVI4.1 PF14656.4;RAB3GAP2_C;	2.88	2.53	3.08	3.07	1.76	2.59	2.61	2.58	3.58	2.64	1.6	1.79	3.22	5.25	2.9	3.39	2.57	2.89	56	40	55	44	35	42	50	44	72	42	24	30	45	67	43	56	41	40
TRINITY_DN16599_c0_g2	1401	TRINITY_DN16599_c0_g2_i1	PREDICTED: splicing factor 3B subunit 4 isoform X1 [Bactrocera latifrons]	SF3B4	Splicing factor 3B subunit 4 OS=Homo sapiens GN=SF3B4 PE=1 SV=1	GO:0000398(mRNA splicing, via spliceosome);GO:0003676(nucleic acid binding);GO:0003729(mRNA binding);GO:0005686(U2 snRNP);GO:0071011(precatalytic spliceosome)	ENOG410XPT4(Splicing factor 3B subunit 4)	K12831	splicing factor 3B subunit 4	-	mde03040(Spliceosome)	B4JXD7.1 PF00076.20;RRM_1;	19.17	23.47	22.89	20.42	24.2	23.94	20.26	26.47	21.59	19.91	22.69	20.2	18.63	22.16	19.43	20.55	23.42	17.86	926	944	1034	734	1222	986	982	1138	1087	920	971	961	739	809	835	963	1079	705
TRINITY_DN15329_c0_g1	281	TRINITY_DN15329_c0_g1_i1	-	-	-	-	-	-	-	-	-	-	1.01	1.35	0.29	0	0.8	1.64	0.82	0.92	0.25	2.06	0.63	1.35	0.68	2.89	0.32	0.58	0.9	1.05	4	4	1	0	3	5	3	3	1	7	2	5	2	8	1	2	3	3
TRINITY_DN20297_c2_g2	246	TRINITY_DN20297_c2_g2_i1	-	-	-	-	-	-	-	-	-	-	3.28	0.46	2.17	0	1.1	1.92	1.51	3.29	1.37	2.02	1.73	1.12	1.88	0.5	0.88	0	0.82	0.96	9.54	1	5.4	0	3	4.25	4	7.82	4	5	4	3	4	1	2	0	2	2
TRINITY_DN15965_c1_g1	511	TRINITY_DN15965_c1_g1_i1;TRINITY_DN15965_c1_g1_i2;TRINITY_DN15965_c1_g1_i3;TRINITY_DN15965_c1_g1_i4	-	-	-	-	-	-	-	-	-	-	0	2.09	0	0	0.42	1.61	0.16	0.64	0.89	2.82	2.1	3.49	2.67	5.11	1.01	4.06	2.07	2.41	0	4.42	0	0	3	5	2	1	5	26.93	14	19	21	23.87	11	34.86	24	24
TRINITY_DN19333_c0_g3	787	TRINITY_DN19333_c0_g3_i1;TRINITY_DN19333_c0_g3_i2;TRINITY_DN19333_c0_g3_i3	PREDICTED: uncharacterized protein LOC108978465 [Bactrocera latifrons]	-	-	GO:0003674(molecular_function);GO:0005575(cellular_component);GO:0008150(biological_process)	COG2132(Multicopper oxidase)	-	-	-	-	-	3.18	4.19	4.33	2.41	3.56	2.26	4.74	4.77	2.34	0.7	0.29	1.02	1.92	1.93	1.51	2.23	1.58	2.36	50	36	56	21	59	28	50	50	42	13	5	18	25	24	22	37	24	33
TRINITY_DN12191_c0_g1	218	TRINITY_DN12191_c0_g1_i1	PREDICTED: probable chitinase 3 [Bactrocera dorsalis]	Cht3	Probable chitinase 3 OS=Drosophila melanogaster GN=Cht3 PE=2 SV=2	GO:0004568(chitinase activity);GO:0005576(extracellular region);GO:0005975(carbohydrate metabolic process);GO:0006032(chitin catabolic process);GO:0008061(chitin binding)	COG3325(chitinase)	K01183	chitinase	EC:3.2.1.14	dgr00520(Amino sugar and nucleotide sugar metabolism)	B4KFV1.2 PF00704.26;Glyco_hydro_18;	0	0	0	0	0	0	0	0	0	0.54	1.15	1.5	0.63	0.66	1.17	2.63	1.09	0	0	0	0	0	0	0	0	0	0	1	2	3	1	1	2	5	2	0
TRINITY_DN11592_c0_g2	348	TRINITY_DN11592_c0_g2_i1;TRINITY_DN11592_c0_g2_i2	-	-	-	-	-	-	-	-	-	-	1.8	1.47	2.26	0.39	0.58	0.72	0.3	0.34	0	0	0.34	0	0.37	0	1.05	0.32	0	0.38	10	5	11	1	2	2	1	1	0	0	1	0	1	0	3	1	0	1
TRINITY_DN25651_c1_g1	454	TRINITY_DN25651_c1_g1_i1;TRINITY_DN25651_c1_g1_i2;TRINITY_DN25651_c1_g1_i3;TRINITY_DN25651_c1_g1_i4;TRINITY_DN25651_c1_g1_i5	-	-	-	-	-	-	-	-	-	-	0.74	0.87	0.56	2.55	0.76	0.12	0.32	2.51	0.38	3.85	4.75	2.35	4.06	4.25	3.62	2.41	3.47	2.68	5	7	5.11	19	5	1	2	22	4	29	32	17	26	27	25	20	25	18
TRINITY_DN12862_c0_g2	801	TRINITY_DN12862_c0_g2_i1;TRINITY_DN12862_c0_g2_i2	40S ribosomal protein S3a [Mus musculus]	Rps3a	40S ribosomal protein S3a OS=Mus musculus GN=Rps3a PE=1 SV=3	GO:0002181(cytoplasmic translation);GO:0003729(mRNA binding);GO:0003735(structural constituent of ribosome);GO:0005515(protein binding);GO:0005622(intracellular);GO:0005634(nucleus);GO:0005737(cytoplasm);GO:0005829(cytosol);GO:0005840(ribosome);GO:0006412(translation);GO:0022627(cytosolic small ribosomal subunit);GO:0030154(cell differentiation);GO:0031369(translation initiation factor binding);G…	COG1890(Ribosomal protein)	K02984	small subunit ribosomal protein S3Ae	-	mmu03010(Ribosome)	G1PQS7.1 PF01015.16;Ribosomal_S3Ae;	1.9	1.53	2.13	1.61	1.35	1.66	1.57	1.77	1.22	1	1.41	0.71	2.07	2.14	3.46	1.5	1.71	1.43	29	21	30	29	34	34	38	38	31	23	30	17	41	39	74	35	39	28
TRINITY_DN10573_c0_g1	222	TRINITY_DN10573_c0_g1_i1	-	-	-	-	-	-	-	-	-	-	0	0	1.02	0	0	0	0.97	0	4.44	0.52	0.55	0	3.62	1.27	0.56	1.01	0	0	0	0	2	0	0	0	2	0	10	1	1	0	6	2	1	2	0	0
TRINITY_DN21336_c1_g1	1714	TRINITY_DN21336_c1_g1_i1;TRINITY_DN21336_c1_g1_i2;TRINITY_DN21336_c1_g1_i3;TRINITY_DN21336_c1_g1_i4;TRINITY_DN21336_c1_g1_i5	PREDICTED: 3-hydroxyisobutyryl-CoA hydrolase, mitochondrial isoform X2 [Bactrocera dorsalis]	hibch	3-hydroxyisobutyryl-CoA hydrolase, mitochondrial OS=Xenopus laevis GN=hibch PE=2 SV=1	GO:0003860(3-hydroxyisobutyryl-CoA hydrolase activity);GO:0005739(mitochondrion);GO:0006635(fatty acid beta-oxidation);GO:1903035(negative regulation of response to wounding)	COG1024(Enoyl-CoA hydratase)	K05605	3-hydroxyisobutyryl-CoA hydrolase	EC:3.1.2.4	mde00640(Propanoate metabolism);mde00280(Valine, leucine and isoleucine degradation);mde00410(beta-Alanine metabolism)	A0A0L0BZ30.1 PF16113.3;ECH_2;	24.75	25.49	28.85	12.99	25.04	23.04	22.29	21.57	22.33	24.18	19.72	15.5	27.15	28.47	26.84	28.51	32.06	27.77	1050	886	1119	432	1099	803	950	807	1027	1070	786	689	1020	993	1074	1249	1369	1006
TRINITY_DN19686_c0_g1	206	TRINITY_DN19686_c0_g1_i1	-	-	-	-	-	-	-	-	-	-	0	0	1.82	2.27	2.81	0	0	0.64	2.68	0.61	0	0.57	0	0	0	0	0	0	0	0	3	3	5	0	0	1	5	1	0	1	0	0	0	0	0	0
TRINITY_DN15454_c0_g1	422	TRINITY_DN15454_c0_g1_i1;TRINITY_DN15454_c0_g1_i2;TRINITY_DN15454_c0_g1_i3	PREDICTED: sphingomyelin phosphodiesterase isoform X1 [Bactrocera oleae]	-	-	-	ENOG410YYPB(Sphingomyelin phosphodiesterase)	K12350	sphingomyelin phosphodiesterase	EC:3.1.4.12	mde00600(Sphingolipid metabolism);mde04142(Lysosome)	-	1.61	1.24	0.85	1.63	1.2	0.87	1.35	0	3.68	2.24	2.65	1.78	2.94	1.46	0.48	1.74	2.13	1.52	15	9	7	11	11	5	12	0	35	11	17	10	17.58	8	3	12	12	8
TRINITY_DN21687_c0_g2	320	TRINITY_DN21687_c0_g2_i1	-	-	-	-	-	-	-	-	-	-	2.06	1.98	2.82	2.61	0.2	2.66	0.2	0	0.37	1.08	1.15	0.4	1.74	1.07	0.94	0.64	0.44	2.31	11	8	13	10	1	11	1	0	2	5	5	2	7	4	4	3	2	9
TRINITY_DN19924_c2_g2	207	TRINITY_DN19924_c2_g2_i1	-	-	-	-	-	-	-	-	-	-	0	0	0	0	0	0	0	0	0	0.61	0.65	0	2.14	0	0	0	3.07	2.16	0	0	0	0	0	0	0	0	0	1	1	0	3	0	0	0	5	3
TRINITY_DN21744_c0_g1	1475	TRINITY_DN21744_c0_g1_i1;TRINITY_DN21744_c0_g1_i2;TRINITY_DN21744_c0_g1_i3	PREDICTED: gamma-tubulin complex component 4 homolog [Bactrocera dorsalis]	Grip75	Gamma-tubulin complex component 4 homolog OS=Drosophila melanogaster GN=Grip75 PE=1 SV=2	GO:0000923(equatorial microtubule organizing center);GO:0000930(gamma-tubulin complex);GO:0005200(structural constituent of cytoskeleton);GO:0005813(centrosome);GO:0005816(spindle pole body);GO:0031122(cytoplasmic microtubule organization);GO:0043015(gamma-tubulin binding);GO:0044732(mitotic spindle pole body);GO:0051011(microtubule minus-end binding);GO:0051298(centrosome duplication);GO:0051415…	ENOG410XPES(Tubulin, gamma complex associated protein 4)	NA	NA	NA	NA(NA)	A0A0L0C7I4.1 PF04130.11;Spc97_Spc98;	0.37	1.74	0.94	0.16	2.46	0.8	0.75	0.73	0.26	0.45	1.06	0.56	0.76	0.87	0.28	0.52	1.62	0.59	19	20	32	6	24	35	25	20	14	22	31	12	15	17	13	26	44	16
TRINITY_DN22687_c1_g2	351	TRINITY_DN22687_c1_g2_i1;TRINITY_DN22687_c1_g2_i2	-	-	-	-	-	-	-	-	-	-	2.62	2.02	3	1.28	2.7	0.39	0.98	1.28	0.91	0	0	0	0	0	0	0	0	0	17	10	17	6	17	2	6	7	6	0	0	0	0	0	0	0	0	0
TRINITY_DN18326_c1_g1	933	TRINITY_DN18326_c1_g1_i1;TRINITY_DN18326_c1_g1_i2;TRINITY_DN18326_c1_g1_i3;TRINITY_DN18326_c1_g1_i4	-	-	-	-	-	-	-	-	-	-	2.04	1.88	2.77	1.49	1.6	1.78	2.17	1.02	2.1	4.05	1.31	0.83	1.74	2.54	1.99	3.9	4.8	2.32	54	41	68	29	44	39	56	24	57	69	34	24	42	56	52	79	74	55
TRINITY_DN20818_c0_g2	212	TRINITY_DN20818_c0_g2_i1	-	-	-	-	-	-	-	-	-	-	0.49	1.97	2.28	0.7	1.05	1.3	0	0	0.5	1.15	1.84	0.53	0	0	0	1.12	3.49	0	1	3	4	1	2	2	0	0	1	2	3	1	0	0	0	2	6	0
TRINITY_DN19564_c0_g4	458	TRINITY_DN19564_c0_g4_i1;TRINITY_DN19564_c0_g4_i2	PREDICTED: C-type lectin 37Da-like [Bactrocera dorsalis]	-	-	-	-	-	-	-	-	-	3.01	2.01	1.5	0.3	0.45	1.11	0.7	1.04	1.48	65.31	155.82	109.86	87.29	120.33	95.38	134.57	110.17	116.6	14	7.01	6	1	2	4	3	4	7	267.9	594.58	486	314.4	398.96	364.72	562	451.25	403
TRINITY_DN11978_c0_g2	326	TRINITY_DN11978_c0_g2_i1	clusterin precursor [Rattus norvegicus]	Clu	Clusterin OS=Rattus norvegicus GN=Clu PE=1 SV=2	GO:0000902(cell morphogenesis);GO:0001540(amyloid-beta binding);GO:0001774(microglial cell activation);GO:0005515(protein binding);GO:0005576(extracellular region);GO:0005615(extracellular space);GO:0005634(nucleus);GO:0005737(cytoplasm);GO:0005739(mitochondrion);GO:0005783(endoplasmic reticulum);GO:0005829(cytosol);GO:0007283(spermatogenesis);GO:0007568(aging);GO:0008284(positive regulation of c…	ENOG410YYKB(Functions as extracellular chaperone that prevents aggregation of nonnative proteins. Prevents stress-induced aggregation of blood plasma proteins. Inhibits formation of amyloid fibrils by APP, APOC2, B2M, CALCA, CSN3, SNCA and aggregation-prone LYZ variants (in vitro). Does not require ATP. Maintains partially unfolded proteins in a state appropriate for subsequent refolding by other…	K17252	clusterin	-	rno04610(Complement and coagulation cascades)	P05371.2 PF01093.15;Clusterin;	1.98	2.14	2.08	0.5	0	0	0.39	0	0	0	0.22	0	0	0	0.67	0	0	0.25	11	9	10	2	0	0	2	0	0	0	1	0	0	0	3	0	0	1
TRINITY_DN14965_c0_g1	620	TRINITY_DN14965_c0_g1_i1;TRINITY_DN14965_c0_g1_i2;TRINITY_DN14965_c0_g1_i3;TRINITY_DN14965_c0_g1_i4	PREDICTED: uncharacterized protein LOC108362061 [Rhagoletis zephyria]	-	-	-	COG0507(exodeoxyribonuclease v alpha)	-	-	-	-	X1XCH2.1 PF05970.12;PIF1;	0.17	0.02	0.33	0	0.23	0.92	2.31	3.86	2.58	0.54	2.67	2.27	0.43	1.75	1	0.94	3.23	1.34	1.76	0.05	3.09	0	2.41	2	6	9	11.22	5.68	10.54	14.77	4.09	4.98	4.25	4.68	19.58	9.85
TRINITY_DN10956_c0_g1	210	TRINITY_DN10956_c0_g1_i1	-	-	-	-	-	-	-	-	-	-	0	0	0.58	0	0	0.66	2.21	0.61	0	0.59	1.89	0.55	12.41	0	1.28	8.03	1.78	2.09	0	0	1	0	0	1	4	1	0	1	3	1	18	0	2	14	3	3
TRINITY_DN24288_c0_g1	275	TRINITY_DN24288_c0_g1_i1	-	-	-	-	-	-	-	-	-	-	2.91	0.71	1.85	2.23	1.68	0.35	1.44	0.64	0.79	2.79	2.31	0.85	0.36	0.38	1.01	1.52	3.14	2.57	11	2	6	6	6	1	5	2	3	9	7	3	1	1	3	5	10	7
TRINITY_DN23514_c0_g1	2939	TRINITY_DN23514_c0_g1_i1;TRINITY_DN23514_c0_g1_i2;TRINITY_DN23514_c0_g1_i3;TRINITY_DN23514_c0_g1_i4;TRINITY_DN23514_c0_g1_i5;TRINITY_DN23514_c0_g1_i6	PREDICTED: heterogeneous nuclear ribonucleoprotein A1 [Bactrocera dorsalis]	Hrb87F	Heterogeneous nuclear ribonucleoprotein 87F OS=Drosophila melanogaster GN=Hrb87F PE=2 SV=2	GO:0000278(mitotic cell cycle);GO:0000381(regulation of alternative mRNA splicing, via spliceosome);GO:0000785(chromatin);GO:0000792(heterochromatin);GO:0001745(compound eye morphogenesis);GO:0003729(mRNA binding);GO:0005634(nucleus);GO:0005654(nucleoplasm);GO:0005703(polytene chromosome puff);GO:0008585(female gonad development);GO:0009408(response to heat);GO:0035062(omega speckle);GO:0042594(r…	COG0724(Rna-binding protein)	K12741	heterogeneous nuclear ribonucleoprotein A1/A3	-	mde03040(Spliceosome)	A0A0L0BY69.1 PF00076.20;RRM_1;	20.07	29.28	23.67	8.09	19.47	17.23	11.72	16.26	21.59	29.7	23.23	12.5	22.56	22.46	22.35	20.01	26.75	20.52	1259	1560	1440	401	1388	941	789	961	1420	2026	1378	821	1290	1242	1376	1341	1770	1150
TRINITY_DN9341_c0_g1	239	TRINITY_DN9341_c0_g1_i1	-	-	-	-	-	-	-	-	-	-	0.37	0.5	0	1.57	0	0	1.62	0.9	1.11	0	2.77	0	1.51	1.6	0	0	0.44	0	1	1	0	3	0	0	4	2	3	0	6	0	3	3	0	0	1	0
TRINITY_DN24717_c0_g2	674	TRINITY_DN24717_c0_g2_i1	PREDICTED: protein ECT2 [Bactrocera dorsalis]	ECT2	Protein ECT2 OS=Homo sapiens GN=ECT2 PE=1 SV=4	GO:0000281(mitotic cytokinesis);GO:0000915(actomyosin contractile ring assembly);GO:0005089(Rho guanyl-nucleotide exchange factor activity);GO:0005096(GTPase activator activity);GO:0005634(nucleus);GO:0005654(nucleoplasm);GO:0005938(cell cortex);GO:0007110(meiosis I cytokinesis);GO:0007111(meiosis II cytokinesis);GO:0007293(germarium-derived egg chamber formation);GO:0007399(nervous system develo…	ENOG410XRV9(epithelial cell transforming sequence 2)	NA	NA	NA	NA(NA)	A0A0L0CCI3.1 PF00621.18;RhoGEF;	0.83	0.44	1.07	0.28	1.16	1.12	2.31	1	0.55	0.66	0.66	0.74	0.83	0.49	1.49	0.76	0.78	1.88	16	7	19	4	23	18	44	17	11	12	11	14	13	7	25	14	14	29
TRINITY_DN1120_c0_g1	214	TRINITY_DN1120_c0_g1_i1	-	-	-	-	COG3703(cation transport)	-	-	-	-	-	0	0	0	2.06	0	0	0	0	0	0	0	3.14	0	0	3.06	1.65	0	0	0	0	0	3	0	0	0	0	0	0	0	6	0	0	5	3	0	0
TRINITY_DN18186_c0_g2	248	TRINITY_DN18186_c0_g2_i1	PREDICTED: uncharacterized protein LOC108977063 [Bactrocera latifrons]	-	-	-	-	-	-	-	-	-	1.69	0.45	0.4	0	1.44	0.44	0	1.24	2.36	0.79	1.27	0	0.92	0	0	0	1.61	1.41	5	1	1	0	4	1	0	3	7	2	3	0	2	0	0	0	4	3
TRINITY_DN19637_c0_g1	1739	TRINITY_DN19637_c0_g1_i1;TRINITY_DN19637_c0_g1_i2;TRINITY_DN19637_c0_g1_i3;TRINITY_DN19637_c0_g1_i4	PREDICTED: protein ABHD18 isoform X1 [Bactrocera dorsalis]	Abhd18	Protein ABHD18 OS=Mus musculus GN=Abhd18 PE=2 SV=1	GO:0003674(molecular_function);GO:0005575(cellular_component);GO:0005576(extracellular region);GO:0008150(biological_process)	ENOG410XW3S(chromosome 4 open reading frame 29)	-	-	-	-	B4LGG0.1 PF09752.7;DUF2048;	16.19	17.5	14.82	10.68	21.5	14.4	19.09	11.28	13.84	9.5	8.22	6.84	9.88	9.8	8.87	7.63	10.64	7.21	773	743	786	347	839	568	687	586	759	535	409	393	443	426	384	439	549	354
TRINITY_DN15701_c0_g3	430	TRINITY_DN15701_c0_g3_i1;TRINITY_DN15701_c0_g3_i2;TRINITY_DN15701_c0_g3_i3	PREDICTED: cytochrome c oxidase assembly protein COX16 homolog, mitochondrial [Bactrocera dorsalis]	COX16	Cytochrome c oxidase assembly protein COX16 homolog, mitochondrial OS=Bos taurus GN=COX16 PE=3 SV=1	GO:0031966(mitochondrial membrane)	ENOG411273P(COX16 cytochrome c oxidase assembly homolog (S. cerevisiae))	NA	NA	NA	NA(NA)	A0A0L0CPQ9.1 PF14138.4;COX16;	39.01	39.27	32.87	45.11	35.54	38.99	32.93	27.9	29.95	30.02	24.27	13.17	27.98	27.46	21.23	28.43	25.27	22.47	369	291	277	310	333	296	298	225	290	260	196	121	210	191	170	250	216	165
TRINITY_DN25430_c0_g1	223	TRINITY_DN25430_c0_g1_i1	PREDICTED: alpha-methyldopa hypersensitive protein-like [Bactrocera latifrons]	amd	Alpha-methyldopa hypersensitive protein OS=Drosophila melanogaster GN=amd PE=2 SV=2	GO:0006520(cellular amino acid metabolic process);GO:0006584(catecholamine metabolic process);GO:0016831(carboxy-lyase activity);GO:0019239(deaminase activity);GO:0030170(pyridoxal phosphate binding);GO:0040003(chitin-based cuticle development)	COG0076(decarboxylase)	K01593	aromatic-L-amino-acid/L-tryptophan decarboxylase	EC:4.1.1.28 4.1.1.105	bter00350(Tyrosine metabolism);bter00360(Phenylalanine metabolism);bter00380(Tryptophan metabolism)	B4Q9G6.1 PF00282.17;Pyridoxal_deC;	0	0	0	0	0	0	0	0	0	0.51	2.18	0.95	0	0.63	0	3.49	0	0.61	0	0	0	0	0	0	0	0	0	1	4	2	0	1	0	7	0	1
TRINITY_DN18539_c0_g5	207	TRINITY_DN18539_c0_g5_i1	-	-	-	-	-	-	-	-	-	-	1.04	0.7	0	0	0.56	0	2.28	0	2.12	3.64	0.65	2.26	0.71	2.25	3.31	3.55	0	0.72	2	1	0	0	1	0	4	0	4	6	1	4	1	3	5	6	0	1
TRINITY_DN17063_c2_g2	446	TRINITY_DN17063_c2_g2_i1;TRINITY_DN17063_c2_g2_i2	-	-	-	-	-	-	-	-	-	-	1.44	3.8	3.34	0.56	0	0.26	0.32	0.72	0.1	0.86	0.23	0.2	0.5	0.67	0.47	0.21	0	3.3	14	29	29	4	0	2	3	6	1	8	2	2	4	5	4	2	0	26
TRINITY_DN14351_c1_g6	364	TRINITY_DN14351_c1_g6_i1;TRINITY_DN14351_c1_g6_i2	-	-	-	-	-	-	-	-	-	-	0.29	0.37	0	0.59	0.15	0	0.15	0	0.14	0	0	0	1.49	0.6	2.98	1.43	0.49	0.19	2	2	0	3	1	0	1	0	1	0	0	0	8	3	17	9	3	1
TRINITY_DN15619_c1_g1	424	TRINITY_DN15619_c1_g1_i1	putative DD41D transposase [Bactrocera tryoni]	-	-	-	-	-	-	-	-	-	0.64	0.9	0.84	0.33	2.79	0.82	0.23	1.14	0.94	0	0.29	0	0	0.59	0	0	0.38	0	6	6.62	7	2.25	25.91	6.14	2.04	9.15	9.02	0	2.25	0	0	4	0	0	3.16	0
TRINITY_DN23570_c0_g3	440	TRINITY_DN23570_c0_g3_i1;TRINITY_DN23570_c0_g3_i2	-	-	-	-	-	-	-	-	-	-	2.2	1.78	0.89	0.27	0	0	0.21	0.82	0	0.34	0	0.66	0	0.14	0	0.57	0.24	2.29	22	14	8	2	0	0	2	7	0	3	0	6	0	1	0	5	2	17
TRINITY_DN19657_c0_g2	203	TRINITY_DN19657_c0_g2_i1	-	-	-	-	-	-	-	-	-	-	1.09	5.83	1.89	0.78	2.32	0.72	1.19	3.32	1.66	0	1.36	0.59	2.23	2.35	2.07	1.23	0	0.75	2	8	3	1	4	1	2	5	3	0	2	1	3	3	3	2	0	1
TRINITY_DN131_c0_g1	223	TRINITY_DN131_c0_g1_i1	-	-	-	-	-	-	-	-	-	-	0.87	0	0	0	2.79	1.15	1.91	2.66	1.32	0	0	0	0	0	0	0	0	0	2	0	0	0	6	2	4	5	3	0	0	0	0	0	0	0	0	0
TRINITY_DN22047_c0_g2	1155	TRINITY_DN22047_c0_g2_i1;TRINITY_DN22047_c0_g2_i2;TRINITY_DN22047_c0_g2_i3;TRINITY_DN22047_c0_g2_i4;TRINITY_DN22047_c0_g2_i5;TRINITY_DN22047_c0_g2_i6	PREDICTED: THUMP domain-containing protein 1 homolog [Bactrocera dorsalis]	CG15014	THUMP domain-containing protein 1 homolog OS=Drosophila melanogaster GN=CG15014 PE=1 SV=2	GO:0003723(RNA binding);GO:0006400(tRNA modification)	COG1818(THUMP domain-containing protein)	NA	NA	NA	NA(NA)	B4QQK4.1 PF02926.15;THUMP;	3.72	4.71	4.69	2.08	4.35	4.36	2.44	3.1	4.17	4.18	3.01	1.96	3.78	6.74	11.41	4.75	6.77	3.7	143	150	168	53	174	142	94	106	167	101	83	74	119	105	170	134	183	93
TRINITY_DN17524_c0_g3	248	TRINITY_DN17524_c0_g3_i1	-	-	-	-	-	-	-	-	-	-	0.34	2.27	0.79	1.43	0	1.33	2.6	0	0.67	0.4	0.42	0	0	0	0.43	0	0	0	1	5	2	3	0	3	7	0	2	1	1	0	0	0	1	0	0	0
TRINITY_DN23000_c0_g1	3119	TRINITY_DN23000_c0_g1_i1;TRINITY_DN23000_c0_g1_i2;TRINITY_DN23000_c0_g1_i3	PREDICTED: PAX3- and PAX7-binding protein 1 isoform X1 [Bactrocera dorsalis]	PAXBP1	PAX3- and PAX7-binding protein 1 OS=Homo sapiens GN=PAXBP1 PE=1 SV=2	GO:0000122(negative regulation of transcription by RNA polymerase II);GO:0000398(mRNA splicing, via spliceosome);GO:0000978(RNA polymerase II proximal promoter sequence-specific DNA binding);GO:0005634(nucleus);GO:0006355(regulation of transcription, DNA-templated);GO:0071011(precatalytic spliceosome);GO:0071013(catalytic step 2 spliceosome)	ENOG410YU43(GC-rich sequence DNA-binding factor)	NA	NA	NA	NA(NA)	A0A0L0BWC1.1 PF15458.4;NTR2;	1.96	3.37	2.28	0.77	2.24	1.59	0.87	2.33	1.96	2.4	1.95	1.61	2.32	2.85	2.71	2.57	4	2.5	157	174	140	67	163	110	90	156	161	270	203	180	211	237	250	280	327	200
TRINITY_DN25203_c0_g1	1101	TRINITY_DN25203_c0_g1_i1;TRINITY_DN25203_c0_g1_i2;TRINITY_DN25203_c0_g1_i3;TRINITY_DN25203_c0_g1_i4;TRINITY_DN25203_c0_g1_i5	PREDICTED: uncharacterized protein LOC106618754 isoform X1 [Bactrocera oleae]	-	-	-	-	-	-	-	-	-	3	2.86	2.78	2.41	2.43	1.59	2.67	1.58	1.69	1.23	0.25	0.24	1.22	0.74	0.06	0.39	0.79	0.28	100.25	80.58	94.18	65	92	49	89	51	55.26	21	4	5	19	10	1	8	16.17	6.22
TRINITY_DN21690_c0_g1	667	TRINITY_DN21690_c0_g1_i1;TRINITY_DN21690_c0_g1_i2;TRINITY_DN21690_c0_g1_i3	-	-	-	-	-	-	-	-	-	-	10.67	13.31	24.7	1.63	0.26	0.82	1.86	14.03	1.62	2.91	1.23	14.38	3.11	3.07	0.24	1.16	0.11	45.86	160	194	362	12	5	13	35	185	24	39	16	241	32	29	4	17	2	513
TRINITY_DN17317_c0_g3	248	TRINITY_DN17317_c0_g3_i1	PREDICTED: uncharacterized protein LOC106620550 [Bactrocera oleae]	-	-	GO:0005575(cellular_component);GO:0005634(nucleus);GO:0006511(ubiquitin-dependent protein catabolic process);GO:0007275(multicellular organism development);GO:0008150(biological_process);GO:0008270(zinc ion binding)	-	-	-	-	-	-	0.67	1.82	1.19	0	1.08	0	1.11	0	0	0	0.85	0.36	1.38	1.46	0.86	0.78	2.41	1.41	2	4	3	0	3	0	3	0	0	0	2	1	3	3	2	2	6	3
TRINITY_DN12806_c0_g1	262	TRINITY_DN12806_c0_g1_i1;TRINITY_DN12806_c0_g1_i2	PREDICTED: uncharacterized protein LOC105227967 isoform X4 [Bactrocera dorsalis]	-	-	-	ENOG4111Q29(NA)	-	-	-	-	-	0.9	0	1.41	1.27	0.32	1.19	2.31	0.74	2.69	0.7	5.93	1.6	0.8	1.28	1.51	1.7	0.35	2.47	3	0	4	3	1	3	7	2	9	2	16	5	2	3	4	5	1	6
TRINITY_DN20899_c0_g2	912	TRINITY_DN20899_c0_g2_i1;TRINITY_DN20899_c0_g2_i2;TRINITY_DN20899_c0_g2_i3;TRINITY_DN20899_c0_g2_i4	PREDICTED: peptidoglycan-recognition protein SD [Bactrocera dorsalis]	PGRP-SD	Peptidoglycan-recognition protein SD OS=Drosophila simulans GN=PGRP-SD PE=3 SV=1	GO:0005576(extracellular region);GO:0050830(defense response to Gram-positive bacterium)	ENOG410ZJPX(n-acetylmuramoyl-l-alanine amidase family 2)	NA	NA	NA	NA(NA)	B4HKM5.1 PF01510.23;Amidase_2;	12.12	9.73	9.5	10.91	10.82	9.08	19.52	18.37	13.99	4.34	5.18	5.25	5.11	4.42	6.86	5.04	5.5	4.47	349	231	254	233	323	221	560	468	419	112	121	137	112	87	166	122	134	88
TRINITY_DN14863_c0_g1	233	TRINITY_DN14863_c0_g1_i1	very-long-chain enoyl-CoA reductase [Rattus norvegicus]	Tecr	Very-long-chain enoyl-CoA reductase OS=Rattus norvegicus GN=Tecr PE=1 SV=1	GO:0005634(nucleus);GO:0005783(endoplasmic reticulum);GO:0006694(steroid biosynthetic process);GO:0016491(oxidoreductase activity);GO:0016627(oxidoreductase activity, acting on the CH-CH group of donors);GO:0030176(integral component of endoplasmic reticulum membrane);GO:0030497(fatty acid elongation);GO:0042761(very long-chain fatty acid biosynthetic process);GO:0055114(oxidation-reduction proce…	ENOG410XR2S(Trans-2,3-enoyl-CoA)	K10258	very-long-chain enoyl-CoA reductase	EC:1.3.1.93	rno00062(Fatty acid elongation);rno01040(Biosynthesis of unsaturated fatty acids)	Q64232.1 PF02544.14;Steroid_dh;	1.56	3.16	2.29	0	0	0	0	0	0	0	0	0	0	0	0	0	0	0	4	6	5	0	0	0	0	0	0	0	0	0	0	0	0	0	0	0
TRINITY_DN15060_c0_g2	218	TRINITY_DN15060_c0_g2_i1	-	-	-	-	-	-	-	-	-	-	1.83	1.23	1.07	0	0	0	0	0	4.18	0	0	0	0	0	0	0	0	0	4	2	2	0	0	0	0	0	9	0	0	0	0	0	0	0	0	0
TRINITY_DN549_c0_g1	231	TRINITY_DN549_c0_g1_i1	-	-	-	-	-	-	-	-	-	-	0.8	1.07	3.26	1.7	0	0.53	0.44	0	0.4	0	0	0	0.55	0.58	2.04	0.46	1.9	0.56	2	2	7	3	0	1	1	0	1	0	0	0	1	1	4	1	4	1
TRINITY_DN17545_c2_g3	697	TRINITY_DN17545_c2_g3_i1;TRINITY_DN17545_c2_g3_i2	-	-	-	-	-	-	-	-	-	-	1.48	2.32	1.91	1.14	1.52	1.66	1.2	1.63	1.22	0.21	0.28	0.05	0.18	0.2	0.17	0.34	0.42	0.19	25	34	32	17	28	28	22	29	23	4	5	1	3	3	3	6	8	3
TRINITY_DN17693_c0_g3	1330	TRINITY_DN17693_c0_g3_i1	PREDICTED: calcium/calmodulin-dependent protein kinase type 1 [Bactrocera dorsalis]	cmk-1	Calcium/calmodulin-dependent protein kinase type 1 OS=Caenorhabditis elegans GN=cmk-1 PE=1 SV=1	GO:0004674(protein serine/threonine kinase activity);GO:0004683(calmodulin-dependent protein kinase activity);GO:0005516(calmodulin binding);GO:0005524(ATP binding);GO:0005622(intracellular);GO:0005829(cytosol);GO:0006468(protein phosphorylation);GO:0010906(regulation of glucose metabolic process);GO:0018105(peptidyl-serine phosphorylation);GO:0018107(peptidyl-threonine phosphorylation);GO:003555…	ENOG410XRMJ(calcium-dependent protein kinase)	NA	NA	NA	NA(NA)	E0W2P0.1 PF00069.23;Pkinase;	1.47	2.17	1.58	0.65	2.25	1.26	1.32	1.06	1.33	1.4	1.09	0.87	1.9	1.75	1.95	2.09	2.42	1.4	67	82	67	22	107	49	60	43	63	61	44	39	71	60	79	92	105	52
TRINITY_DN21393_c0_g2	2217	TRINITY_DN21393_c0_g2_i1;TRINITY_DN21393_c0_g2_i2	PREDICTED: matrix metalloproteinase-14 isoform X1 [Bactrocera latifrons]	-	Hatching enzyme OS=Paracentrotus lividus PE=1 SV=1	GO:0002168(instar larval development);GO:0003144(embryonic heart tube formation);GO:0004222(metalloendopeptidase activity);GO:0006508(proteolysis);GO:0007155(cell adhesion);GO:0007419(ventral cord development);GO:0007424(open tracheal system development);GO:0007505(adult fat body development);GO:0007561(imaginal disc eversion);GO:0007591(molting cycle, chitin-based cuticle);GO:0008270(zinc ion bi…	ENOG410XQ5D(matrix metallopeptidase)	NA	NA	NA	NA(NA)	Q9W122.3 PF00413.22;Peptidase_M10;	1.45	1.76	1.6	1.58	2.12	3.14	4.59	3.26	2.75	1.5	0.93	1.32	3.63	4.21	3.58	2.65	4.81	4.2	116	118	120	94	178	215	370	233	230	117	67	105	242	258	259	209	373	279
TRINITY_DN14867_c0_g3	216	TRINITY_DN14867_c0_g3_i1	-	-	-	-	-	-	-	-	-	-	0	1.89	1.09	2.69	1.01	0	1.03	0.58	1.9	0	0	0	0	0	0	0	0	0	0	3	2	4	2	0	2	1	4	0	0	0	0	0	0	0	0	0
TRINITY_DN15232_c0_g2	971	TRINITY_DN15232_c0_g2_i1	-	-	-	-	-	-	-	-	-	-	0	0	0	0	0	0	0.03	0	0	1.56	1.24	0.95	1.89	1.41	1.31	1.77	2.41	1.31	0	0	0	0	0	0	1	0	0	46	34	29	48	33	36	53	71	33
TRINITY_DN24120_c0_g1	602	TRINITY_DN24120_c0_g1_i1	PREDICTED: zinc finger FYVE domain-containing protein 9 [Bactrocera dorsalis]	-	-	GO:0005765(lysosomal membrane);GO:0005769(early endosome);GO:0006886(intracellular protein transport);GO:0008157(protein phosphatase 1 binding);GO:0008593(regulation of Notch signaling pathway);GO:0015031(protein transport);GO:0016197(endosomal transport);GO:0036335(intestinal stem cell homeostasis);GO:0046872(metal ion binding);GO:0048867(stem cell fate determination);GO:0098722(asymmetric stem …	ENOG410XSEQ(Zinc finger, FYVE domain containing)	K04679	MAD, mothers against decapentaplegic interacting protein	-	dya04350(TGF-beta signaling pathway);dya04144(Endocytosis)	-	2.67	1.2	2.92	1.32	2.15	2.64	1.8	1.11	1.35	1.5	1.34	1.38	2.43	1.4	2.68	2.45	2.11	3	44	16	44	16	36	36	29	16	23	23	19	22	32	17	38	38	32	39
TRINITY_DN22986_c0_g2	813	TRINITY_DN22986_c0_g2_i1;TRINITY_DN22986_c0_g2_i10;TRINITY_DN22986_c0_g2_i11;TRINITY_DN22986_c0_g2_i12;TRINITY_DN22986_c0_g2_i13;TRINITY_DN22986_c0_g2_i14;TRINITY_DN22986_c0_g2_i15;TRINITY_DN22986_c0_g2_i2;TRINITY_DN22986_c0_g2_i3;TRINITY_DN22986_c0_g2_i4;TRINITY_DN22986_c0_g2_i5;TRINITY_DN22986_c0_g2_i6;TRINITY_DN22986_c0_g2_i7;TRINITY_DN22986_c0_g2_i8;TRINITY_DN22986_c0_g2_i9	PREDICTED: lipoyl synthase, mitochondrial [Bactrocera dorsalis]	Las	Lipoyl synthase, mitochondrial OS=Drosophila grimshawi GN=Las PE=3 SV=1	GO:0005739(mitochondrion);GO:0009107(lipoate biosynthetic process);GO:0009249(protein lipoylation);GO:0016992(lipoate synthase activity);GO:0051539(4 iron, 4 sulfur cluster binding)	COG0320(Catalyzes the radical-mediated insertion of two sulfur atoms into the C-6 and C-8 positions of the octanoyl moiety bound to the lipoyl domains of lipoate-dependent enzymes, thereby converting the octanoylated domains into lipoylated derivatives (By similarity))	K03644	lipoyl synthase	EC:2.8.1.8	dgr00785(Lipoic acid metabolism)	C5M276.1 PF04055.19;Radical_SAM;	39.31	48.96	45.56	53.6	62.45	67.46	46.82	52.19	63.12	21.64	19.92	20.96	20.28	16.36	18.99	17.64	21.58	12.34	322	262	329	220	432	409	319	266	431	297	313	343	280	186	291	287	366	172
TRINITY_DN18655_c0_g2	351	TRINITY_DN18655_c0_g2_i1;TRINITY_DN18655_c0_g2_i2;TRINITY_DN18655_c0_g2_i3	-	-	-	-	-	-	-	-	-	-	0.61	0.6	0.88	0.64	0.16	0	0.98	0.73	0.6	0.53	0.38	1.3	1.21	0.43	0.19	1.72	1.43	4.98	4	3	5	3	1	0	6	4	4	3	2	8	6	2	1	10	8	24
TRINITY_DN19612_c0_g3	532	TRINITY_DN19612_c0_g3_i1	-	-	-	-	-	-	-	-	-	-	1.29	1.37	2.07	0.6	1.09	1.34	1.35	1.85	2.3	0	0	0.08	0.18	0.1	0	0.26	0	0	17.57	15	25.74	6	15	15	18	22	32.39	0	0	1	2	1	0	3.3	0	0
TRINITY_DN11212_c1_g1	282	TRINITY_DN11212_c1_g1_i1	unnamed protein product [Drosophila melanogaster]	-	Retrovirus-related Pol polyprotein from transposon TNT 1-94 OS=Nicotiana tabacum PE=2 SV=1	-	ENOG410XS4D(Retrotransposon protein)	-	-	-	-	A0A0J7KG03.1 PF00665.24;rve;	0	0	0	0.35	0.79	0	0	0.61	0	2.04	1.55	0.27	3.03	3.22	0.95	0.29	1.48	1.38	0	0	0	1	3	0	0	2	0	7	5	1	9	9	3	1	5	4
TRINITY_DN22296_c0_g1	1259	TRINITY_DN22296_c0_g1_i1;TRINITY_DN22296_c0_g1_i2;TRINITY_DN22296_c0_g1_i3;TRINITY_DN22296_c0_g1_i4;TRINITY_DN22296_c0_g1_i5	PREDICTED: major facilitator superfamily domain-containing protein 10 [Bactrocera dorsalis]	MFSD10	Major facilitator superfamily domain-containing protein 10 OS=Homo sapiens GN=MFSD10 PE=1 SV=1	GO:0005215(transporter activity);GO:0008493(tetracycline transmembrane transporter activity);GO:0015904(tetracycline transport);GO:0016021(integral component of membrane);GO:0031526(brush border membrane);GO:0048477(oogenesis);GO:0055085(transmembrane transport)	ENOG410ZVKV(NA)	K05202	glutamate receptor, ionotropic kainate 2	-	ccar04080(Neuroactive ligand-receptor interaction)	B4NH55.1 PF07690.14;MFS_1;	13.13	10.6	10.76	7.14	5.52	5.63	10.16	6.79	10.6	13.04	15.54	10.43	8.17	5.18	5.94	12.19	4.82	8.5	502	336	382	204	220	182	387	231	421	525	578	433	282	164	222	494	193	292
TRINITY_DN25611_c1_g2	1580	TRINITY_DN25611_c1_g2_i1;TRINITY_DN25611_c1_g2_i2	PREDICTED: chondroitin sulfate proteoglycan 4 [Bactrocera dorsalis]	-	-	GO:0005515(protein binding);GO:0005927(muscle tendon junction);GO:0007293(germarium-derived egg chamber formation);GO:0007517(muscle organ development);GO:0016203(muscle attachment);GO:0016477(cell migration);GO:0030018(Z disc);GO:0030239(myofibril assembly);GO:0043034(costamere);GO:0045214(sarcomere organization);GO:0051286(cell tip);GO:0051491(positive regulation of filopodium assembly);GO:0060…	ENOG410XQ29(Chondroitin sulfate proteoglycan)	NA	NA	NA	NA(NA)	A0A0L0CC77.1 PF16184.3;Cadherin_3;	1.16	0.97	1.41	0.39	1.83	0.78	1.02	2.28	1	0.83	0.52	0.38	0.52	0.73	0.26	0.73	0.79	0.33	58	38	47	16	40	30	50	54	58	24	19	21	17	24	13	26	42	15
TRINITY_DN23558_c0_g2	1335	TRINITY_DN23558_c0_g2_i1;TRINITY_DN23558_c0_g2_i2;TRINITY_DN23558_c0_g2_i3;TRINITY_DN23558_c0_g2_i4;TRINITY_DN23558_c0_g2_i5;TRINITY_DN23558_c0_g2_i6	PREDICTED: guanine nucleotide-binding protein G(f) subunit alpha [Bactrocera dorsalis]	Galphaf	Guanine nucleotide-binding protein G(f) subunit alpha OS=Drosophila melanogaster GN=Galphaf PE=2 SV=1	GO:0001664(G-protein coupled receptor binding);GO:0003924(GTPase activity);GO:0005834(heterotrimeric G-protein complex);GO:0007188(adenylate cyclase-modulating G-protein coupled receptor signaling pathway);GO:0007191(adenylate cyclase-activating dopamine receptor signaling pathway);GO:0007498(mesoderm development);GO:0007606(sensory perception of chemical stimulus);GO:0019001(guanyl nucleotide bi…	ENOG410XPC4(Guanine nucleotide binding protein (G protein), alpha activating activity polypeptide, olfactory type)	NA	NA	NA	NA(NA)	A0A0L0CAB9.1 PF00503.18;G-alpha;	1.39	1.11	1.54	2.01	2.17	2.97	1.84	2.03	1.54	1.88	1.34	0.75	2.1	1.12	2.32	1.81	1.72	2.04	55	34	59	56	94	102	78	69	68	50	32	22	46	25	53	47	45	41
TRINITY_DN21947_c1_g1	252	TRINITY_DN21947_c1_g1_i1;TRINITY_DN21947_c1_g1_i2	-	-	-	-	-	-	-	-	-	-	1.6	1.07	0.47	0	1.28	1.05	1.76	0.49	0.4	3.06	0.41	1.4	0.89	2.35	2.07	1.12	1.16	1.36	4	2	1	0	3	2	4	1	1	8	1	4	2	5	5	3	3	3
TRINITY_DN21422_c0_g1	1037	TRINITY_DN21422_c0_g1_i1;TRINITY_DN21422_c0_g1_i2;TRINITY_DN21422_c0_g1_i3;TRINITY_DN21422_c0_g1_i4;TRINITY_DN21422_c0_g1_i5	PREDICTED: non-lysosomal glucosylceramidase [Bactrocera dorsalis]	CG33090	Non-lysosomal glucosylceramidase OS=Drosophila melanogaster GN=CG33090 PE=1 SV=1	GO:0004348(glucosylceramidase activity);GO:0006680(glucosylceramide catabolic process);GO:0008206(bile acid metabolic process);GO:0008422(beta-glucosidase activity);GO:0016021(integral component of membrane);GO:0016139(glycoside catabolic process)	COG4354(Non-lysosomal glucosylceramidase that catalyzes the conversion of glucosylceramide to free glucose and ceramide (By similarity))	K17108	non-lysosomal glucosylceramidase	EC:3.2.1.45	dya00600(Sphingolipid metabolism);dya00511(Other glycan degradation)	B3MKK0.2 PF12215.6;Glyco_hydr_116N;	1.47	0.72	1.04	1.01	0.79	0.98	0.51	0.49	2.16	1.38	1.23	1.54	2.81	0.61	0.26	0.28	0.24	0.64	26	11	17	13	21	9	12	10	23	6	3	13	9	6	3	8	4	10
TRINITY_DN14349_c0_g1	376	TRINITY_DN14349_c0_g1_i1;TRINITY_DN14349_c0_g1_i2;TRINITY_DN14349_c0_g1_i3	PREDICTED: proteoglycan 4-like [Bactrocera dorsalis]	-	-	-	-	-	-	-	-	-	0	0	0	0	0	0	0	0	0	16.26	13.03	17.58	21.37	12.39	18.36	25.63	21.77	32.76	0	0	0	0	0	0	0	0	0	74	66	86	87	60	86	136	101	118
TRINITY_DN18925_c0_g1	3192	TRINITY_DN18925_c0_g1_i1;TRINITY_DN18925_c0_g1_i2;TRINITY_DN18925_c0_g1_i3	PREDICTED: U1 small nuclear ribonucleoprotein 70 kDa [Bactrocera dorsalis]	snRNP-U1-70K	U1 small nuclear ribonucleoprotein 70 kDa OS=Drosophila melanogaster GN=snRNP-U1-70K PE=1 SV=2	GO:0000243(commitment complex);GO:0000381(regulation of alternative mRNA splicing, via spliceosome);GO:0000398(mRNA splicing, via spliceosome);GO:0003723(RNA binding);GO:0003729(mRNA binding);GO:0005515(protein binding);GO:0005634(nucleus);GO:0005681(spliceosomal complex);GO:0005685(U1 snRNP);GO:0007283(spermatogenesis);GO:0017069(snRNA binding);GO:0030619(U1 snRNA binding);GO:0043484(regulation …	COG0724(Rna-binding protein)	K11093	U1 small nuclear ribonucleoprotein 70kDa	-	mde03040(Spliceosome)	A0A0L0BSM1.1 PF12220.6;U1snRNP70_N;	3.19	4.36	4.04	1.22	3.69	3.94	2.62	3.12	3.04	7.84	4.77	2.8	5.08	4.95	6.21	7.15	7.23	4.52	382	438	455	109	465	406	317	334	380	487	405	272	397	392	350	576.97	673	385
TRINITY_DN15943_c1_g2	216	TRINITY_DN15943_c1_g2_i1	reverse transcriptase [Bactrocera tryoni]	-	-	-	-	-	-	-	-	-	0	0	0	0.67	1.01	0	1.03	0	0	0	0	4.6	0	0	0	0	0	11.1	0	0	0	1	2	0	2	0	0	0	0	9	0	0	0	0	0	17
TRINITY_DN22923_c3_g1	1356	TRINITY_DN22923_c3_g1_i1;TRINITY_DN22923_c3_g1_i2;TRINITY_DN22923_c3_g1_i3	PREDICTED: uncharacterized protein LOC108976456 [Bactrocera latifrons]	modSP	Modular serine protease OS=Drosophila melanogaster GN=modSP PE=1 SV=2	GO:0004252(serine-type endopeptidase activity);GO:0006508(proteolysis);GO:0008592(regulation of Toll signaling pathway);GO:0045087(innate immune response);GO:0050830(defense response to Gram-positive bacterium)	COG5640(protease)	K20674	modular serine protease	EC:3.4.21.-	dwi04624(Toll and Imd signaling pathway)	B4K6F5.1 PF00089.24;Trypsin;	3.28	2.71	3.1	3.04	3.75	3.46	5.42	3.62	4.13	3.64	4.16	3.89	4.25	6.11	5.16	4.92	6.5	4.37	152	105	135	104	182	137	249	148	200	148	151	163	146	197	188	205	267	153
TRINITY_DN4336_c0_g1	220	TRINITY_DN4336_c0_g1_i1	PREDICTED: probable chitinase 3, partial [Bactrocera oleae]	-	-	-	COG3325(chitinase)	K01183	chitinase	EC:3.2.1.14	mde00520(Amino sugar and nucleotide sugar metabolism)	-	0	0	0	0	0	0	0	0	0	0	0	1.47	0	1.3	2.87	1.03	0	0	0	0	0	0	0	0	0	0	0	0	0	3	0	2	5	2	0	0
TRINITY_DN14205_c0_g3	506	TRINITY_DN14205_c0_g3_i1	-	-	-	-	-	-	-	-	-	-	0	0	0	0.11	0	0	0	0	0.08	7.77	4.73	5.33	6.09	5.62	5.78	6.88	5.06	4.87	0	0	0	1	0	0	0	0	1	90	51	65	61	52	62	81	58	48
TRINITY_DN19007_c1_g1	3242	TRINITY_DN19007_c1_g1_i1;TRINITY_DN19007_c1_g1_i2	PREDICTED: tyrosine-protein phosphatase non-receptor type 9 isoform X1 [Bactrocera dorsalis]	Ptpn9	Tyrosine-protein phosphatase non-receptor type 9 OS=Mus musculus GN=Ptpn9 PE=1 SV=2	GO:0004725(protein tyrosine phosphatase activity);GO:0005829(cytosol);GO:0006470(protein dephosphorylation);GO:0006909(phagocytosis);GO:0007298(border follicle cell migration);GO:0018108(peptidyl-tyrosine phosphorylation)	COG5599(protein tyrosine phosphatase)	NA	NA	NA	NA(NA)	A0A0L0C1U8.1 PF00102.25;Y_phosphatase;	3.95	4.92	4.93	2.4	5.69	5.37	6.03	5.62	5.88	4.79	4.18	3.08	7.19	7.2	6.23	9.6	8.47	7.83	398	384	448	195	599	459	608	509	654	487	356	334	608	593	586	966	845	594
TRINITY_DN18935_c0_g1	2402	TRINITY_DN18935_c0_g1_i1;TRINITY_DN18935_c0_g1_i2	PREDICTED: calcium-transporting ATPase sarcoplasmic/endoplasmic reticulum type isoform X1 [Bactrocera dorsalis]	Ca-P60A	Calcium-transporting ATPase sarcoplasmic/endoplasmic reticulum type OS=Drosophila melanogaster GN=Ca-P60A PE=1 SV=2	GO:0000166(nucleotide binding);GO:0005388(calcium-transporting ATPase activity);GO:0005515(protein binding);GO:0005783(endoplasmic reticulum);GO:0005789(endoplasmic reticulum membrane);GO:0006635(fatty acid beta-oxidation);GO:0006874(cellular calcium ion homeostasis);GO:0007274(neuromuscular synaptic transmission);GO:0007629(flight behavior);GO:0008553(proton-exporting ATPase activity, phosphoryl…	COG0474(P-type atpase)	K05853	Ca2+ transporting ATPase, sarcoplasmic/endoplasmic reticulum	EC:3.6.3.8	bmy04020(Calcium signaling pathway)	E2BNY3.1 PF00702.24;Hydrolase;	121.54	117.4	119.58	57.23	107.51	90.68	109.24	87.52	116.81	102.07	109.78	87.27	93.57	119.69	103.49	154.39	141.48	129.23	10221	8271	9450	3587.3	9498	6535	9241	6574	10248.2	8266	8231	7249.27	6501.24	7628.01	7797.49	12676	11425.1	8934
TRINITY_DN16534_c0_g2	839	TRINITY_DN16534_c0_g2_i1;TRINITY_DN16534_c0_g2_i2;TRINITY_DN16534_c0_g2_i3	-	-	-	-	-	-	-	-	-	-	6.07	7.2	5.7	2.93	5.61	4.69	2.84	2.55	4.73	10.21	5.62	2.74	6.59	7.34	6.79	8.28	7.5	4.51	151	147	131	54	144	98	70	56	122	249	127	69	138	142	154	205	182	94
TRINITY_DN21751_c0_g2	213	TRINITY_DN21751_c0_g2_i1	-	-	-	-	-	-	-	-	-	-	0.48	2.6	0.56	0.7	0	0	0	0	0.49	0	0	0	0	0	0	0	0	0	1	4	1	1	0	0	0	0	1	0	0	0	0	0	0	0	0	0
TRINITY_DN17094_c0_g5	401	TRINITY_DN17094_c0_g5_i1	PREDICTED: bolA-like protein 3 [Bactrocera dorsalis]	BOLA3	BolA-like protein 3 OS=Bos taurus GN=BOLA3 PE=3 SV=1	GO:0005575(cellular_component);GO:0008150(biological_process)	COG0271(Bola-like protein)	NA	NA	NA	NA(NA)	A0A0L0C9C8.1 PF01722.16;BolA;	50.95	61.03	50.31	57.66	62.08	58.12	55.44	56.44	55.76	81.14	51.48	44.95	86.03	69.72	83.49	73.69	71.45	72.99	431	401	377	354	517	392	446	406	482	613	363	362	564	424	583	566	532	467
TRINITY_DN19049_c0_g1	293	TRINITY_DN19049_c0_g1_i1;TRINITY_DN19049_c0_g1_i2	-	-	-	-	-	-	-	-	-	-	0.4	0	0	0	0	2.11	2.73	0	2.01	0	0	0	0	0	0	0	0	0	1	0	0	0	0	4	7.14	0	5	0	0	0	0	0	0	0	0	0
TRINITY_DN19533_c2_g2	461	TRINITY_DN19533_c2_g2_i1;TRINITY_DN19533_c2_g2_i2	-	-	-	-	-	-	-	-	-	-	0.46	0.12	0.31	0	0.46	0	0	0.11	0.36	7.3	9.51	6.52	12.99	8.38	7.33	9.73	7.32	12.06	5	1	3	0	5	0	0	1	4	26	19	21	34	23	29	32	32	34
TRINITY_DN19021_c0_g1	379	TRINITY_DN19021_c0_g1_i1;TRINITY_DN19021_c0_g1_i2;TRINITY_DN19021_c0_g1_i3;TRINITY_DN19021_c0_g1_i4;TRINITY_DN19021_c0_g1_i5	-	-	-	-	-	-	-	-	-	-	474.6	439.6	419.19	576.68	452.15	421.36	399.47	366.82	361.61	296.31	285.74	333.84	542	338.47	438.6	359.46	226.71	416.68	1828	1665	1696	1649	2061	1140	2014	1444	1599	737	648	909	1075	661	1054	877	521	902
TRINITY_DN16931_c0_g2	1907	TRINITY_DN16931_c0_g2_i1;TRINITY_DN16931_c0_g2_i2;TRINITY_DN16931_c0_g2_i3	PREDICTED: uncharacterized protein LOC105232790 [Bactrocera dorsalis]	-	-	GO:0003674(molecular_function);GO:0005575(cellular_component);GO:0008150(biological_process)	ENOG4110N8F(NA)	-	-	-	-	-	0.5	0.61	0.4	0.41	0.64	0.63	0.73	1.24	0.5	0.7	1.24	0.51	0.97	1.05	0.87	1.65	2.66	1.21	34	35	26	21	46	37	50	75	36	19	9	11	26	27	25	37	51	37
TRINITY_DN16958_c1_g6	309	TRINITY_DN16958_c1_g6_i1	-	-	-	-	-	-	-	-	-	-	0	0	0	0	0	0	0	0	0	3.05	1.5	1.3	1.35	2.89	3.3	2.31	2.63	1.39	0	0	0	0	0	0	0	0	0	13	6	6	5	10	13	10	11	5
TRINITY_DN16999_c2_g1	427	TRINITY_DN16999_c2_g1_i1;TRINITY_DN16999_c2_g1_i2	-	-	-	-	-	-	-	-	-	-	3.3	5.16	2.32	1.06	2.02	1.48	2.42	1.6	3.35	1.55	0.78	0.44	1.03	1.2	1.97	2.89	3.28	2.43	31	38	19	7	19	11	22	13	32	12	5	4	7	7	14	22	23	16
TRINITY_DN21980_c0_g1	536	TRINITY_DN21980_c0_g1_i1;TRINITY_DN21980_c0_g1_i2;TRINITY_DN21980_c0_g1_i3;TRINITY_DN21980_c0_g1_i4;TRINITY_DN21980_c0_g1_i5;TRINITY_DN21980_c0_g1_i6	PREDICTED: pyrroline-5-carboxylate reductase 3 [Bactrocera dorsalis]	PYCR1	Pyrroline-5-carboxylate reductase 1, mitochondrial OS=Bos taurus GN=PYCR1 PE=2 SV=1	GO:0004735(pyrroline-5-carboxylate reductase activity);GO:0006561(proline biosynthetic process);GO:0055114(oxidation-reduction process)	COG0345(pyrroline-5-carboxylate reductase activity)	K00286	pyrroline-5-carboxylate reductase	EC:1.5.1.2	mde00330(Arginine and proline metabolism)	B4NHY8.1 PF03807.15;F420_oxidored;	16.98	18.13	14.66	11.53	19.65	14.16	15.73	15.91	17.11	19.61	25.04	24.03	39.5	14.97	18.15	27.68	20.87	23.71	231	201	176	114	275	161	212	187	240	82	84	95	104	52	74	97	74	73
TRINITY_DN19707_c1_g1	386	TRINITY_DN19707_c1_g1_i1	-	-	-	-	-	-	-	-	-	-	0.38	0.16	0.58	0	0.52	0.16	0.54	0.3	0.75	0.29	0.15	0.4	1.48	2.31	0.93	1.55	1.31	0.68	3	1	4	0	4	1	4	2	6	2	1	3	9	13	6	11	9	4
TRINITY_DN6074_c0_g1	206	TRINITY_DN6074_c0_g1_i1	-	-	-	-	-	-	-	-	-	-	3.68	4.93	4.26	10.59	3.37	4.16	0.58	1.93	6.96	3.68	3.94	1.14	4.33	4.55	7.37	5.99	2.48	2.18	7	7	7	14	6	6	1	3	13	6	6	2	6	6	11	10	4	3
TRINITY_DN16150_c0_g1	673	TRINITY_DN16150_c0_g1_i1;TRINITY_DN16150_c0_g1_i2;TRINITY_DN16150_c0_g1_i3;TRINITY_DN16150_c0_g1_i4	-	-	-	-	-	-	-	-	-	-	3.94	4.47	3.15	9.42	3.7	13.8	14.24	9.11	5.63	1.95	3.98	1.58	2.06	5.59	5.38	4.37	1.82	2.11	60	58	45.15	39.74	52	50	85	46	52	17	32	15	16	39	45	39	16	16
TRINITY_DN16530_c0_g1	1197	TRINITY_DN16530_c0_g1_i1;TRINITY_DN16530_c0_g1_i2	PREDICTED: protein farnesyltransferase/geranylgeranyltransferase type-1 subunit alpha isoform X2 [Bactrocera dorsalis]	Fnta	Protein farnesyltransferase/geranylgeranyltransferase type-1 subunit alpha OS=Rattus norvegicus GN=Fnta PE=1 SV=1	GO:0004660(protein farnesyltransferase activity);GO:0004662(CAAX-protein geranylgeranyltransferase activity);GO:0005737(cytoplasm);GO:0005953(CAAX-protein geranylgeranyltransferase complex);GO:0005965(protein farnesyltransferase complex);GO:0018343(protein farnesylation);GO:0018344(protein geranylgeranylation);GO:0046579(positive regulation of Ras protein signal transduction);GO:0070374(positive …	COG5536((alpha) subunit)	K05955	protein farnesyltransferase/geranylgeranyltransferase type-1 subunit alpha	EC:2.5.1.58 2.5.1.59	mde00900(Terpenoid backbone biosynthesis)	-	20.97	21.03	21.05	17.38	21.34	21.41	19.82	20.35	18.75	28.3	22.43	20.78	25.59	31.48	29.36	29.22	30.09	28.79	818	681	766	504	868	710	774	705	762	1054	773	797	818	926	1016	1103	1116	915
TRINITY_DN23896_c0_g1	3257	TRINITY_DN23896_c0_g1_i1;TRINITY_DN23896_c0_g1_i2;TRINITY_DN23896_c0_g1_i3	PREDICTED: arf-GAP with coiled-coil, ANK repeat and PH domain-containing protein 2 isoform X2 [Bactrocera dorsalis]	ACAP2	Arf-GAP with coiled-coil, ANK repeat and PH domain-containing protein 2 OS=Gallus gallus GN=ACAP2 PE=2 SV=1	GO:0000902(cell morphogenesis);GO:0005096(GTPase activator activity);GO:0005543(phospholipid binding);GO:0005737(cytoplasm);GO:0005829(cytosol);GO:0006909(phagocytosis);GO:0016020(membrane);GO:0016192(vesicle-mediated transport);GO:0031267(small GTPase binding);GO:0032012(regulation of ARF protein signal transduction);GO:0043087(regulation of GTPase activity);GO:0043231(intracellular membrane-bou…	COG5347(domain, ankyrin repeat and PH domain)	K12489	Arf-GAP with coiled-coil, ANK repeat and PH domain-containing protein	-	mde04144(Endocytosis)	B4NJP0.1 PF16746.3;BAR_3;	1.21	0.98	0.91	0.46	0.47	0.8	0.86	0.92	0.86	1.08	1.34	0.97	1.73	1.72	1.07	2.24	1.57	1.62	144	101	105	42	61	81	106	93	106	127	146	112	175	156	114	257	182	160
TRINITY_DN20866_c0_g1	1174	TRINITY_DN20866_c0_g1_i1;TRINITY_DN20866_c0_g1_i2	-	-	-	-	-	-	-	-	-	-	3.67	3.78	3.09	0.72	1.64	0.84	1.2	2.38	1.17	0.67	0.35	0.77	0.4	0.34	0.73	0.86	0.71	3.16	144	120	113	21	67	28	47	83	48	25	10.23	21	11	8	16	25	19	76
TRINITY_DN21417_c0_g1	1939	TRINITY_DN21417_c0_g1_i1;TRINITY_DN21417_c0_g1_i2;TRINITY_DN21417_c0_g1_i3;TRINITY_DN21417_c0_g1_i4	PREDICTED: RNA pseudouridylate synthase domain-containing protein 2 [Bactrocera dorsalis]	RPUSD2	RNA pseudouridylate synthase domain-containing protein 2 OS=Homo sapiens GN=RPUSD2 PE=1 SV=2	GO:0005739(mitochondrion);GO:0009982(pseudouridine synthase activity);GO:0019239(deaminase activity);GO:0031119(tRNA pseudouridine synthesis)	COG0564(pseudouridine synthase activity)	NA	NA	NA	NA(NA)	B4G757.1 PF00849.20;PseudoU_synth_2;	0.69	0.81	1.17	0.15	0.7	0.49	0.49	0.61	0.78	1.29	0.98	0.69	1.47	1.81	1.52	2.32	2.24	1.92	48	47	76	8	51	29	34	38	57	84	59	46	82	93	92	72	104	65
TRINITY_DN23971_c0_g3	570	TRINITY_DN23971_c0_g3_i1;TRINITY_DN23971_c0_g3_i2;TRINITY_DN23971_c0_g3_i3	-	-	-	-	-	-	-	-	-	-	4.14	5.64	5.72	3.23	2.76	4.15	3.2	5.01	3.23	5.28	3.82	2.45	2.36	5.2	5.37	8.33	5.48	2.31	60	67	75	35	41	51	45	65	49	70	47	34	27	55	66	112	72	26
TRINITY_DN23112_c1_g2	987	TRINITY_DN23112_c1_g2_i1;TRINITY_DN23112_c1_g2_i2;TRINITY_DN23112_c1_g2_i3;TRINITY_DN23112_c1_g2_i4;TRINITY_DN23112_c1_g2_i5;TRINITY_DN23112_c1_g2_i6;TRINITY_DN23112_c1_g2_i7;TRINITY_DN23112_c1_g2_i8	PREDICTED: uncharacterized protein LOC105230073 isoform X1 [Bactrocera dorsalis]	-	-	-	ENOG410Y2CE(NA)	-	-	-	-	-	8.73	7.03	8.15	4.25	9.72	12.3	6.42	9.83	11.77	20.09	18.7	16.08	18.31	20.23	18.24	24.68	19.48	19.28	193	117	170	75	219	200	158	178	244	508	445	441	393	390	396	609	473	423
TRINITY_DN17734_c0_g2	271	TRINITY_DN17734_c0_g2_i1	PREDICTED: rho GTPase-activating protein 68F [Bactrocera dorsalis]	-	-	-	-	-	-	-	-	-	0	0	0	0.77	0.87	0	0	0.33	0	0.96	1.03	0.29	1.11	2.75	0.35	3.14	3.25	0.76	0	0	0	2	3	0	0	1	0	3	3	1	3	7	1	10	10	2
TRINITY_DN22994_c0_g3	395	TRINITY_DN22994_c0_g3_i1;TRINITY_DN22994_c0_g3_i2	-	-	-	-	-	-	-	-	-	-	1.92	0.52	0.9	0	0.94	0	2.11	1.88	2.31	0.41	0.44	0.64	0.47	0.51	1.03	0.67	1.33	0.81	5	1	2	0	3	0	5	4	6	3	3	5	3	3	7	5	5	5
TRINITY_DN10924_c0_g2	439	TRINITY_DN10924_c0_g2_i1;TRINITY_DN10924_c0_g2_i2	cytochrome c oxidase subunit 6B1 [Mus musculus]	Cox6b1	Cytochrome c oxidase subunit 6B1 OS=Mus musculus GN=Cox6b1 PE=1 SV=2	GO:0005739(mitochondrion);GO:0005743(mitochondrial inner membrane)	ENOG41121WM(cytochrome C oxidase)	K02267	cytochrome c oxidase subunit 6b	-	mmu00190(Oxidative phosphorylation);mmu04260(Cardiac muscle contraction);mmu04714(Thermogenesis);mmu05010(Alzheimer disease);mmu05012(Parkinson disease);mmu05016(Huntington disease);mmu04932(Non-alcoholic fatty liver disease (NAFLD))	P56391.2 PF02297.15;COX6B;	1.61	2.58	1.93	1.24	2.42	1.62	1.05	1.17	0.98	0.89	1.43	1.15	2.31	4.29	1.8	0.87	1.57	2.09	14	18	15	9	24	13	10	10	10	8	12	11	18	31	15	8	14	16
TRINITY_DN22794_c0_g3	203	TRINITY_DN22794_c0_g3_i1	PREDICTED: 52 kDa repressor of the inhibitor of the protein kinase-like [Rhagoletis zephyria]	-	-	GO:0000981(RNA polymerase II transcription factor activity, sequence-specific DNA binding);GO:0003677(DNA binding);GO:0005654(nucleoplasm);GO:0005737(cytoplasm)	ENOG4110ZMY(protein-kinase, interferon-inducible double stranded RNA dependent inhibitor, repressor of (P58 repressor))	-	-	-	-	A7S6J7.1 PF05699.12;Dimer_Tnp_hAT;	0	0	0.63	0	0	0	0	0.66	2.22	2.53	7.46	0	1.49	2.35	3.46	3.7	5.77	2.25	0	0	1	0	0	0	0	1	4	4	11	0	2	3	5	6	9	3
TRINITY_DN25735_c2_g1	991	TRINITY_DN25735_c2_g1_i1;TRINITY_DN25735_c2_g1_i2;TRINITY_DN25735_c2_g1_i3;TRINITY_DN25735_c2_g1_i4;TRINITY_DN25735_c2_g1_i5	putative DD34D transposase [Bactrocera tryoni]	-	-	GO:0004803(transposase activity);GO:0005575(cellular_component);GO:0006313(transposition, DNA-mediated)	ENOG410YQJH(NA)	K11433	histone-lysine N-methyltransferase SETMAR	EC:2.1.1.43	soc00310(Lysine degradation)	E2AS97.1 PF13011.4;LZ_Tnp_IS481;	5.77	8.22	9.16	5.13	9.72	5.9	7.42	9.37	11.31	6.72	6.58	5.73	9.57	8.46	5.35	5.97	6.75	5.65	103.57	87.52	107.92	66.57	140.03	93.36	135.28	162.41	165.01	88.42	58.28	75.71	89.19	110.79	60.44	99.5	112.51	81.19
TRINITY_DN22705_c0_g1	1673	TRINITY_DN22705_c0_g1_i1;TRINITY_DN22705_c0_g1_i2;TRINITY_DN22705_c0_g1_i3;TRINITY_DN22705_c0_g1_i4;TRINITY_DN22705_c0_g1_i5;TRINITY_DN22705_c0_g1_i6	PREDICTED: protein amnionless [Bactrocera latifrons]	Amnionless	Protein amnionless OS=Drosophila melanogaster GN=Amnionless PE=2 SV=1	GO:0016021(integral component of membrane);GO:0046331(lateral inhibition);GO:0097017(renal protein absorption);GO:0097206(nephrocyte filtration)	ENOG410XS7P(Amnionless homolog (Mouse))	NA	NA	NA	NA(NA)	A0A0L0CDN4.1 PF14828.4;Amnionless;	1.93	1.21	0.75	3.49	2.48	2.55	3.1	0.75	2.15	1.95	2	2.75	1.41	1.42	1.77	3.93	0.8	0.92	56	35	37	64	65	64	43	16	54	25	39	37	33	22	23	36	18	16
TRINITY_DN2336_c0_g1	277	TRINITY_DN2336_c0_g1_i1	PREDICTED: histone-lysine N-methyltransferase SETMAR-like [Trachymyrmex septentrionalis]	SETMAR	Histone-lysine N-methyltransferase SETMAR OS=Homo sapiens GN=SETMAR PE=1 SV=2	GO:0000014(single-stranded DNA endodeoxyribonuclease activity);GO:0000729(DNA double-strand break processing);GO:0000737(DNA catabolic process, endonucleolytic);GO:0000793(condensed chromosome);GO:0003690(double-stranded DNA binding);GO:0003697(single-stranded DNA binding);GO:0004519(endonuclease activity);GO:0005515(protein binding);GO:0005634(nucleus);GO:0006303(double-strand break repair via n…	ENOG4111T4U(to SET domain and mariner transposase fusion Hydra magnipapillata )	NA	NA	NA	NA(NA)	F4X2Y5.1 PF13358.4;DDE_3;	2.08	2.09	0.91	0.36	1.92	0.34	1.98	1.58	1.8	0	0	0	0	0	0.33	0	0	0.36	8	6	3	1	7	1	7	5	7	0	0	0	0	0	1	0	0	1
TRINITY_DN17768_c2_g1	403	TRINITY_DN17768_c2_g1_i1;TRINITY_DN17768_c2_g1_i2	PREDICTED: LOW QUALITY PROTEIN: protein outspread-like [Bactrocera dorsalis]	-	-	-	-	-	-	-	-	-	0.59	1.58	1.97	0.16	0	0.15	0.12	0.69	0.69	0.66	0.84	0.49	0.6	0.98	0.43	2.96	0.66	1.08	5	6	6	1	0	1	1	5	6	5	6	4	4	6	3	23	5	7
TRINITY_DN19563_c0_g3	348	TRINITY_DN19563_c0_g3_i1;TRINITY_DN19563_c0_g3_i2;TRINITY_DN19563_c0_g3_i3;TRINITY_DN19563_c0_g3_i4	PREDICTED: lipopolysaccharide-induced tumor necrosis factor-alpha factor homolog isoform X3 [Bactrocera oleae]	-	-	-	-	-	-	-	-	-	19.41	15.57	17.09	14.12	18.9	18.27	15.76	11.59	11.91	24.68	20.26	21.89	27.95	20.32	22.44	18.63	23.99	30.25	85	48	61	42	75	58	61	41	50	138	106	130	136	92	116	106	132	143
TRINITY_DN14933_c3_g1	328	TRINITY_DN14933_c3_g1_i1	-	-	-	-	-	-	-	-	-	-	0.35	0.94	0	0.25	0.55	0.23	0.19	0.43	0	1.64	1.09	0	2.35	1.26	0.22	1	1.25	2.9	2	4	0	1	3	1	1	2	0	8	5	0	10	5	1	5	6	12
TRINITY_DN16401_c0_g1	531	TRINITY_DN16401_c0_g1_i1;TRINITY_DN16401_c0_g1_i2;TRINITY_DN16401_c0_g1_i3	PREDICTED: uncharacterized protein LOC105223542 [Bactrocera dorsalis]	-	-	-	ENOG41121MH(NA)	-	-	-	-	-	38.6	43.03	48.24	36.48	50.24	43.06	47.3	47.63	39.97	64.39	62.39	41.74	61.28	50.46	60.39	60.6	55.16	49.57	393	344	437	267	507	351	459	413	417	554	492	389	449	351	481	536	464	354
TRINITY_DN12066_c0_g1	392	TRINITY_DN12066_c0_g1_i1	-	-	-	GO:0008180(COP9 signalosome)	-	-	-	-	-	-	0	0	0	2.89	0.13	0	0	0	0	0	0	1.04	0	0	1.35	1.23	0	0	0	0	0	17	1	0	0	0	0	0	0	8	0	0	9	9	0	0
TRINITY_DN16515_c0_g2	406	TRINITY_DN16515_c0_g2_i1;TRINITY_DN16515_c0_g2_i2;TRINITY_DN16515_c0_g2_i3;TRINITY_DN16515_c0_g2_i4;TRINITY_DN16515_c0_g2_i5	PREDICTED: putative nuclease HARBI1 isoform X1 [Bactrocera dorsalis]	-	-	GO:0003674(molecular_function);GO:0005575(cellular_component);GO:0008150(biological_process)	ENOG411206Y(transposon protein)	-	-	-	-	A0A0R3NVV4.1 PF13359.4;DDE_Tnp_4;	0.35	1.04	1.28	0.16	1.23	0.71	1.21	0.65	1	0.85	0.98	0.37	1.37	2.31	0.92	1	0.35	0.8	3	5	7	1	7	4	7	4	7	5	5	2	7	11	5	6	2	4
TRINITY_DN23412_c0_g1	382	TRINITY_DN23412_c0_g1_i1;TRINITY_DN23412_c0_g1_i2;TRINITY_DN23412_c0_g1_i3;TRINITY_DN23412_c0_g1_i4	-	-	-	-	-	-	-	-	-	-	0	0.4	0.49	0.18	0	0.95	0.19	0.68	0.34	8.12	7.13	4.1	5.92	7.05	7.39	8.18	10.38	8.61	0	2	2	1	0	3	1	3	1	35	35	23	28	26	35	45	60	37
TRINITY_DN22189_c0_g2	237	TRINITY_DN22189_c0_g2_i1	PREDICTED: protein rolling stone-like isoform X1 [Bactrocera latifrons]	-	-	-	-	-	-	-	-	-	0.75	2.02	0	5.34	0.8	1.98	2.48	1.38	0.38	0	0.94	0	1.54	0	0.48	1.73	0.45	0	2	4	0	10	2	4	6	3	1	0	2	0	3	0	1	4	1	0
TRINITY_DN15433_c0_g6	665	TRINITY_DN15433_c0_g6_i1	PREDICTED: cadherin-89D-like [Bactrocera dorsalis]	Cad89D	Cadherin-89D OS=Drosophila melanogaster GN=Cad89D PE=2 SV=3	GO:0005509(calcium ion binding);GO:0005886(plasma membrane);GO:0005887(integral component of plasma membrane);GO:0007156(homophilic cell adhesion via plasma membrane adhesion molecules);GO:0016339(calcium-dependent cell-cell adhesion via plasma membrane cell adhesion molecules);GO:0044331(cell-cell adhesion mediated by cadherin)	ENOG410XQHI(Cadherins are calcium dependent cell adhesion proteins (By similarity))	-	-	-	-	-	0	0	0	0	0	0.06	0.05	0	0	0.39	0.18	0.38	1.57	1.7	2.79	1	0.23	0.99	0	0	0	0	0	1	1	0	0	7	3	7	23.93	24	45.97	18	4	15
TRINITY_DN90_c0_g1	211	TRINITY_DN90_c0_g1_i1	mitochondrial-processing peptidase subunit beta precursor [Mus musculus]	Pmpcb	Mitochondrial-processing peptidase subunit beta OS=Mus musculus GN=Pmpcb PE=1 SV=1	GO:0003824(catalytic activity);GO:0004175(endopeptidase activity);GO:0004222(metalloendopeptidase activity);GO:0005739(mitochondrion);GO:0005743(mitochondrial inner membrane);GO:0005750(mitochondrial respiratory chain complex III);GO:0006122(mitochondrial electron transport, ubiquinol to cytochrome c);GO:0006508(proteolysis);GO:0006627(protein processing involved in protein targeting to mitochond…	COG0612(peptidase')	NA	NA	NA	NA(NA)	I3LBK3.1 PF05193.19;Peptidase_M16_C;	0.5	0.67	0	0	0	2.63	0.55	0.61	1.51	0.58	2.49	0.54	0.68	1.43	0.63	0	0.59	1.38	1	1	0	0	0	4	1	1	3	1	4	1	1	2	1	0	1	2
TRINITY_DN24888_c0_g4	216	TRINITY_DN24888_c0_g4_i1	-	-	-	-	-	-	-	-	-	-	10.78	8.81	4.91	3.36	5.53	9.93	9.82	6.9	9.51	5.51	5.89	3.58	7.75	5.44	6.6	4.84	5.57	1.96	23	14	9	5	11	16	19	12	20	10	10	7	12	8	11	9	10	3
TRINITY_DN15829_c2_g2	529	TRINITY_DN15829_c2_g2_i1	-	-	-	-	-	-	-	-	-	-	3.62	3.78	3.42	3.22	3.87	3.59	4.24	1.96	4.87	0.08	0.26	0	0	0.1	0	0	0.08	0	49	41	42	32	53	40	56	23	68	1	3	0	0	1	0	0	1	0
TRINITY_DN5109_c0_g1	260	TRINITY_DN5109_c0_g1_i1	PREDICTED: tigger transposable element-derived protein 1-like [Zeugodacus cucurbitae]	TIGD1	Tigger transposable element-derived protein 1 OS=Homo sapiens GN=TIGD1 PE=1 SV=1	GO:0003674(molecular_function);GO:0005575(cellular_component);GO:0008150(biological_process)	ENOG4110CDI(tigger transposable element derived)	NA	NA	NA	NA(NA)	-	0	0.4	0	0	0	0	0	0	0	1.06	1.13	0.65	1.23	0.87	0.77	2.77	0.72	1.68	0	1	0	0	0	0	0	0	0	3	3	2	3	2	2	8	2	4
TRINITY_DN19049_c2_g6	491	TRINITY_DN19049_c2_g6_i1;TRINITY_DN19049_c2_g6_i2;TRINITY_DN19049_c2_g6_i3	PREDICTED: electron transfer flavoprotein regulatory factor 1 [Bactrocera dorsalis]	etfrf1	Electron transfer flavoprotein regulatory factor 1 OS=Taeniopygia guttata GN=etfrf1 PE=3 SV=1	GO:0005739(mitochondrion)	ENOG41122EG(LYR motif containing 5)	NA	NA	NA	NA(NA)	A0A0L0BS54.1 PF05347.13;Complex1_LYR;	32.5	35.93	30.11	33.46	34.85	36.81	41.74	32	35.22	54.18	50.58	46.2	66.98	60.71	64.25	65.15	59.03	53.08	391	344	326	293	415	360	476	330	436	595	517	531	626	530	640	712	630	493
TRINITY_DN16722_c1_g1	257	TRINITY_DN16722_c1_g1_i1;TRINITY_DN16722_c1_g1_i2	-	-	-	-	-	-	-	-	-	-	0	0.52	0	0	0	1.02	1.7	0.47	1.94	0.36	0	0	1.27	0.89	0	2.5	1.48	0	0	1	0	0	0	2	4	1	5	1	0	0	3	2	0	7	4	0
TRINITY_DN15710_c1_g2	218	TRINITY_DN15710_c1_g2_i1	-	-	-	-	-	-	-	-	-	-	1.37	0.62	1.07	0	1.97	1.21	2.53	3.38	0	0	0	0	0	0	0	0	0	0	3	1	2	0	4	2	5	6	0	0	0	0	0	0	0	0	0	0
TRINITY_DN23888_c0_g1	2858	TRINITY_DN23888_c0_g1_i1;TRINITY_DN23888_c0_g1_i2;TRINITY_DN23888_c0_g1_i3;TRINITY_DN23888_c0_g1_i4;TRINITY_DN23888_c0_g1_i5	PREDICTED: zinc finger FYVE domain-containing protein 1 isoform X1 [Bactrocera dorsalis]	Zfyve1	Zinc finger FYVE domain-containing protein 1 OS=Mus musculus GN=Zfyve1 PE=1 SV=2	GO:0005545(1-phosphatidylinositol binding);GO:0005783(endoplasmic reticulum);GO:0005795(Golgi stack);GO:0048471(perinuclear region of cytoplasm)	ENOG410XNRF(Zinc finger, FYVE domain containing)	K17603	zinc finger FYVE domain-containing protein 1	-	dwi04140(Autophagy - animal)	A0A067RRJ6.1 PF02263.17;GBP;	1.41	1.12	0.73	0.45	2.02	0.51	1.61	0.43	0.83	1.53	2.18	0.43	2.12	1.5	1.91	0.85	2.08	2.64	44	35	43	32	45	40	60	36	40	47	44	45	76	68	71	88	75	65
TRINITY_DN21975_c0_g3	238	TRINITY_DN21975_c0_g3_i1	-	-	-	-	-	-	-	-	-	-	1.12	2	1.74	1.58	1.59	2.94	2.45	5.01	2.98	5.68	7.47	1.61	8.15	7.54	4.27	5.13	6.65	9.34	3	4	4	3	4	6	6	11	8	13	16	4	16	14	9	12	15	18
TRINITY_DN18964_c0_g1	486	TRINITY_DN18964_c0_g1_i1;TRINITY_DN18964_c0_g1_i2;TRINITY_DN18964_c0_g1_i3;TRINITY_DN18964_c0_g1_i4;TRINITY_DN18964_c0_g1_i5;TRINITY_DN18964_c0_g1_i6	-	-	-	-	-	-	-	-	-	-	0.98	0.82	0.62	0.12	0.47	0.74	1.07	0	1.14	4.55	2.38	1.18	2.86	2.75	2.52	3.56	3.18	1.51	8	6	5	1	5	6	10	0	11	13	11	7	18	11	14	24	18	9
TRINITY_DN17820_c0_g1	1004	TRINITY_DN17820_c0_g1_i1;TRINITY_DN17820_c0_g1_i2	PREDICTED: uncharacterized protein LOC105222765 [Bactrocera dorsalis]	-	-	-	-	-	-	-	-	-	2.56	2.46	2.15	2.2	2.1	2.58	2.31	1.98	2.01	2.4	2.51	1.68	2.79	2.94	2.26	2.56	2.9	2.04	83	66	65	53	71	71	75	57	68	73	71	53	73	71	64	79	88	53
TRINITY_DN24449_c0_g1	1084	TRINITY_DN24449_c0_g1_i1;TRINITY_DN24449_c0_g1_i2;TRINITY_DN24449_c0_g1_i3;TRINITY_DN24449_c0_g1_i4	PREDICTED: sodium-independent sulfate anion transporter [Bactrocera dorsalis]	SLC26A11	Sodium-independent sulfate anion transporter OS=Homo sapiens GN=SLC26A11 PE=2 SV=2	GO:0005254(chloride channel activity);GO:0005887(integral component of plasma membrane);GO:0008271(secondary active sulfate transmembrane transporter activity);GO:0008272(sulfate transport);GO:0015106(bicarbonate transmembrane transporter activity);GO:0015116(sulfate transmembrane transporter activity);GO:0015301(anion:anion antiporter activity);GO:0015701(bicarbonate transport);GO:0019531(oxalat…	COG0659(sulfate transporter)	NA	NA	NA	NA(NA)	B4KQW1.1 PF00916.18;Sulfate_transp;	17.48	18.4	13.67	8.12	13.55	10.9	11.69	11.06	12.99	6.68	4.4	4.68	5.79	4.94	6.37	5.66	5.59	8.77	108	89	98	46	109	68	90	81	83	153	122	136	154	131	186	151	158	177
TRINITY_DN23625_c0_g1	1685	TRINITY_DN23625_c0_g1_i1;TRINITY_DN23625_c0_g1_i2;TRINITY_DN23625_c0_g1_i3	PREDICTED: LOW QUALITY PROTEIN: chitooligosaccharidolytic beta-N-acetylglucosaminidase [Bactrocera dorsalis]	-	Chitooligosaccharidolytic beta-N-acetylglucosaminidase OS=Bombyx mori PE=1 SV=1	GO:0005886(plasma membrane);GO:0005975(carbohydrate metabolic process);GO:0006491(N-glycan processing);GO:0006517(protein deglycosylation);GO:0016063(rhodopsin biosynthetic process);GO:0016231(beta-N-acetylglucosaminidase activity)	COG3525(ec 3.2.1.52)	K12373	hexosaminidase	EC:3.2.1.52	mde00520(Amino sugar and nucleotide sugar metabolism);mde00531(Glycosaminoglycan degradation);mde00603(Glycosphingolipid biosynthesis - globo and isoglobo series);mde00604(Glycosphingolipid biosynthesis - ganglio series);mde00511(Other glycan degradation);mde04142(Lysosome)	A0A0L0CQ06.1 PF00728.20;Glyco_hydro_20;	30.43	26.29	29.58	17.42	20.26	22.9	32.4	23.93	31.58	32.82	39.88	23.27	20.61	17.38	19.3	41.05	18.33	22.88	1698	1230	1547	726	1186	1105	1813	1200	1852	1740	1946	1272	940	727	949	2192	965	1034
TRINITY_DN22867_c0_g1	3691	TRINITY_DN22867_c0_g1_i1;TRINITY_DN22867_c0_g1_i2;TRINITY_DN22867_c0_g1_i3;TRINITY_DN22867_c0_g1_i4	PREDICTED: sodium/potassium-transporting ATPase subunit alpha isoform X1 [Bactrocera dorsalis]	Atpalpha	Sodium/potassium-transporting ATPase subunit alpha OS=Drosophila melanogaster GN=Atpalpha PE=1 SV=3	GO:0001700(embryonic development via the syncytial blastoderm);GO:0001894(tissue homeostasis);GO:0005391(sodium:potassium-exchanging ATPase activity);GO:0005524(ATP binding);GO:0005634(nucleus);GO:0005737(cytoplasm);GO:0005886(plasma membrane);GO:0005890(sodium:potassium-exchanging ATPase complex);GO:0005918(septate junction);GO:0006812(cation transport);GO:0006813(potassium ion transport);GO:000…	COG0474(P-type atpase)	NA	NA	NA	NA(NA)	T1IZN7.1 PF00702.24;Hydrolase;	50.68	63.17	51.17	22.58	51.38	50.38	36.12	39.99	58.88	45.39	45.87	42.2	59.21	59.23	46.78	59.99	58.63	56.71	2237	2219	2337	713	2430	1988	1909	1803	2597	2296	2069	1864	1940	1973	2017	2885	3173	2010
TRINITY_DN21722_c2_g3	281	TRINITY_DN21722_c2_g3_i1	PREDICTED: uncharacterized protein LOC108365966 [Rhagoletis zephyria]	-	-	-	-	-	-	-	-	-	0.75	1.01	1.17	0	0.53	0	0	2.75	0	0	0	0	0	0	0	0	0	0	3	3	4	0	2	0	0	9	0	0	0	0	0	0	0	0	0	0
TRINITY_DN18815_c1_g3	367	TRINITY_DN18815_c1_g3_i1;TRINITY_DN18815_c1_g3_i2;TRINITY_DN18815_c1_g3_i3	PREDICTED: uncharacterized protein LOC108370890 [Rhagoletis zephyria]	-	-	-	-	-	-	-	-	-	0.88	2.22	2.08	0.64	0.33	1.4	1.68	1.07	1.45	0.55	1.16	0.33	0.21	0.66	0.59	0.54	0.56	0.42	6	11	12	3	2	7	11	6	10	3	6	2	1	3	3	3	3	2
TRINITY_DN25307_c1_g2	606	TRINITY_DN25307_c1_g2_i1;TRINITY_DN25307_c1_g2_i2;TRINITY_DN25307_c1_g2_i3;TRINITY_DN25307_c1_g2_i4;TRINITY_DN25307_c1_g2_i5;TRINITY_DN25307_c1_g2_i6	-	-	-	-	-	-	-	-	-	-	5.62	3.31	1.87	0.59	0.24	0.15	0.51	1.56	0.26	0.45	0.8	1.67	0.22	0.08	0.07	0.5	0	3.53	89	42	27	7	4	2	8	22	4	5	8	22	2	1	1	7	0	39
TRINITY_DN25479_c0_g2	2225	TRINITY_DN25479_c0_g2_i1;TRINITY_DN25479_c0_g2_i2;TRINITY_DN25479_c0_g2_i3;TRINITY_DN25479_c0_g2_i4	Retrovirus-related Pol polyprotein from transposon 412, partial [Stegodyphus mimosarum]	pol	Retrovirus-related Pol polyprotein from transposon opus OS=Drosophila melanogaster GN=pol PE=3 SV=1	GO:0004536(deoxyribonuclease activity);GO:0006308(DNA catabolic process)	COG2801(Retrotransposon protein)	K14401	cleavage and polyadenylation specificity factor subunit 1	-	pxy03015(mRNA surveillance pathway)	A0A0J7JXK0.1 PF00665.24;rve;	3.61	2.25	3.33	1.86	3.12	3.52	2.43	3.49	2.29	5.27	5.91	3.07	5.52	21.4	6.31	7.47	7.06	6.49	125.63	73.46	91.51	70	167.29	81.4	117.17	104.24	121.44	267	282.84	158.15	248.13	784.25	283.27	382.52	339.31	278.13
TRINITY_DN21869_c0_g1	3361	TRINITY_DN21869_c0_g1_i1	PREDICTED: SWI/SNF-related matrix-associated actin-dependent regulator of chromatin subfamily A containing DEAD/H box 1 homolog [Bactrocera dorsalis]	Etl1	SWI/SNF-related matrix-associated actin-dependent regulator of chromatin subfamily A containing DEAD/H box 1 homolog OS=Drosophila melanogaster GN=Etl1 PE=1 SV=1	GO:0005524(ATP binding);GO:0045089(positive regulation of innate immune response);GO:0050829(defense response to Gram-negative bacterium)	ENOG410XNUT(helicase activity)	NA	NA	NA	NA(NA)	A0A0L0CH67.1 PF00176.21;SNF2_N;	1.05	1.51	1.25	0.6	1.53	0.8	1.14	1.14	1.18	1.74	1.42	1.1	1.35	1.84	1.52	1.81	2.35	1.55	133	160	149	57	204	87	146	129	156	212	160	137	141	177	173	224	286	162
TRINITY_DN25660_c1_g1	1516	TRINITY_DN25660_c1_g1_i1;TRINITY_DN25660_c1_g1_i10;TRINITY_DN25660_c1_g1_i11;TRINITY_DN25660_c1_g1_i12;TRINITY_DN25660_c1_g1_i2;TRINITY_DN25660_c1_g1_i3;TRINITY_DN25660_c1_g1_i4;TRINITY_DN25660_c1_g1_i5;TRINITY_DN25660_c1_g1_i6;TRINITY_DN25660_c1_g1_i7;TRINITY_DN25660_c1_g1_i8;TRINITY_DN25660_c1_g1_i9	PREDICTED: long-chain fatty acid transport protein 4 isoform X2 [Bactrocera dorsalis]	Slc27a4	Long-chain fatty acid transport protein 4 OS=Mus musculus GN=Slc27a4 PE=1 SV=1	GO:0004467(long-chain fatty acid-CoA ligase activity);GO:0005324(long-chain fatty acid transporter activity);GO:0005886(plasma membrane);GO:0008152(metabolic process);GO:0012505(endomembrane system);GO:0015908(fatty acid transport);GO:0016021(integral component of membrane);GO:0031957(very long-chain fatty acid-CoA ligase activity);GO:0070328(triglyceride homeostasis)	ENOG410XQ8T(Solute carrier family 27 (Fatty acid transporter), member)	NA	NA	NA	NA(NA)	A0A0L0BY49.1 PF00501.26;AMP-binding;	2.85	2.22	3.91	0.78	1.33	0.66	2.12	2.31	5.02	5.85	6.82	7.58	3.5	0.93	3.14	7.87	3.08	13.37	99.03	87.02	115	30.61	40	30	96	53.7	105.72	40	70	80	23.17	15	20	57	26	94.45
TRINITY_DN19649_c0_g3	1358	TRINITY_DN19649_c0_g3_i1;TRINITY_DN19649_c0_g3_i2;TRINITY_DN19649_c0_g3_i3;TRINITY_DN19649_c0_g3_i4;TRINITY_DN19649_c0_g3_i5;TRINITY_DN19649_c0_g3_i6	PREDICTED: 60S ribosomal protein L11 isoform X1 [Bactrocera dorsalis]	RpL11	60S ribosomal protein L11 OS=Drosophila melanogaster GN=RpL11 PE=1 SV=2	GO:0000027(ribosomal large subunit assembly);GO:0000228(nuclear chromosome);GO:0002181(cytoplasmic translation);GO:0003723(RNA binding);GO:0003735(structural constituent of ribosome);GO:0005515(protein binding);GO:0005703(polytene chromosome puff);GO:0005730(nucleolus);GO:0005737(cytoplasm);GO:0005840(ribosome);GO:0006412(translation);GO:0022625(cytosolic large ribosomal subunit);GO:0022626(cytos…	COG0094(This is 1 of the proteins that binds and probably mediates the attachment of the 5S RNA into the large ribosomal subunit, where it forms part of the central protuberance. In the 70S ribosome it contacts protein S13 of the 30S subunit (bridge B1b), connecting the 2 subunits)	K02868	large subunit ribosomal protein L11e	-	dan03010(Ribosome)	B4LNW5.1 PF00673.19;Ribosomal_L5_C;	1582.85	1646.98	1533.65	1944.03	1842.55	1861.65	1810.44	1859.17	1777.4	1900.2	1882.11	1990.52	1926.37	1847.18	1926.99	1845.19	1891.56	1767.19	53237	45834	48010	48547	64422	53062	60793	55420	62203.9	60607	55629	65560	52781	46621.1	57128	59699	60077	48098
TRINITY_DN17831_c3_g2	245	TRINITY_DN17831_c3_g2_i1	-	-	-	-	-	-	-	-	-	-	0.35	0.47	0	0.98	0.37	0	1.21	0	0	0.41	0	0	0.95	2.51	6.64	5.19	1.66	1.45	1	1.02	0	2	1	0	3.17	0	0	1	0	0	2	5	15	13	4	3
TRINITY_DN20344_c0_g1	958	TRINITY_DN20344_c0_g1_i1;TRINITY_DN20344_c0_g1_i2;TRINITY_DN20344_c0_g1_i3;TRINITY_DN20344_c0_g1_i4;TRINITY_DN20344_c0_g1_i5	-	-	-	-	-	-	-	-	-	-	10.68	14.26	12.17	6.99	7.92	4.05	11.22	14.09	8.9	17.58	6.79	8.3	13.61	17.54	17.52	21.32	22.49	29.68	172	144	176	59	87	44	134	139	119	156	54	70	111	127	133	165	187	205
TRINITY_DN22644_c1_g2	212	TRINITY_DN22644_c1_g2_i1	-	-	-	-	-	-	-	-	-	-	1.96	1.32	1.71	0	0.53	0	2.7	1.8	0	0	0	0	0	0	0	1.68	0.58	1.36	4	2	3	0	1	0	5	3	0	0	0	0	0	0	0	3	1	2
TRINITY_DN24482_c0_g4	204	TRINITY_DN24482_c0_g4_i1	FACT complex subunit Ssrp1 [Ceratitis capitata]	Ssrp	FACT complex subunit Ssrp1 OS=Drosophila pseudoobscura pseudoobscura GN=Ssrp PE=3 SV=2	GO:0001672(regulation of chromatin assembly or disassembly);GO:0001933(negative regulation of protein phosphorylation);GO:0003682(chromatin binding);GO:0005515(protein binding);GO:0005634(nucleus);GO:0005730(nucleolus);GO:0006338(chromatin remodeling);GO:0006355(regulation of transcription, DNA-templated);GO:0030707(ovarian follicle cell development);GO:0030838(positive regulation of actin filame…	COG5165(Component of the FACT complex, a general chromatin factor that acts to reorganize nucleosomes. The FACT complex is involved in multiple processes that require DNA as a template such as mRNA elongation, DNA replication and DNA repair. During transcription elongation the FACT complex acts as a histone chaperone that both destabilizes and restores nucleosomal structure. It facilitates the pa…	NA	NA	NA	NA(NA)	-	4.3	5.04	7.46	0.77	3.45	5.67	2.36	9.86	6.57	5.01	6.71	11.13	8.1	8.52	12.31	7.95	10.15	14.83	8	7	12	1	6	8	4	15	12	8	10	19	11	11	18	13	16	20
TRINITY_DN24845_c0_g2	591	TRINITY_DN24845_c0_g2_i1	PREDICTED: sphingosine-1-phosphate lyase [Bactrocera latifrons]	Sply	Sphingosine-1-phosphate lyase OS=Drosophila melanogaster GN=Sply PE=2 SV=1	GO:0001667(ameboidal-type cell migration);GO:0005783(endoplasmic reticulum);GO:0006665(sphingolipid metabolic process);GO:0007527(adult somatic muscle development);GO:0008117(sphinganine-1-phosphate aldolase activity);GO:0016021(integral component of membrane);GO:0016829(lyase activity);GO:0016831(carboxy-lyase activity);GO:0019752(carboxylic acid metabolic process);GO:0030149(sphingolipid catabo…	COG0076(decarboxylase)	K01634	sphinganine-1-phosphate aldolase	EC:4.1.2.27	dya00600(Sphingolipid metabolism)	-	4.37	3.71	4.44	3.48	4.84	3.85	2.61	1.86	2.72	1.34	1.16	0.39	0.94	0.68	0.8	0.86	0.75	0.87	70	48	65	41	79	51	41	26	45	20	16	6	12	8	11	13	11	11
TRINITY_DN21404_c0_g1	690	TRINITY_DN21404_c0_g1_i1;TRINITY_DN21404_c0_g1_i2;TRINITY_DN21404_c0_g1_i3;TRINITY_DN21404_c0_g1_i4;TRINITY_DN21404_c0_g1_i5	PREDICTED: uncharacterized protein C7orf50 homolog [Bactrocera dorsalis]	-	-	-	ENOG411268U(Chromosome 7 open reading frame 50)	-	-	-	-	B4LBW2.2 PF10180.7;DUF2373;	4.36	3.68	5.54	1.71	3	8.69	2.76	4.99	4.71	7.59	4.23	5.29	8.74	6.04	8.5	8.6	9.05	5.86	66	52	73	19	55	75	28	51	67	56	28	38	57	33	58	65	64	34
TRINITY_DN24590_c0_g3	275	TRINITY_DN24590_c0_g3_i1	PREDICTED: major facilitator superfamily domain-containing protein 8 [Bactrocera dorsalis]	mfsd8	Major facilitator superfamily domain-containing protein 8 OS=Xenopus laevis GN=mfsd8 PE=2 SV=1	GO:0005765(lysosomal membrane);GO:0055085(transmembrane transport);GO:0099061(integral component of postsynaptic density membrane)	ENOG410XT79(Major facilitator superfamily domain containing 8)	K12307	MFS transporter, ceroid-lipofuscinosis neuronal protein 7	-	dse04142(Lysosome)	A0A0L0CEB2.1 PF07690.14;MFS_1;	0.79	1.06	3.09	0.37	1.96	1.04	0	1.29	0.79	3.72	3.63	3.13	1.79	3.42	3.02	3.03	2.83	2.2	3	3	10	1	7	3	0	4	3	12	11	11	5	9	9	10	9	6
TRINITY_DN12711_c0_g1	202	TRINITY_DN12711_c0_g1_i1	PREDICTED: myrosinase 1-like [Bactrocera oleae]	-	-	-	-	-	-	-	-	-	0	0	0	0	0	0	0	0	0	1.28	2.06	1.2	0.75	1.58	0	0.62	5.83	0.76	0	0	0	0	0	0	0	0	0	2	3	2	1	2	0	1	9	1
TRINITY_DN18260_c0_g2	286	TRINITY_DN18260_c0_g2_i1;TRINITY_DN18260_c0_g2_i2;TRINITY_DN18260_c0_g2_i3;TRINITY_DN18260_c0_g2_i4	-	-	-	-	-	-	-	-	-	-	0.25	0	0	0	0.8	0	1.07	0.62	0	3.13	1.51	2.76	3.29	3.66	2.88	3.48	3.63	2.57	1	0	0	0	3	0	3	2	0	8	4	10	7	7	8	10	11	6
TRINITY_DN276_c0_g1	202	TRINITY_DN276_c0_g1_i1	-	-	-	-	-	-	-	-	-	-	0	1.47	0	0.79	0	2.9	0	1.34	1.68	0	0.69	2.4	2.26	0	0	0.62	1.3	0.76	0	2	0	1	0	4	0	2	3	0	1	4	3	0	0	1	2	1
TRINITY_DN18677_c0_g1	350	TRINITY_DN18677_c0_g1_i1;TRINITY_DN18677_c0_g1_i10;TRINITY_DN18677_c0_g1_i2;TRINITY_DN18677_c0_g1_i3;TRINITY_DN18677_c0_g1_i4;TRINITY_DN18677_c0_g1_i5;TRINITY_DN18677_c0_g1_i6;TRINITY_DN18677_c0_g1_i7;TRINITY_DN18677_c0_g1_i8;TRINITY_DN18677_c0_g1_i9	PREDICTED: cuticle protein 7-like [Bactrocera dorsalis]	-	-	GO:0008010(structural constituent of chitin-based larval cuticle);GO:0031012(extracellular matrix);GO:0040003(chitin-based cuticle development);GO:0042302(structural constituent of cuticle)	ENOG410YSFI(Cuticular protein)	-	-	-	-	-	1.58	0.52	3.99	2.04	4.06	0	3.25	1.5	0	0.45	1.13	1.18	0.6	13.74	6.25	0.28	3.81	6.44	6	1	14	6	14	0	10	4	0	1	6	4	2	49	24	1	11	20
TRINITY_DN18737_c0_g2	1022	TRINITY_DN18737_c0_g2_i1;TRINITY_DN18737_c0_g2_i2	PREDICTED: G1/S-specific cyclin-D1 [Bactrocera dorsalis]	ccnd1	G1/S-specific cyclin-D1 OS=Danio rerio GN=ccnd1 PE=2 SV=1	GO:0005515(protein binding);GO:0005634(nucleus);GO:0007005(mitochondrion organization);GO:0008283(cell proliferation);GO:0016049(cell growth);GO:0016538(cyclin-dependent protein serine/threonine kinase regulator activity);GO:0030307(positive regulation of cell growth);GO:0046427(positive regulation of JAK-STAT cascade)	ENOG410XRKC((DC) complex that phosphorylates and inhibits members of the retinoblastoma (RB) protein family including RB1 and regulates the cell-cycle during G(1) S transition. Phosphorylation of RB1 allows dissociation of the transcription factor E2F from the RB E2F complex and the subsequent transcription of E2F target genes which are responsible for the progression through the G(1) phase. Hypo…	K10151	G1/S-specific cyclin-D2	-	dgr04310(Wnt signaling pathway);dgr04068(FoxO signaling pathway)	A0A0L0BL51.1 PF00134.21;Cyclin_N;	0.18	0.33	0.29	0	0.61	0.14	0.42	0.31	0.29	0.72	1.09	0.83	2.02	0.36	1.51	0.87	0.46	0.43	6	9	9	0	21	4	14	9	10	8	10	6	11	9	7	13	7	4
TRINITY_DN16783_c0_g1	1920	TRINITY_DN16783_c0_g1_i1;TRINITY_DN16783_c0_g1_i2;TRINITY_DN16783_c0_g1_i3;TRINITY_DN16783_c0_g1_i4;TRINITY_DN16783_c0_g1_i5	PREDICTED: solute carrier family 28 member 3 [Bactrocera dorsalis]	SLC28A3	Solute carrier family 28 member 3 OS=Eptatretus stoutii GN=SLC28A3 PE=2 SV=1	GO:0005337(nucleoside transmembrane transporter activity);GO:0005415(nucleoside:sodium symporter activity);GO:0005887(integral component of plasma membrane);GO:1901642(nucleoside transmembrane transport)	COG1972()-nucleoside)	NA	NA	NA	NA(NA)	B4N641.1 PF07662.11;Nucleos_tra2_C;	1.85	2.05	2.32	1.2	2.2	1.75	1.2	1.8	1.74	2.47	3.08	2.36	1.95	1.71	1.71	2.32	2.61	2.46	93	85	122	53	131	77	63	93	101	120	119	127	106	86	99	116	141	104
TRINITY_DN17809_c0_g1	265	TRINITY_DN17809_c0_g1_i1	-	-	-	-	-	-	-	-	-	-	1.44	1.16	2.36	0.81	0	0	0	0.7	0	0	0	0	0.39	0	0	0.33	0	0	5	3	7	2	0	0	0	2	0	0	0	0	1	0	0	1	0	0
TRINITY_DN19164_c0_g2	467	TRINITY_DN19164_c0_g2_i1;TRINITY_DN19164_c0_g2_i2	-	-	-	-	-	-	-	-	-	-	0.91	0.9	2.03	0.28	0.2	0.25	0.31	0.35	1.08	0.69	0.96	0.28	1.03	1.11	0.43	0.68	1.81	0.35	9	7	18	2	2	2	3	3	11	7	9	3	9	9	4	7	18	3
TRINITY_DN20720_c0_g1	2707	TRINITY_DN20720_c0_g1_i1;TRINITY_DN20720_c0_g1_i2	PREDICTED: flocculation protein FLO11 isoform X1 [Bactrocera dorsalis]	mnt	Max-binding protein MNT OS=Xenopus laevis GN=mnt PE=2 SV=1	GO:0000122(negative regulation of transcription by RNA polymerase II);GO:0000977(RNA polymerase II regulatory region sequence-specific DNA binding);GO:0001227(transcriptional repressor activity, RNA polymerase II transcription regulatory region sequence-specific DNA binding);GO:0003682(chromatin binding);GO:0005634(nucleus);GO:0007569(cell aging);GO:0046983(protein dimerization activity);GO:00517…	ENOG4111VW9(MNT, MAX dimerization protein)	NA	NA	NA	NA(NA)	T1IQ81.1 PF00010.24;HLH;	0.69	0.97	0.69	0.32	0.74	0.87	0.45	0.75	0.86	1.24	0.85	0.57	1.25	1.21	1.53	2.25	1.4	1.2	69	82	65	24	78	75	46	67	90	61	54	35	75	56	79	107	98	77
TRINITY_DN15596_c0_g1	740	TRINITY_DN15596_c0_g1_i1;TRINITY_DN15596_c0_g1_i2;TRINITY_DN15596_c0_g1_i3;TRINITY_DN15596_c0_g1_i4	-	-	-	-	-	-	-	-	-	-	2.27	2.19	4.48	0.12	0.42	0.97	0.63	0.42	1.8	2.27	2.54	1.44	2.8	2.87	3.47	1.11	3.45	2.04	15	21	30	2	8	8	6	7	6	35	34	24	30	33	21	16	53	26
TRINITY_DN12199_c0_g2	219	TRINITY_DN12199_c0_g2_i1	PREDICTED: cubilin [Bactrocera dorsalis]	-	-	GO:0003674(molecular_function);GO:0005575(cellular_component);GO:0030431(sleep)	ENOG410XR68(Membrane frizzled-related protein)	-	-	-	-	A0A0N8NYY1.1 PF00431.18;CUB;	0.91	0.61	1.06	0	4.38	0	1	1.67	0	0	0.57	0.49	0	0.66	0	0	1.08	1.9	2	1	2	0	9	0	2	3	0	0	1	1	0	1	0	0	2	3
TRINITY_DN25135_c0_g1	1467	TRINITY_DN25135_c0_g1_i1;TRINITY_DN25135_c0_g1_i2;TRINITY_DN25135_c0_g1_i3;TRINITY_DN25135_c0_g1_i4;TRINITY_DN25135_c0_g1_i5	PREDICTED: nose resistant to fluoxetine protein 6 [Bactrocera dorsalis]	-	-	-	ENOG410YD1T(nose resistant to fluoxetine protein 6-like)	-	-	-	-	A0A0L0BZ72.1 PF01757.20;Acyl_transf_3;	1.37	2.12	2.05	0.91	3.05	3	1.39	1.14	2.31	1.48	1.62	1.42	1.56	2.23	1.85	1.08	3.02	2.02	25	29	26	12	55	48	22	17	39	39	49	49	46	57	61	33	82	54
TRINITY_DN23770_c0_g4	206	TRINITY_DN23770_c0_g4_i1	-	-	-	-	-	-	-	-	-	-	2.1	0.7	1.82	1.51	1.12	0	1.15	0.64	2.68	0	0	0	0	0	0	0	1.24	0	4	1	3	2	2	0	2	1	5	0	0	0	0	0	0	0	2	0
TRINITY_DN15674_c1_g1	602	TRINITY_DN15674_c1_g1_i1;TRINITY_DN15674_c1_g1_i2;TRINITY_DN15674_c1_g1_i3;TRINITY_DN15674_c1_g1_i4	-	-	-	-	-	-	-	-	-	-	3.86	2.29	4.54	2.06	1.75	0.58	3.14	2.65	3.45	0	0	0	0	0	0.08	0	0	0	55	24	64	21	19	7	47.9	24.08	49	0	0	0	0	0	1	0	0	0
TRINITY_DN14066_c0_g1	401	TRINITY_DN14066_c0_g1_i1;TRINITY_DN14066_c0_g1_i2	PREDICTED: uncharacterized protein LOC108977643 [Bactrocera latifrons]	-	-	-	ENOG4110N17(NA)	-	-	-	-	-	26.01	20.21	17.45	20.23	21.59	13.58	15.18	21.04	17.54	138.32	141.27	161.19	160.6	126.64	146.16	150.41	125.61	165.84	215	131	129	119	178	88	115	146	143	382	364	484	379	283	370	423	339	384
TRINITY_DN7648_c0_g1	308	TRINITY_DN7648_c0_g1_i1	CAD trifunctional protein, partial [Psilopa polita]	r	CAD protein OS=Drosophila melanogaster GN=r PE=1 SV=3	GO:0000050(urea cycle);GO:0004070(aspartate carbamoyltransferase activity);GO:0004087(carbamoyl-phosphate synthase (ammonia) activity);GO:0004088(carbamoyl-phosphate synthase (glutamine-hydrolyzing) activity);GO:0004151(dihydroorotase activity);GO:0005524(ATP binding);GO:0005737(cytoplasm);GO:0006207('de novo' pyrimidine nucleobase biosynthetic process);GO:0006526(arginine biosynthetic process);G…	COG0458(carbamoyl-phosphate synthetase ammonia chain);COG0505(carbamoyl-phosphate synthetase glutamine chain);COG0540(aspartate transcarbamylase)	K11540	carbamoyl-phosphate synthase / aspartate carbamoyltransferase / dihydroorotase	EC:6.3.5.5 2.1.3.2 3.5.2.3	dan00240(Pyrimidine metabolism);dan00250(Alanine, aspartate and glutamate metabolism)	B4GXJ3.1 PF02786.15;CPSase_L_D2;	0.82	0.54	0	0.28	0.64	0	2.2	1.23	0.8	0	0	0	0	0	0	0	0	0	4	2	0	1	3	0	10	5	4	0	0	0	0	0	0	0	0	0
TRINITY_DN16979_c3_g1	301	TRINITY_DN16979_c3_g1_i1	-	-	-	-	-	-	-	-	-	-	0	0	0	0	0.45	1.11	0	0.78	0.85	2	0	0.23	0.57	1.84	0.54	0.25	2.54	4.14	0	0	0	0	2	4	0	3	4	8	0	1	2	6	2	1	10	14
TRINITY_DN18142_c0_g1	607	TRINITY_DN18142_c0_g1_i1;TRINITY_DN18142_c0_g1_i2;TRINITY_DN18142_c0_g1_i3	PREDICTED: glutathione S-transferase D1-like [Bactrocera dorsalis]	GstD1	Glutathione S-transferase D1 OS=Drosophila melanogaster GN=GstD1 PE=1 SV=1	GO:0004364(glutathione transferase activity);GO:0005737(cytoplasm);GO:0006749(glutathione metabolic process);GO:0018833(DDT-dehydrochlorinase activity)	COG0625(glutathione Stransferase)	K00799	glutathione S-transferase	EC:2.5.1.18	dpo00480(Glutathione metabolism);dpo00980(Metabolism of xenobiotics by cytochrome P450);dpo00982(Drug metabolism - cytochrome P450);dpo00983(Drug metabolism - other enzymes)	W5JVI0.1 PF00043.23;GST_C;	134.14	112.97	99.69	114	156.13	161.57	121.52	135.97	132.44	172.76	243.43	172.62	227.21	218.71	217.19	240.81	262.34	295.58	2210	1511	1501	1381	2632	2192	1968	1961	2232	1929	2539	2046	2208	1969	2229.95	2811	2783	2802
TRINITY_DN24890_c0_g2	267	TRINITY_DN24890_c0_g2_i1	-	-	-	-	-	-	-	-	-	-	22.65	25.83	33.48	7.56	16.8	17.08	11.77	12.77	17.42	18.94	20.54	6.71	13.44	10.6	14.74	12.03	12.47	11.42	80	68	101	19	56	46	38	37	62	57	58	22	35	26	41	37	37	29
TRINITY_DN21629_c0_g1	976	TRINITY_DN21629_c0_g1_i1;TRINITY_DN21629_c0_g1_i2;TRINITY_DN21629_c0_g1_i3;TRINITY_DN21629_c0_g1_i4	PREDICTED: tyrosine-protein phosphatase non-receptor type 23 [Bactrocera dorsalis]	-	-	GO:0008010(structural constituent of chitin-based larval cuticle);GO:0031012(extracellular matrix);GO:0040003(chitin-based cuticle development);GO:0042302(structural constituent of cuticle)	ENOG4111QXK(Cuticular protein)	-	-	-	-	B5DS60.1 PF00379.21;Chitin_bind_4;	7.36	6.08	9.35	8.53	8.64	5.28	4.66	8.93	5.58	3.16	4.89	4.4	6.63	8.73	5.89	3.12	6.69	14.24	177	134	196	93	153	100	129	146	145	67	101	107	132	162	127	70	154	272
TRINITY_DN18798_c0_g1	251	TRINITY_DN18798_c0_g1_i1;TRINITY_DN18798_c0_g1_i2	PREDICTED: protein PFC0760c [Bactrocera dorsalis]	-	-	-	-	-	-	-	-	-	3.06	2.51	2.45	0.62	2.4	1.67	0.51	1.03	3.49	0.5	0	1.17	0	0.53	0	1.78	0	0	7.55	4.67	5	1.04	5.83	3	1.43	2	8.48	1.01	0	2.56	0	0.87	0	3.68	0	0
TRINITY_DN9780_c0_g3	213	TRINITY_DN9780_c0_g3_i1	myosin-binding protein C, slow-type [Pteropus vampyrus]	-	-	-	-	NA	NA	NA	NA(NA)	-	3.88	1.95	5.07	0	0	0	0	0	0	0	0	0	0	0	0	0	0	0	8	3	9	0	0	0	0	0	0	0	0	0	0	0	0	0	0	0
TRINITY_DN25619_c1_g1	288	TRINITY_DN25619_c1_g1_i1	PREDICTED: endoplasmic reticulum metallopeptidase 1-like [Bactrocera dorsalis]	-	-	GO:0005575(cellular_component)	COG2234(peptidase m28)	-	-	-	-	-	22.56	20.63	21.05	16.95	22.75	21.36	21.7	17.86	22.52	0.28	0.3	0	0	0	1.2	0.27	0.28	0	95	65	76	51	91	69	84	62	96	1	1	0	0	0	4	1	1	0
TRINITY_DN15505_c0_g2	205	TRINITY_DN15505_c0_g2_i1	-	-	-	-	-	-	-	-	-	-	0.53	1.43	0.61	0	0.57	0	0.58	0	0	0	1.33	0	1.46	9.2	2.03	3.63	1.88	1.47	1	2	1	0	1	0	1	0	0	0	2	0	2	12	3	6	3	2
TRINITY_DN20660_c1_g6	340	TRINITY_DN20660_c1_g6_i1;TRINITY_DN20660_c1_g6_i2	-	-	-	-	-	-	-	-	-	-	0.22	0.89	1.04	0.62	0.7	0.29	0	2.16	0.44	1.7	1.01	0.52	0.87	0.7	0.61	0.93	0.57	0.45	1	3	4	2	3	1	0	8	2	9	5	3	4	3	3	5	3	2
TRINITY_DN22907_c0_g2	550	TRINITY_DN22907_c0_g2_i1;TRINITY_DN22907_c0_g2_i2;TRINITY_DN22907_c0_g2_i3	PREDICTED: uncharacterized protein LOC105224051 [Bactrocera dorsalis]	-	-	-	ENOG4110MSQ(NA)	-	-	-	-	-	1.72	2.34	2.02	2.37	4.79	4.24	3.99	3.63	3.31	0.59	0.94	0.93	1.68	2.5	1.63	0.67	0.56	0.57	24	27	24	23	68	47	51	44	45	6	9	11	16	21	18	8	7	6
TRINITY_DN11988_c0_g2	253	TRINITY_DN11988_c0_g2_i1	mKIAA4093 protein, partial [Mus musculus]	DNM1	Dynamin-1 OS=Bos taurus GN=DNM1 PE=2 SV=1	GO:0001917(photoreceptor inner segment);GO:0003924(GTPase activity);GO:0005515(protein binding);GO:0005525(GTP binding);GO:0005874(microtubule);GO:0007032(endosome organization);GO:0007605(sensory perception of sound);GO:0008022(protein C-terminus binding);GO:0008344(adult locomotory behavior);GO:0019901(protein kinase binding);GO:0030117(membrane coat);GO:0042584(chromaffin granule membrane);GO:…	COG0699(Dynamin family)	K01528	dynamin GTPase	EC:3.6.5.5	hsa04072(Phospholipase D signaling pathway);hsa04144(Endocytosis);hsa04961(Endocrine and other factor-regulated calcium reabsorption);hsa04721(Synaptic vesicle cycle);hsa05100(Bacterial invasion of epithelial cells)	L5K8Z3.1 PF00169.27;PH;	4.18	1.3	1.88	0	0.34	0	0.35	0	0	0	0	0	0	0	0	0	0	0.45	13	3	5	0	1	0	1	0	0	0	0	0	0	0	0	0	0	1
TRINITY_DN19646_c0_g1	273	TRINITY_DN19646_c0_g1_i1	PREDICTED: tyrosine-protein phosphatase 99A isoform X3 [Bactrocera dorsalis]	Ptp99A	Tyrosine-protein phosphatase 99A OS=Drosophila melanogaster GN=Ptp99A PE=2 SV=2	GO:0004725(protein tyrosine phosphatase activity);GO:0005001(transmembrane receptor protein tyrosine phosphatase activity);GO:0005886(plasma membrane);GO:0006470(protein dephosphorylation);GO:0007414(axonal defasciculation);GO:0007415(defasciculation of motor neuron axon);GO:0008045(motor neuron axon guidance);GO:0010906(regulation of glucose metabolic process);GO:0030424(axon)	COG5599(protein tyrosine phosphatase)	NA	NA	NA	NA(NA)	I5AMY8.3 PF00102.25;Y_phosphatase;	1.34	0	0.94	0	1.14	1.41	0.29	0	0	2.21	1.01	0.58	0	0	1.02	3.4	0.32	0.37	5	0	3	0	4	4	1	0	0	7	3	2	0	0	3	11	1	1
TRINITY_DN25865_c4_g2	267	TRINITY_DN25865_c4_g2_i1	PREDICTED: LOW QUALITY PROTEIN: CAD protein [Bactrocera dorsalis]	r	CAD protein OS=Drosophila melanogaster GN=r PE=1 SV=3	GO:0000050(urea cycle);GO:0004070(aspartate carbamoyltransferase activity);GO:0004087(carbamoyl-phosphate synthase (ammonia) activity);GO:0004088(carbamoyl-phosphate synthase (glutamine-hydrolyzing) activity);GO:0004151(dihydroorotase activity);GO:0005524(ATP binding);GO:0005737(cytoplasm);GO:0006207('de novo' pyrimidine nucleobase biosynthetic process);GO:0006526(arginine biosynthetic process);G…	COG0458(carbamoyl-phosphate synthetase ammonia chain);COG0505(carbamoyl-phosphate synthetase glutamine chain);COG0540(aspartate transcarbamylase)	K11540	carbamoyl-phosphate synthase / aspartate carbamoyltransferase / dihydroorotase	EC:6.3.5.5 2.1.3.2 3.5.2.3	dwi00240(Pyrimidine metabolism);dwi00250(Alanine, aspartate and glutamate metabolism)	B4MSD0.1 PF02729.19;OTCace_N;	22.08	27.35	22.54	30.66	37.2	33.79	25.4	32.1	27.25	24.26	44.63	28.99	48.38	63.17	39.55	36.43	44.81	25.99	78	72	68	77	124	91	82	93	97	73	126	95	126	155	110	112	133	66
TRINITY_DN16395_c1_g2	735	TRINITY_DN16395_c1_g2_i1;TRINITY_DN16395_c1_g2_i2;TRINITY_DN16395_c1_g2_i3	-	-	-	-	-	-	-	-	-	-	1.43	0.9	1.3	1.31	1.7	0.99	2.42	1.1	1.51	1.75	1.51	1.41	2.03	1.7	2.42	1.52	2.14	1.65	31	16	26	21	38	18	52	21	34	25	20	21	25	19	32	22	30	20
TRINITY_DN13069_c0_g1	269	TRINITY_DN13069_c0_g1_i1	PREDICTED: cytochrome P450 4c3 [Bactrocera dorsalis]	Cyp4c3	Cytochrome P450 4c3 OS=Drosophila melanogaster GN=Cyp4c3 PE=2 SV=1	GO:0005506(iron ion binding);GO:0016705(oxidoreductase activity, acting on paired donors, with incorporation or reduction of molecular oxygen);GO:0020037(heme binding);GO:0055114(oxidation-reduction process)	COG2124(Cytochrome p450)	NA	NA	NA	NA(NA)	A0A0L0CQW3.1 PF00067.20;p450;	2.78	4.85	29.64	0	2.95	1.46	2.13	3.05	2.21	1.96	4.17	31.17	5.66	8.01	3.89	1.92	7.28	117.95	10	13	91	0	10	4	7	9	8	6	12	104	15	20	11	6	22	305
TRINITY_DN15837_c0_g1	490	TRINITY_DN15837_c0_g1_i1;TRINITY_DN15837_c0_g1_i2;TRINITY_DN15837_c0_g1_i3;TRINITY_DN15837_c0_g1_i4;TRINITY_DN15837_c0_g1_i5;TRINITY_DN15837_c0_g1_i6	PREDICTED: 40S ribosomal protein S21 isoform X1 [Bactrocera latifrons]	RpS21	40S ribosomal protein S21 OS=Ceratitis capitata GN=RpS21 PE=2 SV=1	GO:0005840(ribosome);GO:0042127(regulation of cell proliferation);GO:0043022(ribosome binding)	ENOG4112266(40S ribosomal protein S21)	K02971	small subunit ribosomal protein S21e	-	mde03010(Ribosome)	O76927.1 PF01249.16;Ribosomal_S21e;	2927.59	3025.29	2748.99	4076.82	3299.02	3372.49	3665.34	3431.1	3263.6	3395.16	3335.26	3901.95	3563.13	3267.36	3671.08	3213.93	3252.64	3018.54	25211	20250	20984	25441	27948	23153	29976	25077	28656	25899	23788	31748	23597	20077	25943	24936	24470	19496
TRINITY_DN12444_c0_g1	226	TRINITY_DN12444_c0_g1_i1;TRINITY_DN12444_c0_g1_i2	unnamed protein product [Toxocara canis]	-	-	-	-	-	-	-	-	-	0	1.44	1.24	6.19	0	0.71	2.95	1.97	0.55	0.49	0	0.92	1.73	6.1	3.95	3.38	1.5	1.17	0	2	2	8	0	1	5	3	1	1	0	2	3	10	7	7	3	2
TRINITY_DN21076_c4_g1	778	TRINITY_DN21076_c4_g1_i1;TRINITY_DN21076_c4_g1_i2;TRINITY_DN21076_c4_g1_i3;TRINITY_DN21076_c4_g1_i4	-	-	-	-	-	-	-	-	-	-	7.23	6.91	5.09	6.63	3.44	3.97	4.72	4.51	6.76	7.75	7.4	4.15	13.48	13.74	7.33	10.11	10.27	3.27	112	77	66	74	60	52	62	60	103	45	39	28	65	67	45	58	60	18
TRINITY_DN20786_c0_g3	715	TRINITY_DN20786_c0_g3_i1	-	-	-	-	-	-	-	-	-	-	1.86	3.16	2.23	1.62	2.28	2.57	2.08	2.61	2.3	0.1	0	0.05	0.06	0.13	0.05	0.1	0.26	0.18	39.04	54.04	43.04	25.03	49.02	45.03	43.03	48.02	50.04	2	0	1	1	2	1	2	5	3
TRINITY_DN16875_c0_g1	856	TRINITY_DN16875_c0_g1_i1;TRINITY_DN16875_c0_g1_i2;TRINITY_DN16875_c0_g1_i3;TRINITY_DN16875_c0_g1_i4;TRINITY_DN16875_c0_g1_i5	-	-	-	-	-	-	-	-	-	-	0.89	1.66	1.2	0.46	0.83	0.63	0.34	1.07	1.17	1.99	1.76	0.68	1.54	2.44	2.62	4.21	4.29	2.1	19	32	28	7	20	14	9	25	26	22	11	7	8	17	19	37	34	16
TRINITY_DN19000_c0_g1	436	TRINITY_DN19000_c0_g1_i1;TRINITY_DN19000_c0_g1_i2	PREDICTED: 39S ribosomal protein L42, mitochondrial [Bactrocera dorsalis]	-	-	GO:0003735(structural constituent of ribosome);GO:0005762(mitochondrial large ribosomal subunit);GO:0005763(mitochondrial small ribosomal subunit);GO:0006412(translation);GO:0032543(mitochondrial translation)	ENOG4111TTH(ribosomal protein L4-2)	NA	NA	NA	NA(NA)	A0A0L0CQM6.1 PF10210.7;MRP-S32;	245.1	282.44	262.89	248.07	293.07	280.26	223.4	249.29	227.58	142.32	147.04	141.6	177.16	167.03	158.12	137.13	153.05	123.26	1775	1572	1671	1300	2070	1601	1525	1523	1680	1265	1218	1333	1364	1192	1300	1239	1343	929
TRINITY_DN23799_c0_g3	263	TRINITY_DN23799_c0_g3_i1	SLC46A1-like protein [Bactrocera dorsalis]	-	-	GO:0005215(transporter activity);GO:0009636(response to toxic substance);GO:0016021(integral component of membrane);GO:0055085(transmembrane transport);GO:0097254(renal tubular secretion)	ENOG410ZVCA(solute carrier family 46)	NA	NA	NA	NA(NA)	A0A0L0CFV4.1 PF07690.14;MFS_1;	9.97	9.06	9.62	3.72	11.21	4.24	9	7.16	10.49	11.72	9.18	9.18	15.54	9.72	8.58	16.53	13.28	13.48	34	23	28	9	36	11	28	20	36	34	25	29	39	23	23	49	38	33
TRINITY_DN2130_c0_g1	301	TRINITY_DN2130_c0_g1_i1	-	-	-	-	-	-	-	-	-	-	2.15	1.72	2.75	0	0	0	0	0	0	0	0	0	0	0	0	0	0	0	10	6	11	0	0	0	0	0	0	0	0	0	0	0	0	0	0	0
TRINITY_DN18029_c0_g2	275	TRINITY_DN18029_c0_g2_i1;TRINITY_DN18029_c0_g2_i2	-	-	-	-	-	-	-	-	-	-	0.26	0	0	0	0	0	0	0	0	4.12	0.88	123.47	42.51	11.16	0.89	19.77	0.42	552.72	1	0	0	0	0	0	0	0	0	10	2	327	93	22	2	49	1	1180
TRINITY_DN17065_c0_g2	225	TRINITY_DN17065_c0_g2_i1	PREDICTED: 39S ribosomal protein L23, mitochondrial [Bactrocera dorsalis]	mRpL23	39S ribosomal protein L23, mitochondrial OS=Drosophila melanogaster GN=mRpL23 PE=2 SV=1	GO:0003723(RNA binding);GO:0003735(structural constituent of ribosome);GO:0005762(mitochondrial large ribosomal subunit);GO:0006412(translation);GO:0032543(mitochondrial translation)	ENOG4111IAB((ribosomal) protein)	K02892	large subunit ribosomal protein L23	-	dme03010(Ribosome)	B3M6P2.1 PF00276.18;Ribosomal_L23;	84.96	95.45	60.48	87.96	85.11	66.8	72.54	72.97	91.8	94.5	98.22	93.92	105.77	99.83	87.51	85.39	100.66	65.76	200	167	122	145	187	119	155	140	214	189	184	203	181	162	161	175	199	111
TRINITY_DN21369_c1_g4	208	TRINITY_DN21369_c1_g4_i1	-	-	-	-	-	-	-	-	-	-	0	2.07	0	0	2.2	1.36	1.69	3.14	0.52	0	0	0	0	0	0	2.34	0	0	0	3	0	0	4	2	3	5	1	0	0	0	0	0	0	4	0	0
TRINITY_DN23165_c0_g5	560	TRINITY_DN23165_c0_g5_i1;TRINITY_DN23165_c0_g5_i2;TRINITY_DN23165_c0_g5_i3;TRINITY_DN23165_c0_g5_i4;TRINITY_DN23165_c0_g5_i5	PREDICTED: LOW QUALITY PROTEIN: carboxypeptidase B [Bactrocera dorsalis]	CG17633	Zinc carboxypeptidase A 1 OS=Drosophila melanogaster GN=CG17633 PE=2 SV=1	GO:0004181(metallocarboxypeptidase activity);GO:0005615(extracellular space);GO:0006508(proteolysis);GO:0008270(zinc ion binding)	COG2866(metallocarboxypeptidase activity)	NA	NA	NA	NA(NA)	Q9VS66.1 PF00246.22;Peptidase_M14;	21.28	20.56	27.56	43.2	26.93	30.67	14.71	14.48	14.41	15.09	21.27	22.13	15.39	11.52	11.08	11.35	12.18	23.4	263	205	314	394	342	310	181	156	188	192	252	297	166	117	124	146	156	255
TRINITY_DN20245_c1_g3	237	TRINITY_DN20245_c1_g3_i1;TRINITY_DN20245_c1_g3_i2;TRINITY_DN20245_c1_g3_i3	-	-	-	-	-	-	-	-	-	-	5.4	9.79	8.43	4.8	6.26	3.07	6.61	14.62	11.08	2.29	3.94	2.7	0.87	7.69	3.35	1.03	3.52	1.45	14	18	19	9	15	6	16	31	26.81	3.73	6	5	1.2	11	5	2	5.67	2
TRINITY_DN25480_c3_g2	205	TRINITY_DN25480_c3_g2_i1	-	-	-	-	-	-	-	-	-	-	0	0	0	0	0	0	0	0	0	0	0	0	0	1.53	0.68	0.61	1.25	2.2	0	0	0	0	0	0	0	0	0	0	0	0	0	2	1	1	2	3
TRINITY_DN21459_c0_g1	1070	TRINITY_DN21459_c0_g1_i1;TRINITY_DN21459_c0_g1_i2;TRINITY_DN21459_c0_g1_i3	PREDICTED: sideroflexin-1 [Bactrocera dorsalis]	SFXN1	Sideroflexin-1 OS=Bos taurus GN=SFXN1 PE=2 SV=3	GO:0006811(ion transport);GO:0015075(ion transmembrane transporter activity);GO:0016020(membrane);GO:0055085(transmembrane transport)	ENOG410YU8V(SideroFleXiN)	K03351	anaphase-promoting complex subunit 4	-	smm04120(Ubiquitin mediated proteolysis)	A0A0L0CH45.1 PF03820.15;Mtc;	100.12	93.75	111.77	88.33	112.02	99.78	73.41	73.78	80.07	61.54	80.41	68.94	64.76	61.38	62.29	53.81	57.14	59.6	1781	1445	1809	1391	1973	1560	1414	1164	1654	2056	2489	2377	1858	1622	1934	1814	1901	1699
TRINITY_DN22862_c2_g3	2354	TRINITY_DN22862_c2_g3_i1;TRINITY_DN22862_c2_g3_i2	PREDICTED: endothelin-converting enzyme 1-like [Bactrocera dorsalis]	Ece1	Endothelin-converting enzyme 1 OS=Mus musculus GN=Ece1 PE=1 SV=1	GO:0004222(metalloendopeptidase activity);GO:0005576(extracellular region);GO:0006508(proteolysis)	COG3590(endothelin-converting enzyme)	NA	NA	NA	NA(NA)	A0A0L0BY95.1 PF05649.11;Peptidase_M13_N;	2.25	2.89	2.84	1.06	2.48	1.92	1.88	2.19	2.03	3.06	1.86	1.9	2.49	2.78	2.64	2.94	3.43	3.06	193	208	229	68	224	141	163	168	182	254	143	162	177	182	204	248	284	217
TRINITY_DN14393_c0_g2	1205	TRINITY_DN14393_c0_g2_i1;TRINITY_DN14393_c0_g2_i2;TRINITY_DN14393_c0_g2_i3	PREDICTED: nose resistant to fluoxetine protein 6 [Bactrocera dorsalis]	-	-	GO:0016747(transferase activity, transferring acyl groups other than amino-acyl groups)	ENOG410YD1T(nose resistant to fluoxetine protein 6-like)	-	-	-	-	A0A0L0CA63.1 PF01757.20;Acyl_transf_3;	0.44	0.72	0.58	0.71	0.58	0.49	0.59	0.6	1	0.52	0.67	1.91	2.43	1.23	0.79	0.87	1.69	0.7	18	14	12	7	11	17	14	12	17	9	16	15	17	7	12	10	16	15
TRINITY_DN16806_c0_g1	573	TRINITY_DN16806_c0_g1_i1;TRINITY_DN16806_c0_g1_i2;TRINITY_DN16806_c0_g1_i3;TRINITY_DN16806_c0_g1_i4;TRINITY_DN16806_c0_g1_i5;TRINITY_DN16806_c0_g1_i6	PREDICTED: repetitive proline-rich cell wall protein 2-like [Bactrocera oleae]	-	-	-	-	-	-	-	-	-	6.66	6.48	15.9	0.09	0	0	0	11.25	0	0.07	0	7.99	1.86	5.17	0.74	0.34	0	40.08	90	79	197	1	0	0	0	115	0	1	0	85	19	41	4	4	0	266
TRINITY_DN24718_c0_g1	4486	TRINITY_DN24718_c0_g1_i1;TRINITY_DN24718_c0_g1_i2;TRINITY_DN24718_c0_g1_i3;TRINITY_DN24718_c0_g1_i4;TRINITY_DN24718_c0_g1_i5	PREDICTED: mucin-19 [Bactrocera latifrons]	-	-	GO:0005643(nuclear pore);GO:0006405(RNA export from nucleus);GO:0006606(protein import into nucleus);GO:0008139(nuclear localization sequence binding);GO:0017056(structural constituent of nuclear pore);GO:0044613(nuclear pore central transport channel);GO:0044615(nuclear pore nuclear basket)	ENOG410Y112(NA)	K14316	nuclear pore complex protein Nup121	-	mde03013(RNA transport)	-	2.86	3.93	4.69	2.01	3.42	3.27	2.3	4.11	4.25	5.38	2.82	2.54	6	8.83	3.27	3.18	6.64	5.09	293	340	404	190	460	322	321	379	486	226	242	193	246	256	244	272	436	200
TRINITY_DN17937_c2_g2	890	TRINITY_DN17937_c2_g2_i1;TRINITY_DN17937_c2_g2_i2;TRINITY_DN17937_c2_g2_i3	PREDICTED: prosaposin [Bactrocera dorsalis]	PSAP	Prosaposin OS=Homo sapiens GN=PSAP PE=1 SV=2	GO:0001664(G-protein coupled receptor binding);GO:0005737(cytoplasm);GO:0005764(lysosome);GO:0006665(sphingolipid metabolic process);GO:0008047(enzyme activator activity);GO:0033227(dsRNA transport);GO:0045169(fusome)	ENOG410XSI5(surfactant protein B)	K12382	saposin	-	mde04142(Lysosome)	A0A0L0CR79.1 PF05184.13;SapB_1;	19.8	20.59	21.59	9.26	15.19	14.22	14.93	11.71	15.25	10.67	15.73	12.54	23.56	14.97	11.73	22.62	19.13	25.55	536	459	542	186	422	325	402	280	429	237	271	283	341	233	243	465.96	364	457
TRINITY_DN9535_c0_g1	223	TRINITY_DN9535_c0_g1_i1	uncharacterized protein C6orf106 homolog isoform 2 [Mus musculus]	RCJMB04_11e11	Uncharacterized protein C6orf106 homolog OS=Gallus gallus GN=RCJMB04_11e11 PE=2 SV=1	GO:0000407(phagophore assembly site);GO:0005776(autophagosome);GO:0016236(macroautophagy);GO:0043130(ubiquitin binding)	ENOG410ZKCZ(Chromosome 6 open reading frame 106)	-	-	-	-	F6Z706.1 PF16158.3;N_BRCA1_IG;	2.17	2.92	1.01	0	0	0	0.48	0.53	1.75	0	0.55	0.95	0	1.26	1.11	0.5	0.52	0.61	5	5	2	0	0	0	1	1	4	0	1	2	0	2	2	1	1	1
TRINITY_DN12139_c0_g1	291	TRINITY_DN12139_c0_g1_i1	uncharacterized protein LOC111690866 [Lucilia cuprina]	-	-	-	-	-	-	-	-	-	0.93	0.31	0.27	0	2.68	1.51	0.76	0.56	1.6	0	0.29	0	0	0	0.59	0	0.27	0	4	1	1	0	11	5	3	2	7	0	1	0	0	0	2	0	1	0
TRINITY_DN25349_c0_g1	299	TRINITY_DN25349_c0_g1_i1	PREDICTED: LOW QUALITY PROTEIN: flocculation protein FLO11 [Bactrocera dorsalis]	-	-	-	-	-	-	-	-	-	0	0	0	0	0	0	0	0	0	1.78	2.16	0.7	0	0	0	0.5	0	1.2	0	0	0	0	0	0	0	0	0	7	8	3	0	0	0	2	0	4
TRINITY_DN15106_c0_g3	245	TRINITY_DN15106_c0_g3_i1;TRINITY_DN15106_c0_g3_i2	PREDICTED: adenylate cyclase type 9 [Zeugodacus cucurbitae]	-	-	GO:0004016(adenylate cyclase activity);GO:0004383(guanylate cyclase activity);GO:0005886(plasma membrane);GO:0006171(cAMP biosynthetic process);GO:0006182(cGMP biosynthetic process);GO:0007165(signal transduction);GO:0008074(guanylate cyclase complex, soluble);GO:0009190(cyclic nucleotide biosynthetic process);GO:0016021(integral component of membrane);GO:0035556(intracellular signal transduction)	COG2114(Guanylate Cyclase)	K08049	adenylate cyclase 9	EC:4.6.1.1	mde00230(Purine metabolism);mde04213(Longevity regulating pathway - multiple species)	-	0.35	3.2	0.42	0	4.44	0.92	0	4.25	0.44	0	0	0	0	0	0	0	0	0	1	6.85	1	0	12	2	0	10	1.28	0	0	0	0	0	0	0	0	0
TRINITY_DN9396_c0_g1	325	TRINITY_DN9396_c0_g1_i1	PREDICTED: uncharacterized protein LOC105222437 [Bactrocera dorsalis]	-	-	-	ENOG4110MXN(Protein of unknown function (DUF753))	-	-	-	-	B4QGL7.1 PF05444.10;DUF753;	0.72	0	0.21	0	0	0.93	0	0	0.18	1.88	1.34	2.89	0.24	0.51	1.36	0	0.85	0.74	4	0	1	0	0	4	0	0	1	9	6	15	1	2	6	0	4	3
TRINITY_DN25222_c2_g1	593	TRINITY_DN25222_c2_g1_i1;TRINITY_DN25222_c2_g1_i2	-	-	-	-	-	-	-	-	-	-	0.23	0.38	0	0.32	0.18	0.09	0.18	0.27	0.19	4.56	4.41	3.28	4.35	6.22	6.29	5.48	8.13	2.73	3.75	4.93	0	2.02	2.6	1.16	1	3.86	3.1	63.31	50.96	43.14	56.06	61.04	70.18	74.12	94.81	32.96
TRINITY_DN13910_c0_g2	417	TRINITY_DN13910_c0_g2_i1;TRINITY_DN13910_c0_g2_i2	uncharacterized protein Dana_GF27280, partial [Drosophila ananassae]	-	-	-	-	-	-	-	-	A0A0P8Y320.1 PF07253.9;Gypsy;	1.39	3.27	1.22	0	3.07	1.37	3.05	2.55	0	0.49	0.26	2.71	1.51	0.3	0.4	1.96	0.25	0.14	4	7	3	0	9	3	8	6	0	4	2	19	6	2	3	7	2	1
TRINITY_DN24704_c1_g1	1018	TRINITY_DN24704_c1_g1_i1;TRINITY_DN24704_c1_g1_i2	PREDICTED: bromodomain-containing protein DDB_G0280777 [Bactrocera dorsalis]	-	-	GO:0003674(molecular_function);GO:0008150(biological_process);GO:0016021(integral component of membrane)	ENOG4111VHA(NA)	-	-	-	-	-	177.16	141.03	152.6	97.7	108.08	90.49	173.45	191.58	122.87	124.84	95.36	127.42	125.36	132.39	120.74	144.31	144.2	202.22	5852	3853	4690	2396	3710	2532	5718	5608	4223	3867	2743	4085	3364	3262.85	3509	4541	4467	5356
TRINITY_DN19731_c1_g1	2248	TRINITY_DN19731_c1_g1_i1;TRINITY_DN19731_c1_g1_i2;TRINITY_DN19731_c1_g1_i3	PREDICTED: GMP synthase [glutamine-hydrolyzing] [Bactrocera dorsalis]	Gmps	GMP synthase [glutamine-hydrolyzing] OS=Mus musculus GN=Gmps PE=1 SV=2	GO:0003824(catalytic activity);GO:0003921(GMP synthase activity);GO:0003922(GMP synthase (glutamine-hydrolyzing) activity);GO:0005524(ATP binding);GO:0005700(polytene chromosome);GO:0005829(cytosol);GO:0006177(GMP biosynthetic process);GO:0007411(axon guidance);GO:0016462(pyrophosphatase activity);GO:0016578(histone deubiquitination);GO:0035800(deubiquitinase activator activity);GO:2000152(regula…	COG0518(Catalyzes the synthesis of GMP from XMP (By similarity));COG0519(Catalyzes the synthesis of GMP from XMP (By similarity))	K01951	GMP synthase (glutamine-hydrolysing)	EC:6.3.5.2	mde00230(Purine metabolism);mde00983(Drug metabolism - other enzymes)	A0A0Q9XH36.1 PF00117.26;GATase;	10.86	12.79	12.14	5.84	11.35	9.46	9.87	10.87	10.74	17.64	17.74	13.48	18.45	18.5	18.15	17.17	17.37	14.19	890	878	935.96	356	979	663	813	795	918	1319	965	907	1049	1054	1269	1357	1341	891
TRINITY_DN18904_c0_g1	819	TRINITY_DN18904_c0_g1_i1;TRINITY_DN18904_c0_g1_i2;TRINITY_DN18904_c0_g1_i3;TRINITY_DN18904_c0_g1_i4;TRINITY_DN18904_c0_g1_i5;TRINITY_DN18904_c0_g1_i6	PREDICTED: acyl carrier protein, mitochondrial isoform X2 [Bactrocera dorsalis]	ND-ACP	Acyl carrier protein, mitochondrial OS=Drosophila melanogaster GN=ND-ACP PE=2 SV=1	GO:0000035(acyl binding);GO:0000036(acyl carrier activity);GO:0005739(mitochondrion);GO:0005829(cytosol);GO:0006120(mitochondrial electron transport, NADH to ubiquinone);GO:0006633(fatty acid biosynthetic process);GO:0009245(lipid A biosynthetic process);GO:0010906(regulation of glucose metabolic process);GO:0031177(phosphopantetheine binding)	COG0236(Carrier of the growing fatty acid chain in fatty acid biosynthesis (By similarity))	K03955	NADH dehydrogenase (ubiquinone) 1 alpha/beta subcomplex 1	-	mde00190(Oxidative phosphorylation)	A0A0L0BSZ1.1 PF00550.23;PP-binding;	195.48	209.46	201.81	163.79	219.98	195.39	193.29	232.72	219.61	261.65	233.2	221.88	269.96	279.72	258.41	270.58	284.5	232.9	4335.01	3770	4119	2668	5015	3587.01	4251	4521	5024	5715	4734	5024	5102.01	4844	5240.01	6010.99	6186	4332
TRINITY_DN21470_c0_g6	203	TRINITY_DN21470_c0_g6_i1	-	-	-	-	-	-	-	-	-	-	0	0	0	1.57	2.32	0	0	0	0	3.17	1.36	0	2.23	3.13	0.69	0	1.92	0.75	0	0	0	2	4	0	0	0	0	5	2	0	3	4	1	0	3	1
TRINITY_DN18842_c0_g2	273	TRINITY_DN18842_c0_g2_i1	PREDICTED: chymotrypsin-2 [Bactrocera dorsalis]	-	-	GO:0004252(serine-type endopeptidase activity);GO:0005615(extracellular space);GO:0006508(proteolysis);GO:0009986(cell surface)	COG5640(protease)	-	-	-	-	B3LZM5.1 PF00089.24;Trypsin;	21.77	33.88	36.17	12.84	27.01	22.88	23.2	31.09	18.64	13.87	13.1	14.47	18.19	11.21	18.76	19.76	9.59	23.15	81	94	115	34	95	65	79	95	70	44	39	50	50	29	55	64	30	62
TRINITY_DN339_c0_g1	235	TRINITY_DN339_c0_g1_i1	PREDICTED: uncharacterized protein LOC108965702 [Bactrocera latifrons]	-	-	-	-	-	-	-	-	-	0.77	0	0	0	0	0	0	0	0	1.8	0.96	0.83	0.53	2.22	0.49	1.32	1.37	0	2	0	0	0	0	0	0	0	0	4	2	2	1	4	1	3	3	0
TRINITY_DN19256_c0_g1	1328	TRINITY_DN19256_c0_g1_i1;TRINITY_DN19256_c0_g1_i2;TRINITY_DN19256_c0_g1_i3	PREDICTED: nucleolar protein 12 [Bactrocera dorsalis]	-	-	GO:0003676(nucleic acid binding);GO:0003729(mRNA binding)	COG0724(Rna-binding protein)	NA	NA	NA	NA(NA)	B4K0Z4.1 PF00076.20;RRM_1;	3.62	8.12	4.97	1.72	5	4.07	1.85	2.44	2.86	34.26	21.25	18.48	34.49	34.61	40.18	25.63	34.91	23.64	148	288	211	40	237	157	66	98	135	323	195	154	294	254	277	291	388	242
TRINITY_DN22893_c0_g2	273	TRINITY_DN22893_c0_g2_i1;TRINITY_DN22893_c0_g2_i2	PREDICTED: arrestin domain-containing protein 17 [Bactrocera dorsalis]	-	-	-	-	-	-	-	-	-	0	0	0	0	0	0	0	0	0.28	5.15	3.07	4.73	17.81	14.23	12.34	16.5	17.51	12.95	0	0	0	0	0	0	0	0	1	16	9	16	48	36	35	53	54	34
TRINITY_DN5200_c0_g1	240	TRINITY_DN5200_c0_g1_i1	-	-	-	-	-	-	-	-	-	-	0.36	0.49	1.28	2.07	0.78	1.92	3.61	0	0.73	0	0	0.79	0	0	0	0	0	0	1	1	3	4	2	4	9	0	2	0	0	2	0	0	0	0	0	0
TRINITY_DN16842_c1_g2	310	TRINITY_DN16842_c1_g2_i1;TRINITY_DN16842_c1_g2_i2	-	-	-	-	-	-	-	-	-	-	0.63	1.12	2.19	0.29	0.44	0.54	0	0.76	2.07	1.4	0	0.22	0.27	1.72	0.76	1.37	1.18	1.38	3	4	9	1	2	2	0	3	10	6	0	1	1	6	3	6	5	5
TRINITY_DN13025_c0_g1	519	TRINITY_DN13025_c0_g1_i1	-	-	-	-	-	-	-	-	-	-	6.62	6.56	8.06	4.36	7.46	10.02	6.18	7.02	9.01	8.52	10.22	5.2	11.97	11.81	10.09	11.48	10.27	9.25	87	69	96	42	99	108	79	80	122	103	115	66	125	114	113	141	123	95
TRINITY_DN23323_c0_g4	246	TRINITY_DN23323_c0_g4_i1	-	-	-	-	-	-	-	-	-	-	11	5.55	10.87	3.9	8.07	4.98	13.61	8.83	10.65	7.69	7.34	10.79	5.64	5.47	6.58	9.89	9.02	9.59	32	12	27	8	22	11	36	21	31	19	17	29	12	11	15	25	22	20
TRINITY_DN17723_c0_g2	516	TRINITY_DN17723_c0_g2_i1;TRINITY_DN17723_c0_g2_i2	-	-	-	-	-	-	-	-	-	-	2.91	3.4	3.58	2.41	2.74	2.15	2.46	3.19	2.09	4	1	2.03	3.19	3.96	2.46	3.4	4.1	7.73	37	35	42	23	36	23	31	36	28	46	10	25	31	35	26	37	45	73
TRINITY_DN19523_c1_g1	316	TRINITY_DN19523_c1_g1_i1	hypothetical protein [Bactrocera tryoni]	-	-	-	-	NA	NA	NA	NA(NA)	-	0	0	1.11	0.8	0.6	2.74	1.25	0.7	1.52	0	0.28	0.33	0.32	0.57	0	0	0	0.27	0	0	5	3	3	11	6	3	8	0	1.16	1.59	1.25	2.06	0	0	0	1.02
TRINITY_DN24434_c0_g1	213	TRINITY_DN24434_c0_g1_i1	-	-	-	-	-	-	-	-	-	-	5.82	8.46	9.01	5.57	10.4	11.55	10.68	9.51	12.31	23.88	8.51	5.29	32.66	27.36	23.53	40.5	30.49	30.29	12	13	16	8	20	18	20	16	25	42	14	10	49	39	38	73	53	45
TRINITY_DN15356_c0_g2	223	TRINITY_DN15356_c0_g2_i1	-	-	-	-	-	-	-	-	-	-	0	2.92	3.54	1.24	2.33	0.57	0.48	1.06	2.19	0	0	0	0	0	0	0	0	0	0	5	7	2	5	1	1	2	5	0	0	0	0	0	0	0	0	0
TRINITY_DN25385_c1_g1	2141	TRINITY_DN25385_c1_g1_i1;TRINITY_DN25385_c1_g1_i2;TRINITY_DN25385_c1_g1_i3;TRINITY_DN25385_c1_g1_i4;TRINITY_DN25385_c1_g1_i5;TRINITY_DN25385_c1_g1_i6;TRINITY_DN25385_c1_g1_i7;TRINITY_DN25385_c1_g1_i8;TRINITY_DN25385_c1_g1_i9	PREDICTED: uncharacterized protein LOC105231115 [Bactrocera dorsalis]	-	-	GO:0003674(molecular_function);GO:0005575(cellular_component);GO:0008150(biological_process)	ENOG411279V(NA)	K02980	small subunit ribosomal protein S29e	-	dvi03010(Ribosome)	-	8.78	11.02	17.23	0.1	0.46	0.52	0.88	9.07	0.12	0.19	0.15	2.59	1.04	1.63	0	0.17	0.41	27.94	60	101	158	3	3	1	3	78	5	7	5	76	3	6	0	2	7	283
TRINITY_DN25584_c3_g2	1065	TRINITY_DN25584_c3_g2_i1;TRINITY_DN25584_c3_g2_i2;TRINITY_DN25584_c3_g2_i3;TRINITY_DN25584_c3_g2_i4;TRINITY_DN25584_c3_g2_i5;TRINITY_DN25584_c3_g2_i6;TRINITY_DN25584_c3_g2_i7	PREDICTED: putative inorganic phosphate cotransporter isoform X2 [Bactrocera dorsalis]	Picot	Putative inorganic phosphate cotransporter OS=Drosophila ananassae GN=Picot PE=3 SV=1	GO:0005886(plasma membrane);GO:0006820(anion transport);GO:0015114(phosphate ion transmembrane transporter activity);GO:0016021(integral component of membrane);GO:0022857(transmembrane transporter activity);GO:0035435(phosphate ion transmembrane transport);GO:0055085(transmembrane transport)	ENOG410XPWC(solute carrier family 17)	NA	NA	NA	NA(NA)	A0A0Q9WE79.1 PF07690.14;MFS_1;	11.34	13.06	13.07	12.71	18.65	17.58	20.38	17.52	16.78	11.79	8.56	7.88	17.62	18.76	12.45	12.19	17.76	14.11	222	204	236.79	184	375.55	268	397	297	350	334	230	230	449	447	361	363	536	359
TRINITY_DN21090_c0_g1	236	TRINITY_DN21090_c0_g1_i1	-	-	-	-	-	-	-	-	-	-	0	0	0.89	2.16	5.27	5.5	0	2.79	2.28	0.45	4.76	2.06	3.64	6.04	5.81	6.98	3.16	4.23	0	0	2	4	13	11	0	6	6	1	10	5	7	11	12	16	7	8
TRINITY_DN25834_c6_g3	222	TRINITY_DN25834_c6_g3_i1	PREDICTED: uncharacterized protein LOC105222636 [Bactrocera dorsalis]	-	-	-	-	-	-	-	-	-	5.26	6.49	3.07	2.51	0.94	0.58	0.97	0.54	3.55	1.55	2.21	1.43	0	0	0	1.01	0	0	11.99	10.99	6	4	2	1	2	1	8	3	4	3	0	0	0	2	0	0
TRINITY_DN21657_c0_g1	240	TRINITY_DN21657_c0_g1_i1	-	-	-	-	-	-	-	-	-	-	1.46	0.98	0	0	3.5	4.81	0.4	0.89	1.1	0	0.46	1.19	0	0	0	0	0	0	4	2	0	0	9	10	1	2	3	0	1	3	0	0	0	0	0	0
TRINITY_DN17214_c1_g1	760	TRINITY_DN17214_c1_g1_i1;TRINITY_DN17214_c1_g1_i10;TRINITY_DN17214_c1_g1_i11;TRINITY_DN17214_c1_g1_i12;TRINITY_DN17214_c1_g1_i13;TRINITY_DN17214_c1_g1_i14;TRINITY_DN17214_c1_g1_i2;TRINITY_DN17214_c1_g1_i3;TRINITY_DN17214_c1_g1_i4;TRINITY_DN17214_c1_g1_i5;TRINITY_DN17214_c1_g1_i6;TRINITY_DN17214_c1_g1_i7;TRINITY_DN17214_c1_g1_i8;TRINITY_DN17214_c1_g1_i9	PREDICTED: uncharacterized protein LOC105224326 [Bactrocera dorsalis]	fabG	3-oxoacyl-[acyl-carrier-protein] reductase FabG OS=Thermotoga maritima (strain ATCC 43589 / MSB8 / DSM 3109 / JCM 10099) GN=fabG PE=3 SV=1	GO:0016491(oxidoreductase activity)	COG1028(Dehydrogenase reductase)	K03331	L-xylulose reductase	EC:1.1.1.10	tca00040(Pentose and glucuronate interconversions)	A0A0L0C436.1 PF13561.4;adh_short_C2;	86.22	90.92	108.95	119.78	101.39	86.42	69.22	88.47	100.89	65.46	91.24	63.62	53.67	30.46	37.79	34.3	49.19	35.1	617.79	518.55	725.39	603.02	723.54	497.7	491.09	549.44	792.48	624	744.14	639	402	272	365.06	369	439.77	293
TRINITY_DN24068_c0_g2	270	TRINITY_DN24068_c0_g2_i1	PREDICTED: facilitated trehalose transporter Tret1 [Bactrocera dorsalis]	-	-	-	-	-	-	-	-	-	0	0	0	0	0	0	0	0	0	6.79	5.52	2.38	8.59	5.16	8.4	10.45	8.2	11.5	0	0	0	0	0	0	0	0	0	21	16	8	23	13	24	33	25	30
TRINITY_DN19936_c0_g1	914	TRINITY_DN19936_c0_g1_i1;TRINITY_DN19936_c0_g1_i2;TRINITY_DN19936_c0_g1_i3;TRINITY_DN19936_c0_g1_i4;TRINITY_DN19936_c0_g1_i5	PREDICTED: uncharacterized protein LOC105221933 [Bactrocera dorsalis]	-	-	GO:0003674(molecular_function);GO:0005887(integral component of plasma membrane);GO:0008150(biological_process)	ENOG4112869(Protein of unknown function (DUF1676))	-	-	-	-	A0A0L0BMV5.1 PF07898.11;DUF1676;	2.36	1.64	1.35	0.51	1.1	1.96	2.08	1.32	1.42	1.22	0.32	1.44	1.28	0.84	1.71	3.24	0.54	0.72	43	25	22	7	21	31	37	21	27	10	8	18	9	8	10	31	4	6
TRINITY_DN25412_c1_g2	1389	TRINITY_DN25412_c1_g2_i1;TRINITY_DN25412_c1_g2_i2;TRINITY_DN25412_c1_g2_i3	PREDICTED: LOW QUALITY PROTEIN: uncharacterized protein DDB_G0284459 [Bactrocera dorsalis]	-	-	-	ENOG4111I9V(NA)	-	-	-	-	-	8.81	10.8	10.96	5.68	4.8	7.21	8.49	6.86	10.56	22.3	29.77	20.37	10.19	18.72	9.43	31.13	22.56	28.59	405	420	445	202	240	276	398.35	292	523	214	301	266	101	144	89	333	216	247
TRINITY_DN6778_c0_g2	263	TRINITY_DN6778_c0_g2_i1	-	-	-	-	-	-	-	-	-	-	0.59	0.39	2.4	0	0.62	0	0.64	1.07	1.17	0	0.37	0	0	0	0	0	0	0	2	1	7	0	2	0	2	3	4	0	1	0	0	0	0	0	0	0
TRINITY_DN23414_c0_g1	1267	TRINITY_DN23414_c0_g1_i1;TRINITY_DN23414_c0_g1_i10;TRINITY_DN23414_c0_g1_i11;TRINITY_DN23414_c0_g1_i12;TRINITY_DN23414_c0_g1_i13;TRINITY_DN23414_c0_g1_i2;TRINITY_DN23414_c0_g1_i3;TRINITY_DN23414_c0_g1_i4;TRINITY_DN23414_c0_g1_i5;TRINITY_DN23414_c0_g1_i6;TRINITY_DN23414_c0_g1_i7;TRINITY_DN23414_c0_g1_i8;TRINITY_DN23414_c0_g1_i9	-	-	-	-	-	-	-	-	-	-	3.28	3.01	3.64	3.67	2.42	5.07	4.51	7.04	5.29	11.09	2.46	2.92	11.27	10.99	6.8	13.83	12.81	8.31	88.68	59	81	62	84	86	89	95	116	57	19	19	53	53	36	80	84	48
TRINITY_DN21317_c0_g4	329	TRINITY_DN21317_c0_g4_i1	PREDICTED: aspartyl/asparaginyl beta-hydroxylase isoform X1 [Bactrocera latifrons]	-	-	-	-	-	-	-	-	-	1.76	4.19	3.87	2.94	3.11	3.17	1.33	2.75	1.91	3.05	2.82	1.31	3.97	1.75	1.98	4.79	5.37	0.72	10	18	19	12	17	14	7	13	11	15	13	7	17	7	9	24	26	3
TRINITY_DN15208_c1_g2	240	TRINITY_DN15208_c1_g2_i1;TRINITY_DN15208_c1_g2_i2	-	-	-	-	-	-	-	-	-	-	1.46	0.49	0.85	2.07	1.95	0	0	0	0.37	1.69	0	2.09	1.32	0.69	0	1.39	0.57	2.66	4	1	2	4	5	0	0	0	1	3	0	4	2	1	0	3	1	4
TRINITY_DN23273_c2_g2	653	TRINITY_DN23273_c2_g2_i1;TRINITY_DN23273_c2_g2_i2	PREDICTED: uncharacterized protein LOC108362061 [Rhagoletis zephyria]	-	-	-	ENOG410Y4KS(helicase-like protein)	-	-	-	-	-	0.71	0.69	0.5	0.44	0.45	0	0.46	0.51	0.51	2.11	2.41	1.08	1.72	2.04	2.18	1.58	3.01	1.98	9.06	9.28	5.74	6.06	4.38	0	8.36	7.23	7.88	26.82	25.54	15.78	17.58	23.15	29.7	24.54	42.37	24.03
TRINITY_DN20556_c0_g1	728	TRINITY_DN20556_c0_g1_i1;TRINITY_DN20556_c0_g1_i10;TRINITY_DN20556_c0_g1_i2;TRINITY_DN20556_c0_g1_i3;TRINITY_DN20556_c0_g1_i4;TRINITY_DN20556_c0_g1_i5;TRINITY_DN20556_c0_g1_i6;TRINITY_DN20556_c0_g1_i7;TRINITY_DN20556_c0_g1_i8;TRINITY_DN20556_c0_g1_i9	PREDICTED: trypsin-like [Bactrocera dorsalis]	thetaTry	Trypsin theta OS=Drosophila erecta GN=thetaTry PE=3 SV=1	GO:0004252(serine-type endopeptidase activity);GO:0005615(extracellular space);GO:0006508(proteolysis)	COG5640(protease)	K01312	trypsin	EC:3.4.21.4	dvi04080(Neuroactive ligand-receptor interaction)	B4M9U9.1 PF00089.24;Trypsin;	1333.58	1105.43	1114.27	1723	1293.03	1860.36	1058.86	2238.94	1456.95	100.88	167.3	254.64	213.27	119.42	128.82	159.1	218.65	154.28	16877	11306	12601	16217	16402	19069	13148	25650	20167	827	1299	2548	1677	679	948	1199	1781	1244
TRINITY_DN16862_c2_g5	211	TRINITY_DN16862_c2_g5_i1	-	-	-	-	-	-	-	-	-	-	2.98	1.33	1.15	0	2.66	0.66	1.09	0	2.52	3.49	1.86	0	0.68	4.3	2.53	1.13	2.94	1.38	6	2	2	0	5	1	2	0	5	6	3	0	1	6	4	2	5	2
TRINITY_DN1616_c0_g1	210	TRINITY_DN1616_c0_g1_i1	kinesin light chain 1 isoform 1 [Cricetulus griseus]	KLC4	Kinesin light chain 4 OS=Bos taurus GN=KLC4 PE=2 SV=2	GO:0003777(microtubule motor activity);GO:0005871(kinesin complex)	COG0457(repeat-containing protein)	K10407	kinesin light chain	-	hai05132(Salmonella infection)	-	4.51	2.69	4.66	0	0	0	0	0	0	0	0	0	0.69	0	0	0	0	0	9	4	8	0	0	0	0	0	0	0	0	0	1	0	0	0	0	0
TRINITY_DN22491_c0_g4	286	TRINITY_DN22491_c0_g4_i1	-	-	-	-	-	-	-	-	-	-	1.21	2.26	0.84	1.01	1.27	0.63	1.31	0.88	2.86	0	0	0	0	0	0	0	0	0	5	7	3	3	5	2	5	3	12	0	0	0	0	0	0	0	0	0
TRINITY_DN21502_c0_g5	201	TRINITY_DN21502_c0_g5_i1	PREDICTED: alcohol dehydrogenase 1 [Bactrocera dorsalis]	ADH	Alcohol dehydrogenase OS=Bactrocera oleae GN=ADH PE=2 SV=1	GO:0004022(alcohol dehydrogenase (NAD) activity)	COG1028(Dehydrogenase reductase)	NA	NA	NA	NA(NA)	A0A0L0BQ45.1 PF00106.23;adh_short;	348.4	241.35	290.89	258.05	215.3	244.21	161.03	131.13	207.88	112.98	206.55	142.96	122.24	131.75	101.7	143.56	79.57	97.94	626	324	453	322	362.54	333	264	193	366	174.6	298.13	235.72	160.74	164.6	144	227.6	121.53	128
TRINITY_DN20661_c0_g2	986	TRINITY_DN20661_c0_g2_i1;TRINITY_DN20661_c0_g2_i2;TRINITY_DN20661_c0_g2_i3	PREDICTED: RWD domain-containing protein 1 [Bactrocera dorsalis]	RWDD1	RWD domain-containing protein 1 OS=Homo sapiens GN=RWDD1 PE=1 SV=1	GO:0002181(cytoplasmic translation);GO:0005844(polysome)	ENOG410XT0M(RWD domain containing)	NA	NA	NA	NA(NA)	B3M0K5.1 PF05773.20;RWD;	12.92	16.04	13.98	6.68	17.59	13.62	12.28	13.92	12.59	11.06	10.75	8.39	13.18	14.25	12.82	14.16	15.5	13.58	367	397	368	136	532	326	364	360	387	332	292	260	331	338	356	427	459	343
TRINITY_DN19205_c0_g1	782	TRINITY_DN19205_c0_g1_i1;TRINITY_DN19205_c0_g1_i2;TRINITY_DN19205_c0_g1_i3;TRINITY_DN19205_c0_g1_i4;TRINITY_DN19205_c0_g1_i5;TRINITY_DN19205_c0_g1_i6;TRINITY_DN19205_c0_g1_i7	uncharacterized protein LOC105255530 [Camponotus floridanus]	-	-	-	ENOG410Z25J(Hydra magnipapillata)	-	-	-	-	-	1.14	0.77	1.81	1.55	1.47	3.12	1.56	0.73	2.48	0.67	0.53	0.13	0.33	0.67	0.29	0.35	0.87	0.51	11	9	13	10	11	15	9	5	17	9	6	2	5	11	4	8	11	7
TRINITY_DN12944_c0_g1	241	TRINITY_DN12944_c0_g1_i1	PREDICTED: uncharacterized protein LOC105232808 [Bactrocera dorsalis]	Loxl2	Lysyl oxidase homolog 2 OS=Rattus norvegicus GN=Loxl2 PE=2 SV=2	GO:0004252(serine-type endopeptidase activity);GO:0005044(scavenger receptor activity);GO:0005576(extracellular region);GO:0006030(chitin metabolic process);GO:0006508(proteolysis);GO:0007614(short-term memory);GO:0007616(long-term memory);GO:0008061(chitin binding);GO:0016020(membrane);GO:0042593(glucose homeostasis);GO:0043567(regulation of insulin-like growth factor receptor signaling pathway)	COG5640(protease)	NA	NA	NA	NA(NA)	A0A0L0C4U3.1 PF00530.16;SRCR;	0	0	0	0	0	0	0	0.44	0	2.97	5.44	3.91	5.44	9.93	14.75	13.71	11.62	15.11	0	0	0	0	0	0	0	1	0	7	12	10	11	19	32	33	27	30
TRINITY_DN21218_c0_g3	356	TRINITY_DN21218_c0_g3_i1	-	-	-	-	-	-	-	-	-	-	0.3	1.37	0.17	0.83	2.74	0.38	1.27	1.78	0.84	0	0	0	0	0	0	0	0	0	2	7	1	4	17.84	2	8	10	5.73	0	0	0	0	0	0	0	0	0
TRINITY_DN18171_c0_g3	326	TRINITY_DN18171_c0_g3_i1	PREDICTED: uncharacterized protein LOC108970905 [Bactrocera latifrons]	-	-	-	-	-	-	-	-	-	0	0	0	0.5	0	0	0	0.22	0.35	0.41	0.22	1.34	1.43	2.04	0.9	0.41	0.42	0.74	0	0	0	2	0	0	0	1	2	2	1	7	6	8	4	2	2	3
TRINITY_DN21057_c0_g1	1006	TRINITY_DN21057_c0_g1_i1;TRINITY_DN21057_c0_g1_i2;TRINITY_DN21057_c0_g1_i3	PREDICTED: uncharacterized protein LOC105221924 [Bactrocera dorsalis]	-	-	GO:0003674(molecular_function);GO:0005887(integral component of plasma membrane);GO:0008150(biological_process)	ENOG4111TYI(Protein of unknown function (DUF1676))	-	-	-	-	A0A0L0BQB0.1 PF07898.11;DUF1676;	152.78	94.47	126.23	28.11	4.7	4.4	26.22	70.48	27.13	60.46	49.86	112.84	17.82	2.79	1.54	35.54	2.3	239.51	3803	2001	3146	611	147	81	706	1755	696	1405	1064	2748	353	51	34	853	54	4719.01
TRINITY_DN17192_c0_g1	1511	TRINITY_DN17192_c0_g1_i1;TRINITY_DN17192_c0_g1_i2	PREDICTED: E3 ubiquitin-protein ligase TM129 [Bactrocera dorsalis]	tmem129	E3 ubiquitin-protein ligase TM129 OS=Xenopus laevis GN=tmem129 PE=2 SV=1	GO:0000209(protein polyubiquitination);GO:0003674(molecular_function);GO:0005783(endoplasmic reticulum);GO:0016021(integral component of membrane);GO:0061630(ubiquitin protein ligase activity)	ENOG410XT2B(Transmembrane protein 129)	NA	NA	NA	NA(NA)	A0A0L0CNI7.1 PF10272.7;Tmpp129;	3.82	4.46	4.96	2.8	4.62	2.95	4.32	4.14	3.88	4.52	3.83	3.36	5.13	4.16	3.84	4.97	3.8	4.39	183	179	220	98	231	119	204	175	192	206	156	158	195	146	161	222	170	171
TRINITY_DN15767_c0_g2	1365	TRINITY_DN15767_c0_g2_i1;TRINITY_DN15767_c0_g2_i2	PREDICTED: ribose-phosphate pyrophosphokinase 2 isoform X1 [Bactrocera latifrons]	PRPS1	Ribose-phosphate pyrophosphokinase 1 OS=Bos taurus GN=PRPS1 PE=2 SV=3	GO:0000287(magnesium ion binding);GO:0004749(ribose phosphate diphosphokinase activity);GO:0009116(nucleoside metabolic process);GO:0009156(ribonucleoside monophosphate biosynthetic process);GO:0009165(nucleotide biosynthetic process)	COG0462(Phosphoribosyl pyrophosphate synthase)	K00948	ribose-phosphate pyrophosphokinase	EC:2.7.6.1	dpo00030(Pentose phosphate pathway);dpo00230(Purine metabolism)	B4MMS3.1 PF13793.4;Pribosyltran_N;	36.17	42.07	40.17	28.17	47.57	36.27	35.11	35.11	38.24	56.99	54.71	40.36	58.78	66.62	56.78	51.3	62.21	54.65	1682	1624.99	1743	971	2305	1432	1623	1447	1847	2415	2152	1763	2139.99	2235	2241	2206	2632	1983
TRINITY_DN19792_c0_g1	2228	TRINITY_DN19792_c0_g1_i1;TRINITY_DN19792_c0_g1_i2;TRINITY_DN19792_c0_g1_i3	PREDICTED: uncharacterized protein LOC105228509 [Bactrocera dorsalis]	-	-	-	-	K20674	modular serine protease	EC:3.4.21.-	pbar04624(Toll and Imd signaling pathway)	-	0.58	0.67	1.09	0.59	0.39	0.44	1.73	1.16	0.95	10.6	8.29	6.88	8.86	8.25	8.92	10.91	11.57	10.46	27	28	29	31	22	22	33	38	40	829	600	552	594	509	649	865	903	699
TRINITY_DN2806_c0_g2	219	TRINITY_DN2806_c0_g2_i1	-	TCA	Type I ribosome-inactivating protein trichoanguina OS=Trichosanthes anguina GN=TCA PE=1 SV=2	-	-	-	-	-	-	-	0	0	0	0	0	0	0	0	0.46	0	0	0	0	6.58	0	0	0	0	0	0	0	0	0	0	0	0	1	0	0	0	0	10	0	0	0	0
TRINITY_DN6546_c0_g1	216	TRINITY_DN6546_c0_g1_i1	PREDICTED: protein rolling stone-like isoform X1 [Bactrocera latifrons]	-	-	-	-	-	-	-	-	-	0.47	0	0.55	0	0	0.62	1.03	1.15	0	0	0	1.53	0	6.8	3	0.54	0	3.92	1	0	1	0	0	1	2	2	0	0	0	3	0	10	5	1	0	6
TRINITY_DN15597_c0_g1	867	TRINITY_DN15597_c0_g1_i1;TRINITY_DN15597_c0_g1_i2	PREDICTED: ER membrane protein complex subunit 8/9 homolog [Bactrocera dorsalis]	EMC8-9	ER membrane protein complex subunit 8/9 homolog OS=Drosophila melanogaster GN=EMC8-9 PE=3 SV=1	GO:0003674(molecular_function);GO:0008150(biological_process);GO:0012505(endomembrane system);GO:0072546(ER membrane protein complex)	ENOG410Y8KS(ER membrane protein complex subunit)	K06697	proteasome activator subunit 2 (PA28 beta)	-	oaa03050(Proteasome);oaa04612(Antigen processing and presentation)	Q28X46.1 PF03665.11;UPF0172;	15.92	19.11	19.09	11.84	18.64	16.2	13.25	16.72	19.27	24.33	20.53	18.42	19.89	21.93	22.41	21.76	25.21	19.82	430	425	478	237	521	369	356	399	541	616	482	483	433	440	527	559	635	428
TRINITY_DN25159_c0_g1	686	TRINITY_DN25159_c0_g1_i1;TRINITY_DN25159_c0_g1_i2	PREDICTED: integral membrane protein GPR155 isoform X2 [Bactrocera dorsalis]	GPR155	Integral membrane protein GPR155 OS=Homo sapiens GN=GPR155 PE=2 SV=2	GO:0005737(cytoplasm);GO:0016021(integral component of membrane);GO:0035556(intracellular signal transduction);GO:0055085(transmembrane transport)	ENOG410XQEU(G protein-coupled receptor 155)	-	-	-	-	B4N4D4.2 PF03547.16;Mem_trans;	0.51	1.24	0.38	0.75	0.69	1.27	1.15	0.92	1.78	0.57	0.23	0.26	0.44	0.27	2.33	2.15	0.69	0.97	10	20	7	11	14	21	18	16	28	6	4	5	7	4	17	13	8	6
TRINITY_DN12331_c0_g1	275	TRINITY_DN12331_c0_g1_i1;TRINITY_DN12331_c0_g1_i2	PREDICTED: uncharacterized protein LOC105221012 isoform X1 [Zeugodacus cucurbitae]	-	-	-	-	-	-	-	-	-	1.85	1.42	2.16	0	1.12	0.35	0.87	0.32	1.57	0	0	0	0	0	0	0	0	0	7	4	7	0	4	1	3	1	6	0	0	0	0	0	0	0	0	0
TRINITY_DN14896_c0_g6	308	TRINITY_DN14896_c0_g6_i1	-	-	-	-	-	-	-	-	-	-	0	0	0	0.28	0	0	0	0	0	1.66	1.51	0.65	2.72	1.16	2.05	2.79	2.16	0.84	0	0	0	1	0	0	0	0	0	7	6	3	10	4	8	12	9	3
TRINITY_DN25178_c0_g1	1678	TRINITY_DN25178_c0_g1_i1;TRINITY_DN25178_c0_g1_i2;TRINITY_DN25178_c0_g1_i3;TRINITY_DN25178_c0_g1_i4	PREDICTED: nuclear receptor coactivator 7 isoform X4 [Bactrocera dorsalis]	NCOA7	Nuclear receptor coactivator 7 OS=Homo sapiens GN=NCOA7 PE=1 SV=2	GO:0002218(activation of innate immune response);GO:0005634(nucleus);GO:0005737(cytoplasm);GO:0050829(defense response to Gram-negative bacterium);GO:0050965(detection of temperature stimulus involved in sensory perception of pain);GO:2000648(positive regulation of stem cell proliferation)	COG5142(oxidation resistance protein)	K12587	exosome complex component MTR3	-	bfo03018(RNA degradation)	B4KC11.2 PF07534.14;TLD;	4.61	5.58	4.65	3.43	6.24	4.54	4.76	3.66	4.5	5.05	5.33	2.85	8.18	8.4	5.72	8.14	7.46	7.72	151	161	141	76	180	127	152	122	177	223	212	131	309	242	237	364	307	295
TRINITY_DN14998_c0_g1	798	TRINITY_DN14998_c0_g1_i1;TRINITY_DN14998_c0_g1_i2	PREDICTED: 60S ribosomal protein L13 [Bactrocera dorsalis]	RpL13	60S ribosomal protein L13 OS=Drosophila melanogaster GN=RpL13 PE=1 SV=1	GO:0002181(cytoplasmic translation);GO:0003723(RNA binding);GO:0003735(structural constituent of ribosome);GO:0005840(ribosome);GO:0006412(translation);GO:0022625(cytosolic large ribosomal subunit);GO:0022626(cytosolic ribosome)	COG4352(cytoplasmic translation)	K02873	large subunit ribosomal protein L13e	-	mde03010(Ribosome)	A0A0L0CGX1.1 PF01294.16;Ribosomal_L13e;	3027.4	2959.79	2930.83	3460.54	3319.33	3672.23	3217.34	3189.39	3185.24	3888.43	3959.8	4159.15	4001.46	3855.94	4011.46	3824.64	3872.14	3588.65	65859	52651.9	58799	55659.1	74311	66932	69253	61035	71857	79501	75126	88334	70412	62579	76140	79344	78687	62522
TRINITY_DN23700_c0_g1	3310	TRINITY_DN23700_c0_g1_i1;TRINITY_DN23700_c0_g1_i2;TRINITY_DN23700_c0_g1_i3;TRINITY_DN23700_c0_g1_i4;TRINITY_DN23700_c0_g1_i5	PREDICTED: transmembrane protein 184C isoform X2 [Bactrocera dorsalis]	tmem184c	Transmembrane protein 184C OS=Xenopus tropicalis GN=tmem184c PE=2 SV=1	GO:0005215(transporter activity);GO:0006810(transport);GO:0016021(integral component of membrane)	ENOG410XQ3V(transmembrane protein 184B)	NA	NA	NA	NA(NA)	M9NEX9.1 PF03619.14;Solute_trans_a;	4.12	4.1	4	2.43	3.6	3.41	3.54	3.55	3.83	3.02	2.9	2.96	3.09	2.93	3.09	4.16	3.8	3.75	486	392	436	217	442	355	417	388	462	332	299	321	289	264	321	468	428	352
TRINITY_DN22759_c0_g1	2114	TRINITY_DN22759_c0_g1_i1;TRINITY_DN22759_c0_g1_i2;TRINITY_DN22759_c0_g1_i3;TRINITY_DN22759_c0_g1_i4;TRINITY_DN22759_c0_g1_i5;TRINITY_DN22759_c0_g1_i6	PREDICTED: uncharacterized protein LOC105223049 [Bactrocera dorsalis]	-	-	-	ENOG410YXY6(NA)	-	-	-	-	B4QCG6.1 PF13873.4;Myb_DNA-bind_5;	1.34	0.59	0.43	0.66	0.5	0.4	0.75	2.34	0.96	2.49	1.86	0.28	1.89	2.13	0.87	4.18	1.18	3.43	40	38	31	15	40	26	35	46	55	33	33	20	45	41	22	44	48	37
TRINITY_DN14251_c0_g1	236	TRINITY_DN14251_c0_g1_i1;TRINITY_DN14251_c0_g1_i2;TRINITY_DN14251_c0_g1_i3	PREDICTED: neprilysin-11 [Bactrocera dorsalis]	-	-	-	-	-	-	-	-	-	0.38	0	0	0	0	0	0	0	0	1.78	2.38	2.88	0.52	2.2	0.97	0.87	0	0	1	0	0	0	0	0	0	0	0	4	5	7	1	4	2	2	0	0
TRINITY_DN21532_c0_g1	1382	TRINITY_DN21532_c0_g1_i1;TRINITY_DN21532_c0_g1_i2;TRINITY_DN21532_c0_g1_i3;TRINITY_DN21532_c0_g1_i4;TRINITY_DN21532_c0_g1_i5;TRINITY_DN21532_c0_g1_i6	PREDICTED: uncharacterized protein LOC108965149 isoform X1 [Bactrocera latifrons]	9	Putative protein p9 OS=Acyrthosiphon pisum secondary endosymbiont phage 1 GN=9 PE=4 SV=1	-	-	-	-	-	-	-	0	0	0	0.04	0	0	0	0	0	0.92	0.5	0.68	0.75	0.53	0.7	3.75	1.28	1.49	0	0	0	1	0	0	0	0	0	32	16	12	26	16	24	152	47	42
TRINITY_DN23500_c0_g3	1315	TRINITY_DN23500_c0_g3_i1;TRINITY_DN23500_c0_g3_i2;TRINITY_DN23500_c0_g3_i3	PREDICTED: fringe glycosyltransferase isoform X1 [Bactrocera dorsalis]	fng	Fringe glycosyltransferase OS=Drosophila melanogaster GN=fng PE=1 SV=1	GO:0001708(cell fate specification);GO:0001745(compound eye morphogenesis);GO:0005783(endoplasmic reticulum);GO:0005794(Golgi apparatus);GO:0005795(Golgi stack);GO:0005797(Golgi medial cisterna);GO:0006004(fucose metabolic process);GO:0006493(protein O-linked glycosylation);GO:0007219(Notch signaling pathway);GO:0007293(germarium-derived egg chamber formation);GO:0007450(dorsal/ventral pattern fo…	ENOG410XS8Y(o-fucosylpeptide 3-beta-n-acetylglucosaminyltransferase)	K05948	fringe	EC:2.4.1.222	dwi00514(Other types of O-glycan biosynthesis);dwi04330(Notch signaling pathway)	B4L9F1.1 PF02434.14;Fringe;	0.61	0.92	1.33	0.72	0.83	0.89	1.02	1.25	1.18	1.05	1.75	0.75	1.6	1.51	0.85	1.55	2.66	1.29	24	31	49	22	39	34	46	50	52	34	40	29	46	42	26	43	66	27
TRINITY_DN16531_c1_g4	204	TRINITY_DN16531_c1_g4_i1	-	-	-	-	-	-	-	-	-	-	1.61	0.72	0.62	3.1	0.57	0	0.59	0	0.55	0	0	0	2.21	0	0	1.22	0.63	0	3	1	1	4	1	0	1	0	1	0	0	0	3	0	0	2	1	0
TRINITY_DN25811_c0_g1	1225	TRINITY_DN25811_c0_g1_i1;TRINITY_DN25811_c0_g1_i2;TRINITY_DN25811_c0_g1_i3	PREDICTED: LOW QUALITY PROTEIN: proteasome-associated protein ECM29 homolog [Bactrocera dorsalis]	CG8858	Proteasome-associated protein ECM29 homolog OS=Drosophila melanogaster GN=CG8858 PE=1 SV=1	GO:0000502(proteasome complex);GO:0003674(molecular_function);GO:0005634(nucleus);GO:0005737(cytoplasm);GO:0008150(biological_process);GO:0043248(proteasome assembly)	ENOG410XPYT(Proteasome-associated protein ECM29 homolog)	NA	NA	NA	NA(NA)	-	7.27	5.8	6.62	8.79	7.83	6.98	6.87	5.97	7.48	8.94	9.08	9.31	6.94	7.89	9.51	11.01	9.41	6.06	300	199	235	230	337	245	284	219	302	210	255	199	164	205	240	205	282	168
TRINITY_DN14683_c0_g1	232	TRINITY_DN14683_c0_g1_i1;TRINITY_DN14683_c0_g1_i2	cytochrome P450 [Bactrocera dorsalis]	-	-	-	COG2124(Cytochrome p450)	NA	NA	NA	NA(NA)	A0A0L0BLU5.1 PF00067.20;p450;	0	0	0	0	0	0	0	0	0	0.58	0.5	1.83	2.59	0.57	3.35	1.82	0.94	0.69	0	0	0	0	0	0	0	0	0	1	1	4	4	1	6	4	2	1
TRINITY_DN17078_c0_g1	590	TRINITY_DN17078_c0_g1_i1;TRINITY_DN17078_c0_g1_i2;TRINITY_DN17078_c0_g1_i3	PREDICTED: uncharacterized protein LOC105231623 isoform X1 [Bactrocera dorsalis]	-	-	-	-	-	-	-	-	-	2.56	1.64	2.38	1.37	0.06	0.16	0.31	1.34	2.66	0.88	1.23	0.52	0.31	1.08	0.15	0.53	0.14	0.32	20	7	15	8	1	2	2	5	18	13	17	8	4	10	2	8	2	4
TRINITY_DN8215_c0_g1	229	TRINITY_DN8215_c0_g1_i1	-	-	-	-	-	-	-	-	-	-	0.81	1.1	0.95	0	0.87	0	0.45	3	0	2.4	1.02	0.89	2.8	0.59	1.56	0.47	1.46	0.57	2	2	2	0	2	0	1	6	0	5	2	2	5	1	3	1	3	1
TRINITY_DN18777_c0_g2	1912	TRINITY_DN18777_c0_g2_i1	PREDICTED: LOW QUALITY PROTEIN: nucleolar complex protein 4 homolog A [Bactrocera dorsalis]	noc4l-a	Nucleolar complex protein 4 homolog A OS=Xenopus laevis GN=noc4l-a PE=2 SV=1	GO:0000462(maturation of SSU-rRNA from tricistronic rRNA transcript (SSU-rRNA, 5.8S rRNA, LSU-rRNA));GO:0005730(nucleolus);GO:0030692(Noc4p-Nop14p complex);GO:0032040(small-subunit processome)	ENOG410YJPG(Nucleolar complex associated 4 homolog (S. cerevisiae))	NA	NA	NA	NA(NA)	A0A0L0C3S7.1 PF03914.15;CBF;	11.85	11.77	11.84	9.73	12.28	11.21	10.6	8.45	12.37	10.8	12.62	9.83	12.74	13.29	10.61	9.85	13.7	8.55	814	676	763	498	885	659	733	518	887	713	771	666	721	692	651	659	902	482
TRINITY_DN22366_c0_g2	570	TRINITY_DN22366_c0_g2_i1;TRINITY_DN22366_c0_g2_i2;TRINITY_DN22366_c0_g2_i3	PREDICTED: uncharacterized protein LOC106622949 [Bactrocera oleae]	-	-	-	-	-	-	-	-	-	0.77	0.72	0.89	0.74	0.4	0.32	0.94	0.9	1.38	1.21	0.77	0.82	2.06	1.07	1.07	1.82	0.86	2.09	11	8	10	6	5	4	10	9	17	17	10	12	25	12	14	26	12	25
TRINITY_DN24465_c1_g1	513	TRINITY_DN24465_c1_g1_i1;TRINITY_DN24465_c1_g1_i2;TRINITY_DN24465_c1_g1_i3	blast:Ras-related protein Rac2 [Drosophila guanche]	Rac1	Ras-related protein Rac1 OS=Drosophila melanogaster GN=Rac1 PE=1 SV=2	GO:0000902(cell morphogenesis);GO:0001726(ruffle);GO:0001954(positive regulation of cell-matrix adhesion);GO:0002433(immune response-regulating cell surface receptor signaling pathway involved in phagocytosis);GO:0003924(GTPase activity);GO:0005515(protein binding);GO:0005525(GTP binding);GO:0005737(cytoplasm);GO:0005856(cytoskeleton);GO:0005886(plasma membrane);GO:0006897(endocytosis);GO:0006909…	COG1100(GTP-binding Protein)	K04392	Ras-related C3 botulinum toxin substrate 1	-	dme04013(MAPK signaling pathway - fly);dme04310(Wnt signaling pathway);dme04145(Phagosome);dme04933(AGE-RAGE signaling pathway in diabetic complications)	B4H5K8.1 PF00071.20;Ras;	5.11	2.93	3.27	4.05	3.88	4.32	9.64	8.66	9.13	4.18	2.48	0.9	11.94	7.8	7.55	5.05	5.47	7.74	20	11	14	25	23	17	32	27	48	10	7	2	28	16	19	17	20	26
TRINITY_DN19235_c1_g1	1595	TRINITY_DN19235_c1_g1_i1;TRINITY_DN19235_c1_g1_i2;TRINITY_DN19235_c1_g1_i3	PREDICTED: putative Dol-P-Glc:Glc(2)Man(9)GlcNAc(2)-PP-Dol alpha-1,2-glucosyltransferase [Bactrocera dorsalis]	Alg10	Putative Dol-P-Glc:Glc(2)Man(9)GlcNAc(2)-PP-Dol alpha-1,2-glucosyltransferase OS=Drosophila melanogaster GN=Alg10 PE=2 SV=1	GO:0004583(dolichyl-phosphate-glucose-glycolipid alpha-glucosyltransferase activity);GO:0005789(endoplasmic reticulum membrane);GO:0006488(dolichol-linked oligosaccharide biosynthetic process)	ENOG410YGXE(adds the third glucose residue to the lipid-linked oligosaccharide precursor for N-linked glycosylation. Transfers glucose from dolichyl phosphate glucose (Dol-P-Glc) onto the lipid-linked oligosaccharide Glc(2)Man(9)GlcNAc(2)-PP-Dol)	K03850	alpha-1,2-glucosyltransferase	EC:2.4.1.256	mde00510(N-Glycan biosynthesis)	A0A0L0C0D2.1 PF04922.10;DIE2_ALG10;	6.92	7.29	6.25	6.81	6.44	6.39	6.86	6.94	6.79	7.19	7.94	6.87	6.14	6.21	6.13	6.35	7.23	6.27	373	323	314	277	363	293	371	333	380	262	270	264	196	177	216	244	265	196
TRINITY_DN19683_c0_g2	2286	TRINITY_DN19683_c0_g2_i1;TRINITY_DN19683_c0_g2_i2	PREDICTED: PP2C-like domain-containing protein CG9801 [Bactrocera dorsalis]	CG9801	PP2C-like domain-containing protein CG9801 OS=Drosophila melanogaster GN=CG9801 PE=2 SV=1	GO:0003824(catalytic activity);GO:0005575(cellular_component);GO:0008150(biological_process)	ENOG410XR2J(PP2Cc)	-	-	-	-	B4QXY4.1 PF13672.4;PP2C_2;	0.62	0.87	1.04	0.86	0.82	0.64	0.55	0.78	1.43	2.67	2.9	1.11	2.78	2.67	3.26	3.47	3.24	6.58	52	61	82	26	72	46	46	58	97	95	68	63	56	82	93	104	120	87
TRINITY_DN24604_c0_g3	263	TRINITY_DN24604_c0_g3_i1	PREDICTED: arrestin domain-containing protein 3 [Bactrocera dorsalis]	-	-	-	ENOG41102NY(Arrestin domain containing)	-	-	-	-	-	3.52	5.52	2.75	6.61	7.47	4.62	9.32	3.58	3.5	0	0	0	0	0	0	0.34	0	0	12	14	8	16	24	12	29	10	12	0	0	0	0	0	0	1	0	0
TRINITY_DN17271_c1_g1	249	TRINITY_DN17271_c1_g1_i1	-	-	-	-	-	-	-	-	-	-	0	0	0	0	0	0	0	0.41	0.57	0.87	1.12	0.63	3.91	2.86	0.85	0	0	0.93	0	0	0	0	0	0	0	1	1.7	2.22	2.67	1.74	8.57	5.91	2	0	0	2
TRINITY_DN10244_c0_g1	418	TRINITY_DN10244_c0_g1_i1;TRINITY_DN10244_c0_g1_i2	PREDICTED: uncharacterized protein LOC105224109 [Bactrocera dorsalis]	-	-	GO:0003674(molecular_function);GO:0005575(cellular_component);GO:0008150(biological_process)	ENOG41126K0(DM4/DM12 family)	-	-	-	-	A0A0L0CEW0.1 PF07841.11;DM4_12;	0.73	0.14	0.37	0.47	0.44	0.14	0.82	0.26	0.54	0.39	0.13	2.38	0.14	0	0.84	0.24	0	0.5	3	1	3	1	4	1	5	2	5	1	1	8	1	0	2	2	0	2
TRINITY_DN19524_c0_g1	638	TRINITY_DN19524_c0_g1_i1;TRINITY_DN19524_c0_g1_i2;TRINITY_DN19524_c0_g1_i3;TRINITY_DN19524_c0_g1_i4;TRINITY_DN19524_c0_g1_i5	PREDICTED: chromosome transmission fidelity protein 8 homolog [Bactrocera dorsalis]	Chtf8	Chromosome transmission fidelity protein 8 homolog OS=Mus musculus GN=Chtf8 PE=2 SV=1	GO:0003674(molecular_function);GO:0007064(mitotic sister chromatid cohesion);GO:0031390(Ctf18 RFC-like complex)	ENOG4111SBI(CTF8, chromosome transmission fidelity factor 8 homolog (S. cerevisiae))	NA	NA	NA	NA(NA)	B4J1K4.1 PF09696.8;Ctf8;	10.79	11.01	11.19	9.61	11.51	11.64	13.58	11.74	11.62	13.36	10.11	8.21	14.08	10.69	11.17	10.79	10.11	13.3	156	128	150	105	167	143	194	146	175	155	109	100	141	99	120	127	116	131
TRINITY_DN23481_c0_g2	546	TRINITY_DN23481_c0_g2_i1;TRINITY_DN23481_c0_g2_i2;TRINITY_DN23481_c0_g2_i3;TRINITY_DN23481_c0_g2_i4	PREDICTED: death-associated protein kinase related [Bactrocera dorsalis]	-	-	GO:0004672(protein kinase activity);GO:0004674(protein serine/threonine kinase activity);GO:0004687(myosin light chain kinase activity);GO:0005524(ATP binding);GO:0005622(intracellular);GO:0006468(protein phosphorylation);GO:0006914(autophagy);GO:0010906(regulation of glucose metabolic process);GO:0018105(peptidyl-serine phosphorylation);GO:0018107(peptidyl-threonine phosphorylation);GO:0032008(p…	ENOG410XRMJ(calcium-dependent protein kinase)	NA	NA	NA	NA(NA)	-	3.82	3.69	2.24	0.9	2.37	2.34	2.89	2.44	1.96	1.91	1.81	1.37	1.54	2.28	0.81	3.51	1.97	1.26	34	25	17	6	20	16	16	18	20	18	15	12	11	10	7	27	17	9
TRINITY_DN18697_c0_g3	396	TRINITY_DN18697_c0_g3_i1	-	-	-	-	-	-	-	-	-	-	0	0	0	0	0.15	0	0	0.17	0.12	4.75	3.64	2.93	2.47	4.55	3.82	2.71	3.17	1.92	0	0	0	0	1.2	0	0	1.19	1	35	25	23	15.77	27	26	20.3	23	12
TRINITY_DN20578_c0_g2	406	TRINITY_DN20578_c0_g2_i1	-	-	-	-	-	-	-	-	-	-	0	0	0	0	0	0	0	0	0	1.94	0.28	0.48	1.34	1.12	2.1	1.14	0.79	0.15	0	0	0	0	0	0	0	0	0	15	2	4	9	7	15	9	6	1
TRINITY_DN9190_c0_g1	1632	TRINITY_DN9190_c0_g1_i1	unnamed protein product (mitochondrion) [Mus musculus]	Mtnd4	NADH-ubiquinone oxidoreductase chain 4 OS=Mus musculus GN=Mtnd4 PE=1 SV=1	GO:0003954(NADH dehydrogenase activity);GO:0005739(mitochondrion);GO:0005747(mitochondrial respiratory chain complex I);GO:0006120(mitochondrial electron transport, NADH to ubiquinone);GO:0007568(aging);GO:0008137(NADH dehydrogenase (ubiquinone) activity);GO:0009060(aerobic respiration);GO:0015990(electron transport coupled proton transport);GO:0016020(membrane);GO:0016021(integral component of m…	COG1008(subunit m)	K03881	NADH-ubiquinone oxidoreductase chain 4	EC:1.6.5.3	mmu00190(Oxidative phosphorylation);mmu04723(Retrograde endocannabinoid signaling);mmu04714(Thermogenesis);mmu05012(Parkinson disease)	Q7JCY6.1 PF00361.18;Proton_antipo_M;	0.28	0.62	0.33	2.22	6.99	7.34	5.31	6.92	4.45	4.48	4.66	3.09	8.77	8.66	7.8	2.59	6.84	5.92	16	30	18	95	421	361	307	355	267	247	238	175	415	377	400	145	376	279
TRINITY_DN14550_c0_g1	400	TRINITY_DN14550_c0_g1_i1;TRINITY_DN14550_c0_g1_i2	-	-	-	-	-	-	-	-	-	-	51.09	48.2	42.79	22.23	24.25	21.47	12.95	24.61	21.14	19.59	30.47	10.35	20.74	28.78	24.24	49.05	27.75	19.28	402	293	297	125	187	134	93	164	168	50	72	29	45	59	57	127	69	41
TRINITY_DN20931_c0_g1	655	TRINITY_DN20931_c0_g1_i1;TRINITY_DN20931_c0_g1_i2;TRINITY_DN20931_c0_g1_i3;TRINITY_DN20931_c0_g1_i4;TRINITY_DN20931_c0_g1_i5	-	-	-	-	-	-	-	-	-	-	9.79	11.98	9.37	5.5	9.35	10.15	9.48	14.29	7.76	4.14	3.78	3.15	4.41	9.46	6.17	5.15	5.4	2.79	99	101	86	30	80	72	75	88	77	36	31	24	30	59	45	45	43	23
TRINITY_DN19614_c0_g2	552	TRINITY_DN19614_c0_g2_i1;TRINITY_DN19614_c0_g2_i2	-	-	-	-	-	-	-	-	-	-	2.34	2.37	2.81	0.28	2.07	2.2	2.36	1.11	2.23	0	0	0	0	0	0	0	0.08	0	30	26	30	3	29	22	32	14	32	0	0	0	0	0	0	0	1	0
TRINITY_DN23838_c0_g2	505	TRINITY_DN23838_c0_g2_i1	PREDICTED: transcription initiation factor TFIID subunit 13 [Bactrocera dorsalis]	TAF13	Transcription initiation factor TFIID subunit 13 OS=Bos taurus GN=TAF13 PE=2 SV=1	GO:0003677(DNA binding);GO:0003712(transcription cofactor activity);GO:0005669(transcription factor TFIID complex);GO:0006357(regulation of transcription by RNA polymerase II);GO:0006367(transcription initiation from RNA polymerase II promoter);GO:0046982(protein heterodimerization activity)	COG5248(TAF13 RNA polymerase II, TATA box binding protein (TBP)-associated factor)	K03127	transcription initiation factor TFIID subunit 13	-	mde03022(Basal transcription factors)	E0W312.1 PF02269.14;TFIID-18kDa;	6.99	9.46	7.55	6.18	7.73	10.1	7.2	9.82	8.8	13.25	7.35	7.08	12.42	11.48	9.91	14.83	12.25	8.46	88	95	86	57	98	104	88	107	114	153	79	86	124	106	106	174	140	83
TRINITY_DN1717_c0_g1	247	TRINITY_DN1717_c0_g1_i1	-	-	-	-	-	-	-	-	-	-	2.72	2.75	2.39	0	0	0	0	0	0	0	0	0	0	0	0	0	0	0	8	6	6	0	0	0	0	0	0	0	0	0	0	0	0	0	0	0
TRINITY_DN24551_c0_g2	353	TRINITY_DN24551_c0_g2_i1;TRINITY_DN24551_c0_g2_i2;TRINITY_DN24551_c0_g2_i3;TRINITY_DN24551_c0_g2_i4	PREDICTED: NADPH--cytochrome P450 reductase isoform X2 [Bactrocera latifrons]	-	NADPH--cytochrome P450 reductase OS=Musca domestica PE=2 SV=1	GO:0003958(NADPH-hemoprotein reductase activity);GO:0030586([methionine synthase] reductase activity)	-	NA	NA	NA	NA(NA)	A0A0R3NVW6.1 PF00258.23;Flavodoxin_1;	2.43	2.39	1.22	0.21	1.25	0.77	0.87	0.54	1.64	0.84	1.42	1.48	0.33	0.23	0.31	4.94	1.25	3.62	16	12	7	1	8	4	5	3	11	2	6	6	1	1	1	17	5	9
TRINITY_DN17300_c0_g1	755	TRINITY_DN17300_c0_g1_i1;TRINITY_DN17300_c0_g1_i2;TRINITY_DN17300_c0_g1_i3;TRINITY_DN17300_c0_g1_i4;TRINITY_DN17300_c0_g1_i5	PREDICTED: uncharacterized protein LOC105229807 [Bactrocera dorsalis]	Acy1	Aminoacylase-1 OS=Mus musculus GN=Acy1 PE=1 SV=1	GO:0004046(aminoacylase activity);GO:0005737(cytoplasm);GO:0006508(proteolysis);GO:0006520(cellular amino acid metabolic process);GO:0008237(metallopeptidase activity)	COG0624(succinyl-diaminopimelate desuccinylase activity)	K14677	aminoacylase	EC:3.5.1.14	mde00220(Arginine biosynthesis)	A0A0L0C7Z3.1 PF01546.26;Peptidase_M20;	2.65	1.84	3.1	2.48	2.54	2.21	1.38	1.51	2.64	5.56	3.18	1.6	2.66	3.22	3.07	3.51	2.87	2.81	41	17	46	29	44	38	24	25	38	50	26	16	22	24	26	32	26	21
TRINITY_DN187_c0_g1	210	TRINITY_DN187_c0_g1_i1	-	-	-	-	-	-	-	-	-	-	1	2.02	1.75	1.44	1.08	0.66	1.66	1.23	0.51	0	0	0	0	0	0	0	0	0	2	3	3	2	2	1	3	2	1	0	0	0	0	0	0	0	0	0
TRINITY_DN18082_c0_g2	329	TRINITY_DN18082_c0_g2_i1;TRINITY_DN18082_c0_g2_i2	-	-	-	-	-	-	-	-	-	-	0	0.23	0	0.44	0.37	0	0.38	0	0	2.5	3.31	1.34	0.93	2.27	0.27	3.82	3.22	2.86	0	1	0	1.78	2	0	2	0	0	9.57	6.69	5.08	4.01	3	1.22	9.76	12.54	3.94
TRINITY_DN20361_c0_g2	1755	TRINITY_DN20361_c0_g2_i1;TRINITY_DN20361_c0_g2_i2;TRINITY_DN20361_c0_g2_i3	PREDICTED: lariat debranching enzyme [Bactrocera dorsalis]	ldbr	Lariat debranching enzyme OS=Drosophila melanogaster GN=ldbr PE=2 SV=1	GO:0000375(RNA splicing, via transesterification reactions);GO:0000398(mRNA splicing, via spliceosome);GO:0005634(nucleus);GO:0006396(RNA processing);GO:0008419(RNA lariat debranching enzyme activity);GO:0090502(RNA phosphodiester bond hydrolysis, endonucleolytic)	ENOG410XP0F(debranching enzyme)	NA	NA	NA	NA(NA)	B4KWX6.1 PF00149.26;Metallophos;	2.39	2.52	2.35	1.21	2.38	2.81	2.14	2.27	2.24	2.54	3.06	2.37	3.04	3.61	3.45	3.83	3.96	1.99	123	113	119	55	134	130	119	111	132	152	169	146	154	170	192	232	233	102
TRINITY_DN22456_c0_g2	626	TRINITY_DN22456_c0_g2_i1	PREDICTED: turripeptide Pal9.2-like [Rhagoletis zephyria]	-	-	-	-	-	-	-	-	-	38.95	48.66	45.08	22.91	43.23	31.52	31.67	35.78	33.76	40.98	31.58	27.65	39.18	41.51	40.52	45.05	44.45	39.74	678	687	719	294	769	456	542	545	608	665	476	468	548	536	610	742	716	549
TRINITY_DN20533_c0_g1	863	TRINITY_DN20533_c0_g1_i1;TRINITY_DN20533_c0_g1_i2;TRINITY_DN20533_c0_g1_i3;TRINITY_DN20533_c0_g1_i4	-	-	-	-	-	-	-	-	-	-	501.38	142.31	77.75	87.96	0.51	0.55	26.23	126.95	2.19	68.41	3.62	166.27	1.11	0.3	0.51	77.23	1.03	61.01	13048	3109	1871	1676	14	12	695	2922	61	1734	85	4368	24	6	12	1986	26	1318
TRINITY_DN16322_c0_g1	1162	TRINITY_DN16322_c0_g1_i1;TRINITY_DN16322_c0_g1_i2;TRINITY_DN16322_c0_g1_i3;TRINITY_DN16322_c0_g1_i4	PREDICTED: oxysterol-binding protein-related protein 11 [Bactrocera dorsalis]	Osbpl11	Oxysterol-binding protein-related protein 11 OS=Mus musculus GN=Osbpl11 PE=1 SV=2	GO:0006869(lipid transport);GO:0010890(positive regulation of sequestering of triglyceride);GO:0045444(fat cell differentiation)	ENOG4111T17(PH)	NA	NA	NA	NA(NA)	A0A0L0CCC8.1 PF00169.27;PH;	13.01	13.35	13.42	9.62	13.78	13.6	11.32	12.25	14.18	9.02	9.24	7.94	9.67	9.4	7.94	9.27	11.57	9.39	495	413	465	277	548	448	439	416	559	314	298	285	289	259	257	327	401	279
TRINITY_DN15788_c0_g1	493	TRINITY_DN15788_c0_g1_i1;TRINITY_DN15788_c0_g1_i2;TRINITY_DN15788_c0_g1_i3;TRINITY_DN15788_c0_g1_i4	PREDICTED: lysozyme 1-like [Bactrocera dorsalis]	-	Lysozyme 1 OS=Musca domestica PE=1 SV=1	GO:0003796(lysozyme activity);GO:0005615(extracellular space);GO:0016998(cell wall macromolecule catabolic process);GO:0045824(negative regulation of innate immune response);GO:0050829(defense response to Gram-negative bacterium);GO:0050830(defense response to Gram-positive bacterium)	ENOG4111QHM(those in tissues and body fluids are associated with the monocyte- macrophage system and enhance the activity of immunoagents)	NA	NA	NA	NA(NA)	A0A0L0C752.1 PF00062.18;Lys;	1001.15	871.67	996.64	807.58	700.49	849.68	734.77	930.24	761.5	590.79	522.9	587.13	714.56	413.41	909.78	384.81	554.78	575.96	9058	6826	8740	5085.99	7175	6360	5563.01	6548	5450	2874	2881	2816.01	3063.99	1688	3739.01	1915	2795.01	2225
TRINITY_DN20536_c0_g1	2176	TRINITY_DN20536_c0_g1_i1;TRINITY_DN20536_c0_g1_i2;TRINITY_DN20536_c0_g1_i3	PREDICTED: protein TBRG4 [Bactrocera dorsalis]	-	-	GO:0004672(protein kinase activity);GO:0006468(protein phosphorylation)	ENOG4111EYX(Transforming growth factor beta regulator 4)	-	-	-	-	B4JTY0.1 PF08368.10;FAST_2;	22.7	22.55	21.85	20.96	24.07	20.06	21.14	19.7	18.84	40.65	36.57	34.43	34.11	42.65	36.3	34.22	44.22	31.11	1129	1048	1064	790	1364	910	1099	970	1133	887	834	776	722	783	674	837	1005	620
TRINITY_DN20810_c0_g2	2341	TRINITY_DN20810_c0_g2_i1;TRINITY_DN20810_c0_g2_i2;TRINITY_DN20810_c0_g2_i3;TRINITY_DN20810_c0_g2_i4	PREDICTED: chorion peroxidase [Bactrocera dorsalis]	Pxn	Peroxidasin OS=Drosophila melanogaster GN=Pxn PE=1 SV=1	GO:0004096(catalase activity);GO:0004601(peroxidase activity);GO:0006979(response to oxidative stress);GO:0020037(heme binding);GO:0055114(oxidation-reduction process);GO:0098869(cellular oxidant detoxification)	ENOG410XPZ3(prostaglandin G H synthase and cyclooxygenase)	NA	NA	NA	NA(NA)	A0A0L0CTP8.1 PF03098.13;An_peroxidase;	6.29	5.85	5.41	4.59	6.95	3.73	3.39	4.06	5.97	4.79	2.54	3.22	5.03	4.28	5.3	4.98	5.55	7.13	223	225	272	62	283	163	217	180	243	395	194	273	356	279	407	417	457	503
TRINITY_DN23010_c0_g1	1014	TRINITY_DN23010_c0_g1_i1;TRINITY_DN23010_c0_g1_i2;TRINITY_DN23010_c0_g1_i3	PREDICTED: uncharacterized protein LOC105222573 isoform X1 [Bactrocera dorsalis]	-	-	-	ENOG410ZEVW(NA)	-	-	-	-	-	2.76	2.82	3.27	1.5	3.96	2.26	2.97	2.39	3.16	1.77	2.02	1.15	2.06	3.07	1.89	2.94	4.02	3.08	56	56	71	30	93	47	71	55	74	51	51	33	49	66	46	78	108	71
TRINITY_DN15387_c3_g2	436	TRINITY_DN15387_c3_g2_i1	reverse transcriptase [Bactrocera tryoni]	-	-	-	-	-	-	-	-	-	0.2	0.13	0	0.14	0	0	0.32	0.36	0.2	1.69	2.05	1.8	1.3	1.12	0.36	1.11	2.62	1.33	2	1	0	1	0	0	3	3	2	15	17	17	10	8	3	10	23	10
TRINITY_DN22643_c0_g1	693	TRINITY_DN22643_c0_g1_i1	hypothetical protein B7P43_G10547 [Cryptotermes secundus]	-	-	GO:0003676(nucleic acid binding);GO:0015074(DNA integration)	COG2801(Retrotransposon protein)	K05096	FMS-like tyrosine kinase 1	EC:2.7.10.1	xla04010(MAPK signaling pathway);xla04510(Focal adhesion)	A0A085N576.1 PF13683.4;rve_3;	3.64	2.99	3.46	3.84	8.59	5.84	7.82	5.22	5.05	12.15	8.76	7.71	14.98	64.8	21.01	19.22	17.22	12.91	73	49	64	57	177	98	155	92	105	228.74	153	151	242.69	968.75	367	367	322	207
TRINITY_DN21223_c0_g2	2446	TRINITY_DN21223_c0_g2_i1;TRINITY_DN21223_c0_g2_i2;TRINITY_DN21223_c0_g2_i3;TRINITY_DN21223_c0_g2_i4;TRINITY_DN21223_c0_g2_i5;TRINITY_DN21223_c0_g2_i6	PREDICTED: pre-mRNA 3' end processing protein WDR33 [Bactrocera oleae]	WDR33	pre-mRNA 3' end processing protein WDR33 OS=Homo sapiens GN=WDR33 PE=1 SV=2	GO:0005847(mRNA cleavage and polyadenylation specificity factor complex);GO:0006378(mRNA polyadenylation);GO:0006379(mRNA cleavage);GO:0048812(neuron projection morphogenesis)	COG2319(wd repeat)	K15542	polyadenylation factor subunit 2	-	mde03015(mRNA surveillance pathway)	A0A0K0DYS1.1 PF12894.5;ANAPC4_WD40;	4.58	4.79	5.16	3.23	5.14	4.97	3.5	3.76	4.96	4.15	4.78	3.48	4.33	4.68	4.42	4.21	6.49	3.81	351	311	370	182	410	327	269	252	391	357	380	290	319	318	352	366	549	272
TRINITY_DN7909_c0_g1	212	TRINITY_DN7909_c0_g1_i1	ubiquitin-like modifier-activating enzyme 1 [Rattus norvegicus]	Uba1	Ubiquitin-like modifier-activating enzyme 1 OS=Mus musculus GN=Uba1 PE=1 SV=1	GO:0000166(nucleotide binding);GO:0000792(heterochromatin);GO:0004839(ubiquitin activating enzyme activity);GO:0005515(protein binding);GO:0005524(ATP binding);GO:0005634(nucleus);GO:0005654(nucleoplasm);GO:0005737(cytoplasm);GO:0005739(mitochondrion);GO:0005765(lysosomal membrane);GO:0005829(cytosol);GO:0006464(cellular protein modification process);GO:0006511(ubiquitin-dependent protein catabol…	COG0476(small protein activating enzyme activity)	K03178	ubiquitin-activating enzyme E1	EC:6.2.1.45	mmu04120(Ubiquitin mediated proteolysis);mmu05012(Parkinson disease)	A0A0D9RMJ4.1 PF00899.19;ThiF;	0.98	0.66	1.71	0	0.53	1.3	0.54	1.8	0	0.57	0	0	0.67	2.13	0.63	0	0	0.68	2	1	3	0	1	2	1	3	0	1	0	0	1	3	1	0	0	1
TRINITY_DN24535_c1_g3	557	TRINITY_DN24535_c1_g3_i1;TRINITY_DN24535_c1_g3_i2	PREDICTED: trypsin-1 [Bactrocera dorsalis]	-	Trypsin-1 OS=Astacus astacus PE=1 SV=1	GO:0004252(serine-type endopeptidase activity);GO:0005509(calcium ion binding);GO:0005615(extracellular space);GO:0006508(proteolysis);GO:0007596(blood coagulation)	COG5640(protease)	NA	NA	NA	NA(NA)	A0A0L0CM55.1 PF00089.24;Trypsin;	62.44	50.93	45.96	20.62	4.19	12.35	8.87	26.04	17.29	18.99	13.54	11.84	2.91	0.55	1.94	15.14	1.19	15.35	672	433	444	162	45	108	92	241	191	237	146	156	26	6	21	190	13	151
TRINITY_DN16228_c1_g1	439	TRINITY_DN16228_c1_g1_i1;TRINITY_DN16228_c1_g1_i2;TRINITY_DN16228_c1_g1_i3;TRINITY_DN16228_c1_g1_i4;TRINITY_DN16228_c1_g1_i5	PREDICTED: uncharacterized protein C11D3.03c-like [Bactrocera dorsalis]	SPAC11D3.03c	Uncharacterized protein C11D3.03c OS=Schizosaccharomyces pombe (strain 972 / ATCC 24843) GN=SPAC11D3.03c PE=4 SV=1	GO:0003674(molecular_function);GO:0005575(cellular_component);GO:0008150(biological_process)	COG3665(Urea carboxylase-associated protein)	-	-	-	-	B4NIF0.1 PF09347.8;DUF1989;	0.91	0.89	0.65	1.11	0.7	0.72	0.24	0.81	0.9	1.42	2.89	2.39	1.46	1.18	1.03	2.02	1.77	11.21	7	6	5	7	6	5	2	6	8	9	17.04	16.12	8	6	6	13	11	60.21
TRINITY_DN21372_c1_g2	1678	TRINITY_DN21372_c1_g2_i1;TRINITY_DN21372_c1_g2_i2	PREDICTED: 60S ribosomal protein L18 [Bactrocera dorsalis]	RpL18	60S ribosomal protein L18 OS=Drosophila pseudoobscura pseudoobscura GN=RpL18 PE=3 SV=2	GO:0003674(molecular_function);GO:0005575(cellular_component);GO:0008150(biological_process)	COG1727(Ribosomal protein)	K02883	large subunit ribosomal protein L18e	-	dpo03010(Ribosome)	B4IY73.1 PF17135.2;Ribosomal_L18;	1789.02	1922.62	1777.36	2074.62	2043.58	1992.25	1944.83	2019.97	1913.51	1816.86	1888.47	2084.97	1940.18	1925.59	2049.01	1822.22	1887.84	1750.81	57613.6	51187.6	53231.7	49581.3	68347.3	54320.7	62477.4	57619.6	64108.3	55601.6	53567.3	65911.8	51024.6	46663	58282.6	56586.4	57558.9	45714.6
TRINITY_DN24719_c0_g2	1602	TRINITY_DN24719_c0_g2_i1;TRINITY_DN24719_c0_g2_i2	PREDICTED: diphthamide biosynthesis protein 1 [Bactrocera dorsalis]	DPH1	Diphthamide biosynthesis protein 1 OS=Bos taurus GN=DPH1 PE=2 SV=1	GO:0003674(molecular_function);GO:0005737(cytoplasm);GO:0006909(phagocytosis);GO:0017183(peptidyl-diphthamide biosynthetic process from peptidyl-histidine)	COG1736(diphthamide biosynthesis protein)	NA	NA	NA	NA(NA)	A0A0L0CEC1.1 PF01866.15;Diphthamide_syn;	8.34	6.08	6.68	6.08	8.42	5.78	13.8	8.27	10.37	9.31	7.84	5.45	21.35	17.89	14.64	11.84	19.68	10.73	445	274	320	248	478	278	746	408	575	346	271	225	678	520	543	464	674	321
TRINITY_DN25660_c0_g1	217	TRINITY_DN25660_c0_g1_i1	-	-	-	-	-	-	-	-	-	-	1.85	3.11	0.54	0	0.99	0.61	1.02	1.14	0.47	0.55	0.58	3.03	0	0	1.78	1.6	0	3.23	4	5	1	0	2	1	2	2	1	1	1	6	0	0	3	3	0	5
TRINITY_DN23499_c0_g3	987	TRINITY_DN23499_c0_g3_i1;TRINITY_DN23499_c0_g3_i10;TRINITY_DN23499_c0_g3_i11;TRINITY_DN23499_c0_g3_i12;TRINITY_DN23499_c0_g3_i13;TRINITY_DN23499_c0_g3_i14;TRINITY_DN23499_c0_g3_i2;TRINITY_DN23499_c0_g3_i3;TRINITY_DN23499_c0_g3_i4;TRINITY_DN23499_c0_g3_i5;TRINITY_DN23499_c0_g3_i6;TRINITY_DN23499_c0_g3_i7;TRINITY_DN23499_c0_g3_i8;TRINITY_DN23499_c0_g3_i9	-	-	-	-	-	-	-	-	-	-	3.59	6.8	5.47	3.88	6.34	4.33	5.01	2.58	1.86	42.2	35.69	21.51	42.36	50.24	40.91	47.07	46.98	34.44	18.54	19.85	14.91	9	25.45	14.63	29.97	17.04	23	1063.12	804	586	980.83	1029.92	899.79	1190.54	1206.52	774.56
TRINITY_DN22701_c0_g2	259	TRINITY_DN22701_c0_g2_i1	-	-	-	-	-	-	-	-	-	-	0.3	0.41	0.36	2.14	0.97	0.8	0.33	1.86	0.61	0	0	0	0	0	0	0	0	0	1	1	1	5	3	2	1	5	2	0	0	0	0	0	0	0	0	0
TRINITY_DN17205_c0_g1	264	TRINITY_DN17205_c0_g1_i1	-	-	-	-	-	-	-	-	-	-	0.58	0.78	3.06	1.23	0.31	1.15	0	0	0	0	0	0	0.39	0	0	0.33	0	0	2	2	9	3	1	3	0	0	0	0	0	0	1	0	0	1	0	0
TRINITY_DN25948_c0_g1	533	TRINITY_DN25948_c0_g1_i1	-	-	-	-	-	-	-	-	-	F4RE44.1 PF05730.9;CFEM;	1.75	2.64	2.33	0	0	0	0	0	0	0	0	0	0	0	0	0	0	0	24	29	29	0	0	0	0	0	0	0	0	0	0	0	0	0	0	0
TRINITY_DN10333_c0_g1	211	TRINITY_DN10333_c0_g1_i1	JNK-interacting protein 1 isoform X1 [Ceratitis capitata]	Aplip1	JNK-interacting protein 1 OS=Drosophila melanogaster GN=Aplip1 PE=1 SV=2	GO:0005078(MAP-kinase scaffold activity);GO:0005515(protein binding);GO:0007254(JNK cascade);GO:0008432(JUN kinase binding);GO:0019894(kinesin binding);GO:0019896(axonal transport of mitochondrion);GO:0019901(protein kinase binding);GO:0030424(axon);GO:0046328(regulation of JNK cascade);GO:0048490(anterograde synaptic vesicle transport);GO:0048491(retrograde synaptic vesicle transport);GO:0048812…	ENOG410ZFRJ(mitogen-activated protein kinase 8 interacting protein)	-	-	-	-	-	0.5	0.67	0	0	1.06	0	2.18	0	2.52	0.58	1.24	0	1.36	0	0.63	0	0.59	2.06	1	1	0	0	2	0	4	0	5	1	2	0	2	0	1	0	1	3
TRINITY_DN22740_c0_g5	210	TRINITY_DN22740_c0_g5_i1	-	-	-	-	-	-	-	-	-	-	0	0	0	0	0	0	0	0	0	0	0	0	2.76	2.18	0	0	0.59	0.7	0	0	0	0	0	0	0	0	0	0	0	0	4	3	0	0	1	1
TRINITY_DN25391_c2_g4	380	TRINITY_DN25391_c2_g4_i1	-	-	-	-	-	-	-	-	-	-	172.8	67.98	35.71	68.6	1.88	1.49	48.75	28.81	12.2	39.62	14.62	69.56	8.73	0	0.16	72.41	0.15	18.35	1319	400	240	379	14	9	351.78	186	95	268	92.4	503.42	51.32	0	1	498.08	1	105
TRINITY_DN15929_c0_g2	231	TRINITY_DN15929_c0_g2_i1	PREDICTED: uncharacterized protein LOC105233399 [Bactrocera dorsalis]	-	-	-	-	-	-	-	-	-	0	0.54	0.93	0	0	1.58	1.76	1.96	1.2	0.47	0.5	0	2.19	3.47	3.06	3.21	0	0.56	0	1	2	0	0	3	4	4	3	1	1	0	4	6	6	7	0	1
TRINITY_DN25685_c3_g1	1421	TRINITY_DN25685_c3_g1_i1;TRINITY_DN25685_c3_g1_i2;TRINITY_DN25685_c3_g1_i3;TRINITY_DN25685_c3_g1_i4;TRINITY_DN25685_c3_g1_i5;TRINITY_DN25685_c3_g1_i6;TRINITY_DN25685_c3_g1_i7	PREDICTED: atlastin-like [Bactrocera latifrons]	atl	Atlastin OS=Drosophila melanogaster GN=atl PE=1 SV=1	GO:0003924(GTPase activity);GO:0005515(protein binding);GO:0005525(GTP binding);GO:0005737(cytoplasm);GO:0005783(endoplasmic reticulum);GO:0005794(Golgi apparatus);GO:0005874(microtubule);GO:0007019(microtubule depolymerization);GO:0007029(endoplasmic reticulum organization);GO:0007030(Golgi organization);GO:0007517(muscle organ development);GO:0007528(neuromuscular junction development);GO:00085…	ENOG410XR6Z(Guanylate binding protein)	NA	NA	NA	NA(NA)	B4K505.2 PF02263.17;GBP;	1.6	1.42	2.09	0.58	0.71	0.61	0	0.11	0.5	3.06	4.59	3.95	3.32	5.03	2.93	5.74	4.26	5.78	20	18	25	5	9	6	0	2	9	62	71	49	57.93	53	56	90	56	81
TRINITY_DN10617_c0_g1	242	TRINITY_DN10617_c0_g1_i1	PREDICTED: putative leucine-rich repeat-containing protein DDB_G0290503 isoform X1 [Bactrocera latifrons]	-	-	-	-	-	-	-	-	-	0	2.41	0.84	1.01	1.53	0.94	0.79	0.44	1.43	0.42	0	0	0	1.03	0.46	0.41	0	2.49	0	5	2	2	4	2	2	1	4	1	0	0	0	2	1	1	0	5
TRINITY_DN19017_c0_g2	210	TRINITY_DN19017_c0_g2_i1	-	-	-	-	-	-	-	-	-	-	0.5	2.02	3.49	0	0.54	0	0	0.61	1.53	0	0	0	0	0	0	0	0	0	1	3	6	0	1	0	0	1	3	0	0	0	0	0	0	0	0	0
TRINITY_DN23308_c0_g1	756	TRINITY_DN23308_c0_g1_i1;TRINITY_DN23308_c0_g1_i2;TRINITY_DN23308_c0_g1_i3;TRINITY_DN23308_c0_g1_i4;TRINITY_DN23308_c0_g1_i5;TRINITY_DN23308_c0_g1_i6	PREDICTED: trypsin [Bactrocera dorsalis]	-	-	GO:0004252(serine-type endopeptidase activity);GO:0006508(proteolysis)	ENOG4110MNG(Tryp_SPc)	-	-	-	-	A0A0L0CAE5.1 PF00089.24;Trypsin;	2.55	1.84	3.54	4.34	2.28	3.9	1.55	1.95	1.32	3.68	4.56	2.66	3.07	3.53	3.62	5.87	1.33	4.27	44	29	55	56	40	45	25	33	25	65	63	44	54	51	50	31	26	40
TRINITY_DN21133_c0_g1	3159	TRINITY_DN21133_c0_g1_i1;TRINITY_DN21133_c0_g1_i2;TRINITY_DN21133_c0_g1_i3;TRINITY_DN21133_c0_g1_i4;TRINITY_DN21133_c0_g1_i5;TRINITY_DN21133_c0_g1_i6;TRINITY_DN21133_c0_g1_i7;TRINITY_DN21133_c0_g1_i8;TRINITY_DN21133_c0_g1_i9	PREDICTED: bone morphogenetic protein 6 [Bactrocera dorsalis]	mstnb	Growth/differentiation factor 8 OS=Danio rerio GN=mstnb PE=2 SV=2	GO:0005125(cytokine activity);GO:0005160(transforming growth factor beta receptor binding);GO:0005615(extracellular space);GO:0008083(growth factor activity);GO:0010862(positive regulation of pathway-restricted SMAD protein phosphorylation);GO:0016319(mushroom body development);GO:0030509(BMP signaling pathway);GO:0042981(regulation of apoptotic process);GO:0043408(regulation of MAPK cascade);GO:…	ENOG410XT8Z(bone morphogenetic protein)	NA	NA	NA	NA(NA)	Q9V4F4.1 PF00019.18;TGF_beta;	1.8	2.02	2.7	0.97	1.65	1.5	1.24	1.7	1.42	3.52	2.09	1.95	2.99	3.25	3.55	4.21	3.65	3.52	127	104	132	58	109	94	96	104	106	377	202	212	279	259	348	421	378	311
TRINITY_DN18087_c0_g1	960	TRINITY_DN18087_c0_g1_i1;TRINITY_DN18087_c0_g1_i2;TRINITY_DN18087_c0_g1_i3;TRINITY_DN18087_c0_g1_i4;TRINITY_DN18087_c0_g1_i5;TRINITY_DN18087_c0_g1_i6	PREDICTED: peroxiredoxin-2 [Bactrocera dorsalis]	PRDX2	Peroxiredoxin-2 OS=Bos taurus GN=PRDX2 PE=2 SV=1	GO:0005739(mitochondrion);GO:0006909(phagocytosis);GO:0008340(determination of adult lifespan);GO:0008379(thioredoxin peroxidase activity);GO:0016209(antioxidant activity);GO:0042744(hydrogen peroxide catabolic process);GO:0043066(negative regulation of apoptotic process);GO:0045454(cell redox homeostasis);GO:0055114(oxidation-reduction process)	COG0450(alkyl hydroperoxide reductase)	NA	NA	NA	NA(NA)	B3N2Q8.1 PF00578.19;AhpC-TSA;	262.77	260.55	243.69	222.01	265.96	270.62	243.13	244.03	262.63	374.78	350.37	323.12	357.41	330.4	353.29	374.84	372.88	322.6	4764	3606.99	4403	2874	5145	3736	4157	3957	5186	6322.99	5565	5820.99	5165.99	4611	5554	6253.99	6232.01	4471.01
TRINITY_DN25065_c1_g1	303	TRINITY_DN25065_c1_g1_i1	-	-	-	-	-	-	-	-	-	-	2.33	1.69	1.97	0	0.66	0.27	0.69	0.26	1.67	0.25	0.79	0.91	0	0.6	0.53	1.93	0	0	11	6	8	0	3	1	3	1	8	1	3	4	0	2	2	8	0	0
TRINITY_DN1140_c0_g1	243	TRINITY_DN1140_c0_g1_i1	-	-	-	-	-	-	-	-	-	-	2.37	2.66	3.23	0.56	0	0	0.43	2.9	0	0	0	0	0	0	0	0	0	0	6	5	7	1	0	0	1	6	0	0	0	0	0	0	0	0	0	0
TRINITY_DN15970_c0_g2	338	TRINITY_DN15970_c0_g2_i1;TRINITY_DN15970_c0_g2_i2	-	-	-	-	-	-	-	-	-	-	1.83	2.41	0.77	0	0	0	0.36	0	0.49	2.4	0.23	0.6	1.25	0	0	1.07	0.22	0.52	11	11	4	0	0	0	2	0	3	11	1	3	5	0	0	5	1	2
TRINITY_DN10958_c0_g1	231	TRINITY_DN10958_c0_g1_i1	PREDICTED: uncharacterized protein LOC105224008 [Bactrocera dorsalis]	-	-	-	-	-	-	-	-	-	0.4	1.07	0	2.27	1.71	0.53	3.07	1.47	1.61	0	0	0	1.1	2.89	0	0.92	2.38	0	1	2	0	4	4	1	7	3	4	0	0	0	2	5	0	2	5	0
TRINITY_DN20330_c0_g5	586	TRINITY_DN20330_c0_g5_i1;TRINITY_DN20330_c0_g5_i2	PREDICTED: NADH dehydrogenase [ubiquinone] 1 alpha subcomplex subunit 2 [Bactrocera dorsalis]	NDUFA2	NADH dehydrogenase [ubiquinone] 1 alpha subcomplex subunit 2 OS=Homo sapiens GN=NDUFA2 PE=1 SV=3	GO:0003954(NADH dehydrogenase activity);GO:0005747(mitochondrial respiratory chain complex I);GO:0006120(mitochondrial electron transport, NADH to ubiquinone);GO:0008137(NADH dehydrogenase (ubiquinone) activity)	ENOG41124JV(Accessory subunit of the mitochondrial membrane respiratory chain NADH dehydrogenase (Complex I), that is believed not to be involved in catalysis. Complex I functions in the transfer of electrons from NADH to the respiratory chain. The immediate electron acceptor for the enzyme is believed to be ubiquinone)	K03946	NADH dehydrogenase (ubiquinone) 1 alpha subcomplex subunit 2	-	mde00190(Oxidative phosphorylation)	A0A0L0BUN6.1 PF05047.14;L51_S25_CI-B8;	140.94	159.43	147.62	145.82	147.76	158.58	145.75	148.3	135.61	316.57	242.49	235.75	317.15	282.96	289.26	292.29	298.28	274.8	2229	2036	2132	1692	2379	2074	2257	2044	2213	2901	2071	2289	2517	2080	2452	2722	2699	2137
TRINITY_DN23707_c0_g1	1792	TRINITY_DN23707_c0_g1_i1;TRINITY_DN23707_c0_g1_i2;TRINITY_DN23707_c0_g1_i3;TRINITY_DN23707_c0_g1_i4;TRINITY_DN23707_c0_g1_i5;TRINITY_DN23707_c0_g1_i6	PREDICTED: uncharacterized protein LOC105229783 [Bactrocera dorsalis]	RREB1	Ras-responsive element-binding protein 1 OS=Gallus gallus GN=RREB1 PE=2 SV=2	GO:0003700(DNA binding transcription factor activity);GO:0005634(nucleus);GO:0005700(polytene chromosome);GO:0006355(regulation of transcription, DNA-templated);GO:0007275(multicellular organism development);GO:0007362(terminal region determination);GO:0007390(germ-band shortening);GO:0007391(dorsal closure);GO:0007393(dorsal closure, leading edge cell fate determination);GO:0007398(ectoderm deve…	COG5048(Zinc finger protein)	K20210	ras-responsive element-binding protein 1	-	mde04013(MAPK signaling pathway - fly)	B4I0X6.1 PF13894.4;zf-C2H2_4;	0.97	0.5	0.83	1.04	1.47	1.59	1.25	1.98	1.24	1.35	0.71	1.25	1.26	1.94	1.12	1.21	2.07	0.9	20	24	23	23	42	33	35	33	44	28	16	32	17	22	29	33	57	43
TRINITY_DN22803_c0_g2	1124	TRINITY_DN22803_c0_g2_i1;TRINITY_DN22803_c0_g2_i2;TRINITY_DN22803_c0_g2_i3;TRINITY_DN22803_c0_g2_i4	PREDICTED: vesicle-trafficking protein SEC22b [Bactrocera dorsalis]	SEC22B	Vesicle-trafficking protein SEC22b OS=Gallus gallus GN=SEC22B PE=2 SV=1	GO:0000139(Golgi membrane);GO:0000149(SNARE binding);GO:0005484(SNAP receptor activity);GO:0005783(endoplasmic reticulum);GO:0006887(exocytosis);GO:0006888(ER to Golgi vesicle-mediated transport);GO:0006890(retrograde vesicle-mediated transport, Golgi to ER);GO:0006906(vesicle fusion);GO:0006909(phagocytosis);GO:0012507(ER to Golgi transport vesicle membrane);GO:0016021(integral component of memb…	COG5143(Vesicle-associated membrane protein)	K08517	vesicle transport protein SEC22	-	dse04130(SNARE interactions in vesicular transport);dse04145(Phagosome)	B4JJ22.1 PF13774.4;Longin;	35.54	36.36	36.98	23.92	31.72	35.94	27.98	36.89	32.45	39.06	32.75	26.73	36.09	34.81	35.95	38.07	38.02	32.95	1317	1113	1281	660	1228	1129	1039	1216	1242	1213	942	860	974	828	1027	1178	1153	892
TRINITY_DN21948_c3_g1	246	TRINITY_DN21948_c3_g1_i1;TRINITY_DN21948_c3_g1_i2	hypothetical protein ALC56_00593 [Trachymyrmex septentrionalis]	-	-	-	ENOG410YQJH(NA)	K11433	histone-lysine N-methyltransferase SETMAR	EC:2.1.1.43	soc00310(Lysine degradation)	-	14.32	6.71	8.1	9.35	11.74	10.14	14.12	15	8.47	11.89	6.95	8.24	11.94	11.8	8.45	14.71	15.17	17.71	32.66	11.37	15.84	16.34	24.97	17.48	29.2	27.86	20.33	25.32	13.66	17.23	22.15	18.54	15.05	29.2	33.59	28.97
TRINITY_DN16720_c1_g3	208	TRINITY_DN16720_c1_g3_i1	-	-	-	-	-	-	-	-	-	-	0	0	0	0	0	0	0	1.26	0	1.8	0.64	0	2.12	6.67	2.62	0.59	7.29	2.84	0	0	0	0	0	0	0	2	0	3	1	0	3	9	4	1	12	4
TRINITY_DN22567_c0_g1	1126	TRINITY_DN22567_c0_g1_i1;TRINITY_DN22567_c0_g1_i2	PREDICTED: uncharacterized protein LOC105227471 [Bactrocera dorsalis]	-	-	GO:0005214(structural constituent of chitin-based cuticle);GO:0010171(body morphogenesis);GO:0040003(chitin-based cuticle development)	ENOG4110MND(DM5)	NA	NA	NA	NA(NA)	A0A0L0CB03.1 PF03103.15;DUF243;	0.23	0.47	0.49	0	0.04	0.05	0.15	0.35	0.03	0.06	0.21	0.4	32.56	78.69	0.09	0	0.08	0.16	8	14	15	0	1	1	4	10	1	2	6	12	991	1968	3	0	3	4
TRINITY_DN20237_c1_g1	262	TRINITY_DN20237_c1_g1_i1	hypothetical protein [Bactrocera tryoni]	-	-	-	-	-	-	-	-	-	2.66	4.77	1.73	4.27	1.26	5.05	5.52	2.17	4.71	0	0	0	0	0	0	0	0	0	9	12	5	10.23	4	13	17	6	16	0	0	0	0	0	0	0	0	0
TRINITY_DN20417_c2_g1	743	TRINITY_DN20417_c2_g1_i1;TRINITY_DN20417_c2_g1_i2;TRINITY_DN20417_c2_g1_i3;TRINITY_DN20417_c2_g1_i4;TRINITY_DN20417_c2_g1_i5;TRINITY_DN20417_c2_g1_i6	-	-	-	-	-	-	-	-	-	-	4.69	4.48	5.21	2.85	2.95	2.33	4.01	4.9	3.56	1.4	0.34	1.56	1.38	0.89	1.2	1.93	0.79	2.3	50	37	46	20	29	19	38	40	40	17	3	17	15	11	13	24	12	21
TRINITY_DN3055_c0_g1	237	TRINITY_DN3055_c0_g1_i1;TRINITY_DN3055_c0_g1_i2	-	-	-	-	-	-	-	-	-	-	2.08	4.88	5.24	0	1.6	0.99	0.41	0	0.38	0	0.47	0.41	2.06	1.09	1.92	0	0	0.52	4	7	9	0	4	2	1	0	1	0	1	1	4	2	4	0	0	1
TRINITY_DN20029_c0_g3	208	TRINITY_DN20029_c0_g3_i1	-	-	-	-	-	-	-	-	-	-	10.27	12.4	8.33	10.34	13.76	8.83	11.3	9.43	9.93	20.41	11.56	13.99	18.34	12.6	19.66	26.37	12.15	10.67	20	18	14	14	25	13	20	15	19	34	18	25	26	17	30	45	20	15
TRINITY_DN22478_c0_g2	736	TRINITY_DN22478_c0_g2_i1;TRINITY_DN22478_c0_g2_i2	PREDICTED: NADH dehydrogenase [ubiquinone] 1 beta subcomplex subunit 11, mitochondrial [Bactrocera dorsalis]	-	-	GO:0003674(molecular_function);GO:0005747(mitochondrial respiratory chain complex I);GO:0022904(respiratory electron transport chain)	ENOG41120A5(NADH dehydrogenase (ubiquinone) 1 beta subcomplex)	K11351	NADH dehydrogenase (ubiquinone) 1 beta subcomplex subunit 11	-	mde00190(Oxidative phosphorylation)	A0A0L0CB83.1 PF10183.7;ESSS;	217.53	227.92	216.84	231.12	233.14	248.78	229.35	216.5	222.01	217.75	209.28	203.23	228.66	182.55	193.12	184.96	186.8	206.32	4309	3679	3951	3381	4739	4115	4483	3765	4556	4460	3977	4324	4031	2968	3672	3844	3803	3601
TRINITY_DN22927_c0_g1	674	TRINITY_DN22927_c0_g1_i1;TRINITY_DN22927_c0_g1_i2;TRINITY_DN22927_c0_g1_i3;TRINITY_DN22927_c0_g1_i4;TRINITY_DN22927_c0_g1_i5	-	-	-	-	-	-	-	-	-	-	1.84	2.1	3.32	0.73	2.21	1.71	1.68	0.94	2.06	0.28	0.18	0.16	0.39	0.49	0.18	0.62	0.72	0.45	7	6	11	2	8	5	6	3	8	5	3	3	6	7	3	6	13	7
TRINITY_DN13244_c0_g1	259	TRINITY_DN13244_c0_g1_i1	PREDICTED: uncharacterized protein LOC105212996 isoform X1 [Zeugodacus cucurbitae]	-	-	-	-	-	-	-	-	-	0	0	0	0	0	0	0	0	0	1.79	1.91	1.31	1.66	3.07	1.16	1.05	3.62	3.39	0	0	0	0	0	0	0	0	0	5	5	4	4	7	3	3	10	8
TRINITY_DN19323_c0_g3	284	TRINITY_DN19323_c0_g3_i1	-	-	-	-	-	-	-	-	-	-	0.57	0	0	0.55	0.5	0	0.78	0.62	0.27	0.93	0.46	0.95	0.16	2.38	0	0.04	1.56	1.18	2.31	0	0	1.61	1.93	0	2.93	2.08	1.11	3.25	1.51	3.59	0.5	6.77	0	0.16	5.35	3.46
TRINITY_DN13138_c0_g1	296	TRINITY_DN13138_c0_g1_i1;TRINITY_DN13138_c0_g1_i2	-	-	-	-	-	-	-	-	-	-	1.04	0	0.86	0.75	0.23	0.69	1.63	2.54	1.5	1.04	1.11	1.91	3.29	2.23	1.41	2.04	3.43	3.08	2	0	2	1	1	1	4	4	4	4	4	8	11	7	5	8	13	10
TRINITY_DN10816_c0_g1	281	TRINITY_DN10816_c0_g1_i1	PREDICTED: probable RNA-binding protein orb2 isoform X3 [Zeugodacus cucurbitae]	orb2	Translational regulator orb2 OS=Drosophila melanogaster GN=orb2 PE=1 SV=1	GO:0000900(translation repressor activity, mRNA regulatory element binding);GO:0003723(RNA binding);GO:0003729(mRNA binding);GO:0003730(mRNA 3'-UTR binding);GO:0005515(protein binding);GO:0005634(nucleus);GO:0005737(cytoplasm);GO:0005829(cytosol);GO:0007141(male meiosis I);GO:0007283(spermatogenesis);GO:0007288(sperm axoneme assembly);GO:0007291(sperm individualization);GO:0007616(long-term memor…	ENOG410Y1XZ(Cytoplasmic polyadenylation element binding protein)	K02602	cytoplasmic polyadenylation element-binding protein	-	dme04320(Dorso-ventral axis formation)	B4MMC5.1 PF16367.3;RRM_7;	0.5	0.34	0.88	0	1.06	0	1.1	0	0	0.29	0	0	0	0.36	2.86	1.15	0	0.35	2	1	3	0	4	0	4	0	0	1	0	0	0	1	9	4	0	1
TRINITY_DN17561_c1_g5	252	TRINITY_DN17561_c1_g5_i1	-	-	-	-	-	-	-	-	-	-	0.65	2.62	1.14	1.38	1.73	2.14	0.36	1.98	0.97	3.06	0.81	0.35	2.21	4.22	1.24	2.62	3.87	2.72	2	6	3	3	5	5	1	5	3	8	2	1	5	9	3	7	10	6
TRINITY_DN20313_c1_g1	799	TRINITY_DN20313_c1_g1_i1	-	-	-	-	-	-	-	-	-	-	2.22	2.26	2.58	1.61	2.63	1.86	1.41	2.61	2.62	2.62	2.02	0.97	3.2	2.97	2.68	3.35	3.07	2.61	54	45	58	29	66	38	34	56	66	60	43	23	63	54	57	78	70	51
TRINITY_DN24156_c1_g1	1710	TRINITY_DN24156_c1_g1_i1;TRINITY_DN24156_c1_g1_i2;TRINITY_DN24156_c1_g1_i3;TRINITY_DN24156_c1_g1_i4;TRINITY_DN24156_c1_g1_i5	PREDICTED: phosphoribosyl pyrophosphate synthase-associated protein 2 isoform X4 [Bactrocera dorsalis]	Prpsap2	Phosphoribosyl pyrophosphate synthase-associated protein 2 OS=Rattus norvegicus GN=Prpsap2 PE=1 SV=1	GO:0000287(magnesium ion binding);GO:0004749(ribose phosphate diphosphokinase activity);GO:0009116(nucleoside metabolic process);GO:0009165(nucleotide biosynthetic process)	COG0462(Phosphoribosyl pyrophosphate synthase)	K00948	ribose-phosphate pyrophosphokinase	EC:2.7.6.1	bfo00030(Pentose phosphate pathway);bfo00230(Purine metabolism)	A0A0L0BL65.1 PF14572.4;Pribosyl_synth;	43.1	53.83	46.03	47.31	46.77	48.29	35.77	35.2	39.14	29.64	36.28	28.77	31.05	30.02	28.98	32.43	31.61	27.44	1623	1474	1648	1142	1815	1572	1386	1272	1746	1658.83	1905.67	1673	1475.84	1329.91	1497.61	1717	1781.64	1308.67
TRINITY_DN19402_c0_g2	2332	TRINITY_DN19402_c0_g2_i1;TRINITY_DN19402_c0_g2_i2;TRINITY_DN19402_c0_g2_i3;TRINITY_DN19402_c0_g2_i4;TRINITY_DN19402_c0_g2_i5;TRINITY_DN19402_c0_g2_i6;TRINITY_DN19402_c0_g2_i7;TRINITY_DN19402_c0_g2_i8	PREDICTED: myotubularin-related protein 4 [Bactrocera dorsalis]	mtmr4	Myotubularin-related protein 4 OS=Xenopus laevis GN=mtmr4 PE=2 SV=1	GO:0004722(protein serine/threonine phosphatase activity);GO:0004725(protein tyrosine phosphatase activity);GO:0005737(cytoplasm);GO:0006470(protein dephosphorylation);GO:0008138(protein tyrosine/serine/threonine phosphatase activity);GO:0035335(peptidyl-tyrosine dephosphorylation);GO:0046872(metal ion binding)	ENOG410YU6P(myotubularin related protein 3)	K18082	myotubularin-related protein 3/4	EC:3.1.3.48 3.1.3.64 3.1.3.95	dvi00562(Inositol phosphate metabolism);dvi04070(Phosphatidylinositol signaling system);dvi04140(Autophagy - animal)	A0A0L0CN55.1 PF01363.19;FYVE;	1.58	1.03	1.37	1.62	0.67	1.68	1.44	0.75	0.68	1.76	1.7	0.47	0.88	1.02	1.66	1.3	2.84	2.02	60	45	54	29	58	40	44	57	47	50	35	22	43	37	41	68	73	52
TRINITY_DN16489_c1_g5	516	TRINITY_DN16489_c1_g5_i1	-	-	-	-	-	-	-	-	-	-	1	1.92	1.69	0.1	1.67	2.25	0.95	0.71	1.04	1.25	0.72	0.24	1.55	0.73	1.26	0.99	1.27	2.06	13	20	20	1	22	24	12	8	14	15	8	3	16	7	14	12	15	21
TRINITY_DN18625_c0_g1	523	TRINITY_DN18625_c0_g1_i1;TRINITY_DN18625_c0_g1_i2	-	-	-	-	-	-	-	-	-	-	0.98	1.6	2.07	0.92	0.82	0.92	0.85	1.21	0.8	0.33	0	0	0.1	0.73	0.72	0.41	0.59	0.1	13	17	25	9	11	10	11	14	11	4	0	0	1	7	8	5	7	1
TRINITY_DN14409_c0_g2	351	TRINITY_DN14409_c0_g2_i1;TRINITY_DN14409_c0_g2_i2	-	-	-	-	-	-	-	-	-	-	1.09	2.24	1.43	1.51	0.48	0.2	0	0.19	1.38	3.51	2.63	0.81	1.21	3.25	1.52	3.45	2.5	0.21	7	11	8	7	3	1	0	1	9	20	14	5	6	15	8	20	14	1
TRINITY_DN24163_c0_g1	332	TRINITY_DN24163_c0_g1_i1;TRINITY_DN24163_c0_g1_i2;TRINITY_DN24163_c0_g1_i3;TRINITY_DN24163_c0_g1_i4;TRINITY_DN24163_c0_g1_i5	PREDICTED: epimerase family protein SDR39U1 [Bactrocera oleae]	SDR39U1	Epimerase family protein SDR39U1 OS=Bos taurus GN=SDR39U1 PE=2 SV=1	GO:0003824(catalytic activity);GO:0050662(coenzyme binding)	COG1090(Epimerase)	NA	NA	NA	NA(NA)	B4GIK6.1 PF01370.19;Epimerase;	10.02	14	10.24	6.55	8.55	7.83	9.26	6.72	6.49	19.64	19.55	18.4	14.55	15.57	10.86	14.82	12.95	12.74	47	46	39	21	35	26	37	24	29	78	71	77	49	48	40	59	52	42
TRINITY_DN20458_c0_g2	428	TRINITY_DN20458_c0_g2_i1;TRINITY_DN20458_c0_g2_i2;TRINITY_DN20458_c0_g2_i3;TRINITY_DN20458_c0_g2_i4;TRINITY_DN20458_c0_g2_i5;TRINITY_DN20458_c0_g2_i6	PREDICTED: uncharacterized protein LOC108362061 [Rhagoletis zephyria]	-	-	-	-	-	-	-	-	-	2.15	3.37	1.15	5.83	3.7	2.78	5.39	6.45	1.25	2.18	2.78	2.74	4.48	3.49	4.24	1.87	3.17	4.32	8.26	6.28	2	12.31	9.26	5.78	13	16.08	5.1	10	8	16	13.71	16.88	13.88	5	13.02	16.58
TRINITY_DN18730_c0_g3	223	TRINITY_DN18730_c0_g3_i1	-	-	-	-	-	-	-	-	-	-	2.17	0.58	1.01	1.86	0.93	1.15	1.43	0.53	2.63	0	0	0	0	0	0	0	0	0	5	1	2	3	2	2	3	1	6	0	0	0	0	0	0	0	0	0
TRINITY_DN17438_c0_g2	391	TRINITY_DN17438_c0_g2_i1	putative DD34D transposase [Bactrocera tryoni]	-	-	-	-	-	-	-	-	-	0.99	1.12	1.02	1.03	0.39	0.67	0	0.44	2.02	0	0.49	0.13	0	0.2	0.17	0.6	0	0.16	8	7.01	7.23	6	3.06	4.26	0	3	16.59	0	3.27	1	0	1.14	1.14	4.41	0	1
TRINITY_DN14337_c0_g1	299	TRINITY_DN14337_c0_g1_i1;TRINITY_DN14337_c0_g1_i2;TRINITY_DN14337_c0_g1_i3;TRINITY_DN14337_c0_g1_i4	-	-	-	-	-	-	-	-	-	-	0	0	0	0.52	0	0	0	0	0	3.15	2.27	1.17	2.64	4.18	3.41	4.26	3.46	2.92	0	0	0	1	0	0	0	0	0	11	7	5	9	12	11	16	12	9
TRINITY_DN19356_c0_g1	769	TRINITY_DN19356_c0_g1_i1	putative transposase [Bactrocera tryoni]	T	Transposable element Hobo transposase OS=Drosophila melanogaster GN=T PE=3 SV=1	-	-	-	-	-	-	-	0	0	0.05	0	0	0	0.04	0.15	0	1.15	1.49	0.62	1.18	2.55	1.58	2.08	1.11	1.29	0	0	1	0	0	0	1	3	0	25	30	14	22	44	32	46	24	24
TRINITY_DN16353_c0_g5	209	TRINITY_DN16353_c0_g5_i1	-	-	-	-	-	-	-	-	-	-	2.03	3.41	1.77	0	0.54	0	0.56	0	2.07	0	0	0	0	0	0	0	0	0	4	5	3	0	1	0	1	0	4	0	0	0	0	0	0	0	0	0
TRINITY_DN15691_c0_g2	1004	TRINITY_DN15691_c0_g2_i1;TRINITY_DN15691_c0_g2_i2;TRINITY_DN15691_c0_g2_i3	PREDICTED: uncharacterized protein LOC105230960 [Bactrocera dorsalis]	-	-	-	ENOG410XT8F(Juvenile hormone-inducible protein)	-	-	-	-	B4KCC3.1 PF02958.18;EcKinase;	0.37	0.47	0.13	0	0.63	0.37	0.21	0.52	0.23	5.24	1.82	0.03	2.23	2.19	0.76	1.63	1.91	3.13	10	10	4	0	17	9	6	13	7	16	9	1	15	10	6	8	14	9
TRINITY_DN22667_c0_g1	4199	TRINITY_DN22667_c0_g1_i1;TRINITY_DN22667_c0_g1_i2	PREDICTED: uncharacterized protein LOC105222508 isoform X1 [Bactrocera dorsalis]	wac	WW domain-containing adapter protein with coiled-coil OS=Xenopus tropicalis GN=wac PE=2 SV=1	GO:0003674(molecular_function);GO:0005634(nucleus);GO:0005764(lysosome);GO:0010390(histone monoubiquitination);GO:0010507(negative regulation of autophagy);GO:0046959(habituation);GO:1904263(positive regulation of TORC1 signaling)	COG5104(PRP40 pre-mRNA processing factor 40 homolog)	-	-	-	-	R9PY73.1 PF00397.24;WW;	1.36	1.66	1.51	0.59	1.34	1.58	0.82	1.24	1.42	1.54	1.15	1.02	1.13	1.45	1.2	1.64	2.17	1.64	209	209	222	70	226	208	130	159	234	235	161	144	147	170	170	247	329	205
TRINITY_DN19934_c1_g2	220	TRINITY_DN19934_c1_g2_i1	-	-	-	-	-	-	-	-	-	-	0	0	0	0	0	0	0	0	0	1.58	1.13	0.98	4.94	0.65	0.57	1.54	0.53	0	0	0	0	0	0	0	0	0	0	3	2	2	8	1	1	3	1	0
TRINITY_DN15702_c0_g7	600	TRINITY_DN15702_c0_g7_i1;TRINITY_DN15702_c0_g7_i2	PREDICTED: uncharacterized protein LOC105888650 [Clupea harengus]	-	Histone H3.2 OS=Bos taurus PE=1 SV=2	GO:0000788(nuclear nucleosome);GO:0006334(nucleosome assembly);GO:0031492(nucleosomal DNA binding);GO:0046982(protein heterodimerization activity)	COG2036(Core component of nucleosome. Nucleosomes wrap and compact DNA into chromatin, limiting DNA accessibility to the cellular machineries which require DNA as a template. Histones thereby play a central role in transcription regulation, DNA repair, DNA replication and chromosomal stability. DNA accessibility is regulated via a complex set of post-translational modifications of histones, also …	NA	NA	NA	NA(NA)	A0A0D2T6A5.1 PF00125.22;Histone;	7.9	5.46	5.85	6.2	8.03	5.63	8.01	6.77	7.72	3.41	3.16	4.92	2.76	6.02	4.2	4.54	3.29	2.71	108	62	74	63	111	64	108	81	110	47	41	68	31	62	51	63	42	32
TRINITY_DN22400_c0_g3	484	TRINITY_DN22400_c0_g3_i1;TRINITY_DN22400_c0_g3_i2;TRINITY_DN22400_c0_g3_i3;TRINITY_DN22400_c0_g3_i4	-	-	-	-	-	-	-	-	-	-	24.16	25.38	47.64	3.14	5.51	6.99	13.98	43.26	3.39	3.66	1.48	12.73	13.36	18.57	5.92	6.85	12.7	80.22	284	237	505	27	65	67	159	439	41	22	8	83	69	90	33	42	76	390
TRINITY_DN25503_c1_g3	248	TRINITY_DN25503_c1_g3_i1	PREDICTED: catenin alpha [Zeugodacus cucurbitae]	alpha-Cat	Catenin alpha OS=Drosophila melanogaster GN=alpha-Cat PE=1 SV=2	GO:0003383(apical constriction);GO:0003779(actin binding);GO:0005198(structural molecule activity);GO:0005515(protein binding);GO:0005886(plasma membrane);GO:0005912(adherens junction);GO:0005913(cell-cell adherens junction);GO:0005914(spot adherens junction);GO:0005915(zonula adherens);GO:0007016(cytoskeletal anchoring at plasma membrane);GO:0007155(cell adhesion);GO:0007163(establishment or mai…	ENOG410XSRU(Catenin (Cadherin-associated protein))	NA	NA	NA	NA(NA)	Q0IFZ8.1 PF01044.17;Vinculin;	7.08	3.63	2.37	1.91	3.96	2.22	4.08	4.54	4.71	0.4	0	0	0	0.49	0	0	0	0	21	8	6	4	11	5	11	11	14	1	0	0	0	1	0	0	0	0
TRINITY_DN20838_c0_g2	666	TRINITY_DN20838_c0_g2_i1;TRINITY_DN20838_c0_g2_i2;TRINITY_DN20838_c0_g2_i3;TRINITY_DN20838_c0_g2_i4;TRINITY_DN20838_c0_g2_i5;TRINITY_DN20838_c0_g2_i6;TRINITY_DN20838_c0_g2_i7;TRINITY_DN20838_c0_g2_i8	odorant receptor 49b-1 [Bactrocera dorsalis]	Or49b	Odorant receptor 49b OS=Drosophila melanogaster GN=Or49b PE=2 SV=1	GO:0004984(olfactory receptor activity);GO:0005549(odorant binding);GO:0005886(plasma membrane);GO:0007608(sensory perception of smell);GO:0016021(integral component of membrane);GO:0032590(dendrite membrane);GO:0050911(detection of chemical stimulus involved in sensory perception of smell)	ENOG410YZ80(Odorant receptor)	NA	NA	NA	NA(NA)	B4J6U3.1 PF02949.18;7tm_6;	32.37	47.86	42.79	29.23	36.09	29.83	35.87	34.99	39.6	2.93	1.09	3.12	3.4	2.32	1.76	4.09	4.07	3.23	405.84	421.9	477	256	487	308	395.94	370.95	477	11	6	13	10	12.15	10	15	15	11
TRINITY_DN16950_c0_g1	1633	TRINITY_DN16950_c0_g1_i1;TRINITY_DN16950_c0_g1_i2	PREDICTED: zinc finger Ran-binding domain-containing protein 2 [Bactrocera dorsalis]	ZRANB2	Zinc finger Ran-binding domain-containing protein 2 OS=Homo sapiens GN=ZRANB2 PE=1 SV=2	GO:0005654(nucleoplasm);GO:0008270(zinc ion binding)	ENOG4111QXA(Zinc finger, RAN-binding domain containing 2)	-	-	-	-	B4QHJ6.1 PF00641.16;zf-RanBP;	4.8	5.68	5.67	2.59	5.76	4.88	3.35	3.92	6.08	6.29	7.22	5.61	5.77	5.82	5.19	5.24	6.76	4.87	276	273	306	111	347	240	193	201	365	342	362	312	267	250	262	287	365	227
TRINITY_DN15765_c1_g1	656	TRINITY_DN15765_c1_g1_i1;TRINITY_DN15765_c1_g1_i10;TRINITY_DN15765_c1_g1_i2;TRINITY_DN15765_c1_g1_i3;TRINITY_DN15765_c1_g1_i4;TRINITY_DN15765_c1_g1_i5;TRINITY_DN15765_c1_g1_i6;TRINITY_DN15765_c1_g1_i7;TRINITY_DN15765_c1_g1_i8;TRINITY_DN15765_c1_g1_i9	PREDICTED: GPI inositol-deacylase [Bactrocera dorsalis]	-	-	-	ENOG410YD9N(post-GPI attachment to proteins 1)	K05294	glycosylphosphatidylinositol deacylase	EC:3.-.-.-	dgr00563(Glycosylphosphatidylinositol(GPI)-anchor biosynthesis)	-	6.63	5.2	5.67	2.97	5.01	5.34	5.63	4.05	4.25	4.33	2.93	2.61	4.68	3.23	4.8	3.16	4.3	1.77	81	51	66	28	63	60	74	50	51	72	45	39	66	42	73	47	69	25
TRINITY_DN25273_c0_g3	281	TRINITY_DN25273_c0_g3_i1	-	-	-	-	-	-	-	-	-	-	6.28	8.75	8.52	3.88	5.31	5.91	3.56	4.28	14.42	2.65	0.94	1.35	1.7	1.08	2.23	3.46	2.69	4.19	25	26	29	11	20	18	13	14	58	9	3	5	5	3	7	12	9	12
TRINITY_DN23363_c1_g2	465	TRINITY_DN23363_c1_g2_i1;TRINITY_DN23363_c1_g2_i2;TRINITY_DN23363_c1_g2_i3	PREDICTED: peroxiredoxin-6-like [Bactrocera dorsalis]	PRDX6	Peroxiredoxin-6 OS=Gallus gallus GN=PRDX6 PE=2 SV=3	GO:0004601(peroxidase activity);GO:0005515(protein binding);GO:0005737(cytoplasm);GO:0005739(mitochondrion);GO:0005829(cytosol);GO:0006979(response to oxidative stress);GO:0007498(mesoderm development);GO:0034599(cellular response to oxidative stress);GO:0042744(hydrogen peroxide catabolic process);GO:0045454(cell redox homeostasis);GO:0051920(peroxiredoxin activity);GO:0055114(oxidation-reductio…	COG0450(alkyl hydroperoxide reductase)	-	-	-	-	A0A0L0BP86.1 PF00578.19;AhpC-TSA;	72.65	38.26	33.32	140.16	67.58	95.1	162.36	85.15	76.58	207.08	195.65	252.89	168.75	237.94	153.65	129.75	147.41	239.38	792	333	322	1125	736	845	1702	795	847.91	1070	968	1459	846	1084	788	706	810	1111
TRINITY_DN17769_c1_g4	203	TRINITY_DN17769_c1_g4_i1	PREDICTED: histone-lysine N-methyltransferase trithorax [Bactrocera latifrons]	-	-	-	-	-	-	-	-	-	0	0	0	2.35	4.65	0	2.39	1.99	1.11	0	1.36	1.18	1.49	0.78	2.07	1.85	1.92	0	0	0	0	3	8	0	4	3	2	0	2	2	2	1	3	3	3	0
TRINITY_DN16695_c0_g3	279	TRINITY_DN16695_c0_g3_i1	-	-	-	-	-	-	-	-	-	-	1.02	0.34	1.79	1.43	0.81	1	0.56	0.31	2.53	0.9	0	0.27	1.38	1.1	2.27	1.17	0.91	0.71	4	1	6	4	3	3	2	1	10	3	0	1	4	3	7	4	3	2
TRINITY_DN23688_c0_g1	3388	TRINITY_DN23688_c0_g1_i1;TRINITY_DN23688_c0_g1_i2;TRINITY_DN23688_c0_g1_i3	PREDICTED: uncharacterized protein LOC105233076 [Bactrocera dorsalis]	-	-	-	ENOG4111M4V(NA)	-	-	-	-	-	1.92	2.05	2.03	0.75	0.85	1.14	2.08	1.79	2.71	1.69	1.81	1.18	1.77	1.52	1.49	2.55	1.36	1.88	212	170	198	63	95	101	223	167	310	181	174	121	162	132	149	268	140	169
TRINITY_DN19751_c0_g1	618	TRINITY_DN19751_c0_g1_i1;TRINITY_DN19751_c0_g1_i2;TRINITY_DN19751_c0_g1_i3	PREDICTED: uncharacterized protein LOC105232316 [Bactrocera dorsalis]	-	-	-	-	-	-	-	-	-	3995.14	4373.28	4132.52	2853.19	4243.59	4527.77	4944.96	4563.13	5858.86	2808.89	3364.72	2894.58	2303.97	1947.77	3284.75	3465.29	2349.65	1532.96	68212	60501	64627.9	35865.9	73953	64208.9	82918	68097	103422	18826	21354	18303	12664	10934	16309	24893	15387	9450
TRINITY_DN11444_c0_g1	238	TRINITY_DN11444_c0_g1_i1	-	-	-	-	-	-	-	-	-	-	0	0.5	0.87	0	0	0	0	0	0.37	0	0	0	0	0	0	2.57	1.33	1.04	0	1	2	0	0	0	0	0	1	0	0	0	0	0	0	6	3	2
TRINITY_DN20172_c2_g4	205	TRINITY_DN20172_c2_g4_i1	PREDICTED: uncharacterized protein LOC105222957 [Bactrocera dorsalis]	-	-	-	-	-	-	-	-	-	0	0	0	0	0	0	0	0	0	0	0	0	1.46	1.53	0.68	2.42	3.76	1.47	0	0	0	0	0	0	0	0	0	0	0	0	2	2	1	4	6	2
TRINITY_DN25534_c2_g1	3271	TRINITY_DN25534_c2_g1_i1;TRINITY_DN25534_c2_g1_i2;TRINITY_DN25534_c2_g1_i3;TRINITY_DN25534_c2_g1_i4;TRINITY_DN25534_c2_g1_i5;TRINITY_DN25534_c2_g1_i6;TRINITY_DN25534_c2_g1_i7	PREDICTED: putative inorganic phosphate cotransporter [Bactrocera dorsalis]	Picot	Putative inorganic phosphate cotransporter OS=Drosophila melanogaster GN=Picot PE=2 SV=1	GO:0001666(response to hypoxia);GO:0005886(plasma membrane);GO:0006820(anion transport);GO:0016021(integral component of membrane);GO:0022857(transmembrane transporter activity);GO:0048190(wing disc dorsal/ventral pattern formation);GO:0055085(transmembrane transport)	ENOG410XPWC(solute carrier family 17)	K12301	MFS transporter, ACS family, solute carrier family 17 (sodium-dependent inorganic phosphate cotransporter), member 5	-	api04142(Lysosome)	A0A0L0CN75.1 PF07690.14;MFS_1;	3.58	3.13	2.91	1.94	2.7	2.29	1.55	1.44	2.63	11.13	14.41	13.58	7.68	9.42	6.69	4.45	9.07	5.68	309	237	275	131	312	215	135	125	248	259	301	239	193	232	177	129	233	231
TRINITY_DN20716_c0_g1	860	TRINITY_DN20716_c0_g1_i1;TRINITY_DN20716_c0_g1_i2;TRINITY_DN20716_c0_g1_i3;TRINITY_DN20716_c0_g1_i4;TRINITY_DN20716_c0_g1_i5;TRINITY_DN20716_c0_g1_i6	-	-	-	-	-	-	-	-	-	-	6.97	7.72	9.09	4.03	8.9	5.54	4.02	5.21	6.88	7.28	6.63	4.43	5.43	8.44	7.2	5.18	7.97	5.1	135	136	167	62	177	82	85	92	144	181	151	116	118	169	169	129	199	107
TRINITY_DN11793_c0_g1	273	TRINITY_DN11793_c0_g1_i1	-	-	-	-	-	-	-	-	-	-	0.54	0.36	0.63	0	0.85	1.06	0.88	0.98	1.33	2.52	0.67	0.58	0.73	1.16	0.34	1.23	1.92	1.87	2	1	2	0	3	3	3	3	5	8	2	2	2	3	1	4	6	5
TRINITY_DN24357_c1_g1	1653	TRINITY_DN24357_c1_g1_i1;TRINITY_DN24357_c1_g1_i2;TRINITY_DN24357_c1_g1_i3;TRINITY_DN24357_c1_g1_i4;TRINITY_DN24357_c1_g1_i5;TRINITY_DN24357_c1_g1_i6;TRINITY_DN24357_c1_g1_i7	PREDICTED: potassium voltage-gated channel subfamily KQT member 4 [Bactrocera dorsalis]	Kcnq5	Potassium voltage-gated channel subfamily KQT member 5 OS=Mus musculus GN=Kcnq5 PE=1 SV=2	GO:0005251(delayed rectifier potassium channel activity);GO:0016021(integral component of membrane)	COG1226(PotAssium voltage-gated channel)	NA	NA	NA	NA(NA)	A0A0L0CMU5.1 PF00520.29;Ion_trans;	13.56	12.93	15.91	11.53	19.77	16.5	12.46	14.1	14.03	7.06	7.02	7.12	5.61	6.7	7.12	7.42	6.25	6.61	275	196	271	119	274	215	195	204	282	300	311	336	221	219	271	295	276	245
TRINITY_DN19999_c1_g1	1906	TRINITY_DN19999_c1_g1_i1;TRINITY_DN19999_c1_g1_i2;TRINITY_DN19999_c1_g1_i3;TRINITY_DN19999_c1_g1_i4	PREDICTED: zinc carboxypeptidase-like [Bactrocera dorsalis]	AGAP009593	Zinc carboxypeptidase A 1 OS=Anopheles gambiae GN=AGAP009593 PE=2 SV=3	GO:0004181(metallocarboxypeptidase activity);GO:0005576(extracellular region);GO:0005615(extracellular space);GO:0006508(proteolysis);GO:0008270(zinc ion binding);GO:0012505(endomembrane system);GO:0031982(vesicle)	COG2866(metallocarboxypeptidase activity)	NA	NA	NA	NA(NA)	Q0E9F9.1 PF00246.22;Peptidase_M14;	32.72	37.22	38.4	21.72	35.41	27.11	23.78	26.28	29.63	46.02	34.16	28.4	36.5	35	28.87	32.66	30.46	36.69	1551	1453	1739	752	1728	1100	1086	1074	1389	2185	1471	1364	1557	1286	1242	1577	1436	1447
TRINITY_DN11704_c0_g1	223	TRINITY_DN11704_c0_g1_i1	PREDICTED: endothelin-converting enzyme 1 [Bactrocera latifrons]	-	-	-	COG3590(endothelin-converting enzyme)	-	-	-	-	-	0.87	0.58	1.01	2.48	0.47	1.15	0.48	0	5.26	0	0	0	0	0	0	0	0	0	2	1	2	4	1	2	1	0	12	0	0	0	0	0	0	0	0	0
TRINITY_DN18988_c0_g1	289	TRINITY_DN18988_c0_g1_i1;TRINITY_DN18988_c0_g1_i2	PREDICTED: sodium-dependent nutrient amino acid transporter 1-like, partial [Bactrocera oleae]	NAAT1	Sodium-dependent nutrient amino acid transporter 1 OS=Drosophila pseudoobscura pseudoobscura GN=NAAT1 PE=3 SV=1	GO:0005283(amino acid:sodium symporter activity);GO:0005887(integral component of plasma membrane);GO:0006814(sodium ion transport);GO:0015175(neutral amino acid transmembrane transporter activity);GO:0015804(neutral amino acid transport);GO:0042940(D-amino acid transport);GO:0042943(D-amino acid transmembrane transporter activity)	COG0733(Transporter)	NA	NA	NA	NA(NA)	B4JMC1.2 PF00209.16;SNF;	0	0	0	0	0.66	0	0	0	0.23	2.2	1.47	0.51	0.95	2.03	0.3	0.36	0.56	0	0	0	0	0	2	0	0	0	1	8	5	2	3	6	1	1	2	0
[truncated: 25,410 more rows]
