# Supplementary material for: Heat Shock Protein Genes Affect the Rapid Cold Hardening Ability of Two Invasive Tephritids
Source: Insects. 2024 Jan 29;15(2):90. doi: 10.3390/insects15020090 (PMC10889258; doi:10.3390/insects15020090)
Supplement: Supplementary file 1 [file insects-15-00090-s001.zip › raw data information/sample_map.xlsx]

## Sheet: Sheet1
#SampleID	COND1
Bc_L25_2	Bc_L25
Bc_L25_3	Bc_L25
Bc_L25_4	Bc_L25
Bc_L5_1	Bc_L5
Bc_L5_3	Bc_L5
Bc_L5_4	Bc_L5
Bc_L9_1	Bc_L9
Bc_L9_2	Bc_L9
Bc_L9_3	Bc_L9
Bd_L25_2	Bd_L25
Bd_L25_3	Bd_L25
Bd_L25_4	Bd_L25
Bd_L5_1	Bd_L5
Bd_L5_3	Bd_L5
Bd_L5_4	Bd_L5
Bd_L9_2	Bd_L9
Bd_L9_3	Bd_L9
Bd_L9_4	Bd_L9
