# Supplementary material for: Heat Shock Protein Genes Affect the Rapid Cold Hardening Ability of Two Invasive Tephritids
Source: Insects. 2024 Jan 29;15(2):90. doi: 10.3390/insects15020090 (PMC10889258; doi:10.3390/insects15020090)
Supplement: Supplementary file 1 [file insects-15-00090-s001.zip › raw data information/zhaoyan_raw_data_stat.xlsx]

## Sheet: Sheet1
Sample	Raw_Reads	Raw_Bases	Q20%	Q30%	GC%
Bc_L25_2	52709828	7.91G	98.17	94.45	44.32
Bc_L25_3	43808126	6.57G	98.17	94.41	44.12
Bc_L25_4	49239760	7.39G	98.06	94.2	44.44
Bc_L5_1	38551256	5.78G	98.05	94.65	44.44
Bc_L5_3	55456856	8.32G	98.04	94.57	44.59
Bc_L5_4	45771100	6.87G	97.93	94.36	44.99
Bc_L9_1	53388492	8.01G	98.04	94.59	44.55
Bc_L9_2	47325612	7.10G	98	94.54	45.16
Bc_L9_3	55997438	8.40G	98.01	94.53	44.48
Bd_L25_2	52274336	7.84G	98.02	94.55	44.41
Bd_L25_3	49167224	7.38G	98.05	94.6	45
Bd_L25_4	53391968	8.01G	98.06	94.71	46.05
Bd_L5_1	45184386	6.78G	98.25	95.08	44.4
Bd_L5_3	41939292	6.29G	98.21	94.99	44.29
Bd_L5_4	48660106	7.30G	98.2	94.99	44.45
Bd_L9_2	54041322	8.11G	98.06	94.64	44.42
Bd_L9_3	53897152	8.08G	98.05	94.59	44.69
Bd_L9_4	44756724	6.71G	97.98	94.46	45.13
